# Supplementary material for: Ultra-fast label-free quantification and comprehensive proteome coverage with narrow-window data-independent acquisition
Source: Nat Biotechnol. 2024 Feb 1;42(12):1855–66. doi: 10.1038/s41587-023-02099-7 (PMC11631760; doi:10.1038/s41587-023-02099-7)
Supplement: Supplementary file 3 — MS method overview. [file 41587_2023_2099_MOESM3_ESM.xlsx]

## Sheet: PGs
PG.ProteinGroups	PG.Genes	PG.ProteinDescriptions	PG.ProteinNames	PG.FastaFiles	[1] 2022-09-01_OLEP03_60min_100ng_HeK293T_01.raw.PG.Quantity	[2] 2022-09-01_OLEP03_60min_100ng_HeK293T_02.raw.PG.Quantity	[3] 2022-09-01_OLEP03_60min_100ng_HeK293T_03.raw.PG.Quantity	[4] 2022-09-01_OLEP03_60min_200ng_HeK293T_01.raw.PG.Quantity	[5] 2022-09-01_OLEP03_60min_200ng_HeK293T_02.raw.PG.Quantity	[6] 2022-09-01_OLEP03_60min_200ng_HeK293T_03.raw.PG.Quantity	[7] 2022-09-01_OLEP03_60min_300ng_HeK293T_01.raw.PG.Quantity	[8] 2022-09-01_OLEP03_60min_300ng_HeK293T_02.raw.PG.Quantity	[9] 2022-09-01_OLEP03_60min_300ng_HeK293T_03.raw.PG.Quantity	[10] 2022-09-01_OLEP03_60min_500ng_HeK293T_01.raw.PG.Quantity	[11] 2022-09-01_OLEP03_60min_500ng_HeK293T_02.raw.PG.Quantity	[12] 2022-09-01_OLEP03_60min_500ng_HeK293T_03.raw.PG.Quantity	[13] 2022-09-01_OLEP03_60min_1000ng_HeK293T_01.raw.PG.Quantity	[14] 2022-09-01_OLEP03_60min_1000ng_HeK293T_02.raw.PG.Quantity	[15] 2022-09-01_OLEP03_60min_1000ng_HeK293T_03.raw.PG.Quantity	[16] 2022-09-01_OLEP03_60min_2000ng_HeK293T_01.raw.PG.Quantity	[17] 2022-09-01_OLEP03_60min_2000ng_HeK293T_02.raw.PG.Quantity	[18] 2022-09-01_OLEP03_60min_2000ng_HeK293T_03.raw.PG.Quantity
A0A024R1R8;Q9Y2S6	hCG_2014768;TMA7	Translation machinery-associated protein 7	A0A024R1R8_HUMAN;TMA7_HUMAN	UP000005640_9606_2022	47932	50330.8	48831.1	112634	80544.7	93479	174615	174279	167988	323580	334144	309221	642066	646038	671046	225070	208126	216875
A0A024RBG1	NUDT4B	Diphosphoinositol polyphosphate phosphohydrolase NUDT4B	NUD4B_HUMAN	UP000005640_9606_2022	680.795	772.072	487.818	1498.76	1346.72	1093.27	2325.95	1810.62	2417.29	2007.98	1575.35	2095.56	3942.71	4111.5	3672.32	7572.06	3538.2	5008.84
A0A075B759;F5H284;P0DN26;Q9Y536	PPIAL4E;PPIAL4D;PPIAL4F;PPIAL4A	Peptidyl-prolyl cis-trans isomerase A-like 4E;Peptidyl-prolyl cis-trans isomerase A-like 4D;Peptidyl-prolyl cis-trans isomerase A-like 4F;Peptidyl-prolyl cis-trans isomerase A-like 4A	PAL4E_HUMAN;PAL4D_HUMAN;PAL4F_HUMAN;PAL4A_HUMAN	UP000005640_9606_2022	NaN	82.6689	NaN	NaN	NaN	NaN	NaN	NaN	NaN	NaN	NaN	NaN	NaN	NaN	NaN	NaN	NaN	NaN
A0A087X1C1;P0CG34;P0CG35	TMSB15B;TMSB15A;TMSB15B	Thymosin beta-15B;Thymosin beta-15A;Thymosin beta-15B	A0A087X1C1_HUMAN;TB15A_HUMAN;TB15B_HUMAN	UP000005640_9606_2022	11786.6	11025.7	12341.2	22570.2	20698.1	20691.4	31247.3	13975.5	29926.8	43819.2	44260.3	44794.2	23870.6	66260.9	70798.2	69072.5	58180.1	60986.4
A0A087X1L8;O75144	LOC102723996;ICOSLG	Ig-like domain-containing protein;ICOS ligand	A0A087X1L8_HUMAN;ICOSL_HUMAN	UP000005640_9606_2022	325.407	218.989	583.072	1588.14	1002.57	1064.94	1181.55	1217.47	1146.89	1324.44	2343.61	3034.77	1719.98	430.935	1138.95	9846.54	10454.1	8353.38
A0A0B4J2A2	PPIAL4C	Peptidyl-prolyl cis-trans isomerase A-like 4C	PAL4C_HUMAN	UP000005640_9606_2022	380277	387971	376973	878511	898473	893112	491751	514835	501244	1.6562e+06	1.58644e+06	1510623	841159	873329	853243	629869	623881	608729
A0A0B4J2D5;P0DPI2	GATD3B;GATD3	Putative glutamine amidotransferase-like class 1 domain-containing protein 3B, mitochondrial;Glutamine amidotransferase-like class 1 domain-containing protein 3, mitochondrial	GAL3B_HUMAN;GAL3A_HUMAN	UP000005640_9606_2022	23123.9	23538.9	22929.1	42899.1	40799	41219.1	56861.4	55506.5	56607.8	165442	166391	170449	186067	184833	184663	265988	256862	264865
A0A0B4J2E5	LOC102724159	Utp12 domain-containing protein	A0A0B4J2E5_HUMAN	UP000005640_9606_2022	29034.2	30088	28602.2	54340.2	55332.8	53758.8	74607.7	75232.2	67945.1	72787	73434.2	68499.1	107070	103565	108368	154326	150169	147269
A0A0U1RRE5	NBDY	Negative regulator of P-body association	NBDY_HUMAN	UP000005640_9606_2022	1080.16	1121.1	1143.9	3244.64	4181.01	3750.84	10791.9	9974.06	9605.34	6575.46	6991.39	7733.67	82867.7	21070.1	35844.2	101670	65306.7	58975.6
A0A0U1RRL7	MMP24OS	Protein MMP24OS	MMPOS_HUMAN	UP000005640_9606_2022	77.7102	69.9951	6.4681	112.148	116.837	114.598	30.1674	19.3524	17.9114	220.435	162.978	302.633	233.5	439.537	297.686	362.66	503.377	642.925
A0A1W2PPD8	KDM4F	Lysine demethylase 4F	A0A1W2PPD8_HUMAN	UP000005640_9606_2022	NaN	NaN	NaN	NaN	NaN	NaN	NaN	NaN	NaN	NaN	NaN	NaN	NaN	NaN	NaN	NaN	NaN	NaN
A0A1W2PQ72	LOC100421372	Myb_DNA-bind_4 domain-containing protein	A0A1W2PQ72_HUMAN	UP000005640_9606_2022	610.566	389.287	480.816	921.577	1027.58	808.667	1246.09	1083.74	923.737	1961.84	1988.72	1977.09	2891.97	2951.53	3051.82	4031.33	3699.65	4435.17
A0A2Z4LIS9	FOXO3B	Forkhead box protein O3B	FXO3B_HUMAN	UP000005640_9606_2022	1139.51	928.49	3172.02	1756.18	1204.09	852.344	2186.79	1984.99	2258.57	1544.82	2280.43	2247.31	3817.04	2397.54	3039.17	6130.27	5385.4	4130.46
A0A3B3IRV3	MCTS2	Malignant T-cell-amplified sequence 2	MCTS2_HUMAN	UP000005640_9606_2022	441.341	283.704	258.881	577.488	514.565	592.113	1320.58	1220.04	1218.25	1296.97	1197.49	1341.87	2391.07	2047.03	1999.39	3095.59	3015.66	3237.96
A0AV96	RBM47	RNA-binding protein 47	RBM47_HUMAN	UP000005640_9606_2022	250.537	362.247	404.576	332.43	253.361	148.107	435.757	213.511	478.119	114.027	193.695	374.397	455.866	369.162	301.83	559.512	587.882	542.657
A0AVF1	TTC26	Intraflagellar transport protein 56	IFT56_HUMAN	UP000005640_9606_2022	3794.38	4315.78	4225.54	4870.15	6211.32	5036.04	9756.65	9886.64	9251.61	11654.9	10946.8	11251	22594.1	22222.4	22819.9	39064.9	38827.5	39783
A0AVT1	UBA6	Ubiquitin-like modifier-activating enzyme 6	UBA6_HUMAN	UP000005640_9606_2022	28455.2	27764.2	29294.7	55083.1	55109.1	56681.5	54198.6	54204.5	54852.7	85323.1	87464.3	87274	140490	136032	143350	243295	243414	237195
A0FGR8	ESYT2	Extended synaptotagmin-2	ESYT2_HUMAN	UP000005640_9606_2022	9940.73	10935.7	9682.83	19167.6	18927.1	18699.4	23911.4	24765.2	24890.2	34410.6	36354.2	34898.3	59319.6	61864.2	61326.4	91705.1	89863.9	90037.5
A0JLT2	MED19	Mediator of RNA polymerase II transcription subunit 19	MED19_HUMAN	UP000005640_9606_2022	522.12	481.718	681.513	1582.44	1356.9	1854.72	2847.8	2443.28	1802.18	3213.86	3158.11	3137.72	4523.71	4592.98	4249.68	5829.07	5299.12	6889.67
A0JNW5	UHRF1BP1L	UHRF1-binding protein 1-like	UH1BL_HUMAN	UP000005640_9606_2022	4152.67	3172.06	4028.54	6270.12	6853.22	6259.36	9879.21	11437.6	9041.55	13295.8	12997.8	11984.1	18088.1	17756	18665.7	31396.3	27847.8	28037.8
A0MZ66	SHTN1	Shootin-1	SHOT1_HUMAN	UP000005640_9606_2022	21535.2	22724.8	22156.9	33688.8	31821.9	30141.1	28967.7	30250.2	29414.1	57785.5	55632	59937.3	89921.8	86561.3	89299.6	129482	126581	127559
A0PJW6	TMEM223	Transmembrane protein 223	TM223_HUMAN	UP000005640_9606_2022	2141.3	1280.33	2718.69	3223.36	3738.29	2693.96	2671.71	3709.21	4004.02	6560.48	9752.8	11667.6	6919.67	6263.32	7838.66	12568.3	11609.5	12117.5
A1A4S6	ARHGAP10	Rho GTPase-activating protein 10	RHG10_HUMAN	UP000005640_9606_2022	809.579	634.769	655.722	984.808	1027.12	1096.72	2169.89	2964.28	2510.81	3133.43	3362.32	3881.91	3782.67	3549.79	3333.63	7626.39	7716.21	7714.7
A1L020	MEX3A	RNA-binding protein MEX3A	MEX3A_HUMAN	UP000005640_9606_2022	1204.84	729.374	693.843	2210.62	2412.96	2016.99	2926.35	2675.88	2686.13	4667.48	4785.96	4845.32	7252.49	6846.67	7701.97	7624.12	8148.66	6749.47
A1L0T0	ILVBL	2-hydroxyacyl-CoA lyase 2	HACL2_HUMAN	UP000005640_9606_2022	11430.1	10524.9	10666.1	18158.7	20648.1	22072.5	17406.8	21061.5	15856	23927.2	27940.6	29906.9	55122	56836.8	55389.5	80415.5	79374.3	80381.5
A1L170	C1orf226	Uncharacterized protein C1orf226	CA226_HUMAN	UP000005640_9606_2022	145.022	135.758	130.389	261.922	280.698	437.959	950.859	514.918	740.207	1715.48	1287.6	849.972	2138.31	1526.44	1568.95	4391.56	3473.6	3360.67
A1L390	PLEKHG3	Pleckstrin homology domain-containing family G member 3	PKHG3_HUMAN	UP000005640_9606_2022	1177.88	798.188	1146.46	2295.9	1146.14	1385.68	1877.93	2560.11	2282.83	4300.07	3786.74	3525.64	5518.53	4122.69	5123.05	6287.58	5575.77	6280.47
A1L3X0	ELOVL7	Elongation of very long chain fatty acids protein 7	ELOV7_HUMAN	UP000005640_9606_2022	223.034	303.15	170.437	488.611	438.42	372.306	324.362	1104.61	1121.64	805.618	620.826	489.589	2803.11	2869.38	2614.99	1014.58	1571.72	771.338
A1X283	SH3PXD2B	SH3 and PX domain-containing protein 2B	SPD2B_HUMAN	UP000005640_9606_2022	12868.8	11795.7	11265.1	20291.9	20016.5	20183.1	23512.7	23926.7	26144.4	42552.1	43668.5	42663.1	63814.4	61976.1	61742.6	98789.9	94288.8	93889.3
A1XBS5	CIBAR1	CBY1-interacting BAR domain-containing protein 1	CBAR1_HUMAN	UP000005640_9606_2022	1115.89	1024.15	1254.16	474.751	371.385	451.045	568.335	592.69	593.463	1303.32	1713.47	1244.68	2082.36	1401.83	1970.27	2267.52	2687.38	2221.53
A2A3K4	PTPDC1	Protein tyrosine phosphatase domain-containing protein 1	PTPC1_HUMAN	UP000005640_9606_2022	186.813	293.835	193.249	179.194	228.441	190.266	282.569	450.674	295.408	675.145	652.268	452.443	881.936	1013.13	821.608	1086.96	1335.04	1245.31
A2AJT9	BCLAF3	BCLAF1 and THRAP3 family member 3	BCLA3_HUMAN	UP000005640_9606_2022	NaN	308.863	NaN	519.219	658.666	653.885	NaN	NaN	NaN	1301.96	336.661	811.134	NaN	NaN	NaN	625.469	1056.41	1171.4
A2RRP1	NBAS	NBAS subunit of NRZ tethering complex	NBAS_HUMAN	UP000005640_9606_2022	3693.17	3739.76	3755.95	5049.67	5537.75	4748.6	8340.64	8552.92	7844.38	10744.2	11251.4	10519.9	17305.1	15880.2	16960.5	20378	20939	20155.1
A2RTX5	TARS3	Threonine--tRNA ligase 2, cytoplasmic	SYTC2_HUMAN	UP000005640_9606_2022	56357.4	58910.8	57624.5	97702.5	101578	98271.6	112469	120222	118867	183084	155570	178117	283541	288481	281009	429307	436132	432008
A2RU49	HYKK	Hydroxylysine kinase	HYKK_HUMAN	UP000005640_9606_2022	1822.92	1324.93	1330.44	1604.75	1629.64	1537.37	2195.16	2520.05	1585.5	2639.6	3068.74	2359.24	4227.92	4535.7	4506.85	6972.32	8114.99	9080.41
A2RU67	FAM234B	Protein FAM234B	F234B_HUMAN	UP000005640_9606_2022	1696.39	448.818	501.967	3698.1	3270.04	3462.23	2728.58	2092.16	2293.21	5103.81	5024.89	4652.51	6697.44	5670.17	6590.38	8592.8	6661.98	10279.9
A2RUC4	TYW5	tRNA wybutosine-synthesizing protein 5	TYW5_HUMAN	UP000005640_9606_2022	2446.51	2134.88	2611.49	3739.83	3272.14	3427.67	5968.12	7117.69	6902.03	6536.97	7087.13	8218.52	13937.5	12849.5	14535.4	24348	20769.8	20884.1
A2RUS2	DENND3	DENN domain-containing protein 3	DEND3_HUMAN	UP000005640_9606_2022	592.992	692.937	563.544	697.223	833.4	742.742	1268.16	1279.88	1500.15	1539.27	1143.2	1115.44	2395.75	3181.55	2626.14	4542.57	3580.92	3080.98
A2VDF0	FUOM	Fucose mutarotase	FUCM_HUMAN	UP000005640_9606_2022	460.387	541.705	510.966	1186.33	1394.43	762.816	638.186	454.881	583.664	1906.91	1667.9	1729.34	2303.32	1180.6	1481.87	6336.63	3431.32	4442.5
A2VDJ0	TMEM131L	Transmembrane protein 131-like	T131L_HUMAN	UP000005640_9606_2022	439.909	472.004	736.861	2381.24	1923.43	2164.95	1835.81	2489.63	2343.66	3227.88	2108.42	3920.2	9447.37	8401.1	8924.72	11372.1	11620.3	9171.58
A3KMH1	VWA8	von Willebrand factor A domain-containing protein 8	VWA8_HUMAN	UP000005640_9606_2022	5211.3	5425.69	5158.28	7303.63	7960.99	7530.48	10696.2	10955.7	10706.9	16593.1	14607.6	16441.2	33939.3	32176.8	31349.5	38581.3	37225.3	38790.1
A3KN83	SBNO1	Protein strawberry notch homolog 1	SBNO1_HUMAN	UP000005640_9606_2022	3197.91	3052.68	2830.14	6444.89	6517.37	6521.2	7476.57	7548.4	7762	14662.7	15381.4	15672.6	20573.5	19326.5	19231.2	29153.7	29302.8	28590.1
A4D1E9	GTPBP10	GTP-binding protein 10	GTPBA_HUMAN	UP000005640_9606_2022	5311.25	5511.27	5486.79	7479.98	8320.27	7872.55	15121.5	15348.8	16159.7	20751.6	21373.8	22864.1	26364.1	25926.6	24782.2	22351.7	22632.9	21804.8
A4D1P6	WDR91	WD repeat-containing protein 91	WDR91_HUMAN	UP000005640_9606_2022	7768.15	7119.93	7496.64	14365.1	17136.1	14354	15030.6	15293	15674.9	17910.9	18107	18512.8	34320.1	31603.3	31760	43407.3	42126	40906.2
A4D1S0	KLRG2	Killer cell lectin-like receptor subfamily G member 2	KLRG2_HUMAN	UP000005640_9606_2022	1587.44	1455.38	1025.83	1425.02	1750.37	1453.71	2316.16	2462.93	2590.69	3815.02	4053.54	3226.72	6349.13	5393.16	5939.37	8708.05	9498.71	9874
A4D1U4	DENND11	DENN domain-containing protein 11	DEN11_HUMAN	UP000005640_9606_2022	932.33	825.106	779.343	2307.24	2706.51	2609.98	1825.97	2365.97	1947.41	3522.33	3812.07	3501.3	9515.57	8648.62	9080.08	8934.76	8815.24	8764.05
A4D2B0	MBLAC1	Metallo-beta-lactamase domain-containing protein 1	MBLC1_HUMAN	UP000005640_9606_2022	1009.79	1049.94	272.52	851.715	912.729	690.595	885.396	1195.35	742.145	1277.95	1410.53	1136.19	3954.04	4259.45	3029.05	6282.31	6601.98	5316.09
A5D8V6	VPS37C	Vacuolar protein sorting-associated protein 37C	VP37C_HUMAN	UP000005640_9606_2022	1611.26	1330.09	1095.61	4753.27	3571.96	4258.05	6912.94	6889.38	6875.1	2415.01	2060.81	2226.1	13144.5	11321.9	12161.4	28304.1	29780.6	30865.5
A5PL33	KRBA1	Protein KRBA1	KRBA1_HUMAN	UP000005640_9606_2022	191.964	301.117	137.256	61.0792	243.012	451.586	612.497	426.22	338.583	NaN	NaN	NaN	2115.34	1497	1744.44	1562.67	1285.73	1491.42
A5PLK6	RGSL1	Regulator of G-protein signaling protein-like	RGSL_HUMAN	UP000005640_9606_2022	511.218	890.524	10.3469	NaN	NaN	NaN	36.1438	574.567	NaN	NaN	NaN	NaN	NaN	NaN	NaN	NaN	NaN	NaN
A5PLL7	PEDS1	Plasmanylethanolamine desaturase	PDES1_HUMAN	UP000005640_9606_2022	1902.62	504.782	297.76	810.28	1300.81	991.262	2915.27	1166.32	769.247	1210.57	1096.22	1014.93	1288.87	1255.18	1572.66	2304.16	1668.92	1722.84
A5PLN9	TRAPPC13	Trafficking protein particle complex subunit 13	TPC13_HUMAN	UP000005640_9606_2022	2562.93	2878.01	2533.16	4151.88	5211.94	6611.66	3174.31	3037.43	2579.85	8444.06	7845.87	8158.68	23442.8	20158.9	20638.5	17278.2	15187.3	18276.2
A5YKK6	CNOT1	CCR4-NOT transcription complex subunit 1	CNOT1_HUMAN	UP000005640_9606_2022	19162.8	19069.2	18775.4	32927.5	32548.6	31818.9	45598.8	45666.8	46794	74221	73538.8	71966.6	123138	116364	119704	152608	148017	152703
A6H8Y1	BDP1	Transcription factor TFIIIB component B'' homolog	BDP1_HUMAN	UP000005640_9606_2022	3099.17	965.737	211.431	2339.09	2491.02	1453.21	3605.39	2991.85	3446.35	4180.47	4908.51	3190.98	7041.76	6913.96	5826.76	7671.39	7199.26	8296.12
A6NCE7;Q9GZQ8	MAP1LC3B2;MAP1LC3B	Microtubule-associated proteins 1A/1B light chain 3 beta 2;Microtubule-associated proteins 1A/1B light chain 3B	MP3B2_HUMAN;MLP3B_HUMAN	UP000005640_9606_2022	17571.4	18929.1	18377.5	36422.9	29726.5	29331.8	36371	49801.5	18343.4	52120.7	44728.4	39411.4	50908.3	51972	52870.2	126396	104647	90380
A6NCS6	C2orf72	Uncharacterized protein C2orf72	CB072_HUMAN	UP000005640_9606_2022	353.58	172.708	685.3	851.251	1376.85	240.322	1025.12	1506.03	416.522	915.296	1447.44	926.953	1716	1767.41	1343.63	1079.27	549.165	740.262
A6NDB9	PALM3	Paralemmin-3	PALM3_HUMAN	UP000005640_9606_2022	842.79	354.128	599.234	840.061	1054.84	759.66	1079.99	707.906	579.346	1125.28	1454.49	1312.65	3534.04	3858.01	4825.34	2900.04	3277.54	2252.76
A6NDG6	PGP	Glycerol-3-phosphate phosphatase	PGP_HUMAN	UP000005640_9606_2022	33812.5	33977.3	32046.1	51178.2	58458.9	54193.6	78202.8	82956.6	75977.1	181377	190664	175485	146867	140045	140657	193116	182077	186781
A6NDU8	RIMOC1	RAB7A-interacting MON1-CCZ1 complex subunit 1	RIMC1_HUMAN	UP000005640_9606_2022	12177	9106.52	10871.3	27078.6	20800.1	21451	10204.4	10191.7	10230.4	18936.4	18764.7	14423.4	15134.4	14451.6	15137.9	24260.5	20102.4	20513.1
A6NED2	RCCD1	RCC1 domain-containing protein 1	RCCD1_HUMAN	UP000005640_9606_2022	3852.74	3205.47	3638.13	5055.58	4317.78	4082.51	7609.95	7614.18	6797.29	9896.4	12122	9045.35	14350.5	15310.4	14091.2	24894.8	24519.6	26579
A6NFI3	ZNF316	Zinc finger protein 316	ZN316_HUMAN	UP000005640_9606_2022	494.816	658.305	459.135	1110.83	1018.68	1318.71	1587.07	1965.71	1987.39	4399.82	3751.93	3831.29	2886.85	3139	3384.04	8534.56	7204.4	7060.64
A6NFQ2	TCAF2	TRPM8 channel-associated factor 2	TCAF2_HUMAN	UP000005640_9606_2022	1736.17	1102.5	707.653	1325.59	1386.03	1321.02	917.237	1085.98	1437.48	2637.97	3495.64	3249.33	4355	3803.58	4451.33	5619.94	5583.7	6122.91
A6NFY7	SDHAF1	Succinate dehydrogenase assembly factor 1, mitochondrial	SDHF1_HUMAN	UP000005640_9606_2022	488.972	267.402	157.264	1420.85	1034.11	1325.74	654.301	1036.61	1186.8	2468.54	1934.9	2038.88	3723.39	4171.24	2231.01	1470.31	1615.97	1522.33
A6NGB9	WIPF3	WAS/WASL-interacting protein family member 3	WIPF3_HUMAN	UP000005640_9606_2022	26.5715	812.466	NaN	NaN	NaN	NaN	NaN	NaN	NaN	NaN	NaN	NaN	940.598	3456.86	2558.39	1882.9	1168.36	1624.26
A6NHL2	TUBAL3	Tubulin alpha chain-like 3	TBAL3_HUMAN	UP000005640_9606_2022	549.071	775.08	583.298	395.783	429.961	373.011	2238.03	3403.52	2620.21	4503.12	4914.68	4587.7	10828.9	10654.5	11596.4	13417.6	12889.2	12385.1
A6NHQ2	FBLL1	rRNA/tRNA 2'-O-methyltransferase fibrillarin-like protein 1	FBLL1_HUMAN	UP000005640_9606_2022	1.93396e+06	2.38798e+06	1.69847e+06	3.53782e+06	3.76738e+06	4.09102e+06	NaN	NaN	NaN	105962	156943	54142.8	107134	32711.6	37846	186123	221875	142836
A6NHR9	SMCHD1	Structural maintenance of chromosomes flexible hinge domain-containing protein 1	SMHD1_HUMAN	UP000005640_9606_2022	5410.13	4957.5	4878.81	8516.17	8281.23	8647.12	12043.5	11876.3	11726.6	14151.8	14329.4	14003.4	19988.8	19725.2	19782.9	31416.1	30534	30728.6
A6NHX0	CASTOR2	Cytosolic arginine sensor for mTORC1 subunit 2	CAST2_HUMAN	UP000005640_9606_2022	4351.86	5011.83	4036.42	4623.97	6556.18	4964.89	9008.33	9645.19	8724.04	10858.2	9508.86	9902.89	21114.6	20069.4	20990.1	24568.9	23552.7	23119.2
A6NI28	ARHGAP42	Rho GTPase-activating protein 42	RHG42_HUMAN	UP000005640_9606_2022	NaN	NaN	3251.63	122.859	258.711	249.737	144.304	851.094	140.688	428.916	57.5247	270.193	895.809	459.469	426.836	766.595	601.284	519.044
A6NIH7	UNC119B	Protein unc-119 homolog B	U119B_HUMAN	UP000005640_9606_2022	12282.4	11521.3	11416.1	20499.1	20630.1	18834.7	16941.5	16214.4	15739.4	32185.5	31393.8	35363.8	66788.7	61353.2	69010.2	133950	122475	127413
A6NJ78	METTL15	12S rRNA N4-methylcytidine (m4C) methyltransferase	MET15_HUMAN	UP000005640_9606_2022	7083.71	5639.61	4278.22	7430.73	7649.17	7370.95	6278.99	7075.82	7140.46	8775.9	9308.13	10076.9	20691.4	20395.3	18197.3	27534.9	25848.9	23715.5
A6NK58	LIPT2	Putative lipoyltransferase 2, mitochondrial	LIPT2_HUMAN	UP000005640_9606_2022	943.219	919.94	984.95	424.899	430.713	431.771	614.656	369.684	551.352	881.816	427.426	929.738	1131.21	1078.65	846.207	1461.54	1176.39	890.311
A6NKD9	CCDC85C	Coiled-coil domain-containing protein 85C	CC85C_HUMAN	UP000005640_9606_2022	3013.79	3132.1	2867.03	4704.23	4990.18	4540.47	5927.19	4819.33	5599.56	10394.1	11680.9	10641.6	12513.2	13184.8	12324.2	23986.5	20745.9	20568.3
A6NKF1	SAC3D1	SAC3 domain-containing protein 1	SAC31_HUMAN	UP000005640_9606_2022	3008.36	4604.61	3420.32	8515.79	7205.49	9251.04	8536.56	6265.41	6389.84	7092.02	9509.93	9204.17	17335.8	15637.7	16129.7	22989.1	22142.6	20267.7
A6NNL5	C15orf61	Uncharacterized protein C15orf61	CO061_HUMAN	UP000005640_9606_2022	1751.47	1351.37	1032.1	2181.29	1277.48	1581.52	1322.42	1051.93	1277.52	2264.07	3227.26	2663.75	3682.59	4418.37	3844.29	5771.97	4257.82	4755.86
A6NNY8	USP27X	Ubiquitin carboxyl-terminal hydrolase 27	UBP27_HUMAN	UP000005640_9606_2022	556.538	200.187	837.521	294.152	123.646	176.575	519.712	669.499	548.003	324.939	448.836	227.275	767.409	1096.17	706.353	2096.81	2131.27	1898.81
A6QL63	BTBD11	Ankyrin repeat and BTB/POZ domain-containing protein BTBD11	BTBDB_HUMAN	UP000005640_9606_2022	1175.12	574.718	1096.89	1424.99	1394.54	1315.2	1803.79	1442.7	2015.42	3342.69	2634.18	2583.02	3534.95	3185.54	3039.79	10671.5	10973.8	9245.45
A7E2V4	ZSWIM8	Zinc finger SWIM domain-containing protein 8	ZSWM8_HUMAN	UP000005640_9606_2022	1267.35	1242.23	978.479	2317.42	2606.6	2406.67	2314.92	2422.06	2872.93	4059.29	4487.5	4070.27	7248.34	7353.39	7536.85	9478.99	8493.89	9588.2
A7KAX9	ARHGAP32	Rho GTPase-activating protein 32	RHG32_HUMAN	UP000005640_9606_2022	886.393	83.1611	421.05	800.299	1387.63	1335.24	878.956	1180.27	834.283	1325.41	1420.65	1561.72	2102.04	2264.43	2199.02	3895.42	3539.16	3455.78
A8CG34	POM121C	Nuclear envelope pore membrane protein POM 121C	P121C_HUMAN	UP000005640_9606_2022	11230.7	11983.7	10354.7	15739.9	16663.1	15054.1	22260.8	23400.2	23896.2	42925.8	42814.8	39474	57810.9	56246.5	56113.7	70299.1	67205.4	71419.7
A8K855	EFCAB7	EF-hand calcium-binding domain-containing protein 7	EFCB7_HUMAN	UP000005640_9606_2022	1204.73	1012.55	1642.16	1859.54	2240.14	2112.26	2423.11	2344.2	2025.2	5788.81	5810.7	4496.55	5822.56	5194.89	6082.15	8754.89	7640.46	8772.4
A8MPS7	YDJC	Carbohydrate deacetylase	YDJC_HUMAN	UP000005640_9606_2022	773.625	794.145	967.223	1540.41	1757.28	1354.26	3108.94	3068.57	3027.5	3749.29	4028.81	4142.41	6849.27	6586.11	6537.61	9302.23	8782.58	7017.54
A8MQ14	ZNF850	Zinc finger protein 850	ZN850_HUMAN	UP000005640_9606_2022	NaN	1887.55	NaN	NaN	NaN	NaN	NaN	NaN	NaN	NaN	NaN	NaN	NaN	NaN	NaN	NaN	NaN	NaN
A8MT69	CENPX	Centromere protein X	CENPX_HUMAN	UP000005640_9606_2022	1559.08	644.83	1289.73	1404.52	1546.36	1643.71	3690.7	3882.88	2494.69	2089.82	1807.82	2518.19	6120.14	5780.43	5449.62	7436.51	7311.28	4775.22
A8MTT3	CEBPZOS	Protein CEBPZOS	CEBOS_HUMAN	UP000005640_9606_2022	3072.71	3899.43	3379.84	5796.54	3938.56	2778.29	3391.99	3928.13	3726.89	11952	13151.7	12109.4	11765.6	8976.62	11942	7439.53	6951.43	7501.68
A8MTY0	ZNF724	Zinc finger protein 724	ZN724_HUMAN	UP000005640_9606_2022	929.112	476.596	734.977	688.617	478.614	477.382	1454.85	608.833	1014.29	1560.5	1455.17	1451.77	3723.64	3359.75	3842.1	4060.92	3480.02	3459.72
A8MVW0	FAM171A2	Protein FAM171A2	F1712_HUMAN	UP000005640_9606_2022	3817.09	4346.25	4543.4	9240.01	8852.46	7976.71	9749.82	9027.07	10157.9	13768.5	12883.8	13779.1	19684.6	15687.5	19720.3	22189	22806.9	19737.3
A8MW92	PHF20L1	PHD finger protein 20-like protein 1	P20L1_HUMAN	UP000005640_9606_2022	2806.68	3395.13	3790.87	2457.27	1935.81	2213.86	3421.58	3436.91	2876.13	4030.08	3638.73	4663.92	5179.97	4228.92	5097.71	5637.96	6036.5	5671.02
A8MWD9;P62308	SNRPGP15;SNRPG	Putative small nuclear ribonucleoprotein G-like protein 15;Small nuclear ribonucleoprotein G	RUXGL_HUMAN;RUXG_HUMAN	UP000005640_9606_2022	115681	118829	102434	254621	164470	175329	84716.9	93846.2	89293.5	202981	237594	231237	348269	312958	375195	215155	216321	233941
A8MWE9	EFCAB8	EF-hand calcium-binding domain-containing protein 8	EFCB8_HUMAN	UP000005640_9606_2022	NaN	NaN	NaN	NaN	NaN	NaN	NaN	NaN	NaN	NaN	NaN	NaN	NaN	NaN	NaN	NaN	NaN	NaN
A8MXV4	NUDT19	Acyl-coenzyme A diphosphatase NUDT19	NUD19_HUMAN	UP000005640_9606_2022	8508.57	10026.7	8472.26	8122.14	7721.33	8162.28	17335.7	17404.5	17619.4	31205	35486.3	32670.4	37524.6	37323.3	39377.9	52123.3	53048.4	52320.3
A9UHW6	MIF4GD	MIF4G domain-containing protein	MI4GD_HUMAN	UP000005640_9606_2022	1251.65	953.825	1265.12	1764.78	1755.43	1477.67	2384.82	4618.13	3700.25	6444.11	5414.77	7039.99	11183.1	10177	10959.8	10793.1	12843.4	12990.9
A9Z1Z3	FER1L4	Fer-1-like protein 4	FR1L4_HUMAN	UP000005640_9606_2022	NaN	393.109	35.0649	NaN	NaN	NaN	NaN	NaN	NaN	NaN	NaN	NaN	NaN	NaN	NaN	NaN	NaN	NaN
B0YJ81	HACD1	Very-long-chain (3R)-3-hydroxyacyl-CoA dehydratase 1	HACD1_HUMAN	UP000005640_9606_2022	417.276	356.352	178.481	NaN	NaN	NaN	307.526	286.286	197.203	3508.24	3113.79	4526.7	3953.59	2356.82	1859.94	5835.17	3519.37	1944.93
B2RBV5		Putative MORF4 family-associated protein 1-like protein UPP	MRUPP_HUMAN	UP000005640_9606_2022	4276.12	3199.67	3937.05	263.681	1118.09	606.763	2791.39	2322.4	3468.36	5080.59	3952.1	4940.26	8824.15	9070.23	4572.12	5569.86	7694.4	6316.29
B2RC85;P0C881	RSPH10B2;RSPH10B	Radial spoke head 10 homolog B2;Radial spoke head 10 homolog B	R10B2_HUMAN;R10B1_HUMAN	UP000005640_9606_2022	0.508415	5.28736	NaN	NaN	NaN	NaN	NaN	NaN	NaN	NaN	NaN	NaN	NaN	NaN	0.417791	NaN	NaN	NaN
B2RTY4	MYO9A	Unconventional myosin-IXa	MYO9A_HUMAN	UP000005640_9606_2022	4374.94	3975.21	4245.91	6167.01	6541.2	6125.2	7157.39	6980.11	6533.55	13191.7	12330.7	11793.4	13002.1	14035.4	14641.2	28331.7	24228.4	25843.7
B2RUZ4	SMIM1	Small integral membrane protein 1	SMIM1_HUMAN	UP000005640_9606_2022	954.415	749.451	727.43	1688.05	1710.45	1945.99	345.869	1821.98	2341.03	263.794	338.63	285.037	1742.98	1058.37	1964.67	2504.88	2011.78	2004.89
B3EWF7	EPM2A	Laforin, isoform 9	EP2A2_HUMAN	UP000005640_9606_2022	4647.11	3344.59	3807.66	6057.17	7589.47	7742.33	2110.65	2088.13	2108.89	14777.4	14495.4	16516.6	15066.9	16517.9	16432.1	6029.69	5858.97	4869.05
B3KNS4	ERVK3-1	Endogenous retrovirus group K3 member 1	B3KNS4_HUMAN	UP000005640_9606_2022	1144.86	1361.62	868.788	3452.17	2719.45	2679.63	6843.3	5064.3	6333.97	10116.5	5256.4	7534.63	5109.68	4988.2	5353.55	6854.04	7050.77	6769.73
B5ME19;Q99613	EIF3CL;EIF3C	Eukaryotic translation initiation factor 3 subunit C-like protein;Eukaryotic translation initiation factor 3 subunit C	EIFCL_HUMAN;EIF3C_HUMAN	UP000005640_9606_2022	108171	104314	103363	185973	186813	187338	150078	154545	151845	212345	216557	218803	373198	357953	368973	391730	385573	390580
B7ZAQ6;P0CG08	GPR89A;GPR89B	Golgi pH regulator A;Golgi pH regulator B	GPHRA_HUMAN;GPHRB_HUMAN	UP000005640_9606_2022	3186.95	2605.95	2376.84	3825.23	4011.88	4013	8989.05	6483.08	7596.34	12726.2	12424.9	12516.3	12517.8	11314.9	12342.2	24552	24203	23979.2
B9A064	IGLL5	Immunoglobulin lambda-like polypeptide 5	IGLL5_HUMAN	UP000005640_9606_2022	18845	18278.2	18931.4	31907.5	32007.5	31220.8	41572.6	38103.8	40958.7	52890.3	55813.6	53991.2	84025	69175.4	77866.1	3930.8	2516.02	3165.51
C4AMC7;Q6VEQ5	WASH3P;WASH2P	Putative WAS protein family homolog 3;WAS protein family homolog 2	WASH3_HUMAN;WASH2_HUMAN	UP000005640_9606_2022	9486.4	8043.8	8930.26	18489.3	19770.1	18118	22688.1	20608.1	21931.8	33504.8	40657.3	40984.7	42079.2	41743.4	39867	68207.4	66405.5	67681.3
C9J7I0	UMAD1	UBAP1-MVB12-associated (UMA)-domain containing protein 1	UMAD1_HUMAN	UP000005640_9606_2022	210.754	44.5168	82.1656	388.019	137.608	303.246	228.292	368.882	280.69	401.348	208.58	479.137	1444.33	1744.43	1446.16	2429.61	2190.06	1640.33
C9JA33;Q8IXS6	PALM2AKAP2;PALM2	PALM2 and AKAP2 fusion;Paralemmin-2	C9JA33_HUMAN;PALM2_HUMAN	UP000005640_9606_2022	659.094	584.521	823.014	1239.93	1036.57	944.751	3078.29	2669.73	2138.02	1906.85	1808.71	1647.44	2999.18	3078.18	2688.77	4583.18	3645.34	3974.78
C9JLR9	ZFTA	Zinc finger translocation-associated protein	ZFTA_HUMAN	UP000005640_9606_2022	5922.95	722.149	5707.42	1318.49	407.141	288.992	1457.55	720.178	528.739	1332.01	1226.62	1187.47	2560.4	3217.62	2437.92	6847.47	3209.18	5262.85
C9JLW8	MCRIP1	Mapk-regulated corepressor-interacting protein 1	MCRI1_HUMAN	UP000005640_9606_2022	9949.46	9282.13	10990.6	25994.3	22677.1	23259.9	22422.7	22121.5	22484.5	26931.7	25362.1	26507.9	43804.7	47938.5	44638.8	41819	39587.2	38136.6
C9JRZ8	AKR1B15	Aldo-keto reductase family 1 member B15	AK1BF_HUMAN	UP000005640_9606_2022	1369.89	776.478	833.266	3375.97	3763.9	3085.52	4490.98	5064.17	6788.79	8234.79	8048.74	7668.04	16494.6	15196.1	17097.7	3477.12	1758.08	1581.46
CON__A2I7N0	TREMBL:A2I7N0;Q28922;Q3ZEJ6	(Bos taurus) SERPINA3-4		contaminants_for_Spectronaut	52227.9	52403.4	50048.2	66956.9	63380.4	65682.9	92388.4	94414.7	94610.8	166032	154347	170110	276342	273074	276247	353922	340449	330245
CON__A2I7N1	TREMBL:A2I7N1	(Bos taurus) SERPINA3-5		contaminants_for_Spectronaut	124.144	52.1695	140.996	188.934	279.974	156.61	287.526	219.063	67.3844	342.946	226.899	218.525	320.091	162.002	207.915	182.059	1441.61	1816.91
CON__A2I7N3	TREMBL:A2I7N3;Q27984	(Bos taurus) SERPINA3-7		contaminants_for_Spectronaut	10773.8	10287.1	9572.65	22735.8	24613.2	22238.6	31576.8	32854.6	31932.7	55139.5	61158.6	61571.3	97479.8	92935.6	96639.6	144287	138735	136283
CON__ENSEMBL:ENSBTAP00000006074	(Bos	taurus) 81 kDa protein		contaminants_for_Spectronaut	2621.45	1947.05	1493.74	3411.14	4187.82	3436.72	5567.77	4774.59	4487.56	8451.74	7054.17	6740.19	11456.2	11627.3	10477.3	23950.5	20184	25334.2
CON__ENSEMBL:ENSBTAP00000007350	(Bos	taurus) similar to Complement C4-A precursor		contaminants_for_Spectronaut	6533.37	6538.03	5696.29	14686	15891.5	15022	15866.8	17202.2	16665.6	37243.9	36000.4	34185.1	46966.8	44838.2	45575.4	58237.8	58789.4	58777.3
CON__ENSEMBL:ENSBTAP00000013050	(Bos	taurus) hypothetical protein		contaminants_for_Spectronaut	561.027	514.613	379.063	648.429	507.457	846.195	1297.24	1881.69	1644.15	2683.29	2294.35	3170.9	3532.34	4038.43	4212.27	7128.41	7312.18	5934.89
CON__ENSEMBL:ENSBTAP00000014147	(Bos	taurus) 12 kDa protein		contaminants_for_Spectronaut	2491.13	2696.41	1756.74	6407.62	7121.72	5802.46	11487.2	10790.9	11055.1	9513.66	8367.19	9710.99	29192.7	30762	19430.6	28167.8	30682.7	31127.5
CON__ENSEMBL:ENSBTAP00000016046	(Bos	taurus) similar to fibulin-1 C isoform 1		contaminants_for_Spectronaut	10915.5	10119.9	9768	12457.4	13992.6	12582.2	15757.7	15348.9	14955	20786.5	21705.4	20450.1	31200.8	31306.5	32417.2	54201.2	52045.5	50702.3
CON__ENSEMBL:ENSBTAP00000018229	(Bos	taurus) 54 kDa protein		contaminants_for_Spectronaut	43014.4	41120	48051.9	57098	57957.8	60512.5	74370.7	73025.5	81595.4	165792	161071	172251	171971	184874	160395	407904	376162	401699
CON__ENSEMBL:ENSBTAP00000018574	(Bos	taurus) 55 kDa protein		contaminants_for_Spectronaut	9878.07	9037.73	8825.92	19273	22945.7	19920.7	17115.8	16871.6	16376.1	26767.2	26567	27698.6	52615.9	50334.4	49487.1	97458.1	84769.7	88068.4
CON__ENSEMBL:ENSBTAP00000023055	(Bos	taurus) 68 kDa protein		contaminants_for_Spectronaut	273.376	227.176	268.508	621.759	971.776	757.008	1126.75	981.57	1065.63	776.223	768.689	597.769	3075.18	2281.22	3053.17	3910.73	3978.26	3573.44
CON__ENSEMBL:ENSBTAP00000023402	(Bos	taurus) 46 kDa protein		contaminants_for_Spectronaut	634.797	804.296	960.552	2507.25	2406.5	1901.1	2895.21	2732.4	2824.29	4901.35	4651.02	5145.62	6974.93	6418.09	6092.04	9571.37	9433.25	9498.33
CON__ENSEMBL:ENSBTAP00000024146	(Bos	taurus) similar to alpha-2-macroglobulin isoform 1		contaminants_for_Spectronaut	255800	250176	247579	429130	425216	420096	546126	553023	566694	782936	809956	811766	999840	1.0049e+06	1038317	1543900	1.5649e+06	1.58248e+06
CON__ENSEMBL:ENSBTAP00000024462	(Bos	taurus) 47 kDa protein		contaminants_for_Spectronaut	1164.05	594.789	615.341	1373.56	1461.71	1266.84	3628.08	2577.8	3387.95	4184.86	4756.19	4516.81	11375.8	9320.95	11125	3173.77	4115.45	2351.01
CON__ENSEMBL:ENSBTAP00000024466	(Bos	taurus) 44 kDa protein		contaminants_for_Spectronaut	15824.4	15356.8	15632.6	42485.5	44530.7	39710.3	46474.5	42591.9	45241	87707	98273.1	101082	157174	149519	155080	248182	260370	261807
CON__ENSEMBL:ENSBTAP00000025008	(Bos	taurus) hypothetical protein		contaminants_for_Spectronaut	672.437	988.68	628.488	1038.59	1269.86	1738.61	2668.63	2334.7	3005.03	2623.5	2974.05	2817.12	7345.6	7841.98	8163.63	5677.57	5065.28	5930.96
CON__ENSEMBL:ENSBTAP00000031360	(Bos	taurus) 55 kDa protein		contaminants_for_Spectronaut	2427.42	2614.62	1304.93	NaN	NaN	NaN	15502.1	5659.24	2769.39	4078.55	8444.91	7941.23	9387.62	9649.33	7470.98	NaN	NaN	NaN
CON__ENSEMBL:ENSBTAP00000031900	(Bos	taurus) 121 kDa protein		contaminants_for_Spectronaut	516.947	827.07	369.206	574.173	595.246	487.162	971.921	1106.18	904.432	2073.33	2038.48	1498.86	1975.89	1522.82	1559.49	4675.98	4754.01	4038.72
CON__ENSEMBL:ENSBTAP00000032840	(Bos	taurus) similar to apolipoprotein B, partial		contaminants_for_Spectronaut	5853.07	6588.27	6069	7775.46	8601.32	8025.76	8037.4	8926.82	8901.45	18343.6	19534.2	19660.6	23530.1	22722.5	22795.8	43452	40515.8	42813.6
CON__ENSEMBL:ENSBTAP00000034412	(Bos	taurus) similar to C4b-binding protein alpha chain		contaminants_for_Spectronaut	11070.9	9896.93	10870.8	15921.6	17258.4	16239.9	20653.3	19978.7	19018.3	48053.5	52561.2	46440.9	37719.9	37813	40266.3	38918.2	33813.5	32767.2
CON__ENSEMBL:ENSBTAP00000037665	(Bos	taurus) similar to Pregnancy zone protein, partial		contaminants_for_Spectronaut	9114.73	6859.84	7876.79	15309.9	15367.5	15385.5	16109.1	19853.5	16627.8	26661.4	24870.8	28474.6	44667	42165.3	44336.9	71248.8	65145.4	71586.8
CON__ENSEMBL:ENSBTAP00000038329	(Bos	taurus) 9 kDa protein		contaminants_for_Spectronaut	7330.37	6817.32	6833.98	22511.1	20159.8	19685.7	34182.4	35097.5	32747.2	53644.6	53421.3	53832.1	83936.9	64724.5	75078.4	207743	197570	192978
CON__P00735	SWISS-PROT:P00735	(Bos taurus) Prothrombin precursor (Fragment)		contaminants_for_Spectronaut	10430.2	10516.3	8972.56	14753.7	11601.8	11416.6	13677.2	13653.2	13695.5	18891.5	17034.6	22292.9	23600.7	25612.6	21162	24805.8	25012.4	24816.1
CON__P00761	SWISS-PROT:P00761|TRYP_PIG	Trypsin - Sus scrofa (Pig).		contaminants_for_Spectronaut	511319	488075	490806	546038	581797	528453	667434	675474	646996	527668	514647	514109	810279	758836	761223	913153	820832	870627
CON__P00978	SWISS-PROT:P00978	(Bos taurus) AMBP protein precursor		contaminants_for_Spectronaut	28807	29658.7	24071.8	20595.4	30246.6	26046.6	43963.3	43040.2	42569.1	37946.3	38404.4	40284.7	74310.5	67681.8	70637.7	95391.6	93538.7	90004.9
CON__P01030	SWISS-PROT:P01030	(Bos taurus) similar to Complement C4-A precursor		contaminants_for_Spectronaut	24707.3	23416.6	24317.6	36596.3	35548.3	35909.8	39902.3	40917.4	39656.3	55447.4	58575	59518.4	93665.5	92441.8	92344.4	127950	120821	125050
CON__P01044-1	SWISS-PROT:P01044-1	(Bos taurus) Isoform HMW of Kininogen-1 precursor		contaminants_for_Spectronaut	78928.5	76168.7	74350.9	100958	97549.6	96842.6	117716	113823	118803	267702	289909	283991	367031	362306	370685	368386	360792	362416
CON__P01045-1	SWISS-PROT:P01045-1	(Bos taurus) Isoform HMW of Kininogen-2 precursor		contaminants_for_Spectronaut	21062.7	20395	22129.8	5006.3	4747.2	4778.17	22576.2	23979.5	21667.3	9094.77	6123.38	6744.47	14247.3	15179.2	13915.8	28502.1	21538.2	25029.1
CON__P01966	SWISS-PROT:P01966	(Bos taurus) Hemoglobin subunit alpha		contaminants_for_Spectronaut	12574.6	12356.7	10865.8	28906.4	26594	27197.1	33830.9	36827.2	32458.8	65899.1	66490.5	72437.9	130457	122226	118758	218527	213775	213752
CON__P02070	SWISS-PROT:P02070	(Bos taurus) Hemoglobin subunit beta		contaminants_for_Spectronaut	15004.3	11751.2	15851.9	31552.2	32273.9	26231.6	32140.1	26310.5	34295.8	35872	41238.7	35160.2	56105.6	60332.2	60178.3	105081	98886	106609
CON__P02538;CON__P04259;CON__P48668;P02538;P48668	SWISS-PROT:P02538;SWISS-PROT:P04259;SWISS-PROT:P48668;KRT6A;KRT6C	Tax_Id=9606 Gene_Symbol=KRT6A Keratin, type II cytoskeletal 6A;Tax_Id=9606 Gene_Symbol=KRT6B Keratin, type II cytoskeletal 6B;Tax_Id=9606 Gene_Symbol=KRT6C Keratin, type II cytoskeletal 6C;Keratin, type II cytoskeletal 6A;Keratin, type II cytoskeletal 6C	;;;K2C6A_HUMAN;K2C6C_HUMAN	contaminants_for_Spectronaut;contaminants_for_Spectronaut;contaminants_for_Spectronaut;UP000005640_9606_2022;UP000005640_9606_2022	NaN	243.919	114.925	NaN	504.996	953.502	1105.82	1078.2	624.503	981.23	1008.54	772.983	2117.04	1088.48	2206.96	3410.12	2637	3415.48
CON__P02584	SWISS-PROT:P02584	(Bos taurus) Profilin-1		contaminants_for_Spectronaut	828592	824095	793778	1.04452e+06	1.02235e+06	1.00955e+06	1.77558e+06	1.67422e+06	1.79334e+06	1.47646e+06	1.61416e+06	1.44964e+06	2.75231e+06	2692432	2.66624e+06	2.09905e+06	1938685	2.05307e+06
CON__P02672	SWISS-PROT:P02672	(Bos taurus) Fibrinogen alpha chain precursor		contaminants_for_Spectronaut	1113.93	772.411	850.348	2241.37	1686.14	1496.41	3495.83	4706.3	3483.58	4586.73	4434.48	4174.06	6460.18	8781.52	7469.55	7904.36	8372.33	8933.3
CON__P02676	SWISS-PROT:P02676	(Bos taurus) similar to Fibrinogen beta chain precursor		contaminants_for_Spectronaut	1401.3	1434.13	1399.81	2950.19	3024.82	3099.7	3471.42	3433.46	3866.78	6837.49	6644.87	7238.3	13552.1	13106.1	11860.8	17145	15635.4	14376.8
CON__P02768-1;P02768	SWISS-PROT:P02768-1;ALB	Tax_Id=9606 Gene_Symbol=ALB Isoform 1 of Serum albumin precursor;Albumin	;ALBU_HUMAN	contaminants_for_Spectronaut;UP000005640_9606_2022	479.691	532.769	649.778	1608.38	1893.85	1246.19	2543.37	2105.99	2762.91	2856.98	2467.67	2927.57	14632.5	15311.7	14608.5	8729.37	8523.7	8201.67
CON__P02769	SWISS-PROT:P02769	(Bos taurus) Bovine serum albumin precursor		contaminants_for_Spectronaut	2.33972e+06	2.27499e+06	2.21599e+06	3.26057e+06	3.27173e+06	3.22833e+06	5019606	5070455	5120691	6761066	6913187	6880974	9842328	9852231	10040577	12174354	11909009	12059718
CON__P04258	SWISS-PROT:P04258	(Bos taurus) Similar to Collagen alpha 1(III) chain		contaminants_for_Spectronaut	1151.63	901.194	1130.75	2497.38	2812.92	2037.22	3646.17	3782.5	2695.2	7277.38	7597.82	5185.72	9963.54	8941.23	10945.1	15800	13818.7	14630.2
CON__P05784	SWISS-PROT:P05784	Tax_Id=10090 Gene_Symbol=Krt18 Keratin, type I cytoskeletal 18		contaminants_for_Spectronaut	3.32509	69.3014	NaN	NaN	NaN	NaN	NaN	NaN	NaN	NaN	NaN	NaN	NaN	NaN	NaN	NaN	40.0421	NaN
CON__P05787;P05787	SWISS-PROT:P05787;KRT8	Tax_Id=9606 Gene_Symbol=KRT8 Keratin, type II cytoskeletal 8;Keratin, type II cytoskeletal 8	;K2C8_HUMAN	contaminants_for_Spectronaut;UP000005640_9606_2022	96145.8	56928.3	39735.9	86368.6	93996.9	84413	130864	126190	122608	141915	133320	142197	231124	218978	214341	256943	254436	278889
CON__P06868	SWISS-PROT:P06868	(Bos taurus) Plasminogen precursor		contaminants_for_Spectronaut	6190.11	5286.49	4870.47	9059.44	9474.72	7723.65	15448.8	16112.2	15309.2	21049.9	21473.9	22936.1	25910.7	24548.7	25189.7	49361.8	47522.4	50680.4
CON__P07224	SWISS-PROT:P07224	(Bos taurus) Vitamin K-dependent protein S precursor		contaminants_for_Spectronaut	6174.42	5099.78	5345.6	6410.34	4892.77	4237.65	7491.29	7276.99	7355.3	8673.93	10009.3	10355.7	20381.2	18874.8	19875	25040.6	23554.8	24556.8
CON__P12763	SWISS-PROT:P12763	(Bos taurus) Alpha-2-HS-glycoprotein precursor		contaminants_for_Spectronaut	2472687	2.36565e+06	2.31566e+06	3.49902e+06	3267007	3.26106e+06	5206578	5.1039e+06	5219383	4699267	4936916	4.89681e+06	5794311	5.53569e+06	5.76209e+06	7229397	7.24725e+06	7.46754e+06
CON__P13645;P13645	SWISS-PROT:P13645;KRT10	Tax_Id=9606 Gene_Symbol=KRT10 Keratin, type I cytoskeletal 10;Keratin, type I cytoskeletal 10	;K1C10_HUMAN	contaminants_for_Spectronaut;UP000005640_9606_2022	2484.38	2665.06	2067.5	2509.54	2798.43	2502.34	2770.57	3545.95	3642.7	8178.74	8301.85	9724.92	5481.87	5325.53	6189.56	11390.4	11163.9	10925.2
CON__P15497	SWISS-PROT:P15497	(Bos taurus) Apolipoprotein A-I precursor		contaminants_for_Spectronaut	473692	482904	471428	606618	600060	614195	644599	654712	613679	891070	913226	861591	1.28449e+06	1.27877e+06	1.29441e+06	1.30214e+06	1.22624e+06	1.24055e+06
CON__P15636	SWISS-PROT:P15636	Protease I precursor Lysyl endopeptidase Achromobacter lyticus.		contaminants_for_Spectronaut	13277.7	12409.5	12431.8	40688.2	38374.3	30847.5	51122.6	45586.5	67916.9	177472	189970	193725	129562	131522	121316	169434	147712	160135
CON__P17690	SWISS-PROT:P17690	(Bos taurus) Beta-2-glycoprotein 1 precursor		contaminants_for_Spectronaut	13822.6	12201.5	11952.6	24345.5	24224.8	24447.4	19747.7	19262.8	19797	49096.2	49071.7	51793.5	57553.1	57703.7	58510.8	100809	90671.9	101002
CON__P17697	SWISS-PROT:P17697	(Bos taurus) Clusterin precursor		contaminants_for_Spectronaut	4257.12	4564.56	4386.19	7869.45	8450.18	7829.74	4914.25	4503.35	3921.45	19556.9	19614.7	20068.8	16540.1	15946.9	16254.5	22888.4	22809.5	22449.9
CON__P28800	SWISS-PROT:P28800	(Bos taurus) Alpha-2-antiplasmin precursor		contaminants_for_Spectronaut	35271.9	33852.6	33530.1	80043.2	77598.7	74994.5	85326	85695.3	79624.8	140290	151021	147565	226975	215771	226835	316620	314567	311116
CON__P34955	SWISS-PROT:P34955	(Bos taurus) Alpha-1-antiproteinase precursor		contaminants_for_Spectronaut	419127	419809	412441	950668	938100	919321	1.34378e+06	1.3945e+06	1.40017e+06	902391	916196	879790	1.76398e+06	1.71141e+06	1.75787e+06	2.11864e+06	2.06245e+06	2.15819e+06
CON__P35527;P35527	SWISS-PROT:P35527;KRT9	Tax_Id=9606 Gene_Symbol=KRT9 Keratin, type I cytoskeletal 9;Keratin, type I cytoskeletal 9	;K1C9_HUMAN	contaminants_for_Spectronaut;UP000005640_9606_2022	1213.14	1331.57	1206.49	1745.24	1727.91	2025.44	3282.88	2827.02	2947.68	4700.31	5238.99	5481.41	8825.67	8791.28	8423.47	12204.9	11490.3	11564.2
CON__P35908;CON__P35908v2;P35908	SWISS-PROT:P35908;SWISS-PROT:P35908;KRT2	Tax_Id=9606 Gene_Symbol=KRT2 Keratin, type II cytoskeletal 2 epidermal;Tax_Id=9606 Gene_Symbol=KRT2 Keratin, type II cytoskeletal 2 epidermal;Keratin, type II cytoskeletal 2 epidermal	;;K22E_HUMAN	contaminants_for_Spectronaut;contaminants_for_Spectronaut;UP000005640_9606_2022	NaN	233.382	NaN	387.06	46.3695	135.742	151.397	303.555	211.553	770.06	377.539	640.093	578.295	818.339	348.431	897.086	824.602	812.7
CON__P41361	SWISS-PROT:P41361	(Bos taurus) Antithrombin-III precursor		contaminants_for_Spectronaut	23787.8	24864.5	26017	33703.9	32502.6	33920.1	55751.5	57892	55832.6	67494.5	69084.6	67863.3	116137	111650	113457	207266	201763	196860
CON__P50448	SWISS-PROT:P50448	(Bos taurus) Factor XIIa inhibitor precursor		contaminants_for_Spectronaut	14531.7	14296.2	12041	17546.3	18001.9	17539.4	28014.6	28980.7	27806.3	36380	39445.1	41203.2	56834.9	55439.5	53700.2	56083.8	53042	59468.8
CON__P81644	SWISS-PROT:P81644	(Bos taurus) Apolipoprotein A-II precursor		contaminants_for_Spectronaut	10776.3	1122.86	1407.86	8938.25	1059.18	3240.01	11532.1	11278.8	10485.5	16587.8	12771	14769.9	20141.1	17440	14314.6	47350.9	27418.2	36785.7
CON__Q03247	SWISS-PROT:Q03247	(Bos taurus) Apolipoprotein E precursor		contaminants_for_Spectronaut	1714.16	1624.03	1499.2	2859.04	2842.49	2540	2816.11	2762.23	2982.1	5753.11	6148.15	6036.53	10289.1	9706.3	9145.07	25574.5	23935	21159.8
CON__Q05443	SWISS-PROT:Q05443	(Bos taurus) Lumican precursor		contaminants_for_Spectronaut	6289.83	5377.39	5237.85	16157.6	15854.2	13833.4	22003.7	19951.3	21897.2	38164	38741.2	41561.1	32424.1	30414.9	31227.2	107467	110818	111211
CON__Q05B55	TREMBL:Q05B55	(Bos taurus) Similar to Ig kappa chain C region		contaminants_for_Spectronaut	1618.83	1498.1	1136.66	3643.58	3919.4	2088.38	4316.01	4627.59	3909.08	9879.31	10586.8	12319.7	17197.8	16943.2	16692	13957.2	15039.6	14711.1
CON__Q0IIK2	TREMBL:Q0IIK2	(Bos taurus) Transferrin		contaminants_for_Spectronaut	250853	246980	244041	506801	504681	499270	605322	617245	613626	1.02058e+06	1.05405e+06	1.05923e+06	1374039	1.34713e+06	1.40453e+06	1.90275e+06	1.92083e+06	1.90277e+06
CON__Q0V8M9	TREMBL:Q0V8M9;Q9TRI0	(Bos taurus) similar to inter-alpha (globulin) inhibitor H3 isoform 2		contaminants_for_Spectronaut	16122	14864.1	13227.2	15296.5	16762.6	17350.8	29517	31977	31268.9	46897.9	49604.6	49985.2	66182.6	63376.4	60729.6	92278.9	92827	90724.7
CON__Q0VCM5	TREMBL:Q0VCM5	(Bos taurus) Similar to Inter-alpha-trypsin inhibitor heavy chain H1		contaminants_for_Spectronaut	7164.75	7251.29	7585.68	8975.12	9500.12	9046.77	14904.9	15479.3	13832.7	18330.7	17271.9	19269.8	25931.6	25267.6	25459.9	42346.5	42616.2	41769.1
CON__Q1A7A4	TREMBL:Q1A7A4	(Bos taurus) similar to complement component C5		contaminants_for_Spectronaut	4252.49	3885.8	4460.93	7102.38	6832.57	7612.61	7381.73	6818.17	7397.35	11133.2	11011.9	11176.3	21083.6	20676.1	18406	33141.9	32124.6	30751.8
CON__Q1RMK2	TREMBL:Q1RMK2	(Bos taurus) IGHM protein		contaminants_for_Spectronaut	3942.1	2709.96	2828.16	5399.55	4969.36	5289.72	9617.17	9232.82	9373.01	9286.86	9705.12	9054.05	13386.6	17204	14579.2	20275.3	18341.7	19175.4
CON__Q1RMN8	TREMBL:Q1RMN8	(Bos taurus) Similar to Immunoglobulin lambda-like polypeptide 1		contaminants_for_Spectronaut	1819.31	1666.36	1094.99	2147.9	2026.63	1867.06	1758.99	1285.86	1290.5	1536.68	1524.18	1595	2855.19	2917.06	2316.4	5831.32	5929.63	5564.62
CON__Q28065	SWISS-PROT:Q28065	(Bos taurus) C4b-binding protein alpha chain precursor		contaminants_for_Spectronaut	1634.77	5546.13	5695.56	4551.87	3938.91	2032.26	4729.02	5004.56	4491.13	8876.6	5129.79	6946.98	7073.91	6345.33	6324.55	14854.3	14336.5	13826.4
CON__Q28085	SWISS-PROT:Q28085	(Bos taurus) Complement factor H precursor		contaminants_for_Spectronaut	6500.98	7128.06	6458	24335.8	20349.3	20408.6	23723.3	23364.7	22842.5	21854.2	23981.7	21274	33543.3	30983.8	30527.7	58238.8	59826.8	59016.3
CON__Q28107	SWISS-PROT:Q28107	(Bos taurus) Coagulation factor V precursor		contaminants_for_Spectronaut	4688.02	4748.53	3526.25	5884.5	6535.73	6430.93	10756.5	10552	10251.2	11959.8	14292.5	12923.2	19689.5	21087.5	22868.8	31665.3	31392.8	29675.6
CON__Q28194	TREMBL:Q28194	(Bos taurus) Thrombospondin-1		contaminants_for_Spectronaut	1426.96	1791.05	1584.42	2860.87	2995.16	3573.96	3642.01	3267.28	3439.88	6858.05	6862.6	6665.48	10590.7	9834.29	10390.8	14580.3	14414.3	14388.6
CON__Q29RQ1	SWISS-PROT:Q29RQ1	(Bos taurus) Complement component C7 precursor		contaminants_for_Spectronaut	3240.81	2672.3	2276.98	4776.81	4587.28	4948.57	5600.74	5177.94	5034.15	10333.1	13483.6	12239.7	11195.8	11565.7	11493.4	24422.2	24671	23309.3
CON__Q2HJF0	TREMBL:Q2HJF0	(Bos taurus) Similar to Serotransferrin		contaminants_for_Spectronaut	1644.95	641.042	687.34	1483.57	1810.72	1349.91	2214	2510.04	1955.22	2282.77	2237.55	2321.7	4037.56	3404.55	4330.72	6398.95	4478.49	5634.96
CON__Q2KIF2	TREMBL:Q2KIF2	(Bos taurus) Similar to leucine-rich alpha-2-glycoprotein 1		contaminants_for_Spectronaut	1725.26	1210.07	1613.91	3021.2	3756.12	3500.66	6306.51	5817.3	5976.64	6478.35	7316.26	6594.39	12621.1	13022.2	13227.8	20886.5	21387.6	22395.5
CON__Q2KIG3	TREMBL:Q2KIG3	(Bos taurus) Similar to carboxypeptidase B2		contaminants_for_Spectronaut	1240.71	932.625	1020.3	1126.39	1273.71	1769.65	2349.08	2030.08	2320.74	3670.4	3910.38	3327.89	5686.05	4880.49	4987.06	5500.68	6108.13	5513.05
CON__Q2KIH2	TREMBL:Q2KIH2;Q68RU0	(Bos taurus) Ovarian and testicular apolipoprotein N		contaminants_for_Spectronaut	1537.28	1272.99	451.575	1580.35	1724.93	839.011	1941.69	2294.97	1430.61	4076.24	3867.99	3385.61	9017.53	7445.62	7479.53	21141.3	16547.2	17846.4
CON__Q2KIS7	SWISS-PROT:Q2KIS7	(Bos taurus) Tetranectin precursor		contaminants_for_Spectronaut	720.433	897.736	475.479	1681.31	1383.81	1618.51	1580.14	1669.72	1356.57	3841.24	3977.48	3611.42	6874.18	7982.65	6553	5127.84	5178.43	4884.35
CON__Q2KIT0	TREMBL:Q2KIT0	(Bos taurus) Similar to collagen, type X, alpha 1		contaminants_for_Spectronaut	1420.3	822.45	634.811	1014.22	1030.7	1137.6	1126.3	2073.17	1274.1	3216.58	2625.43	2735.54	6075.93	3441.19	4975.8	10076.2	9264.16	13307.8
CON__Q2KIU3	TREMBL:Q2KIU3	(Bos taurus) Similar to C1q and tumor necrosis factor related protein 5		contaminants_for_Spectronaut	710.781	276.722	515.235	1088.92	1140.16	1015.19	1559.14	1640.66	1564.3	2754.97	2672.42	2281.04	4587.89	4943.69	5018.65	11625.7	10096.9	9661.46
CON__Q2KJ62	TREMBL:Q2KJ62	(Bos taurus) KNG protein		contaminants_for_Spectronaut	732.869	513.341	419.333	1109.15	1032.98	1144.09	1202.65	2136.28	1625.5	1196.29	2582.21	3367.64	3978.56	5224.98	6706.95	8240.56	8378.01	8521.79
CON__Q2KJ83	TREMBL:Q2KJ83	(Bos taurus) Similar to Carboxypeptidase N catalytic chain		contaminants_for_Spectronaut	536.469	5.07493	45.0097	916.321	125.915	7.82485	571.914	461.714	582.574	715.062	693.789	776.321	820.725	624.995	1126.89	1773.32	1552.03	1468.68
CON__Q2KJC7	TREMBL:Q2KJC7;Q8HZM3	(Bos taurus) Periostin, osteoblast specific factor		contaminants_for_Spectronaut	2144.26	1328.52	1934.58	1487.64	2441.04	1978.52	2099.01	1619.43	1250.29	4224.13	3805.44	3127.57	4559.2	3993.57	4095.52	7909.24	6561.1	7002.15
CON__Q2KJF1	TREMBL:Q2KJF1	(Bos taurus) Alpha-1-B glycoprotein		contaminants_for_Spectronaut	37983.5	39447.5	36087.8	42315	43567.6	43875.9	54731.2	56249.8	54437.7	132489	128872	133327	201316	209787	210065	171619	170143	163958
CON__Q2TBQ1	TREMBL:Q2TBQ1	(Bos taurus) Coagulation factor XIII, B polypeptide		contaminants_for_Spectronaut	234.797	489.072	368.215	691.334	655.728	450.131	819.672	1331.28	855.836	1980.54	1735.69	2181.93	2077.91	1543.77	1929.43	2414.08	2100.04	2231.69
CON__Q2UVX4	SWISS-PROT:Q2UVX4	(Bos taurus) Complement C3 precursor		contaminants_for_Spectronaut	29512.7	29555.4	28572.3	43774.5	44039.5	44318.3	60708.9	63845.7	61236.9	82872.6	87048.2	87489.9	137532	136143	137097	180610	180214	181612
CON__Q32PI4	TREMBL:Q32PI4	(Bos taurus) Similar to complement factor I		contaminants_for_Spectronaut	2407.21	2237.05	2335.91	5788.68	5810.73	4952.41	5778.09	6564.37	6780.52	11186.3	11286.8	11686.4	18889.5	13932.8	15936.2	20272	20007.4	22870
CON__Q32PJ2	SWISS-PROT:Q32PJ2	(Bos taurus) Apolipoprotein A-IV precursor		contaminants_for_Spectronaut	2870.88	2253.71	2333.89	3262.47	3061.3	3267.09	3960.08	3765.88	3794.84	4877.25	4542.66	5056.68	10991.3	10358.3	9331.09	14527.1	14856.4	13535.9
CON__Q3KUS7	TREMBL:Q3KUS7	(Bos taurus) Complement factor B		contaminants_for_Spectronaut	7294.37	6920.61	6278.74	12055.8	12284.8	12831.8	20094.6	22476.5	20358.1	18989.9	18922.4	18860.4	32822.1	30598.3	29599.8	43150.4	42209	42732.7
CON__Q3MHH8	TREMBL:Q3MHH8	(Bos taurus) Amylase, alpha 2B; pancreatic		contaminants_for_Spectronaut	812.395	1004.62	834.664	1927.33	1842.66	2214.81	2492.14	3371.35	2555.81	3442.31	2851.09	2805.08	6582.06	6791.34	7050.83	10917.9	9669.95	10121
CON__Q3MHN2	SWISS-PROT:Q3MHN2	(Bos taurus) Complement component C9 precursor		contaminants_for_Spectronaut	4595.56	5717.67	5063.37	10340.8	10186.4	10293.9	15689.3	17242	15905.3	12785.3	12739.7	12288.4	25322.8	24049	25571.1	23828.9	24533	23780.8
CON__Q3MHN5	SWISS-PROT:Q3MHN5	(Bos taurus) Vitamin D-binding protein precursor		contaminants_for_Spectronaut	24750	24693.6	23654.3	45959.2	47608.2	46042.7	75852.6	85891.3	73604.5	149767	156834	145623	290345	300860	289073	374515	367283	390403
CON__Q3SX09	TREMBL:Q3SX09	(Bos taurus) similar to HBG protein		contaminants_for_Spectronaut	28049.3	26562.1	24636.8	21717	22615.9	18455.1	77193.7	74324.6	78042.5	61607.5	61758.6	63447.1	130528	132497	139695	179460	181213	185651
CON__Q3SX14	TREMBL:Q3SX14	(Bos taurus) Similar to Gelsolin		contaminants_for_Spectronaut	18109.6	17980.7	18403	27405.4	27641.1	26975.3	30740.5	30039.8	30423.5	40679.8	37399.6	38509.8	65771.7	65055	64945.5	94467.7	92814.6	92267.2
CON__Q3SX28	TREMBL:Q3SX28;Q5KR48	(Bos taurus) Tropomyosin 2		contaminants_for_Spectronaut	2320.78	2734.14	2122.55	2133.28	2454.71	1713.14	1465.21	1277.68	1227.24	4598.84	5051.63	4949.22	6543.3	5639.86	6076.55	3524.3	3071.94	3050.55
CON__Q3SZ57	SWISS-PROT:Q3SZ57	(Bos taurus) Alpha-fetoprotein precursor		contaminants_for_Spectronaut	58494.2	55002.8	53667	107395	101096	99728.7	124463	122144	119615	95913.1	98154.7	99996.4	179277	174608	177399	299266	304351	316164
CON__Q3SZH5	TREMBL:Q3SZH5	(Bos taurus) Similar to Angiotensinogen		contaminants_for_Spectronaut	16907.7	14466.5	11340	21314.3	25469.1	20981.9	26087.3	25305.8	23905	42680.6	39309.9	41332	98537.5	90781.4	84039.5	145619	133793	143599
CON__Q3SZR3	SWISS-PROT:Q3SZR3	(Bos taurus) Alpha-1-acid glycoprotein precursor		contaminants_for_Spectronaut	32504.4	34088.3	32885.6	60640.7	63220.5	62784.5	78072.4	82368.2	79332.9	102144	99319.1	107211	142534	139973	147352	232867	232654	235525
CON__Q3SZV7	TREMBL:Q3SZV7	(Bos taurus) Similar to hemopexin		contaminants_for_Spectronaut	50853.9	49840	47204.8	96102.3	92223.7	91777.3	115774	113483	112758	160315	161620	155358	365091	356419	396707	550386	561871	517302
CON__Q3T052	TREMBL:Q3T052;Q5EA67	(Bos taurus) Inter-alpha (Globulin) inhibitor H4		contaminants_for_Spectronaut	38343	39068.9	38934.3	61294.2	59350.8	58950.9	73578.7	76256	73465	109369	113549	110187	196495	196795	198589	264316	255093	253170
CON__Q3Y5Z3	SWISS-PROT:Q3Y5Z3	(Bos taurus) Adiponectin precursor		contaminants_for_Spectronaut	13385.5	11907.7	11758	24321.1	23343.2	25008.3	34598.6	30723.1	29671.7	42414.2	48926.9	47022.6	97026.4	100851	104230	173664	176920	156546
CON__Q3ZBD7	SWISS-PROT:Q3ZBD7	(Bos taurus) Glucose-6-phosphate isomerase		contaminants_for_Spectronaut	840.307	2610.01	732.064	3566.82	5096.03	6092.74	5360.92	4347.16	4388.89	1793.11	1438.46	1494.33	9291.98	6821.22	7661.59	24321.6	23418.3	22217.4
CON__Q3ZBS7	TREMBL:Q3ZBS7	(Bos taurus) Vitronectin		contaminants_for_Spectronaut	23425.4	22725.9	19799.8	48201.3	50361.3	47367.3	45495.2	45518.8	46943.6	47249.6	49122.9	46733.1	124848	125554	124643	81327.3	73729.5	78209
CON__Q58D62	SWISS-PROT:Q58D62	(Bos taurus) Fetuin-B precursor		contaminants_for_Spectronaut	294981	292116	291709	411404	408324	393140	494126	492998	505922	516908	521537	516423	960474	947190	1010640	1350355	1.34236e+06	1.34067e+06
CON__Q5XQN5	SWISS-PROT:Q5XQN5	(Bos taurus) Keratin, type II cytoskeletal 5		contaminants_for_Spectronaut	NaN	NaN	NaN	NaN	NaN	NaN	NaN	NaN	NaN	NaN	NaN	358.913	NaN	NaN	503.97	NaN	NaN	NaN
CON__Q6T181	TREMBL:Q6T181;Q6T182	(Bos taurus) similar to sex hormone-binding globulin		contaminants_for_Spectronaut	808.125	1607.01	1161.98	2056.9	2051.88	1917.35	2011.57	2511.53	2263.49	3807.86	4722.02	4233.9	7169.41	5977.32	6492.05	5058.48	5890.29	5479.76
CON__Q95121	SWISS-PROT:Q95121	(Bos taurus) Pigment epithelium-derived factor precursor		contaminants_for_Spectronaut	7934.44	6312.07	6366.52	17308.4	16246.1	14947	16731.4	17325	17797.9	35291.9	36352.6	35597.1	51042.4	49633.6	47492.5	63081.3	59336.1	59356
CON__Q95M17	SWISS-PROT:Q95M17	(Bos taurus) Acidic mammalian chitinase precursor		contaminants_for_Spectronaut	1184.07	990.723	661.605	2582.65	2529.25	1650.62	4631.76	6076.35	4241.48	2043.32	3383.34	2885.67	12708.4	8240.97	9474.19	10081.4	10411.2	9411.02
CON__Q9N2I2	SWISS-PROT:Q9N2I2	(Bos taurus) Plasma serine protease inhibitor precursor		contaminants_for_Spectronaut	5007.57	5155.41	5050.58	4682.72	4476.18	5151.45	6434.48	6208.96	6574.17	11310.7	11977.9	11457.5	16903.5	15973.5	16690.7	24356.6	27140	24682.2
CON__Q9TRI1	TREMBL:Q9TRI1	(Bos taurus) similar to inter-alpha-trypsin inhibitor heavy chain2		contaminants_for_Spectronaut	87575.3	83955.8	84189	98282	99077.7	99007.4	144432	148229	146033	137082	132616	140567	253406	244148	251556	296867	285020	285579
CON__Q9TT36	SWISS-PROT:Q9TT36	(Bos taurus) Thyroxine-binding globulin precursor		contaminants_for_Spectronaut	3362.16	2888.05	3311.99	7159.56	7391.93	6546.81	6995.65	7714.02	7272.73	19306.9	20216.2	19802.2	25075	23585.9	22965.6	20108	20118.6	21372.1
CON__Q9TTE1	SWISS-PROT:Q9TTE1	(Bos taurus) Endopin-1 precursor		contaminants_for_Spectronaut	25550.7	20924	24853.3	41959.2	34340.4	37454.7	46492.6	49349.6	54654.4	100301	79985.7	84061.9	109743	116374	93239.6	134145	148285	131110
CON__REFSEQ:XP_001252647	(Bos	taurus) similar to endopin 2B		contaminants_for_Spectronaut	126062	123756	123221	160410	160567	164846	218909	209122	213967	292361	292055	273875	869153	890595	886462	717850	697005	729504
CON__REFSEQ:XP_585019	(Bos	taurus) similar to afamin		contaminants_for_Spectronaut	5358.35	5660.3	5429.53	9802.57	11460	10072.9	13284.3	14283.8	15117.9	17627.7	21940.2	23295.7	37149.1	37032.9	38074.8	55133.2	54357.6	54412.1
E9PAV3	NACA	Nascent polypeptide-associated complex subunit alpha, muscle-specific form	NACAM_HUMAN	UP000005640_9606_2022	86664.7	80425.6	81618	81798.2	76291.5	76867.9	130921	139513	123375	349427	224461	340500	369490	360766	396284	425741	397857	393098
E9PRG8	C11orf98	Uncharacterized protein C11orf98	CK098_HUMAN	UP000005640_9606_2022	27489.9	25852.7	24658.5	30902.1	26074.4	25166	17145.7	19775	19491.4	27066	30175.2	27236.9	30971.1	27065.2	27680.3	47484.4	43175.1	40923.2
G9CGD6	CNK3/IPCEF1	CNK3/IPCEF1 fusion protein	CNIPF_HUMAN	UP000005640_9606_2022	268.271	428.781	420.202	1214.21	1602.48	1679.31	1363.32	1391.15	1571.55	2197.38	1906	1914.16	3350.26	4700.85	4115.7	5128.6	4038.46	5477.15
L0R819	ASDURF	ASNSD1 upstream open reading frame protein	ASURF_HUMAN	UP000005640_9606_2022	7291.96	6470.44	5871.9	9114.4	8909.57	9626.01	12854.1	17540.2	15211.6	11798.4	11714.2	10858.9	32446.9	32137	31706.2	29462.4	21947.9	26197
O00115	DNASE2	Deoxyribonuclease-2-alpha	DNS2A_HUMAN	UP000005640_9606_2022	23677.2	21426.8	18507.3	25635.8	26262.7	24647.1	32764.6	34387.9	33022.1	61630.5	62531.6	69068	46900.1	43334.1	45369.8	204747	192749	196289
O00116	AGPS	Alkyldihydroxyacetonephosphate synthase, peroxisomal	ADAS_HUMAN	UP000005640_9606_2022	9780.31	9613.05	9588.44	10207.8	10309.7	9649.33	16742.6	15943.3	16700.3	32523.2	35992.5	34743	53560.7	52093.1	54045.3	53470.3	52634.3	52099.3
O00139	KIF2A	Kinesin-like protein KIF2A	KIF2A_HUMAN	UP000005640_9606_2022	31280	30359.2	30576.9	48851.9	48748.7	46288.3	72223.8	73249.2	74026.3	89051.6	88545.5	90288.4	138542	136653	136279	184125	184783	185311
O00148	DDX39A	ATP-dependent RNA helicase DDX39A	DX39A_HUMAN	UP000005640_9606_2022	27615.6	22204.6	24025.2	43220.2	43380.4	42597.2	52464.8	56396.4	54802.9	51218.5	54025.1	56473.1	120892	115790	125845	144547	143597	140735
O00151	PDLIM1	PDZ and LIM domain protein 1	PDLI1_HUMAN	UP000005640_9606_2022	39650.9	36462.3	35442.4	68742.3	69145.6	68598	101585	100295	101476	155391	161349	143813	291747	303815	306768	376575	378682	357828
O00154	ACOT7	Cytosolic acyl coenzyme A thioester hydrolase	BACH_HUMAN	UP000005640_9606_2022	51862.8	49691.1	50075.7	66440.6	70425.4	67563.9	96657.6	96672.1	99783.2	167075	165830	168836	234272	226115	230801	378877	353678	367183
O00159	MYO1C	Unconventional myosin-Ic	MYO1C_HUMAN	UP000005640_9606_2022	12774.7	11987.8	12150.5	18553.1	20286.7	17995.3	25487.4	25466.4	25340.9	33573.4	34502.2	34726.5	64636.4	61179.7	65433.7	94826.7	94058.3	93513.3
O00161	SNAP23	Synaptosomal-associated protein 23	SNP23_HUMAN	UP000005640_9606_2022	14393.3	14725.3	13416.2	27587.4	26936.9	29720.5	29109.3	29420.5	29804	67214.8	71851.8	67682.7	72946	69495.1	74017	126971	126338	132354
O00165	HAX1	HCLS1-associated protein X-1	HAX1_HUMAN	UP000005640_9606_2022	16454.1	15770.4	16883.9	28115.5	29778.5	27218.5	34923.1	32812.6	29538.5	57532.5	59752.4	58820.8	87605.3	86813.6	93439	118512	118471	118512
O00170	AIP	AH receptor-interacting protein	AIP_HUMAN	UP000005640_9606_2022	13407.2	13335.7	10423.7	15804.8	13891.1	14278.7	30557.4	30078.8	28721.3	43789.1	44662.4	46141.7	66754	66233.1	67014.6	83166	76035.5	85172.4
O00178	GTPBP1	GTP-binding protein 1	GTPB1_HUMAN	UP000005640_9606_2022	20018.3	18868.4	19562.6	27281.7	26772.3	26122.3	37570	36693.4	38694.4	103013	101324	104218	125606	123545	124326	165149	164734	165732
O00186	STXBP3	Syntaxin-binding protein 3	STXB3_HUMAN	UP000005640_9606_2022	10581.2	10552.3	9785.53	18193.8	17754	18121.6	25529.1	24187.8	24327.9	30305.4	31655.8	31047.7	38174.4	39719.2	39766.3	69670.9	73195.3	71642.1
O00189	AP4M1	AP-4 complex subunit mu-1	AP4M1_HUMAN	UP000005640_9606_2022	1071.73	818.764	912.039	1820.22	1874.08	1798.76	3518.34	3382.4	2899.65	5545.38	5197	6350.33	5502	4983.46	6152.85	9336.91	8483.58	8266.04
O00192	ARVCF	Armadillo repeat protein deleted in velo-cardio-facial syndrome	ARVC_HUMAN	UP000005640_9606_2022	442.268	421.254	151.207	235.216	204.352	306.826	291.045	211.075	138.196	416.503	488.852	490.07	1105.89	552.665	422.288	1150.04	1331.02	1086
O00193	SMAP	Small acidic protein	SMAP_HUMAN	UP000005640_9606_2022	271903	262033	251334	16270.2	15655.1	15535.7	35670.7	36538.3	35635.4	32266.2	33135.8	34399	69941.9	63719.2	62062.4	101232	100481	101789
O00203	AP3B1	AP-3 complex subunit beta-1	AP3B1_HUMAN	UP000005640_9606_2022	25290	24749	23777.8	45802.9	46219.7	47758.8	43411.2	42039.2	44121.3	71553.2	74096.4	73619.6	104559	101494	106167	181675	173410	167686
O00213	APBB1	Amyloid beta precursor protein binding family B member 1	APBB1_HUMAN	UP000005640_9606_2022	2756.08	2360.18	1704.63	6015.92	6426.35	5579.99	9122.01	8912.98	8774.67	9065.33	9071	9545.87	14082.3	14440.6	15327.4	22533.6	21839.3	21807
O00217	NDUFS8	NADH dehydrogenase [ubiquinone] iron-sulfur protein 8, mitochondrial	NDUS8_HUMAN	UP000005640_9606_2022	22616.2	20290.6	17691.5	23189.3	38704.2	34271.2	39980.3	37102.6	36482.5	61820.7	60545.7	60986.5	167805	155113	145135	77572.1	81477.4	74968.4
O00221	NFKBIE	NF-kappa-B inhibitor epsilon	IKBE_HUMAN	UP000005640_9606_2022	673.879	663.423	701.199	1660.31	943.616	1247.31	1849.13	1549.46	1469.59	4951.96	5265.52	5361.72	8231.38	7156.43	6936.22	3273.02	3221.33	2989.33
O00231	PSMD11	26S proteasome non-ATPase regulatory subunit 11	PSD11_HUMAN	UP000005640_9606_2022	56856.6	55193.5	55563.3	118814	121798	110126	144012	145921	145373	218287	208622	217028	351244	343698	341091	426619	420650	418442
O00232	PSMD12	26S proteasome non-ATPase regulatory subunit 12	PSD12_HUMAN	UP000005640_9606_2022	36160.6	37525.3	34979	49668.4	52813.3	50606	58432	59107.6	57937	100826	99750.2	99765.4	117118	112639	115275	273762	267696	260506
O00233	PSMD9	26S proteasome non-ATPase regulatory subunit 9	PSMD9_HUMAN	UP000005640_9606_2022	23837	21655.7	23572.3	44493.4	41806.6	41612	45140.3	45857	44022	134034	147575	142863	96696.3	95661.4	93731	250801	253737	247424
O00244	ATOX1	Copper transport protein ATOX1	ATOX1_HUMAN	UP000005640_9606_2022	13893.2	9868.73	15782	37330.5	35397.9	35751.5	27182.9	30136.1	28322.5	61135.1	62878.5	64268.6	114742	106264	109878	330552	340064	349149
O00255	MEN1	Menin	MEN1_HUMAN	UP000005640_9606_2022	17083.2	17662.2	18560.5	11558.5	12100.7	10725.2	20098.8	21322.7	21315.2	34041	35923.1	36838.1	79899.5	72717.9	73995	77163	72161.2	69213.9
O00257	CBX4	E3 SUMO-protein ligase CBX4	CBX4_HUMAN	UP000005640_9606_2022	4494.25	5151.27	4058.99	10144.8	10375.8	9481.59	10769	12085.3	10641.7	18205.5	19026.5	18420.6	27727.3	25878.3	28899.5	39366.1	39589.5	38745.4
O00258	GET1	Guided entry of tail-anchored proteins factor 1	GET1_HUMAN	UP000005640_9606_2022	4896.75	4054.55	4491.83	9234.81	10005.2	9890.5	17159.7	17904.7	19892.4	13336.9	13296.7	14222.9	47915.1	49445.2	41629.5	20782.4	17235	19213.1
O00264	PGRMC1	Membrane-associated progesterone receptor component 1	PGRC1_HUMAN	UP000005640_9606_2022	107939	99746.1	89786.7	117340	117256	101715	207438	208102	203262	403576	403961	406152	438412	403459	410695	416829	419999	442720
O00267	SUPT5H	Transcription elongation factor SPT5	SPT5H_HUMAN	UP000005640_9606_2022	15975.4	15224.4	15144.9	26576.1	26209.6	25611.1	29828.9	29749	29224.4	52092.5	53431.1	53368.8	63317.4	63406	67377	104947	104900	103205
O00268	TAF4	Transcription initiation factor TFIID subunit 4	TAF4_HUMAN	UP000005640_9606_2022	1859.92	1816.77	1602	4136.8	4200	3431.16	6484.9	6112.3	6070.25	7222.16	7706.16	7494.12	9424.58	9130.39	9509.24	16039.3	15306.3	14729.8
O00273	DFFA	DNA fragmentation factor subunit alpha	DFFA_HUMAN	UP000005640_9606_2022	88712	86685.2	81976.9	106419	113049	103760	126668	135476	126907	159714	161923	167554	226220	217128	225975	410869	389889	390926
O00287	RFXAP	Regulatory factor X-associated protein	RFXAP_HUMAN	UP000005640_9606_2022	1188.92	1021.37	1020.1	2029.31	1832.84	2019.87	2461.11	2286.2	2595.76	5251.12	4291.86	4959.76	9899.68	9080.82	8571.56	9240.33	9199.62	9556.78
O00291	HIP1	Huntingtin-interacting protein 1	HIP1_HUMAN	UP000005640_9606_2022	7444.42	8141.11	7837.98	15989.8	17058.1	16565.7	18627.7	19897.3	20318.9	27014.3	27878.8	27278.6	47185	44746.1	45662.3	41279.1	40627.2	41243.3
O00299	CLIC1	Chloride intracellular channel protein 1	CLIC1_HUMAN	UP000005640_9606_2022	108765	109402	97999.6	237703	239955	235020	241855	244678	253036	389278	412359	400553	463607	458472	469301	579511	559580	547001
O00303	EIF3F	Eukaryotic translation initiation factor 3 subunit F	EIF3F_HUMAN	UP000005640_9606_2022	84242.7	80341.9	77190.6	152857	165625	159143	131581	137058	132868	213085	228306	234730	311401	302942	314425	346135	365909	351044
O00308	WWP2	NEDD4-like E3 ubiquitin-protein ligase WWP2	WWP2_HUMAN	UP000005640_9606_2022	1437.77	759.518	744.793	985.423	1132.93	1045.35	1976.12	2373.19	2661.02	3087.7	3057.8	2870.13	4954.96	5375.41	5639.85	7771.81	8168.59	7970.27
O00311	CDC7	Cell division cycle 7-related protein kinase	CDC7_HUMAN	UP000005640_9606_2022	4867.9	3337.13	3943.44	4840.56	5121.24	5528.82	9904.66	10860.9	10265.5	13683.6	14000.7	14161.1	20131.8	19951.6	20223.5	32199.2	33231.1	33095.1
O00330	PDHX	Pyruvate dehydrogenase protein X component, mitochondrial	ODPX_HUMAN	UP000005640_9606_2022	14168.2	14773.2	13464.7	29646.6	29582	28142.2	25730.9	25468.1	25359.8	33724.6	34727.7	34484.5	60704.3	63008.5	59329.3	80153.4	79020.2	78771.4
O00399	DCTN6	Dynactin subunit 6	DCTN6_HUMAN	UP000005640_9606_2022	4473.93	5991.26	6000.25	13509.9	12088.1	13019.4	18080.9	18521.4	17197.5	23133.8	23473.8	28285.3	27737.7	26698.1	28897.6	24031.9	25209.9	20969.1
O00400	SLC33A1	Acetyl-coenzyme A transporter 1	ACATN_HUMAN	UP000005640_9606_2022	3732.24	4048.31	4151.69	7292.84	7797.29	8202.1	7188.96	8094.13	8146.15	13257.5	13749.1	12577.2	24617.1	25754.9	27268.6	43650.6	38269.4	41591.1
O00401	WASL	Neural Wiskott-Aldrich syndrome protein	WASL_HUMAN	UP000005640_9606_2022	19807.1	18673.5	16191.7	28304.9	27011.8	24474.5	32866.7	34760.1	30647.1	49239.2	50129.2	49903.9	172655	165852	161172	143520	139554	133891
O00409	FOXN3	Forkhead box protein N3	FOXN3_HUMAN	UP000005640_9606_2022	295.741	193.338	308.202	148.165	565.319	843.842	385.516	674.932	303.566	1600.39	902.741	2096.3	767.039	229.818	264.039	865.361	984.741	965.458
O00410	IPO5	Importin-5	IPO5_HUMAN	UP000005640_9606_2022	48539.4	48881.2	50147.4	79016.3	78330.8	77986.3	97883.7	103249	101365	146712	149784	138834	185410	177997	186274	281089	278059	288108
O00411	POLRMT	DNA-directed RNA polymerase, mitochondrial	RPOM_HUMAN	UP000005640_9606_2022	20058.8	18812.6	18151.3	32500	32953.7	32908.7	43348.2	45891.9	44764	69653.6	76863.5	72274.3	122648	123614	118782	168463	162881	165592
O00418	EEF2K	Eukaryotic elongation factor 2 kinase	EF2K_HUMAN	UP000005640_9606_2022	6839.08	6870.22	6309.1	10160.7	9951.42	9577.72	14930.1	14955.1	14338.7	17347.9	18709.9	19004.3	36928.8	29816.5	32599.3	46853.6	43905.9	45861.5
O00422	SAP18	Histone deacetylase complex subunit SAP18	SAP18_HUMAN	UP000005640_9606_2022	30849.7	21127.8	23311.7	46246.9	45963.9	44626.9	89513.8	87057.1	92807.4	75906.3	81586.2	83321.4	140348	131648	131103	210402	197503	191841
O00423	EML1	Echinoderm microtubule-associated protein-like 1	EMAL1_HUMAN	UP000005640_9606_2022	4065.11	4525.59	4053.27	7305.98	6791.55	6748.8	7649.35	9131.73	8239.83	13716.4	13852.1	13782.2	20451.6	21613.1	19528.2	24203.6	24741.8	23697.5
O00425	IGF2BP3	Insulin-like growth factor 2 mRNA-binding protein 3	IF2B3_HUMAN	UP000005640_9606_2022	48494.2	48774.3	49152	74128.6	73329.6	70138.6	88162.3	91096.8	85454.2	132562	127516	128579	271692	276726	286436	380739	362875	380814
O00429	DNM1L	Dynamin-1-like protein	DNM1L_HUMAN	UP000005640_9606_2022	40790.4	37858.2	37873.2	55660.7	60100.5	58017.7	81124.8	82065.1	80224.1	124376	137730	138853	175277	176739	175616	244519	238849	244148
O00442	RTCA	RNA 3'-terminal phosphate cyclase	RTCA_HUMAN	UP000005640_9606_2022	22499.3	23564	24249.5	44185.8	45226.5	44725.5	63842.8	66389.7	62603.7	59993.2	60823.3	61864.3	92690.5	91547.2	89196.3	84326.7	77765.8	79796.5
O00443	PIK3C2A	Phosphatidylinositol 4-phosphate 3-kinase C2 domain-containing subunit alpha	P3C2A_HUMAN	UP000005640_9606_2022	6108.75	6066.83	5545.54	10201	9318.42	8754.56	11452.3	11426.7	11139.8	16945.2	19299.7	18024.4	22762.4	21698.3	23516.1	34643.4	33503.7	34390.8
O00444	PLK4	Serine/threonine-protein kinase PLK4	PLK4_HUMAN	UP000005640_9606_2022	522.4	14.8467	179.872	NaN	NaN	NaN	205.795	337.266	140.936	591.303	448.525	201.212	1714.41	655.127	549.83	1187.22	983.343	845.155
O00458	IFRD1	Interferon-related developmental regulator 1	IFRD1_HUMAN	UP000005640_9606_2022	1849.68	1459.29	1409.48	3453.73	3031.65	3904.22	3477.45	3867.35	3643.51	7830.69	7298.24	7125.18	11604.1	12733.2	12969.1	16325	16566.5	16267
O00459	PIK3R2	Phosphatidylinositol 3-kinase regulatory subunit beta	P85B_HUMAN	UP000005640_9606_2022	1704.41	1685.65	1653.23	2712.43	3404.02	3710.5	3506.51	4674.67	3546.1	7750.83	8549.89	8379.38	13947	14324.6	13736.9	15747.5	15555.4	16783.7
O00461	GOLIM4	Golgi integral membrane protein 4	GOLI4_HUMAN	UP000005640_9606_2022	3288.02	3329.26	2992.54	6283.76	7149.24	6791.49	7056.04	7749.33	6573.67	9232.11	9720.15	9464.46	13500.7	13697.2	12898	31995.7	30998.3	32516.1
O00462	MANBA	Beta-mannosidase	MANBA_HUMAN	UP000005640_9606_2022	1017.9	1651.36	1028	2378.47	1742.04	1865	2349.77	2504.5	2294.15	2762.07	2651.79	2554.44	7019.65	7357.7	8097.84	5815.92	5164.91	5207.3
O00468	AGRN	Agrin	AGRIN_HUMAN	UP000005640_9606_2022	2331.09	1794.3	1867.5	2171.21	1908.1	2320.15	2907.07	2495.52	2620.54	3938.06	3483.66	4208.7	6660.31	5818.94	5660.15	10834.1	10287.6	9540.41
O00469	PLOD2	Procollagen-lysine,2-oxoglutarate 5-dioxygenase 2	PLOD2_HUMAN	UP000005640_9606_2022	5537.92	5195.98	4075.52	10771.8	10578	10514.4	11778.7	11257.2	13035.6	20474.1	20732.9	20717.3	33525.4	33316.6	35459.7	41707.6	40575.9	40882.5
O00470	MEIS1	Homeobox protein Meis1	MEIS1_HUMAN	UP000005640_9606_2022	3776.99	3606.84	3843.87	5873.48	5716.41	5878.61	5455.56	3965.59	4448.13	5842.63	6014.27	6182.04	16318.2	14266.8	13102.9	19381.1	18967.1	18718.1
O00471	EXOC5	Exocyst complex component 5	EXOC5_HUMAN	UP000005640_9606_2022	7240.22	6928.27	6626.32	10367.3	9323.49	10655.2	14944.7	16869.1	15013.6	16567.7	16689.4	18671.8	25593.4	25297.3	25820.5	42423.5	41950.8	41604
O00483	NDUFA4	Cytochrome c oxidase subunit NDUFA4	NDUA4_HUMAN	UP000005640_9606_2022	57051	50624.8	47842.6	75123	73645.2	73684.5	64899.9	63250	61586.5	47751.6	46967.9	46473.9	38641.9	36711.5	38065.8	136526	141700	147242
O00487	PSMD14	26S proteasome non-ATPase regulatory subunit 14	PSDE_HUMAN	UP000005640_9606_2022	61060.1	61532.1	58776.7	103254	101391	99449.7	126672	122608	126969	190557	188752	204249	313879	324273	311734	321351	314349	312105
O00488	ZNF593	Zinc finger protein 593	ZN593_HUMAN	UP000005640_9606_2022	1814.59	1005.63	644.865	2061.95	2532.99	2026.68	4084.02	4199.04	4362.51	7198.49	7183.43	7295.16	8623.21	8298.7	8153.13	7533.38	7277.39	7411.45
O00499	BIN1	Myc box-dependent-interacting protein 1	BIN1_HUMAN	UP000005640_9606_2022	9923.71	8105.53	7120.11	15544.8	14391.2	14809.5	14829.3	16401	16885.4	19997.2	21001.5	20713	47250.3	49998.8	45369.7	55989.1	52002.2	61240
O00505	KPNA3	Importin subunit alpha-4	IMA4_HUMAN	UP000005640_9606_2022	55169.8	50313	50275.1	59544.9	65385.2	61180	77629.3	82838.4	86340.9	115481	128177	123646	201274	189177	199993	326419	310588	299063
O00506	STK25	Serine/threonine-protein kinase 25	STK25_HUMAN	UP000005640_9606_2022	8321.83	6772.3	6543.56	12053.4	12687.7	11615.2	25653.4	23079.6	22046.4	17821	19850.4	15627	18939.2	18361.3	16209.1	37804.2	35782.2	35790.6
O00507	USP9Y	Probable ubiquitin carboxyl-terminal hydrolase FAF-Y	USP9Y_HUMAN	UP000005640_9606_2022	9725.67	15007.8	12862.2	10493.9	27400.9	18713.3	9188.37	6267.47	6004.05	142195	53777.8	40873.4	2658.16	3511.56	3863.4	32207.4	23174.7	23315.6
O00512	BCL9	B-cell CLL/lymphoma 9 protein	BCL9_HUMAN	UP000005640_9606_2022	2557.83	2615.78	2525.37	4397.65	4204.37	4332.79	6529.21	7218.47	5728.27	7630.02	6779.93	7824.98	15607.7	15053.2	16364.5	26414.3	25112.4	28470.6
O00522	KRIT1	Krev interaction trapped protein 1	KRIT1_HUMAN	UP000005640_9606_2022	531.178	566.449	491.613	1589.88	1808.35	1451.98	1991.29	1698.55	1790.12	2367.48	1677.8	1855.8	3734.8	3999.78	3561.8	6646.86	6229.96	6606.91
O00541	PES1	Pescadillo homolog	PESC_HUMAN	UP000005640_9606_2022	52185.5	52045.4	53054.5	68355.7	69105.6	69341.7	111432	116920	110311	106846	110194	110275	120051	117952	119813	130457	131368	126922
O00559	EBAG9	Receptor-binding cancer antigen expressed on SiSo cells	RCAS1_HUMAN	UP000005640_9606_2022	1093.68	1044.91	1104.85	2234.56	2288.16	1783.46	3623.29	3328.87	3390.79	5151.5	5430.37	3056.4	11439.3	20619.4	13392.3	25239.6	25661.5	26968.5
O00560	SDCBP	Syntenin-1	SDCB1_HUMAN	UP000005640_9606_2022	10646.2	12302.4	11709.2	16963.9	17582.6	16171.9	23357.5	23622.6	23401	31790.9	32839.1	32336.7	44178.3	44770.9	47141.2	82147.8	87138.6	80908.1
O00562	PITPNM1	Membrane-associated phosphatidylinositol transfer protein 1	PITM1_HUMAN	UP000005640_9606_2022	627.08	559.031	451.244	1174.49	798.034	769.337	836.137	1532.7	1870.84	2060.15	2728.27	2615.47	4619.17	3629.44	4398.51	4284.3	3821.41	4619.97
O00566	MPHOSPH10	U3 small nucleolar ribonucleoprotein protein MPP10	MPP10_HUMAN	UP000005640_9606_2022	8432.7	7765.44	8406.47	11700.5	10440.3	11606.9	22034.9	23992.3	23511.3	32045.2	32790.6	30544.5	42260.1	36160.3	38964.1	50073.7	45154.9	50940.7
O00567	NOP56	Nucleolar protein 56	NOP56_HUMAN	UP000005640_9606_2022	101133	95222.7	96819.8	92876.2	89161.1	87557.7	110754	113883	111338	212919	220938	220470	433294	422938	430148	682199	659902	672165
O00571	DDX3X	ATP-dependent RNA helicase DDX3X	DDX3X_HUMAN	UP000005640_9606_2022	123162	120540	118227	141446	138677	138941	197715	203750	201972	269708	279509	277938	413683	401677	414002	620271	615300	615468
O00584	RNASET2	Ribonuclease T2	RNT2_HUMAN	UP000005640_9606_2022	14248.9	14302.7	18755.9	19571.3	19873	19961.4	20490.4	24145	20330.2	24039.1	23846.4	22884.3	33764.3	36694.7	35179.6	66651	66917	61124.9
O00592	PODXL	Podocalyxin	PODXL_HUMAN	UP000005640_9606_2022	21677.7	27110.5	17203.6	6918.26	7011.99	6484.37	61490.3	63270.9	56161.9	35928.4	41410	33348.6	10450.5	9973.79	10088	14701.9	15590.2	14782.4
O00622	CCN1	CCN family member 1	CCN1_HUMAN	UP000005640_9606_2022	1791.05	894.134	886.185	2867.6	2469.88	3237.9	720.651	1040.48	1013.92	8161.96	5135.02	8414.68	1155.75	1496.31	1154.74	2607.56	1840.7	2149.86
O00623	PEX12	Peroxisome assembly protein 12	PEX12_HUMAN	UP000005640_9606_2022	682.735	714.783	596.173	1418.37	1792.07	1215.04	2524.08	3491.62	2377.63	2696.42	3573.29	3384.92	6812.29	6618.27	6140.74	7898.38	8904.17	5838.17
O00625	PIR	Pirin	PIR_HUMAN	UP000005640_9606_2022	12259.5	11805.8	12420.8	14191.1	14119.5	14931.6	27830.6	27044.5	26648.4	30563.8	31846.7	30672.8	72531.3	70372.5	68877.2	69966.9	70636.9	68845.9
O00628	PEX7	Peroxisomal targeting signal 2 receptor	PEX7_HUMAN	UP000005640_9606_2022	2714.56	2791.11	2488.36	3401	2964.21	3699.25	3351.16	3829.08	1758	5018.6	5272.12	4406.7	7543.47	6904.7	7225.48	11091.6	9424.63	10324
O00629	KPNA4	Importin subunit alpha-3	IMA3_HUMAN	UP000005640_9606_2022	4472.23	3900.63	3833.58	7988.36	6251.63	6184.35	12883.4	13874.9	12654.3	18146.4	16690.4	17047.4	27904	23750.5	24713.7	43854.8	45554.7	44114.3
O00635	TRIM38	E3 ubiquitin-protein ligase TRIM38	TRI38_HUMAN	UP000005640_9606_2022	411.818	273.465	265.134	439.917	635.353	402.772	390.549	275.006	303.796	1414.61	1139.81	1344	1162.81	1006.02	837.435	4023.17	3990.95	3007.01
O00712	NFIB	Nuclear factor 1 B-type	NFIB_HUMAN	UP000005640_9606_2022	239.942	306.524	311.069	851.368	598.418	506.38	1406.38	1668.68	1143.76	1441.68	1108.59	877.121	1896.6	1974.46	2295.8	2395.27	3476.95	3158.14
O00716	E2F3	Transcription factor E2F3	E2F3_HUMAN	UP000005640_9606_2022	1742.01	1205.87	3011.91	349.917	457.15	466.431	1401.38	552.782	896.837	1071.74	1610.04	2537.8	2104.51	2673.22	2682.19	4560.18	3383.56	3128.58
O00743	PPP6C	Serine/threonine-protein phosphatase 6 catalytic subunit	PPP6_HUMAN	UP000005640_9606_2022	22219.2	21375.3	17933.8	31056.3	32807.4	32596.2	21549	22278.2	22136.8	56304.9	58336.7	59051.6	47139.1	45138.5	47733.3	80171.5	81502.4	80342.1
O00746	NME4	Nucleoside diphosphate kinase, mitochondrial	NDKM_HUMAN	UP000005640_9606_2022	9074.31	9319.93	8987.72	17472.2	16271.8	16928.5	13945.4	15640.2	15747.5	42378.2	43328.2	42364.5	69591.5	68102	68657.5	103476	102731	98388
O00748	CES2	Cocaine esterase	EST2_HUMAN	UP000005640_9606_2022	NaN	328.645	67.9965	NaN	NaN	NaN	160.387	423.412	362.579	716.326	879.855	555.486	494.088	793.442	746.29	3337.45	2192.06	83.0179
O00750	PIK3C2B	Phosphatidylinositol 4-phosphate 3-kinase C2 domain-containing subunit beta	P3C2B_HUMAN	UP000005640_9606_2022	1761.25	875.436	1371.54	1625.11	1843.19	1878.32	2297.81	2776.48	2761.99	2144.19	1724.06	1740.1	3498.9	4169.36	3833.46	5307.74	5775.69	5655.29
O00754	MAN2B1	Lysosomal alpha-mannosidase	MA2B1_HUMAN	UP000005640_9606_2022	5093.91	5191.78	5865.06	9675.84	9264.39	9087.28	8376.14	8983.64	8319.95	15829.6	16147.7	15646	35211.7	33477.7	34223.1	44730.9	42145.7	41449
O00762	UBE2C	Ubiquitin-conjugating enzyme E2 C	UBE2C_HUMAN	UP000005640_9606_2022	17368.1	17697.9	17215.8	30988.8	30898.1	30703	36294.5	33681.1	32473.3	51716.1	53836.3	59044.6	96626.2	99187.9	98187.6	132307	137028	135576
O00763	ACACB	Acetyl-CoA carboxylase 2	ACACB_HUMAN	UP000005640_9606_2022	159.234	164.941	228.004	560.505	1043.69	344.878	244.177	539.282	18.153	289.69	NaN	258.042	1199.13	226.444	198.69	1420.32	620.627	1212.55
O00764	PDXK	Pyridoxal kinase	PDXK_HUMAN	UP000005640_9606_2022	21130	23616.8	24216.5	40916.9	40614.2	39248.3	55705.7	47129.7	51846.1	55268.2	51680.6	56107.3	90134.1	90880.2	87358.8	93117	90291.2	82840.9
O00767	SCD	Stearoyl-CoA desaturase	SCD_HUMAN	UP000005640_9606_2022	11551	9804.16	7240.02	57111.5	47738.2	40638.9	15493.9	17772.3	17159.4	12462.7	12820.7	9646.15	6178.71	5671.26	6271.16	11309.8	14458.6	11644.9
O14492	SH2B2	SH2B adapter protein 2	SH2B2_HUMAN	UP000005640_9606_2022	294.222	205.727	400.93	1104.98	260.143	194.766	2125.61	1772.22	1159.45	1138.61	790.12	822.592	1297.04	2195.72	1354.34	2028.52	1689.85	1593.12
O14495	PLPP3	Phospholipid phosphatase 3	PLPP3_HUMAN	UP000005640_9606_2022	941.12	621.217	687.668	1208.57	1454.12	1579.13	2086.45	2169.01	2297.77	3540.37	4032.83	3297.15	5904.59	5621.56	6290.15	13387.3	12489.5	10633.8
O14497	ARID1A	AT-rich interactive domain-containing protein 1A	ARI1A_HUMAN	UP000005640_9606_2022	9407.41	9490.28	9914.93	16519.5	17108.2	16561.1	26276.4	27686.3	27024	33225.9	34168.2	33596.5	61635.5	60046.6	60894.3	87266.1	84890.4	84408.8
O14519	CDK2AP1	Cyclin-dependent kinase 2-associated protein 1	CDKA1_HUMAN	UP000005640_9606_2022	6222.53	6885.39	4718.36	8789.58	7858.77	6258.63	8469.65	9750.16	9355.77	17307.2	14964.7	16683.7	41548.1	40697.4	43135.5	76164.8	73310.9	74299
O14521	SDHD	Succinate dehydrogenase [ubiquinone] cytochrome b small subunit, mitochondrial	DHSD_HUMAN	UP000005640_9606_2022	2084.59	1868.68	1712.26	9437.87	9378.89	9518.78	5348.37	5271.74	5225.73	24219.8	24007.5	22751.9	24122.1	24614.9	23965.2	44466.5	41521.1	41586.3
O14523	C2CD2L	Phospholipid transfer protein C2CD2L	C2C2L_HUMAN	UP000005640_9606_2022	1228.79	796.776	874.484	1572.19	1524.32	1496.76	1275.75	1851.54	1988.05	3884.19	2975.82	2355.77	4938.02	6104.41	5467.94	8706.13	7376.91	5695.27
O14524	NEMP1	Nuclear envelope integral membrane protein 1	NEMP1_HUMAN	UP000005640_9606_2022	2353.17	1511.74	2032.22	2223.19	2731.99	2310.12	3406.42	3187.72	3374.99	6411.25	5980.53	7186.82	14329.3	14055.8	12837.3	17743.5	16353.5	16931.5
O14530	TXNDC9	Thioredoxin domain-containing protein 9	TXND9_HUMAN	UP000005640_9606_2022	4484.94	4004.66	4181.33	10026.7	9514.03	9220.19	12338.2	10229.4	14468.7	13069.2	12444.4	13393.7	14597.7	15147.9	12542.1	19796.4	18643.1	19063.3
O14531	DPYSL4	Dihydropyrimidinase-related protein 4	DPYL4_HUMAN	UP000005640_9606_2022	2633.34	3382.38	2834.02	4756.45	4802.24	4072.25	7981.68	6996.47	8163.37	10809.8	11150.2	11482.3	22356.8	21265.6	23355.3	20527.6	20160.8	22717.3
O14545	TRAFD1	TRAF-type zinc finger domain-containing protein 1	TRAD1_HUMAN	UP000005640_9606_2022	4894.41	4244.94	3110.23	7666.24	7445.9	6514.28	6930.87	8215.58	6769.96	14679	14782.7	13868	24854.5	22344.4	24361	30798.4	28467.9	29248.6
O14548	COX7A2L	Cytochrome c oxidase subunit 7A-related protein, mitochondrial	COX7R_HUMAN	UP000005640_9606_2022	6877.19	7594.2	7664.59	20265.6	20020.1	17368.4	14187.6	12701.4	12889.1	24149.3	28241.8	27915.1	35132.1	36183.7	37124.2	46064.8	44941.4	44184.8
O14561	NDUFAB1	Acyl carrier protein, mitochondrial	ACPM_HUMAN	UP000005640_9606_2022	7161.25	8001.56	7516.2	14571	15760.6	15143.9	21723.2	15652.5	15850.4	31543.6	37715.6	30148	38688.3	33983.1	27560.4	116961	118080	123130
O14562	UBFD1	Ubiquitin domain-containing protein UBFD1	UBFD1_HUMAN	UP000005640_9606_2022	7699.06	10904.7	8315.16	10300.3	12590.4	11971	29386.3	27263.2	27042.1	36862	33334.6	33524.2	54646.6	53002	55441.4	101177	102134	103913
O14569	CYB561D2	Transmembrane reductase CYB561D2	C56D2_HUMAN	UP000005640_9606_2022	724.493	231.701	177.125	778.106	689.836	303.822	1341.17	1067.83	1201	594.333	1907.47	1566.96	4047.97	2653.11	3914.88	7381.5	4688.98	6516.58
O14576	DYNC1I1	Cytoplasmic dynein 1 intermediate chain 1	DC1I1_HUMAN	UP000005640_9606_2022	NaN	NaN	NaN	NaN	NaN	NaN	NaN	NaN	NaN	NaN	NaN	NaN	NaN	NaN	NaN	420.707	NaN	NaN
O14578	CIT	Citron Rho-interacting kinase	CTRO_HUMAN	UP000005640_9606_2022	3741.81	3532.99	3791.78	6689.7	6269.62	6119.42	8146.32	8479.67	8394.71	12273.7	11202.5	11983.4	18046.8	17415.4	18628.5	26800.9	25606.4	25873.6
O14579	COPE	Coatomer subunit epsilon	COPE_HUMAN	UP000005640_9606_2022	26537.8	27857.6	23976.5	58178.3	61029.1	58796.2	65108.3	67656.9	56889.4	120448	117667	115385	221390	213319	226980	265375	268810	273426
O14593	RFXANK	DNA-binding protein RFXANK	RFXK_HUMAN	UP000005640_9606_2022	435.409	164.482	357.495	734.49	337.566	275.139	575.257	515.974	1313.81	577.763	751.706	510.097	2057.21	1396.33	1921.01	2072.97	1492.45	2076.19
O14613	CDC42EP2	Cdc42 effector protein 2	BORG1_HUMAN	UP000005640_9606_2022	753.678	671.432	394.25	3187.07	1190.41	1605.57	2985.94	2378.25	3838.86	2430.8	2398.93	3380.2	10961.3	10250.6	4884.62	7885.98	7931.13	8405.52
O14617	AP3D1	AP-3 complex subunit delta-1	AP3D1_HUMAN	UP000005640_9606_2022	31099.7	32397.3	30782.1	54063.6	53235.8	55105.8	72162.8	73446.2	76259.6	102888	101663	102048	134986	132426	134005	180106	176961	176310
O14618	CCS	Copper chaperone for superoxide dismutase	CCS_HUMAN	UP000005640_9606_2022	16839.4	17852.2	15697.3	43401.9	44997.4	38061.2	56876.2	57265.7	56340.3	44165	42744.5	44738.7	79900.2	72668.2	76955.9	99012	94698.2	92705.9
O14628	ZNF195	Zinc finger protein 195	ZN195_HUMAN	UP000005640_9606_2022	234.222	297.68	183.874	482.632	353.559	252.229	700.864	701.622	765.912	923.624	932.894	923.611	1466.1	1196.47	1378.59	3160.33	2400.33	2745.42
O14639	ABLIM1	Actin-binding LIM protein 1	ABLM1_HUMAN	UP000005640_9606_2022	4376.78	3628.4	4111.77	7361.68	7640.53	7529	9178	8650.74	9010.62	14654.6	14019.8	12570.9	23792.1	23008.2	24167.2	29914.6	27974	31156.9
O14640	DVL1	Segment polarity protein dishevelled homolog DVL-1	DVL1_HUMAN	UP000005640_9606_2022	3826.7	3311.93	2478.02	6947.88	7107.34	8018.71	5746.72	5353.26	6370.63	12579.2	12055.6	13745.5	23469.9	23849.7	24436.5	22054.4	21226.1	23219.8
O14641	DVL2	Segment polarity protein dishevelled homolog DVL-2	DVL2_HUMAN	UP000005640_9606_2022	10226	9758.13	9271.29	11878.6	12559.4	12196.1	14402.5	14352.6	14020.4	31438.6	33354	31360.3	39430	40725	42408.5	65725.9	62079	64600.2
O14646	CHD1	Chromodomain-helicase-DNA-binding protein 1	CHD1_HUMAN	UP000005640_9606_2022	8918.99	10044.9	8458.49	14095.8	15578.7	15008.4	17701.7	19464.1	17911.4	28162.4	29324.5	28642.5	47035.7	44116.1	47816.2	53979.3	51338.7	53474.4
O14647	CHD2	Chromodomain-helicase-DNA-binding protein 2	CHD2_HUMAN	UP000005640_9606_2022	2956.35	3154.39	2514.58	3585.35	3812.29	3996.15	6292.54	6517.28	6686.94	9443.2	10902.9	10457.1	15752.6	15865	15792.5	25170.3	21869.7	23040.8
O14653	GOSR2	Golgi SNAP receptor complex member 2	GOSR2_HUMAN	UP000005640_9606_2022	830.788	1100.22	1012.69	2146.3	2795.02	2092.23	2913.13	3539.21	3354.56	3425.04	4476.85	2553.82	8124.58	7116.87	6455.71	11667.1	11853.8	9175.34
O14654	IRS4	Insulin receptor substrate 4	IRS4_HUMAN	UP000005640_9606_2022	69644.4	68817.2	67198.8	100656	103155	99869.2	139033	145074	138586	171535	181194	184932	257776	254779	258603	373555	368246	364821
O14656	TOR1A	Torsin-1A	TOR1A_HUMAN	UP000005640_9606_2022	3488.24	2996.46	3868.55	6282.52	6000.02	5518.54	5791.93	6488.4	6143.63	6934.39	6985.5	6567.75	16135.4	15900.8	15714.4	27361.1	21886.2	23854.9
O14657	TOR1B	Torsin-1B	TOR1B_HUMAN	UP000005640_9606_2022	2048.41	2110.04	2353.88	3859.26	3907.91	4197.24	4055.86	5332.12	5418.67	9264.52	8401.54	9444.83	9102.46	9142.5	8618.19	13602.5	14069.4	12364.7
O14662	STX16	Syntaxin-16	STX16_HUMAN	UP000005640_9606_2022	5712.79	8285.19	7803.37	7366.5	10767.6	9751.12	15927.8	12567.4	13136.6	11846.9	12236.3	11211.6	22535.3	21355.1	18897.5	22378.8	23270.3	19560
O14672	ADAM10	Disintegrin and metalloproteinase domain-containing protein 10	ADA10_HUMAN	UP000005640_9606_2022	5676.86	5490.01	4735.64	7548.27	8560.91	9018.72	9871.1	9732.81	8082.59	12719.9	13568.9	12873.9	35599.1	36659.6	36000.6	27641.9	25930.7	27297.7
O14678	ABCD4	Lysosomal cobalamin transporter ABCD4	ABCD4_HUMAN	UP000005640_9606_2022	238.501	489.993	356.131	1351.36	852.662	698.819	1192.71	1315.7	1564.23	1913.03	2056.88	1576.5	3120.24	2785.22	3383.67	9952.27	9210.41	9376.97
O14681	EI24	Etoposide-induced protein 2.4 homolog	EI24_HUMAN	UP000005640_9606_2022	5180.43	5134.64	4911.86	17639.3	15042.4	15686.8	13911.3	22236.8	19983.3	17954.4	18325	17946.4	59783.8	55220.4	57720.5	65419.3	64837.8	64165.5
O14683	TP53I11	Tumor protein p53-inducible protein 11	P5I11_HUMAN	UP000005640_9606_2022	7851.12	5109.3	3724.09	1488.74	1009.75	1032.97	4996.34	4937.53	4945.82	3845.87	4251.97	3556.3	11850.3	9670.39	10084.4	16303.7	16124.3	14514.3
O14686	KMT2D	Histone-lysine N-methyltransferase 2D	KMT2D_HUMAN	UP000005640_9606_2022	11341.8	10113.9	9522.58	13056.7	13290.2	13236.2	19272.2	20512.8	18150.2	24767.2	24650.9	23854	38618.8	38193.4	38585.2	55932	53323.5	52111.5
O14715	RGPD8	RANBP2-like and GRIP domain-containing protein 8	RGPD8_HUMAN	UP000005640_9606_2022	19155	18475.9	17044	31968.7	33959.3	32437.4	33964.8	36959.4	36044.9	47394.1	46739.6	48115.6	80690.9	75956.4	78478	97892.5	97450.9	99016
O14717	TRDMT1	tRNA (cytosine(38)-C(5))-methyltransferase	TRDMT_HUMAN	UP000005640_9606_2022	374.536	381.444	464.554	788.942	822.589	930.734	1718.44	1335.49	1355.57	2444.97	2476.7	2646.77	3305.27	2740.64	3073.76	4398	3494.3	4736.54
O14727	APAF1	Apoptotic protease-activating factor 1	APAF_HUMAN	UP000005640_9606_2022	2798.8	2383.63	2550.28	4568.59	4581.72	4164.23	6235.21	6648.21	6753.99	6650.37	7795.02	7813.7	8824.3	8695.67	8279.12	17105.4	17182.4	17862.8
O14730	RIOK3	Serine/threonine-protein kinase RIO3	RIOK3_HUMAN	UP000005640_9606_2022	3083.04	2513.7	2329.3	3564.57	3054.89	3394.59	2343.16	2596.69	2628.89	4778.48	4765.65	4038.62	8418.48	7340.68	9151.35	11775.1	9369.62	9863.82
O14732	IMPA2	Inositol monophosphatase 2	IMPA2_HUMAN	UP000005640_9606_2022	3318.78	2968	3044.14	1078.06	1036.88	931.043	6572.75	6355.63	7909.27	6357.79	8091.85	4495.18	12084.9	12048.9	11670.5	17911.3	14632.5	15794.7
O14733	MAP2K7	Dual specificity mitogen-activated protein kinase kinase 7	MP2K7_HUMAN	UP000005640_9606_2022	4034.09	3724.93	3714.65	7950.3	7959.96	6749.65	8147.75	8505.25	8739.3	11670.2	11486.2	11643.2	19772.1	18154.9	19255.8	26331.2	26141.9	26546.4
O14734	ACOT8	Acyl-coenzyme A thioesterase 8	ACOT8_HUMAN	UP000005640_9606_2022	2991.71	2989.14	2969.9	8278.01	8398.3	9336.52	11083.3	8106.21	8889.21	19959.9	18255.9	19883.6	16968	20124.8	13856.8	33395.9	36569	36349.3
O14735	CDIPT	CDP-diacylglycerol--inositol 3-phosphatidyltransferase	CDIPT_HUMAN	UP000005640_9606_2022	17323.5	19661.8	19266.5	13429.8	16681.8	15041	24253	30854.4	30238	26015.7	26372.8	26218.6	51262.1	47384.7	51850.3	59179	57334.6	56224.1
O14737	PDCD5	Programmed cell death protein 5	PDCD5_HUMAN	UP000005640_9606_2022	132201	127607	133111	195211	199092	184456	193917	187185	191481	499341	482178	476664	450802	478509	451166	714935	776221	751878
O14744	PRMT5	Protein arginine N-methyltransferase 5	ANM5_HUMAN	UP000005640_9606_2022	75431.8	71103	68045	105171	103283	103757	144372	147004	139977	187107	192623	193847	351843	355660	350869	407755	394466	400555
O14745	SLC9A3R1	Na(+)/H(+) exchange regulatory cofactor NHE-RF1	NHRF1_HUMAN	UP000005640_9606_2022	17459.2	17195.6	16210	22533.7	23361.1	22385.4	34962.9	37358.8	36142.3	47022	48708.9	48094.6	73010.6	71212.2	72792.9	106092	103411	101767
O14757	CHEK1	Serine/threonine-protein kinase Chk1	CHK1_HUMAN	UP000005640_9606_2022	5407.09	5762.2	5835.55	9274.91	9328.61	8684.53	11506.1	12876.3	12317.7	19672.8	21144.2	22004.7	34096.6	35474.6	34808.1	28213.8	27840.3	28583.3
O14763	TNFRSF10B	Tumor necrosis factor receptor superfamily member 10B	TR10B_HUMAN	UP000005640_9606_2022	1465.58	1372.57	1462.68	420.942	372.575	280.96	960.421	1045.13	844.013	2172.98	1548.89	1986.44	3713.92	2686.3	3499.51	3436.39	3785.97	3704.67
O14770	MEIS2	Homeobox protein Meis2	MEIS2_HUMAN	UP000005640_9606_2022	775.462	598.603	296.186	664.732	873.836	1429.28	465.306	1357.85	178.573	1642.92	2284.67	2317.87	4755.82	4137.9	4447.39	6377.14	5639.77	5302.71
O14772	FPGT	Fucose-1-phosphate guanylyltransferase	FPGT_HUMAN	UP000005640_9606_2022	5529.25	5799.37	6452.12	5339.32	6104.08	4963.66	7934.87	7527.77	7831.67	17048.2	18089.3	19957.7	24231.3	22285.2	18146.8	27281.2	25703.6	27421.8
O14773	TPP1	Tripeptidyl-peptidase 1	TPP1_HUMAN	UP000005640_9606_2022	34993.5	34003	35710.5	79181.6	72308.9	78496.1	76471.7	78364.7	73043.2	126480	121916	123962	377156	383081	376170	346159	325399	318422
O14775	GNB5	Guanine nucleotide-binding protein subunit beta-5	GNB5_HUMAN	UP000005640_9606_2022	427.892	450.865	197.185	379.184	390.57	275.669	1169.09	1184.06	1332.62	1027.05	964.304	811.336	1836.33	1483.61	1474.74	2507.58	2962.82	2480.74
O14776	TCERG1	Transcription elongation regulator 1	TCRG1_HUMAN	UP000005640_9606_2022	44914.1	42957.6	40067	72457.7	71858.7	73147.5	81394.1	76452.8	81163.3	104595	113232	111223	143389	142315	141443	247807	249916	242096
O14777	NDC80	Kinetochore protein NDC80 homolog	NDC80_HUMAN	UP000005640_9606_2022	4343.59	4272.99	4652.78	9505.67	9021.25	8674.24	13124.3	14088.8	13277.3	18248.7	18236.8	18988.9	35012.3	33682.6	34153.2	40533.6	38735.7	38873.7
O14782	KIF3C	Kinesin-like protein KIF3C	KIF3C_HUMAN	UP000005640_9606_2022	2756.77	2891.08	2682.35	4403.38	4371.47	3667.42	4881.06	5107.36	5126.85	11194.8	10637.4	11982.4	11098.2	7840.13	9314.3	11544.1	11406	12321.4
O14786	NRP1	Neuropilin-1	NRP1_HUMAN	UP000005640_9606_2022	1798.03	1556.64	1682.25	2755.75	3077.68	2701.34	3663.7	3777.25	3456.73	4622.68	5549.5	5385.89	9942.77	9448.8	8514.41	13383.1	10529.8	12347
O14787	TNPO2	Transportin-2	TNPO2_HUMAN	UP000005640_9606_2022	6876.12	7884.24	6529.33	10857.2	12369	10846.5	17816.7	16897.3	18956	21655.8	24672.1	24078.4	45081	37777.3	38083.9	60533.4	58602.3	54481.2
O14795	UNC13B	Protein unc-13 homolog B	UN13B_HUMAN	UP000005640_9606_2022	2451.05	2319.52	2839.14	2781.65	2693.55	3026.04	3969.77	3810.45	3940.78	5430.52	4657.9	5557.83	8797.19	8895.74	8243.3	11186.6	9282.79	10032.7
O14802	POLR3A	DNA-directed RNA polymerase III subunit RPC1	RPC1_HUMAN	UP000005640_9606_2022	8806.5	8577.59	8486.66	15026.5	15121.9	15633.6	20274.5	21526.6	21706.4	35779.8	35548.3	36653.1	53306	51145.5	53471.6	65952.4	65067.5	65754.6
O14810	CPLX1	Complexin-1	CPLX1_HUMAN	UP000005640_9606_2022	139.084	134.474	278.303	612.936	149.727	467.973	291.057	642.746	339.525	549.265	596.002	1011.38	2625.42	2522.81	2411.23	6908.33	6331.36	4300.16
O14818	PSMA7	Proteasome subunit alpha type-7	PSA7_HUMAN	UP000005640_9606_2022	76156.7	76918.4	74261	152585	159989	158087	151039	166952	162954	344493	357890	362170	513141	482754	495001	751042	730666	728698
O14828	SCAMP3	Secretory carrier-associated membrane protein 3	SCAM3_HUMAN	UP000005640_9606_2022	13751.1	13138.7	12587.6	31183.3	30472.6	30003.2	37323.7	39616.2	36730.6	55940.2	61786.6	58031	85116.5	83471	84642.5	124837	124268	123691
O14832	PHYH	Phytanoyl-CoA dioxygenase, peroxisomal	PAHX_HUMAN	UP000005640_9606_2022	1698.3	1584.48	1385.07	3471.51	3712	3047.71	4619.85	4836.14	5281.72	8054.24	8864.02	8634.45	11603.7	10631.3	10521.6	14000.2	12953.8	13912.6
O14862	AIM2	Interferon-inducible protein AIM2	AIM2_HUMAN	UP000005640_9606_2022	NaN	0.335541	NaN	NaN	NaN	NaN	NaN	NaN	NaN	NaN	NaN	NaN	NaN	NaN	NaN	NaN	NaN	NaN
O14867	BACH1	Transcription regulator protein BACH1	BACH1_HUMAN	UP000005640_9606_2022	537.734	428.931	656.511	357.178	402.221	307.02	563.807	721.216	608.7	1079.78	1281.69	772.76	1414.85	1711.27	1332.96	1109.29	1008.05	961.688
O14874	BCKDK	[3-methyl-2-oxobutanoate dehydrogenase [lipoamide]] kinase, mitochondrial	BCKD_HUMAN	UP000005640_9606_2022	5299.06	5699.94	5157.21	16571.5	9960.3	14145.9	14597.1	14341.2	15378.9	24053.8	23686	21048.7	26195.2	22573.1	26201.9	54988.2	51564.5	55576
O14879	IFIT3	Interferon-induced protein with tetratricopeptide repeats 3	IFIT3_HUMAN	UP000005640_9606_2022	5940.91	5786.73	5731.56	11292.7	11590.9	11118.3	14498	14315.8	12214.9	21010.7	20904.6	22931.7	22600.4	19990.6	21812.9	36533.7	35001.1	35933.3
O14880	MGST3	Microsomal glutathione S-transferase 3	MGST3_HUMAN	UP000005640_9606_2022	15213.3	10314.3	3133.24	7110.83	7859.57	9606.02	13010.2	7676.32	8893.24	20685.5	14138.1	14836.7	16983.7	14851.8	16058.9	23023.2	25098.7	23069.4
O14893	GEMIN2	Gem-associated protein 2	GEMI2_HUMAN	UP000005640_9606_2022	5484.29	5609.04	5548.89	19949	15133.8	14030.3	24971.1	24352.8	25249.8	25778.8	24990.7	24147.7	36251.4	36150.8	35756.5	60243.7	65809.1	57853.6
O14907	TAX1BP3	Tax1-binding protein 3	TX1B3_HUMAN	UP000005640_9606_2022	3757.05	3714.65	3509.79	11213.8	10482.9	10833.7	8298.11	8834.5	8778.43	31848.5	27980.7	23473	24841.1	23981.9	23332.4	24398	24387.6	23557.2
O14908	GIPC1	PDZ domain-containing protein GIPC1	GIPC1_HUMAN	UP000005640_9606_2022	24034.4	21986.6	23622.9	41700.5	40094.5	39572.4	48154.2	47526.8	49336.9	61358.4	62646.4	61163.1	104153	103014	101124	182301	186066	175501
O14910	LIN7A	Protein lin-7 homolog A	LIN7A_HUMAN	UP000005640_9606_2022	14922.1	15875.4	14985.7	21485.3	20657.2	21212.5	32981.8	33387.3	33493.2	58949.1	61458.8	60370.1	108690	113064	112484	178000	173891	179689
O14920	IKBKB	Inhibitor of nuclear factor kappa-B kinase subunit beta	IKKB_HUMAN	UP000005640_9606_2022	4206.62	4045.6	3436.15	4931.51	5400.51	5326.54	7508.33	7865.36	8471.99	13462.4	12506.3	12861.9	15519.9	15287	15159.4	27375.3	28875.4	26819.8
O14924	RGS12	Regulator of G-protein signaling 12	RGS12_HUMAN	UP000005640_9606_2022	576.848	169.701	473.663	NaN	NaN	NaN	491.251	925.441	652.032	1702.99	1710.83	1270.93	1342.68	1060.32	1409.84	1770.41	1933.04	1483.05
O14925	TIMM23	Mitochondrial import inner membrane translocase subunit Tim23	TIM23_HUMAN	UP000005640_9606_2022	7422.68	7151.16	5946.92	14529.7	16286.3	15698.6	24331.9	24956	22509.6	35605.2	36939.1	35518	58372.8	60262.5	56205.1	76884.5	70661.5	72493.8
O14929	HAT1	Histone acetyltransferase type B catalytic subunit	HAT1_HUMAN	UP000005640_9606_2022	15465.8	14696.6	14952.7	21718.5	21147.1	19730.5	28188.7	29490.9	28435.8	38292.3	37648.4	39311.2	65075.2	62760.1	66268.6	92938.1	98746.6	91446.9
O14933	UBE2L6	Ubiquitin/ISG15-conjugating enzyme E2 L6	UB2L6_HUMAN	UP000005640_9606_2022	7867.25	5394.29	4973.16	3812.72	3546.07	3157.45	11830.5	9365.49	7586.28	6400.67	8377.88	7269.07	8602.69	8167.91	9647.07	15208.7	13990.7	14295.9
O14936	CASK	Peripheral plasma membrane protein CASK	CSKP_HUMAN	UP000005640_9606_2022	18607.1	17608.7	17429.2	38782.7	38564.5	36823.9	40124.3	41751.5	39194.9	79294.3	79954.2	86000	115409	112507	116040	177960	172142	178556
O14939	PLD2	Phospholipase D2	PLD2_HUMAN	UP000005640_9606_2022	997.198	1161.51	1131.09	2358.94	2719.37	2018.89	3466.11	3615.17	3352.01	4081.43	3085.25	4037.58	7691.71	7350.12	7685	10155.8	9466.27	10228.7
O14949	UQCRQ	Cytochrome b-c1 complex subunit 8	QCR8_HUMAN	UP000005640_9606_2022	140336	139875	130494	201033	201172	189433	278498	266618	268494	216424	202333	215917	348373	324583	343589	610393	593046	584054
O14950;P19105	MYL12B;MYL12A	Myosin regulatory light chain 12B;Myosin regulatory light chain 12A	ML12B_HUMAN;ML12A_HUMAN	UP000005640_9606_2022	45834.8	43552.3	43042.4	61447.5	64150.6	69099.1	95787.2	90373.8	96376.7	196440	198938	195887	312979	309610	306608	436607	463982	416864
O14957	UQCR11	Cytochrome b-c1 complex subunit 10	QCR10_HUMAN	UP000005640_9606_2022	1450.46	2845.56	2091.14	2573.27	2607.28	2465.17	3430.67	3769.54	3122.84	6150.83	5292.86	5286.35	10839.2	13963.3	9112.54	19838.8	18200.9	14039.1
O14964	HGS	Hepatocyte growth factor-regulated tyrosine kinase substrate	HGS_HUMAN	UP000005640_9606_2022	35359.3	33430.9	32713.8	38664.5	36974.8	38011	61204.1	62459.6	60593.5	62212.2	66702.4	65860.9	136124	132740	132063	125496	126694	125566
O14965	AURKA	Aurora kinase A	AURKA_HUMAN	UP000005640_9606_2022	7566.68	7879.3	8079.67	12702.4	14384.6	13871.6	15563.3	17742.8	11926.4	25635.2	24823	26522.6	37944.2	37092.1	36645.9	65559	66322.5	61581.3
O14966	RAB29	Ras-related protein Rab-7L1	RAB7L_HUMAN	UP000005640_9606_2022	3222.91	1821.26	1833.21	4599.63	5024.92	4951.07	6215.68	6787.14	7024.06	7149.46	7237.96	6915.19	16172.4	14611.4	14845.8	21800	22123.6	21013.8
O14967	CLGN	Calmegin	CLGN_HUMAN	UP000005640_9606_2022	2789.33	2842.57	2580.41	7268.38	7056.97	6507.27	8222.93	8799.35	9224.62	15282.2	14650.3	15442.4	15607.2	15006.2	16017.1	29864	29142.8	29702.3
O14972	VPS26C	Vacuolar protein sorting-associated protein 26C	VP26C_HUMAN	UP000005640_9606_2022	2284.84	1738.03	2283.94	5024.21	4118.17	3541.51	5775.26	7807.51	6468.77	7544.3	8755.28	8091.45	14024.4	14245.7	14301.7	22117.8	17360.7	15636.3
O14974	PPP1R12A	Protein phosphatase 1 regulatory subunit 12A	MYPT1_HUMAN	UP000005640_9606_2022	11369.5	9547.52	10321.7	23560.7	24668.9	22566.9	25823.8	25596.3	25345.3	38762.6	40717.2	41278.5	48859.2	48488	53078.1	76076.6	76056.6	75515.7
O14975	SLC27A2	Very long-chain acyl-CoA synthetase	S27A2_HUMAN	UP000005640_9606_2022	436.775	414.913	340.435	1232.64	806.026	1177.45	1340	1348.15	1554.03	3516.74	4161.97	3760.44	6020.7	5736.38	5802.1	4165.35	4734.01	3558.53
O14976	GAK	Cyclin-G-associated kinase	GAK_HUMAN	UP000005640_9606_2022	11110.7	9906.72	8723.93	16118.6	16726.2	15312.8	17060.4	18207.1	17453.2	21785.8	24501.1	22827.9	38274	37701	40590.3	70103.4	61326.4	68885.4
O14979	HNRNPDL	Heterogeneous nuclear ribonucleoprotein D-like	HNRDL_HUMAN	UP000005640_9606_2022	197138	166778	179881	351646	349877	335681	467762	480562	473505	822647	888907	833861	1.39137e+06	1.36721e+06	1.39371e+06	1.61743e+06	1.52813e+06	1.59628e+06
O14980	XPO1	Exportin-1	XPO1_HUMAN	UP000005640_9606_2022	51560.6	49949.3	48420.2	91927.7	95198	90916.9	132926	131687	131051	175863	175215	178427	312129	300009	305865	414353	403545	404529
O14981	BTAF1	TATA-binding protein-associated factor 172	BTAF1_HUMAN	UP000005640_9606_2022	8046.29	8313.37	7396.63	14351.6	13273.3	13647	20922.9	22837.8	21905.5	28148.8	29006.7	29954	43893.3	41042.6	41869.1	59206.3	58297.4	57435.3
O14994	SYN3	Synapsin-3	SYN3_HUMAN	UP000005640_9606_2022	110.692	50.7449	35.6615	269.06	305.748	412.686	295.261	341.415	499.004	723.595	1197.73	677.981	900.822	859.3	945.302	1963.23	1376.96	1755.19
O15013	ARHGEF10	Rho guanine nucleotide exchange factor 10	ARHGA_HUMAN	UP000005640_9606_2022	4144.98	3546.19	3632.42	5339.13	5088.57	5111.61	8963.18	11113.4	9013.38	9924.39	10032.9	10503.6	15111	16476.1	16753.8	19336.5	16935.2	17759.8
O15014	ZNF609	Zinc finger protein 609	ZN609_HUMAN	UP000005640_9606_2022	1213.81	1047.67	1202.37	3032.38	2243.74	1905.07	3795.7	3436.48	3845.94	6515.3	5696.33	5891.6	6457.78	7470.09	7132.57	14653.2	13310.7	12664.3
O15020	SPTBN2	Spectrin beta chain, non-erythrocytic 2	SPTN2_HUMAN	UP000005640_9606_2022	7351.62	7165.6	7286.77	13871.7	14572.4	13482.5	17412.1	18834.7	18900.7	25944.2	27463.3	27683.4	51653	49299	49417.5	75474	69770.8	69969.7
O15021	MAST4	Microtubule-associated serine/threonine-protein kinase 4	MAST4_HUMAN	UP000005640_9606_2022	500.559	133.533	270.776	288.471	348.534	172.892	746.606	34.3983	190.348	827.55	576.144	229.183	1325.21	917.567	965.772	1521.35	1702.51	2043.8
O15027	SEC16A	Protein transport protein Sec16A	SC16A_HUMAN	UP000005640_9606_2022	13925.9	14034.2	14904.4	30824.3	30940.6	29116.9	36278.7	35646.4	37084.2	51667.9	53294.4	56424.5	80141.5	79917.3	81119.6	113873	110357	111668
O15031	PLXNB2	Plexin-B2	PLXB2_HUMAN	UP000005640_9606_2022	7766.66	7470.92	8019.98	9858.68	9438.88	8891.19	11973.8	12922.2	11922.4	17150.6	18030.8	17874.9	32237.2	30713	30817.1	44595.2	43353	43918.6
O15037	KHNYN	Protein KHNYN	KHNYN_HUMAN	UP000005640_9606_2022	1350.7	1375.25	1108.8	2738.65	3430.74	2352.56	2599.37	2629.04	2996.4	3557.97	3735	3886.21	8213.63	8463.97	8229.67	13460.8	12532.1	11350.4
O15040	TECPR2	Tectonin beta-propeller repeat-containing protein 2	TCPR2_HUMAN	UP000005640_9606_2022	2124.84	1042.77	1564.19	2642.58	2258.53	1953.98	2637.63	3298.09	2838.94	4274.91	5160.99	4800.62	5687.74	5459.55	5483.55	6595.83	6224.78	6514.69
O15042	U2SURP	U2 snRNP-associated SURP motif-containing protein	SR140_HUMAN	UP000005640_9606_2022	88485	86848.4	87127.8	62666.5	64690.7	63588.5	104337	105554	103865	151202	156139	154958	172569	167868	166131	250197	243234	246135
O15047	SETD1A	Histone-lysine N-methyltransferase SETD1A	SET1A_HUMAN	UP000005640_9606_2022	7041.08	6346.62	6962.9	11545.2	12113.9	11182.7	13700.7	14824.2	14638.2	19641.9	21064.8	22152.1	36543.9	33532.9	34997.1	42301.1	42538.6	43012.8
O15050	TRANK1	TPR and ankyrin repeat-containing protein 1	TRNK1_HUMAN	UP000005640_9606_2022	NaN	59.8885	NaN	5540.2	4930.45	6232.38	1377.87	500.68	227.327	NaN	NaN	NaN	NaN	NaN	NaN	NaN	NaN	NaN
O15056	SYNJ2	Synaptojanin-2	SYNJ2_HUMAN	UP000005640_9606_2022	1615.58	1426.83	1333.58	1811.61	2117.62	2019.08	3427.14	2781.71	2604.37	3808.89	3816.22	3656	6639.6	6465.08	6705.44	10939.5	10093.4	10306.5
O15062	ZBTB5	Zinc finger and BTB domain-containing protein 5	ZBTB5_HUMAN	UP000005640_9606_2022	86.7437	229.833	84.615	554.763	770.092	515.988	355.722	271.69	306.781	867.336	748.796	938.919	890.797	1001.36	1051.13	2307.37	1360.14	1362.16
O15063	GARRE1	Granule associated Rac and RHOG effector protein 1	GRRE1_HUMAN	UP000005640_9606_2022	1695.14	1511.24	1749.18	2205.7	2396.73	2763.51	3019.25	3433.07	3360.27	7015.9	6467.8	6404.14	4656.56	5147.47	5117.92	12777.9	11000.5	11305.9
O15066	KIF3B	Kinesin-like protein KIF3B	KIF3B_HUMAN	UP000005640_9606_2022	1573.29	1869.09	1480.33	2213.77	2453.29	2347.29	2960.79	3279.37	3174.71	5086.1	6013.22	4851.63	6772.87	7524.65	7050.64	11660.7	12220.1	12281
O15067	PFAS	Phosphoribosylformylglycinamidine synthase	PUR4_HUMAN	UP000005640_9606_2022	59090.9	54887.4	54455.7	105873	106903	101305	108403	112065	108158	171062	166084	170251	282070	275622	288078	369649	359859	366414
O15075	DCLK1	Serine/threonine-protein kinase DCLK1	DCLK1_HUMAN	UP000005640_9606_2022	728.508	900.081	694.688	1563.61	1618.65	1551.59	2690.92	1562.91	2013.57	3341.16	3939.22	3826.34	5943.07	4747.45	4050.87	5932.29	5503.13	5121.5
O15078	CEP290	Centrosomal protein of 290 kDa	CE290_HUMAN	UP000005640_9606_2022	2454.43	2174.85	2327.84	4490.04	4161.19	4450.52	5492.26	5999	5626.27	9950.49	9328.12	9375.59	14541.8	12827.3	13232.6	20138.5	18791.6	18897.6
O15084	ANKRD28	Serine/threonine-protein phosphatase 6 regulatory ankyrin repeat subunit A	ANR28_HUMAN	UP000005640_9606_2022	5529.05	5089.85	6253.64	13542.2	12303.9	11558.9	16869.3	17197.2	16306.9	23838	23697.1	23096.2	27947.8	30466.2	28867.5	52991.1	50585.8	51888.4
O15085	ARHGEF11	Rho guanine nucleotide exchange factor 11	ARHGB_HUMAN	UP000005640_9606_2022	2379.99	2412.12	2129.5	2532.48	2360.94	2096.65	3361.76	3663.86	3261.74	5097.44	4979.53	4701.16	8586.72	8528.55	8426.62	10400.5	9476.68	10340.5
O15090	ZNF536	Zinc finger protein 536	ZN536_HUMAN	UP000005640_9606_2022	822.99	1222.9	328.889	1860.45	1983.13	1372.59	2038.14	1853.52	2185.81	3797.64	3046.3	3288.48	4590.2	4314.43	4249.36	6334.63	5486.23	5536.6
O15091	PRORP	Mitochondrial ribonuclease P catalytic subunit	MRPP3_HUMAN	UP000005640_9606_2022	7382.58	8381.8	6997.56	7273.5	7359.97	8057.71	11815.4	12407.4	14068.4	12977.7	12210	13414.7	32981.8	32207.1	32700	51884.1	48781.6	50065.3
O15111	CHUK	Inhibitor of nuclear factor kappa-B kinase subunit alpha	IKKA_HUMAN	UP000005640_9606_2022	8046.62	9523.67	8267.73	15502.8	16304	15167.5	24008.5	23741	23965.4	30086.5	33134.6	30722.9	39415.1	38679.7	38712.2	72924.4	69833.4	70408
O15116	LSM1	U6 snRNA-associated Sm-like protein LSm1	LSM1_HUMAN	UP000005640_9606_2022	23493.7	17061.6	14225.5	13214.3	14851.7	12137.2	41569.6	59749.3	30397.8	39367.6	37578.6	49280.2	91381.1	82212.2	78346.9	194243	201425	188819
O15118	NPC1	NPC intracellular cholesterol transporter 1	NPC1_HUMAN	UP000005640_9606_2022	3804.84	4341.17	3127.51	7410.31	7177.9	6289.04	11128.9	10790.2	10369.7	8246.54	8268.84	8075.17	17720.3	18446.2	18419.2	28357.5	26141.4	27281.4
O15119	TBX3	T-box transcription factor TBX3	TBX3_HUMAN	UP000005640_9606_2022	3532.78	3260.68	4056.25	3765.3	4342.73	3476.58	4978.8	5179.66	4528.57	8365.63	9091.1	8612.24	18323.6	18719.6	18855.1	24699.7	21504.9	23157.4
O15120	AGPAT2	1-acyl-sn-glycerol-3-phosphate acyltransferase beta	PLCB_HUMAN	UP000005640_9606_2022	2327.98	2613.81	2690.5	5142.14	4721.29	3025.34	5557.14	4772.68	4629.54	5031.52	6123.79	4679.61	9706.38	9788.36	11358.1	12689.1	13159.8	11234.8
O15121	DEGS1	Sphingolipid delta(4)-desaturase DES1	DEGS1_HUMAN	UP000005640_9606_2022	246.841	335.145	251.416	1868.32	1359.71	871.913	1135.37	1405.09	1388.48	3536.51	3740.64	3864.72	1714.92	1760.87	1833.54	2128.8	1547.95	2484.7
O15126	SCAMP1	Secretory carrier-associated membrane protein 1	SCAM1_HUMAN	UP000005640_9606_2022	8937.24	10002.4	8514.75	17191.2	17182.9	15921	22810.2	21625.4	21556.6	17480.8	19111.7	17787.5	26088.2	24969	26675.2	36841.3	37039.4	38368.9
O15127	SCAMP2	Secretory carrier-associated membrane protein 2	SCAM2_HUMAN	UP000005640_9606_2022	6173.62	5767.39	6208.36	7136.16	7952.76	5010.44	13188	9759.67	12322.9	20515.3	17889.6	19218.6	16883.9	20394.3	17250.6	51473.3	52437.2	49292.6
O15131	KPNA5	Importin subunit alpha-6	IMA6_HUMAN	UP000005640_9606_2022	17799.8	16822.3	14627.6	31363.9	27489.4	26858.2	31940	28339.1	30887.3	38621.2	39507.7	41340.9	91570.4	92053.7	99321.8	183346	181804	173036
O15143	ARPC1B	Actin-related protein 2/3 complex subunit 1B	ARC1B_HUMAN	UP000005640_9606_2022	29737.2	27206.4	26786.8	32531.4	32930.4	31702.9	52021.6	60104	54012.6	52946.8	56274	55904.7	82931	82425.3	83089.9	167054	163128	164170
O15144	ARPC2	Actin-related protein 2/3 complex subunit 2	ARPC2_HUMAN	UP000005640_9606_2022	34243.9	33012.5	33845.2	35566.6	33446	34658.6	59434.7	60657.5	59142.8	75307.9	78382.9	76223.1	122324	121093	124355	144392	144606	135438
O15145	ARPC3	Actin-related protein 2/3 complex subunit 3	ARPC3_HUMAN	UP000005640_9606_2022	29193.6	28937.1	29823.7	63886.3	58847.2	58108.3	96638.8	93277.8	89972.3	115808	119530	119702	114351	112111	114826	83931.2	82559.1	86595.7
O15155	BET1	BET1 homolog	BET1_HUMAN	UP000005640_9606_2022	6664.25	6723.27	5903.48	15330.6	16748	13861.5	23066.3	21795.9	22009	29374.2	29083.4	33452.7	59999	55120.2	50163.7	79341.2	39733.3	52509.3
O15160	POLR1C	DNA-directed RNA polymerases I and III subunit RPAC1	RPAC1_HUMAN	UP000005640_9606_2022	23359.4	25486.7	25465.7	43347.1	43592.5	42583.3	63956.5	68786.6	63718.9	86519.9	90730.4	84569.5	173280	180314	176071	222984	226175	220692
O15162	PLSCR1	Phospholipid scramblase 1	PLS1_HUMAN	UP000005640_9606_2022	1468.93	916.546	1034.19	4376.92	3047.23	3172.57	3829.25	6349.84	7069.93	7223.21	7747.54	9568.58	24316.6	26382	18313.8	4428.98	3172.57	3717.69
O15164	TRIM24	Transcription intermediary factor 1-alpha	TIF1A_HUMAN	UP000005640_9606_2022	12936.5	12127.4	12113	15016.4	17066.5	15501.8	17377.9	16537.1	16106.1	24636.9	29055.9	25697.2	31803.3	31351.5	30844.4	43210.6	41458.2	44798.8
O15173	PGRMC2	Membrane-associated progesterone receptor component 2	PGRC2_HUMAN	UP000005640_9606_2022	69126	71609.3	68825.4	167525	166166	154938	153167	147879	149427	173405	162357	161412	257719	228968	249906	452788	477234	460672
O15182	CETN3	Centrin-3	CETN3_HUMAN	UP000005640_9606_2022	721.414	519.615	187.932	1310.34	652.771	1128.07	4547.46	384.1	982.404	997.433	1212.64	708.566	2451.29	2163.81	2468.24	4889.59	3244.51	4065.68
O15194	CTDSPL	CTD small phosphatase-like protein	CTDSL_HUMAN	UP000005640_9606_2022	182.319	328.157	217.67	2162.11	2093.77	1710.35	1672.49	1689.75	1258.3	1287.16	1436.51	1560.86	645.662	686.954	1206.38	2747.32	3131.85	2653.19
O15198	SMAD9	Mothers against decapentaplegic homolog 9	SMAD9_HUMAN	UP000005640_9606_2022	13652.7	10395.3	9314.74	10843.3	13467.6	9213.56	15680.4	17036.1	20276.7	23534.4	21597.2	21846.3	37417.1	44217	43358.2	69166	66409.8	56128.3
O15211	RGL2	Ral guanine nucleotide dissociation stimulator-like 2	RGL2_HUMAN	UP000005640_9606_2022	NaN	278.12	1096.86	334.258	207.887	585.733	282.963	997.098	430.576	1549.56	1453.25	1127.57	1450.08	667.279	878.578	2233.87	2406.88	3018.41
O15212	PFDN6	Prefoldin subunit 6	PFD6_HUMAN	UP000005640_9606_2022	10906.1	11276.6	12248.8	20437.1	19398.4	20370.4	39016	40555.7	36091	46250.2	44514.3	48009.7	103169	95192.9	90362.2	122706	106474	113879
O15213	WDR46	WD repeat-containing protein 46	WDR46_HUMAN	UP000005640_9606_2022	10444.7	10080.2	9664.84	18139.3	18732.6	19012.4	23598.1	22332.3	21702.9	26191.9	27917.8	28349.2	43048.6	39976	44421	71609.4	69499.4	69308.7
O15217	GSTA4	Glutathione S-transferase A4	GSTA4_HUMAN	UP000005640_9606_2022	2393.81	2341.35	1961.38	6895.65	6401.58	5233.7	11880.9	11636.3	11603.3	15148.1	14650.2	15703.9	25486.3	24772	25030.8	11715.2	11309.2	11211.8
O15226	NKRF	NF-kappa-B-repressing factor	NKRF_HUMAN	UP000005640_9606_2022	16428.3	15644.9	15582.9	22886.1	24494.9	23712.7	36189.7	35437.4	34930.2	51195	54895.6	54644.2	75262.1	72498.9	72971	98156.8	95335.1	95496.9
O15228	GNPAT	Dihydroxyacetone phosphate acyltransferase	GNPAT_HUMAN	UP000005640_9606_2022	5826.02	6231.52	6191.2	11796.1	11289.6	10381.9	15032	13961.6	14351.1	18581.2	16536	18665.6	27725.3	27542	28842.2	35218.1	36757.3	34241.6
O15230	LAMA5	Laminin subunit alpha-5	LAMA5_HUMAN	UP000005640_9606_2022	1142.85	985.871	961.992	1566.28	1883.99	1656.58	1811.17	2441.38	2371.88	3799.85	3734.5	3714.57	7530.99	7004.13	7193.87	9846.85	10181.7	9903.73
O15231	ZNF185	Zinc finger protein 185	ZN185_HUMAN	UP000005640_9606_2022	185.103	564.268	889.449	1025.71	769.461	1197.55	580.313	786.233	730.773	1063.78	1432.59	1109.02	4204.88	4305.89	3651.59	5221.38	4187.35	3598.13
O15234	CASC3	Protein CASC3	CASC3_HUMAN	UP000005640_9606_2022	1249.24	1236.1	1430.98	3301.8	3663.5	3040.39	2558.83	3215.99	2768.1	8272.45	8226.34	7585.74	13538.2	13845.1	13237.3	20057.2	18711.5	18967.5
O15235	MRPS12	28S ribosomal protein S12, mitochondrial	RT12_HUMAN	UP000005640_9606_2022	10748.3	11118.8	11029.6	47240.9	41731.4	42928.8	14566.9	14353.6	15816.8	19291	20796.8	21032.2	25049.4	26094.2	28102.1	44570.1	44007.7	43429.9
O15239	NDUFA1	NADH dehydrogenase [ubiquinone] 1 alpha subcomplex subunit 1	NDUA1_HUMAN	UP000005640_9606_2022	1407.64	998.327	712.279	4112.78	1589.98	2031.7	4300.97	5452.32	3842.85	2970.32	3398.99	1772.8	4777.58	5035.13	4619.98	6037.25	4474.55	4346.93
O15243	LEPROT	Leptin receptor gene-related protein	OBRG_HUMAN	UP000005640_9606_2022	213.193	78.3122	262.515	1077.06	449.049	462.017	703.782	747.382	935.083	1494.23	1453.46	1733.78	2339.58	1872.86	1881.15	2518.38	2396.07	2910.09
O15254	ACOX3	Peroxisomal acyl-coenzyme A oxidase 3	ACOX3_HUMAN	UP000005640_9606_2022	1054.83	775.24	934.287	2259.42	2320.98	2303.79	2996.36	2694.3	2922.46	4782.89	5077.78	4924.62	5867.63	5486.84	5825.76	9070.31	8937.7	8704.69
O15258	RER1	Protein RER1	RER1_HUMAN	UP000005640_9606_2022	7622.1	8392.94	8952.55	12464.9	10957.8	9695.01	10231.8	11001.6	9829.6	21899.3	21164.7	21349.4	55807.7	52291.4	49802.1	76443.4	79348	82482.1
O15259	NPHP1	Nephrocystin-1	NPHP1_HUMAN	UP000005640_9606_2022	274.343	119.928	10.9801	237.424	329.941	243.469	878.06	447.061	372.642	375.077	534.347	545.428	1690.81	1271.29	1016.41	1551.95	1221.05	1340.24
O15260	SURF4	Surfeit locus protein 4	SURF4_HUMAN	UP000005640_9606_2022	27505.1	25496.2	25209.7	26912.4	34385	30348	49787.6	45723.6	46224.2	64673.6	64111.1	62008.5	90655.6	92693.5	94253.6	99290	99287.3	85334.8
O15264	MAPK13	Mitogen-activated protein kinase 13	MK13_HUMAN	UP000005640_9606_2022	537.458	867.103	75.7064	821.294	863.484	355.914	851.415	546.989	668.203	1253.28	768.329	531.061	2219.12	2222.18	2580.16	1426.82	1517.79	1456.7
O15265	ATXN7	Ataxin-7	ATX7_HUMAN	UP000005640_9606_2022	419.24	487.434	112.978	580.954	394.19	287.315	470.889	516.187	820.467	841.725	677.068	530.972	2198.52	1518.43	1762.96	4172.65	3380.46	2733.48
O15269	SPTLC1	Serine palmitoyltransferase 1	SPTC1_HUMAN	UP000005640_9606_2022	7166.8	6923.84	6962.33	14519.1	14304.1	13635	14264.9	15096.8	13723.3	30171.2	31058.6	30888.1	41128.8	40495.5	39711.3	66602.9	67994.3	65996.8
O15270	SPTLC2	Serine palmitoyltransferase 2	SPTC2_HUMAN	UP000005640_9606_2022	5627.71	4765.73	4888.41	8225.69	8072.31	7096.6	8935.8	8465.53	8224.98	10700.7	11889.8	13219.7	22000.2	21639.6	22311.4	31380	30035.1	30538.1
O15287	FANCG	Fanconi anemia group G protein	FANCG_HUMAN	UP000005640_9606_2022	3279.58	3458.48	3562.3	3114.6	3406.54	3030.94	4260.73	4012.68	4042.47	5310.72	5279.48	5703.12	12530.9	11367.4	12406.4	15923.2	16581.2	17050.1
O15294	OGT	UDP-N-acetylglucosamine--peptide N-acetylglucosaminyltransferase 110 kDa subunit	OGT1_HUMAN	UP000005640_9606_2022	15730.1	15053.1	14327.5	30519	29574.9	29145.9	36690	36712.4	36860.8	52110.8	50517.5	53898.6	82067.2	79681.2	81623.2	124032	120762	120983
O15297	PPM1D	Protein phosphatase 1D	PPM1D_HUMAN	UP000005640_9606_2022	746.346	295.386	420.448	520.109	623.718	612.062	1247.31	1570.04	1553.83	3202.37	2348.19	2591.44	2585.71	2824.17	1620.62	4113.88	3193.94	3014.5
O15304	SIVA1	Apoptosis regulatory protein Siva	SIVA_HUMAN	UP000005640_9606_2022	397.061	212.797	320.93	726.39	572.177	770.287	1150.86	609.993	793.276	1943.43	2162.39	836.825	4391.67	4163	3589.95	8355.27	8648.56	8634.89
O15305	PMM2	Phosphomannomutase 2	PMM2_HUMAN	UP000005640_9606_2022	15202.6	13093.4	13841.6	17903.5	17289.9	19530.7	35221.5	37323.6	34870.4	43897.4	46869.2	46004.4	92352.7	91350.9	92231.3	123422	127165	126925
O15315	RAD51B	DNA repair protein RAD51 homolog 2	RA51B_HUMAN	UP000005640_9606_2022	372.867	346.049	182.898	616.711	733.121	770.344	1325.98	1428.32	1340.86	1826.9	1825.6	2174.34	2810.57	2910.78	2966.1	4661.73	2914.92	3834.23
O15318	POLR3G	DNA-directed RNA polymerase III subunit RPC7	RPC7_HUMAN	UP000005640_9606_2022	3879.25	4072.24	3582.39	8743.43	10401.3	8441.64	15121.8	16772.6	14087.3	15743	15791.3	17889.9	62350.7	52188.3	45126.4	81247.3	82740.1	82819.8
O15321	TM9SF1	Transmembrane 9 superfamily member 1	TM9S1_HUMAN	UP000005640_9606_2022	4775.19	4253.88	4446.77	8633.82	7941.91	8437.9	4744.59	7651.3	7750.69	10931.6	13587.7	15483	28580.7	26063.5	26136.8	27826.6	28487.6	28967
O15344	MID1	E3 ubiquitin-protein ligase Midline-1	TRI18_HUMAN	UP000005640_9606_2022	6986.9	6676.16	6629.29	13965.1	14253.1	12772.7	15709.7	16140.4	15220.5	24930.3	25319.6	24068.3	41354.2	40037.3	39498.6	60353.1	60016	57813.5
O15347	HMGB3	High mobility group protein B3	HMGB3_HUMAN	UP000005640_9606_2022	47465.5	46443.4	45652	89997.2	93228.6	91026.5	224183	233584	222873	206487	203151	202198	205591	206639	209592	346572	344424	366077
O15350	TP73	Tumor protein p73	P73_HUMAN	UP000005640_9606_2022	2007.03	1344.41	2493.69	1415.16	1433.37	1153.08	1465.57	925.559	1251.55	1373.49	1108.49	1209.95	2535.17	2231.92	2115.5	2679.66	2737.46	2930.93
O15355	PPM1G	Protein phosphatase 1G	PPM1G_HUMAN	UP000005640_9606_2022	49740.8	49654.4	46786.3	89099.5	90746	91554.9	90893.6	89715.4	91277.6	206052	213734	209842	225994	220808	224929	463440	458495	461358
O15357	INPPL1	Phosphatidylinositol 3,4,5-trisphosphate 5-phosphatase 2	SHIP2_HUMAN	UP000005640_9606_2022	7726.33	6216.89	6975.08	10998.3	10640.8	9862.16	16400.1	16712.9	17210.4	17357.5	17320.1	17960	27748.4	27206.1	27960.3	42296	39298.3	42314.9
O15360	FANCA	Fanconi anemia group A protein	FANCA_HUMAN	UP000005640_9606_2022	6315.56	5192.66	5193.86	5935.68	5616.36	5669.07	6531.97	8084.64	6736.96	13880	12932.5	11932.7	16348.9	18915.8	15994.2	22985.9	24526.2	26751.2
O15370	SOX12	Transcription factor SOX-12	SOX12_HUMAN	UP000005640_9606_2022	1679.5	1261.62	676.448	NaN	NaN	NaN	NaN	NaN	NaN	599.382	365.953	495.362	1302.45	1336.88	1047.61	6138.03	2796.27	4029.21
O15371	EIF3D	Eukaryotic translation initiation factor 3 subunit D	EIF3D_HUMAN	UP000005640_9606_2022	45605.6	44333.7	45648.6	90565.3	91169.1	91137.6	121922	118615	119355	185389	179650	184300	236543	233098	247270	295680	283916	286876
O15372	EIF3H	Eukaryotic translation initiation factor 3 subunit H	EIF3H_HUMAN	UP000005640_9606_2022	66614.6	66800.4	66293.9	171443	174582	169950	101446	105744	103209	275126	295292	292201	391253	371667	384772	807122	766461	754389
O15379	HDAC3	Histone deacetylase 3	HDAC3_HUMAN	UP000005640_9606_2022	5461.4	5276.1	4787.29	8542.29	8692.5	8712.85	9937.66	8443.79	8514.44	10569.9	11735.7	10346.6	17066	16137.5	16597.5	25939.9	26196.8	26245.8
O15381	NVL	Nuclear valosin-containing protein-like	NVL_HUMAN	UP000005640_9606_2022	9894.1	10335.7	9380.82	20117	21421.6	19516.5	24707.7	26049.1	24483.7	37224.5	36985.1	35621.3	63477	66516.4	68656.8	103753	104703	105806
O15382	BCAT2	Branched-chain-amino-acid aminotransferase, mitochondrial	BCAT2_HUMAN	UP000005640_9606_2022	15479.1	16147.3	16117.7	22581.7	25050.3	24882.5	39062.9	44262.9	40610.1	59501.6	57146.3	57858.3	76757.5	71071.6	77134.8	125810	126458	127308
O15391	YY2	Transcription factor YY2	TYY2_HUMAN	UP000005640_9606_2022	1583.56	788.546	604.261	3408.22	688.223	741.722	1779.68	3437.7	3176.67	15938.1	5700.54	5311.17	3596.32	6856.89	17735.7	39448.1	35318.3	32568.1
O15392	BIRC5	Baculoviral IAP repeat-containing protein 5	BIRC5_HUMAN	UP000005640_9606_2022	2226.78	645.364	1430.31	2255.82	1903.62	3801	2931.88	2587.5	2195.08	2635.49	3293.05	2705.86	7493.15	7062.99	8894.63	13379.1	13121.5	13587.4
O15397	IPO8	Importin-8	IPO8_HUMAN	UP000005640_9606_2022	21913.2	18017.2	19600.3	23922.4	22556.3	24080	24316.1	27429.6	23744.8	51750.8	51401.5	53863.2	77000.2	72364.9	74535.7	109935	106124	104023
O15400	STX7	Syntaxin-7	STX7_HUMAN	UP000005640_9606_2022	5369.82	5537.85	5892.93	9036.41	9467.55	8624.39	23800.1	23509.4	22727.1	33710.5	34968.6	34136.6	37864.9	38275.8	37098.8	93332.5	93664.3	100072
O15409	FOXP2	Forkhead box protein P2	FOXP2_HUMAN	UP000005640_9606_2022	743.52	797.168	1001.22	1413.12	1006.38	1400.41	2978.32	2926.16	2622.44	3605.44	3268.35	2897.8	5874.81	4198.21	4757.35	4720.18	4987.64	3764.09
O15417	TNRC18	Trinucleotide repeat-containing gene 18 protein	TNC18_HUMAN	UP000005640_9606_2022	394.548	161.31	156.351	586.454	274.226	472.322	535.868	399.228	382.377	740.077	693.257	902.942	1471.48	1809.16	1488.35	1625.9	1962.98	1938.59
O15431	SLC31A1	High affinity copper uptake protein 1	COPT1_HUMAN	UP000005640_9606_2022	3274.56	2493.1	3122.43	6895.75	6190.91	4699.33	14004.8	12455.1	13104.3	21204.8	21504.8	19652.3	24210.4	24486.6	26837.2	43559.3	47809.7	42169.6
O15439	ABCC4	ATP-binding cassette sub-family C member 4	MRP4_HUMAN	UP000005640_9606_2022	4381.58	4576.66	4058.47	4938.43	5549.36	5269.76	6391.34	7576.15	7804.98	12630.8	13081.5	13160.1	18349.3	17739.1	17875.8	26650	26264.3	25264
O15440	ABCC5	ATP-binding cassette sub-family C member 5	MRP5_HUMAN	UP000005640_9606_2022	1737.64	930.376	1137.38	2031.76	2034.76	2068.79	2487.23	2663.13	2468.81	3769.51	2841.4	2678.9	4730.77	5125.53	4939.5	10050	8795.71	9101.47
O15446	POLR1G	DNA-directed RNA polymerase I subunit RPA34	RPA34_HUMAN	UP000005640_9606_2022	8699.41	8253.3	7731.74	20018.4	16445.2	16845.9	32220.2	32409.8	32654.7	66840.6	65190.6	56835.7	56301.9	53338.7	59282.1	57752.1	55380.1	52661.6
O15460	P4HA2	Prolyl 4-hydroxylase subunit alpha-2	P4HA2_HUMAN	UP000005640_9606_2022	5460.82	5039.1	5118.03	8722.81	8329.69	7985.43	14732.8	14845.6	13480.2	23903.3	22400.7	23405.9	37113.8	35478.4	35980.5	55945.3	49987.6	46246.4
O15480	MAGEB3	Melanoma-associated antigen B3	MAGB3_HUMAN	UP000005640_9606_2022	111.669	NaN	236.221	NaN	NaN	NaN	NaN	NaN	NaN	NaN	NaN	NaN	NaN	NaN	NaN	NaN	NaN	NaN
O15484	CAPN5	Calpain-5	CAN5_HUMAN	UP000005640_9606_2022	1129.88	952.22	591.234	1357.68	747.935	919.106	1416.5	1427.4	1368.2	2361.17	2383.45	2263.44	3551.11	3870.88	3518.79	5541.52	5847.77	5201.97
O15488	GYG2	Glycogenin-2	GLYG2_HUMAN	UP000005640_9606_2022	1250.18	1513.87	1112.46	753.355	1011.9	968.326	2575.36	1559.81	2068.96	2338.87	2774.02	2709.04	4888.39	6178.2	5836.07	5321.87	5290.68	4491.4
O15498	YKT6	Synaptobrevin homolog YKT6	YKT6_HUMAN	UP000005640_9606_2022	15804.2	14165	16006	22131.5	23570.2	23266.5	22119.9	22327.9	21306.5	33598.9	33911.1	35451.4	51571.9	51487.7	53887.6	118030	113990	114544
O15504	NUP42	Nucleoporin NUP42	NUP42_HUMAN	UP000005640_9606_2022	6336.73	7127.97	6558.28	10335.4	11419.3	10468.9	10157.9	10382.9	11715.1	23489.4	20250.4	20848.1	18852.7	17178.8	16694.7	40535.7	36982.7	40750.4
O15511	ARPC5	Actin-related protein 2/3 complex subunit 5	ARPC5_HUMAN	UP000005640_9606_2022	79319.3	75396.8	66424	49297	45590.7	40971.5	70056.1	74040.6	62501	74451	78218.2	82245.1	146120	153040	156312	153400	156088	170518
O15514	POLR2D	DNA-directed RNA polymerase II subunit RPB4	RPB4_HUMAN	UP000005640_9606_2022	8230.95	7268.18	8291.17	18022	19633.3	20185.5	15552.2	10701.3	14133.3	23793.2	26858.8	24138.8	25863.2	20955.9	20049	37665.2	34284.5	37817.7
O15525	MAFG	Transcription factor MafG	MAFG_HUMAN	UP000005640_9606_2022	789.738	262.228	524.354	435.345	655.731	607.733	1769.38	824.313	1482.56	1591.62	1923.03	1352.46	3444.12	3095.17	3251.41	5455.38	5798.86	5509.89
O15527	OGG1	N-glycosylase/DNA lyase	OGG1_HUMAN	UP000005640_9606_2022	793	4278.95	4826.72	746.531	1124.76	984.333	925.017	1496.59	1923.55	2786	2169.39	2061.73	3513.01	3997.98	2718.64	4045.58	5440.85	5679.97
O15530	PDPK1	3-phosphoinositide-dependent protein kinase 1	PDPK1_HUMAN	UP000005640_9606_2022	1430.24	1056.53	876.804	2473.81	2039.43	1315.72	1783.76	1530.55	1658.07	4015.4	5031.15	4860.77	5330.97	3879.74	4216.83	11799.7	12509.4	11726
O15533	TAPBP	Tapasin	TPSN_HUMAN	UP000005640_9606_2022	1901.66	1515.25	1404.39	3699.82	3027.23	2261.38	6179.03	4963.93	4282.39	5939.04	6408.52	6686.78	12446.6	12313.8	11667.7	33804.9	29131.8	26142.5
O15534	PER1	Period circadian protein homolog 1	PER1_HUMAN	UP000005640_9606_2022	207.266	81.6969	76.6469	485.016	1048.86	717.798	871.595	1045.28	786.881	1593.57	852.409	790.825	2419.7	2161.47	2461.97	2687.07	2452.46	2577.41
O15541	RNF113A	E3 ubiquitin-protein ligase RNF113A	R113A_HUMAN	UP000005640_9606_2022	2384.34	1709.82	2076.56	3797.97	3211.72	3345.16	5721.88	5615.71	4789.05	7114.28	8278.32	7618	12509.3	12403.6	11594.9	17175.8	16646.8	17521.7
O15550	KDM6A	Lysine-specific demethylase 6A	KDM6A_HUMAN	UP000005640_9606_2022	2766.27	2480.39	2155.28	4098.32	3322.66	3746.88	4978.58	5834.17	6174.02	8645.08	7764.9	9540.17	11588.4	12672.4	11722.7	27277.9	25784.9	23475.9
O43143	DHX15	ATP-dependent RNA helicase DHX15	DHX15_HUMAN	UP000005640_9606_2022	43547.9	40126	41224.5	85781.4	87676.7	87668.5	128378	136914	132645	192553	199576	198841	273307	261686	279382	462676	459136	464089
O43148	RNMT	mRNA cap guanine-N7 methyltransferase	MCES_HUMAN	UP000005640_9606_2022	9954.96	10849.5	9248.01	17717.3	17369.6	18358.8	21550.4	22248.7	22039.9	47170.8	46524	43481.8	69438.5	66187	66493.7	93296	89817.9	87474.3
O43149	ZZEF1	Zinc finger ZZ-type and EF-hand domain-containing protein 1	ZZEF1_HUMAN	UP000005640_9606_2022	4762.08	4690.08	4947.96	7914.38	7346.37	6466.28	9970.49	10112.2	9692.83	13583.6	13397.9	12762	20449.3	19669.1	20434.9	29530.8	28391.6	28873
O43150	ASAP2	Arf-GAP with SH3 domain, ANK repeat and PH domain-containing protein 2	ASAP2_HUMAN	UP000005640_9606_2022	564.553	799.66	765.334	629.444	737.422	409.406	1377.43	1360.68	1060.2	1569.98	1002.4	1290.95	1969.72	2215.11	1968.87	2424.38	2510.97	2488.28
O43156	TTI1	TELO2-interacting protein 1 homolog	TTI1_HUMAN	UP000005640_9606_2022	2980.01	2526.68	2829.97	5605.48	4803.71	5073.59	8140.97	9599.71	8771.87	12796.5	12809	11417.9	18878.7	17711.3	18689.3	13937.1	13836.8	14980.5
O43159	RRP8	Ribosomal RNA-processing protein 8	RRP8_HUMAN	UP000005640_9606_2022	5401.49	5590.91	5202.23	12858	11741.9	11717.9	19281.8	18864.3	19313.5	24613.5	25848	25312	34506.2	33743.8	34467.5	41303.2	41315.1	41051.1
O43164	PJA2	E3 ubiquitin-protein ligase Praja-2	PJA2_HUMAN	UP000005640_9606_2022	2352.65	2105.44	1656.2	2591.78	2393.36	2515.07	1626.84	2410.98	1672.3	3849.64	3589.83	3642.57	5302.89	5110.59	5619.3	6959.46	7122.91	7499
O43166	SIPA1L1	Signal-induced proliferation-associated 1-like protein 1	SI1L1_HUMAN	UP000005640_9606_2022	866.339	481.783	867.481	1789	1467.36	1231.23	1974.23	2296.75	2056.1	3393.04	3467.73	2814.08	4091.32	3443.94	3761.13	5991.22	5162.47	5977.25
O43167	ZBTB24	Zinc finger and BTB domain-containing protein 24	ZBT24_HUMAN	UP000005640_9606_2022	412.504	436.795	460.372	1044.67	412.985	907.01	1299.76	982.595	1426.91	2115.5	1800.1	1923.39	1693.29	1790.23	1491.82	3425.35	2731.17	2614.22
O43169	CYB5B	Cytochrome b5 type B	CYB5B_HUMAN	UP000005640_9606_2022	31348.9	32634.1	27801.9	24106.9	24611.3	21396.5	98951.8	97063.6	92302.4	66637.5	66198.5	64490.2	126454	122557	124119	87957.9	83376.5	83464.4
O43172	PRPF4	U4/U6 small nuclear ribonucleoprotein Prp4	PRP4_HUMAN	UP000005640_9606_2022	27651.4	26598.4	27500.1	48956.4	46626.2	47085.9	59495	59757.7	57211.8	95422.8	96305.1	103944	165910	160128	165171	301614	292339	291616
O43175	PHGDH	D-3-phosphoglycerate dehydrogenase	SERA_HUMAN	UP000005640_9606_2022	711497	689718	674832	1.23085e+06	1.24574e+06	1.26684e+06	1.35648e+06	1.35876e+06	1395755	1851772	1.88526e+06	1.96686e+06	2.34084e+06	2.35469e+06	2472717	3904348	3.96287e+06	3.99773e+06
O43181	NDUFS4	NADH dehydrogenase [ubiquinone] iron-sulfur protein 4, mitochondrial	NDUS4_HUMAN	UP000005640_9606_2022	4988.1	3900.03	3893.18	16867.1	17537.3	17944.8	10522.5	9239.05	9246.8	17254.2	16324.8	16697.7	34613	32587.6	33460.4	19681.3	20262.1	19246.8
O43189	PHF1	PHD finger protein 1	PHF1_HUMAN	UP000005640_9606_2022	402.365	253.678	180.063	324.87	494.424	588.726	750.575	409.43	1059.55	715.759	1010.93	738.453	2490.9	1836.43	2186.96	2651.12	1898.78	2439.38
O43236	SEPTIN4	Septin-4	SEPT4_HUMAN	UP000005640_9606_2022	462.689	86.1751	153.494	3070.83	3427.66	887.046	2342.95	1292.11	648.139	2398.71	2719.92	2596.3	5158.97	3215.08	3575.97	6795.41	5774.97	6593.37
O43237	DYNC1LI2	Cytoplasmic dynein 1 light intermediate chain 2	DC1L2_HUMAN	UP000005640_9606_2022	9972.65	9653.13	8921.39	12565.7	12878.8	12126	23186.7	23701.1	23046.8	44596.2	43898.7	43902.9	43575.8	41390.7	43243.7	52091.5	49015.6	50721.1
O43242	PSMD3	26S proteasome non-ATPase regulatory subunit 3	PSMD3_HUMAN	UP000005640_9606_2022	60466.7	57616.5	57526.7	99337.1	98467.3	96639.3	127664	134472	127407	165586	170648	168251	388473	368761	371616	429280	420143	419955
O43251	RBFOX2	RNA binding protein fox-1 homolog 2	RFOX2_HUMAN	UP000005640_9606_2022	7557.29	8346.93	7030.22	19890.9	20443	20238.2	24134	24604.5	24472.6	26133.8	24312.1	24169.6	57270.7	55130	55265.6	60179.7	56422.3	55097.7
O43252	PAPSS1	Bifunctional 3'-phosphoadenosine 5'-phosphosulfate synthase 1	PAPS1_HUMAN	UP000005640_9606_2022	19634.7	19791.1	18834.8	26562.6	26515.8	26709.5	35215.7	34494.8	33269.7	34375.7	34268	34474.2	50775.5	48728.8	50636.2	70428.8	70073.5	71080.3
O43257	ZNHIT1	Zinc finger HIT domain-containing protein 1	ZNHI1_HUMAN	UP000005640_9606_2022	1106.87	1426.04	383.015	456.027	569.8	409.481	773.357	575.774	484.196	1180.07	891.649	937.414	798.231	722.216	1122.83	1318.19	1350.38	1853.97
O43264	ZW10	Centromere/kinetochore protein zw10 homolog	ZW10_HUMAN	UP000005640_9606_2022	28661.2	25771.9	26751.9	30506.7	29650.1	29835.4	42045.9	41908.7	43231.8	58248.1	59361.9	57328.3	84424.7	85435.1	86179.6	159615	164140	166217
O43290	SART1	U4/U6.U5 tri-snRNP-associated protein 1	SNUT1_HUMAN	UP000005640_9606_2022	20382.4	19105.1	18049.3	22452.6	23740.8	23289.5	39087	39747	41324	59902.5	62733.4	64322	94059.4	92552.8	95462.7	117767	119943	117099
O43292	GPAA1	Glycosylphosphatidylinositol anchor attachment 1 protein	GPAA1_HUMAN	UP000005640_9606_2022	13894.5	10952.9	11257.6	13111.8	13236.9	13470.6	31872.1	32330.6	31270.3	13996.8	16134.4	12676.7	49209.3	44076.6	46176.5	37541.5	31879.5	31546.9
O43293	DAPK3	Death-associated protein kinase 3	DAPK3_HUMAN	UP000005640_9606_2022	2875.13	2896.24	2349.74	2504.5	2442.99	1678.02	3101.08	3982.58	2435.39	4660.42	5971.93	3908.2	10968.2	11375.4	9459.14	11713.7	7430.77	7925.96
O43294	TGFB1I1	Transforming growth factor beta-1-induced transcript 1 protein	TGFI1_HUMAN	UP000005640_9606_2022	543.16	457.01	718.553	798.878	792.8	857.157	813.21	961.876	779.451	1204.63	1151.37	1287.65	3730.02	4167.16	4695.19	5188.76	5057.25	4618.9
O43295	SRGAP3	SLIT-ROBO Rho GTPase-activating protein 3	SRGP3_HUMAN	UP000005640_9606_2022	97.2858	376.766	141.022	NaN	NaN	NaN	330.464	356.999	618.506	1221.64	1537.36	1272.23	890.985	995.704	1005.72	2450.3	1903.72	1683.62
O43298	ZBTB43	Zinc finger and BTB domain-containing protein 43	ZBT43_HUMAN	UP000005640_9606_2022	31.6807	124.988	177.779	240.341	173.19	340.628	644.805	813.398	426.039	748.953	616.92	429.538	1030.74	1063.57	782.467	1246.05	1189.91	1611.55
O43299	AP5Z1	AP-5 complex subunit zeta-1	AP5Z1_HUMAN	UP000005640_9606_2022	748.367	688.392	945.101	1791.9	1970.1	1393.06	1666.06	1800.07	1947.4	1866.08	1826.92	2268.13	7038.74	8049.34	7353.29	8253.34	8444.85	7544.14
O43301	HSPA12A	Heat shock 70 kDa protein 12A	HS12A_HUMAN	UP000005640_9606_2022	5189.25	5074.66	5529.15	6793.25	7037.11	6483.16	11488.6	11455.1	10499.8	13211.3	13754.2	14247.5	22269.3	23390.1	23012.2	26140	25078.5	25916.1
O43303	CCP110	Centriolar coiled-coil protein of 110 kDa	CP110_HUMAN	UP000005640_9606_2022	2074.22	1733.12	2250.74	2330.13	2576.23	2095.65	3925.88	3788.09	3177.66	5215.45	5922.31	5691.19	8306.97	7340.98	7100.54	17055.7	13791.2	14924.2
O43306	ADCY6	Adenylate cyclase type 6	ADCY6_HUMAN	UP000005640_9606_2022	2072.96	1834.49	1410.65	2326.29	1872.37	2145.08	1585.52	2193.18	1528.33	5538.78	7039.01	4174.24	10236.4	9548.99	6660.58	8447.1	9702.28	9639
O43310	CTIF	CBP80/20-dependent translation initiation factor	CTIF_HUMAN	UP000005640_9606_2022	3544.57	2831.04	2221.69	3918.36	4949.42	3945.04	6005.82	5926.62	4716.33	5335.94	6348.87	6362.51	8942	8242.78	9396.63	12532.9	11100	11299.1
O43314	PPIP5K2	Inositol hexakisphosphate and diphosphoinositol-pentakisphosphate kinase 2	VIP2_HUMAN	UP000005640_9606_2022	6068.4	5939.34	4839.13	12234.4	11011.6	10024	14850.5	13019.5	14950.3	15585.5	15489.9	15676.4	28941.1	27859	29896.3	56454.1	56795.7	56244.4
O43318	MAP3K7	Mitogen-activated protein kinase kinase kinase 7	M3K7_HUMAN	UP000005640_9606_2022	4627.65	4403.59	3936.39	9103.21	8228.14	8936.58	7236.17	7391.26	7740.47	10644.3	10521.7	10344.7	17600.2	16694.9	16654.7	25374.7	23162	24574.8
O43324	EEF1E1	Eukaryotic translation elongation factor 1 epsilon-1	MCA3_HUMAN	UP000005640_9606_2022	64571.5	61415.7	63118.6	90248.4	94378.9	89709.4	72597.2	71040.9	70095.4	78672.8	79341.9	79011.9	121637	112915	111012	189638	178601	172182
O43325	LYRM1	LYR motif-containing protein 1	LYRM1_HUMAN	UP000005640_9606_2022	1489.93	372.242	1134.12	1324.47	1730.85	1739.73	1114.72	2104.38	1340.52	2902.94	3072.13	2491.74	6699.35	6791.21	6740.45	5004.26	5005.25	4885.23
O43347	MSI1	RNA-binding protein Musashi homolog 1	MSI1H_HUMAN	UP000005640_9606_2022	12319.9	13221.2	10746.8	14918.6	15821.4	14372.3	14588	14695.5	13774.4	21189.1	21009.7	20985.1	47043.8	44010	45060.5	61995	65757.3	62571.3
O43353	RIPK2	Receptor-interacting serine/threonine-protein kinase 2	RIPK2_HUMAN	UP000005640_9606_2022	3173.3	2202.65	2408.63	2692.38	2829.17	2814.24	5033.88	4728.35	4698.43	6582.16	5787.75	7272.16	10676.5	10101.3	9626.67	9417.22	8884.51	9237.72
O43374	RASA4	Ras GTPase-activating protein 4	RASL2_HUMAN	UP000005640_9606_2022	580.334	599.986	755.937	576.127	466.732	542.351	1098.16	802.497	673.455	1898.68	2313.96	1631.68	3458.45	4066.69	4406.21	7441.84	7118.04	6932.39
O43379	WDR62	WD repeat-containing protein 62	WDR62_HUMAN	UP000005640_9606_2022	2034.5	1874.63	2496.35	3138.35	4001.86	2396.59	4663.42	4999.83	5253.1	7365.73	7577.73	7436.75	13142.7	12745.1	13337.8	20722.1	20192.1	20092.1
O43390	HNRNPR	Heterogeneous nuclear ribonucleoprotein R	HNRPR_HUMAN	UP000005640_9606_2022	100895	96653.5	90616.1	189769	178351	183537	216752	219990	213018	321530	337238	333191	721062	715985	725576	894128	902386	877770
O43395	PRPF3	U4/U6 small nuclear ribonucleoprotein Prp3	PRPF3_HUMAN	UP000005640_9606_2022	32835.1	30968	30589.8	46072.7	47266.2	47127.7	57474.4	55113.2	54645.3	91119.7	93106.6	94269.7	183702	176863	180970	305810	292537	298196
O43396	TXNL1	Thioredoxin-like protein 1	TXNL1_HUMAN	UP000005640_9606_2022	24580.4	19640.4	21855.9	44609.8	49284.9	48252.9	88635.9	86997.9	88568.1	97696.4	102975	101330	189742	176434	187880	212265	212839	206399
O43399	TPD52L2	Tumor protein D54	TPD54_HUMAN	UP000005640_9606_2022	36808.9	34377.8	34378.6	68919.4	70696.2	65373.2	68206.9	68331.8	71133.2	95142.9	100042	97253	154346	150624	158731	287341	289421	293450
O43402	EMC8	ER membrane protein complex subunit 8	EMC8_HUMAN	UP000005640_9606_2022	23009.6	22021.6	24969.2	28007.5	30634.8	30521.9	45635.6	43677.4	37238.1	33287	34559.6	33200.4	78700.2	73918.9	70693	97446.1	97438.3	94498.5
O43405	COCH	Cochlin	COCH_HUMAN	UP000005640_9606_2022	1427.21	1098.48	1230.03	2039.74	3422.15	2494.3	2560.85	2643.87	2012.08	5423.31	5711.88	6197.03	10178.9	9530.72	9609.85	12069.7	10432.8	11914
O43414	ERI3	ERI1 exoribonuclease 3	ERI3_HUMAN	UP000005640_9606_2022	23593.9	24519.7	22053.7	19713.1	21225.3	19956.6	22617.8	23141.4	24885.1	40507.9	38777.1	39544.6	68373.7	59775.6	59873.4	125585	114990	118231
O43422	THAP12	52 kDa repressor of the inhibitor of the protein kinase	P52K_HUMAN	UP000005640_9606_2022	1578.09	832.613	977.421	2423.9	1966.39	1816.85	3530.56	3082.56	3689.65	4726.63	4725.49	4810.75	7350.54	6827.75	6345.12	13903.1	13585.8	12664.1
O43426	SYNJ1	Synaptojanin-1	SYNJ1_HUMAN	UP000005640_9606_2022	1792.91	1473.12	1278.85	2982.94	3245.91	3792.78	4816.64	4647.73	5043.59	6935.37	6864	6950.87	12087	12347.6	12276.2	19250.7	18872	17408.7
O43427	FIBP	Acidic fibroblast growth factor intracellular-binding protein	FIBP_HUMAN	UP000005640_9606_2022	6665.54	5380.43	5189.25	11751.8	11315.2	11277.8	10168.7	11536.5	11109.6	21641.3	20734.6	19656.6	32546.7	29468.3	30867.1	49539.8	45447.7	46424.5
O43432	EIF4G3	Eukaryotic translation initiation factor 4 gamma 3	IF4G3_HUMAN	UP000005640_9606_2022	15710.6	16753.4	17050.3	31103.8	30577.2	27756.6	38456.9	39328	39532.7	42645.3	47668.2	45104.9	84111	81462.4	83341.3	129057	127402	127794
O43435	TBX1	T-box transcription factor TBX1	TBX1_HUMAN	UP000005640_9606_2022	1084.85	1007.69	771.597	2731.89	2565.7	2309.94	2603.75	2505.06	2142.85	3568.7	4119.43	4008.84	6466.06	4808.27	6428.54	10671.4	10437.1	9628.63
O43439	CBFA2T2	Protein CBFA2T2	MTG8R_HUMAN	UP000005640_9606_2022	7603.93	5329.63	7432.85	994.699	1582.2	1208.29	3488.4	4445.89	4029.92	3718.24	4306.87	1117.91	2379.09	2505.41	2502.31	2626.18	3009.17	2366.63
O43447	PPIH	Peptidyl-prolyl cis-trans isomerase H	PPIH_HUMAN	UP000005640_9606_2022	34239.5	31674.3	35537.7	50389	49613	48981.2	77455.7	75483.2	73653.9	128913	130122	131092	237500	229528	237100	324745	330972	309968
O43463	SUV39H1	Histone-lysine N-methyltransferase SUV39H1	SUV91_HUMAN	UP000005640_9606_2022	1413.04	1686.48	1319.66	2743.27	2453.1	1890.36	2551.43	2035.46	2088.36	2751.84	2233.66	3295.91	6348.61	5241.9	5515.1	15700.6	18385.6	18124.2
O43464	HTRA2	Serine protease HTRA2, mitochondrial	HTRA2_HUMAN	UP000005640_9606_2022	18163.6	19028.3	17273	19378	22374.7	20797.1	27042.9	29114.9	26347.4	34032.9	34949.8	34972.2	78949.6	68065.7	74832.5	80848.4	81606.2	87302
O43482	OIP5	Protein Mis18-beta	MS18B_HUMAN	UP000005640_9606_2022	3282.44	3583.48	3577.92	4378.4	5466.73	3868.03	10328.7	10078.6	8834.8	12676.4	12838.6	14137.7	22849.9	27336.3	25955.8	27264.1	25740.3	27070.5
O43488	AKR7A2	Aflatoxin B1 aldehyde reductase member 2	ARK72_HUMAN	UP000005640_9606_2022	36409.4	34509.5	33486.4	26794.8	26516.5	27287	38493.2	37973.7	37197.6	59762.5	63101.8	60722.2	117228	118001	122035	224412	228497	228506
O43491	EPB41L2	Band 4.1-like protein 2	E41L2_HUMAN	UP000005640_9606_2022	62376.3	59393	59206.2	68959	70512.8	72554.3	96459.1	99115.5	96071.1	125413	128232	127433	190021	190380	192780	343393	330189	329228
O43493	TGOLN2	Trans-Golgi network integral membrane protein 2	TGON2_HUMAN	UP000005640_9606_2022	1941.73	2108.4	1420.56	3197.85	3062.73	2605.26	3244.96	5256.28	3915.73	3588.7	3480.42	2647.09	3369.51	3303.43	3303.62	7198.79	5677.23	6156.74
O43502	RAD51C	DNA repair protein RAD51 homolog 3	RA51C_HUMAN	UP000005640_9606_2022	5579.16	5137.38	4837.36	6741.12	7566.81	7676.84	10147	8836.5	9067.61	13893.9	14544.7	17568.5	21536.1	21291.7	22179.7	48724.8	46190.1	48209.9
O43504	LAMTOR5	Ragulator complex protein LAMTOR5	LTOR5_HUMAN	UP000005640_9606_2022	4353.85	2631.12	3019.46	6527.78	9671.94	3957.67	8115.64	8327.08	13409.5	10614.4	10980.6	10359.3	25441.6	30278.4	23631	35441.7	38437.4	37048.8
O43505	B4GAT1	Beta-1,4-glucuronyltransferase 1	B4GA1_HUMAN	UP000005640_9606_2022	4191.67	6276.89	5246.91	8627.46	8090.97	7587.09	17191.7	18371.7	21021.8	18366.9	18813.6	18034.9	33105.6	34390.5	33192.9	33913.1	33563.3	32218.6
O43513	MED7	Mediator of RNA polymerase II transcription subunit 7	MED7_HUMAN	UP000005640_9606_2022	498.806	467.153	443.857	1404.74	1884.02	1212.81	2764.24	2152.31	2381.91	1789.67	2080.51	1684.48	8445.88	8792.31	8257.95	5694.09	6823.04	4103.02
O43516	WIPF1	WAS/WASL-interacting protein family member 1	WIPF1_HUMAN	UP000005640_9606_2022	4310.64	3932.24	2979.1	8569.97	8335.92	8066.78	12025.6	14510.8	13667.3	20207.3	18056.7	16541.3	41265.9	41366.4	43293.3	72132.5	66143.2	67805.5
O43524	FOXO3	Forkhead box protein O3	FOXO3_HUMAN	UP000005640_9606_2022	1694.67	2112.98	1442.73	2791.98	2614.26	1992.74	3322.55	4216.78	3376.4	7986.83	9322.14	9166.44	5471.18	4350.25	4928.46	13774.6	11962.3	13398.9
O43529	CHST10	Carbohydrate sulfotransferase 10	CHSTA_HUMAN	UP000005640_9606_2022	589.617	598.478	102.968	248.825	701.946	541.751	406.809	215.113	484.049	364.353	654.861	515.306	2248.9	1734.78	1761.91	1569.5	1628.99	1911.74
O43542	XRCC3	DNA repair protein XRCC3	XRCC3_HUMAN	UP000005640_9606_2022	3452.12	3658.37	3442.22	6049.11	5570	6075.18	7108.99	7667.15	7312.81	13919	16202	13816.7	21169.3	22672	20419.6	32344	30306.6	34370.8
O43570	CA12	Carbonic anhydrase 12	CAH12_HUMAN	UP000005640_9606_2022	718.856	1032.98	1159.51	607.16	1005.92	694.823	NaN	NaN	NaN	467.37	517.665	776.852	1161.04	1308.09	292.338	2530.72	2000.42	1825.17
O43572	AKAP10	A-kinase anchor protein 10, mitochondrial	AKA10_HUMAN	UP000005640_9606_2022	1580.29	1350.39	1508.43	2659.01	2048.25	2223.84	3329.57	3475.32	2515.77	2589.62	2597.95	2215.14	4907.73	5452.74	5168.77	5777.07	6323.47	5868.18
O43583	DENR	Density-regulated protein	DENR_HUMAN	UP000005640_9606_2022	28745.5	31764.5	28797.3	31852.5	29357.6	31285.1	39102.5	39936.9	36557.5	44919.5	43308.5	44687.1	120566	117277	121935	176975	170913	164904
O43592	XPOT	Exportin-T	XPOT_HUMAN	UP000005640_9606_2022	31295.5	29992.1	29971	31085.9	34085.9	32591.4	58260.3	62891.7	57392	71172.3	73719.4	72873.9	95440.7	98031.8	97102.8	135920	132466	129841
O43598	DNPH1	2'-deoxynucleoside 5'-phosphate N-hydrolase 1	DNPH1_HUMAN	UP000005640_9606_2022	73131.4	80952.3	78700.5	123544	122859	113964	136657	157853	142980	139829	146063	143858	380495	376203	375514	774015	752046	773178
O43614	HCRTR2	Orexin receptor type 2	OX2R_HUMAN	UP000005640_9606_2022	289.847	110.495	NaN	NaN	NaN	NaN	NaN	NaN	NaN	NaN	NaN	NaN	NaN	NaN	NaN	NaN	NaN	NaN
O43615	TIMM44	Mitochondrial import inner membrane translocase subunit TIM44	TIM44_HUMAN	UP000005640_9606_2022	21541.8	21251.2	20384.7	32436.4	32723.1	32707.9	39290	42241.2	38490.9	80120.3	86889.1	85745.5	133255	133616	137153	92688.2	90745.7	93396.2
O43617	TRAPPC3	Trafficking protein particle complex subunit 3	TPPC3_HUMAN	UP000005640_9606_2022	40340.5	43546.9	41326.4	31851.7	35219.3	36010	49014.2	52716.4	51623.7	99444.2	95459.5	110132	125927	123783	124791	141245	149472	147125
O43623	SNAI2	Zinc finger protein SNAI2	SNAI2_HUMAN	UP000005640_9606_2022	428.747	307.091	61.5076	770.551	1160.85	733.846	1209.23	810.167	530.256	1954.99	1425.75	1882.59	5422.12	4167.47	5880.13	7616.57	4831.09	5183.25
O43633	CHMP2A	Charged multivesicular body protein 2a	CHM2A_HUMAN	UP000005640_9606_2022	60993.5	65007.7	67239.8	81739.4	81509.7	79001	133250	138085	145239	131528	146863	158293	206452	216161	208146	430870	438036	423472
O43639	NCK2	Cytoplasmic protein NCK2	NCK2_HUMAN	UP000005640_9606_2022	3059.32	2506.5	3039.58	4363.88	4760.31	3160.36	5917.75	5272.53	6593.35	6394.16	7302.54	7650.84	18406.2	18664.3	15705.3	33013.5	30859.2	30467.6
O43657	TSPAN6	Tetraspanin-6	TSN6_HUMAN	UP000005640_9606_2022	565.677	326.217	384.56	911.69	862.324	478.019	851.451	767.746	723.311	1647.89	948.999	1117.15	2645.78	3330.44	1604.63	2843.69	2537.4	3526.78
O43660	PLRG1	Pleiotropic regulator 1	PLRG1_HUMAN	UP000005640_9606_2022	16950.8	16392.6	15625.9	18413.4	19354.8	17667.2	33212.8	32967.7	33019.5	40205.3	43659.7	43266.4	64244.5	62850.5	65178.5	97340.1	94136.2	93540
O43663	PRC1	Protein regulator of cytokinesis 1	PRC1_HUMAN	UP000005640_9606_2022	13166.3	12133.7	11940	24390	23015.7	24087.2	21614.7	21014.9	20480.3	32839.9	32174.7	31727.3	42706.2	41769.9	41532.5	51706.9	50195.7	52308.1
O43665	RGS10	Regulator of G-protein signaling 10	RGS10_HUMAN	UP000005640_9606_2022	8822.72	10321.6	7548.19	15103.5	15333.4	14637.3	11847.5	12899.3	12814.5	16811.6	16976.4	14661.4	40906.2	34624.9	35281.9	34261.5	33785.6	34735
O43670	ZNF207	BUB3-interacting and GLEBS motif-containing protein ZNF207	ZN207_HUMAN	UP000005640_9606_2022	24490.4	33446.7	27714	38758.3	37424.6	39919.4	53936	51788.5	51595	71445.2	65994.3	66203.2	125345	131801	138576	181998	175673	187562
O43674	NDUFB5	NADH dehydrogenase [ubiquinone] 1 beta subcomplex subunit 5, mitochondrial	NDUB5_HUMAN	UP000005640_9606_2022	11859.4	6172.16	8112.66	19220	19158.8	15894.9	56355.7	44240.8	49085.2	51954.4	46427.4	33964.7	23541.2	27840.3	20566.9	128215	105862	107992
O43676	NDUFB3	NADH dehydrogenase [ubiquinone] 1 beta subcomplex subunit 3	NDUB3_HUMAN	UP000005640_9606_2022	22319.8	21586.7	20331.7	37492.3	37751.1	39811.8	31789.3	29929.4	29451.9	48766.5	50724.3	47825.7	53765.6	48446.7	46588	35168.4	35101.2	35478.2
O43677	NDUFC1	NADH dehydrogenase [ubiquinone] 1 subunit C1, mitochondrial	NDUC1_HUMAN	UP000005640_9606_2022	7542.75	9690.99	10063.1	918.555	1591.67	1197.59	2965.94	1935.64	2673.47	5018.08	3333.41	3223.69	4902.3	6138.76	6107.53	8380.97	3782.01	7083.51
O43678	NDUFA2	NADH dehydrogenase [ubiquinone] 1 alpha subcomplex subunit 2	NDUA2_HUMAN	UP000005640_9606_2022	36247.9	38024.7	37918.4	36637.1	38305.2	37757.5	50360	51501.1	46353.4	136196	123833	135582	245834	247134	242853	342885	331692	327014
O43681	GET3	ATPase GET3	GET3_HUMAN	UP000005640_9606_2022	75297.5	71828.3	67730.6	97136.2	89789.2	87973.9	124309	136879	129906	259690	264772	251588	291882	268094	293022	605001	582119	563932
O43683	BUB1	Mitotic checkpoint serine/threonine-protein kinase BUB1	BUB1_HUMAN	UP000005640_9606_2022	2917.63	2399.78	2446.48	5896.28	5129.41	4663.51	6870.73	7667.69	6389.88	8884.57	9647.22	8943.05	14702.9	14660.1	14089.2	21089.1	20036.5	20106.2
O43684	BUB3	Mitotic checkpoint protein BUB3	BUB3_HUMAN	UP000005640_9606_2022	174251	165058	166432	223812	221656	220325	206989	205686	212350	298274	299718	298927	513666	502415	527687	657531	654201	642724
O43707	ACTN4	Alpha-actinin-4	ACTN4_HUMAN	UP000005640_9606_2022	50652.1	50342.4	49233.1	92638	93769.1	94538.3	109937	113081	110150	205197	210220	212418	283544	279731	284347	330826	326954	337771
O43708	GSTZ1	Maleylacetoacetate isomerase	MAAI_HUMAN	UP000005640_9606_2022	4937.37	4274.96	4665.24	11241.2	11580	11145.1	13578.8	15778.1	17148.9	22163.2	19366.6	20537.4	61381.6	53725	58599.9	55153.1	50745.3	53844.6
O43709	BUD23	Probable 18S rRNA (guanine-N(7))-methyltransferase	BUD23_HUMAN	UP000005640_9606_2022	6307.83	6068.05	6345.53	13577.3	9660.19	11320.1	24354.4	24191.8	22903	29435.5	29287.4	30940.8	70075.8	64047.8	65214.5	78312.4	78419	77630
O43715	TRIAP1	TP53-regulated inhibitor of apoptosis 1	TRIA1_HUMAN	UP000005640_9606_2022	2571.05	3825.96	4856.61	3910.09	3298.99	3002.59	11310.1	11121.5	11810.9	4051.73	4090.01	4271.71	20725.8	21633.1	18547.5	45782.7	44916.1	44899.9
O43716	GATC	Glutamyl-tRNA(Gln) amidotransferase subunit C, mitochondrial	GATC_HUMAN	UP000005640_9606_2022	3640.11	3570.7	3649.99	6781.46	8100.6	11110.5	10005.5	9978.72	8440.04	11610	11462.3	12700.8	34450.7	34861	32148.3	51480.1	53649	51121.9
O43719	HTATSF1	HIV Tat-specific factor 1	HTSF1_HUMAN	UP000005640_9606_2022	10709.8	11322.1	10167.5	18242.8	18215.1	17357.9	24493.3	23578.1	23438	38793.6	41579.2	41595.4	46392	45555.3	45791.2	54260.6	53082.7	51619.4
O43731	KDELR3	ER lumen protein-retaining receptor 3	ERD23_HUMAN	UP000005640_9606_2022	607.304	689.392	449.518	651.24	1037.52	839.656	3301.61	2804.5	2176.27	4321.46	4257.65	4137.18	10695.4	7537.79	9386.2	15951.2	13587.4	14107.7
O43739	CYTH3	Cytohesin-3	CYH3_HUMAN	UP000005640_9606_2022	NaN	4532.23	3056.84	199.952	151.289	NaN	NaN	350.527	148.991	484.016	234.264	1070.96	136.117	358.017	334.64	530.711	817.706	277.121
O43741	PRKAB2	5'-AMP-activated protein kinase subunit beta-2	AAKB2_HUMAN	UP000005640_9606_2022	1040.7	838.951	679.664	1992.22	1464.7	1224.63	3574.38	3038.79	3586.06	3509.24	4114.31	4850.71	11760.9	11617.4	11058.8	21293	20770.5	19189.6
O43747	AP1G1	AP-1 complex subunit gamma-1	AP1G1_HUMAN	UP000005640_9606_2022	44796.5	42542	43245.1	53078.9	51821.2	50955.4	72682.9	73901.8	72981.4	118500	125950	123135	183870	180251	179911	215802	204779	203402
O43752	STX6	Syntaxin-6	STX6_HUMAN	UP000005640_9606_2022	6107.96	5432.55	6624.13	11532.2	12539.7	12417.9	7483.12	7575.91	6153.5	7544.51	10324.5	10521.3	18856.6	21760.9	17932.2	23614.3	15767.6	21952.7
O43759	SYNGR1	Synaptogyrin-1	SNG1_HUMAN	UP000005640_9606_2022	5411.24	5854.76	5593.38	16390	13165.4	16738.7	23645.6	22014.4	21717.1	22118.9	23257.1	23904.2	52018.5	53517.8	47647.2	62202.8	61838.7	61453.6
O43760	SYNGR2	Synaptogyrin-2	SNG2_HUMAN	UP000005640_9606_2022	16149.6	14360.4	15627.8	64674.9	63527.8	60554.5	15761	17133.6	16390.1	19090.4	18279.9	16545.3	29885.6	26768.3	30868.1	190645	184499	160677
O43761	SYNGR3	Synaptogyrin-3	SNG3_HUMAN	UP000005640_9606_2022	134.08	56.5774	74.7359	NaN	NaN	NaN	NaN	NaN	NaN	17.6135	25.712	NaN	594.008	441.195	428.155	1274.97	692.602	918.32
O43765	SGTA	Small glutamine-rich tetratricopeptide repeat-containing protein alpha	SGTA_HUMAN	UP000005640_9606_2022	24396.8	23602.9	23221.7	72580.1	72001.4	71924.9	61853.7	61411.7	64047.2	101524	101898	104035	213358	210408	205606	308769	304626	312963
O43766	LIAS	Lipoyl synthase, mitochondrial	LIAS_HUMAN	UP000005640_9606_2022	396.293	1151.09	640.547	1640.99	1055.92	827.917	2483.1	2344.99	1645.98	722.552	1347.73	1195.55	2373.91	1815.3	2090.38	8570.19	8462.01	7820.77
O43768	ENSA	Alpha-endosulfine	ENSA_HUMAN	UP000005640_9606_2022	108292	109972	108331	201050	206262	196622	198099	192126	195284	281766	290543	293081	716798	707347	702737	1.23615e+06	1.22958e+06	1.23847e+06
O43772	SLC25A20	Mitochondrial carnitine/acylcarnitine carrier protein	MCAT_HUMAN	UP000005640_9606_2022	7135.49	7484.29	7365.55	14572.3	15275.2	14587.4	9021.1	8537.7	8333.78	17277.7	18101.5	17871.9	26461.4	26217.6	26964.5	21200.1	20835.2	21201.6
O43776	NARS1	Asparagine--tRNA ligase, cytoplasmic	SYNC_HUMAN	UP000005640_9606_2022	57620	54024.8	55510.8	73631.8	74325.9	75966.7	100917	102815	104862	126949	127847	127476	234089	230056	233258	271376	273903	269987
O43791	SPOP	Speckle-type POZ protein	SPOP_HUMAN	UP000005640_9606_2022	2166.25	1677.66	383.755	1616.34	1893.69	1682.7	1685.58	1504.49	1853.54	3363.12	3394.15	3830.26	3318.83	4350.49	3751.07	11610.8	10501	10006.2
O43795	MYO1B	Unconventional myosin-Ib	MYO1B_HUMAN	UP000005640_9606_2022	9662.22	9268.22	8904.72	18487.3	18693.3	17543	24835.4	25519.2	26378.3	32615.8	33368.5	34073.5	50056.5	47069	49336.7	89888.1	91368.9	90414.8
O43805	SSNA1	Sjoegren syndrome nuclear autoantigen 1	SSNA1_HUMAN	UP000005640_9606_2022	12642.3	12519.7	11806.1	19271.8	17561	14771.7	20585.8	20698.1	17596.2	28480.9	26786.3	29010.4	8764.81	8483.53	7198.75	62098.3	59942.3	62950.5
O43808	SLC25A17	Peroxisomal membrane protein PMP34	PM34_HUMAN	UP000005640_9606_2022	4978.49	5272.22	3911.95	10289.7	9915.03	10240.1	22848.8	20077.3	21110.5	13293.3	11193.2	13482	20722.9	18706.7	15672	26277.5	23547	25549.3
O43809	NUDT21	Cleavage and polyadenylation specificity factor subunit 5	CPSF5_HUMAN	UP000005640_9606_2022	70423.6	65648	67154.8	79932.2	82836.2	84092.2	120336	123482	117002	209971	202334	168189	263083	263415	263634	340652	324817	319334
O43813	LANCL1	Glutathione S-transferase LANCL1	LANC1_HUMAN	UP000005640_9606_2022	43666.7	43378.6	43426.3	73839.5	72680.3	69214.4	88292.7	91429.4	88122.8	127871	123481	123358	159494	154920	154733	244411	208349	219012
O43815	STRN	Striatin	STRN_HUMAN	UP000005640_9606_2022	8137.6	8262.54	7811.78	11638.2	11021.8	10826.8	13046.2	15303.9	14666.9	16898.8	17491.4	16952.7	34441.5	33787.1	34647.6	48017.2	48103.3	48561.7
O43818	RRP9	U3 small nucleolar RNA-interacting protein 2	U3IP2_HUMAN	UP000005640_9606_2022	13995.3	14363.9	14150.5	16087	15623.2	15383.1	30284.2	27992.7	28588.1	30609.8	31783.7	31936.4	43192.9	42850.5	45311.9	48523.4	48887.8	45455.1
O43819	SCO2	Protein SCO2 homolog, mitochondrial	SCO2_HUMAN	UP000005640_9606_2022	10647.4	11568.7	10640.8	17359.5	19347.5	18768.3	23634.6	22166.4	20416.5	20204.2	20903.2	20277.7	48090.9	49581.3	51491.3	77084.2	74624.9	73997
O43822	CFAP410	Cilia- and flagella-associated protein 410	CF410_HUMAN	UP000005640_9606_2022	1032.01	981.208	818.618	1671.27	1337.81	947.142	1635.66	2328.56	2298.12	6609.43	5711.46	4567.42	3880.88	3173.32	4024.52	6039.43	5674.51	5803.36
O43823	AKAP8	A-kinase anchor protein 8	AKAP8_HUMAN	UP000005640_9606_2022	7353.52	5536.31	6690.32	5377.82	5436.94	5130.91	11360	10640.5	10411.3	12749.3	13515.6	12715.9	32137.5	31400.7	32879.1	24444	26414.3	26748.5
O43824	GTPBP6	Putative GTP-binding protein 6	GTPB6_HUMAN	UP000005640_9606_2022	2378.51	2100.01	2233.24	6448.02	6469.33	5730.57	9605.99	8791.53	8831.85	11168.7	11866.6	13307.8	17685.6	17060.6	17427.9	25267.1	24453.9	23075.5
O43826	SLC37A4	Glucose-6-phosphate exchanger SLC37A4	G6PT1_HUMAN	UP000005640_9606_2022	3876.27	3409.09	3945.29	10525.5	9948.18	9924.93	12276.9	12827	11138.1	24034.2	22024.3	22141.6	17370	19803.4	18686.2	40230	38338.4	40208.1
O43829	ZBTB14	Zinc finger and BTB domain-containing protein 14	ZBT14_HUMAN	UP000005640_9606_2022	334.075	159.686	268.293	431.433	393.304	369.775	575.581	325.296	634.954	1410.81	1759.9	1163.44	2619.87	2518.76	2293.16	4357.17	3550.28	3503.27
O43837	IDH3B	Isocitrate dehydrogenase [NAD] subunit beta, mitochondrial	IDH3B_HUMAN	UP000005640_9606_2022	41425.3	38816.6	38765.9	70965.5	71505.8	68551.7	80347.5	82149.1	77864.2	116286	122934	116872	228121	218042	216571	208630	212850	207643
O43847	NRDC	Nardilysin	NRDC_HUMAN	UP000005640_9606_2022	16544.4	15412.8	15717	26903.5	29844.1	27981	39783.5	40143.7	40637.8	37667.8	39678	40649.4	71798.6	67706.5	68863.8	94602.1	89911.6	88149.4
O43852	CALU	Calumenin	CALU_HUMAN	UP000005640_9606_2022	39292.1	35173.9	33285.5	65311	66625.7	64940.5	90422.1	95681.9	94148.7	81740.4	85432.4	86995.6	114911	108528	106691	224388	223609	212587
O43861	ATP9B	Probable phospholipid-transporting ATPase IIB	ATP9B_HUMAN	UP000005640_9606_2022	945.844	711.265	882.838	939.87	1008.58	986.56	984.245	1192.52	855.842	1345.04	1049	1264.29	2741.75	2408	2793.1	4400.23	3629.73	3813.99
O43865	AHCYL1	S-adenosylhomocysteine hydrolase-like protein 1	SAHH2_HUMAN	UP000005640_9606_2022	13810.6	12587.2	12460.3	31961.4	33885.4	32964.6	36296.6	35095.3	35454.1	47585.4	48761.6	48461.8	65863	60619.9	67229.1	92689.6	90768.7	90580.1
O43896	KIF1C	Kinesin-like protein KIF1C	KIF1C_HUMAN	UP000005640_9606_2022	5557.82	5316.78	4562.54	7837.75	7369.35	7383.3	7323.42	7641.58	8639.68	12655.9	12901.9	14042.3	25913.5	24366.5	25291.3	31394.2	31519.8	30709.8
O43909	EXTL3	Exostosin-like 3	EXTL3_HUMAN	UP000005640_9606_2022	301.966	370.172	331.61	781.624	793.68	1074.53	1745.62	1758.85	1385.74	2131.6	2062.45	1994.57	3073.6	2527.3	2397.67	4973.41	5338.72	4892.95
O43913	ORC5	Origin recognition complex subunit 5	ORC5_HUMAN	UP000005640_9606_2022	5500.33	5437.4	5466.07	7508.89	9141.43	8045.9	16546	15395.6	16923.5	17436.7	16961.3	16002.5	27852.9	26822.7	28356.9	27388.2	28426.3	27387.8
O43920	NDUFS5	NADH dehydrogenase [ubiquinone] iron-sulfur protein 5	NDUS5_HUMAN	UP000005640_9606_2022	22409.8	24297.2	21699.1	54804.3	51013.4	56650.6	52438.4	53487.8	51982.6	49029.3	48197.1	46610.1	54411.4	55204.6	52489.6	49691.2	51829.7	47138.5
O43924	PDE6D	Retinal rod rhodopsin-sensitive cGMP 3',5'-cyclic phosphodiesterase subunit delta	PDE6D_HUMAN	UP000005640_9606_2022	4789.58	3842.8	3202.34	8029.26	6641.34	7273.04	10230.9	10681.9	8496.11	13806.6	13179.7	13948.6	31819.3	30599.2	28293.9	47059.8	48963.8	48244.3
O43929	ORC4	Origin recognition complex subunit 4	ORC4_HUMAN	UP000005640_9606_2022	5304.51	6662.3	5969.69	14843.4	14959.5	15030.8	15584.2	17202.2	15826.1	20913.6	19674.7	22160.8	38638.4	35661.4	36778.3	55903.7	56586.4	55771.3
O43933	PEX1	Peroxisome biogenesis factor 1	PEX1_HUMAN	UP000005640_9606_2022	4180.5	4326.06	4370.64	7203.08	5579.85	6350.85	8591.58	9392.13	9234.3	10206.2	11046.8	11225.3	24642	23991.7	24185.2	33159.6	31015.5	31615.3
O60216	RAD21	Double-strand-break repair protein rad21 homolog	RAD21_HUMAN	UP000005640_9606_2022	20528.6	18431	16903.9	41913	40668.2	43566.8	39603.8	38786.9	39578.3	67343.5	70617.3	67797.3	116414	119510	120758	166477	164488	166634
O60220	TIMM8A	Mitochondrial import inner membrane translocase subunit Tim8 A	TIM8A_HUMAN	UP000005640_9606_2022	22979	23498.7	21373.1	34177.7	29593.5	31171.6	18620.7	21957.6	18178.6	18193.5	17722.1	19279.3	46840.2	42012.6	37783.9	32171.7	31153.6	33066
O60229	KALRN	Kalirin	KALRN_HUMAN	UP000005640_9606_2022	2040.91	1883.17	2077.25	2262.85	2202.22	2528.24	2657.84	1817.46	2220.49	7586.84	7585.89	6135.52	7528.2	7886.51	5775.25	10563.9	8648.61	10457.4
O60231	DHX16	Pre-mRNA-splicing factor ATP-dependent RNA helicase DHX16	DHX16_HUMAN	UP000005640_9606_2022	17742.2	17454.2	17073.8	19783.7	20275.8	18937	30606.9	32038.1	30888.2	38250.9	37533	38309.7	84779.2	88138.8	87939.7	115117	115747	118569
O60232	ZNRD2	Protein ZNRD2	ZNRD2_HUMAN	UP000005640_9606_2022	20506.1	19794.1	18658.8	39418.3	40649.6	38531.1	54497	52941.7	52993.8	58039.9	52398.7	51344.4	96930.7	101235	99413.2	237397	230758	232025
O60234	GMFG	Glia maturation factor gamma	GMFG_HUMAN	UP000005640_9606_2022	37448.3	36067.9	36202.4	76876.2	65813.2	64231.2	16876.9	16662.1	17050.4	150372	125668	138367	3957	1067.55	2487.33	451028	472468	444759
O60237	PPP1R12B	Protein phosphatase 1 regulatory subunit 12B	MYPT2_HUMAN	UP000005640_9606_2022	606.656	223.7	350.032	2058.85	2195.34	2136.3	1167.48	1379.44	1135.02	2764.11	2829.58	4798.59	1529.02	1131	1228.24	2580.92	2212.04	1585.57
O60238	BNIP3L	BCL2/adenovirus E1B 19 kDa protein-interacting protein 3-like	BNI3L_HUMAN	UP000005640_9606_2022	550.692	462.177	238.734	1940.93	733.675	512.395	1217.36	1961.74	1790.69	2763.34	1457.66	1942.29	6786.64	4215.93	1096.04	615.085	1388.77	543.78
O60241	ADGRB2	Adhesion G protein-coupled receptor B2	AGRB2_HUMAN	UP000005640_9606_2022	69.4642	NaN	NaN	NaN	NaN	NaN	NaN	NaN	NaN	NaN	NaN	NaN	165.272	NaN	78.0486	NaN	NaN	NaN
O60244	MED14	Mediator of RNA polymerase II transcription subunit 14	MED14_HUMAN	UP000005640_9606_2022	2732.29	2331.26	2515.63	3608.66	3879.9	4184.42	6608.71	6749.81	6321.18	8439.87	8505.97	9633.35	17229.1	16052	17491.8	24839.2	23322.1	24273.1
O60245	PCDH7	Protocadherin-7	PCDH7_HUMAN	UP000005640_9606_2022	1010.11	763.161	808.354	1495.63	1167.31	1310.44	2520.5	2243.85	1394.73	1697.52	2156.72	2244.41	5014.65	4553.44	4990.96	8101.67	6606.53	7321.37
O60256	PRPSAP2	Phosphoribosyl pyrophosphate synthase-associated protein 2	KPRB_HUMAN	UP000005640_9606_2022	16062.6	17867.8	16752.5	30557.7	33317.6	30858.2	70510.3	69598.4	70698.1	54011.7	58411.9	56173.2	119291	121782	127692	208799	202498	200613
O60262	GNG7	Guanine nucleotide-binding protein G(I)/G(S)/G(O) subunit gamma-7	GBG7_HUMAN	UP000005640_9606_2022	1637.52	1682	1272.89	4758.62	5009.11	4967.37	9676.83	10043.2	5925.37	18338.5	15441.5	11782.1	18565.3	18756.1	14252.3	6914.91	6858.68	7548.34
O60264	SMARCA5	SWI/SNF-related matrix-associated actin-dependent regulator of chromatin subfamily A member 5	SMCA5_HUMAN	UP000005640_9606_2022	59370.1	58599.4	57143	112559	110055	107977	132354	129892	130292	208674	214223	215101	351319	338097	340663	439070	434777	435448
O60266	ADCY3	Adenylate cyclase type 3	ADCY3_HUMAN	UP000005640_9606_2022	2259.75	2461.88	2211	2717.12	2559.76	4490	3346.76	3707.33	2690.92	4170.14	4549.31	3634.08	8112.83	8004.91	7742.53	13466.7	9843.1	12967.3
O60271	SPAG9	C-Jun-amino-terminal kinase-interacting protein 4	JIP4_HUMAN	UP000005640_9606_2022	38307.8	35916.2	34436.2	49450.1	49866.8	49215	58740	56868.8	57042.8	84415.1	84780.9	85803.1	123690	120650	127376	185883	182103	192813
O60279	SUSD5	Sushi domain-containing protein 5	SUSD5_HUMAN	UP000005640_9606_2022	4732.14	4027.38	3601.74	13924.6	14223.7	13638.4	13538.9	13359.8	11587.9	6844.15	8030.59	9200.88	10156.6	9215	9048.4	15440	14296.1	15014.8
O60281	ZNF292	Zinc finger protein 292	ZN292_HUMAN	UP000005640_9606_2022	2821.96	1879.79	2074.97	2000.08	3303.64	2637.67	5704.64	5654.39	4940.32	6525.74	6647.82	6587.29	7491.46	6436.2	7480.91	8958.91	8906.46	8740.31
O60282	KIF5C	Kinesin heavy chain isoform 5C	KIF5C_HUMAN	UP000005640_9606_2022	1390.55	938.396	967.588	3142.31	2336.21	2443.18	2674.59	2517.7	2648.11	3176.81	3347.19	3635.22	5127.49	5130.3	5234.41	8033.64	7979.07	8116.47
O60287	URB1	Nucleolar pre-ribosomal-associated protein 1	NPA1P_HUMAN	UP000005640_9606_2022	27937.8	25693.6	21486.3	49220.8	48568	46532.3	55495.3	55022.3	55009.6	71877.3	75021.6	80662.2	112058	101739	108863	176375	173407	174224
O60291	MGRN1	E3 ubiquitin-protein ligase MGRN1	MGRN1_HUMAN	UP000005640_9606_2022	1507.53	2116.24	1689.96	1858.13	2872.8	3735.64	2343.79	2439.89	2557.94	3585.13	4539.39	4749.2	5797.57	4638.69	4714.12	8229.96	7404.83	7768.01
O60292	SIPA1L3	Signal-induced proliferation-associated 1-like protein 3	SI1L3_HUMAN	UP000005640_9606_2022	2181.87	1617.81	2363.43	3373.77	2402.08	2669.82	3909	5060.53	4094.94	4562.71	4482.9	4535.64	6859.56	7195.52	7318.83	14013.8	13836	13911.5
O60293	ZFC3H1	Zinc finger C3H1 domain-containing protein	ZC3H1_HUMAN	UP000005640_9606_2022	8146.95	6773.83	7206.92	14573.3	14547.4	14329.9	15972.8	17656.8	17898.6	23443.7	24219.9	24712.7	30642	31763	36163.8	48559.7	52828.6	56973.4
O60294	LCMT2	tRNA wybutosine-synthesizing protein 4	TYW4_HUMAN	UP000005640_9606_2022	745.316	928.436	628.231	1267.21	1231	1429.19	1808.2	2264.25	1944.04	4464.4	3499.39	3676.11	5782.17	5920.44	5584.74	9158.22	8726.95	8632.33
O60299	LZTS3	Leucine zipper putative tumor suppressor 3	LZTS3_HUMAN	UP000005640_9606_2022	405.042	114.413	971.079	249.233	323.087	305.815	314.774	642.445	527.712	820.1	863.005	1436.56	1612.93	1200.16	562.533	5452.44	5371.44	3701.74
O60306	AQR	RNA helicase aquarius	AQR_HUMAN	UP000005640_9606_2022	18498.3	17437.7	17867.7	27927.8	26782.9	26381.3	25247.2	26895.7	26740.4	54515.1	53700.1	54795.6	83884.2	80673.2	81860.8	96794.9	90189	92538.6
O60307	MAST3	Microtubule-associated serine/threonine-protein kinase 3	MAST3_HUMAN	UP000005640_9606_2022	432.087	350.645	637.066	643.578	448.282	520.051	990.843	1098.82	730.291	1015.8	1189.09	1128.58	2270.47	2076.98	1790.69	2483.75	2574.93	2742.22
O60308	CEP104	Centrosomal protein of 104 kDa	CE104_HUMAN	UP000005640_9606_2022	643.054	679.395	328.84	840.177	485.811	327.316	804.666	1151.32	1042.54	840.395	745.651	819.202	1590.7	2290.38	1589.79	4616.17	3365.19	3686.06
O60313	OPA1	Dynamin-like 120 kDa protein, mitochondrial	OPA1_HUMAN	UP000005640_9606_2022	103847	92650.4	97779.1	134013	137340	125690	251870	255720	267663	318377	319950	328561	423701	414187	395888	910268	827276	860641
O60315	ZEB2	Zinc finger E-box-binding homeobox 2	ZEB2_HUMAN	UP000005640_9606_2022	1244.21	1218.85	808.005	1981.37	1680.08	2315.16	1381.92	1426.76	1266.1	3831.99	3820.97	3485.46	4916.72	4668.44	5918.39	3677.62	4120.34	3135.27
O60318	MCM3AP	Germinal-center associated nuclear protein	GANP_HUMAN	UP000005640_9606_2022	4395.34	4372.84	4474.48	7666.37	7778.31	7578.74	9523.55	9790.07	9698.12	12173.2	10783.2	12731.7	21801.8	20425.7	21436.6	34107.2	33122.3	32308.4
O60331	PIP5K1C	Phosphatidylinositol 4-phosphate 5-kinase type-1 gamma	PI51C_HUMAN	UP000005640_9606_2022	513.886	948.102	893.121	1762.89	1351.78	1262.97	1532.9	1411.17	1264.66	1606.57	1332.1	1439.84	3014.9	3124.33	2967.96	8713.02	8218.92	8763.82
O60333	KIF1B	Kinesin-like protein KIF1B	KIF1B_HUMAN	UP000005640_9606_2022	5797.8	4351.42	5246.58	8547.93	9669.72	9458.45	10897.2	13751.7	13819.4	13053.6	12797.6	13001.7	21387	19437.7	20315.4	39132.3	36070.1	35555.7
O60336	MAPKBP1	Mitogen-activated protein kinase-binding protein 1	MABP1_HUMAN	UP000005640_9606_2022	205.846	225.558	304.079	362.441	311.162	211.559	NaN	NaN	NaN	NaN	NaN	NaN	1351.48	1789.54	1118.25	1133.5	1101.09	776.806
O60337	MARCHF6	E3 ubiquitin-protein ligase MARCHF6	MARH6_HUMAN	UP000005640_9606_2022	572.84	426.841	435.366	468.654	921.883	715.563	3527.69	1537.73	1704.14	1817.83	2068.75	1764.96	3146.44	3327.7	2268.02	6194.67	6479.59	6459.84
O60341	KDM1A	Lysine-specific histone demethylase 1A	KDM1A_HUMAN	UP000005640_9606_2022	20777	21832	19406.4	28321.8	27661.5	27636.9	34967.2	34485.4	33886.5	54987.8	55905.1	56167.4	65875.4	66322.8	64882.8	75269.3	73659.5	71712.4
O60343	TBC1D4	TBC1 domain family member 4	TBCD4_HUMAN	UP000005640_9606_2022	8694.21	10116.5	9169.33	15868.1	15739	14932.9	21885	23286	22977.1	23318.9	25340.2	23530	39234.9	38125.3	39464.5	52368.3	57020.2	50605.8
O60346	PHLPP1	PH domain leucine-rich repeat-containing protein phosphatase 1	PHLP1_HUMAN	UP000005640_9606_2022	396.702	602.383	535.09	941.866	804.574	784.511	1332.25	2598	1261.69	887.193	901.299	1042.91	1423.74	1492.9	1465.82	1535.78	1951.81	1387.05
O60347	TBC1D12	TBC1 domain family member 12	TBC12_HUMAN	UP000005640_9606_2022	358.877	910.387	913.09	1973.33	1763.46	1487.4	3176.63	2666.71	2351.93	4781.45	7298.98	5595.18	5157.57	4650.1	5821.89	13823.3	13235.9	14597.4
O60353	FZD6	Frizzled-6	FZD6_HUMAN	UP000005640_9606_2022	470.618	392.754	150.441	339.421	1143.63	518.38	552.505	375.849	357.446	668.964	588.929	470.487	578.366	345.096	606.232	3145.46	1382.74	2275.49
O60361	NME2P1	Putative nucleoside diphosphate kinase	NDK8_HUMAN	UP000005640_9606_2022	1548.34	563.324	1275.62	3006.33	1381.77	1667.29	3957.14	3244.13	2566.49	5633.57	8013.14	2844.9	11230.7	9339.77	10142.4	15327.5	17115	8965.63
O60427	FADS1	Acyl-CoA (8-3)-desaturase	FADS1_HUMAN	UP000005640_9606_2022	744.001	2465.72	1052.93	1321.05	1091.2	1364.93	3191.64	3089.38	3505.8	4263.78	5340.8	3066.25	6440.38	5757.67	3857.42	10534.9	9655.49	9258.5
O60443	GSDME	Gasdermin-E	GSDME_HUMAN	UP000005640_9606_2022	2731.38	3288.73	2766.02	5526.35	4701.06	5294.05	5458.07	6077.18	5825.29	9365.26	8276.82	9328.19	15585.3	14679	15623.3	32326.8	30054.3	34893.2
O60447	EVI5	Ecotropic viral integration site 5 protein homolog	EVI5_HUMAN	UP000005640_9606_2022	5355.18	6212.42	5047.02	7521.06	7467.11	5953.89	10773.8	10430.5	10881.7	23050.4	20558.2	19326.8	25083.4	24874.4	22019.3	31515.5	29965.6	30049.8
O60462	NRP2	Neuropilin-2	NRP2_HUMAN	UP000005640_9606_2022	504.689	585.39	776.437	839.632	945.323	771.294	1266.42	1214.12	1059.24	1296.69	1442.23	861.135	3074.66	2890.38	3067.34	3007.97	3464.97	3166.5
O60476	MAN1A2	Mannosyl-oligosaccharide 1,2-alpha-mannosidase IB	MA1A2_HUMAN	UP000005640_9606_2022	1523.28	1642.26	1546.43	5215.05	4873.24	4062.26	3930.91	4544.58	4549.22	13632.4	13221.7	13120.1	14476.5	14783.8	15899.2	20541.3	18930.2	18597.9
O60481	ZIC3	Zinc finger protein ZIC 3	ZIC3_HUMAN	UP000005640_9606_2022	NaN	883.435	580.177	1789.64	2035.89	2223.33	1521.55	426.081	1402.24	2165.85	2725.96	1309.72	2953.56	1740.22	3564.62	7113.91	5937.67	5449.52
O60488	ACSL4	Long-chain-fatty-acid--CoA ligase 4	ACSL4_HUMAN	UP000005640_9606_2022	10081.2	10004.6	8938.14	20626.3	21710.9	20183.7	23871.5	23124.4	22777.2	47568.1	48431	49704.5	68797.4	71731.3	69981.5	73018.4	73039.1	70816.2
O60493	SNX3	Sorting nexin-3	SNX3_HUMAN	UP000005640_9606_2022	64653.3	51832.6	60568.7	117787	114339	107713	112806	107424	106379	152839	146063	157854	406868	385103	412700	482572	461804	461441
O60499	STX10	Syntaxin-10	STX10_HUMAN	UP000005640_9606_2022	2292.95	2122.33	1855.09	4211.48	5332.23	4147.89	4936.33	5523.07	6076.36	6798.59	6662.14	6099.16	10263.8	8288.11	9702.41	25914.7	25586.3	26191.8
O60502	OGA	Protein O-GlcNAcase	OGA_HUMAN	UP000005640_9606_2022	14623.5	15018	14664.5	26731.2	26461.8	27500.4	32678.4	32521.4	31397.6	41258.6	44409.4	43074.1	65092.5	63290.8	62947.4	98955.8	96730.7	100394
O60503	ADCY9	Adenylate cyclase type 9	ADCY9_HUMAN	UP000005640_9606_2022	2859.1	3053.35	2736.25	4341.39	2561.48	2838.18	3085.71	3734.56	3172.96	5101.46	6236.04	6033.63	14024.1	12642.2	14112.5	20036.5	21962.4	20314.6
O60504	SORBS3	Vinexin	VINEX_HUMAN	UP000005640_9606_2022	3126.04	2748.74	2662.2	5772.5	5802.74	5026.76	9889.81	8738.71	9030.95	11681.4	11677.7	11076.3	13388.1	12163.2	13865.1	24047	22508.3	22488.8
O60506	SYNCRIP	Heterogeneous nuclear ribonucleoprotein Q	HNRPQ_HUMAN	UP000005640_9606_2022	284239	279685	282218	441289	432433	438910	568701	581215	586620	762618	781044	797151	1.03151e+06	1.04003e+06	1.03687e+06	1.13493e+06	1.11252e+06	1.10096e+06
O60507	TPST1	Protein-tyrosine sulfotransferase 1	TPST1_HUMAN	UP000005640_9606_2022	NaN	22.9629	142.27	175.846	283.205	251.924	477.594	508.056	204.297	794.698	321.788	548.389	511.621	960.735	775.206	986.959	1045.68	1211.74
O60508	CDC40	Pre-mRNA-processing factor 17	PRP17_HUMAN	UP000005640_9606_2022	6884.05	6908.89	6678.17	6938.71	7312.15	7033.93	11549.8	12623.9	12101.5	15168.4	15802.9	16546.5	19897.4	18598	19493.9	22335.3	22085.2	21824.2
O60512	B4GALT3	Beta-1,4-galactosyltransferase 3	B4GT3_HUMAN	UP000005640_9606_2022	1954.25	1203.71	670.059	1197.05	1150.59	1346.81	1072.02	1218.63	989.956	3463.61	2271.46	1673.49	3251.85	4739.16	4116.13	7167.82	5036.04	5216.47
O60518	RANBP6	Ran-binding protein 6	RNBP6_HUMAN	UP000005640_9606_2022	1612.65	1462.59	1462.86	1358.22	1433.55	1888.38	3592.5	4067.09	3014.42	5094.18	5088.72	4601.98	7092.69	6265.45	7931.08	15690.1	16319.7	17001.6
O60524	NEMF	Ribosome quality control complex subunit NEMF	NEMF_HUMAN	UP000005640_9606_2022	12784.8	12715.2	11647.5	20880.7	20356.6	20625.8	16591.5	16770.6	16631	29408.9	27113.7	27533.4	37811	38524.3	36232.7	57294.1	54996.3	55660.2
O60547	GMDS	GDP-mannose 4,6 dehydratase	GMDS_HUMAN	UP000005640_9606_2022	11713.3	10670.7	10506	13612.3	14306.5	14047.7	18318.2	20063.5	21427.7	20227	22242.5	21855.3	31118.5	27642.9	29123.8	55711.6	50567.4	50369.5
O60551	NMT2	Glycylpeptide N-tetradecanoyltransferase 2	NMT2_HUMAN	UP000005640_9606_2022	5317.7	4954.75	4830.47	7138.15	8555.71	8389.7	5604.36	6136.63	6028.87	6249.01	6313.55	6907.78	8875.74	9284.58	9716.47	18175	15801.9	16492.8
O60563	CCNT1	Cyclin-T1	CCNT1_HUMAN	UP000005640_9606_2022	6908.94	7374.7	6283.97	10501.4	9931.63	9297.38	13120	13374.8	14342.3	14934.6	17198.3	15587	25692.7	26666.5	23733.9	27248.5	26069.5	26028.1
O60566	BUB1B	Mitotic checkpoint serine/threonine-protein kinase BUB1 beta	BUB1B_HUMAN	UP000005640_9606_2022	3982.44	3647.98	3916.46	5336	5279.58	4855.07	5614.11	5398.7	6071.97	9885.19	10154.1	10749.8	17389.7	18281.8	16620.1	24349.6	23339.7	23197.1
O60568	PLOD3	Multifunctional procollagen lysine hydroxylase and glycosyltransferase LH3	PLOD3_HUMAN	UP000005640_9606_2022	23362.3	24583.2	24164.2	34750.7	34817.4	35268.1	52394.8	53629.2	51883.8	81152.8	87091	82110.2	128519	123785	132881	176196	180588	174853
O60573	EIF4E2	Eukaryotic translation initiation factor 4E type 2	IF4E2_HUMAN	UP000005640_9606_2022	11103.5	8090.39	8922.99	13826.2	14924.5	13909.6	12866.5	13225.6	12603.7	23085.5	24356.6	22334.5	34363.7	33717.3	36392.9	51355.1	44161.3	48454.6
O60583	CCNT2	Cyclin-T2	CCNT2_HUMAN	UP000005640_9606_2022	2514.37	1306.96	1525.71	2470.84	2828.22	2974.83	2718.53	2960.15	2861.9	3292.36	3532.24	3590.32	9042.66	9105.65	8889.2	12880.3	11827.6	11348.2
O60610	DIAPH1	Protein diaphanous homolog 1	DIAP1_HUMAN	UP000005640_9606_2022	26775.5	25618.1	24666.9	37265.3	36844.4	37765.3	52380.7	52292.3	52841.7	72242.2	73847.2	77600.7	120732	115906	121903	178800	173092	164959
O60613	SELENOF	Selenoprotein F	SEP15_HUMAN	UP000005640_9606_2022	3390.13	3745.46	3424.86	8367.6	9382.26	9404.72	5163.32	5119.19	4328.13	8908.35	11199.8	6346.45	32798.8	30003.9	33208.7	30338	29482.8	28686.3
O60637	TSPAN3	Tetraspanin-3	TSN3_HUMAN	UP000005640_9606_2022	5979.66	6096.72	3501.78	13521.4	14348.8	13541	10651.3	9796.52	7261.03	37535.6	28349.3	27292.2	23969.1	19415	22890.3	90543.6	86259.3	86746.4
O60641	SNAP91	Clathrin coat assembly protein AP180	AP180_HUMAN	UP000005640_9606_2022	15422.8	10928.9	13338	12749	13271.7	12966.5	27536.8	25999.9	14718.5	22747.4	17276.7	19299.6	17873	19679.1	19383.5	16659.7	16266.4	15927.7
O60645	EXOC3	Exocyst complex component 3	EXOC3_HUMAN	UP000005640_9606_2022	7845.31	8685.58	7948.45	11079.4	11536.4	11141.7	16432	17152.2	16112.4	26491.1	26137.2	29081.4	49524.4	45584.1	45654.9	61561.7	58505.1	58728.6
O60658	PDE8A	High affinity cAMP-specific and IBMX-insensitive 3',5'-cyclic phosphodiesterase 8A	PDE8A_HUMAN	UP000005640_9606_2022	2059.79	600.561	1232.94	2554.04	1449.87	1425.14	3420.97	2989.93	3383.29	2859.41	3987.24	4453.99	8602.06	7777.59	9898.03	11370.8	8924.33	11150.2
O60662	KLHL41	Kelch-like protein 41	KLH41_HUMAN	UP000005640_9606_2022	1246.98	315.907	197.991	759.632	639.802	583.091	1039.02	931.721	616.254	2496.01	2267.97	2448.93	2468.33	2463.03	2716.25	4342.64	4256.19	4637.29
O60664	PLIN3	Perilipin-3	PLIN3_HUMAN	UP000005640_9606_2022	20321.7	19662.9	20559.1	51169.8	49872.9	49378.6	59705.4	58497.3	58425.9	93152.6	99123.6	93631.3	147846	137299	145287	231296	222957	222306
O60671	RAD1	Cell cycle checkpoint protein RAD1	RAD1_HUMAN	UP000005640_9606_2022	924.906	1158.99	971.553	2005.41	1929.46	2553.28	2938.98	2079.08	1624.8	4188.68	3645.72	3889.9	8671.45	7966.39	7171.73	23484.3	22861.8	23336.7
O60673	REV3L	DNA polymerase zeta catalytic subunit	REV3L_HUMAN	UP000005640_9606_2022	6977.91	7636.98	8782.85	413.753	376.968	226.497	548.366	358.684	198.461	NaN	NaN	NaN	2863.11	1867.44	2320.5	1870.9	2512.59	2615.34
O60675	MAFK	Transcription factor MafK	MAFK_HUMAN	UP000005640_9606_2022	355.774	492.615	308.4	1101.63	822.402	592.631	751.685	652.14	302.555	1369.69	737.691	747.231	758.126	1025.79	1128.27	5892.29	6973.03	7738.09
O60678	PRMT3	Protein arginine N-methyltransferase 3	ANM3_HUMAN	UP000005640_9606_2022	21218.5	20091	21403	35888.8	35911.6	34041.8	33962.8	31275.8	32799.3	58977.9	57214	58610.2	99352.7	99563.9	102590	132446	133909	130784
O60683	PEX10	Peroxisome biogenesis factor 10	PEX10_HUMAN	UP000005640_9606_2022	795.861	126.017	114.255	528.768	1453.05	880.638	2706.02	3401.07	3150.5	603.913	1029.56	557.93	3051.03	3638.65	3517.47	3488.29	2353.8	3019.48
O60684	KPNA6	Importin subunit alpha-7	IMA7_HUMAN	UP000005640_9606_2022	31351	30759.1	29734.5	66725.3	64409.1	60240.6	57373.1	56811.6	55801.3	40231	40483.7	37997.6	53485.3	53621.9	57886.2	58257	57174.5	57425.4
O60701	UGDH	UDP-glucose 6-dehydrogenase	UGDH_HUMAN	UP000005640_9606_2022	10135.2	10351.6	10065.2	18721.5	19231	17889.5	23074.1	26054.4	24664.7	36683.1	36911.6	36678.5	61238.2	60661.5	61310.8	84425.7	81843.3	79889.4
O60704	TPST2	Protein-tyrosine sulfotransferase 2	TPST2_HUMAN	UP000005640_9606_2022	458.505	577.468	748.26	2017.04	2411.99	1380.43	2042.82	2014.82	1468.63	2901.8	2002.86	1756.69	2272.58	2278.36	2943.76	6521.3	6974.09	4072.28
O60716	CTNND1	Catenin delta-1	CTND1_HUMAN	UP000005640_9606_2022	26925.7	24823.5	25174.3	31951.6	31300.8	30768	45721.7	47060.6	44820.3	54403.1	56784.8	55386.6	112728	112288	110449	160816	156644	155679
O60725	ICMT	Protein-S-isoprenylcysteine O-methyltransferase	ICMT_HUMAN	UP000005640_9606_2022	19278.2	20551.9	18928.7	14344.8	14616.5	8687.27	12507.8	11923.7	10258.9	28571.1	26311	27620	42856.8	38476.6	42313.5	28707	24067.8	26274.2
O60739	EIF1B	Eukaryotic translation initiation factor 1b	EIF1B_HUMAN	UP000005640_9606_2022	22670	16288.7	19197.3	21678.1	22223.7	23422.8	43406	50046.2	44445.7	85438.9	84116	96924.7	80955.9	57617.1	77428.4	98153	99953.2	94721
O60749	SNX2	Sorting nexin-2	SNX2_HUMAN	UP000005640_9606_2022	15679.1	14686.4	14823.2	21755.1	20120.8	20720.5	34299.3	35123	34029.5	52378.4	50228.6	52381.2	73336.2	68621.5	71237.7	111418	110554	109414
O60762	DPM1	Dolichol-phosphate mannosyltransferase subunit 1	DPM1_HUMAN	UP000005640_9606_2022	19221.1	19936.8	19138.2	32671.3	34990.5	36821.4	52377.3	52220.4	53922.1	44415.3	40409	44741.2	111874	108816	113380	77126.9	76428.9	74415
O60763	USO1	General vesicular transport factor p115	USO1_HUMAN	UP000005640_9606_2022	31267.5	30039.7	30103	52512.4	50731.4	50199.6	56175.1	56174.5	55304.4	87109.9	88688.9	87666.6	162234	164857	166238	235092	234532	235203
O60765	ZNF354A	Zinc finger protein 354A	Z354A_HUMAN	UP000005640_9606_2022	505.826	683.817	175.283	690.42	1129.2	1132.97	275.126	473.995	520.308	692.432	592.87	685.29	1399.06	906.823	1079.88	1138.43	842.921	1374.87
O60779	SLC19A2	Thiamine transporter 1	S19A2_HUMAN	UP000005640_9606_2022	1044.96	1015.33	489.273	1164.99	1160.28	976.887	375.584	268.339	247.834	1099.27	875.081	447.124	1763.96	1384.7	1412.87	2307.67	1699.53	1953.97
O60783	MRPS14	28S ribosomal protein S14, mitochondrial	RT14_HUMAN	UP000005640_9606_2022	2278.01	2088.85	1958.87	4116.75	5030.22	5025.98	6983.3	6583.61	5279.04	15435.5	12133.8	13822	29961.9	26977.5	29222.1	27633.2	27410.9	27390.8
O60784	TOM1	Target of Myb protein 1	TOM1_HUMAN	UP000005640_9606_2022	6142.91	4018.03	5584.62	8010.26	7201.33	6320.91	10638.3	11026	10748.9	20460.1	21104	17736.4	25303.6	25779.7	23737.3	37889.5	42543.2	38929.2
O60812	HNRNPCL1	Heterogeneous nuclear ribonucleoprotein C-like 1	HNRC1_HUMAN	UP000005640_9606_2022	674757	598685	635757	1129897	1.13737e+06	1.08644e+06	930240	934510	924930	3474215	3.32313e+06	3.61428e+06	1.10548e+06	1.15537e+06	1.09642e+06	2.28829e+06	2340349	2328067
O60825	PFKFB2	6-phosphofructo-2-kinase/fructose-2,6-bisphosphatase 2	F262_HUMAN	UP000005640_9606_2022	6097.71	6105.99	5190.31	11509.9	9830.68	9608.4	11229.4	11029.6	10770	26319.9	26702.5	27089.2	29735.1	30239.9	31100.1	37035.2	37151.6	35236.1
O60826	CCDC22	Coiled-coil domain-containing protein 22	CCD22_HUMAN	UP000005640_9606_2022	7875.22	7308.48	7013.14	17485.2	18845.1	18534.8	17596.5	18583.1	17337.9	23766.3	24919.1	24147.9	40286.9	42419.3	42187.3	50782.4	51255	50011.6
O60828	PQBP1	Polyglutamine-binding protein 1	PQBP1_HUMAN	UP000005640_9606_2022	7012.75	6574.89	6902.36	19501.2	21598.5	18877.7	35538.6	32595.2	34305.6	58458.4	59465.5	58153.7	106953	105247	98184.3	109144	102769	110375
O60830	TIMM17B	Mitochondrial import inner membrane translocase subunit Tim17-B	TI17B_HUMAN	UP000005640_9606_2022	9150.62	8473.63	8846.61	16440.8	15954.9	16131.6	29801.5	22155.9	25392.7	41460.8	39432.6	44480.8	76722.8	76972.5	75998.5	36581.1	36010.7	35369.1
O60831	PRAF2	PRA1 family protein 2	PRAF2_HUMAN	UP000005640_9606_2022	44711.5	43651.1	38501.2	29063.5	29202	26950.1	45331.6	40917.4	45092.6	51916	41158.1	43759.2	95551	85643.8	91343	205977	201200	183638
O60832	DKC1	H/ACA ribonucleoprotein complex subunit DKC1	DKC1_HUMAN	UP000005640_9606_2022	38212.5	36564.4	36910.5	61752.5	60941.7	60878.4	95838.5	95530.4	99370.8	124237	127466	130271	253660	245520	251344	293788	281809	294933
O60841	EIF5B	Eukaryotic translation initiation factor 5B	IF2P_HUMAN	UP000005640_9606_2022	75571.7	74834.3	73000.6	102238	105716	104070	144240	152328	145506	179981	180822	180412	275736	271860	280434	407205	396921	400953
O60869	EDF1	Endothelial differentiation-related factor 1	EDF1_HUMAN	UP000005640_9606_2022	184770	177009	182206	174129	165164	160987	173928	178249	178322	97783.6	98475.8	98270.6	145269	139563	144208	193286	194885	202444
O60870	KIN	DNA/RNA-binding protein KIN17	KIN17_HUMAN	UP000005640_9606_2022	18749.4	19038.1	19683	29040.8	28636.8	28098.5	30093.2	26001.7	30710.5	55242.4	55513.8	51030.7	71801	71822.7	68523.4	115111	109572	113877
O60879	DIAPH2	Protein diaphanous homolog 2	DIAP2_HUMAN	UP000005640_9606_2022	3961.34	3530.4	3544.63	5579.7	6411.57	5952.69	6644.69	6960.32	6329.61	11476.1	12210.9	11288.5	13479.1	12549.9	12864.9	19426.6	18410.7	17640.4
O60884	DNAJA2	DnaJ homolog subfamily A member 2	DNJA2_HUMAN	UP000005640_9606_2022	26872.3	26725.6	23430.4	30577.8	29529.6	29715.4	44884	49321.8	45249.4	73004.1	77109.1	74024.1	67920	62005.3	64230.2	75008.1	73987.5	73737.1
O60885	BRD4	Bromodomain-containing protein 4	BRD4_HUMAN	UP000005640_9606_2022	30614.5	31015.9	32247.7	48257.7	47377.7	46594	54253.9	55386.8	56652.9	91767	96293.8	90307.6	117958	116478	111921	164586	168021	162873
O60888	CUTA	Protein CutA	CUTA_HUMAN	UP000005640_9606_2022	11268.5	10102.5	10139.3	14619.8	14019.5	14376	21562.7	20094.2	24811.9	31556.2	32293.5	29862.9	36312.7	33390.8	33277.8	61887.9	58495.5	57958.6
O60890	OPHN1	Oligophrenin-1	OPHN1_HUMAN	UP000005640_9606_2022	312.242	183.692	324.96	676.015	427.77	650.565	460.282	632.361	764.784	1443.5	1865.84	1159.15	1990.67	1019.2	1460.32	2368.66	2562.96	2352.56
O60907	TBL1X	F-box-like/WD repeat-containing protein TBL1X	TBL1X_HUMAN	UP000005640_9606_2022	7409.61	7833.4	7712.16	12103.9	12563.9	11533.9	16611.7	16306	16901.9	31422.4	32440.8	31182.4	35815.8	37067.1	38323.3	54888.3	53530	54031.3
O60911	CTSV	Cathepsin L2	CATL2_HUMAN	UP000005640_9606_2022	2872.5	880.488	1945.55	723.094	816.058	470.743	1913.43	1682.4	1615.19	1912.76	1047.6	1263.38	2765.52	2277.57	2574.43	4716.23	3693.95	4063.69
O60921	HUS1	Checkpoint protein HUS1	HUS1_HUMAN	UP000005640_9606_2022	4090.42	4010.97	3591.74	8728.62	9182.23	7451.22	5098.72	5284.52	5031.4	6931.26	7154.82	6142.91	10687.8	9279.42	9232.2	18436.3	17122	16833.4
O60925	PFDN1	Prefoldin subunit 1	PFD1_HUMAN	UP000005640_9606_2022	52983.5	47795.9	48451.1	28845.7	28411.3	29504.2	43587.8	40970.9	38177.5	76020.4	81999.8	76559.5	98898.6	96972	94151.7	144940	143436	141960
O60927	PPP1R11	E3 ubiquitin-protein ligase PPP1R11	PP1RB_HUMAN	UP000005640_9606_2022	720.621	495.925	640.565	1888.24	1116.04	1118.82	1195.44	1178.62	1080.42	1230.64	1258.66	1300.22	2648.83	2275.52	1531.32	2863.69	2997.85	4193.06
O60930	RNASEH1	Ribonuclease H1	RNH1_HUMAN	UP000005640_9606_2022	1778.78	1655.85	1275.43	1306.24	1180.07	723.811	709.54	963.331	655.32	2074.36	2181.06	1621.03	4089.77	2726.83	4107.09	4190.95	3188.53	2946.9
O60934	NBN	Nibrin	NBN_HUMAN	UP000005640_9606_2022	6612.64	6393.79	6484.03	9910.71	10746.8	9859.42	14186.3	14888.7	15681.6	25836.5	26376.6	27611.6	49725.4	48370.9	49924.4	62269.6	59731.6	59533.1
O60941	DTNB	Dystrobrevin beta	DTNB_HUMAN	UP000005640_9606_2022	4384.34	5826.03	5835.92	4469.51	4453.98	5074.2	5990.3	6050.6	6299.75	10439.9	10526.6	10998.2	16194.7	15814.7	16895.6	32728.3	33149.2	29465.8
O60942	RNGTT	mRNA-capping enzyme	MCE1_HUMAN	UP000005640_9606_2022	6060.52	5424.66	5376.69	9378.18	8072.24	8087.65	10375	10813	10314.3	17294.6	16505.5	15405.7	30435.7	30103.8	30411.7	34089.4	33060.6	31847.9
O75027	ABCB7	Iron-sulfur clusters transporter ABCB7, mitochondrial	ABCB7_HUMAN	UP000005640_9606_2022	12236.3	10327.7	10936.1	17202.1	19353.6	18922	28037.3	28524.7	28276.1	40538.2	44006.5	44713.8	106272	101271	104395	91225.8	90002.4	82863
O75038	PLCH2	1-phosphatidylinositol 4,5-bisphosphate phosphodiesterase eta-2	PLCH2_HUMAN	UP000005640_9606_2022	773.36	778.491	259.95	336.269	778.445	662.771	1302.81	1295.93	1361.52	1852.96	726.687	1104.42	3813.33	3253.23	3245.65	1485.94	1648.86	1330.99
O75044	SRGAP2	SLIT-ROBO Rho GTPase-activating protein 2	SRGP2_HUMAN	UP000005640_9606_2022	7351.83	7620.6	6668.02	10031.5	10479	10101	14493.1	15176.9	14266.6	23717.4	23541.5	22957.9	44362	41657.3	44585.4	50445.8	50741.7	47516.9
O75054	IGSF3	Immunoglobulin superfamily member 3	IGSF3_HUMAN	UP000005640_9606_2022	1285.94	1121.55	1275.38	3324.03	3044.99	3528.81	4157.11	4585.67	4093.51	7762.96	7377.15	7499.35	8913.19	8854.5	8915.1	14714.7	14355.1	14657.9
O75056	SDC3	Syndecan-3	SDC3_HUMAN	UP000005640_9606_2022	1065.4	891.403	461.202	4106.49	3864.81	2801.57	1834.72	2160.7	1019.71	1754.04	1613.78	1231.35	4907.78	5886.39	6197.46	11358.1	10624.8	10641.4
O75061	DNAJC6	Putative tyrosine-protein phosphatase auxilin	AUXI_HUMAN	UP000005640_9606_2022	649.563	476.301	578.164	890.764	1060.17	840.736	1944.06	2504.76	2227.17	2093.6	1872.2	1620.58	3309.8	3573.62	2763.56	4603.59	4679.72	4425.29
O75063	FAM20B	Glycosaminoglycan xylosylkinase	XYLK_HUMAN	UP000005640_9606_2022	1807.4	1473.42	2601.67	3615.46	3307	4323.97	4575.83	4076.42	3942.17	9830.29	10791.7	9377.83	8896.68	9299.35	9069.49	13282.1	13453	13721.9
O75064	DENND4B	DENN domain-containing protein 4B	DEN4B_HUMAN	UP000005640_9606_2022	2108.59	871.086	1013.33	1913.45	2430.63	1651.17	2189.48	2087.23	2057.42	3560.83	2817.38	2924.94	3568.27	3734.71	3652.15	10672.4	11991.1	10742.3
O75071	EFCAB14	EF-hand calcium-binding domain-containing protein 14	EFC14_HUMAN	UP000005640_9606_2022	71.724	162.539	268.619	252.78	304.38	100.038	247.154	45.1836	92.5049	1179.43	859.506	493.118	1448	909.107	1396.65	1262.36	1028.08	1408.48
O75078	ADAM11	Disintegrin and metalloproteinase domain-containing protein 11	ADA11_HUMAN	UP000005640_9606_2022	208.425	127.115	214.961	1016.87	73.3724	203.08	424.911	370.27	282.09	544.02	268.93	416.534	256.811	371.548	490.597	699.265	751.036	737.769
O75083	WDR1	WD repeat-containing protein 1	WDR1_HUMAN	UP000005640_9606_2022	108740	100575	98980.5	89703.8	91582.5	89141	120140	118214	118468	175498	177372	181236	255610	252284	265951	480683	434678	441781
O75093	SLIT1	Slit homolog 1 protein	SLIT1_HUMAN	UP000005640_9606_2022	1559.91	939.407	1173.64	8452.4	8529.29	7793.44	13812.2	12045.1	14892.5	18176.2	18788.7	19116.2	35238.1	31349	32504.3	41358.7	36281.8	38801.6
O75094	SLIT3	Slit homolog 3 protein	SLIT3_HUMAN	UP000005640_9606_2022	12.8424	137.908	270.046	806.208	884.409	323.852	431.718	525.667	522.443	2608.14	277.786	375.549	964.522	707.18	757.48	3181.13	2146.48	1244.99
O75096	LRP4	Low-density lipoprotein receptor-related protein 4	LRP4_HUMAN	UP000005640_9606_2022	920.243	1817.3	455.365	362.277	696.502	351.607	885.938	827.785	691.169	939.943	1249.28	1128.29	2451.82	2508.38	1656.74	3180.06	3828.03	2263.07
O75110	ATP9A	Probable phospholipid-transporting ATPase IIA	ATP9A_HUMAN	UP000005640_9606_2022	1046.33	1050.16	946.513	1287.7	1116.84	971.422	2954.36	2659.02	2783.5	2366.87	2836.22	2915.56	4430.52	4276.65	5062.94	4391.77	2970.22	4587.52
O75113	N4BP1	NEDD4-binding protein 1	N4BP1_HUMAN	UP000005640_9606_2022	2436.01	2404.93	1905.98	4522.97	4016.6	3518.18	5204.32	5799.87	5189.2	9051.96	7833.98	8979.49	10735.3	11287.9	11369.2	17348.3	15348.5	16144.1
O75116	ROCK2	Rho-associated protein kinase 2	ROCK2_HUMAN	UP000005640_9606_2022	14915.8	13855.4	14331.9	22919	21985.3	22561.5	25230.6	26036.3	23516.3	44482.4	45838.8	45385.7	68458.8	68744.4	67833	91921	90446.5	89934.3
O75122	CLASP2	CLIP-associating protein 2	CLAP2_HUMAN	UP000005640_9606_2022	14606.5	12962.5	12785.2	24764.1	24295.7	22609.6	24100.4	24108.7	22174.2	41321.4	44777.6	44066.1	47311.8	47384.8	46975	54850.4	54403.9	56631.7
O75123	ZNF623	Zinc finger protein 623	ZN623_HUMAN	UP000005640_9606_2022	330.919	261.865	234.49	557.825	541.642	396.801	560.308	536.576	545.252	1306.59	1307.55	960.959	1642.54	1581.7	1451.82	3120.12	2252.21	2290.7
O75127	PTCD1	Pentatricopeptide repeat-containing protein 1, mitochondrial	PTCD1_HUMAN	UP000005640_9606_2022	7363.24	5920.12	6368.24	12721.3	14286.4	12728.1	14521	15368.4	15042.7	23801.7	24691.6	22749.3	28041	28337.2	30977.1	36152.8	34503.4	35749.8
O75131	CPNE3	Copine-3	CPNE3_HUMAN	UP000005640_9606_2022	75148.9	73482.9	72049.2	128420	124349	121775	136038	141332	136433	199814	202243	201132	359882	354603	359007	473236	461104	471756
O75132	ZBED4	Zinc finger BED domain-containing protein 4	ZBED4_HUMAN	UP000005640_9606_2022	1215.3	1161.46	446.32	2569.29	1885.11	2253.07	1990.56	2901.17	2584.05	3783.97	4380.86	4320.98	4871.78	4729.04	4527.2	11110.2	11132.5	10142.8
O75140	DEPDC5	GATOR complex protein DEPDC5	DEPD5_HUMAN	UP000005640_9606_2022	670.916	760.202	825.852	1641.75	1648.51	1151.27	1727.08	1634.61	1200.54	2388.34	2371.03	2871.2	4081.51	3071.09	4105.12	5971.92	5627.65	5922.78
O75143	ATG13	Autophagy-related protein 13	ATG13_HUMAN	UP000005640_9606_2022	2302.64	1903.3	1754.26	2695.94	3229.65	2569.63	4401.43	4420.72	3899.37	5422.07	4736.96	4134.72	8395.1	7807.44	8773.08	13833.3	13351.8	15237.4
O75145	PPFIA3	Liprin-alpha-3	LIPA3_HUMAN	UP000005640_9606_2022	1472.08	952.993	1178.93	1832.02	1812.09	1691.02	3771.08	3539.95	3906.77	4019.94	3340.9	4023.53	9026.28	8646.6	9357.63	13176.7	13028.2	12991.4
O75146	HIP1R	Huntingtin-interacting protein 1-related protein	HIP1R_HUMAN	UP000005640_9606_2022	3114.03	3186.15	3431.43	7380.14	7978.78	7832.79	8175.08	7378.01	7764.83	13263.7	14658.1	14671.9	15074.9	14538.9	16340.8	27478.6	24922.3	26541.9
O75147	OBSL1	Obscurin-like protein 1	OBSL1_HUMAN	UP000005640_9606_2022	2712.71	3159.34	3013.94	4265.88	4512.96	4107.61	6012.59	6405.85	6343.82	9993.99	11338.3	11904.3	14766	14895.7	15562.1	25171.7	24330.1	24516.9
O75150	RNF40	E3 ubiquitin-protein ligase BRE1B	BRE1B_HUMAN	UP000005640_9606_2022	15891.7	16245	15689.7	33982	35500.9	33566.8	41179.1	42532.3	43055.6	51358.8	53089.6	54000.9	62826.5	60469.1	62660.9	85430.8	83790.2	85437.3
O75151	PHF2	Lysine-specific demethylase PHF2	PHF2_HUMAN	UP000005640_9606_2022	13038	14070.3	11338.7	17856.8	15349	16028.1	17716.3	16660.7	17663.9	36286.6	33461.2	31048.4	49755.1	48808.3	50540.1	43531	41942.1	43921.8
O75152	ZC3H11A	Zinc finger CCCH domain-containing protein 11A	ZC11A_HUMAN	UP000005640_9606_2022	24801.1	24175	25585.7	48937.4	50018.3	44475	58137.1	68633.8	61799.3	72107	74660.4	73007.1	114188	112302	115171	200063	192844	195741
O75153	CLUH	Clustered mitochondria protein homolog	CLU_HUMAN	UP000005640_9606_2022	44954.6	44064.4	40544.5	50521.5	50974.1	49856.2	64211	63511.1	64667.2	70878.3	73459.7	74664.4	142704	142093	142886	224394	218330	227274
O75155	CAND2	Cullin-associated NEDD8-dissociated protein 2	CAND2_HUMAN	UP000005640_9606_2022	28670.4	25311.6	26603.6	46056.2	43980.1	42309.7	50824.6	49155.2	49705.2	88424.9	91687.7	87956	149888	156814	171640	188438	183348	179583
O75157	TSC22D2	TSC22 domain family protein 2	T22D2_HUMAN	UP000005640_9606_2022	999.565	1150.76	1017.86	1469.52	919.146	911.766	1593.8	1281.67	881.992	3426.15	5458.48	4969.58	12041.7	14245.6	11268.9	4280.07	606.99	1687.91
O75161	NPHP4	Nephrocystin-4	NPHP4_HUMAN	UP000005640_9606_2022	530.388	717.141	412.03	624.859	492.751	365.476	821.994	416.276	962.27	1120.96	1055.47	1120.83	2208.46	1495.27	1626.02	3131.04	2780.33	1975.77
O75164	KDM4A	Lysine-specific demethylase 4A	KDM4A_HUMAN	UP000005640_9606_2022	1474.61	2059.76	1694.94	3461.49	3428.91	3552.2	3995.88	4046.86	4746.83	5718.96	5359.86	6278.74	11157.2	10986.8	11449.8	19210.8	18035.5	18618.6
O75165	DNAJC13	DnaJ homolog subfamily C member 13	DJC13_HUMAN	UP000005640_9606_2022	8599.49	7662.08	7991.93	12505.7	12261	12608.9	14258.5	14804.1	15066.7	24247.1	25003.9	24140.3	44374.7	43619.5	43087.1	59544.1	57851.2	57549
O75167	PHACTR2	Phosphatase and actin regulator 2	PHAR2_HUMAN	UP000005640_9606_2022	3684.67	3100.97	3048.65	2759.47	2455.18	2578.6	4832.73	4693.25	4990.1	6155.91	5985.33	5891.49	8050.35	7510.01	6788.92	9773.92	8264.5	9674.4
O75170	PPP6R2	Serine/threonine-protein phosphatase 6 regulatory subunit 2	PP6R2_HUMAN	UP000005640_9606_2022	2736.52	3421.98	2848.72	5211.43	5125.02	5066.25	8398.7	8537.18	8527.62	11439.3	13811.2	12630	22280.1	21004	22644.1	29854.8	26215.5	26932.3
O75175	CNOT3	CCR4-NOT transcription complex subunit 3	CNOT3_HUMAN	UP000005640_9606_2022	35844.1	32916	34258.8	30539.5	30146.5	31516.1	24610.8	24249.2	24350.3	25774.8	28390.2	29658.4	50840.6	47686.6	48826.6	68158.2	66581.9	65819.1
O75177	SS18L1	Calcium-responsive transactivator	CREST_HUMAN	UP000005640_9606_2022	241.956	146.355	180.59	579.033	284.428	324.731	760.176	794.197	788.144	640.427	1053.85	1107.49	1274.19	1035.33	1023.64	1376.85	1321.63	1106.77
O75179	ANKRD17	Ankyrin repeat domain-containing protein 17	ANR17_HUMAN	UP000005640_9606_2022	13220.4	11970.7	12484.1	14908.6	14658.6	14687.8	20529.8	20751.8	21289.1	30910.3	30635.2	34583.2	42926.9	42796.2	44980	68760.5	67718.1	65880.2
O75182	SIN3B	Paired amphipathic helix protein Sin3b	SIN3B_HUMAN	UP000005640_9606_2022	1396.93	1579.84	1490.06	4229.46	3208.82	3614.95	3950.14	3418.46	3599.73	5335.5	5358.75	5781.76	9240.19	7942.6	8281.32	9453.64	8563.18	9006.06
O75190	DNAJB6	DnaJ homolog subfamily B member 6	DNJB6_HUMAN	UP000005640_9606_2022	3149.27	2278.55	3099.06	4708.99	4401.06	4432.09	6191.58	8066.75	5918.6	12222.4	12219.9	12087.3	11838.9	11951.2	11774.6	25475.6	27700.9	24977.2
O75191	XYLB	Xylulose kinase	XYLB_HUMAN	UP000005640_9606_2022	5676.75	5492.03	4347.36	7960.91	8416.42	7842.74	11597	11112.2	9500.11	21186.4	21996.5	21738.6	31661.1	30685.9	30588.6	44219.5	40902	42645.9
O75208	COQ9	Ubiquinone biosynthesis protein COQ9, mitochondrial	COQ9_HUMAN	UP000005640_9606_2022	10271.4	10410.6	8638.67	23607.4	20784.3	21135.9	17743.7	18090.9	16148.1	43872.6	46953.8	46164	195866	182011	178004	131111	133760	130280
O75223	GGCT	Gamma-glutamylcyclotransferase	GGCT_HUMAN	UP000005640_9606_2022	18079.3	19150.9	18531.3	31235.1	29460.3	31576.6	24180.2	26347.2	25457	49682.6	50146.3	51260.1	81615.6	82471.2	82874.2	121463	111956	110052
O75251	NDUFS7	NADH dehydrogenase [ubiquinone] iron-sulfur protein 7, mitochondrial	NDUS7_HUMAN	UP000005640_9606_2022	16157.5	13776.4	14270.3	22721.2	22498.2	20305.7	56076.2	55839.8	54742.9	74767.7	79773.3	76928.9	132721	129807	127314	103600	102827	98218.9
O75298	RTN2	Reticulon-2	RTN2_HUMAN	UP000005640_9606_2022	1508.94	1520.69	1306.63	3192.6	3232.18	4119.74	4952.23	4776.33	4239.45	10094.2	9747.1	9183.22	17475.1	14620.8	16142.4	24258.5	23218.2	21217.7
O75306	NDUFS2	NADH dehydrogenase [ubiquinone] iron-sulfur protein 2, mitochondrial	NDUS2_HUMAN	UP000005640_9606_2022	32139.1	30521	28613.7	59187.6	61872.3	61220.4	81001.5	86929.2	83505.3	150428	153884	157791	204232	207609	217140	360749	368108	358766
O75312	ZPR1	Zinc finger protein ZPR1	ZPR1_HUMAN	UP000005640_9606_2022	18055.1	17527.2	16317.1	22364.5	21595.8	21345.1	37646.1	38103.4	37759.5	52811	54788.8	53781.3	59297.6	58400.4	55817.9	95198.1	89267.2	89083.8
O75319	DUSP11	RNA/RNP complex-1-interacting phosphatase	DUS11_HUMAN	UP000005640_9606_2022	1991.37	1849.8	1625.8	4147.35	3969.9	4729.62	5071.85	4676.83	4890.46	9587.83	9892.56	11000.6	15985.2	13635.6	14183.2	13772.8	11838.7	13071.5
O75323	NIPSNAP2	Protein NipSnap homolog 2	NIPS2_HUMAN	UP000005640_9606_2022	48176.9	47711	48922.4	119790	112842	113496	80245.2	79483	82556.2	193725	214052	204378	289637	271603	262698	207569	195187	216657
O75330	HMMR	Hyaluronan mediated motility receptor	HMMR_HUMAN	UP000005640_9606_2022	12980.7	13382	9751.49	21597.6	21386.1	20825.9	21482.6	18471.7	18395.2	22760.7	24032.2	23157.4	40902.7	37295.6	36483.5	52674	52491.1	52465.8
O75340	PDCD6	Programmed cell death protein 6	PDCD6_HUMAN	UP000005640_9606_2022	43008.3	47945.6	42822.3	70941.3	66853	63605.5	77903.2	74521.1	77982.2	163547	154014	162873	130014	129792	134877	138333	137046	130684
O75347	TBCA	Tubulin-specific chaperone A	TBCA_HUMAN	UP000005640_9606_2022	152631	145409	148784	224420	220455	220052	218176	223344	215861	311615	327308	315206	615175	601529	599301	638894	620697	636763
O75348	ATP6V1G1	V-type proton ATPase subunit G 1	VATG1_HUMAN	UP000005640_9606_2022	9360.5	7479.74	6723.46	12871.4	13898.5	12180.4	20018.2	23419.7	18891	22154.4	22960.6	27685.9	17696	15204.8	17001.2	45853.2	46776.7	28858.7
O75351	VPS4B	Vacuolar protein sorting-associated protein 4B	VPS4B_HUMAN	UP000005640_9606_2022	27185.4	26154.8	26774.9	52120.1	54371.9	50407.4	64158	65387.1	63908.7	124014	128864	125371	128787	125687	123669	166506	167409	165636
O75352	MPDU1	Mannose-P-dolichol utilization defect 1 protein	MPU1_HUMAN	UP000005640_9606_2022	8343.62	6915.68	10938.4	16469	13366.3	12165.7	18784.2	18467.1	16499.6	20642.5	22482.5	21981.7	26140	27745.6	24846.2	54087.8	68107.3	77124.9
O75356	ENTPD5	Nucleoside diphosphate phosphatase ENTPD5	ENTP5_HUMAN	UP000005640_9606_2022	296.152	87.5512	290.332	2364.51	977.831	697.317	1093.15	757.543	725.987	1989.77	1484.14	1594.89	1452.49	1414.15	1246.97	853.007	405.75	259.848
O75362	ZNF217	Zinc finger protein 217	ZN217_HUMAN	UP000005640_9606_2022	453.042	605.538	396.398	1091.17	989.336	854.061	605.775	778.463	907.212	1910.62	1847.74	2041.19	5373.67	4743.52	4401.02	3975.93	5215.76	4137.67
O75367	MACROH2A1	Core histone macro-H2A.1	H2AY_HUMAN	UP000005640_9606_2022	215041	201384	194932	300070	314825	304877	426920	440150	422371	470945	476965	501672	602653	580363	565087	893579	893317	863836
O75368	SH3BGRL	SH3 domain-binding glutamic acid-rich-like protein	SH3L1_HUMAN	UP000005640_9606_2022	52364.2	44422	45635.2	63320.3	85801.6	77276.7	107294	107948	94763.8	122381	143435	124482	192776	179811	199363	476573	479595	494585
O75369	FLNB	Filamin-B	FLNB_HUMAN	UP000005640_9606_2022	54742.5	52685.9	52438.3	87212.9	86971.4	85040.2	122559	123523	121025	151510	155805	153465	276483	271553	286262	353966	352992	349862
O75376	NCOR1	Nuclear receptor corepressor 1	NCOR1_HUMAN	UP000005640_9606_2022	2828.85	2635.77	2905.28	5394.24	5377.2	5059.69	6766.58	6515.21	6884.62	10079	10299.6	10344.9	17227.1	15781.4	15926.1	21460.4	20252.9	21325.7
O75379	VAMP4	Vesicle-associated membrane protein 4	VAMP4_HUMAN	UP000005640_9606_2022	225.966	104.562	160.53	711.024	860.186	606.093	529.378	520.104	384.552	664.695	658.332	520.645	4084.35	4070.25	3643.09	5000.95	4293.43	5282.03
O75380	NDUFS6	NADH dehydrogenase [ubiquinone] iron-sulfur protein 6, mitochondrial	NDUS6_HUMAN	UP000005640_9606_2022	4729.2	4580.91	4568.74	14007.9	13958.2	12284.5	33009.7	33967.1	33922.7	26534.7	26494.6	26618.5	31775.1	32583.9	30809.3	66728.2	68612.9	69423.8
O75381	PEX14	Peroxisomal membrane protein PEX14	PEX14_HUMAN	UP000005640_9606_2022	13742	14351.3	13261.8	33865.6	34560.8	33694.7	35854.5	36349.7	38107.9	33327.5	33799.1	34428.5	65515	64986.4	67444.1	120397	108189	115554
O75382	TRIM3	Tripartite motif-containing protein 3	TRIM3_HUMAN	UP000005640_9606_2022	2086.7	1258.7	1596.46	3773.42	4346.33	3683.96	3887.45	4019.49	4021.87	5793.27	5507.59	6770.02	11732	10758.5	10928.6	13461.6	12496.7	12606.2
O75385	ULK1	Serine/threonine-protein kinase ULK1	ULK1_HUMAN	UP000005640_9606_2022	246.879	858.159	763.046	NaN	NaN	NaN	1006.46	1294.5	1352.13	2400.83	2530.55	3349.47	3714.24	3027.36	2850.88	4775	4423.96	4869.29
O75386	TULP3	Tubby-related protein 3	TULP3_HUMAN	UP000005640_9606_2022	478.425	564.119	471.788	1185.6	755.417	471.705	1512.79	1254.51	824.283	2502.66	3028.52	2498.14	2532.66	2381.84	2791.06	4219.74	4632.84	5244.51
O75387	SLC43A1	Large neutral amino acids transporter small subunit 3	LAT3_HUMAN	UP000005640_9606_2022	2425.13	1840.44	2261.85	1714.13	1691.93	1654.48	2142.21	1762.92	2097.19	2605.75	3207.89	3547.46	6037.21	5361.2	4844.04	7801.14	8209.54	8048.62
O75390	CS	Citrate synthase, mitochondrial	CISY_HUMAN	UP000005640_9606_2022	293055	293274	275880	452053	443872	431242	582770	601752	582553	1.01862e+06	1.06557e+06	1019003	958370	974700	945200	2.15967e+06	2.19101e+06	2181396
O75391	SPAG7	Sperm-associated antigen 7	SPAG7_HUMAN	UP000005640_9606_2022	4463.69	3823.2	3780.11	6891.56	6945.76	6710.95	13603.4	13902.4	14414.3	16848.5	17178.7	15922.4	27530.8	25793.5	26301.4	35564.1	35347.9	35720.9
O75394	MRPL33	39S ribosomal protein L33, mitochondrial	RM33_HUMAN	UP000005640_9606_2022	5024.48	4070.12	4626.78	8269.94	6095.1	6631.86	15367	15297.9	14068.2	20811.7	21182.2	23437.9	30272	31347.1	29110.3	44945.3	43594.6	47003.1
O75396	SEC22B	Vesicle-trafficking protein SEC22b	SC22B_HUMAN	UP000005640_9606_2022	33642.5	30798.1	31741.9	61329.7	77050.4	70136.1	71283.8	77998.4	70866.5	143389	146111	152843	205212	203858	218360	300502	282598	296288
O75398	DEAF1	Deformed epidermal autoregulatory factor 1 homolog	DEAF1_HUMAN	UP000005640_9606_2022	276.179	169.343	NaN	683.582	327.513	283.521	1156.35	1379.67	685.409	1163.12	2028.28	1962.88	1617.07	1649.89	1789.4	4725.73	3979.33	4265.83
O75400	PRPF40A	Pre-mRNA-processing factor 40 homolog A	PR40A_HUMAN	UP000005640_9606_2022	44722.7	40693.1	41378.6	70044.4	67626.9	66279.1	73408.7	75193.7	72144.9	125587	132948	124178	179882	173779	178536	243304	249221	252169
O75410	TACC1	Transforming acidic coiled-coil-containing protein 1	TACC1_HUMAN	UP000005640_9606_2022	1376.01	1395.81	1685.14	3900.11	3270.92	3141.67	4261.38	4217.69	4455.5	6010.95	6119.79	6484.46	13761.8	12782.8	14742.1	14769	15520.1	15129.5
O75414	NME6	Nucleoside diphosphate kinase 6	NDK6_HUMAN	UP000005640_9606_2022	5668.49	3785.37	3450.94	5407.81	5089.37	5019.18	10019.4	8693.29	8969.44	11273.5	12436	11891.1	9524.6	8828.37	9259.67	10063.9	9481.46	9876.93
O75417	POLQ	DNA polymerase theta	DPOLQ_HUMAN	UP000005640_9606_2022	736.199	502.122	1191.72	1104.28	955.992	1001.29	1417.62	1800.05	1281.38	1770.12	1340.88	1443.91	2713.38	2653.95	2444.69	3547.81	2813.37	2587.89
O75419	CDC45	Cell division control protein 45 homolog	CDC45_HUMAN	UP000005640_9606_2022	11701.8	10565.5	10653.8	19229.7	18257.7	17927.6	23440.3	20046	19608.7	27801.3	29961.3	27964.2	44031	46095.6	43577	61205.7	61486.2	63037.5
O75420	GIGYF1	GRB10-interacting GYF protein 1	GGYF1_HUMAN	UP000005640_9606_2022	2685.88	1418.27	2516.56	4392.93	4609.5	3727.81	4155.4	4969.07	4724.27	8330.71	9729.86	8096.33	16561.2	16676.8	16978.7	10899	11071.9	15070
O75427	LRCH4	Leucine-rich repeat and calponin homology domain-containing protein 4	LRCH4_HUMAN	UP000005640_9606_2022	2229.67	1921.08	2115.94	4099.5	4023.43	3609.03	5462.47	5130.97	5951.98	7079.56	6128.35	5301.97	12418.9	12362.3	12705	23625.6	22287.7	24610.7
O75431	MTX2	Metaxin-2	MTX2_HUMAN	UP000005640_9606_2022	9077.57	7985.94	8010.22	11033.9	11484.2	10742.3	20133	21339.7	20848.5	27228.6	30939.8	28909.2	63532.7	57958	64093.5	86365.1	82231.2	83232.5
O75436	VPS26A	Vacuolar protein sorting-associated protein 26A	VP26A_HUMAN	UP000005640_9606_2022	29744	26620.7	26954.8	35310.2	36846.9	35508.3	79892.8	78541.6	79197.1	103997	103506	97800.2	104793	106161	104657	181322	164569	171506
O75438	NDUFB1	NADH dehydrogenase [ubiquinone] 1 beta subcomplex subunit 1	NDUB1_HUMAN	UP000005640_9606_2022	4277.25	4308.1	4377.76	9326.79	11854.6	13302.3	21634.8	22632.3	13884.6	31535.5	26973	30284.8	20199.6	18894.1	18123.5	12426.5	13712.5	11833.5
O75439	PMPCB	Mitochondrial-processing peptidase subunit beta	MPPB_HUMAN	UP000005640_9606_2022	33218.2	35171.1	36282.2	60185.5	64287.8	61062.3	79927	80733.8	75163.9	128603	130275	128194	210847	206724	201931	315982	314514	306189
O75446	SAP30	Histone deacetylase complex subunit SAP30	SAP30_HUMAN	UP000005640_9606_2022	3848.1	4585.19	3648.48	3305.99	4213.98	4408.21	4275.24	3747.77	3809.31	9832.51	9520.09	9410.73	17434.8	17501.3	17795.5	17369.7	17381.1	18211.1
O75448	MED24	Mediator of RNA polymerase II transcription subunit 24	MED24_HUMAN	UP000005640_9606_2022	6133.57	6738.92	7577.13	11529.7	12606	9647.11	11744.9	14351.7	13454.6	21918.1	20632.7	24251.9	34618.8	37795	37313.3	50856.7	50273.7	48691.1
O75449	KATNA1	Katanin p60 ATPase-containing subunit A1	KTNA1_HUMAN	UP000005640_9606_2022	6314.36	5234.24	5624.88	12816.9	13358	12179.4	14842.8	15840.4	15613.3	19009.8	18905.4	18566.7	38463.3	38528	40344	48475.4	47190.3	47168.2
O75452	RDH16	Retinol dehydrogenase 16	RDH16_HUMAN	UP000005640_9606_2022	1175.27	1531.49	1011.33	NaN	NaN	NaN	NaN	NaN	NaN	NaN	NaN	NaN	NaN	NaN	NaN	NaN	NaN	NaN
O75461	E2F6	Transcription factor E2F6	E2F6_HUMAN	UP000005640_9606_2022	1074.71	502.768	1312.99	2033.05	3392.74	2176.65	3728.74	2576.54	4333.68	3266.98	3039.68	4346.73	9411.71	5821.99	6604.62	9115.8	8720.72	8023.43
O75467	ZNF324	Zinc finger protein 324A	Z324A_HUMAN	UP000005640_9606_2022	2759.5	2077.44	2329.58	7839.91	6876.16	6426.87	2567.27	3186.81	2933.24	5091.08	5330.05	4986.03	8439.66	9323.12	9393.44	21895.1	21854.1	22329.1
O75475	PSIP1	PC4 and SFRS1-interacting protein	PSIP1_HUMAN	UP000005640_9606_2022	30930.7	29679.9	28004.4	46964.1	49721.7	47366	57718.4	56397.6	56983.7	82470.3	87520.8	89240.1	121596	124087	124500	236014	236360	237948
O75477	ERLIN1	Erlin-1	ERLN1_HUMAN	UP000005640_9606_2022	11978.1	9594.35	10214.4	12710.4	15675	14625.7	26623.4	27105.9	27564.1	23805.2	26975.7	26564.7	28253.5	28202.2	28852	38153	40223.1	39347.5
O75478	TADA2A	Transcriptional adapter 2-alpha	TAD2A_HUMAN	UP000005640_9606_2022	673.379	1220.18	1176.14	1418.89	1282.44	1132.99	2120.58	1701.78	1685.33	3167.93	3484.64	4070.46	3426.05	2828.32	3187.24	3778.23	3138.86	3443.32
O75486	SUPT3H	Transcription initiation protein SPT3 homolog	SUPT3_HUMAN	UP000005640_9606_2022	2195.4	462.987	1611.87	5265.44	4775.16	5466.99	4242	2472.82	2175.76	12202.6	12069.3	13856.4	4546.66	4257.2	3839.4	6125.04	7100.19	8221.65
O75487	GPC4	Glypican-4	GPC4_HUMAN	UP000005640_9606_2022	4734.12	3766.84	4135.83	5899.77	7293.4	4744.98	9692.09	10817.3	8616.09	10775.4	10364.3	9305.82	15027.9	16257.1	15025.5	20244.1	17424	19236.3
O75489	NDUFS3	NADH dehydrogenase [ubiquinone] iron-sulfur protein 3, mitochondrial	NDUS3_HUMAN	UP000005640_9606_2022	23657.5	23586.8	22758.8	36124.5	34528.7	34033	52074.1	51766.1	48974.2	63198.2	62954	57950.9	143336	136491	139968	137022	136358	134593
O75494	SRSF10	Serine/arginine-rich splicing factor 10	SRS10_HUMAN	UP000005640_9606_2022	117911	108594	113451	163733	188445	168860	200803	190450	196302	399165	382036	383623	395862	348191	332540	618682	612300	607989
O75496	GMNN	Geminin	GEMI_HUMAN	UP000005640_9606_2022	5145	4328.6	4186.5	9907.46	9767.82	10108.5	7432.66	7865.1	7532.16	17010.6	17415.9	17895.1	20987	20751	21017.2	51804.5	49342.3	50250.1
O75503	CLN5	Ceroid-lipofuscinosis neuronal protein 5	CLN5_HUMAN	UP000005640_9606_2022	3262.06	2935.53	3206.73	4113.33	5011.69	4180.55	8266.09	6610.39	7708.13	5761.34	6450.67	5335.49	10335.6	10262.8	9629.21	14142.3	13087.8	13731.1
O75506	HSBP1	Heat shock factor-binding protein 1	HSBP1_HUMAN	UP000005640_9606_2022	2540.35	2671.95	2369.31	9503.18	9842.44	10101.2	16256	17022	15847.4	14915.5	15124.1	16047.2	46455.1	34596.8	41820.3	41766.3	47289.6	37408.7
O75521	ECI2	Enoyl-CoA delta isomerase 2	ECI2_HUMAN	UP000005640_9606_2022	12780.1	12232.5	12327.6	17980.4	17055.3	16696.2	30390	28770.6	30030.4	49193	49670	51358.8	93952.4	87125.3	91656.7	99664.8	99073.4	98325.1
O75525	KHDRBS3	KH domain-containing, RNA-binding, signal transduction-associated protein 3	KHDR3_HUMAN	UP000005640_9606_2022	11035.7	10652.1	10680.9	17083.5	16730.6	17080.1	21014.4	17340.4	18460.2	27209.4	25697.2	24746.9	52478.3	54603.2	53095.9	47235.6	43448.5	49606
O75526	RBMXL2	RNA-binding motif protein, X-linked-like-2	RMXL2_HUMAN	UP000005640_9606_2022	247.584	NaN	NaN	43.484	NaN	23.0541	NaN	NaN	NaN	253.36	409.17	326.048	NaN	NaN	NaN	NaN	NaN	NaN
O75528	TADA3	Transcriptional adapter 3	TADA3_HUMAN	UP000005640_9606_2022	2983.68	3575.09	2953.6	4802.77	5073.66	4572.57	6181.76	6640.95	5937.07	9051.75	11445.7	8988.4	15134.4	14395.2	14896.2	18453.7	15964.8	17963.2
O75529	TAF5L	TAF5-like RNA polymerase II p300/CBP-associated factor-associated factor 65 kDa subunit 5L	TAF5L_HUMAN	UP000005640_9606_2022	2115.52	1840.28	2067.94	2777.37	3243.43	2744.05	5009.93	5731.1	4470	6687.5	7715.55	7543.22	12717.5	12458.2	11233.7	16241.3	17933.8	16512.1
O75530	EED	Polycomb protein EED	EED_HUMAN	UP000005640_9606_2022	5918.84	5995.01	6116.67	12139.6	11146.4	11928.9	14205	16010.5	14324.4	26716.2	27768.4	26417.7	41417.3	39935.9	40295.4	76791.6	76779.9	75140.6
O75531	BANF1	Barrier-to-autointegration factor	BAF_HUMAN	UP000005640_9606_2022	117242	124156	94654	181804	168131	173960	207847	204249	196343	299237	311424	310107	362915	341927	347411	820027	756705	781378
O75533	SF3B1	Splicing factor 3B subunit 1	SF3B1_HUMAN	UP000005640_9606_2022	81841.8	77915.1	78299.5	127556	125166	124086	163612	166838	166793	276178	284792	287340	434313	433649	444843	488559	494155	485101
O75534	CSDE1	Cold shock domain-containing protein E1	CSDE1_HUMAN	UP000005640_9606_2022	30651	29615.2	29560.3	57600.5	56678.2	55893.7	78982	79800.7	78376.2	131624	136167	137269	300371	288868	293521	259793	254805	256590
O75554	WBP4	WW domain-binding protein 4	WBP4_HUMAN	UP000005640_9606_2022	1641.18	1534.02	2223.37	3608.97	4072.65	3566.84	5887.28	4513.84	3699.41	6911.47	7168.82	8340.31	9106.63	9491	9268.39	12028.4	10841.1	11089.8
O75564	JRK	Jerky protein homolog	JERKY_HUMAN	UP000005640_9606_2022	1650.96	784.596	869.266	1910.31	1983.56	2203.03	2360.65	2303.63	1578.76	3712.63	3122.28	3763.91	10207.8	6953.9	9157.61	10746.7	9965.39	7872.18
O75569	PRKRA	Interferon-inducible double-stranded RNA-dependent protein kinase activator A	PRKRA_HUMAN	UP000005640_9606_2022	5841.47	6022.17	5386.88	7399.95	7485.67	7955.05	23314.5	23719.3	22866.4	18976.7	20228.9	19849.6	58488.3	56382.9	56678.9	47922.8	47251.6	44212.1
O75570	MTRF1	Peptide chain release factor 1, mitochondrial	RF1M_HUMAN	UP000005640_9606_2022	252.095	226.962	260.413	886.073	314.48	334.333	1098.28	821.169	1028.67	1718.88	916.361	619.163	1490.1	1298.94	707.766	3144.1	3079.07	3415
O75575	CRCP	DNA-directed RNA polymerase III subunit RPC9	RPC9_HUMAN	UP000005640_9606_2022	5258.63	5969.88	5247.85	6323.77	4160.75	7489.81	3345.11	2674.21	3480.11	16602.9	15395.7	15922.1	10543.7	9756.49	8965.95	18663.9	20766.9	20488.7
O75582	RPS6KA5	Ribosomal protein S6 kinase alpha-5	KS6A5_HUMAN	UP000005640_9606_2022	1840.22	2350.45	1797.98	3401.45	3431.09	3434.77	4356.94	4669.44	5195.16	9048.16	9233.17	9197.45	10041.2	9667.87	10396.3	17929	16821.8	16936.6
O75586	MED6	Mediator of RNA polymerase II transcription subunit 6	MED6_HUMAN	UP000005640_9606_2022	1680.73	1597.46	1783.56	4278.83	3246.49	3473.85	4353.88	3811.08	4584.77	8093.64	7032.2	6692.62	10534.2	8710.81	9665.35	11243.7	9827.7	10273.6
O75592	MYCBP2	E3 ubiquitin-protein ligase MYCBP2	MYCB2_HUMAN	UP000005640_9606_2022	7713.99	6709.17	7891.03	14353.7	12892.4	13504.4	15472	15769.5	15299.5	26136.4	28417.7	25685.8	37300	36267	35679.8	54238.8	52291.2	53586.6
O75600	GCAT	2-amino-3-ketobutyrate coenzyme A ligase, mitochondrial	KBL_HUMAN	UP000005640_9606_2022	3639.4	3727.64	4645.58	9057.95	9550.62	10055.2	10020.3	9745.85	10216.2	16424.7	15914.4	16010	33670.1	34152.8	31102	65806.5	62002.2	64091.6
O75607	NPM3	Nucleoplasmin-3	NPM3_HUMAN	UP000005640_9606_2022	24160.4	23018.3	19739	32546.5	35956.1	29021.3	74982.2	76228.3	75982.6	116694	107678	112055	121989	127064	115798	98728.3	90155.8	87236.1
O75608	LYPLA1	Acyl-protein thioesterase 1	LYPA1_HUMAN	UP000005640_9606_2022	89618.7	86262.7	78409.6	119073	102481	106281	171616	110234	148620	276041	273922	268334	296233	288543	297030	379934	317266	328033
O75616	ERAL1	GTPase Era, mitochondrial	ERAL1_HUMAN	UP000005640_9606_2022	22518.9	22326.1	21015.5	30622.8	31489.6	31420.1	37909.8	41291.9	37295.5	89904.1	84133.5	82750.1	93504.8	95259.2	94158	158400	158841	162717
O75629	CREG1	Protein CREG1	CREG1_HUMAN	UP000005640_9606_2022	1418.41	1569.69	1240.65	4234.98	3806.01	2895.45	9526.29	15177.9	9232.72	14591.6	16805.3	11072.8	46341.4	45094	40160.3	41331.4	71662.1	47655.6
O75635	SERPINB7	Serpin B7	SPB7_HUMAN	UP000005640_9606_2022	7241.15	8325.08	7903.44	NaN	NaN	NaN	NaN	NaN	NaN	NaN	NaN	NaN	5355.82	5512.35	5495.61	NaN	NaN	NaN
O75643	SNRNP200	U5 small nuclear ribonucleoprotein 200 kDa helicase	U520_HUMAN	UP000005640_9606_2022	95438.5	92166.7	91455.6	148752	151449	151242	197376	203465	200067	307842	314993	310450	415842	413540	420752	703517	700416	690213
O75648	TRMU	Mitochondrial tRNA-specific 2-thiouridylase 1	MTU1_HUMAN	UP000005640_9606_2022	2927.7	3108.39	2801.35	5726.06	5980.91	5104.51	7987.6	7179.39	8354.11	13333.6	12366.1	11849.5	21274.8	22520	22887.3	33478.3	31558.1	35181.7
O75663	TIPRL	TIP41-like protein	TIPRL_HUMAN	UP000005640_9606_2022	12695.8	12198.7	11638.2	33327.6	34740.8	32761	28854.5	29195.2	28018	54430.3	53160.8	52066.8	89864.8	86774.5	84008	104504	104797	103808
O75665	OFD1	Oral-facial-digital syndrome 1 protein	OFD1_HUMAN	UP000005640_9606_2022	2278.51	2348.84	2071.84	2484.38	1987.33	2120.44	2381.48	2684.99	2702.07	4667.21	4522.08	4976.32	6151.44	6296.53	5190.88	10908	10088.5	9726.47
O75674	TOM1L1	TOM1-like protein 1	TM1L1_HUMAN	UP000005640_9606_2022	2537.71	3250.88	2915.33	4909.38	5116.36	2663.76	8253.48	8696.7	8135.64	12748.2	11841.6	13921	24044.1	23310.5	24725.9	37283.5	29613.6	34223.6
O75676	RPS6KA4	Ribosomal protein S6 kinase alpha-4	KS6A4_HUMAN	UP000005640_9606_2022	870.008	968.409	872.433	2423.5	2121.69	1942.74	3954.85	3254.13	3191.86	3614.54	3615.25	3371.53	6044.08	6942.2	6517.48	9775.57	10279.2	10210.7
O75683	SURF6	Surfeit locus protein 6	SURF6_HUMAN	UP000005640_9606_2022	22953.5	20411.7	20429.6	37926.5	36532.2	35750.9	54944.1	56102.5	57846.3	46311.9	48594.1	55294.8	177219	173641	172243	59972.3	54810.9	55190.1
O75688	PPM1B	Protein phosphatase 1B	PPM1B_HUMAN	UP000005640_9606_2022	7684.83	7302.77	7254.73	10248.4	11015.9	10902.5	15416.7	15371.7	15234.7	25553	26405.7	27385.3	30079.8	30549.5	31815.6	42984	39209.6	39976.4
O75689	ADAP1	Arf-GAP with dual PH domain-containing protein 1	ADAP1_HUMAN	UP000005640_9606_2022	285.566	196.611	310.925	705.047	456.196	121.285	1641.17	1667.25	1831.3	1451.98	1964.89	1144.95	1839.46	2340.76	1920.57	3261.33	2651.63	3114.57
O75691	UTP20	Small subunit processome component 20 homolog	UTP20_HUMAN	UP000005640_9606_2022	16672.8	15653.7	15873	22110.2	22860.4	22403.5	24864	26399.8	25388.6	35815	36005	37074	53022.5	52095.7	52922.4	79809.6	78726.8	78857.6
O75694	NUP155	Nuclear pore complex protein Nup155	NU155_HUMAN	UP000005640_9606_2022	35077.4	35135.8	33564.9	55357.3	53993	53060.1	74230.1	76533.6	76845.4	100318	101332	102497	190567	184828	187284	271247	261453	261879
O75695	RP2	Protein XRP2	XRP2_HUMAN	UP000005640_9606_2022	28722.1	30662.7	29092.8	38745.5	37632.3	38776.6	39092.3	43198.1	41328.9	33343.6	36190	35926.6	45360.6	45166	44603	79137.7	78011.5	79653.9
O75717	WDHD1	WD repeat and HMG-box DNA-binding protein 1	WDHD1_HUMAN	UP000005640_9606_2022	17248.1	17220.8	17375.7	20457.5	21307.3	20549.2	26201.4	27236	26342.7	52137.7	53623.7	54391.8	51100.7	51936.4	53470.2	63229.1	62150.6	63547.2
O75718	CRTAP	Cartilage-associated protein	CRTAP_HUMAN	UP000005640_9606_2022	23274.7	22917	21921.4	40342.4	40486.8	40717	35266	36159.5	34956.1	80323.7	88091.7	85882.6	92874.4	94892.7	99956.5	79864.3	78912	79766.2
O75746	SLC25A12	Calcium-binding mitochondrial carrier protein Aralar1	CMC1_HUMAN	UP000005640_9606_2022	25642.6	25689.3	25498.5	43680.2	46263	45964.1	67951.5	73797.5	63419.7	79329.8	84590.5	76147.1	101257	104166	105496	146141	141263	144097
O75771	RAD51D	DNA repair protein RAD51 homolog 4	RA51D_HUMAN	UP000005640_9606_2022	337.76	351.449	325.828	580.141	498.536	467.981	812.907	696.601	948.697	1376.04	1567.56	1208.06	2581.54	2070.02	2504.07	2754.69	2830.22	2753.2
O75781	PALM	Paralemmin-1	PALM_HUMAN	UP000005640_9606_2022	6051.2	5051.12	4862.07	6696.76	6065.19	6944.23	8410.17	8428.05	9474.52	15072.3	16645.7	16429.1	16814.2	17037.7	18370	28984.1	27476.6	28707.5
O75787	ATP6AP2	Renin receptor	RENR_HUMAN	UP000005640_9606_2022	11652.8	11451.9	10777.3	20941.6	20186.6	18076.1	16818.5	19351.5	17789.3	38374.3	38871.2	36833.4	61028.2	57284.6	51245.4	73983.8	73196.1	71289.4
O75792	RNASEH2A	Ribonuclease H2 subunit A	RNH2A_HUMAN	UP000005640_9606_2022	13460.8	12544.4	13486.8	31692.5	30103.3	31645.5	37869	36501.9	36750.3	35066.9	36173.3	35899.1	110225	108830	109286	89711.8	94421.2	96983.4
O75794	CDC123	Cell division cycle protein 123 homolog	CD123_HUMAN	UP000005640_9606_2022	20246.3	22402.1	22292.7	36087.5	36767.8	36974.9	48301.6	49794.3	49604.8	59651.3	56083.1	57535.3	64653.5	61012.1	61755.5	160329	154222	156838
O75808	CAPN15	Calpain-15	CAN15_HUMAN	UP000005640_9606_2022	1684.18	1756.28	1982.35	3947.94	2530.42	3242.22	3190.33	2619.79	3429.33	4825.52	5230.24	4490.74	10060.6	9135.32	10628.6	9470.94	11702	11610.3
O75817	POP7	Ribonuclease P protein subunit p20	POP7_HUMAN	UP000005640_9606_2022	3674.61	2444.46	3357.49	6774.79	6734.68	6263.82	8046.28	8037.16	9208.96	11639.1	12343.4	13017.1	13096	12483.8	13384.1	28574.1	26851.8	26675.5
O75818	RPP40	Ribonuclease P protein subunit p40	RPP40_HUMAN	UP000005640_9606_2022	13148.8	12918.4	12198.2	15003.8	14209.1	13818.8	11351.5	12024.1	12021	20041.7	25182.9	22350.4	29833.1	31089.7	31758.9	87397.7	86921.8	90527.9
O75820	ZNF189	Zinc finger protein 189	ZN189_HUMAN	UP000005640_9606_2022	507.992	625.775	577.398	912.718	900.67	871.61	569.94	859.999	1368.03	1132.32	1094.54	1021.45	2189.15	1614.35	1354.81	3953.59	3260.61	4150.13
O75821	EIF3G	Eukaryotic translation initiation factor 3 subunit G	EIF3G_HUMAN	UP000005640_9606_2022	118940	110482	111212	257399	257017	251472	233235	220499	228317	412900	397790	411775	606049	583678	602468	787114	792465	802929
O75822	EIF3J	Eukaryotic translation initiation factor 3 subunit J	EIF3J_HUMAN	UP000005640_9606_2022	11097.5	10562.6	9326.78	37005.6	37663.6	37088.1	33511.7	35551.3	33032.4	44241.7	44922.4	44770.1	112606	102919	111912	119914	118251	123503
O75828	CBR3	Carbonyl reductase [NADPH] 3	CBR3_HUMAN	UP000005640_9606_2022	29490.5	30486	30779.4	52248.5	58502.1	58803	63608.9	76763.3	69801	120310	113536	108949	164199	153474	162030	293456	285868	296166
O75832	PSMD10	26S proteasome non-ATPase regulatory subunit 10	PSD10_HUMAN	UP000005640_9606_2022	30466.8	28810	30203.6	43500.7	42518.6	43017.5	60471.9	66388.3	61273.6	113072	116630	114642	161602	158006	160336	267390	253597	258028
O75843	AP1G2	AP-1 complex subunit gamma-like 2	AP1G2_HUMAN	UP000005640_9606_2022	5566.2	7219.98	6449.16	7789.65	6850.14	7945.01	8196.18	10436.8	9982.82	16830.4	16455	15724	28613.4	24123.3	26902.8	24385.3	22871.9	25785.8
O75844	ZMPSTE24	CAAX prenyl protease 1 homolog	FACE1_HUMAN	UP000005640_9606_2022	11917.9	10081.9	10008.2	18294.1	20425.8	18053.5	18493.5	17303	17646.1	22780.4	22777.8	22910.2	41040.6	38080.7	39746	64939.3	59198.7	59298
O75845	SC5D	Lathosterol oxidase	SC5D_HUMAN	UP000005640_9606_2022	4780.73	3358.43	3586.9	11001.7	5356.74	5982.77	1880.54	1214.19	1553.36	2669.26	3561.35	2206.62	7034.46	7702.53	7826.95	9733.72	15388.8	15691.8
O75864	PPP1R37	Protein phosphatase 1 regulatory subunit 37	PPR37_HUMAN	UP000005640_9606_2022	487.765	68.4834	84.6306	182.336	169.205	119.196	577.666	897.809	912.153	387.047	636.382	597.589	853.495	606.221	709.301	929.005	714.28	963.256
O75865	TRAPPC6A	Trafficking protein particle complex subunit 6A	TPC6A_HUMAN	UP000005640_9606_2022	933.084	1308.4	724.232	2295.79	2268.81	2129.31	2424.52	2738.75	2158.06	4295.73	4359.98	4078.33	8201.36	8294.98	8520.33	15696.7	15022.1	11359.7
O75874	IDH1	Isocitrate dehydrogenase [NADP] cytoplasmic	IDHC_HUMAN	UP000005640_9606_2022	111713	109442	110952	153352	158127	149212	179647	178385	174551	271652	271962	278488	427182	438051	439957	600865	594334	581065
O75879	GATB	Glutamyl-tRNA(Gln) amidotransferase subunit B, mitochondrial	GATB_HUMAN	UP000005640_9606_2022	7242.71	7637.83	7177.64	14950.8	15165.9	16691.2	17676.7	18894.4	18576.3	28742.3	31721.6	31873	45663.6	48348.5	44673.2	61033.6	61337.2	59226.5
O75880	SCO1	Protein SCO1 homolog, mitochondrial	SCO1_HUMAN	UP000005640_9606_2022	39786.9	36142.2	35693.2	71763	71915.3	70399.7	57731	56649.3	55711.1	127524	123626	121599	164277	170940	168217	227315	213171	222081
O75882	ATRN	Attractin	ATRN_HUMAN	UP000005640_9606_2022	863.367	1276.6	998.845	1444.98	1359.99	1316.73	1869.53	2210.89	2299.89	3451.01	3664.14	3236.26	3337.46	3107.52	3774.86	11639.2	12006.1	10713.1
O75884	RBBP9	Serine hydrolase RBBP9	RBBP9_HUMAN	UP000005640_9606_2022	11760.6	11781.7	10576.2	15153.8	13762.4	15405.5	18686.3	19683.4	18828.1	21296.6	20859.3	19673.1	71028.2	66274.1	69595.2	112810	105451	108780
O75886	STAM2	Signal transducing adapter molecule 2	STAM2_HUMAN	UP000005640_9606_2022	3138.44	3217.05	2917.68	5166.86	6472.43	5663.86	8611.04	9181.76	8459.79	15253.5	14949.2	14805.9	20714.3	17894.2	20518.6	35784	37218.5	36489.4
O75891	ALDH1L1	Cytosolic 10-formyltetrahydrofolate dehydrogenase	AL1L1_HUMAN	UP000005640_9606_2022	110135	93705.3	107579	3303.76	6634.2	3271.15	6990.76	5829.97	4569.12	11525.3	9315.5	16947.2	9770.64	14699.5	8603.42	65330.9	59219.9	53326.1
O75896	TUSC2	Tumor suppressor candidate 2	TUSC2_HUMAN	UP000005640_9606_2022	2047.8	1441.39	1170.3	5219.73	5762.43	5820.77	7020.02	8320.89	7866.03	12466.7	15065.3	14067.7	7127.73	7370.55	5713.06	20430.8	23961.8	17040.1
O75907	DGAT1	Diacylglycerol O-acyltransferase 1	DGAT1_HUMAN	UP000005640_9606_2022	103.58	94.7118	74.1337	42.1486	94.7368	134.051	600.714	188.104	174.363	456.578	409.517	527.34	803.901	778.696	899.651	2539.83	1881.87	2046.08
O75909	CCNK	Cyclin-K	CCNK_HUMAN	UP000005640_9606_2022	6074.86	6040.3	5506.57	8663.6	9052.55	9685.46	15690.2	14867.2	15069.7	13631.5	15373	15659.1	30304.4	28948	29804.3	49245.5	48898.5	47451.9
O75911	DHRS3	Short-chain dehydrogenase/reductase 3	DHRS3_HUMAN	UP000005640_9606_2022	2462.71	1908.01	3448.06	2138.74	466.978	361.856	1075.62	687.882	434.133	1100.37	805.848	1033.47	1859.74	1728.23	702.526	4735.98	3145.08	2086.92
O75914	PAK3	Serine/threonine-protein kinase PAK 3	PAK3_HUMAN	UP000005640_9606_2022	129.907	374.078	41.5395	403.603	498.775	920.615	707.289	528.685	386.897	1303.21	1737.85	1479.97	791.798	977.987	1382.95	2404.14	2228.55	1700.72
O75915	ARL6IP5	PRA1 family protein 3	PRAF3_HUMAN	UP000005640_9606_2022	13539.5	12607.2	11877.8	35724.8	35120.1	36029.4	42383.1	44167.8	42264.7	49398.8	45082.6	44345.4	54360.8	56263.9	48352	235538	233819	228533
O75925	PIAS1	E3 SUMO-protein ligase PIAS1	PIAS1_HUMAN	UP000005640_9606_2022	2925.78	2871.04	3189.02	3690.27	3609.64	2584.62	3846.12	4507.13	4336.48	6147.66	5792.85	5390.09	10493	11738.1	11179.1	18257.9	17285	19243.9
O75928	PIAS2	E3 SUMO-protein ligase PIAS2	PIAS2_HUMAN	UP000005640_9606_2022	2148.74	1886.03	2274.28	3423.61	3574.57	2775.73	4771.55	3733.88	5258.89	6274.53	6646.59	6023.64	10197.7	11363.6	11693.1	12857.5	12061.7	11480.4
O75934	BCAS2	Pre-mRNA-splicing factor SPF27	SPF27_HUMAN	UP000005640_9606_2022	9914.75	8648.15	9697.31	20258.4	18655.9	19459	22515.3	23102.1	22122.8	52068.5	52237.5	54240.8	74595.8	75615.1	71939.4	137879	134544	131729
O75935	DCTN3	Dynactin subunit 3	DCTN3_HUMAN	UP000005640_9606_2022	52320.4	56793.9	53766.2	45276.7	42546.1	41329.2	54616.3	48721.1	51820.1	111503	106490	99115.8	94329.3	86615.8	92062.1	184216	177930	186923
O75937	DNAJC8	DnaJ homolog subfamily C member 8	DNJC8_HUMAN	UP000005640_9606_2022	58194.7	56592.1	51962.1	95480	103964	102694	121399	120953	119602	185819	177755	173085	223733	226964	226042	412759	386741	389847
O75940	SMNDC1	Survival of motor neuron-related-splicing factor 30	SPF30_HUMAN	UP000005640_9606_2022	15534.2	15863.2	14906	26217.2	26428.8	25473.8	38360.7	38999.4	37529.3	59212.7	60664.7	63967.8	147547	140201	142918	131234	131246	124120
O75943	RAD17	Cell cycle checkpoint protein RAD17	RAD17_HUMAN	UP000005640_9606_2022	3256.05	3082.29	3352.39	5928.45	4748.74	5836.3	4945.14	5170.36	5317.16	11244	11341.3	11819.8	17648.3	17657	17612.9	26257.7	25276.6	27432.4
O75947	ATP5PD	ATP synthase subunit d, mitochondrial	ATP5H_HUMAN	UP000005640_9606_2022	53197.4	52256.4	49898.2	101938	102723	97750.2	117889	124488	117612	236482	226018	236896	304153	328874	335643	425943	437502	428115
O75952	CABYR	Calcium-binding tyrosine phosphorylation-regulated protein	CABYR_HUMAN	UP000005640_9606_2022	156.444	NaN	NaN	NaN	NaN	NaN	NaN	NaN	NaN	NaN	NaN	NaN	NaN	NaN	NaN	NaN	NaN	NaN
O75954	TSPAN9	Tetraspanin-9	TSN9_HUMAN	UP000005640_9606_2022	731.309	527.62	555.185	386.821	525.819	197.993	1172.26	1422.86	1184.87	1142.53	1067.56	456.212	2913.25	3129.16	3756.81	2220.35	2105.55	1896.84
O75955	FLOT1	Flotillin-1	FLOT1_HUMAN	UP000005640_9606_2022	15275.1	15674	15893.1	14681.4	15708.3	17140	26799.9	28662.4	26868.7	31778.3	39795.2	38285.9	58720.4	56877	56923.4	71271.9	72423.7	71338.3
O75962	TRIO	Triple functional domain protein	TRIO_HUMAN	UP000005640_9606_2022	1391.09	1262.71	878.832	1668.72	2024.33	1863.54	1977.05	2718.69	2122	3669.59	3871.09	3702.16	5350.44	5290.91	5697	7412.29	6855.76	7556.24
O75964	ATP5MG	ATP synthase subunit g, mitochondrial	ATP5L_HUMAN	UP000005640_9606_2022	228931	221158	221756	135350	135962	136258	603253	601686	602456	175913	183617	169231	472913	486681	467707	681623	734272	645036
O75970	MPDZ	Multiple PDZ domain protein	MPDZ_HUMAN	UP000005640_9606_2022	3169.35	3136.19	3184.16	4184.96	4802.84	4408.46	6304.28	6776.55	6260.9	8721.8	9180.61	8726.55	13593.4	12576.4	13456.4	19499.7	18306.1	19672.3
O75976	CPD	Carboxypeptidase D	CBPD_HUMAN	UP000005640_9606_2022	10751.5	9702.23	9796.54	15609.5	16437.9	16114.1	20665	22281.9	22185.7	36503	38628.4	36412.2	56466.6	53687.8	54154	75899.6	71575	71444.4
O76003	GLRX3	Glutaredoxin-3	GLRX3_HUMAN	UP000005640_9606_2022	84678.7	84704.8	83014	136355	136167	131860	241941	243192	244906	306002	310924	298278	668616	672993	684199	842254	824556	818894
O76021	RSL1D1	Ribosomal L1 domain-containing protein 1	RL1D1_HUMAN	UP000005640_9606_2022	225943	225967	211285	253674	271161	262192	347445	331714	340000	553668	550161	538431	658028	722946	694889	587392	556836	554320
O76024	WFS1	Wolframin	WFS1_HUMAN	UP000005640_9606_2022	4164.65	4037.98	5213.05	6109.49	6524.9	5781.6	7745.53	8037.64	8225.31	13410.1	13653.4	12108	24519.6	22735.2	25248	33069.3	29887	32128.9
O76031	CLPX	ATP-dependent Clp protease ATP-binding subunit clpX-like, mitochondrial	CLPX_HUMAN	UP000005640_9606_2022	31784.8	29067.8	31740.8	43260.7	45074.6	42016.6	34955.1	36509.8	35598.4	47156.5	47408.1	48392.6	88552	85477.4	87567.5	139858	138395	142375
O76039	CDKL5	Cyclin-dependent kinase-like 5	CDKL5_HUMAN	UP000005640_9606_2022	NaN	NaN	NaN	103.298	86.8364	24.9589	NaN	NaN	NaN	358.881	178.817	240.425	375.445	164.838	70.7939	1225.4	1256.13	991.22
O76041	NEBL	Nebulette	NEBL_HUMAN	UP000005640_9606_2022	1354.69	1821.27	1459.86	1186.76	1644.88	1559.31	1501.59	1655.71	1383.7	4368.72	4114.8	3562.39	10812.7	9120.88	9623.17	6212.69	6460.89	6993.45
O76054	SEC14L2	SEC14-like protein 2	S14L2_HUMAN	UP000005640_9606_2022	5091.45	5092.35	4713.88	7705.21	8943.89	6592.55	11938.2	12777.7	12105.6	14644	14705.9	13720.3	22586	21069.8	21007	25251.3	28336.7	27007.4
O76064	RNF8	E3 ubiquitin-protein ligase RNF8	RNF8_HUMAN	UP000005640_9606_2022	772.565	1086.9	709.688	965.623	876.216	783.631	724.236	937.39	545.633	1071.74	1512.5	1642.67	3055.09	2174.46	1648.84	4281.85	3732.86	3564.64
O76070	SNCG	Gamma-synuclein	SYUG_HUMAN	UP000005640_9606_2022	1880.16	1285.11	1335.98	2993.02	2712.05	1832.26	3825.96	3655.47	3801.11	2731.78	3092.29	3252.3	6324.2	7138.15	5948.63	6289.44	5203.17	5987.86
O76071	CIAO1	Probable cytosolic iron-sulfur protein assembly protein CIAO1	CIAO1_HUMAN	UP000005640_9606_2022	36059	34636.6	29311.7	28462.2	28121.3	27741.6	37720.9	39624.9	39136.1	37978.8	40339.7	35066.2	48518.3	47674.2	52911.7	86476.4	85033.2	82714.8
O76074	PDE5A	cGMP-specific 3',5'-cyclic phosphodiesterase	PDE5A_HUMAN	UP000005640_9606_2022	884.305	881.114	758.358	1246.82	1229.62	1379.31	1564.65	2032.13	2257.44	4175.69	3414.9	4237.24	6439.14	7279.03	5935.22	10971.6	9716.82	10466.1
O76075	DFFB	DNA fragmentation factor subunit beta	DFFB_HUMAN	UP000005640_9606_2022	1646.89	1822.47	1897.76	3115.9	2293.21	1985.44	3552.6	3868.4	3723.76	4170.11	5554.05	4669.03	5188.15	6025.64	6079.55	13773.4	11232	14131.5
O76082	SLC22A5	Solute carrier family 22 member 5	S22A5_HUMAN	UP000005640_9606_2022	1182.38	1043.73	774.071	1054.35	1396.86	495.759	474.302	999.247	467.568	1372.65	1489.12	1264.31	2059.07	2330.69	1901.52	4430.97	3043.25	3508.62
O76094	SRP72	Signal recognition particle subunit SRP72	SRP72_HUMAN	UP000005640_9606_2022	16663.1	16216.4	16501.6	22737.8	23038.3	21324.7	43374.5	43662.2	44150.2	72666.2	72514.3	75918.6	70592.7	74811.3	71147.5	91550.1	87414.7	87179.5
O76095	JTB	Protein JTB	JTB_HUMAN	UP000005640_9606_2022	445.6	102.837	286.149	2600.59	2446.31	2279.75	1252.17	1037.66	970.732	2405.93	6018.85	5449.06	9314.52	8307.06	4364.54	5396.7	6078.74	3460.85
O77932	DXO	Decapping and exoribonuclease protein	DXO_HUMAN	UP000005640_9606_2022	2625.72	1938.96	2484.27	6347.78	5004.68	6034.96	7749.37	6437.73	7737.22	13547.1	14840.4	13624.8	30762.2	29189.1	28993.8	44073	42440.2	46744.5
O94760	DDAH1	N(G),N(G)-dimethylarginine dimethylaminohydrolase 1	DDAH1_HUMAN	UP000005640_9606_2022	37192.6	36594.9	35128.2	53837.4	55327.6	56778.8	61454.9	64405	62782.5	107197	110039	118167	238168	217035	228140	406106	391907	383854
O94761	RECQL4	ATP-dependent DNA helicase Q4	RECQ4_HUMAN	UP000005640_9606_2022	3755.89	3689.06	2931.83	5672.98	5999.21	6227.64	9400.47	11241.2	10237.4	12517.8	14097.3	12568.9	15691.2	15426.5	15822.5	30115.8	27046.1	28213.2
O94762	RECQL5	ATP-dependent DNA helicase Q5	RECQ5_HUMAN	UP000005640_9606_2022	7507.5	8183.08	5982.96	8265.19	8060.62	8138.13	13089.1	13391.9	12659.6	22340.3	22901.4	22287.6	35007.6	32360.8	34855.1	49057.3	47128.5	45498
O94763	URI1	Unconventional prefoldin RPB5 interactor 1	RMP_HUMAN	UP000005640_9606_2022	4655.75	3996.53	4140.32	7459.85	8625.79	8017.85	11222.9	11286	9617.68	17014	16853.3	17693.7	28660.4	28881.8	26054.6	28817.3	29082.5	31269.9
O94766	B3GAT3	Galactosylgalactosylxylosylprotein 3-beta-glucuronosyltransferase 3	B3GA3_HUMAN	UP000005640_9606_2022	2636.76	2277.09	2354.27	5973.83	5502.17	5803.98	7362.32	7180.4	7130.24	11561.4	11766.1	11351.9	18102.7	17876.4	18489.5	37154.9	37012.9	37595.2
O94768	STK17B	Serine/threonine-protein kinase 17B	ST17B_HUMAN	UP000005640_9606_2022	599.659	544.887	371.886	1200.04	2235.73	889.12	1773.99	2168.1	1216.39	3976.08	3335.42	2302.2	3822.06	2929.89	2489.53	7477.71	6601.64	7776.2
O94776	MTA2	Metastasis-associated protein MTA2	MTA2_HUMAN	UP000005640_9606_2022	30327	28759.3	28503.7	50511.8	49972	48741.9	67130.6	68658	66159.6	83720.4	83965.1	84002.9	166176	165522	164112	214678	212497	208197
O94782	USP1	Ubiquitin carboxyl-terminal hydrolase 1	UBP1_HUMAN	UP000005640_9606_2022	3367.68	3113.15	3104.81	4680.17	4738.83	4446.97	6644.25	7054.65	6584.58	10032.6	9400.98	9951.03	15455.3	15223.7	15291.1	22952.8	23627.5	22899.8
O94788	ALDH1A2	Retinal dehydrogenase 2	AL1A2_HUMAN	UP000005640_9606_2022	41435.8	42966	42013.3	72004.5	64570	67459.1	101058	109043	104196	183263	179343	182287	216549	206475	208479	252701	262491	259275
O94804	STK10	Serine/threonine-protein kinase 10	STK10_HUMAN	UP000005640_9606_2022	6236.6	5807.05	5051.81	10197.4	8593.41	10543.3	11627.4	12611.6	11869	24139.1	24731.1	23800.3	30240	25825.8	30786.7	52413.2	45247.4	47741.9
O94806	PRKD3	Serine/threonine-protein kinase D3	KPCD3_HUMAN	UP000005640_9606_2022	3344.72	4397.68	2460.52	5905.89	5369.53	6156.89	2774.73	3522.62	2520.07	6778.96	7680.93	7795.56	6832.91	4771.46	7183.68	10567	10269.3	8387.75
O94808	GFPT2	Glutamine--fructose-6-phosphate aminotransferase [isomerizing] 2	GFPT2_HUMAN	UP000005640_9606_2022	32980.6	36519.8	35020.7	39592.6	39822.3	41186.1	57379.7	54806.6	55139	96818.8	93114.1	86508.4	148755	146321	148099	278376	274674	271635
O94811	TPPP	Tubulin polymerization-promoting protein	TPPP_HUMAN	UP000005640_9606_2022	523.333	691.165	642.693	1612.03	1582.3	2239.71	2736.15	2185.32	1538.37	3028.84	3158.99	2623.01	7037.2	7649.86	6614.75	7509.29	9901.08	7972.58
O94813	SLIT2	Slit homolog 2 protein	SLIT2_HUMAN	UP000005640_9606_2022	22505.7	20982.1	24362	35106.3	36654.5	34363.4	36151.6	41076.6	34639.1	76214.3	74178.9	77470.8	95309.2	88271	84351.5	156599	146818	141453
O94817	ATG12	Ubiquitin-like protein ATG12	ATG12_HUMAN	UP000005640_9606_2022	7738.69	6812.41	4996.2	14840.7	17344.4	10238.4	7016.25	6149.36	6315.3	10645.9	10526.6	9541.04	6166.39	5406.54	6231.23	3600.04	3268.38	3553.43
O94819	KBTBD11	Kelch repeat and BTB domain-containing protein 11	KBTBB_HUMAN	UP000005640_9606_2022	2160.46	1002.66	958.629	2946.35	2068.41	1946.1	1960.68	2180.88	1983.61	3940.47	4020.82	4049.67	10501.4	8049.02	8406.17	11928.3	11724.8	10358.4
O94822	LTN1	E3 ubiquitin-protein ligase listerin	LTN1_HUMAN	UP000005640_9606_2022	5655.76	5554.16	4857.26	8597.93	7616.15	7773.29	8626.26	9420.92	8355.56	17733.1	18356.9	17994.3	24576.2	22702.9	24357.5	45702.1	41633.8	43070.3
O94826	TOMM70	Mitochondrial import receptor subunit TOM70	TOM70_HUMAN	UP000005640_9606_2022	30787.5	31385.6	27507.9	58854.9	60728.2	58443.1	72634	74220.8	71380.7	116769	116094	118466	209121	196477	201378	297261	294948	289068
O94827	PLEKHG5	Pleckstrin homology domain-containing family G member 5	PKHG5_HUMAN	UP000005640_9606_2022	236.983	235.464	95.0367	583.166	332.553	113.77	428.143	784.847	458.391	634.522	782.951	543.365	1088.54	1248.46	1050.48	1710.74	2719.77	1883.5
O94829	IPO13	Importin-13	IPO13_HUMAN	UP000005640_9606_2022	2718.82	2398.07	2887.41	2789.49	3175.49	3449.43	4827.66	4726.15	4019.9	4418.69	5095.33	5522.66	7069.5	6235.24	6056.16	13807.3	12993.2	12923.9
O94830	DDHD2	Phospholipase DDHD2	DDHD2_HUMAN	UP000005640_9606_2022	2864.21	2838.93	2844.58	6174.33	5138.96	5559.57	7345.25	7405.94	6207.77	9206.49	8864.36	8193.68	14277.5	13746.2	14118.6	23467.4	23786.1	24228
O94832	MYO1D	Unconventional myosin-Id	MYO1D_HUMAN	UP000005640_9606_2022	9519.82	9902.13	8984.3	12824.7	12592.3	12371.9	18613.2	19754	19910.9	31338.9	30436.6	31351.5	38388.6	36397	39659.4	66748.4	64974.2	66120
O94842	TOX4	TOX high mobility group box family member 4	TOX4_HUMAN	UP000005640_9606_2022	4111.02	3427.3	4230.72	8207.66	8479.41	8945.48	12144	11746.8	11769.1	17053.8	15265.5	16774.9	26036.8	25204.7	26254.6	28053.3	28865	27323.1
O94855	SEC24D	Protein transport protein Sec24D	SC24D_HUMAN	UP000005640_9606_2022	12591.2	11059.1	11969.6	32260	32658	31335.3	29263.5	28330.3	29822.1	38029.7	42257.9	42805.2	53675.6	54479.6	53549.9	100641	101668	102332
O94864	SUPT7L	STAGA complex 65 subunit gamma	ST65G_HUMAN	UP000005640_9606_2022	1833.45	2439.03	1825.79	3792.38	4777.68	4050.02	5403.09	6377.85	5838.8	11611.6	11578.8	12262.8	15567.5	14532.6	16247.9	21804.9	17924.1	20128.1
O94868	FCHSD2	F-BAR and double SH3 domains protein 2	FCSD2_HUMAN	UP000005640_9606_2022	1318.92	1165.32	1575.64	2373.03	2764.06	2190.54	3638.84	2948.92	3324.17	4959.28	4529.96	4629.44	9547.64	9902.46	8638.89	9955.83	8873.29	8812.29
O94874	UFL1	E3 UFM1-protein ligase 1	UFL1_HUMAN	UP000005640_9606_2022	12966.1	11959.6	12398.9	22361.7	22705.7	22336.4	27694.5	29722.1	29840.9	47373.8	48004.1	48814.2	72311.9	69223.1	72703.6	82958.2	80061.4	81847.7
O94880	PHF14	PHD finger protein 14	PHF14_HUMAN	UP000005640_9606_2022	1978.73	1769.8	1942.05	3688.87	4488.86	4186.37	6281.85	6773.16	6384.43	10465.8	10891.8	9808.73	25122.4	21167.7	20746.9	28379.9	26439.5	27456.4
O94885	SASH1	SAM and SH3 domain-containing protein 1	SASH1_HUMAN	UP000005640_9606_2022	732.919	355.576	323.953	592.427	748.232	476.253	753.97	795.626	583.806	1290.24	1149.4	804.378	1878.56	1396.07	1280	2537.17	1938.19	2609.48
O94886	TMEM63A	CSC1-like protein 1	CSCL1_HUMAN	UP000005640_9606_2022	3018.5	1309.55	1053.31	2714.59	2703.47	2901.14	4077.71	3027.53	3185.93	7223.17	5667.33	5107.67	8146.78	7201.47	10925.2	22449.1	18331.9	17462.7
O94887	FARP2	FERM, ARHGEF and pleckstrin domain-containing protein 2	FARP2_HUMAN	UP000005640_9606_2022	3161.04	2918.76	3220.8	3141.22	2104.62	2737.52	4454.83	3941.6	3135.23	5749.88	3625.76	6024.31	6624.08	5940.48	7307.36	10182.8	9778.68	8980.34
O94888	UBXN7	UBX domain-containing protein 7	UBXN7_HUMAN	UP000005640_9606_2022	13469.7	13577	12954.3	23682.6	25527.1	25931.4	29905.7	31534.6	32296.7	35253.1	35415	37871.9	77615.9	75645.9	77074.1	87367.2	88611.1	84551.3
O94889	KLHL18	Kelch-like protein 18	KLH18_HUMAN	UP000005640_9606_2022	1105.38	1247.41	160.1	1176.14	1570.31	1548.09	2654.9	1448.2	2354.19	1577.75	1422.74	2215.26	5493.67	3922.24	4790.09	4856.71	3709.64	4107.46
O94898	LRIG2	Leucine-rich repeats and immunoglobulin-like domains protein 2	LRIG2_HUMAN	UP000005640_9606_2022	550.757	417.734	314.705	1154.91	1225.74	868.052	720.114	1203.48	527.899	1646.35	1713.62	1414.63	3824.15	3053.27	3854.24	4983.45	4715.88	3911.73
O94901	SUN1	SUN domain-containing protein 1	SUN1_HUMAN	UP000005640_9606_2022	3510.22	3561.9	2998.87	6345.46	6338.61	6020.57	8176.72	9292.45	9099.58	10759.6	10366.7	9803.11	19725.3	18854.3	20023.3	22245.3	21487.1	21763.1
O94903	PLPBP	Pyridoxal phosphate homeostasis protein	PLPHP_HUMAN	UP000005640_9606_2022	16109.2	16187.3	14850.2	23939.2	24606.4	24479.3	55855.6	51165.3	52669.5	56173.1	56126.3	55472.7	48516.7	44463.8	45132.2	89100.9	86626.3	88118.9
O94905	ERLIN2	Erlin-2	ERLN2_HUMAN	UP000005640_9606_2022	20110.3	20232.6	20016.8	49705	51088.9	47215.4	44021.2	42703	42468.1	68976.1	72515.8	72599.3	160384	162111	163232	169001	165076	164944
O94906	PRPF6	Pre-mRNA-processing factor 6	PRP6_HUMAN	UP000005640_9606_2022	34238.3	36022.9	33545	57902.7	59710.3	57205.7	53478.1	55050.7	53454.1	81767.8	83562.5	81957	143361	138615	139529	162861	160026	162609
O94910	ADGRL1	Adhesion G protein-coupled receptor L1	AGRL1_HUMAN	UP000005640_9606_2022	1063.28	490.596	1002.06	1306.92	1344	1343.59	1109.01	1449.45	1851.03	1883.79	2188.22	2401.01	2261.29	1908.8	1794.63	6150.89	5709.78	6011.11
O94913	PCF11	Pre-mRNA cleavage complex 2 protein Pcf11	PCF11_HUMAN	UP000005640_9606_2022	3619.21	2963.54	2913.01	6375.88	6530.37	6052.08	8101.06	8923.7	8830.79	13342	14177.6	14016.4	23262.4	22735.7	22022.3	32235.3	31638.1	31641.8
O94915	FRYL	Protein furry homolog-like	FRYL_HUMAN	UP000005640_9606_2022	1861.24	1979.54	2073.69	3073.99	2916	2728.77	3627.18	3768.76	3376.99	5902.39	5753.5	5501.5	9618.26	9609.79	10063.2	14931	13277.4	13567.8
O94916	NFAT5	Nuclear factor of activated T-cells 5	NFAT5_HUMAN	UP000005640_9606_2022	553.61	519.596	628.364	1414.31	1331.77	1114.07	1571.7	1608.68	1422.06	2357	2668.1	2663	3304.74	2965.93	3132.54	5387.68	5263.4	5305.66
O94919	ENDOD1	Endonuclease domain-containing 1 protein	ENDD1_HUMAN	UP000005640_9606_2022	1883.22	1838.81	1559.12	2045.67	2612.19	2494.72	3718.72	2856.43	2305.33	6372.94	6400.81	5448.32	9510.64	10599.9	10931	14056.7	12487.3	12476
O94921	CDK14	Cyclin-dependent kinase 14	CDK14_HUMAN	UP000005640_9606_2022	353.132	291.673	306.177	110.644	161.867	84.3283	504.872	511.641	472.807	1103.68	1430.81	441.272	891.629	747.508	709.547	1441.09	1091.42	1245.46
O94923	GLCE	D-glucuronyl C5-epimerase	GLCE_HUMAN	UP000005640_9606_2022	2258.78	1180.23	1394.8	3207.39	3192.39	2214.59	2998.6	3293.09	3682.23	3778.42	3716.53	4017.8	5141.81	4943.22	5515.21	11490.7	10900.2	10152.5
O94925	GLS	Glutaminase kidney isoform, mitochondrial	GLSK_HUMAN	UP000005640_9606_2022	22791.9	28019.3	26910	33012	37994	36159.6	40095.6	40953	43875.5	57989.9	59566.9	61722.9	83612.1	86909.1	86585.7	123599	111933	109386
O94927	HAUS5	HAUS augmin-like complex subunit 5	HAUS5_HUMAN	UP000005640_9606_2022	7040.78	7104.44	7149.09	10669.4	10173.9	8807.67	11931.9	12754.2	12823.1	22444.9	24835.4	24263.2	51733.4	50429.1	48397.3	56884.5	54080.7	56928.1
O94941	UBOX5	RING finger protein 37	RNF37_HUMAN	UP000005640_9606_2022	2271.63	1439.61	2533.75	2234.97	2494.55	878.914	3117.81	2185.69	1413.01	3134.68	3751.94	3172.91	7264.35	6569.22	6649.28	15712.8	7735.05	11767.2
O94952	FBXO21	F-box only protein 21	FBX21_HUMAN	UP000005640_9606_2022	1687.95	1398.82	1121.84	2246.7	3341.95	2816.58	3241.43	2945.17	2544.78	5406.05	5999.89	2314.87	11747.1	10953.9	11087.7	22608.4	24450.9	24045.2
O94953	KDM4B	Lysine-specific demethylase 4B	KDM4B_HUMAN	UP000005640_9606_2022	2409.3	2581.75	2189.18	3773.5	4417.78	3612.63	4230.6	4032.23	4011.8	8276.73	8029.57	8589.78	11875.5	10665.8	10870.2	17168.3	18362.9	18850.3
O94955	RHOBTB3	Rho-related BTB domain-containing protein 3	RHBT3_HUMAN	UP000005640_9606_2022	564.068	688.169	594.786	1351.77	676.584	644.019	1346.63	1494.12	1255.69	2030.34	1621	1376.8	1929.31	1383.88	2107.55	2941.28	2924.45	3533.37
O94964	SOGA1	Protein SOGA1	SOGA1_HUMAN	UP000005640_9606_2022	1397.44	1641	1335.2	2301.67	2821.77	3470.82	4474.8	4614.41	5339.11	6581.87	6814.68	6532	9999.21	9567.48	9253.53	12442.3	12734.4	13433.5
O94966	USP19	Ubiquitin carboxyl-terminal hydrolase 19	UBP19_HUMAN	UP000005640_9606_2022	7227.25	8038.04	7727.92	11762.3	12078	11301.7	15385.8	15501.2	13930.3	32857.1	33553.1	34608.2	40174.6	40632.6	41457.6	62839.2	62821.8	62729.1
O94967	WDR47	WD repeat-containing protein 47	WDR47_HUMAN	UP000005640_9606_2022	2059.12	1543.21	1710.73	2044.17	2363.58	2323.54	2639.71	2553.78	2627.92	3339.87	3290.77	3039.58	8794.58	8963.72	7854.13	10701.9	8954.56	9411.48
O94972	TRIM37	E3 ubiquitin-protein ligase TRIM37	TRI37_HUMAN	UP000005640_9606_2022	1578.6	840.787	74.8503	3442.9	4107.05	4928.68	4260.58	4042.53	3480.09	3346.39	3396.54	2776.75	6875.34	5477.01	5370.19	5535.96	5331.08	6482.28
O94973	AP2A2	AP-2 complex subunit alpha-2	AP2A2_HUMAN	UP000005640_9606_2022	22213.4	20725.4	20882.2	31032.7	32982.7	30284.3	54175.2	57620.8	57197.9	85737.1	88774	90331.7	129102	137123	129499	255451	229217	245587
O94979	SEC31A	Protein transport protein Sec31A	SC31A_HUMAN	UP000005640_9606_2022	17043.5	16613.7	16454.8	31840.6	31451.6	31171.2	42611.5	44380	42971.1	65601.6	71252.9	69108.5	112676	109642	104127	112732	104591	109670
O94985	CLSTN1	Calsyntenin-1	CSTN1_HUMAN	UP000005640_9606_2022	878.23	852.138	635.511	1456.46	2295.33	1554.14	2511.59	2643.68	2228.49	4644.47	4461.29	5990.82	5935.45	5565.1	5606.27	6164.73	5243.02	6056.59
O94991	SLITRK5	SLIT and NTRK-like protein 5	SLIK5_HUMAN	UP000005640_9606_2022	946.036	803.872	1340.96	3263.06	2470.31	3468.5	1865.58	2184.44	2147.51	3005.34	3479.49	3888.49	5115.12	4838.45	4036.74	11095.7	9713.74	12430.8
O94992	HEXIM1	Protein HEXIM1	HEXI1_HUMAN	UP000005640_9606_2022	3381.7	3443.38	3139.49	7364.39	7115.48	7818.34	11750.7	12548.3	12014.8	13493.6	12439.2	13069.1	28204.7	26245.1	26737.8	43393.5	41788.9	44024.4
O95057	DIRAS1	GTP-binding protein Di-Ras1	DIRA1_HUMAN	UP000005640_9606_2022	1501.34	1477.47	936.516	1945.6	1546.81	946.097	2585.02	2749.44	2055.41	4381.58	5079.7	4296.41	7300.26	8084.1	7423.14	7578.74	7803.53	9320.28
O95059	RPP14	Ribonuclease P protein subunit p14	RPP14_HUMAN	UP000005640_9606_2022	6153.88	5183.43	3955.57	8077.77	8740.31	8135.13	11375	12972.2	11661.3	13486.7	13965.4	14946.4	36620.8	31508.2	32723.6	39858.9	37774.2	40940.3
O95067	CCNB2	G2/mitotic-specific cyclin-B2	CCNB2_HUMAN	UP000005640_9606_2022	5169.88	2928.98	4020.58	4794.51	5329.96	4887.27	6192.92	6145.79	5882.62	7253.75	7039.06	6818.94	12385.8	13855.4	13455.9	23002	23428.7	23077.1
O95070	YIF1A	Protein YIF1A	YIF1A_HUMAN	UP000005640_9606_2022	986.148	1285.92	1491.32	1343.24	1100.96	1175.95	4598.43	3616.82	5201.89	6030.51	7519.27	7553.58	7356.59	6605.82	7710.07	5640.99	4433.5	5098.58
O95071	UBR5	E3 ubiquitin-protein ligase UBR5	UBR5_HUMAN	UP000005640_9606_2022	10340.6	10634.6	10794	17124.8	17639.4	17951.9	24570.3	26252.6	24796.7	32167.9	30920.8	31820.3	57737.8	56492.6	58075.5	86350	85383.9	86035.7
O95081	AGFG2	Arf-GAP domain and FG repeat-containing protein 2	AGFG2_HUMAN	UP000005640_9606_2022	403.048	311.547	471.746	289.91	611.005	333.858	1019.72	724.558	646.848	1392.24	1567.63	638.9	1892.03	2394.99	2201.48	9092.47	7308.12	5294.56
O95104	SCAF4	SR-related and CTD-associated factor 4	SCAF4_HUMAN	UP000005640_9606_2022	11708.9	12047.8	9372.66	26548.7	27264.9	27903.5	20136.3	20484.7	21231.6	33758	33157.2	31697.1	47543.9	47754.3	49462.2	66387.1	61570.1	70099.8
O95136	S1PR2	Sphingosine 1-phosphate receptor 2	S1PR2_HUMAN	UP000005640_9606_2022	651.2	253.487	388.467	NaN	NaN	NaN	1270.46	1290.62	1177.51	1465.85	1000.15	1505.79	5635.19	4276.32	4450	4853.38	3024.93	3286.72
O95139	NDUFB6	NADH dehydrogenase [ubiquinone] 1 beta subcomplex subunit 6	NDUB6_HUMAN	UP000005640_9606_2022	14303.3	12873.2	12841.4	26638.6	24268.1	21964.4	36280.9	38769.1	38663.4	38927.2	33776.1	33647	130085	128039	136703	83093.4	93532.8	107332
O95140	MFN2	Mitofusin-2	MFN2_HUMAN	UP000005640_9606_2022	4927.59	4515.69	3857.04	9224.92	8563.06	8359.59	13257.8	14074.3	13717.2	18606.8	18021.8	16774.6	26207.3	26419.6	25851	33213.8	31510.7	31812.8
O95149	SNUPN	Snurportin-1	SPN1_HUMAN	UP000005640_9606_2022	3119.91	4729.61	3255.5	4859.16	4678.96	5441.45	4950.42	4059.76	6789.57	9481.07	5870.64	8709.38	15637.6	11991.1	13192.6	28162.8	25340.9	22693.3
O95155	UBE4B	Ubiquitin conjugation factor E4 B	UBE4B_HUMAN	UP000005640_9606_2022	12167.9	11997.4	11514.7	25404.5	23811.2	23686.5	26745.9	28760.8	28405.9	60031.8	56287.9	59503.3	92196.9	84673.7	91230.4	123378	109881	115385
O95159	ZFPL1	Zinc finger protein-like 1	ZFPL1_HUMAN	UP000005640_9606_2022	1712.71	2328.05	2281.97	8622.74	8572.74	8313.62	5529.71	6324.91	6466.67	3782.03	4081.65	4488.14	11653.5	11177.1	11686.9	8383.96	8734.79	8638.43
O95163	ELP1	Elongator complex protein 1	ELP1_HUMAN	UP000005640_9606_2022	16970	16670.5	17335.1	38055.5	36621.2	37520.6	36128.7	36164	34467.8	60590	60826.4	61728.3	95308	91510.3	94165.4	94293.5	90588.4	91129.1
O95164	UBL3	Ubiquitin-like protein 3	UBL3_HUMAN	UP000005640_9606_2022	55.8947	152.57	297.082	381.043	282.787	265.902	539.485	484.361	465.218	539.345	696.249	1078.71	2674.9	1587.53	1583.36	1351.26	1749.72	1217.78
O95167	NDUFA3	NADH dehydrogenase [ubiquinone] 1 alpha subcomplex subunit 3	NDUA3_HUMAN	UP000005640_9606_2022	4654.66	4654.75	4806.4	8375.54	9017.15	7904.36	18095.7	19828.6	20754.1	39470.2	32885.6	38481.6	54119	52588.5	52018	107099	102583	107828
O95168	NDUFB4	NADH dehydrogenase [ubiquinone] 1 beta subcomplex subunit 4	NDUB4_HUMAN	UP000005640_9606_2022	39816.8	36323.6	34623.7	62615.4	60536.2	58852.1	97522.4	96881.2	96475.1	52378	50627.9	54132.4	150007	145960	147642	234298	228435	232118
O95169	NDUFB8	NADH dehydrogenase [ubiquinone] 1 beta subcomplex subunit 8, mitochondrial	NDUB8_HUMAN	UP000005640_9606_2022	16767.5	10081.8	14075.7	20728.1	24462.6	21656.9	35388.4	37023.8	32222	46382.1	46019.3	49061	102682	93972.5	93563.5	117436	106216	109735
O95178	NDUFB2	NADH dehydrogenase [ubiquinone] 1 beta subcomplex subunit 2, mitochondrial	NDUB2_HUMAN	UP000005640_9606_2022	21282.9	21588.3	9536.08	42715.4	38222.7	40215.8	59893.6	59354.5	58247.6	90692.6	98289.2	96232.2	170510	158410	171324	237066	238555	219604
O95182	NDUFA7	NADH dehydrogenase [ubiquinone] 1 alpha subcomplex subunit 7	NDUA7_HUMAN	UP000005640_9606_2022	10822.9	9778.44	10743.1	17073.1	18111.7	18006.3	21160.3	21416.1	21480.7	38089.3	33076.4	36221.1	47271	46553.6	48058.5	119159	116090	112402
O95197	RTN3	Reticulon-3	RTN3_HUMAN	UP000005640_9606_2022	54554	57553.6	54422.6	24595.1	28294.9	25663.1	123448	118834	123915	115719	104603	98355.7	56910.3	50328.5	48971.3	41141.8	42476.6	39181.6
O95201	ZNF205	Zinc finger protein 205	ZN205_HUMAN	UP000005640_9606_2022	2313.36	2359.78	1135.6	908.768	873.952	991.049	826.525	699.436	1331.26	2546.43	2934.18	2025.92	2992.29	2906.47	2115.67	7398.13	2348.04	4985.07
O95202	LETM1	Mitochondrial proton/calcium exchanger protein	LETM1_HUMAN	UP000005640_9606_2022	66389.9	54510.6	56545.5	76070.4	80719.9	76099.8	83686.3	86430.3	87393.3	130862	131944	130132	197835	206219	207028	339093	339068	339022
O95208	EPN2	Epsin-2	EPN2_HUMAN	UP000005640_9606_2022	2786.3	2515.79	2886.78	2825.11	2348.38	2380	3803.18	4385.88	4260.92	8004.9	8561.79	8900.62	15014.4	14519.3	14625.7	14249.8	14256.9	14058.6
O95210	STBD1	Starch-binding domain-containing protein 1	STBD1_HUMAN	UP000005640_9606_2022	7877.02	9194.55	12096.2	4454.24	5341.76	3081.83	2774.78	3448.41	2962.61	1987.12	2911.74	3571.32	6051.44	4285.87	5967.08	14814.7	14505.5	13262.8
O95218	ZRANB2	Zinc finger Ran-binding domain-containing protein 2	ZRAB2_HUMAN	UP000005640_9606_2022	24517.4	23128.7	23234.7	48473.2	52145.5	50173.2	33896.5	34504.7	32786.3	69212.8	70358.5	69302.9	59710.5	55918.8	57029.4	67175.4	65344.4	65954.7
O95219	SNX4	Sorting nexin-4	SNX4_HUMAN	UP000005640_9606_2022	6312.68	5545.92	6064.52	9629.49	9757.98	9502.89	13908.2	16217.6	13811.8	19053.7	16871.9	18378.3	33457.7	30638.9	29836.6	35899.7	37456.8	36279.3
O95229	ZWINT	ZW10 interactor	ZWINT_HUMAN	UP000005640_9606_2022	8090.84	7300.61	6732.48	6149.4	5840.2	5910.53	9940.39	9251.64	9736.26	17847	18150.4	19085	34862.9	30607.6	31341.3	47407.9	48626.4	48409.6
O95232	LUC7L3	Luc7-like protein 3	LC7L3_HUMAN	UP000005640_9606_2022	25475.3	25751.1	26932.2	43872.5	41621.2	40835.9	54068.4	60098.2	57467.9	53502.7	55417.6	54923.6	123693	117632	125601	143228	141464	136141
O95235	KIF20A	Kinesin-like protein KIF20A	KI20A_HUMAN	UP000005640_9606_2022	2233.95	1867.64	1925.47	2627.23	2792.37	2598.86	4591.25	4284.14	3885.37	6272.47	6152.02	6310.77	11811.2	10605.3	10155.5	17988	16406.5	17035.4
O95239	KIF4A	Chromosome-associated kinesin KIF4A	KIF4A_HUMAN	UP000005640_9606_2022	16780.8	15483.7	14117.5	27698.5	27344.8	25706.8	28616.4	28989.9	28015.9	45517.6	49164.4	46096.8	75193.1	76907.5	75023.2	93762.3	92192.3	91335.1
O95243	MBD4	Methyl-CpG-binding domain protein 4	MBD4_HUMAN	UP000005640_9606_2022	1078.65	780.538	1054.83	1264.48	1261.87	1481.78	1345.62	1033.29	1099.47	2460.15	1828.58	1212.02	3397.22	3895.09	3872.41	4573.24	5108.39	5395.8
O95248	SBF1	Myotubularin-related protein 5	MTMR5_HUMAN	UP000005640_9606_2022	2686.14	2405.68	2213.11	4147.42	4929.15	4642.01	5532.93	6031.46	6153.57	9237.73	9311.86	7917.33	19040.1	19005.6	19041.9	36490.2	36774.9	35284.6
O95249	GOSR1	Golgi SNAP receptor complex member 1	GOSR1_HUMAN	UP000005640_9606_2022	2858.76	2565.67	2612.87	4091.25	6120.41	4046.04	5588.95	4967.78	4056.18	5213.07	5813.51	6565.2	9258.6	8905.97	9465.84	7485.63	6648.78	7715.79
O95251	KAT7	Histone acetyltransferase KAT7	KAT7_HUMAN	UP000005640_9606_2022	5124.91	5039.7	4975.62	6552.03	6113.04	5999.32	16300.9	15002.3	14986.7	11679	12083	11976.4	16774.6	17210.5	16417.8	30770.1	31837.9	30320.9
O95258	SLC25A14	Brain mitochondrial carrier protein 1	UCP5_HUMAN	UP000005640_9606_2022	927.019	782.762	1670.08	2573.4	2307.19	1571.27	1637.33	1491.18	1348.12	1979.2	1977.44	1663.92	5364.63	3234.75	4473.71	5943.43	6210.98	5065.19
O95260	ATE1	Arginyl-tRNA--protein transferase 1	ATE1_HUMAN	UP000005640_9606_2022	1906.93	1410.45	1849.37	2856.22	2606.68	2559.49	3567.69	4074.14	4222.44	6819.19	8285.31	7415.59	14284.3	14229.9	13623.7	21407.8	16204.7	20588.1
O95271	TNKS	Poly [ADP-ribose] polymerase tankyrase-1	TNKS1_HUMAN	UP000005640_9606_2022	385.748	204.198	308.8	393.423	645.826	477.22	1519.05	1184.99	952.397	1057.35	1023.77	1356.54	1555.83	1059.57	1077.73	2151.75	2084.11	2258.68
O95292	VAPB	Vesicle-associated membrane protein-associated protein B/C	VAPB_HUMAN	UP000005640_9606_2022	25440.5	23810.5	23442.7	23043.3	20936.9	20470.8	20403.1	22478.2	20847.6	29471.5	26067.4	28584.1	59549.5	55491.4	59085.4	74793.1	73334.9	74130.8
O95295	SNAPIN	SNARE-associated protein Snapin	SNAPN_HUMAN	UP000005640_9606_2022	4911.98	5650.79	6034.62	9950.52	14224.6	12316.7	16966.1	10826.3	7914.02	19479.1	19211.1	18185.4	32627.6	30152.5	32316.9	42886.3	42653.3	43168.4
O95297	MPZL1	Myelin protein zero-like protein 1	MPZL1_HUMAN	UP000005640_9606_2022	3768.51	4515.62	4508.9	5894.13	5589.04	4861.62	7376.56	7978.83	8278.6	12527.6	13175.2	12739.5	19604.2	19488.8	18021.5	37653.3	38979.7	34759.2
O95298	NDUFC2	NADH dehydrogenase [ubiquinone] 1 subunit C2	NDUC2_HUMAN	UP000005640_9606_2022	36565.9	37201.2	33530.6	22402.2	20617.9	22482.8	24066.7	25714.4	22892.2	60312.2	62730	62735	77986.1	79017	74790.4	59924.3	57058.9	58246.2
O95299	NDUFA10	NADH dehydrogenase [ubiquinone] 1 alpha subcomplex subunit 10, mitochondrial	NDUAA_HUMAN	UP000005640_9606_2022	23911.4	21622.7	20871.6	38558.9	37680.9	37019.6	42313.9	45772.6	48263.3	55356.3	56196.7	60417.6	83866.1	78765.7	80829.7	144060	139546	141051
O95302	FKBP9	Peptidyl-prolyl cis-trans isomerase FKBP9	FKBP9_HUMAN	UP000005640_9606_2022	13548.6	13320	12432.4	12468.4	14322.8	12522.6	21742.9	22147.5	20924.8	50599.1	51745	53331.1	49719.6	46841.8	50401.6	50146.2	51192.9	51587
O95319	CELF2	CUGBP Elav-like family member 2	CELF2_HUMAN	UP000005640_9606_2022	1519.02	933.758	1703.13	1219.8	1163.76	1157.05	1655.77	1575.29	2969.19	5021.4	4590.12	5386.6	5046.18	5662.22	5376.01	8104.42	7681.43	8945.95
O95336	PGLS	6-phosphogluconolactonase	6PGL_HUMAN	UP000005640_9606_2022	46596.9	50689	44135.9	99675.4	103023	118343	143328	140781	149164	245598	233364	237402	572654	548913	542612	732996	764854	709571
O95340	PAPSS2	Bifunctional 3'-phosphoadenosine 5'-phosphosulfate synthase 2	PAPS2_HUMAN	UP000005640_9606_2022	4398.84	3796.61	3555.5	5186.13	5388.42	5788.48	9316.03	7913.08	7931.25	12250.3	12275.7	12559.2	22113.1	22875.5	22590.8	23446.3	23520.9	22222.4
O95347	SMC2	Structural maintenance of chromosomes protein 2	SMC2_HUMAN	UP000005640_9606_2022	32834.3	30973.2	31142.9	55102.8	55723.3	53310.5	72128.1	73127.9	71168.4	120520	122133	124529	153801	147416	150369	278114	267499	274546
O95352	ATG7	Ubiquitin-like modifier-activating enzyme ATG7	ATG7_HUMAN	UP000005640_9606_2022	11356.8	10959.4	11672.3	14654.5	16100.1	14029.8	19549.9	20169.2	20197.9	23404.3	23214.9	22639.9	44401.5	46319.1	45281.6	85484.2	84126.6	84565
O95359	TACC2	Transforming acidic coiled-coil-containing protein 2	TACC2_HUMAN	UP000005640_9606_2022	1171.87	1070.69	1002.02	2658.23	2955.45	2955.71	3164.02	2771.5	2867.27	2762.31	2647.17	2341.98	6691.95	6140.74	6159.23	10622.6	9887.26	8707.01
O95363	FARS2	Phenylalanine--tRNA ligase, mitochondrial	SYFM_HUMAN	UP000005640_9606_2022	2867.77	3325.56	2880.94	4697.56	3271.4	3508.94	10119.3	8394.84	9432.68	12465.4	11938	12066.4	20133.5	21797.9	22224.6	23030.8	20755.3	23093.6
O95372	LYPLA2	Acyl-protein thioesterase 2	LYPA2_HUMAN	UP000005640_9606_2022	34545.2	34936.7	30473.7	38198.7	36662	39454.3	47825.9	46929.3	45831.7	76238	78119.8	79276.7	137743	126428	141831	178198	167861	180509
O95373	IPO7	Importin-7	IPO7_HUMAN	UP000005640_9606_2022	101936	102221	104768	157440	162275	147766	163945	169753	172980	219901	205476	227834	253042	246790	246098	526069	497028	498574
O95376	ARIH2	E3 ubiquitin-protein ligase ARIH2	ARI2_HUMAN	UP000005640_9606_2022	11030.4	9669.51	9559.99	12262.1	13917.4	12824.3	16241.9	17394.1	17681	21245.8	20655.6	19974	53094.1	47104.4	48960.7	59046.6	54081.8	60461.1
O95379	TNFAIP8	Tumor necrosis factor alpha-induced protein 8	TFIP8_HUMAN	UP000005640_9606_2022	5228.17	3986.18	4783.65	5473.94	5186.21	4662.49	3011.5	2496.1	1568.34	4740.97	4902.25	3998.5	9960.95	10202	10125.2	13788.9	14401.2	15551.7
O95382	MAP3K6	Mitogen-activated protein kinase kinase kinase 6	M3K6_HUMAN	UP000005640_9606_2022	234.235	358.363	431.294	754.316	581.907	652.023	1074.21	1165.33	1101.59	1190.25	1882.03	1597.63	1848.04	1732.35	1966.61	3859.81	4133.6	4018.9
O95391	SLU7	Pre-mRNA-splicing factor SLU7	SLU7_HUMAN	UP000005640_9606_2022	1673.54	1632.8	1240.44	2730.42	2375.68	2784.95	2932.55	3141.13	3041.61	3318.4	3499.69	3780.46	5979.1	6434.72	5787.94	10256.6	10074.5	9990.12
O95394	PGM3	Phosphoacetylglucosamine mutase	AGM1_HUMAN	UP000005640_9606_2022	14620.9	14867.6	15642.1	23337.5	24030.6	24235.9	32305.2	32706.5	32502.1	47510.4	49501	47462.9	55812.1	56109.1	57916.9	132760	126512	129382
O95396	MOCS3	Adenylyltransferase and sulfurtransferase MOCS3	MOCS3_HUMAN	UP000005640_9606_2022	2865.45	2916.42	3179.22	3475.95	3725.76	3611.98	4941.53	5762.1	5650.99	10182.6	11360.3	12134.4	17887.1	15066	17619.9	21591.2	21356	22160.3
O95397	PLEKHA8P1	Putative protein PLEKHA9	PKHA9_HUMAN	UP000005640_9606_2022	NaN	NaN	3099.33	NaN	NaN	NaN	NaN	NaN	NaN	NaN	NaN	NaN	NaN	NaN	NaN	NaN	NaN	NaN
O95400	CD2BP2	CD2 antigen cytoplasmic tail-binding protein 2	CD2B2_HUMAN	UP000005640_9606_2022	34301.1	34097.5	33713	96977.5	97849.4	92523.4	70822.9	69996.4	72327.5	67560.5	73139.4	67549.6	141658	132704	140755	261266	264979	273205
O95402	MED26	Mediator of RNA polymerase II transcription subunit 26	MED26_HUMAN	UP000005640_9606_2022	1723.33	1992.75	1583.3	3540.64	3589.28	4928.34	4941.12	5365.34	4454.52	5228.51	3676.8	5223.21	9401.54	6715.74	8336.31	14339.1	15718.4	17250.1
O95405	ZFYVE9	Zinc finger FYVE domain-containing protein 9	ZFYV9_HUMAN	UP000005640_9606_2022	1661.84	933.579	840.013	1360.37	1148.61	1182.2	2029.16	2218.54	1940.85	3529.6	3962.9	3762.16	4788.24	4655.1	4282.68	5232.16	4434.63	5095.73
O95409	ZIC2	Zinc finger protein ZIC 2	ZIC2_HUMAN	UP000005640_9606_2022	11253.5	3418.08	2081.79	9224.05	8821.04	6974.39	4888.92	7981.69	10406.4	18801	20796.4	18260.6	21347.9	20567.3	20313.9	17449.6	17774.6	14740.5
O95425	SVIL	Supervillin	SVIL_HUMAN	UP000005640_9606_2022	1421.41	1063.49	1141.42	1675.89	1305.26	1287.06	2227.88	2269.47	2122.45	4518.23	3570.64	3605.56	6749.83	7492.29	6366.52	7834.56	6199.44	7093.76
O95429	BAG4	BAG family molecular chaperone regulator 4	BAG4_HUMAN	UP000005640_9606_2022	2541.53	2304.06	2491.5	5355.72	5463.89	5388.63	6105.14	6220.41	6337.3	9761.78	10549	10126.4	26108.3	22352.1	24537.1	23715.2	23237.8	23938.7
O95433	AHSA1	Activator of 90 kDa heat shock protein ATPase homolog 1	AHSA1_HUMAN	UP000005640_9606_2022	57375.4	56562.3	53685.1	115787	117876	114017	135914	140231	138739	154402	159246	164153	272725	263062	274882	276563	269791	281096
O95445	APOM	Apolipoprotein M	APOM_HUMAN	UP000005640_9606_2022	709.937	782.698	109.99	23368.8	15931	20114	28442.2	22366.8	26301.1	7836.27	6809.89	7665.08	49921.1	50362.2	53062.8	76821.2	72767	74740.1
O95453	PARN	Poly(A)-specific ribonuclease PARN	PARN_HUMAN	UP000005640_9606_2022	8463.08	7353.5	7149.38	13206.3	13565.8	13688.1	16003.1	16088	16175.2	20691	20875	20698.2	34252.6	34152.3	35611.1	44826.6	43373.7	43582.1
O95456	PSMG1	Proteasome assembly chaperone 1	PSMG1_HUMAN	UP000005640_9606_2022	14914.9	12762.8	14986.6	14800.3	14548.8	13718	21376.5	20848.8	19160.2	46678.6	49649.7	47987.6	39147.7	34630.9	36484.1	86594.3	79359.4	77212.2
O95470	SGPL1	Sphingosine-1-phosphate lyase 1	SGPL1_HUMAN	UP000005640_9606_2022	7898.87	7515.58	7930.5	12652.3	12488	10816.1	15531.3	15251.1	15447.4	17800.7	17224.9	17909.2	34473.9	33198.4	35240.7	59413.4	60121.7	57510.2
O95476	CTDNEP1	CTD nuclear envelope phosphatase 1	CNEP1_HUMAN	UP000005640_9606_2022	1945.18	2271.99	2029.58	2808.07	3649.99	3555.48	2704.96	2524.58	2971.77	4285.11	4596.9	4165.73	8413.85	8406.5	9255.57	13337	12998.1	11299.6
O95478	NSA2	Ribosome biogenesis protein NSA2 homolog	NSA2_HUMAN	UP000005640_9606_2022	13005.4	13292.6	11865.8	18623.1	15679.4	15610.3	24420.5	27191.7	30368.9	38064	36096.2	36383.9	70366.3	75782	73276.5	110044	108832	109104
O95479	H6PD	GDH/6PGL endoplasmic bifunctional protein	G6PE_HUMAN	UP000005640_9606_2022	1584.97	1974.15	1648.62	2041.5	2239.91	1999.02	3303.4	3795.62	3534.56	5274.48	5828.67	5516.2	10601.6	11032.3	11766.3	13534.5	14632.6	14282.5
O95486	SEC24A	Protein transport protein Sec24A	SC24A_HUMAN	UP000005640_9606_2022	4718.6	4588.41	6363.11	9608.53	10299.1	9383.48	12932.3	11378.8	11127.3	22340.7	21639.9	23426.1	42726.3	41745.6	44754.4	57665.1	56130.8	58045.9
O95487	SEC24B	Protein transport protein Sec24B	SC24B_HUMAN	UP000005640_9606_2022	8648.87	9060.7	8080.18	16036.8	15588.4	14658.6	22265.8	23016.4	24522.7	37237.5	40290.3	38938.4	65404.5	60874.8	60996.5	90923.5	90694.5	86862.2
O95490	ADGRL2	Adhesion G protein-coupled receptor L2	AGRL2_HUMAN	UP000005640_9606_2022	3718.21	3799.18	3096.94	4241.31	4194.64	4092.96	7387.02	7710.98	6847.83	12676.5	13185.8	14161.8	15866.2	14122.3	14144.3	21842.2	20341.1	21674.5
O95497	VNN1	Pantetheinase	VNN1_HUMAN	UP000005640_9606_2022	207.555	35.8068	367.747	2837.73	2288.63	773.596	1292.93	2436.13	2255.86	3705.53	3301.23	3626.65	2118.08	1159.86	1406.37	15419.4	8758.81	10027.3
O95502	NPTXR	Neuronal pentraxin receptor	NPTXR_HUMAN	UP000005640_9606_2022	197.995	NaN	274.768	609.127	875.717	215.804	461.503	991.792	1020.86	978.421	701.086	323.172	983.974	1666.71	1832.04	748.321	1296.36	1385.86
O95503	CBX6	Chromobox protein homolog 6	CBX6_HUMAN	UP000005640_9606_2022	2151.45	2303.98	2012	2586.05	2601.15	2439.9	4904.71	4814.43	4843.06	6119.85	6091.5	6672.51	16080.1	16171.2	16572.6	11096.6	10042.4	10809.8
O95544	NADK	NAD kinase	NADK_HUMAN	UP000005640_9606_2022	764.408	942.959	738.616	2735.27	2973	1865.73	3730.83	3249.52	3442.66	4538.73	4332.75	3543.35	4791.83	4373.2	5124.31	12587.9	12555.3	12416
O95551	TDP2	Tyrosyl-DNA phosphodiesterase 2	TYDP2_HUMAN	UP000005640_9606_2022	5799.25	5856.26	5902.29	9295.34	7605.7	7954.26	8723.32	9228.34	8823.71	15480.9	15394	16276.9	30037.6	34181.3	31550.6	47288.9	49394.6	52993.6
O95562	SFT2D2	Vesicle transport protein SFT2B	SFT2B_HUMAN	UP000005640_9606_2022	543.464	674.899	710.766	1974.88	1546.74	971.093	484.196	728.742	993.963	677.071	833.722	807.197	4497.72	1673.32	679.274	1755.02	1733.92	1886.83
O95563	MPC2	Mitochondrial pyruvate carrier 2	MPC2_HUMAN	UP000005640_9606_2022	6503.39	6399.2	5360.95	9003.08	9255.82	9342.01	16854.3	18204.6	16187.5	31225.7	31191.9	29292.2	50844.6	47108	51650.2	58962	59389.3	55874
O95568	METTL18	Histidine protein methyltransferase 1 homolog	MET18_HUMAN	UP000005640_9606_2022	617.656	786.802	1036.91	868.792	779.412	771.645	452.18	589.459	301.754	1087.51	1223.94	1263.2	1018.11	1069.33	866.818	2496.43	2499.47	1979.75
O95571	ETHE1	Persulfide dioxygenase ETHE1, mitochondrial	ETHE1_HUMAN	UP000005640_9606_2022	8170.89	6589.41	7204.47	7991.95	9002.46	10036.9	14617.7	12967.8	13697.5	16731.2	16102.6	15638.9	18460.1	18274.2	20359.7	28550.8	29598.2	27646.8
O95573	ACSL3	Fatty acid CoA ligase Acsl3	ACSL3_HUMAN	UP000005640_9606_2022	30309.5	27515	28131.3	47344.1	43585.8	45161.9	48987.8	52697.6	48134	67535.8	73311.5	70844.7	95537	90748.2	96723.7	107942	110171	106383
O95602	POLR1A	DNA-directed RNA polymerase I subunit RPA1	RPA1_HUMAN	UP000005640_9606_2022	14300.8	13509.3	13739.6	19988	19946.4	20234.6	26075.9	27127.1	27051	34785.2	33531.6	34983.3	48271.6	48020.1	48535.5	69408.1	66991.3	66682.1
O95613	PCNT	Pericentrin	PCNT_HUMAN	UP000005640_9606_2022	2805.62	2751.68	3089.41	4384.95	4589.17	4536.14	4622.98	4870.36	4873.08	8237.5	8656.49	8786.95	13029.1	12875.7	15255.3	17573.3	17316.8	17595.7
O95619	YEATS4	YEATS domain-containing protein 4	YETS4_HUMAN	UP000005640_9606_2022	11525.7	11171.9	9961.49	21780.7	19740.9	19698	22298.6	22050.6	21753.3	35413.3	39467.5	37472.9	45135.2	44830.1	44444.7	61669.9	59573.6	60998
O95620	DUS4L	tRNA-dihydrouridine(20a/20b) synthase [NAD(P)+]-like	DUS4L_HUMAN	UP000005640_9606_2022	252.322	206.486	NaN	2021.9	1884.24	2454.34	6822.52	15216.7	12898.3	9886.31	8302.39	3324.92	3213.35	3632.29	3612.02	8106.31	7720.16	7028.22
O95625	ZBTB11	Zinc finger and BTB domain-containing protein 11	ZBT11_HUMAN	UP000005640_9606_2022	2089.43	1864.18	2081.99	3116.62	2952.95	2601.94	3948.07	3714.45	3433.46	5833.69	5809.42	5763.15	7450.24	7315.88	7253.76	23047.1	18350.3	20033.3
O95628	CNOT4	CCR4-NOT transcription complex subunit 4	CNOT4_HUMAN	UP000005640_9606_2022	3365.19	3656.6	2968.2	5277.2	5822.56	5465.4	5207.66	5136.9	4925.38	7759.24	8004.93	6624.04	10833.9	10764.7	11275.5	16450.1	16277	16696.1
O95630	STAMBP	STAM-binding protein	STABP_HUMAN	UP000005640_9606_2022	9910.56	10418.9	10729.8	16348.5	16805.4	14494.8	18415.3	21162.9	18779.5	39016.4	39583.8	40590.8	41860.4	45358.2	42054.6	60455	57853.5	56356.9
O95639	CPSF4	Cleavage and polyadenylation specificity factor subunit 4	CPSF4_HUMAN	UP000005640_9606_2022	5459.25	4617.2	5006.65	13439.8	13201.9	14690.8	16390.6	14411.1	15863.3	23836.7	23610	24655	32384.9	31742.8	31304	49682.8	50959.9	50821.6
O95644	NFATC1	Nuclear factor of activated T-cells, cytoplasmic 1	NFAC1_HUMAN	UP000005640_9606_2022	1554.89	1765.21	1943.08	2488.83	2822.07	2780.71	3149.16	3344.01	2863.79	5559	5808.4	5326.28	7887.44	8277.97	7421.36	16007.9	12859	12369.3
O95670	ATP6V1G2	V-type proton ATPase subunit G 2	VATG2_HUMAN	UP000005640_9606_2022	5332.01	3080.47	2958.05	11895.3	9626.15	11921.1	12627.9	12742.9	13039.7	18178.8	24118.6	21909.2	3523.17	2571.15	1941	34709.9	36818	35710.6
O95671	ASMTL	Probable bifunctional dTTP/UTP pyrophosphatase/methyltransferase protein	ASML_HUMAN	UP000005640_9606_2022	2831.88	2556.43	2552.34	5658.1	5285.09	5581.7	10690.2	10901.2	10299.3	8213.54	10234.6	10989.6	12152.1	12234.7	12482	14749	14538.7	14403.1
O95674	CDS2	Phosphatidate cytidylyltransferase 2	CDS2_HUMAN	UP000005640_9606_2022	2960.33	3710.19	3280.92	4667.6	4138.48	4004.83	6011.47	5355.91	8633.27	14350.6	13651.7	13954.3	26418.9	26502.4	25103.5	33661.4	37030.2	35974.9
O95677	EYA4	Eyes absent homolog 4	EYA4_HUMAN	UP000005640_9606_2022	8136.04	7556.16	6640.76	10522.9	11033.1	9017.15	12477.9	13985.5	13285.1	26736.3	23743.2	23021	34997.6	34896.6	33755.4	44770	39688.9	38823.8
O95684	CEP43	Centrosomal protein 43	CEP43_HUMAN	UP000005640_9606_2022	8251.47	10854.8	10525.2	17525.9	17520	18192.3	20720.7	24928.2	23660.1	37691.7	39235.4	40243.2	69575.7	73619.5	66935	127835	119688	119557
O95685	PPP1R3D	Protein phosphatase 1 regulatory subunit 3D	PPR3D_HUMAN	UP000005640_9606_2022	1490.07	2081.49	1399.17	2679.13	2138.25	1821.85	2438.68	2405.73	2352.71	5834.84	5369.2	5502.16	6068.28	6625.5	5821.42	10490	11426	8351.47
O95696	BRD1	Bromodomain-containing protein 1	BRD1_HUMAN	UP000005640_9606_2022	5331.59	5209.1	5091.24	10781.4	10243.1	11058.5	11500.2	10970.4	11195.6	20797.7	19556.8	21179.2	26834.4	26335.9	26220.4	53036.1	55219	52258.3
O95707	POP4	Ribonuclease P protein subunit p29	RPP29_HUMAN	UP000005640_9606_2022	11599.7	13072.1	13199.9	8354.24	10349.1	7811.3	15202	15068.7	15271.2	19986.2	18970.5	18522.8	32682.1	30686	30115.7	42729.6	41015.4	38944.8
O95714	HERC2	E3 ubiquitin-protein ligase HERC2	HERC2_HUMAN	UP000005640_9606_2022	4887.36	4024.91	3910.74	6449.52	6749.32	6260.25	6798.54	7519.17	7455.21	12966.6	12806.7	14081.5	19814.4	19978.4	19661.9	35233.4	34264.1	35993.5
O95716	RAB3D	Ras-related protein Rab-3D	RAB3D_HUMAN	UP000005640_9606_2022	7377.44	6859.96	7267.95	18368.6	20395.9	19243.5	27978	26843.3	26176.3	49064.6	48125.6	51817.5	44361.8	41168.3	38381	40489.5	34216.1	36754.3
O95718	ESRRB	Steroid hormone receptor ERR2	ERR2_HUMAN	UP000005640_9606_2022	434.918	411.686	NaN	1986.4	1505.43	244.253	441.877	1144.38	321.196	327.405	2551.71	2975.47	1251.15	717.947	753.579	4641.77	6736.12	7573.79
O95721	SNAP29	Synaptosomal-associated protein 29	SNP29_HUMAN	UP000005640_9606_2022	7606.41	8097.38	8420.71	14322.4	13733.7	13239.1	16457.1	16994.7	16249.5	45536.5	44677.5	45682	56041.5	49936.6	51978.6	55991	57764.1	58042.6
O95747	OXSR1	Serine/threonine-protein kinase OSR1	OXSR1_HUMAN	UP000005640_9606_2022	14342.9	12572.3	12834.1	27078.8	29631.1	29429.9	41859.1	46324.7	40218.9	57498.3	65918.7	63423.7	85094.9	86086	83891	136074	145283	141919
O95749	GGPS1	Geranylgeranyl pyrophosphate synthase	GGPPS_HUMAN	UP000005640_9606_2022	12461.3	12338.3	12433.1	14985.8	18525.5	15912.2	30415.2	32748.8	26254.7	38041.5	40093.7	40010.8	61435.8	53938.7	65394	107073	100557	94552.5
O95754	SEMA4F	Semaphorin-4F	SEM4F_HUMAN	UP000005640_9606_2022	70.911	158.69	NaN	286.376	42.6426	358.15	375.392	501.775	131.561	1361.28	1126.8	494.131	580.938	385.3	541.023	1374.48	931.204	867.472
O95757	HSPA4L	Heat shock 70 kDa protein 4L	HS74L_HUMAN	UP000005640_9606_2022	67980.3	66168.4	64176.5	70776.5	66014.4	68005.8	69811.5	68917.9	68313.1	107724	112548	117901	181633	178027	177272	305513	300583	302654
O95758	PTBP3	Polypyrimidine tract-binding protein 3	PTBP3_HUMAN	UP000005640_9606_2022	4152.81	3702.2	4600.84	5768.81	5702.68	5771.26	12286.4	12818.8	12545.1	16526.2	17819.7	17155.7	17034.7	15845.4	17090.7	56381.7	58709.8	61618.6
O95772	STARD3NL	STARD3 N-terminal-like protein	STR3N_HUMAN	UP000005640_9606_2022	3024.75	5093.8	3345.94	3162.49	3154.95	3372.18	4655.32	4366.13	4267.9	7752.51	7003.29	7352.86	15298.6	15638.7	16190.6	23814.9	21429.1	23532.2
O95777	LSM8	U6 snRNA-associated Sm-like protein LSm8	LSM8_HUMAN	UP000005640_9606_2022	29058	25798.5	28003.8	69014.7	67572.6	62251	55532.5	56549.3	54490.2	57147.2	55458.7	57494.8	119280	139124	129944	194406	197832	186316
O95782	AP2A1	AP-2 complex subunit alpha-1	AP2A1_HUMAN	UP000005640_9606_2022	19890	19239.1	17641	31746.3	31874.8	31341.2	43878.2	42490.9	43816	59512.4	59340.3	59880.3	88456.2	89183.2	89512.8	128668	127619	128186
O95785	WIZ	Protein Wiz	WIZ_HUMAN	UP000005640_9606_2022	7818.28	7453.07	7060.02	12712.5	13445.8	12153	19114.8	19299.4	19823.3	25154.9	23679.1	22559.9	46006.5	45034.2	46217	61590.4	60008.4	59982.9
O95786	DDX58	Antiviral innate immune response receptor RIG-I	DDX58_HUMAN	UP000005640_9606_2022	1509.74	1416.68	1240.2	3163.79	3020.32	2986.99	3344.74	3529.13	3215.54	5612.61	5093.21	4799.77	7226.35	6323.89	7625.7	12047.3	11823.3	12932
O95789	ZMYM6	Zinc finger MYM-type protein 6	ZMYM6_HUMAN	UP000005640_9606_2022	364.026	276.415	334.087	261.252	546.142	301.607	464.932	304.474	513.13	963.126	691.603	736.93	863.28	1331.5	845.73	889.657	1081.62	1075.11
O95793	STAU1	Double-stranded RNA-binding protein Staufen homolog 1	STAU1_HUMAN	UP000005640_9606_2022	16651	18364.5	16941.2	33803.4	33458.2	33073.4	50827.8	52144	52589.7	89005	86472	90328.4	100054	98513.9	100503	152282	145451	146082
O95801	TTC4	Tetratricopeptide repeat protein 4	TTC4_HUMAN	UP000005640_9606_2022	42009.4	38313.1	37800.4	51150.7	52396.6	47446	58443.1	61965.3	59420.2	81323.2	81808	90524.5	168459	170896	168297	253993	249020	267638
O95807	TMEM50A	Transmembrane protein 50A	TM50A_HUMAN	UP000005640_9606_2022	2718.81	4169.65	3629.87	3765.19	3576.85	3439.71	5581.97	5792.95	1083.23	2200.38	1703.51	1601.38	22928	24579.6	25404.5	2663.39	1690.5	2074.04
O95816	BAG2	BAG family molecular chaperone regulator 2	BAG2_HUMAN	UP000005640_9606_2022	10935.6	12331.9	12259.8	24419.5	25288.3	25873.6	34329.9	34399.8	34115.6	29533.6	31588.7	29821.1	49711.5	39074.4	41674.4	78303.8	81616.2	79745.1
O95817	BAG3	BAG family molecular chaperone regulator 3	BAG3_HUMAN	UP000005640_9606_2022	3896.83	3238.91	3178.23	6431.58	5919.77	5417.53	8647.94	9846.31	10305.9	13757.2	14276.7	14419.9	22688.3	23126.3	23013.6	38140.6	37178.7	36907.8
O95819	MAP4K4	Mitogen-activated protein kinase kinase kinase kinase 4	M4K4_HUMAN	UP000005640_9606_2022	5815.85	5765.57	5662.64	11399.9	10870.3	11287.7	16261.7	17060.2	17085.4	18741.5	18787.9	18798	28001.8	27619.6	26464.8	28561.2	28702.6	29087.1
O95822	MLYCD	Malonyl-CoA decarboxylase, mitochondrial	DCMC_HUMAN	UP000005640_9606_2022	1006.05	720.037	958.157	1445.42	1337.12	1395.22	2484.78	2286.27	1982.37	4752.22	4182.6	4475.63	6281.99	6123.9	5696.33	8273.03	7841.98	7673.12
O95825	CRYZL1	Quinone oxidoreductase-like protein 1	QORL1_HUMAN	UP000005640_9606_2022	4313.79	3907.05	4203.56	6970.08	7232.96	6982.06	8056.45	8762.32	8142.41	14212.4	15326.7	14566.2	21962.2	22871.5	20781.2	19570.7	18103.2	18558.4
O95831	AIFM1	Apoptosis-inducing factor 1, mitochondrial	AIFM1_HUMAN	UP000005640_9606_2022	50478.1	49652.2	48360.7	73207.6	74148.6	75802	107590	112542	110610	109023	116423	116280	228239	225937	239678	386677	363993	375319
O95834	EML2	Echinoderm microtubule-associated protein-like 2	EMAL2_HUMAN	UP000005640_9606_2022	10743.8	8788.54	10089.5	14137.5	13093.3	11744.3	19181.2	18777.4	17392.5	24505.3	27157.4	25219	35497.5	35007	35560.1	62378.6	55530.4	54763
O95835	LATS1	Serine/threonine-protein kinase LATS1	LATS1_HUMAN	UP000005640_9606_2022	2189.31	1939.82	1865.38	3814.69	3925.27	3773.17	5633.91	7052.66	6013.9	7777.49	7294.92	8041.47	16890.7	15900.6	17231.2	21826.4	20765.6	20814.2
O95848	NUDT14	Uridine diphosphate glucose pyrophosphatase NUDT14	NUD14_HUMAN	UP000005640_9606_2022	1291.83	633.495	595.856	983.855	674.973	584.046	2168.75	1786.94	1816.26	1142.67	971.279	759.791	2418.01	2130.32	2269.95	4717.17	3345.65	5030.38
O95857	TSPAN13	Tetraspanin-13	TSN13_HUMAN	UP000005640_9606_2022	13235.3	12668.4	12778.3	21979.2	21416	20021.6	11722.5	20846.1	25427.9	56763.5	60197.2	58631.4	3350.61	1290.34	2871.55	13358.9	4652.31	6689.12
O95858	TSPAN15	Tetraspanin-15	TSN15_HUMAN	UP000005640_9606_2022	32.997	110.913	77.6033	413.096	229.715	208.214	290.44	446.97	798.68	1497.38	1030.16	945.779	1240.89	1572.25	1462.89	2309.09	2782.77	2741.86
O95861	BPNT1	3'(2'),5'-bisphosphate nucleotidase 1	BPNT1_HUMAN	UP000005640_9606_2022	16442.1	17762.3	15938.5	29653.4	30762.7	27824.8	38388.5	38041.9	40057.3	62261.5	59158.3	61205.1	106501	101520	98824	179013	179306	170800
O95864	FADS2	Acyl-CoA 6-desaturase	FADS2_HUMAN	UP000005640_9606_2022	2581.73	764.454	1122.21	756.152	2584.16	1041.33	835.708	1495.74	1020.43	3476.05	4902.09	1844.73	1104.26	997.268	830.885	4095.97	4310.12	2998.26
O95865	DDAH2	N(G),N(G)-dimethylarginine dimethylaminohydrolase 2	DDAH2_HUMAN	UP000005640_9606_2022	10184.9	10957.3	10516.9	7173.39	8497.96	7812.74	14283.5	15330.8	15811.3	27218.7	27801.2	27857.5	32394.6	31728.5	32397.2	54169.6	54188.2	55173.2
O95870	ABHD16A	Phosphatidylserine lipase ABHD16A	ABHGA_HUMAN	UP000005640_9606_2022	3109	3385.66	3184.65	3954.25	3963.36	3928.38	6067.34	7319.27	5815.72	10334.7	10373.8	11017.6	10726.7	9609.31	11233.7	12889.3	12844.3	11875.8
O95873	C6orf47	Uncharacterized protein C6orf47	CF047_HUMAN	UP000005640_9606_2022	670.382	160.548	223.482	845.7	115.197	384.764	298.129	402.946	258.152	652.597	693.085	707.723	1153.3	620.574	993.513	2052.71	2455.08	2075.62
O95881	TXNDC12	Thioredoxin domain-containing protein 12	TXD12_HUMAN	UP000005640_9606_2022	29571.3	32109.7	30638.1	45618.8	45380.3	48442.2	58618.3	61870.7	56295.3	164023	176473	174058	423137	394899	411758	381387	381411	385702
O95900	TRUB2	Pseudouridylate synthase TRUB2, mitochondrial	TRUB2_HUMAN	UP000005640_9606_2022	1511.72	1648.58	1312.68	2766.11	2637.87	2671.77	4381.83	4177.81	4422.04	4524.19	4216.64	5668.95	9690.53	9745.69	9722.57	9718.43	9279.78	9655.3
O95905	ECD	Protein ecdysoneless homolog	ECD_HUMAN	UP000005640_9606_2022	2918.99	2707.3	2457.87	5301.82	4925.48	5726.24	9063.4	8881.19	8818.75	7179.88	6903.12	7779.4	20766.3	18176.2	18586.3	24267.1	26830.4	23499.5
O95922	TTLL1	Polyglutamylase complex subunit TTLL1	TTLL1_HUMAN	UP000005640_9606_2022	NaN	1.06661	1.67184	NaN	NaN	NaN	NaN	NaN	NaN	NaN	NaN	NaN	NaN	NaN	NaN	39.7978	33.7387	34.3356
O95926	SYF2	Pre-mRNA-splicing factor SYF2	SYF2_HUMAN	UP000005640_9606_2022	3368.91	3501.6	3530.14	5988.79	5380.7	5393.1	8405.4	9111.27	9651.32	18012.9	17993	18895.4	25396.7	24809.5	23627.4	27730.4	26871.6	27033
O95980	RECK	Reversion-inducing cysteine-rich protein with Kazal motifs	RECK_HUMAN	UP000005640_9606_2022	1373.85	236.757	338.301	NaN	NaN	NaN	247.896	277.26	248.212	320.689	308.685	435.019	569.319	473.783	381.154	2377.55	164.351	359.022
O95983	MBD3	Methyl-CpG-binding domain protein 3	MBD3_HUMAN	UP000005640_9606_2022	16216	16922.1	17482.6	29816.7	30801.2	30722.5	35272.5	36915.2	36241.6	55875.2	57686.4	56204.4	140523	149051	138235	131877	126214	121188
O95985	TOP3B	DNA topoisomerase 3-beta-1	TOP3B_HUMAN	UP000005640_9606_2022	6601.02	8072.82	7288.66	7491.21	6733.71	7618.9	12846.4	12962.5	13546.8	11523.4	11532.2	12298.3	28334.2	26076.4	27348.9	32233.5	29666.2	30061.8
O95989	NUDT3	Diphosphoinositol polyphosphate phosphohydrolase 1	NUDT3_HUMAN	UP000005640_9606_2022	8836.87	7657.37	6435.41	8690.28	9800.33	7411.02	14322.5	12602.5	10562.6	24727.7	23081.3	28138.5	35214.9	37134.6	38926	52893.4	52531.5	51546.6
O95997	PTTG1	Securin	PTTG1_HUMAN	UP000005640_9606_2022	856.353	659.772	1337.63	1818.49	1811.07	1437.89	3406.94	3033.64	2486.5	4523.29	4402.34	4517.64	11226.6	9560.3	10375.2	18701.2	19459.8	19384.5
O95999	BCL10	B-cell lymphoma/leukemia 10	BCL10_HUMAN	UP000005640_9606_2022	3819.6	2858.67	3523.47	8261.89	8107.3	6723.18	8289.4	7894.44	7383.6	7843.55	7038.61	7690.13	19684.3	19486.6	18779.9	13345.3	13658.7	13207.3
O96000	NDUFB10	NADH dehydrogenase [ubiquinone] 1 beta subcomplex subunit 10	NDUBA_HUMAN	UP000005640_9606_2022	44162	44268.2	47463.4	61084.3	57679.8	56088	61060.2	64284.8	61302.6	124447	126999	132846	224754	214725	224720	249462	258005	246766
O96005	CLPTM1	Cleft lip and palate transmembrane protein 1	CLPT1_HUMAN	UP000005640_9606_2022	13221.8	12308.6	12043.4	17743.8	18568.4	18250.5	23722.9	25381.8	23972.9	38318.4	42175.6	40242.7	70393.9	69947	70340.8	87409.8	87783.7	87227.5
O96006	ZBED1	E3 SUMO-protein ligase ZBED1	ZBED1_HUMAN	UP000005640_9606_2022	3169	2581.85	2998.66	4324.75	4509.68	4685.49	7279.21	6704.08	6448.79	5363.14	6314.67	7207.7	13408.4	12439.4	13311.8	10841.1	10212	10343.7
O96007	MOCS2	Molybdopterin synthase catalytic subunit	MOC2B_HUMAN	UP000005640_9606_2022	2444.85	2245.08	2421.63	3389.96	3030.24	2877.87	7397	7955.44	8172.29	10245.7	11941.2	12103	12567.9	11431.6	11826.7	19772.2	19332.5	17885.6
O96008	TOMM40	Mitochondrial import receptor subunit TOM40 homolog	TOM40_HUMAN	UP000005640_9606_2022	17386	17393.1	15779.6	36071.4	33914.7	33975.4	38038.9	36525.1	38664	72349	81598.6	78981.5	121117	117228	121634	313708	304153	299048
O96011	PEX11B	Peroxisomal membrane protein 11B	PX11B_HUMAN	UP000005640_9606_2022	5324.16	4019.9	3948.16	10776.4	9165.53	7600.14	10985.2	11727.1	10512.8	18750.4	21757.9	15618.9	26695.5	27797.5	24999.9	35187.3	34500.3	34427.9
O96013	PAK4	Serine/threonine-protein kinase PAK 4	PAK4_HUMAN	UP000005640_9606_2022	11669.2	10525.8	10597.2	20035.1	19604.8	18723.6	26773.6	26175	27231.2	51034.5	50755.2	49168.7	56688	54333	56356.6	102041	103375	98814.2
O96014	WNT11	Protein Wnt-11	WNT11_HUMAN	UP000005640_9606_2022	213.57	NaN	123.363	NaN	NaN	NaN	NaN	NaN	NaN	676.612	NaN	787.142	NaN	NaN	NaN	NaN	NaN	NaN
O96015	DNAL4	Dynein axonemal light chain 4	DNAL4_HUMAN	UP000005640_9606_2022	3214.29	3063.63	3150.24	3068.42	3765.63	3426.85	4443.56	5451.86	6047.3	10052.3	8471.52	16069.7	NaN	NaN	NaN	144.822	213.494	99.3233
O96017	CHEK2	Serine/threonine-protein kinase Chk2	CHK2_HUMAN	UP000005640_9606_2022	6273.17	5469.56	6131.28	13535.4	14226.1	14394	15744.3	16522.3	16523.1	31728.5	33037.3	31841	33389.9	31086.6	31175.2	45994.2	46455.3	51656.3
O96018	APBA3	Amyloid-beta A4 precursor protein-binding family A member 3	APBA3_HUMAN	UP000005640_9606_2022	555.393	543.309	707.821	870.977	668.17	330.485	1581.63	1063.65	1480.63	2370.93	1594.73	2182.53	2633.91	2499.91	2653.15	5440.27	3429.25	4082.58
O96019	ACTL6A	Actin-like protein 6A	ACL6A_HUMAN	UP000005640_9606_2022	40068.1	38599.3	38540.8	63387.3	64880.4	62226.2	51616.5	51539.8	50834.7	121637	121769	120355	161747	154308	161717	138603	140891	143200
O96020	CCNE2	G1/S-specific cyclin-E2	CCNE2_HUMAN	UP000005640_9606_2022	75.4916	163.624	159.456	89.3931	22.8115	95.2926	NaN	NaN	NaN	169.405	111.602	87.6859	483.628	876.301	676.57	581.134	505.645	332.409
O96028	NSD2	Histone-lysine N-methyltransferase NSD2	NSD2_HUMAN	UP000005640_9606_2022	10066.4	8062.46	8703.67	12596.2	11716.3	12023.9	12332.6	12377.8	11912.6	21068.5	21690	22868.7	38937.1	36620	36138.3	71114	66492.1	68427.2
P00156	MT-CYB	Cytochrome b	CYB_HUMAN	UP000005640_9606_2022	6076.78	4573.73	4707.9	5063.01	5974.57	5924.86	12532.6	14153.7	14871.8	3460.13	3168.36	3440.7	4288.07	4062.43	4093.11	7630.45	7456.88	8705.39
P00167	CYB5A	Cytochrome b5	CYB5_HUMAN	UP000005640_9606_2022	3793.05	3636.54	3213.64	4406.98	4209.42	4423.68	13190.4	11813.4	11160.1	19358.2	18394.6	19668	38387.2	38196.6	37266.7	69216.6	64342.3	66834.4
P00338	LDHA	L-lactate dehydrogenase A chain	LDHA_HUMAN	UP000005640_9606_2022	1.16912e+06	1.18804e+06	1.17023e+06	1.51786e+06	1.51864e+06	1.44751e+06	1.53243e+06	1.53389e+06	1486500	1238657	1.17338e+06	1272921	3.37381e+06	3.4024e+06	3.78375e+06	2.89972e+06	2.84867e+06	2731864
P00367	GLUD1	Glutamate dehydrogenase 1, mitochondrial	DHE3_HUMAN	UP000005640_9606_2022	77358.7	77000.9	76584.5	120246	118383	121529	182482	186628	180271	255610	271135	268397	458104	446216	457849	560122	549493	554225
P00374	DHFR	Dihydrofolate reductase	DYR_HUMAN	UP000005640_9606_2022	99129.1	94573.1	93485.6	129639	126232	130020	138344	151674	146380	194963	203243	201236	293743	269094	293109	412608	419450	406002
P00387	CYB5R3	NADH-cytochrome b5 reductase 3	NB5R3_HUMAN	UP000005640_9606_2022	32204.7	34023.9	32967.7	63733.4	64701.6	62501.8	75579	80816.5	75417	124010	122580	118776	258178	240036	254029	288096	284158	283741
P00390	GSR	Glutathione reductase, mitochondrial	GSHR_HUMAN	UP000005640_9606_2022	51257.8	47771.7	49066.4	76626.5	79247.5	75078.8	124641	125232	128666	165673	174152	174555	262970	254600	257114	334639	327297	321484
P00395	MT-CO1	Cytochrome c oxidase subunit 1	COX1_HUMAN	UP000005640_9606_2022	7305.1	4189.54	4163.6	17400.5	16281	15452.9	16825.7	18535.4	13254.1	12232	13331.9	12576.2	35245.1	34159.3	34364	25897.8	23256.7	22886.1
P00403	MT-CO2	Cytochrome c oxidase subunit 2	COX2_HUMAN	UP000005640_9606_2022	157917	169172	162795	73810	82380.9	74888.3	173651	185583	180578	79424.8	86335.9	72668.1	192521	205982	186000	146734	153316	158975
P00441	SOD1	Superoxide dismutase [Cu-Zn]	SODC_HUMAN	UP000005640_9606_2022	166440	159883	175073	251935	255752	257790	205787	204117	210210	458434	435631	432682	439060	421940	404985	302031	297914	292638
P00488	F13A1	Coagulation factor XIII A chain	F13A_HUMAN	UP000005640_9606_2022	1418.6	1606.79	1678.2	3682.74	6549.51	4600.33	4391.59	5365.24	6079.63	10531	11790.1	14573.9	19038.2	21161.3	17192.2	29183.9	28131.2	32231.4
P00491	PNP	Purine nucleoside phosphorylase	PNPH_HUMAN	UP000005640_9606_2022	65400.9	64716.4	69300.7	100602	107260	99580	133832	141255	138909	262439	252381	259599	404101	370603	391759	532190	543320	539888
P00492	HPRT1	Hypoxanthine-guanine phosphoribosyltransferase	HPRT_HUMAN	UP000005640_9606_2022	120503	114631	123773	217514	220456	212003	258134	267008	268012	416686	429772	439041	823814	775078	786197	896853	885418	856074
P00505	GOT2	Aspartate aminotransferase, mitochondrial	AATM_HUMAN	UP000005640_9606_2022	355610	344235	334504	474226	469872	481926	512506	509721	507194	674754	679855	701210	1.5742e+06	1.58446e+06	1.59728e+06	1.48351e+06	1.41611e+06	1.41557e+06
P00519	ABL1	Tyrosine-protein kinase ABL1	ABL1_HUMAN	UP000005640_9606_2022	1464.96	1580.65	1772.14	1909.85	1928.44	2352.8	3564.09	3733.49	3393.63	5241.13	4784	5457.79	8513.69	9175.76	9351.48	11854.6	12491.5	11811.1
P00533	EGFR	Epidermal growth factor receptor	EGFR_HUMAN	UP000005640_9606_2022	6268.66	6972.02	6275.67	8662.51	10896.4	9914.73	10368.8	11993.5	10653.4	14913.4	14423.3	13978.6	27883.9	26238.6	26097.7	28703.3	29237.9	31627.5
P00558	PGK1	Phosphoglycerate kinase 1	PGK1_HUMAN	UP000005640_9606_2022	321887	316321	310183	593235	621561	609169	869003	890213	899178	1.1101e+06	1.12467e+06	1107848	2001266	1.90724e+06	1.89455e+06	3.33075e+06	3.27754e+06	3.2967e+06
P00568	AK1	Adenylate kinase isoenzyme 1	KAD1_HUMAN	UP000005640_9606_2022	58068.3	62697.9	67414.5	78300.3	74476.9	70449.9	120538	121853	123396	158433	167383	166049	266508	249685	253960	317042	337846	316476
P00813	ADA	Adenosine deaminase	ADA_HUMAN	UP000005640_9606_2022	3017.53	2569.3	2654.52	5440.04	5232.4	5995.13	9957.53	8910.99	8870.67	10096.2	9770.29	10203.4	16516.9	16976.7	16735.4	19827.5	19868.6	20564
P00846	MT-ATP6	ATP synthase subunit a	ATP6_HUMAN	UP000005640_9606_2022	31380.7	36944.2	32946.8	23064.5	28998.7	25753.6	119255	83664.2	64949.8	98637.5	139597	69491.5	160903	101734	124960	232036	151464	41354.9
P00918	CA2	Carbonic anhydrase 2	CAH2_HUMAN	UP000005640_9606_2022	821763	785361	758027	753294	701864	792740	861572	865077	815096	1.40521e+06	1.41257e+06	1.35937e+06	1.94078e+06	1846424	1.83996e+06	2.24806e+06	2.19348e+06	2.09659e+06
P00966	ASS1	Argininosuccinate synthase	ASSY_HUMAN	UP000005640_9606_2022	25721.8	26014.3	23856.9	36424	35999	37272.4	53955.9	50217.4	52164.4	92060	92885.4	94840.8	102585	106618	106216	207957	201113	204084
P01023	A2M	Alpha-2-macroglobulin	A2MG_HUMAN	UP000005640_9606_2022	6874.08	1994.38	NaN	NaN	NaN	NaN	NaN	NaN	NaN	NaN	NaN	NaN	NaN	NaN	NaN	NaN	NaN	NaN
P01024	C3	Complement C3	CO3_HUMAN	UP000005640_9606_2022	43135	41688	42029.4	64507.3	60683	59285.6	38698.5	39971.3	39233.3	57531.7	58798.5	60461	85112.3	87090.1	85542.6	218713	207515	209797
P01031	C5	Complement C5	CO5_HUMAN	UP000005640_9606_2022	20.0196	NaN	NaN	NaN	NaN	NaN	433.254	294.917	237.568	6277.57	6515.02	6575.9	176219	171569	169743	1397.17	1993.61	2398.94
P01033	TIMP1	Metalloproteinase inhibitor 1	TIMP1_HUMAN	UP000005640_9606_2022	2465.29	1289.66	3059.18	1674.2	1796.29	1447.21	3505.11	3697.2	3903.86	4341.6	5777.58	3563.1	9507.09	9600.5	8872.24	13983.7	11431.5	13081.4
P01034	CST3	Cystatin-C	CYTC_HUMAN	UP000005640_9606_2022	4062.06	3085.59	3250.44	2146.84	3059.17	1575.99	3173.42	4354.18	4628.68	4796.81	5047.58	5498.9	4395.76	3514.92	4661.69	3826.03	4479.8	3806.72
P01042	KNG1	Kininogen-1	KNG1_HUMAN	UP000005640_9606_2022	NaN	69.9042	NaN	212.287	323.724	12.9978	166.47	98.7092	51.7096	NaN	NaN	NaN	NaN	NaN	NaN	5815.41	2140.46	4052.89
P01106	MYC	Myc proto-oncogene protein	MYC_HUMAN	UP000005640_9606_2022	4199.99	4632.17	4401.83	4051.88	3065.65	2898.32	5410.77	5736.77	5249.6	5776.54	7992.44	10907.8	14502.8	18658.7	18144.8	12839.9	8991.81	10282.9
P01111	NRAS	GTPase NRas	RASN_HUMAN	UP000005640_9606_2022	4631.15	3547.88	2936.1	10443.1	8559.09	8967.34	13094.8	13377.5	11966.7	19095.2	16696.8	16431.4	39441.5	37751	35905.6	49782	43330.9	46010.1
P01112	HRAS	GTPase HRas	RASH_HUMAN	UP000005640_9606_2022	3533.27	4423.51	3760.72	8723.09	8658.47	9233.19	12566.8	13455	12455.5	13607.4	14465.3	15094.5	29848.9	29164.2	29672.9	49963	47064.8	50607.3
P01116	KRAS	GTPase KRas	RASK_HUMAN	UP000005640_9606_2022	42397.2	42373	38700.7	18967.3	13953.5	11463.5	19837.4	27747.3	22050.6	64253.8	66647.8	70945.1	78197.9	77319.9	77407.9	123102	113990	119644
P01130	LDLR	Low-density lipoprotein receptor	LDLR_HUMAN	UP000005640_9606_2022	1091.27	888.863	804.046	1278.19	1289.33	888.892	2002.76	1635.19	1419.55	2077.98	1657.11	2909.59	6462.04	7088.41	6926.44	7658.58	7740.97	7940.26
P01137	TGFB1	Transforming growth factor beta-1 proprotein	TGFB1_HUMAN	UP000005640_9606_2022	3231.79	2250.77	2309.7	1235.08	1527.62	1135.6	3801.65	5016.52	3850.97	2689.35	2086.02	1941.28	5406.66	5238.18	4833.6	8445.7	5683.57	5511.31
P01889	HLA-B	HLA class I histocompatibility antigen, B alpha chain	HLAB_HUMAN	UP000005640_9606_2022	18679.4	17854.7	17236.6	41533.3	42138.1	41555.3	36753.5	35965.4	35096.8	81008.9	87066.9	84113.3	81094.7	80262.1	79131.7	113203	107953	108519
P01911	HLA-DRB1	HLA class II histocompatibility antigen, DRB1 beta chain	DRB1_HUMAN	UP000005640_9606_2022	43.9512	53.2741	35.396	249.988	351.168	337.291	827.704	943.032	503.86	1862.81	1010.35	1919.11	983.052	1065.79	661.606	1756.98	1442.36	1566.02
P02042	HBD	Hemoglobin subunit delta	HBD_HUMAN	UP000005640_9606_2022	NaN	NaN	NaN	NaN	NaN	NaN	NaN	NaN	NaN	NaN	NaN	NaN	NaN	NaN	NaN	NaN	NaN	NaN
P02452	COL1A1	Collagen alpha-1(I) chain	CO1A1_HUMAN	UP000005640_9606_2022	1432.34	1407.37	1417.68	7990.12	9080.56	8750.26	8015.59	6546.28	7054.21	11488.4	11317.1	10792.3	6719.36	6172.13	4748.79	8643.71	5395.14	8311.01
P02458	COL2A1	Collagen alpha-1(II) chain	CO2A1_HUMAN	UP000005640_9606_2022	582.112	717.596	305.799	1512.21	1446.5	1172.83	1217.85	1000.57	1122.46	1456.26	1559.78	1510.37	2263.79	2449.88	1838.99	2383.54	1315.79	2490.59
P02461	COL3A1	Collagen alpha-1(III) chain	CO3A1_HUMAN	UP000005640_9606_2022	NaN	1015.9	NaN	NaN	NaN	NaN	NaN	NaN	NaN	NaN	NaN	NaN	NaN	NaN	NaN	NaN	NaN	NaN
P02462	COL4A1	Collagen alpha-1(IV) chain	CO4A1_HUMAN	UP000005640_9606_2022	235.866	313.608	238.641	172.605	181.809	46.3151	318.379	213.968	231.353	1154.5	602.299	1258.75	438.917	395.142	48.417	106.588	52.5213	255.362
P02545	LMNA	Prelamin-A/C	LMNA_HUMAN	UP000005640_9606_2022	99488.3	97322.7	93119	147122	148323	146379	129677	130733	130300	216177	213977	220540	244918	236976	245139	277033	271000	273657
P02649	APOE	Apolipoprotein E	APOE_HUMAN	UP000005640_9606_2022	1351.15	869.802	580.041	1596.73	1520.36	1739.65	5340.89	3158.54	4259.41	3348.56	2844.91	2931.4	4512.32	4371.1	4572.76	5643.39	5941.83	6378.7
P02751	FN1	Fibronectin	FINC_HUMAN	UP000005640_9606_2022	2957.56	3217.17	3428.74	4574.96	4937.9	5187.8	6415.63	6767.14	7255.34	8334.43	8610.31	9104.29	17424.7	16678.8	18339.4	31583.2	31721.9	30329.3
P02753	RBP4	Retinol-binding protein 4	RET4_HUMAN	UP000005640_9606_2022	2156.05	2007.77	1096.71	4022.55	3890.53	2991.84	4856.72	6223.99	4470.98	14153.7	7526.05	4820.45	15442.6	15549.2	16040.1	26892	24031.5	24642.9
P02786	TFRC	Transferrin receptor protein 1	TFR1_HUMAN	UP000005640_9606_2022	27851.8	26396.6	26605.1	41813.3	43160.1	43023.4	51883.1	53577.6	51896.6	104961	103968	108405	152682	150312	151043	227498	222116	221406
P02792	FTL	Ferritin light chain	FRIL_HUMAN	UP000005640_9606_2022	1702.37	1675.26	787.297	3484.29	3225.36	2742.09	2923.89	3693.9	2973.16	3741.63	3116.92	3268.6	4277.75	3553.7	4957.95	6376.28	6932.77	6149.07
P02794	FTH1	Ferritin heavy chain	FRIH_HUMAN	UP000005640_9606_2022	7906.58	8553.25	7819.72	18820.9	18248.8	15236.9	18684.3	17042.4	19236.4	15378.1	15247.1	14264.1	21604.9	21534.8	24850.6	40837.8	38327.1	38220
P03886	MT-ND1	NADH-ubiquinone oxidoreductase chain 1	NU1M_HUMAN	UP000005640_9606_2022	1076.52	1236.91	1288.81	13817.2	12248	13141	17442.8	16748.8	14649.4	16931.1	14342.3	10284.8	31046.3	30155.3	31154.6	12791.6	13176.3	16493.8
P03891	MT-ND2	NADH-ubiquinone oxidoreductase chain 2	NU2M_HUMAN	UP000005640_9606_2022	1634.48	2203.86	754.676	6631.39	7609.6	7423.44	10497.5	12129	8801.47	19266.5	20328.6	10541	23116.7	28020.9	26789.9	44081.6	31901.6	39020.7
P03897	MT-ND3	NADH-ubiquinone oxidoreductase chain 3	NU3M_HUMAN	UP000005640_9606_2022	1014.58	1069.2	1326.79	3537.48	2421.04	2397.76	394.255	1297.05	1043.76	7353.82	6061.86	7642.17	9010.72	14090.2	17520.6	27630.4	27486.4	30240
P03905	MT-ND4	NADH-ubiquinone oxidoreductase chain 4	NU4M_HUMAN	UP000005640_9606_2022	6801.84	6548.51	6620.56	11416	13731.3	14849.8	14484.5	9741.95	9725.77	23296.4	25562.7	28993.3	52425.4	58749.9	47538.8	150117	119637	128579
P03915	MT-ND5	NADH-ubiquinone oxidoreductase chain 5	NU5M_HUMAN	UP000005640_9606_2022	3471.58	4962.9	4287.89	4404.36	5712.07	6494.4	9037.06	9188.67	9752.41	16499.4	14811.8	14274.6	30488.3	30543.7	31137.3	48383.4	46820.9	47415.5
P03928	MT-ATP8	ATP synthase protein 8	ATP8_HUMAN	UP000005640_9606_2022	531.155	265.567	331.391	635.38	815.536	991.116	545.908	1828.22	825.587	1117.32	171.641	427.125	806.085	1135.97	1438.05	3439.55	3658.17	980.846
P03951	F11	Coagulation factor XI	FA11_HUMAN	UP000005640_9606_2022	NaN	NaN	NaN	NaN	NaN	NaN	NaN	NaN	NaN	NaN	NaN	NaN	NaN	NaN	NaN	NaN	NaN	NaN
P04040	CAT	Catalase	CATA_HUMAN	UP000005640_9606_2022	31027	30538.2	29897.6	59761.8	57924.3	56205.1	69801.6	74038.1	69797	120383	116807	121511	199656	196440	204005	244514	242356	242684
P04049	RAF1	RAF proto-oncogene serine/threonine-protein kinase	RAF1_HUMAN	UP000005640_9606_2022	8513.68	7374.4	8389.22	16829.5	16194.8	15577.3	17734.2	19725.2	20062.2	31992.3	31196.3	30707.3	35270.2	34830	37480.2	77042.5	76847.5	70034.8
P04062	GBA	Lysosomal acid glucosylceramidase	GLCM_HUMAN	UP000005640_9606_2022	17762.8	15755.2	15773.6	30039.7	28613.1	28504.9	30803.8	31317.6	30493.4	31098.6	30198.6	30477.1	54476.7	57224.3	55057.6	89600.5	90189.1	90933.8
P04066	FUCA1	Tissue alpha-L-fucosidase	FUCO_HUMAN	UP000005640_9606_2022	6953.14	6206.59	4750.76	7451.16	5441.55	6584.12	6714.94	4365.15	5050.42	14355.1	15421.9	16175.4	23377.7	21863.9	21542.3	32020.4	29404.6	26934
P04075	ALDOA	Fructose-bisphosphate aldolase A	ALDOA_HUMAN	UP000005640_9606_2022	413496	434084	411150	727080	721425	710880	904879	911446	909839	1.11113e+06	1.12952e+06	1.19605e+06	1.86646e+06	1.80655e+06	1.86609e+06	1.7043e+06	1.65137e+06	1.68899e+06
P04080	CSTB	Cystatin-B	CYTB_HUMAN	UP000005640_9606_2022	66111.5	59958.5	63398.4	123172	127523	124149	163016	168838	163140	391539	389853	398586	446640	439098	431769	692407	697502	692777
P04083	ANXA1	Annexin A1	ANXA1_HUMAN	UP000005640_9606_2022	3221.48	2689.05	2851.33	6846.05	7049.23	6453.09	6835.3	6112.72	6997.44	9551.22	9523.52	8190.81	18327.2	17821.1	18030.1	23867.8	22760.3	26352.1
P04114	APOB	Apolipoprotein B-100	APOB_HUMAN	UP000005640_9606_2022	5226.66	4210.02	4403.68	6550.47	6546.22	6435.63	9155.27	9582.39	8576.51	10389.2	9126.96	9515.17	13598.9	13248.3	15240.5	14850.3	14490	14308.6
P04150	NR3C1	Glucocorticoid receptor	GCR_HUMAN	UP000005640_9606_2022	1883.94	1310.93	1555.12	3693.44	3666.79	3968.59	2597.39	3598.98	3171.14	5871.26	5832.81	6220.73	11992.9	11712.1	11930.4	10780.3	10994.8	11607.3
P04156	PRNP	Major prion protein	PRIO_HUMAN	UP000005640_9606_2022	1070.86	741.421	1172.72	2612.94	2370.37	2234.84	3127.73	3084.15	3046.12	2751.15	3659.32	2777.52	7225.1	6396.69	7993.36	5583.1	5597.59	6086.38
P04179	SOD2	Superoxide dismutase [Mn], mitochondrial	SODM_HUMAN	UP000005640_9606_2022	26609.4	25531.3	24670.6	53318.4	54073.6	54154.4	79874.8	82639.9	79904.1	152992	139973	127082	265347	253070	262084	367113	362197	383754
P04181	OAT	Ornithine aminotransferase, mitochondrial	OAT_HUMAN	UP000005640_9606_2022	118506	114314	112016	157543	172208	161697	233314	239632	247678	327151	332679	328824	509715	489005	501922	1.01333e+06	1.02167e+06	997404
P04183	TK1	Thymidine kinase, cytosolic	KITH_HUMAN	UP000005640_9606_2022	7058.89	6932.83	6833.15	12911.9	13106.1	12161	18077.3	17818.1	18160.4	25538.9	28455.6	27908.7	45709.1	45608.1	47928.2	69613.4	72119.3	76684.1
P04264	KRT1	Keratin, type II cytoskeletal 1	K2C1_HUMAN	UP000005640_9606_2022	5242	5198.39	5369.55	9245.93	8662.92	9500.41	11897.6	12079	10997.6	13800.8	14314.3	13400.5	19188.4	18611.7	18148.7	32624.4	32975.7	35191.3
P04350	TUBB4A	Tubulin beta-4A chain	TBB4A_HUMAN	UP000005640_9606_2022	6227.71	5283.55	5875.21	14704.8	14993	15316.8	13308.3	8696.01	16633.9	20691	21746.3	21066.8	117537	117578	114395	214471	217168	208900
P04406	GAPDH	Glyceraldehyde-3-phosphate dehydrogenase	G3P_HUMAN	UP000005640_9606_2022	944060	881006	900761	1.76614e+06	1.91093e+06	1.93636e+06	1.58007e+06	1.614e+06	1.57999e+06	3542739	3.33708e+06	3.46562e+06	4.65619e+06	4.26037e+06	4252079	8592608	8392873	8.23823e+06
P04424	ASL	Argininosuccinate lyase	ARLY_HUMAN	UP000005640_9606_2022	2952.96	3547.42	3184.4	4272.53	5822.18	4980.34	7787.75	7801.74	6973.6	13457.6	14741.9	13944.4	22200.5	22346.3	22607.2	23685.4	22607.7	23577.1
P04439	HLA-A	HLA class I histocompatibility antigen, A alpha chain	HLAA_HUMAN	UP000005640_9606_2022	4631.92	4343.51	3951.36	20021.4	21573.9	22196.4	29865.8	28974.9	28468.5	40590.9	43012.7	42581.8	32718.9	32758.7	34684.7	49747.2	31644.9	39703.1
P04626	ERBB2	Receptor tyrosine-protein kinase erbB-2	ERBB2_HUMAN	UP000005640_9606_2022	1913.86	1814.04	1278.06	3115.25	4213.07	3737.37	3055.25	3341.01	3019.81	8539.34	7185.92	7216.74	10671.6	10200.1	9008.07	11202.9	11190.2	10537
P04632	CAPNS1	Calpain small subunit 1	CPNS1_HUMAN	UP000005640_9606_2022	9239.47	6726.93	6910.42	13656.3	14280.7	10933.5	16552.3	17066.6	16376	46203.5	48547.5	50793.3	58800.7	55181.9	60466.9	58412	58897.1	61397.3
P04637	TP53	Cellular tumor antigen p53	P53_HUMAN	UP000005640_9606_2022	20090.2	18515.4	17342.4	34329.1	33382.7	31572.1	34476.6	36852.7	37577.4	56448	58242.8	56968.1	66168.1	61837.8	65747.9	142195	133880	135074
P04792	HSPB1	Heat shock protein beta-1	HSPB1_HUMAN	UP000005640_9606_2022	107096	99678.4	101567	109867	105386	104425	89251.5	87022.6	84300.3	87065.2	88867.8	87057	158501	155359	158035	139236	132503	135141
P04808	RLN1	Prorelaxin H1	REL1_HUMAN	UP000005640_9606_2022	1696.95	2166.47	1344.73	NaN	NaN	NaN	5083.5	3794.35	4623.7	5569.13	5188.11	5047.92	15643.4	14284.7	14138.2	NaN	NaN	NaN
P04818	TYMS	Thymidylate synthase	TYSY_HUMAN	UP000005640_9606_2022	46392.5	45760.2	41838.1	76789	83386.4	74513.5	98029.2	99899.3	95008.7	112642	109715	109637	183868	172060	185290	199228	196189	189975
P04843	RPN1	Dolichyl-diphosphooligosaccharide--protein glycosyltransferase subunit 1	RPN1_HUMAN	UP000005640_9606_2022	148032	147062	146722	277614	293873	283340	303501	321417	317306	498554	526143	512268	764665	737371	762054	1.00696e+06	1.04546e+06	1.00678e+06
P04844	RPN2	Dolichyl-diphosphooligosaccharide--protein glycosyltransferase subunit 2	RPN2_HUMAN	UP000005640_9606_2022	64733.5	69579.5	73459.4	56305.9	56065.5	57259.5	88305.6	92339.8	87670.5	142456	146902	138970	195754	198658	202665	287253	271397	287482
P04899	GNAI2	Guanine nucleotide-binding protein G(i) subunit alpha-2	GNAI2_HUMAN	UP000005640_9606_2022	23490.1	22004.1	18519.6	20828.3	20142.3	22121.6	54927.3	56331.6	53298.8	53448.8	50710.9	52080.7	117594	113360	115746	130888	128830	129776
P04920	SLC4A2	Anion exchange protein 2	B3A2_HUMAN	UP000005640_9606_2022	1451.55	2016.39	1595.27	2282.08	3186.72	2484.13	4396.9	5014.62	5933.66	4417.4	5825.03	5645.47	6032.63	4522.95	6098.32	15069.8	14972.3	13994.9
P05019	IGF1	Insulin-like growth factor I	IGF1_HUMAN	UP000005640_9606_2022	NaN	157.59	134.626	NaN	NaN	NaN	NaN	NaN	NaN	NaN	NaN	NaN	NaN	NaN	NaN	NaN	NaN	NaN
P05023	ATP1A1	Sodium/potassium-transporting ATPase subunit alpha-1	AT1A1_HUMAN	UP000005640_9606_2022	184019	174380	169823	212940	214107	214677	237102	244361	239876	306435	326330	333910	465210	451760	486114	739201	736607	734643
P05026	ATP1B1	Sodium/potassium-transporting ATPase subunit beta-1	AT1B1_HUMAN	UP000005640_9606_2022	5511.01	5025.48	5109.72	13711.5	14094.3	13581	10392.7	10853	10280.4	21177.2	25256.1	22975.7	32586.7	35462.4	35462	43149.9	42942.1	42048.4
P05067	APP	Amyloid-beta precursor protein	A4_HUMAN	UP000005640_9606_2022	5831.18	6163.28	5886.16	7912.57	8272.77	7824.49	7394.61	6904.66	7571.96	9074.34	9975.38	10034.4	22072.5	22996.9	24843.5	26375.4	26685.1	26382.1
P05091	ALDH2	Aldehyde dehydrogenase, mitochondrial	ALDH2_HUMAN	UP000005640_9606_2022	57602.5	57247.8	57584.9	82097.4	82869.6	81332.3	91578.2	95771.8	91869.4	123517	128523	127370	226938	223377	226986	295812	300034	295032
P05114	HMGN1	Non-histone chromosomal protein HMG-14	HMGN1_HUMAN	UP000005640_9606_2022	25132	25403.8	20400.7	11325	8496.79	9321.7	25315	25804	17441.3	17200.2	18740.2	16537.4	20611.3	19112.9	18393.1	61261.8	46823.8	40449
P05141	SLC25A5	ADP/ATP translocase 2	ADT2_HUMAN	UP000005640_9606_2022	591551	561742	558937	629225	600870	624599	482148	491215	507337	965518	984175	1.00779e+06	1.46907e+06	1.42986e+06	1.48455e+06	1.74055e+06	1.58521e+06	1.62437e+06
P05161	ISG15	Ubiquitin-like protein ISG15	ISG15_HUMAN	UP000005640_9606_2022	11413.9	11071.1	11282.4	16302.9	16129.2	14422.1	30453.9	29146.4	31515.3	45974.4	48417.2	48968.7	72865.6	73017.2	77922.1	206863	203938	204990
P05165	PCCA	Propionyl-CoA carboxylase alpha chain, mitochondrial	PCCA_HUMAN	UP000005640_9606_2022	5676.42	5236.03	5357.83	8017.44	8053.69	7492.94	11383.1	11808.5	11646.4	18027.3	19577.8	17554.3	30064.9	26639	26750.7	49387.8	44626.8	47065.7
P05166	PCCB	Propionyl-CoA carboxylase beta chain, mitochondrial	PCCB_HUMAN	UP000005640_9606_2022	5332.08	4956.93	5184.41	8790.27	9743.56	8781.01	12268.1	12707.5	12647	21253.7	22984.7	23276.6	31790.2	30176.4	29521.2	53680.9	52000.9	51582.5
P05186	ALPL	Alkaline phosphatase, tissue-nonspecific isozyme	PPBT_HUMAN	UP000005640_9606_2022	435.561	499.693	595.931	593.69	1024.38	846.541	735.264	1030.46	733.435	2082.12	2210.46	1894.81	5545.41	3735.64	3089.27	6139.52	4540.56	5980.64
P05187	ALPP	Alkaline phosphatase, placental type	PPB1_HUMAN	UP000005640_9606_2022	448.074	99.2447	196.629	NaN	NaN	NaN	NaN	NaN	NaN	NaN	NaN	NaN	NaN	NaN	NaN	NaN	NaN	NaN
P05198	EIF2S1	Eukaryotic translation initiation factor 2 subunit 1	IF2A_HUMAN	UP000005640_9606_2022	75497.7	73791.8	71526.8	207232	205787	205743	204808	202542	203089	317430	322004	329222	665627	638586	634942	709159	717367	719850
P05204	HMGN2	Non-histone chromosomal protein HMG-17	HMGN2_HUMAN	UP000005640_9606_2022	19599.4	5899.73	4449.61	20533.8	32568.6	39724.5	31677.9	30080.8	23373.4	15174	16321.2	13623.6	30648.2	18909.3	24624.1	47211.5	62737	40456.2
P05386	RPLP1	60S acidic ribosomal protein P1	RLA1_HUMAN	UP000005640_9606_2022	13317.1	13251.2	7119.93	25041.5	24894.8	29601.1	39677.1	35006.1	40626.4	53952.2	60177	50779.2	71634.9	79863.2	93732.1	66951	166328	81129.3
P05387	RPLP2	60S acidic ribosomal protein P2	RLA2_HUMAN	UP000005640_9606_2022	114165	107737	110438	223462	214109	221696	310597	271065	264313	427991	439779	481004	644324	625405	680727	763291	788131	789097
P05388	RPLP0	60S acidic ribosomal protein P0	RLA0_HUMAN	UP000005640_9606_2022	299363	282966	294522	431701	460609	440899	355672	375269	392553	740555	778994	702764	1.62831e+06	1.72709e+06	1.74081e+06	1.96945e+06	1.95188e+06	1.84334e+06
P05412	JUN	Transcription factor Jun	JUN_HUMAN	UP000005640_9606_2022	3458.07	2893.47	3238.08	5621.02	4838.1	6087.6	6081.16	3937.25	4967.56	7727.85	10775	5863.53	11251.3	11996.3	12534.4	16535.8	14332.7	14796.1
P05423	POLR3D	DNA-directed RNA polymerase III subunit RPC4	RPC4_HUMAN	UP000005640_9606_2022	2276.03	1811.86	2099.37	4690.44	3811.66	3715.48	8014.62	8502.18	7486.92	12140.5	12725.3	12985.2	21087.4	21685.1	22645.3	25166	25070.8	23918
P05455	SSB	Lupus La protein	LA_HUMAN	UP000005640_9606_2022	165316	166126	160980	335378	322360	321673	459657	463286	464240	689522	747024	720408	1.1034e+06	1.09094e+06	1.1289e+06	1.80479e+06	1.84437e+06	1.82382e+06
P05543	SERPINA7	Thyroxine-binding globulin	THBG_HUMAN	UP000005640_9606_2022	NaN	25.0423	101.569	153.863	NaN	38.612	191.493	290.527	356.703	NaN	142.75	187.18	NaN	NaN	NaN	512.479	267.062	297.513
P05549	TFAP2A	Transcription factor AP-2-alpha	AP2A_HUMAN	UP000005640_9606_2022	4857	3852.82	4491.94	1012.52	1061.67	717.961	2873.76	1741.37	1844.31	2688.72	2656.04	2511.13	3590.97	3469.65	2920.21	7696.02	6948.71	7059.6
P05556	ITGB1	Integrin beta-1	ITB1_HUMAN	UP000005640_9606_2022	33488.4	31628.3	30816.1	46976.7	45509.3	42702.8	69054.9	67099.9	69220.7	98728.8	100015	100414	103708	99409	98689.2	221830	224679	233620
P05771	PRKCB	Protein kinase C beta type	KPCB_HUMAN	UP000005640_9606_2022	372.065	575.335	226.849	292.622	213.909	365.295	154.105	360.108	273.038	769.836	441.267	744.855	1243.25	1163.45	1286.27	1959.09	2180.57	2083.45
P05783	KRT18	Keratin, type I cytoskeletal 18	K1C18_HUMAN	UP000005640_9606_2022	12241.5	9047.23	7556.52	12774.1	12054.3	12257.2	19129.3	18881.1	18830.4	28546.6	27485.6	30263.8	33496.6	32504.3	32400.7	52012.2	52778.8	49174.7
P06132	UROD	Uroporphyrinogen decarboxylase	DCUP_HUMAN	UP000005640_9606_2022	28184.3	26875.3	25782.4	53166.4	52286.6	46741.2	72350.5	74704.9	75677.9	67992.8	74879.2	70737.2	103612	108894	102967	148028	138389	140078
P06213	INSR	Insulin receptor	INSR_HUMAN	UP000005640_9606_2022	5283.19	5573.95	4137.74	5428.95	5466.96	6779.96	9167.25	8595.91	8271.32	10145.5	10829.5	10584.2	17419.6	20365.6	18173.4	19429.2	17723.8	18806
P06241	FYN	Tyrosine-protein kinase Fyn	FYN_HUMAN	UP000005640_9606_2022	5513.1	5008.23	4457.49	4983.78	4037.15	3894.62	8723.7	8831.5	7866.94	17147.3	16293.5	14936	27395	27119.5	28775.5	33595.9	33986.8	36125.2
P06276	BCHE	Cholinesterase	CHLE_HUMAN	UP000005640_9606_2022	640.431	287.176	387.033	1136.66	1259.71	1265.11	1084.69	1789.1	674.659	2743.35	3180.44	2411.09	3565.78	3276.74	4028.35	3491.93	3224.3	3650.15
P06280	GLA	Alpha-galactosidase A	AGAL_HUMAN	UP000005640_9606_2022	67604.5	65028.6	63122.7	38639.1	37740.6	39218.1	80649.5	78000.8	77663.3	52043.8	52701.8	47460.1	140543	140016	134365	171996	165547	167040
P06396	GSN	Gelsolin	GELS_HUMAN	UP000005640_9606_2022	2550	2308.04	2344.45	6027.42	5446.26	5286.17	4557.17	6161.16	5889.51	12923.7	14052	12687.2	27597.6	24662.7	27384	48907.8	45053	44908.3
P06400	RB1	Retinoblastoma-associated protein	RB_HUMAN	UP000005640_9606_2022	8626	9188.89	9197.68	13300.4	13175.6	12945.8	15517.2	15874.2	15097	21864.8	23118.3	22280	41496.9	40799.9	37267.7	41963	40872	41498.6
P06454	PTMA	Prothymosin alpha	PTMA_HUMAN	UP000005640_9606_2022	155296	152545	142049	159659	154762	166348	167477	176453	184109	316799	323607	378496	458713	461368	412224	701623	728318	633442
P06493	CDK1	Cyclin-dependent kinase 1	CDK1_HUMAN	UP000005640_9606_2022	70134.2	64892.6	62445.7	134051	135976	134308	202444	200825	201394	351286	355972	356846	541476	524530	549281	430087	425226	419014
P06576	ATP5F1B	ATP synthase subunit beta, mitochondrial	ATPB_HUMAN	UP000005640_9606_2022	301041	292040	286254	617391	606799	596914	700616	742952	729018	986786	958944	991210	1.56553e+06	1.72875e+06	1.69057e+06	2603915	2.43638e+06	2527778
P06730	EIF4E	Eukaryotic translation initiation factor 4E	IF4E_HUMAN	UP000005640_9606_2022	27872.6	27243.3	27152.5	63438.4	65838.7	60216.8	84651.6	85670.2	85671.8	163635	161933	164232	287777	283865	286397	282028	272877	275957
P06733	ENO1	Alpha-enolase	ENOA_HUMAN	UP000005640_9606_2022	924646	915334	902997	1.70878e+06	1.7626e+06	1.7396e+06	1.50518e+06	1.53386e+06	1.54518e+06	3.10035e+06	2950779	2837767	5.26566e+06	5231960	5.37465e+06	6.14193e+06	5826611	5.86603e+06
P06737	PYGL	Glycogen phosphorylase, liver form	PYGL_HUMAN	UP000005640_9606_2022	45874.5	45796.6	43636.5	81716.9	83450.1	80718.3	131062	131923	128642	159624	165296	166269	251765	247705	248509	398682	387864	386414
P06744	GPI	Glucose-6-phosphate isomerase	G6PI_HUMAN	UP000005640_9606_2022	226599	216326	214246	260945	266459	257702	325949	323921	330030	464963	465989	487195	632624	624812	644629	857188	821282	817213
P06746	POLB	DNA polymerase beta	DPOLB_HUMAN	UP000005640_9606_2022	3035.48	4103.53	3804.5	5616.17	5837.41	5231.09	8075.71	8096.85	8046.74	16846.5	17137.2	17026.4	17233.7	17484.8	15747.3	10468.9	10730.6	10296.4
P06748	NPM1	Nucleophosmin	NPM_HUMAN	UP000005640_9606_2022	829933	813744	791923	1.14075e+06	1095329	1.16301e+06	1.57078e+06	1.63552e+06	1.63527e+06	1.25817e+06	1.25059e+06	1239715	2.17886e+06	2.28963e+06	2.26319e+06	4.15026e+06	4.14035e+06	4126656
P06753	TPM3	Tropomyosin alpha-3 chain	TPM3_HUMAN	UP000005640_9606_2022	131764	143009	131418	108588	110170	113199	377082	407388	410492	335837	337212	314429	304379	328661	293523	616849	632019	648446
P06756	ITGAV	Integrin alpha-V	ITAV_HUMAN	UP000005640_9606_2022	4717.73	3737.42	3822.43	7529.84	7484.46	7667.07	6814.01	6911.31	6138.1	10627.7	11671.7	11412.2	16194.5	14812.1	15601.3	33039.2	30610.1	32842.5
P06865	HEXA	Beta-hexosaminidase subunit alpha	HEXA_HUMAN	UP000005640_9606_2022	26185.8	23530.3	25031.6	28459.4	26437.3	27541.6	28980.2	29306.2	28935.5	46191.4	47196.2	48318	81484.1	76120.7	76213.1	74962.2	74949.5	72832.7
P07093	SERPINE2	Glia-derived nexin	GDN_HUMAN	UP000005640_9606_2022	1595.53	1433.3	1118.17	2897.87	2606.43	2604.34	1977.19	1923.65	2245.64	6447.18	6561.09	5722.62	6665.55	6160.51	5939.82	11847.9	9401.92	9167.97
P07099	EPHX1	Epoxide hydrolase 1	HYEP_HUMAN	UP000005640_9606_2022	40344.6	37763.2	40232.3	64050.2	64208.2	61850.3	83049.7	83180.7	86130.3	98097.9	101342	100493	147748	141654	143214	195694	192375	188579
P07108	DBI	Acyl-CoA-binding protein	ACBP_HUMAN	UP000005640_9606_2022	61821.5	61425.6	61049	82256.6	73602.5	72503.2	116920	106832	111383	216315	234255	227911	378018	373708	382889	512388	517231	483361
P07195	LDHB	L-lactate dehydrogenase B chain	LDHB_HUMAN	UP000005640_9606_2022	1.60958e+06	1.5957e+06	1.57646e+06	1.58318e+06	1.55538e+06	1500428	1961212	2.02579e+06	2.0514e+06	3.21895e+06	3.12217e+06	3.09847e+06	5161328	5120857	5182904	6160011	5856049	5.81321e+06
P07196	NEFL	Neurofilament light polypeptide	NFL_HUMAN	UP000005640_9606_2022	3675.99	2839	3452.99	6952.49	6010.95	6763.91	7845.07	7945.18	8070.13	10620.6	10692.1	12423.9	21457.9	22289.1	20514.5	42352.7	45557.2	42304.8
P07197	NEFM	Neurofilament medium polypeptide	NFM_HUMAN	UP000005640_9606_2022	121032	117903	110863	186042	197676	179659	153886	153750	157589	225606	230294	234463	429177	407702	427661	499197	472649	476972
P07199	CENPB	Major centromere autoantigen B	CENPB_HUMAN	UP000005640_9606_2022	5369.93	5022.22	4850.03	7918.51	7579.33	7792.69	15530.8	14400	13585.9	22422.4	22699.7	22974.9	41793	43392.7	40140.9	43447.1	38692.1	40713.8
P07203	GPX1	Glutathione peroxidase 1	GPX1_HUMAN	UP000005640_9606_2022	10422.9	7333.42	8410.38	19505.1	20898.9	20868.2	27367.5	28014	26654.6	55246.2	52533.8	52076.9	103988	101467	100261	129579	124477	127462
P07205	PGK2	Phosphoglycerate kinase 2	PGK2_HUMAN	UP000005640_9606_2022	1160.55	2092.23	1178.38	3977.53	3159.52	2290.11	631.453	516.863	1269.31	1907.94	4575.35	5164.01	2966.56	2765.26	2801.4	3830.01	5070.32	4142.82
P07237	P4HB	Protein disulfide-isomerase	PDIA1_HUMAN	UP000005640_9606_2022	104327	95453.9	95345.1	152252	147194	142477	219022	220100	208213	266240	272494	272905	530770	511699	521978	591623	582508	582502
P07305	H1-0	Histone H1.0	H10_HUMAN	UP000005640_9606_2022	133361	132113	134910	190015	191515	186210	289638	284137	314165	347147	353210	353084	617691	622067	615931	1.19062e+06	1.15597e+06	1.19252e+06
P07311	ACYP1	Acylphosphatase-1	ACYP1_HUMAN	UP000005640_9606_2022	19748.9	16969.2	19037.5	52612.3	52804.6	49227.5	95260.5	103208	82402.9	52360.6	56470.2	56247.9	88145.9	96381.9	80555.1	118389	118984	119491
P07320	CRYGD	Gamma-crystallin D	CRGD_HUMAN	UP000005640_9606_2022	4305.56	3945.37	3481.93	8349.96	9103.78	7992.7	13621.5	12851.7	12494.2	14774.9	15877.5	15540.6	19589.3	20137	19445.8	25231.9	22251.6	23774.9
P07339	CTSD	Cathepsin D	CATD_HUMAN	UP000005640_9606_2022	67741	66700.4	64243.5	94007.8	100575	93485.4	117999	119085	113957	207922	201621	206499	242074	243124	241228	483763	428826	470908
P07355	ANXA2	Annexin A2	ANXA2_HUMAN	UP000005640_9606_2022	68866	68602.7	64320.2	95103.1	98978.8	94628.6	139965	139130	140403	238252	251559	253722	306015	291008	303416	601136	601966	586848
P07384	CAPN1	Calpain-1 catalytic subunit	CAN1_HUMAN	UP000005640_9606_2022	30118	27813.7	29706.7	62991.4	61329.5	61709.3	81052.8	83706.9	82180	135019	137903	140925	109575	107625	109090	184849	182886	177713
P07437	TUBB	Tubulin beta chain	TBB5_HUMAN	UP000005640_9606_2022	404465	585145	449148	1.73737e+06	1.80212e+06	2.23116e+06	1.07274e+06	1.25847e+06	1.11711e+06	2.01625e+06	1.85215e+06	1.9634e+06	3811377	4188587	4.44157e+06	6265776	5.60041e+06	5.81153e+06
P07602	PSAP	Prosaposin	SAP_HUMAN	UP000005640_9606_2022	63545.2	56386.6	60761.9	73215.1	75916.5	80796.6	75017.4	75542.1	57685.1	134546	131084	137216	226826	220752	226463	275508	260106	295568
P07686	HEXB	Beta-hexosaminidase subunit beta	HEXB_HUMAN	UP000005640_9606_2022	40643.3	39163.4	36362.3	45212.9	46571.1	47830	67650	70692.8	70098.1	116147	107071	122180	155626	152330	155423	96501.5	93216.6	97953.9
P07711	CTSL	Procathepsin L	CATL1_HUMAN	UP000005640_9606_2022	3254.09	3287.85	2756.46	10009.6	8629.43	8302.34	13077.8	13924.1	13230.7	21474.6	22529	22268.7	30702.1	28570.9	31304.9	68367.9	67944.3	66559.5
P07737	PFN1	Profilin-1	PROF1_HUMAN	UP000005640_9606_2022	198917	197308	189511	483929	525307	623353	448813	498688	450283	609315	588035	486336	1.04268e+06	1.03296e+06	1.11394e+06	1.42741e+06	1.31561e+06	1.26131e+06
P07738	BPGM	Bisphosphoglycerate mutase	PMGE_HUMAN	UP000005640_9606_2022	6638.45	6710.46	6504.29	7651.69	7488.13	7810.91	14104.9	14793.3	14633.1	19577.7	18137.8	17656.5	40655	36833.6	40941.7	48302.6	47932.2	48456.9
P07741	APRT	Adenine phosphoribosyltransferase	APT_HUMAN	UP000005640_9606_2022	114753	118013	117416	266187	262315	271127	351161	354420	359467	349994	374491	353786	610117	601208	604825	1.19633e+06	1.15142e+06	1.21101e+06
P07814	EPRS1	Bifunctional glutamate/proline--tRNA ligase	SYEP_HUMAN	UP000005640_9606_2022	123226	118900	117327	164802	164314	164554	213850	217004	213455	362444	367779	369778	563990	572944	574867	816434	803977	809217
P07858	CTSB	Cathepsin B	CATB_HUMAN	UP000005640_9606_2022	16761.2	15172.3	14044.7	32413.5	41235.4	33265.4	22552.9	20820.5	21003.7	62445.3	66841.6	65306.7	59527.1	56785.1	56280.1	163014	165382	165879
P07864	LDHC	L-lactate dehydrogenase C chain	LDHC_HUMAN	UP000005640_9606_2022	332.562	546.102	467.174	1188.76	1436.2	702.5	1785.97	1908.16	1291.08	1461.11	2511.72	2932.75	5656.17	5216.87	2934.88	8656.89	7751.63	8257.44
P07900	HSP90AA1	Heat shock protein HSP 90-alpha	HS90A_HUMAN	UP000005640_9606_2022	810298	789479	757886	1.33705e+06	1.30246e+06	1.3058e+06	943452	955388	921227	1.72819e+06	1.68673e+06	1.69895e+06	2.33886e+06	2.2355e+06	2.2532e+06	3.01842e+06	2.94842e+06	2891527
P07902	GALT	Galactose-1-phosphate uridylyltransferase	GALT_HUMAN	UP000005640_9606_2022	1387.63	1662.21	1510.4	3193.17	2950.94	2815.51	3418.33	3615.51	3393.84	6713.84	6436.75	6764.31	11030	9550.44	9825.93	12689.1	11915	12225.1
P07910	HNRNPC	Heterogeneous nuclear ribonucleoproteins C1/C2	HNRPC_HUMAN	UP000005640_9606_2022	939961	921159	936889	4929156	5181968	5540109	1.30881e+06	1.33392e+06	1.27149e+06	1.8745e+06	1.76884e+06	1.92818e+06	4.03164e+06	4.00942e+06	4044532	3.39391e+06	3.60957e+06	2.97307e+06
P07919	UQCRH	Cytochrome b-c1 complex subunit 6, mitochondrial	QCR6_HUMAN	UP000005640_9606_2022	2071.47	2820.69	2414.08	3126.11	2894.45	2499.51	1241.2	1511.17	1873.79	3809.54	3839.53	3938.84	5414.8	6282.5	7121.83	26411.3	26515.3	23633.5
P07942	LAMB1	Laminin subunit beta-1	LAMB1_HUMAN	UP000005640_9606_2022	4278.81	4464.77	4596.08	6256.78	6718.92	6716.9	10294.5	12475.4	10882.4	13048.6	15338	12790	18712.9	19009.2	19856.1	31721.5	26553.2	29119.1
P07947	YES1	Tyrosine-protein kinase Yes	YES_HUMAN	UP000005640_9606_2022	22918.9	21168.3	21039.3	38163.6	34944.7	33270.8	39726.5	38850.1	39238.7	70997.1	73547.8	72959.8	93482.1	93564.2	93125.1	148123	159480	155489
P07948	LYN	Tyrosine-protein kinase Lyn	LYN_HUMAN	UP000005640_9606_2022	11090.5	11322.5	9283.16	32278.4	33378.6	28610.6	19578.3	21813.2	20608.2	30890.6	32299.4	32115	50314.6	48022.6	46423.4	56435.8	56522.2	59137
P07949	RET	Proto-oncogene tyrosine-protein kinase receptor Ret	RET_HUMAN	UP000005640_9606_2022	NaN	42.7256	144.566	NaN	NaN	NaN	NaN	NaN	NaN	NaN	NaN	NaN	NaN	NaN	NaN	NaN	NaN	NaN
P07954	FH	Fumarate hydratase, mitochondrial	FUMH_HUMAN	UP000005640_9606_2022	84549.4	83529.6	82529.6	99923.8	109154	111514	138866	143953	143003	320170	324078	326584	539089	507992	532076	509374	501728	494138
P07992	ERCC1	DNA excision repair protein ERCC-1	ERCC1_HUMAN	UP000005640_9606_2022	7166.2	7967.78	8243.92	9848.26	10392.4	11376.6	17632.3	16228.8	16396.9	20363.4	21273.4	19597.7	28632.2	29380.8	29992.3	36417.8	35152.2	33004.2
P08047	SP1	Transcription factor Sp1	SP1_HUMAN	UP000005640_9606_2022	1463.47	1330.19	1183.27	2692.11	3309.75	2140.87	2298.14	2072.21	2173.92	4131.54	2695.1	2573.62	6038.94	5873.77	6039.18	10435.5	9588.69	9901.23
P08069	IGF1R	Insulin-like growth factor 1 receptor	IGF1R_HUMAN	UP000005640_9606_2022	2512.41	2076.2	2162.5	4103.69	3483.99	3916.71	4207.95	4352.67	4463.94	7917.28	7869.97	6975.84	10815.5	10345.2	11544.6	17837.3	17967	17029.9
P08123	COL1A2	Collagen alpha-2(I) chain	CO1A2_HUMAN	UP000005640_9606_2022	749.264	1219.05	561.611	905.454	826.164	813.673	1445.31	1386.09	1154.9	1442.39	1587.29	1632.54	3351.96	3374.09	3817.35	3609.54	4410.69	3724.97
P08133	ANXA6	Annexin A6	ANXA6_HUMAN	UP000005640_9606_2022	87549.8	87363	86547.5	126420	126813	124263	196436	201258	196123	272564	278960	282456	453575	440049	449667	492057	481910	487195
P08134	RHOC	Rho-related GTP-binding protein RhoC	RHOC_HUMAN	UP000005640_9606_2022	33743.9	33793.4	33324.1	66374.5	65728.9	62767	96302.8	93042.1	98550.7	129935	125351	124289	238500	242372	245320	396807	391433	386795
P08151	GLI1	Zinc finger protein GLI1	GLI1_HUMAN	UP000005640_9606_2022	211.539	222.6	NaN	260.022	NaN	NaN	NaN	NaN	NaN	542.724	461.528	465.134	259.202	176.874	525.235	390.09	550.085	214.34
P08174	CD55	Complement decay-accelerating factor	DAF_HUMAN	UP000005640_9606_2022	1400.63	2286.13	861.885	2084.31	2670.81	3340.74	3945.17	3790.4	3423.58	3939.76	3872.56	3611.91	6930.8	9223.34	7780.1	8813.66	8316.62	7984.3
P08195	SLC3A2	4F2 cell-surface antigen heavy chain	4F2_HUMAN	UP000005640_9606_2022	70815.9	64926.6	67130.7	114335	116908	114355	194200	185509	180394	263066	253069	256023	356880	361467	374237	381364	377039	379508
P08236	GUSB	Beta-glucuronidase	BGLR_HUMAN	UP000005640_9606_2022	7024.2	5338.52	7309.66	11709.1	12641.5	12449.1	14247.3	14708.8	15000.1	28986.3	30740	34464.8	36636.2	37712.8	37203.8	54610.4	48460.5	54673.9
P08237	PFKM	ATP-dependent 6-phosphofructokinase, muscle type	PFKAM_HUMAN	UP000005640_9606_2022	44138	40560	40000.3	55003	56895.9	55563.8	80110.2	82838	81466.2	147902	140014	136868	220211	214086	219278	247472	236310	236081
P08238	HSP90AB1	Heat shock protein HSP 90-beta	HS90B_HUMAN	UP000005640_9606_2022	1.31835e+06	1.29309e+06	1.26211e+06	1792547	1.75246e+06	1736218	2.43278e+06	2.49609e+06	2.44012e+06	3.28092e+06	3.32998e+06	3.29725e+06	5.59118e+06	5.70086e+06	5.65997e+06	7.51703e+06	7.48049e+06	7666766
P08240	SRPRA	Signal recognition particle receptor subunit alpha	SRPRA_HUMAN	UP000005640_9606_2022	6581.74	6275.24	5439.61	10083.7	10291.4	9804.87	17065	17133	16497.5	25894.2	26110.9	25914.3	32178.6	30110	32179.5	43266.1	40223	41455.8
P08243	ASNS	Asparagine synthetase [glutamine-hydrolyzing]	ASNS_HUMAN	UP000005640_9606_2022	64482.5	64906.3	64284.2	69107.2	71020.3	68909.6	112220	112402	110478	170593	176412	179411	332096	323045	333100	391480	391796	391039
P08247	SYP	Synaptophysin	SYPH_HUMAN	UP000005640_9606_2022	1777.82	2543.27	1504.09	5009.56	3831.07	3006.98	3000.7	2901.97	2641.78	3294.91	3062.69	3415.6	8444.93	8957.24	6691.5	14063.6	11033.4	13497.7
P08397	HMBS	Porphobilinogen deaminase	HEM3_HUMAN	UP000005640_9606_2022	27572	26246.7	26266.7	47827.8	50152.5	47428.6	64190	65333.2	66805.7	113971	123520	113457	177212	172078	170711	251008	247898	258281
P08559	PDHA1	Pyruvate dehydrogenase E1 component subunit alpha, somatic form, mitochondrial	ODPA_HUMAN	UP000005640_9606_2022	78815.2	77478.8	79502.5	149067	152248	154424	186918	185456	191850	282660	298517	288231	351428	343766	354549	494958	470779	477702
P08572	COL4A2	Collagen alpha-2(IV) chain	CO4A2_HUMAN	UP000005640_9606_2022	2684.07	1574.55	1661.53	4243.16	4375.69	2218.95	3202.25	4875.31	4635.09	5029.99	6365.21	5243.48	6910.46	9395.93	8897.6	18333	16765.6	17444.3
P08574	CYC1	Cytochrome c1, heme protein, mitochondrial	CY1_HUMAN	UP000005640_9606_2022	58479.3	57086.6	53099.8	97126.9	104380	96846.5	145637	153709	147662	106312	111198	112774	184774	179105	181893	258206	244397	239736
P08579	SNRPB2	U2 small nuclear ribonucleoprotein B''	RU2B_HUMAN	UP000005640_9606_2022	79214	71528	71418	68772.4	69716.3	69939.1	98132.1	100704	92001.2	142424	149601	148176	320691	324429	347657	523908	467815	487686
P08581	MET	Hepatocyte growth factor receptor	MET_HUMAN	UP000005640_9606_2022	331.331	177.326	183.858	326.517	293.02	200.895	715.119	542.756	627.014	951.414	1060.8	1303.68	1947.91	1508.2	1551.59	2820.7	2938.6	2230.42
P08582	MELTF	Melanotransferrin	TRFM_HUMAN	UP000005640_9606_2022	889.137	1026.14	993.596	2364.38	2775.77	2245.97	2825.32	3097.73	2837.84	3785	4140.65	4126.28	5083.27	4147.6	4309.69	9646.2	10319.8	10066.9
P08590	MYL3	Myosin light chain 3	MYL3_HUMAN	UP000005640_9606_2022	466021	469480	467262	55970.8	47152.1	4355.8	9643.03	812.121	12355.6	3688.71	8214.12	3959.66	2.106e+06	1925678	2.39945e+06	NaN	NaN	NaN
P08621	SNRNP70	U1 small nuclear ribonucleoprotein 70 kDa	RU17_HUMAN	UP000005640_9606_2022	138530	131988	135014	284085	287083	274986	317721	313880	308762	536278	567962	585815	666679	642542	638682	784967	795112	809406
P08631	HCK	Tyrosine-protein kinase HCK	HCK_HUMAN	UP000005640_9606_2022	NaN	NaN	NaN	NaN	NaN	NaN	NaN	NaN	NaN	NaN	NaN	NaN	NaN	NaN	NaN	NaN	NaN	NaN
P08648	ITGA5	Integrin alpha-5	ITA5_HUMAN	UP000005640_9606_2022	8327.03	7566.62	8242.78	15544	15515.6	15829	16468.6	17821.9	14265.9	28306.1	26710.6	27210.7	46676.6	44903.5	44724.3	89759.1	83458	83039.8
P08651	NFIC	Nuclear factor 1 C-type	NFIC_HUMAN	UP000005640_9606_2022	3543.57	3492.93	2372.14	5056.4	5260.82	5371.42	4710.08	3685.59	4490.69	5537.11	5388.12	5871.58	11786.4	13464.2	13299.3	13406.6	12094.9	13747.7
P08670	VIM	Vimentin	VIME_HUMAN	UP000005640_9606_2022	403550	398065	389000	563985	555074	532709	857807	876435	857780	715342	752917	762039	1478017	1.47648e+06	1.49552e+06	1.99731e+06	1.96643e+06	1948699
P08708	RPS17	40S ribosomal protein S17	RS17_HUMAN	UP000005640_9606_2022	46034.3	40631.1	42491.9	84740.5	78460.6	75533.4	109715	109963	110464	206158	204745	204837	191149	184810	193961	348900	364279	357599
P08754	GNAI3	Guanine nucleotide-binding protein G(i) subunit alpha-3	GNAI3_HUMAN	UP000005640_9606_2022	32485.1	32041.9	30515.8	40544.6	37302.5	41857.2	37187.6	35201.2	38918.1	38960.9	38148.5	40130.1	88731.3	73408.2	77325.2	93738.5	95267.6	95989.9
P08758	ANXA5	Annexin A5	ANXA5_HUMAN	UP000005640_9606_2022	257867	244090	240491	301366	301827	293920	423115	444113	410199	693633	708006	721840	1.06817e+06	1.09529e+06	1.08265e+06	1.89007e+06	1.93065e+06	1.91466e+06
P08865	RPSA	40S ribosomal protein SA	RSSA_HUMAN	UP000005640_9606_2022	921379	861063	855173	1.22151e+06	1.2041e+06	1.28167e+06	1.18529e+06	1.16236e+06	1138857	920013	930115	901077	1.13636e+06	1.09976e+06	1.0897e+06	2.64105e+06	2673164	2.43805e+06
P08962	CD63	CD63 antigen	CD63_HUMAN	UP000005640_9606_2022	5951.62	5766.19	6182.91	10683.4	10379.7	10506.7	11917.4	12270	11669.3	49378.4	53783.6	51344.9	114839	103080	96344.1	38524.1	37819.4	41346.3
P09001	MRPL3	39S ribosomal protein L3, mitochondrial	RM03_HUMAN	UP000005640_9606_2022	17183.1	17479.8	15672.8	24194.1	22021.8	24070.8	31035.9	31681.8	32220.3	47037.3	48616	50964.6	120635	115856	116554	180550	176111	171212
P09012	SNRPA	U1 small nuclear ribonucleoprotein A	SNRPA_HUMAN	UP000005640_9606_2022	169156	166108	164450	213583	226353	208370	306872	302543	292420	222753	227358	229608	524807	516456	544483	736450	736848	775940
P09038	FGF2	Fibroblast growth factor 2	FGF2_HUMAN	UP000005640_9606_2022	564.903	703.254	435.667	760.036	518.529	533.277	675.794	1494.64	837.403	1022.97	1159.27	941.68	2107.16	2330.43	2113.78	3338.14	2921.13	2168.96
P09067	HOXB5	Homeobox protein Hox-B5	HXB5_HUMAN	UP000005640_9606_2022	177.72	159.736	197.093	192.241	585.931	NaN	401.045	1122.43	223.549	1187.52	1248.23	596.62	1731.44	1262.01	993.795	3061.44	2018.19	2816.12
P09104	ENO2	Gamma-enolase	ENOG_HUMAN	UP000005640_9606_2022	1173.83	1262.2	1333.75	3160.78	2455.45	4052.58	4124.18	3819.3	3920.36	4617.18	6000.38	4877	9796.57	9367.49	9186.29	10130.4	8691.25	9256.12
P09110	ACAA1	3-ketoacyl-CoA thiolase, peroxisomal	THIK_HUMAN	UP000005640_9606_2022	7332.96	6036.75	6728.15	10200.2	11359.9	13033.9	18505.9	19166.8	18458.4	29560.1	32585.1	29580.4	42252.6	43054.7	39465.2	61730.2	63444.6	66982.7
P09132	SRP19	Signal recognition particle 19 kDa protein	SRP19_HUMAN	UP000005640_9606_2022	21812.4	23847.5	21557.3	34851.5	33610.1	31696	31137.4	34857	29080.8	41778.9	44724.3	43567	78290.8	78519.3	85524	156438	145549	151654
P09211	GSTP1	Glutathione S-transferase P	GSTP1_HUMAN	UP000005640_9606_2022	179024	176859	184065	336324	356452	341868	366481	358286	360425	789829	820027	817413	868731	872076	924434	1.56433e+06	1.51346e+06	1604278
P09234	SNRPC	U1 small nuclear ribonucleoprotein C	RU1C_HUMAN	UP000005640_9606_2022	20028.2	15331.8	17325.7	28473.6	31201.6	26246.6	43721.4	48116.7	46682	37837.2	35897.9	35808.8	116027	124068	132726	137339	128933	128252
P09382	LGALS1	Galectin-1	LEG1_HUMAN	UP000005640_9606_2022	4623.16	4958.87	5763.92	9125.04	8930.75	7972.27	9756.6	12322.3	13072.9	31484.6	34496	30209.4	43870	43938	45431.8	69011	64962.3	67463
P09417	QDPR	Dihydropteridine reductase	DHPR_HUMAN	UP000005640_9606_2022	39564	36737.5	35665.9	69005.1	64647	64018.4	60007.6	64671	59948.7	163148	159801	167291	189537	195373	184997	246680	234624	238415
P09429	HMGB1	High mobility group protein B1	HMGB1_HUMAN	UP000005640_9606_2022	205659	206233	195709	344467	334652	323306	331934	334802	344305	702904	729107	703532	657513	667414	662116	800430	788803	822038
P09455	RBP1	Retinol-binding protein 1	RET1_HUMAN	UP000005640_9606_2022	7399.39	8991.73	8611.15	13543.2	14409.4	11411.6	15667.2	16012.1	14800.5	25080	25682.5	26816.3	15430.6	13539.6	14280.1	24875.5	24656.7	24743.6
P09471	GNAO1	Guanine nucleotide-binding protein G(o) subunit alpha	GNAO_HUMAN	UP000005640_9606_2022	4838.47	3989.32	3831.24	7645.5	7637.19	7056.88	6288.82	6990.36	6928.7	15617.1	16032	16664	28049.3	28204.3	32351.3	50644.2	43175.3	44822.6
P09493	TPM1	Tropomyosin alpha-1 chain	TPM1_HUMAN	UP000005640_9606_2022	8622.64	7853.63	6973.88	8659.12	8074.26	7842.14	11191.3	12647	12320.4	17473.1	19145.9	16889.9	49391.1	40843.2	42268	25858.8	22088.8	23511.3
P09496	CLTA	Clathrin light chain A	CLCA_HUMAN	UP000005640_9606_2022	43173.2	42127.3	44715	99081.2	97571.7	98436.3	125870	134386	132837	95612.7	108957	113719	91663.2	80149.6	78144.6	80206.2	78728.2	82724.7
P09497	CLTB	Clathrin light chain B	CLCB_HUMAN	UP000005640_9606_2022	23119	22943.8	20446.7	30055.8	31004	29775.4	58481.8	59934.2	56874.2	31402.7	31795.1	31816.6	46548.1	45912.8	46793.9	66002.7	68720.8	68754.8
P09525	ANXA4	Annexin A4	ANXA4_HUMAN	UP000005640_9606_2022	15895.3	14939.9	15307.8	28926.7	31491.3	30813.8	33671.4	32652.8	33096.4	47768.8	51190	50448.7	58143.1	56584.5	56762.1	93301.8	91427.3	89996
P09543	CNP	2',3'-cyclic-nucleotide 3'-phosphodiesterase	CN37_HUMAN	UP000005640_9606_2022	37772.3	35808.2	35317.5	64975.2	63788.3	59492.4	78563	80880.2	79743.1	81735.5	83428.8	85168.3	134125	127103	132455	239331	229460	236033
P09601	HMOX1	Heme oxygenase 1	HMOX1_HUMAN	UP000005640_9606_2022	2076.47	1900.87	1763.87	1957.31	2789.14	2579.6	2191.59	2964.41	3436.85	3652.89	4005.36	3785.11	9702.12	9229.08	10253.2	9806.41	10220.2	10255
P09603	CSF1	Macrophage colony-stimulating factor 1	CSF1_HUMAN	UP000005640_9606_2022	320.796	107.069	129.577	NaN	NaN	NaN	NaN	NaN	NaN	794.176	NaN	NaN	216.794	308.224	372.098	435.988	757.791	728.193
P09619	PDGFRB	Platelet-derived growth factor receptor beta	PGFRB_HUMAN	UP000005640_9606_2022	1.87289e+06	106368	95607.2	NaN	NaN	NaN	NaN	NaN	NaN	NaN	NaN	NaN	NaN	NaN	NaN	NaN	NaN	NaN
P09622	DLD	Dihydrolipoyl dehydrogenase, mitochondrial	DLDH_HUMAN	UP000005640_9606_2022	145730	137397	138844	180747	184172	172542	248063	250302	254956	320645	322944	321237	648997	621817	646986	629078	598966	612397
P09651	HNRNPA1	Heterogeneous nuclear ribonucleoprotein A1	ROA1_HUMAN	UP000005640_9606_2022	451097	434851	431318	954647	950326	979325	967641	967203	952833	1.03327e+06	1.06541e+06	1.13335e+06	1.72405e+06	1.7406e+06	1.74742e+06	2289884	2.37562e+06	2.34829e+06
P09661	SNRPA1	U2 small nuclear ribonucleoprotein A'	RU2A_HUMAN	UP000005640_9606_2022	72747.4	71821.3	72375.1	238745	237012	225004	295815	307270	295522	482863	517858	480414	828947	769376	815932	935370	895771	906294
P09668	CTSH	Pro-cathepsin H	CATH_HUMAN	UP000005640_9606_2022	3195.67	2913.46	2615.63	4433.62	4912.12	4106.19	8591.61	8089.88	8981.77	15391.3	13173.8	16004.4	15876.1	13920.6	15547.1	27592.5	24715.4	26376.9
P09669	COX6C	Cytochrome c oxidase subunit 6C	COX6C_HUMAN	UP000005640_9606_2022	81521.5	74953.9	66939.4	96056.1	91139.3	94548.8	111164	111881	110573	206673	204438	210400	315049	313450	310188	478533	476687	470907
P09874	PARP1	Poly [ADP-ribose] polymerase 1	PARP1_HUMAN	UP000005640_9606_2022	338910	332998	327371	541211	535362	523596	611178	636043	619108	997212	998447	989300	1.60833e+06	1.55871e+06	1.6063e+06	2.83573e+06	2776200	2804919
P09884	POLA1	DNA polymerase alpha catalytic subunit	DPOLA_HUMAN	UP000005640_9606_2022	10360.7	10339.5	10112.1	16998.3	17136.7	17925.1	27755	28476	26736.4	34526.8	35331.4	36265.9	59437.3	58903.3	59460.2	69239.3	68930.8	68837.3
P09913	IFIT2	Interferon-induced protein with tetratricopeptide repeats 2	IFIT2_HUMAN	UP000005640_9606_2022	7384.57	6655.39	6375.33	12151.2	12911.2	11735	16706.5	15695.3	17009.3	28524.3	28509.5	26544.1	25941.5	21259.3	24035.8	54885.3	57462.7	56299.5
P09914	IFIT1	Interferon-induced protein with tetratricopeptide repeats 1	IFIT1_HUMAN	UP000005640_9606_2022	2035.9	2459.24	2484.47	5514.94	6215.07	5626.77	5541.74	6061.9	5420.39	8182.79	8778.07	9108.25	16817.1	16656.6	16099.8	29208.2	27875.4	25087.1
P09923	ALPI	Intestinal-type alkaline phosphatase	PPBI_HUMAN	UP000005640_9606_2022	6678.62	369.207	2025.95	NaN	NaN	NaN	NaN	NaN	NaN	NaN	NaN	NaN	NaN	NaN	NaN	NaN	NaN	NaN
P09936	UCHL1	Ubiquitin carboxyl-terminal hydrolase isozyme L1	UCHL1_HUMAN	UP000005640_9606_2022	88178.8	89287.7	88788.2	280766	270804	254546	259024	260211	264816	532471	528521	527276	766042	784395	847168	1.35073e+06	1359523	1.39971e+06
P09960	LTA4H	Leukotriene A-4 hydrolase	LKHA4_HUMAN	UP000005640_9606_2022	73358.6	70950.1	70276.3	93859.5	92427.2	91452.1	176078	177447	174323	185760	180999	187419	356738	345203	354379	480669	488165	481331
P09972	ALDOC	Fructose-bisphosphate aldolase C	ALDOC_HUMAN	UP000005640_9606_2022	253346	269838	248658	417730	413597	406362	386214	352350	370618	586921	592720	581713	788792	790956	828135	1.08147e+06	1.05616e+06	1.02001e+06
P0C0S5;Q71UI9	H2AZ1;H2AZ2	Histone H2A.Z;Histone H2A.V	H2AZ_HUMAN;H2AV_HUMAN	UP000005640_9606_2022	216029	263372	202289	847751	1.0339e+06	561748	469917	333292	530034	358390	332292	360459	741302	781506	644016	3.7197e+06	3774126	3.61517e+06
P0C1Z6	TFPT	TCF3 fusion partner	TFPT_HUMAN	UP000005640_9606_2022	2768.23	2830	3222.57	1917.02	2077.99	2075.1	1530.21	3293.57	2421.13	7929.64	9414.59	8887.63	1948.2	2120.72	2278.14	2681.34	2578.59	2863.32
P0C2W1	FBXO45	F-box/SPRY domain-containing protein 1	FBSP1_HUMAN	UP000005640_9606_2022	2068.33	1049.78	1913.74	1936.37	1851.57	1975.94	2957.77	2987.79	2282.23	4604.25	4119.23	4347.19	7116.42	7043.92	6978.8	11261.5	9042.27	10777.8
P0C5J1;Q8N7N1	FAM86B2;FAM86B1	Putative protein N-methyltransferase FAM86B2;Putative protein N-methyltransferase FAM86B1	F86B2_HUMAN;F86B1_HUMAN	UP000005640_9606_2022	1451.77	367.002	2615.43	916.568	1655.61	1331.65	3786.14	4584.51	3931.62	6835.75	6380.36	4094.73	3266.2	2608.91	2548.03	4883.24	5650.05	5711.94
P0C7T5	ATXN1L	Ataxin-1-like	ATX1L_HUMAN	UP000005640_9606_2022	1466.23	1665.5	1558.81	2406.8	2191.89	2085.59	4939.94	5247.35	4103.32	5035.6	3885.18	3783.75	7593.95	7424.76	6621.36	7671.66	6801.38	6438.21
P0CAP2	POLR2M	DNA-directed RNA polymerase II subunit GRINL1A	GRL1A_HUMAN	UP000005640_9606_2022	2688.38	2599.03	2657.28	2587.56	1559.37	2162.67	2943.93	2796.25	2413.78	7375.27	5869.42	6921.55	7350.12	6865.09	7567.91	13147.3	14444.6	14208
P0CB38	PABPC4L	Polyadenylate-binding protein 4-like	PAB4L_HUMAN	UP000005640_9606_2022	513.014	499.041	399.339	1290.19	1460.36	1090.74	2670.19	1823.61	2025.81	1862.66	1597.07	1179.82	1555.02	1827.17	1661.84	6509.75	6733.21	5450.18
P0CG12	DERPC	Decreased expression in renal and prostate cancer protein	DERPC_HUMAN	UP000005640_9606_2022	7340.98	8237.01	8693.89	13867	13652.4	13261.3	18996	20315.7	20584	32182.9	32823.1	31216.7	52068.2	49132.5	48866.8	52957	57181.1	63284.8
P0CG13	CHTF8	Chromosome transmission fidelity protein 8 homolog	CTF8_HUMAN	UP000005640_9606_2022	16706.1	13537	12693.5	9587.65	9432.19	9093.31	35775.8	32448.9	33031.5	10263.8	8728.99	9890.19	13398	12615.2	12318.1	53778.3	54228	54791.1
P0CG38	POTEI	POTE ankyrin domain family member I	POTEI_HUMAN	UP000005640_9606_2022	2455.54	2168.56	1941.61	11662.8	11143.2	11449.2	1898.15	1428.99	1657.16	13384.7	15578.5	17759.4	10600.3	5384.14	6614.34	19812.5	17557.3	18379.3
P0CG40	SP9	Transcription factor Sp9	SP9_HUMAN	UP000005640_9606_2022	2979.81	3811.68	3895.92	11386.5	11490.4	9508.08	928.214	1054.82	882.625	3462.56	8919.97	5746.97	1934.5	1052.39	1625.87	2035.67	2573.8	2280.67
P0CG47;P0CG48	UBB;UBC	Polyubiquitin-B;Polyubiquitin-C	UBB_HUMAN;UBC_HUMAN	UP000005640_9606_2022	874.807	686.825	919.386	1985.09	1767.98	1609.43	3349.24	3572.6	2199.14	3437.02	2656.76	3194.4	4012.56	4194.81	4288.65	15696.9	14790.2	11563.2
P0CJ78	ZNF865	Zinc finger protein 865	ZN865_HUMAN	UP000005640_9606_2022	2272.62	1204.03	1116.38	1675.93	1477.75	1001.06	2665.08	2867.36	2457.98	2007.51	2117.89	2227.98	1412.84	2292.98	1998.79	11721.2	10969.7	10102.2
P0CJ79	ZNF888	Zinc finger protein 888	ZN888_HUMAN	UP000005640_9606_2022	592.168	397.761	NaN	298.475	174.584	31.2793	508.115	543.532	268.83	526.245	766.69	446.732	248.959	485.668	343.194	1735.53	623.457	865.902
P0CW24	PNMA6A	Paraneoplastic antigen-like protein 6A	PNM6A_HUMAN	UP000005640_9606_2022	348.689	284.817	207.411	861.519	654.67	241.786	519.377	703.771	1213.85	886.858	890.811	2208.35	2028.6	1502.41	1824.23	1755.97	1475.79	1487.37
P0DI81;P0DI82	TRAPPC2;TRAPPC2B	Trafficking protein particle complex subunit 2;Trafficking protein particle complex subunit 2B	TPC2A_HUMAN;TPC2B_HUMAN	UP000005640_9606_2022	1466.03	1119.71	722.525	1996.67	1583.34	994.144	1883.76	2015.86	1453.17	3541.71	5176.66	5091.48	7767.47	6834.4	7832.98	14999	13429.4	14917.1
P0DJ07	PET100	Protein PET100 homolog, mitochondrial	PT100_HUMAN	UP000005640_9606_2022	11845.5	10959.3	9255.42	NaN	NaN	NaN	NaN	NaN	NaN	NaN	NaN	NaN	NaN	NaN	NaN	58901	61779.6	56764.2
P0DME0	SETSIP	Protein SETSIP	SETLP_HUMAN	UP000005640_9606_2022	232895	226352	223406	121467	120770	123888	238984	239295	242862	241871	250008	242860	334937	315448	323313	1151942	1125349	1.136e+06
P0DMM9;P0DMN0	SULT1A3;SULT1A4	Sulfotransferase 1A3;Sulfotransferase 1A4	ST1A3_HUMAN;ST1A4_HUMAN	UP000005640_9606_2022	396.85	176.375	95.5194	306.043	367.716	175.22	540.004	472.265	737.865	1010.88	737.471	901.369	4072.33	2723.1	2339.85	3917.86	3615.51	3246.86
P0DMV8;P0DMV9	HSPA1A;HSPA1B	Heat shock 70 kDa protein 1A;Heat shock 70 kDa protein 1B	HS71A_HUMAN;HS71B_HUMAN	UP000005640_9606_2022	1.65406e+06	1.62193e+06	1.58794e+06	1.88465e+06	1.89342e+06	1.87246e+06	2.56435e+06	2.60486e+06	2.56826e+06	3263233	3.29529e+06	3.17258e+06	5.14805e+06	5.10435e+06	5.21309e+06	5.99084e+06	6171925	6.03375e+06
P0DP23;P0DP24;P0DP25	CALM1;CALM2;CALM3	Calmodulin-1;Calmodulin-2;Calmodulin-3	CALM1_HUMAN;CALM2_HUMAN;CALM3_HUMAN	UP000005640_9606_2022	215193	194848	193526	136222	137848	141404	125800	124066	124016	148515	160963	158700	263557	251175	247734	354808	361499	365428
P0DPB6	POLR1D	DNA-directed RNA polymerases I and III subunit RPAC2	RPAC2_HUMAN	UP000005640_9606_2022	7414.24	7358.59	8257.76	21673.1	21593.3	21716.8	30399.5	28337.5	25555.2	81636.5	73212.6	64753.1	60919.4	60861.4	66556.9	113654	109476	108113
P0DPD7	EEF1AKMT4	EEF1A lysine methyltransferase 4	EFMT4_HUMAN	UP000005640_9606_2022	856.762	2024.72	1170.17	1180.79	1374.53	1531.24	1974.26	2795.38	977.728	4203.32	1580.27	3042.06	1782.85	1766.27	1127.42	5222.22	5809.96	5923.34
P0DPH7;P0DPH8	TUBA3C;TUBA3D	Tubulin alpha-3C chain;Tubulin alpha-3D chain	TBA3C_HUMAN;TBA3D_HUMAN	UP000005640_9606_2022	14349	14089.2	14076.2	20324.6	24760.2	24340.2	31950.2	37733.1	34764.2	26088	34415.1	34245	55535.8	52322.5	54915.7	95404.2	101044	89685.6
P10070	GLI2	Zinc finger protein GLI2	GLI2_HUMAN	UP000005640_9606_2022	1487.58	NaN	650.227	1002.82	1382.86	1013.83	1358.08	1372.02	1969.75	2319.61	1756.24	2029.17	2934.27	2711.59	3045.49	3359.03	4119.07	5101.47
P10071	GLI3	Transcriptional activator GLI3	GLI3_HUMAN	UP000005640_9606_2022	620.747	741.312	1381.5	1032.55	1091.89	1086.42	1194.57	1484.67	1229.55	1136.36	817.008	1053.29	2557.72	3609.96	2329.11	2787.44	2502.3	2830.39
P10074	ZBTB48	Telomere zinc finger-associated protein	TZAP_HUMAN	UP000005640_9606_2022	240.571	104.791	123.694	197.572	323.949	418.155	153.179	174.028	127.08	721.411	472.078	680.58	900.317	509.002	568.492	1361.58	1184.02	1217
P10075	GLI4	Zinc finger protein GLI4	GLI4_HUMAN	UP000005640_9606_2022	205.475	NaN	172.848	1113.08	925.831	989.231	570.566	1303.23	143.425	825.557	799.504	417.705	1103.29	813.25	1470.65	1825.74	1868.88	1042.68
P10109	FDX1	Adrenodoxin, mitochondrial	ADX_HUMAN	UP000005640_9606_2022	9474.15	10775.7	9249.92	6329.15	7381.64	8264.02	18995.3	18966.8	18339.6	13301	9867.75	12229.9	20493.7	19589.2	22329	14975.2	15520.4	16170
P10114	RAP2A	Ras-related protein Rap-2a	RAP2A_HUMAN	UP000005640_9606_2022	26264.7	27434.1	26855.9	30114.8	29316.7	28119.7	30479.1	32307.2	34919.9	45709.4	40283.7	41145.5	132479	122257	133483	146185	146536	140090
P10155	RO60	RNA-binding protein RO60	RO60_HUMAN	UP000005640_9606_2022	11785.8	11344.4	11183.1	22624.4	22193	21678.3	30922.5	30278.1	33018.1	50871.5	51376.4	49410.1	68764	67710.7	71122.7	99215.4	96569	95548.9
P10176	COX8A	Cytochrome c oxidase subunit 8A, mitochondrial	COX8A_HUMAN	UP000005640_9606_2022	12734	9952.84	7126.33	15085.3	37174.2	5674.29	42150	23338.3	80555.5	103439	190975	168512	117492	304111	256063	29818.7	29073.7	18941
P10244	MYBL2	Myb-related protein B	MYBB_HUMAN	UP000005640_9606_2022	2090.07	2386	2490.42	4049.22	3695.38	2907.02	4164.95	3882.38	5009.15	8128.36	9103.12	7111.67	11770.4	10281.9	11452.5	17528.7	17303.2	17573.8
P10253	GAA	Lysosomal alpha-glucosidase	LYAG_HUMAN	UP000005640_9606_2022	14008.7	14353.1	12595.2	18099.5	18992.4	18018.9	18649.1	20289.4	21140	43770.7	39845.8	42517.1	47757.6	48153.2	47677.2	57679.3	51346.7	53800.6
P10301	RRAS	Ras-related protein R-Ras	RRAS_HUMAN	UP000005640_9606_2022	8092.68	7050.91	5676.14	16019.1	13282.1	13709.9	10344.3	9911.3	11126	20280.8	20823.8	20547.3	23339.7	24274.6	19995	36532.6	43148.1	41093.6
P10321	HLA-C	HLA class I histocompatibility antigen, C alpha chain	HLAC_HUMAN	UP000005640_9606_2022	11198.1	10981.7	8227.16	21440.4	19417.9	19678.5	18697.4	18610.5	18844.2	42525.6	52002.8	49620	61234.3	62806.8	59040.7	86097.9	84504.1	82969
P10398	ARAF	Serine/threonine-protein kinase A-Raf	ARAF_HUMAN	UP000005640_9606_2022	2035.95	1859.64	2167.35	3343.67	3980.43	3339.37	5685.03	5621.36	6010.95	9965.65	10617.2	10646.3	21864.5	21052	22278.3	28273.9	27663.8	26958.4
P10412	H1-4	Histone H1.4	H14_HUMAN	UP000005640_9606_2022	1.61344e+06	1.52271e+06	1.36607e+06	2.82305e+06	2921349	2.57009e+06	3.56969e+06	3.49396e+06	3340144	5470234	4.88734e+06	5.21761e+06	966312	937775	991022	137578	135129	133539
P10415	BCL2	Apoptosis regulator Bcl-2	BCL2_HUMAN	UP000005640_9606_2022	NaN	NaN	533.02	572.24	460.331	742.927	1104.8	548.958	1033.06	3825.27	2799.22	2584.61	1317.62	1496.35	1464.14	2761.14	3473.58	2897.76
P10515	DLAT	Dihydrolipoyllysine-residue acetyltransferase component of pyruvate dehydrogenase complex, mitochondrial	ODP2_HUMAN	UP000005640_9606_2022	69745.8	66237.1	66271.4	103729	119016	117140	151421	155628	151256	226081	218200	225886	467551	455336	447403	472668	471053	453651
P10586	PTPRF	Receptor-type tyrosine-protein phosphatase F	PTPRF_HUMAN	UP000005640_9606_2022	7894.21	7643.96	7155.31	12031.2	12018.8	11682.1	16936.1	17152.6	16489.4	31176.6	30199.5	31405.2	55936.3	57505	56200.9	83191.7	80806.8	80602.1
P10588	NR2F6	Nuclear receptor subfamily 2 group F member 6	NR2F6_HUMAN	UP000005640_9606_2022	1107.6	946.144	923.517	2753.03	2702.02	2411.67	3724.35	3742.43	3850.22	5271.48	6125.14	5958.66	10226.7	11093.1	11472.2	14851.4	13593.7	15090.5
P10589	NR2F1	COUP transcription factor 1	COT1_HUMAN	UP000005640_9606_2022	567.511	687.149	549.066	1506.8	2103.11	2036.17	3191.87	3358.41	4094.12	2233.62	1781.19	1746.13	2706.96	3439.41	2863.35	9097.19	9163.16	9684.91
P10599	TXN	Thioredoxin	THIO_HUMAN	UP000005640_9606_2022	121907	129334	125514	268792	296897	271943	516102	556611	559594	435192	526887	447983	1.27058e+06	1339252	1.37939e+06	1.91589e+06	1.75945e+06	1739671
P10606	COX5B	Cytochrome c oxidase subunit 5B, mitochondrial	COX5B_HUMAN	UP000005640_9606_2022	163368	163499	146936	301171	292650	274186	219243	217086	223467	270657	277807	267163	406837	432198	422670	688024	680473	653817
P10619	CTSA	Lysosomal protective protein	PPGB_HUMAN	UP000005640_9606_2022	5106.91	3698.12	3511.24	4957.88	5006.63	4989.39	4532.98	4459.87	4612.27	5333.62	8347.92	6622.59	10515.1	8273.87	9558.02	16755.8	15303.3	15355.2
P10620	MGST1	Microsomal glutathione S-transferase 1	MGST1_HUMAN	UP000005640_9606_2022	9133.06	9262.11	8537.29	23222.2	19774.9	22362.9	10581.4	10878	12813.7	43371.8	46380.8	44896.8	33712.7	34154.3	33801.7	54401.9	52982.1	51918.1
P10636	MAPT	Microtubule-associated protein tau	TAU_HUMAN	UP000005640_9606_2022	5034.77	6059.37	5642.95	9357.19	10268.3	10434.9	11353.8	10899.1	11716.6	19469.6	22361.1	19405.8	21287.7	19939.3	21432.6	26892.3	27992.3	27558.9
P10644	PRKAR1A	cAMP-dependent protein kinase type I-alpha regulatory subunit	KAP0_HUMAN	UP000005640_9606_2022	23977.6	25531.8	21573.3	58323.4	52627.6	50935.2	58580.3	58305.7	58835.2	78260.6	85076.6	96097.9	112911	106293	115618	170080	162241	158337
P10745	RBP3	Retinol-binding protein 3	RET3_HUMAN	UP000005640_9606_2022	10277.8	7325.61	1971.54	57.7306	4627.27	69293.4	NaN	NaN	NaN	NaN	NaN	NaN	NaN	NaN	NaN	NaN	NaN	NaN
P10746	UROS	Uroporphyrinogen-III synthase	HEM4_HUMAN	UP000005640_9606_2022	4890.89	5647.61	4999.96	8444.48	7309.71	6760.44	13970.5	12760.3	12091.7	22709.9	23383.3	24390.8	31050	32997	37488.1	46947.5	45299.5	46564.9
P10768	ESD	S-formylglutathione hydrolase	ESTD_HUMAN	UP000005640_9606_2022	214137	214649	209358	198305	185144	187971	195687	199656	194120	438098	431534	416158	1.02675e+06	989159	1.00849e+06	1.29312e+06	1.21439e+06	1.2523e+06
P10809	HSPD1	60 kDa heat shock protein, mitochondrial	CH60_HUMAN	UP000005640_9606_2022	851616	836763	843374	1079535	1.0929e+06	1.104e+06	1.24521e+06	1.31259e+06	1.38254e+06	1.94162e+06	1.8444e+06	1.83215e+06	2.80591e+06	2.76976e+06	2.9152e+06	4230477	4.25464e+06	4126803
P10909	CLU	Clusterin	CLUS_HUMAN	UP000005640_9606_2022	717.748	185.404	141.442	311.642	284.11	421.215	388.001	488.38	672.672	340.529	582.058	598.17	1292.06	678.045	1305.37	3037.52	2218.84	3479.12
P10915	HAPLN1	Hyaluronan and proteoglycan link protein 1	HPLN1_HUMAN	UP000005640_9606_2022	28330.8	26526.9	27355.5	NaN	NaN	NaN	65104.4	66674.7	67953.9	76011.6	84861.4	87756.4	21524.7	19493.7	20458.3	28060.7	27949.5	28866.7
P11021	HSPA5	Endoplasmic reticulum chaperone BiP	BIP_HUMAN	UP000005640_9606_2022	170001	165615	164600	223861	227835	223338	272395	272760	270642	406600	397342	396166	476401	471526	482590	709235	691485	720769
P11047	LAMC1	Laminin subunit gamma-1	LAMC1_HUMAN	UP000005640_9606_2022	6703.77	6592.91	6807.8	12268	11925.6	12148.6	11946.8	11454.1	12374.1	18826	19406.4	20229.8	34348.8	35863.9	35032.6	52325.8	52954.5	50256.2
P11117	ACP2	Lysosomal acid phosphatase	PPAL_HUMAN	UP000005640_9606_2022	7690.33	6902.09	5860.9	6454.65	6153.71	5425.71	11969.7	13874.1	14104.7	17580.6	17562.7	16850.7	33262.9	35362.6	39904.7	56596.3	57178.5	53234.7
P11142	HSPA8	Heat shock cognate 71 kDa protein	HSP7C_HUMAN	UP000005640_9606_2022	1.55206e+06	1.53195e+06	1493645	2.03014e+06	2072521	2.01006e+06	2.16144e+06	2.13451e+06	2.17776e+06	3.3469e+06	3284047	3.27485e+06	3.66336e+06	3.73824e+06	4.06582e+06	5111767	5041496	5134901
P11166	SLC2A1	Solute carrier family 2, facilitated glucose transporter member 1	GTR1_HUMAN	UP000005640_9606_2022	735.563	604.429	498.632	1638.25	1231.41	1689.44	2017.44	2005.97	2149.54	2293.79	3897.33	2021.64	6395.56	5552.29	5688.74	13572.8	11005.9	9155.14
P11169	SLC2A3	Solute carrier family 2, facilitated glucose transporter member 3	GTR3_HUMAN	UP000005640_9606_2022	1290.59	752.393	1226.31	233.856	346.729	140.273	1264.53	1037.16	152.774	615.961	1324.64	1050.87	2125.33	2191.87	2318.52	3205.31	2858.36	3141.72
P11171	EPB41	Protein 4.1	EPB41_HUMAN	UP000005640_9606_2022	22979	21351.6	22250.8	43857.2	43800.2	40322.4	48349	48480.9	45907.2	72002.4	71344.2	73663.5	118316	116815	114272	162314	166943	162911
P11172	UMPS	Uridine 5'-monophosphate synthase	UMPS_HUMAN	UP000005640_9606_2022	39764.4	40029.4	38946.7	45517.1	43866.1	46348.3	55672.7	56529.4	53530.6	80567	77486	83563.2	134861	128080	125933	161829	159520	159540
P11177	PDHB	Pyruvate dehydrogenase E1 component subunit beta, mitochondrial	ODPB_HUMAN	UP000005640_9606_2022	52575.7	51430.9	51052.9	116998	131263	128594	128440	132796	129640	208350	213868	214606	385668	382793	393016	538128	531933	552186
P11182	DBT	Lipoamide acyltransferase component of branched-chain alpha-keto acid dehydrogenase complex, mitochondrial	ODB2_HUMAN	UP000005640_9606_2022	7818.7	6464.66	6899.75	8393.7	8480.96	9181.52	14682.6	14477.9	14221.1	16382.2	18123.8	17174.2	28300.2	29120.7	27640.8	37370.6	35606.8	35872.5
P11216	PYGB	Glycogen phosphorylase, brain form	PYGB_HUMAN	UP000005640_9606_2022	22730.1	20438.3	20102.3	23928.2	24541.6	25112.2	32748.8	31810.7	32045.6	60712.1	61669.9	59148.5	88276.5	88959.4	87230.6	119741	113209	113175
P11233	RALA	Ras-related protein Ral-A	RALA_HUMAN	UP000005640_9606_2022	5285.51	4958.3	5143.32	9605.26	8468.2	9268.71	27111.7	29538.6	27846.2	12633.9	12569.6	11900.5	69737	62359.6	65656	35889.2	35084.7	35334.4
P11234	RALB	Ras-related protein Ral-B	RALB_HUMAN	UP000005640_9606_2022	37961.8	31069.3	29943	71840.3	69270.1	70322.6	58581.8	57305.2	58239.1	73859.9	74032.8	59952.9	148676	144114	153217	106449	113919	112936
P11274	BCR	Breakpoint cluster region protein	BCR_HUMAN	UP000005640_9606_2022	4491.59	4313.8	4343.06	8036.16	7680.88	8470.33	8284.06	8637.82	7794.62	11060.1	11190	12124.6	17477.8	17049.8	16638.1	22622.9	20809.3	20930.2
P11277	SPTB	Spectrin beta chain, erythrocytic	SPTB1_HUMAN	UP000005640_9606_2022	3459.49	3504.83	1075.44	NaN	23.0679	NaN	NaN	NaN	NaN	NaN	NaN	NaN	973.8	1903.08	825.533	1050.98	703.188	651.807
P11279	LAMP1	Lysosome-associated membrane glycoprotein 1	LAMP1_HUMAN	UP000005640_9606_2022	50522.7	48127.1	49739.7	69739.5	68868.3	69802	53191.3	57075.5	54823.3	80851.3	82879.6	88705.3	168184	163461	157829	242078	242732	243623
P11310	ACADM	Medium-chain specific acyl-CoA dehydrogenase, mitochondrial	ACADM_HUMAN	UP000005640_9606_2022	82077.9	83832.5	77969.7	129175	129812	126431	216277	220425	218984	267641	286750	281578	460744	464530	455980	612082	600369	604060
P11362	FGFR1	Fibroblast growth factor receptor 1	FGFR1_HUMAN	UP000005640_9606_2022	302.644	37.9292	87.8817	233.872	65.2275	111.512	268.267	267.337	163.732	738.335	279.972	268.958	1002.24	4796.17	461.421	585.709	746.442	528.374
P11387	TOP1	DNA topoisomerase 1	TOP1_HUMAN	UP000005640_9606_2022	135221	131998	132578	160918	159134	152836	223399	226155	224635	332876	340681	348195	625779	612807	623347	1.02683e+06	1.00721e+06	1.02723e+06
P11388	TOP2A	DNA topoisomerase 2-alpha	TOP2A_HUMAN	UP000005640_9606_2022	116427	106865	109134	153817	156115	151746	204302	209709	210692	291996	304309	314453	406349	395146	405043	472399	462177	466363
P11413	G6PD	Glucose-6-phosphate 1-dehydrogenase	G6PD_HUMAN	UP000005640_9606_2022	46956	47413.1	46500.1	76873	75703.7	74684.8	114143	118322	119296	176404	179204	186810	229526	229293	228767	384076	365376	371865
P11441	UBL4A	Ubiquitin-like protein 4A	UBL4A_HUMAN	UP000005640_9606_2022	12960.6	12847.6	11910.2	17769.8	16930.9	16512.8	27387.3	26532.1	27274.9	46811.7	46851.3	47497.2	42892.9	41393.5	41215.2	130036	135024	129259
P11474	ESRRA	Steroid hormone receptor ERR1	ERR1_HUMAN	UP000005640_9606_2022	1043.85	1475.74	2034.73	1488.07	1323.73	1100.04	2372.77	2231.75	2693.8	5038.18	5724.94	5583.19	5818.27	7458.27	6068.8	16694	13704.5	15040
P11498	PC	Pyruvate carboxylase, mitochondrial	PYC_HUMAN	UP000005640_9606_2022	6953.09	6809.97	6332.51	9402.08	9352.04	9106.47	12259.8	11707.5	11479.5	21665.8	19051.2	20963.3	35874.5	34616.3	36565.4	46612.6	45131.3	45500.3
P11532	DMD	Dystrophin	DMD_HUMAN	UP000005640_9606_2022	1455.79	1404.64	1489.45	1868.49	2433.59	1998.57	2409.17	2482.46	1938.99	3586.11	4054.71	4791.15	4527.73	4686.01	4272.62	11591.7	11241	10328.9
P11586	MTHFD1	C-1-tetrahydrofolate synthase, cytoplasmic	C1TC_HUMAN	UP000005640_9606_2022	336020	332965	312750	605789	617670	600426	890938	919970	898631	1.11772e+06	1.14007e+06	1.17539e+06	1.73538e+06	1.72394e+06	1.74692e+06	1.92278e+06	1.89552e+06	1.89845e+06
P11717	IGF2R	Cation-independent mannose-6-phosphate receptor	MPRI_HUMAN	UP000005640_9606_2022	24648.1	24274.6	23463.2	33482.2	33714.4	33652.2	44638.4	44816.8	46602.2	62248.9	65093.1	67246.2	99010	96709	97160.3	149550	149919	148179
P11766	ADH5	Alcohol dehydrogenase class-3	ADHX_HUMAN	UP000005640_9606_2022	174675	177878	171972	139698	137460	141065	177222	178658	170407	450788	461910	462882	766157	744732	773648	1.3387e+06	1.3557e+06	1.34397e+06
P11802	CDK4	Cyclin-dependent kinase 4	CDK4_HUMAN	UP000005640_9606_2022	13730.6	14143.4	13632.8	27680	25947.1	26712.4	35793.1	34427.4	34341	37276.7	40107.3	41575	95163.5	94874.6	93011.1	87745.1	85136.2	86026.5
P11831	SRF	Serum response factor	SRF_HUMAN	UP000005640_9606_2022	890.529	362.431	773.801	1265.98	600.055	566.405	969.209	914.495	626.712	1608.35	1539.67	2065.63	3005.58	2103.18	1713.12	4801.99	3354.6	4328.27
P11908	PRPS2	Ribose-phosphate pyrophosphokinase 2	PRPS2_HUMAN	UP000005640_9606_2022	65067.2	64042.7	63716.2	103286	100834	105725	150122	160838	155235	271647	268563	272820	361644	373408	360513	362024	339032	365559
P11940	PABPC1	Polyadenylate-binding protein 1	PABP1_HUMAN	UP000005640_9606_2022	203920	190219	188092	387689	388850	389359	507401	524135	519997	780736	845625	824163	1.21594e+06	1.18382e+06	1.18835e+06	1.18094e+06	1.16801e+06	1.15768e+06
P12004	PCNA	Proliferating cell nuclear antigen	PCNA_HUMAN	UP000005640_9606_2022	275782	268684	262433	295243	301752	291249	355954	369701	361973	560791	571284	561511	1.00574e+06	965460	1062304	882134	846522	853918
P12074	COX6A1	Cytochrome c oxidase subunit 6A1, mitochondrial	CX6A1_HUMAN	UP000005640_9606_2022	2671.88	1721.36	1649.98	14312.7	7008.66	7417.03	6448.42	11048.9	11675.9	13226.5	14336.2	14267.1	17490.7	15533.8	14913	18163.7	16042.6	13469
P12081	HARS1	Histidine--tRNA ligase, cytoplasmic	HARS1_HUMAN	UP000005640_9606_2022	60481.1	62172.9	58963.8	77811.4	77462.7	75029.4	151761	156564	148149	153316	157442	159382	177914	171048	168550	188470	190521	182900
P12109	COL6A1	Collagen alpha-1(VI) chain	CO6A1_HUMAN	UP000005640_9606_2022	6813.22	5886.49	5368.85	10013.1	9215.95	8749.76	18281.5	15941.4	17248.5	19561.9	18827	19635.4	24563.4	24249.1	25060.6	43756.2	41782.1	41869.8
P12110	COL6A2	Collagen alpha-2(VI) chain	CO6A2_HUMAN	UP000005640_9606_2022	2166.18	2348.42	2681.77	2575.7	3064.18	3015.27	4112.95	3671.28	4043.86	8730.07	8642.06	9862.75	11528.9	12478	11611.3	21001.3	21597.9	19818.3
P12235	SLC25A4	ADP/ATP translocase 1	ADT1_HUMAN	UP000005640_9606_2022	24324.7	24257.3	21965.5	51245.3	53081.8	53688.9	72583.3	74794.2	75366.5	144818	147633	137972	249642	229042	234874	329920	291521	297198
P12236	SLC25A6	ADP/ATP translocase 3	ADT3_HUMAN	UP000005640_9606_2022	117568	122097	121805	199006	199618	200700	260906	240047	271928	137221	129864	135651	473423	449820	456157	487962	468349	426690
P12259	F5	Coagulation factor V	FA5_HUMAN	UP000005640_9606_2022	59.1242	150.742	NaN	NaN	NaN	NaN	NaN	NaN	NaN	NaN	NaN	NaN	NaN	NaN	NaN	4919.3	NaN	2985.3
P12268	IMPDH2	Inosine-5'-monophosphate dehydrogenase 2	IMDH2_HUMAN	UP000005640_9606_2022	251370	240458	230599	413246	409933	401196	451074	460370	441329	708456	743603	729018	1.40187e+06	1343860	1.34886e+06	1.38863e+06	1.42379e+06	1.38118e+06
P12270	TPR	Nucleoprotein TPR	TPR_HUMAN	UP000005640_9606_2022	23570.9	22372	21996.8	41598	40804.6	40595.2	48931.8	50142.6	48778.2	84402.7	83693	83882.9	126926	125207	126461	161091	156936	157254
P12271	RLBP1	Retinaldehyde-binding protein 1	RLBP1_HUMAN	UP000005640_9606_2022	0.336502	NaN	NaN	NaN	NaN	NaN	NaN	NaN	NaN	NaN	NaN	NaN	NaN	NaN	NaN	NaN	NaN	NaN
P12277	CKB	Creatine kinase B-type	KCRB_HUMAN	UP000005640_9606_2022	266125	257226	259598	458534	455317	453546	690198	722782	729771	768171	726815	703701	1.30926e+06	1.40117e+06	1.41866e+06	1.9856e+06	2.00985e+06	1.93236e+06
P12429	ANXA3	Annexin A3	ANXA3_HUMAN	UP000005640_9606_2022	1318.22	1654.37	1570.84	2733.05	3159.04	3693.88	3749.25	4261.99	3280.24	6920.46	6581.67	5415.31	8376.79	8713	11355.3	17044.6	16502	13957.6
P12532	CKMT1B	Creatine kinase U-type, mitochondrial	KCRU_HUMAN	UP000005640_9606_2022	150356	146213	139848	195407	196897	195336	181435	194224	184818	404400	390882	401350	515852	521819	535066	549765	540914	547981
P12694	BCKDHA	2-oxoisovalerate dehydrogenase subunit alpha, mitochondrial	ODBA_HUMAN	UP000005640_9606_2022	6909.51	7128.19	6346.94	16659.7	16275.2	16097.5	23068.6	22379.3	21662.4	36496.4	34947.4	35727.7	67618.8	66972.5	66859.5	98024.8	96479.9	94464.4
P12755	SKI	Ski oncogene	SKI_HUMAN	UP000005640_9606_2022	1305.08	1311.9	901.032	1018.52	816.682	775.188	731.308	1023.51	1001.06	2143.72	1672.85	2077.39	3509.32	2617.81	3289.76	4996.76	5171.35	4501.34
P12814	ACTN1	Alpha-actinin-1	ACTN1_HUMAN	UP000005640_9606_2022	25398.3	24312.2	23107.6	50196.7	46826.1	47443.6	54046	53746.4	54220.7	99640.1	102012	98104.8	159726	146956	155742	203932	197310	200572
P12830	CDH1	Cadherin-1	CADH1_HUMAN	UP000005640_9606_2022	864.837	708.161	803.227	1041.95	1071.71	774.86	2485.03	2571.33	2921.02	1981.4	2698.05	2593.36	4217.87	5815.49	6053.62	7773.56	6340.46	7233.61
P12931	SRC	Proto-oncogene tyrosine-protein kinase Src	SRC_HUMAN	UP000005640_9606_2022	4335.02	4559.27	4649.88	10770.1	10628.1	10177.5	12614.7	13197.6	13869.8	24331	23786.5	27471.6	39840.4	38055.4	41168.3	43983.6	42466.5	45031.1
P12955	PEPD	Xaa-Pro dipeptidase	PEPD_HUMAN	UP000005640_9606_2022	65314	63308	61095.3	83070.3	81411.1	84827.1	116576	119093	115487	125220	128217	126712	128512	127723	134207	212435	205625	209721
P12956	XRCC6	X-ray repair cross-complementing protein 6	XRCC6_HUMAN	UP000005640_9606_2022	241963	239546	232419	438770	440883	441953	488314	495408	479470	553988	545118	562254	923341	936910	892911	1.23723e+06	1.247e+06	1.225e+06
P13010	XRCC5	X-ray repair cross-complementing protein 5	XRCC5_HUMAN	UP000005640_9606_2022	126062	123944	116349	204356	202349	207051	361267	370817	359833	324995	325681	319732	498982	489663	504895	710110	718331	709505
P13051	UNG	Uracil-DNA glycosylase	UNG_HUMAN	UP000005640_9606_2022	14346.4	11596.9	16234.3	18545.5	23893.9	21678.5	22140.4	19467.3	22218.4	37680	37179.5	39853.7	91424.1	83163.2	89291.6	148930	142423	147187
P13056	NR2C1	Nuclear receptor subfamily 2 group C member 1	NR2C1_HUMAN	UP000005640_9606_2022	2244.95	2618.55	2347.93	1795.01	3096.87	2356.34	3132.53	3521.64	2758.21	5525.09	6182.32	5946.98	9392.62	8741.52	8973.22	11175.2	11422.6	11192
P13073	COX4I1	Cytochrome c oxidase subunit 4 isoform 1, mitochondrial	COX41_HUMAN	UP000005640_9606_2022	193103	186398	183085	186682	178191	178282	298827	308383	290061	380618	389027	362431	687988	722818	757744	909354	902667	932557
P13196	ALAS1	5-aminolevulinate synthase, non-specific, mitochondrial	HEM1_HUMAN	UP000005640_9606_2022	523.392	296.278	117.048	561.721	326.19	161.897	526.159	766.786	505.514	989.076	1327.63	902.928	998.627	940.693	968.32	2481.04	2199.81	2617.42
P13284	IFI30	Gamma-interferon-inducible lysosomal thiol reductase	GILT_HUMAN	UP000005640_9606_2022	2890.77	3306.04	2601.77	4627.68	4897.28	4378.99	15470.8	14616.4	14504.8	20964.1	22598.9	20663.8	37326.6	37075.1	37085.3	11216.7	11471.3	11486.2
P13473	LAMP2	Lysosome-associated membrane glycoprotein 2	LAMP2_HUMAN	UP000005640_9606_2022	102494	110713	81370.6	63638.8	67552.3	54350	139391	161657	129344	183984	146611	168481	88498.8	94342.4	101359	97495.8	90365.7	90669.8
P13489	RNH1	Ribonuclease inhibitor	RINI_HUMAN	UP000005640_9606_2022	171615	160946	153314	153231	149223	157594	131481	149542	140756	209340	214916	212672	315352	324413	314138	589641	596252	592528
P13498	CYBA	Cytochrome b-245 light chain	CY24A_HUMAN	UP000005640_9606_2022	2669.37	2606.57	2403.68	6228.5	6108.66	4969.7	10192.8	9464.5	9516.57	16534.8	16585.1	14478.9	44048.1	40755.9	40669	78387.5	70847.2	67808.6
P13591	NCAM1	Neural cell adhesion molecule 1	NCAM1_HUMAN	UP000005640_9606_2022	11784.5	11684.8	10713.1	13068.1	12953.2	12576.3	21071.3	20406.6	20712.9	31197.1	31444.9	31188.2	37089.1	36642.8	37997.7	45081.9	43620.2	45643.8
P13611	VCAN	Versican core protein	CSPG2_HUMAN	UP000005640_9606_2022	1234.34	1083.04	924.779	2350.04	2168.95	2013	3715.6	3093.21	3572.19	3582.39	3423.62	3633.56	4409.63	4642.07	5184.07	13230.1	11237.9	11819.8
P13612	ITGA4	Integrin alpha-4	ITA4_HUMAN	UP000005640_9606_2022	3598.65	3773.06	3125.6	6671.24	7026.32	6544.09	7661.66	7824.82	6844.25	12781.2	11332.7	12423.2	22035.1	20313.8	21150.2	38788.9	37385.2	35493
P13637	ATP1A3	Sodium/potassium-transporting ATPase subunit alpha-3	AT1A3_HUMAN	UP000005640_9606_2022	154176	159256	152062	158638	153022	156941	158298	167377	170083	289275	296891	292060	441472	425880	448244	775077	781525	785976
P13639	EEF2	Elongation factor 2	EF2_HUMAN	UP000005640_9606_2022	490558	483090	468622	920344	908999	911520	1.25263e+06	1.24321e+06	1.23184e+06	1.52599e+06	1.52166e+06	1.51693e+06	1.94378e+06	1.93997e+06	1.93308e+06	3.13803e+06	3068431	3046579
P13667	PDIA4	Protein disulfide-isomerase A4	PDIA4_HUMAN	UP000005640_9606_2022	92773.5	91510.6	91504.1	136630	134110	131502	191333	195526	193742	225996	240967	238426	371810	360983	373339	487458	489875	491423
P13671	C6	Complement component C6	CO6_HUMAN	UP000005640_9606_2022	279.135	169.504	162.117	NaN	NaN	NaN	435.936	401.233	470.643	1308.41	872.992	1210.06	1202.9	1683.78	1882.89	2391.64	2935.13	2624.93
P13674	P4HA1	Prolyl 4-hydroxylase subunit alpha-1	P4HA1_HUMAN	UP000005640_9606_2022	12564.6	11609.2	12421.2	19289.8	18735.8	19032.5	18790.9	19024.5	19005.9	27620.3	27591.4	29268.2	52077.1	51723.1	49149	65178.1	62577.2	64322.1
P13693	TPT1	Translationally-controlled tumor protein	TCTP_HUMAN	UP000005640_9606_2022	35403.8	30757.9	30789.9	57621.5	56986.6	56543.9	80026.9	81493.1	80086.4	89531.7	98119.5	100355	187363	183037	186612	152559	157364	151991
P13716	ALAD	Delta-aminolevulinic acid dehydratase	HEM2_HUMAN	UP000005640_9606_2022	3292.07	2733.91	3312.49	8646.64	6800.09	7504.3	12337.5	13077.6	12553.7	15648.9	14678.7	14910.7	27826.7	26245.9	26140.1	39299.5	38142.6	35912
P13796	LCP1	Plastin-2	PLSL_HUMAN	UP000005640_9606_2022	NaN	NaN	5.5964	NaN	NaN	NaN	218.608	240.43	329.513	758.514	1119.41	2255.93	1614.03	1261.33	1771.01	566.426	535.911	977.055
P13797	PLS3	Plastin-3	PLST_HUMAN	UP000005640_9606_2022	118458	118130	116702	200006	199492	201298	251698	262161	256530	312848	323856	313230	499345	496156	512763	863256	845531	829277
P13798	APEH	Acylamino-acid-releasing enzyme	ACPH_HUMAN	UP000005640_9606_2022	52946.6	48099.8	47568.1	56634.5	55876	56550.2	60062	58931	62149.2	82949.5	83177.3	81221.6	168287	172154	172744	235466	227862	236620
P13804	ETFA	Electron transfer flavoprotein subunit alpha, mitochondrial	ETFA_HUMAN	UP000005640_9606_2022	111629	101365	102828	86498	90516	86550.3	102877	101635	105289	161100	158309	159873	295334	286448	298640	581068	578486	569880
P13807	GYS1	Glycogen [starch] synthase, muscle	GYS1_HUMAN	UP000005640_9606_2022	27860.2	28881.3	28873.5	33528.8	30596.5	32140.2	37222.6	36722.9	39756.8	66331.9	67271.5	69061	64756.8	63709.4	62465.8	110478	111606	110631
P13861	PRKAR2A	cAMP-dependent protein kinase type II-alpha regulatory subunit	KAP2_HUMAN	UP000005640_9606_2022	23307.2	22591.6	22588.9	26957.9	24910.8	23590.6	46862.7	47938.7	44377.8	68250.5	71864.2	69210	108173	104930	105915	136119	134211	138511
P13929	ENO3	Beta-enolase	ENOB_HUMAN	UP000005640_9606_2022	258692	280306	270521	554288	633918	498819	270969	309039	312775	888830	855783	765652	2.59961e+06	2.25416e+06	2.39686e+06	5.78237e+06	6.38402e+06	5393716
P13984	GTF2F2	General transcription factor IIF subunit 2	T2FB_HUMAN	UP000005640_9606_2022	35529.6	34189.3	29951.5	51549.9	51508.8	53256.6	51864.6	48943.7	48958.5	69437.5	74291.1	75414.5	128598	119773	120955	204647	191051	195246
P13987	CD59	CD59 glycoprotein	CD59_HUMAN	UP000005640_9606_2022	5645.19	5290.67	5438.56	8289.19	7430.76	8149.72	18779.5	17414.2	16871.8	9057.45	9644.55	9692.07	9115.86	8544.21	9944.33	29750	31432.2	31426.9
P13994	YJU2B	Probable splicing factor YJU2B	YJU2B_HUMAN	UP000005640_9606_2022	399.459	227.841	338.507	481.297	587.181	633.754	1200.85	996.734	935.617	1578.63	1676.06	1393.19	1646.87	1814.57	1532.99	4416.46	3697.36	3441.37
P13995	MTHFD2	Bifunctional methylenetetrahydrofolate dehydrogenase/cyclohydrolase, mitochondrial	MTDC_HUMAN	UP000005640_9606_2022	74700	75209.8	75042.2	117528	112703	111758	95479.6	101009	101960	160207	160251	149665	208626	203466	208860	444879	418364	419170
P14174	MIF	Macrophage migration inhibitory factor	MIF_HUMAN	UP000005640_9606_2022	1.29693e+06	1.26913e+06	1.25474e+06	1.59442e+06	1.56639e+06	1444517	995252	876232	1027835	979987	959415	828233	3.10661e+06	2.9483e+06	2.94412e+06	2.93251e+06	2728914	2.817e+06
P14209	CD99	CD99 antigen	CD99_HUMAN	UP000005640_9606_2022	2905.9	1761.24	1469.35	2551.37	2846.97	3184.87	3887.32	5707.79	6702.86	15898.1	15944.9	17016.7	19850.6	19619.6	19019.4	30201.6	24806.5	24773.9
P14314	PRKCSH	Glucosidase 2 subunit beta	GLU2B_HUMAN	UP000005640_9606_2022	113550	109275	107189	165679	166537	158573	235296	239679	232361	390828	405921	414364	691860	698990	697181	1.08708e+06	1.08559e+06	1.05872e+06
P14316	IRF2	Interferon regulatory factor 2	IRF2_HUMAN	UP000005640_9606_2022	211.571	304.322	225.532	761.67	680.577	662.329	695.783	551.766	475.183	1273.82	1236.4	867.189	1961.79	2211.48	2476.78	6204.7	8094.1	3673.17
P14324	FDPS	Farnesyl pyrophosphate synthase	FPPS_HUMAN	UP000005640_9606_2022	68400	72111.2	70914.3	115707	114070	112877	105410	106591	101084	197667	192438	203656	569922	543753	535053	566090	584720	578223
P14373	TRIM27	Zinc finger protein RFP	TRI27_HUMAN	UP000005640_9606_2022	2666.5	1927.21	1437.98	5248.43	6013.59	4316.47	6256.23	7133.12	6621.96	13408.4	13574.1	13267.2	12135.2	12094.8	15338	34015.4	39053.8	33994.4
P14384	CPM	Carboxypeptidase M	CBPM_HUMAN	UP000005640_9606_2022	NaN	156.583	38.6887	NaN	NaN	NaN	1068.5	675.498	1233.76	888.439	685.052	926.859	4193.57	3428.11	2179.33	7181.19	8977.74	7691.59
P14406	COX7A2	Cytochrome c oxidase subunit 7A2, mitochondrial	CX7A2_HUMAN	UP000005640_9606_2022	15407	11681.6	12858.3	23940.3	21580	25079.8	32865.5	33775.5	31022.4	55764.9	27057.1	36730.4	78258.7	77643.8	68474.2	134527	125481	124247
P14415	ATP1B2	Sodium/potassium-transporting ATPase subunit beta-2	AT1B2_HUMAN	UP000005640_9606_2022	415.181	653.146	492.053	890.996	1467.55	625.757	682.21	833.035	645.299	3168.31	2490.92	2652.71	3751.82	4204.37	3446.03	2201.45	2143.61	1949.57
P14543	NID1	Nidogen-1	NID1_HUMAN	UP000005640_9606_2022	1267.35	1586.06	1559.03	3084.93	3462.38	2818.74	3411.84	3548.24	3324.54	6144.64	5860.16	5559.45	11570.2	11395.2	12216.6	12564.3	12553.6	12707.5
P14550	AKR1A1	Aldo-keto reductase family 1 member A1	AK1A1_HUMAN	UP000005640_9606_2022	40900.2	37056.9	37095.9	76417.9	80555.1	78572.3	59518.8	65044.3	65245.3	113102	109820	110388	169728	164735	172697	281212	275571	272820
P14618	PKM	Pyruvate kinase PKM	KPYM_HUMAN	UP000005640_9606_2022	1.76172e+06	1.72631e+06	1.78497e+06	2.48568e+06	2.47676e+06	2.54393e+06	2.62896e+06	2858949	2.79114e+06	4400592	4457719	4.47516e+06	6527332	6.39028e+06	6724458	9913327	9708519	9728764
P14621	ACYP2	Acylphosphatase-2	ACYP2_HUMAN	UP000005640_9606_2022	273.24	558.867	282.061	943.344	1042.47	1291.2	1790.57	1504.68	1282.85	2166.49	1915.84	2192.09	2322.39	3190.13	2243.08	2559.15	2609.13	2827.52
P14625	HSP90B1	Endoplasmin	ENPL_HUMAN	UP000005640_9606_2022	533322	522990	523541	824115	838156	828097	924364	943942	929570	1.65227e+06	1.6222e+06	1.57516e+06	2.19235e+06	2.1993e+06	2.2498e+06	3.50625e+06	3498940	3.39491e+06
P14635	CCNB1	G2/mitotic-specific cyclin-B1	CCNB1_HUMAN	UP000005640_9606_2022	9622.14	9360.44	9149.69	12824.8	13090.7	13025.7	15703.3	16182.9	15957.7	21980	21348.6	20955.7	34523.5	32617.3	32048.6	58627.9	49771.4	50599.7
P14649	MYL6B	Myosin light chain 6B	MYL6B_HUMAN	UP000005640_9606_2022	24706.3	27432.1	24227.3	55428.4	57854.8	54671.7	78174.6	68749.6	79735.8	109676	107487	111896	170874	151167	153138	226665	217211	224972
P14672	SLC2A4	Solute carrier family 2, facilitated glucose transporter member 4	GLUT4_HUMAN	UP000005640_9606_2022	352.548	87.6436	528.922	604.972	372.07	484.841	282.065	37.3383	714.192	31.6151	455.952	140.244	402.837	330.727	216.965	764.244	521.358	536.696
P14678	SNRPB	Small nuclear ribonucleoprotein-associated proteins B and B'	RSMB_HUMAN	UP000005640_9606_2022	106746	111114	108463	132747	142050	142195	120797	118894	117836	204155	211280	198273	488710	464538	470846	558199	549020	530655
P14735	IDE	Insulin-degrading enzyme	IDE_HUMAN	UP000005640_9606_2022	99563	92504.2	99914.9	127704	124166	125429	145577	150733	150796	180528	183404	180810	367050	360192	366155	435820	426809	433328
P14854	COX6B1	Cytochrome c oxidase subunit 6B1	CX6B1_HUMAN	UP000005640_9606_2022	99957.8	95462.8	89235.8	146012	171868	152307	115583	96139.5	94142	476955	508897	538674	333129	310894	316216	1.12268e+06	1.04921e+06	991107
P14859	POU2F1	POU domain, class 2, transcription factor 1	PO2F1_HUMAN	UP000005640_9606_2022	6558.53	5549.66	5533.01	13958.6	14693.9	13991.1	18973.1	20623.9	19542.9	37084.8	38901	38714.1	59579.4	56390.7	52711.1	38720.5	43163.4	38659.8
P14866	HNRNPL	Heterogeneous nuclear ribonucleoprotein L	HNRPL_HUMAN	UP000005640_9606_2022	128532	129907	119360	148112	145269	147732	198345	196444	197505	424553	419532	421051	372546	363293	380901	529146	523654	542405
P14868	DARS1	Aspartate--tRNA ligase, cytoplasmic	SYDC_HUMAN	UP000005640_9606_2022	86079.1	84220	85379.7	140443	134639	130746	226290	225865	221122	320325	329207	336331	502160	486131	499467	668170	654929	639478
P14923	JUP	Junction plakoglobin	PLAK_HUMAN	UP000005640_9606_2022	15386.9	15582.9	14741.7	28682.5	29690.1	28450.1	32688.4	35073.3	33153.6	56089.3	58789.9	59886.8	94707.3	102371	104768	129943	125096	128311
P14927	UQCRB	Cytochrome b-c1 complex subunit 7	QCR7_HUMAN	UP000005640_9606_2022	25215.8	25726.5	24653.7	52560.3	58552.9	52375.9	81219.4	69951.4	83031.7	64705.1	71509.7	69074.7	142357	151352	156696	175450	173862	181789
P15056	BRAF	Serine/threonine-protein kinase B-raf	BRAF_HUMAN	UP000005640_9606_2022	2760.91	4057.71	4154.12	6152.83	7100.21	6005.05	6634.6	5917.46	5908.52	14839.5	15305.5	13035.7	17873.9	19689.3	25111.9	20556.8	17818.8	16676.7
P15104	GLUL	Glutamine synthetase	GLNA_HUMAN	UP000005640_9606_2022	33924.5	32285.4	31008.1	33612.5	32814.7	33889.3	40295.9	40558.7	39475	50284	49486.2	47345	81836.6	83148.9	85750.7	100980	100012	99591.3
P15121	AKR1B1	Aldo-keto reductase family 1 member B1	ALDR_HUMAN	UP000005640_9606_2022	199681	196493	193497	308095	304272	288035	304651	320986	308490	470316	482508	483511	832659	815262	816175	1109020	1.06638e+06	1.09457e+06
P15151	PVR	Poliovirus receptor	PVR_HUMAN	UP000005640_9606_2022	4848.62	4977.71	5112.96	12634.2	12372.6	13071.2	18553.2	16542.6	17617.2	22267.6	26979.8	25240.9	47277.3	47240.4	48436	62851.1	55732.9	62859.3
P15170	GSPT1	Eukaryotic peptide chain release factor GTP-binding subunit ERF3A	ERF3A_HUMAN	UP000005640_9606_2022	39746.9	36492.1	35489.6	62391	56790	54059.5	68258.1	72375	68034	128795	130267	130212	200861	194917	194324	241224	240749	237500
P15260	IFNGR1	Interferon gamma receptor 1	INGR1_HUMAN	UP000005640_9606_2022	3020.88	2028.24	1956.56	2012.93	4002.81	3865.13	8548.45	8844.88	8571.58	3880.7	4044.02	4344.63	6733.71	6032.18	6575.62	7947.45	8215.87	7730.07
P15289	ARSA	Arylsulfatase A	ARSA_HUMAN	UP000005640_9606_2022	3797.95	3976.04	3535.88	5134.22	6208.57	5018.43	6738.88	6284.7	6127.54	17412.2	16587.6	17251.4	31532.6	30851.9	29095.7	31361.6	30358.6	31498
P15291	B4GALT1	Beta-1,4-galactosyltransferase 1	B4GT1_HUMAN	UP000005640_9606_2022	3893.25	4237.88	3576.26	6807.54	6420.19	7341.83	8678.01	6457.63	7049.76	10282.2	10682	10438.9	20606.8	19313.8	20884.9	15745.7	15205.2	17536.7
P15311	EZR	Ezrin	EZRI_HUMAN	UP000005640_9606_2022	48078.1	44476.1	43717.2	67200.1	67714.5	65441.6	83353.2	90366.6	84769.7	99736.3	101003	98638.4	149119	149612	152021	200950	197693	195788
P15336	ATF2	Cyclic AMP-dependent transcription factor ATF-2	ATF2_HUMAN	UP000005640_9606_2022	1116.73	1094.44	983.913	2466.94	2749.37	3549.9	3586.67	3766.08	4000.32	3528.51	4206.75	3147.53	10463.2	9132.04	8255.32	14871.2	14230.9	12281.7
P15374	UCHL3	Ubiquitin carboxyl-terminal hydrolase isozyme L3	UCHL3_HUMAN	UP000005640_9606_2022	8972.78	8318.31	8133.66	9842.66	9541.72	9741.98	18194	18013.6	17646.8	15581.4	17901.9	17106.9	43561	45363	44074.9	68065.1	67464.2	66460.6
P15498	VAV1	Proto-oncogene vav	VAV_HUMAN	UP000005640_9606_2022	246.568	138.132	175.509	82.1027	18.1854	NaN	362.085	232.424	244.018	NaN	524.141	459.43	563.226	730.296	358.95	2029.88	1473.75	1379.84
P15529	CD46	Membrane cofactor protein	MCP_HUMAN	UP000005640_9606_2022	1212.85	1123.41	1169.84	1801.9	1816.02	1637.25	3439.01	3611.62	3147.75	3653.24	4362.06	5253.48	5821.5	5911.37	5727.66	7510.87	5873.55	6283.18
P15531	NME1	Nucleoside diphosphate kinase A	NDKA_HUMAN	UP000005640_9606_2022	164192	148825	146374	241491	242607	236287	351339	353464	339869	550662	599134	563958	842991	813047	823950	2143616	2.20289e+06	2.19475e+06
P15559	NQO1	NAD(P)H dehydrogenase [quinone] 1	NQO1_HUMAN	UP000005640_9606_2022	3386.47	3688.77	3880.8	4397.35	4236.13	4359.91	8828.41	8232.32	7855.03	7518.38	7058.35	7137.6	12687.3	11333.2	10111.1	15842.1	15433.6	14236.6
P15586	GNS	N-acetylglucosamine-6-sulfatase	GNS_HUMAN	UP000005640_9606_2022	15950.8	17033.1	18344.8	36006.4	33723.6	31998.5	28255.2	28784.3	29757.6	49153.9	48447.1	44738.1	66199.2	63827.5	68383.5	76367	73214.8	72280
P15622	ZNF250	Zinc finger protein 250	ZN250_HUMAN	UP000005640_9606_2022	621.082	609.504	505.051	808.327	1024.07	1425.14	2047.21	2039.83	1905.91	2703.5	2440.23	2514.92	5560.76	5109.49	5721.94	5875.71	4914.47	5932.05
P15735	PHKG2	Phosphorylase b kinase gamma catalytic chain, liver/testis isoform	PHKG2_HUMAN	UP000005640_9606_2022	16939.9	17480.1	15836.2	16291.2	19096.7	18834.8	17636.5	17579.3	14451.8	18385.4	19361	18829.4	26846.2	23761	25897.2	48873	36431.2	46661.6
P15848	ARSB	Arylsulfatase B	ARSB_HUMAN	UP000005640_9606_2022	1181.84	752.896	831.945	1418.79	950.172	1178.8	1141.86	941.061	1538.53	1181.23	1994.17	2383.32	4445.05	3949.47	3305.67	4524.16	4079.77	3394.24
P15880	RPS2	40S ribosomal protein S2	RS2_HUMAN	UP000005640_9606_2022	555677	519364	539214	610358	618039	583945	1.0967e+06	1.14937e+06	1.16437e+06	1.28444e+06	1.30885e+06	1313834	2.08341e+06	2.0149e+06	2.02416e+06	2.09435e+06	2.07217e+06	2.13007e+06
P15882	CHN1	N-chimaerin	CHIN_HUMAN	UP000005640_9606_2022	488.319	649.742	771.288	1272.33	1020.35	1365	1549.57	1390.27	913.86	2362.63	2235.08	2137.18	3795.03	3599.8	3723.84	3784.95	3631.36	3942.25
P15884	TCF4	Transcription factor 4	ITF2_HUMAN	UP000005640_9606_2022	888.318	731.062	630.536	1167.71	955.22	559.864	258.771	405.917	606.905	776.568	518.134	281.583	1361.9	781.006	1688.97	2216.4	1770.13	1631.21
P15923	TCF3	Transcription factor E2-alpha	TFE2_HUMAN	UP000005640_9606_2022	600.393	331.317	432.395	1979.97	1455.03	1387.12	1491.03	1432.43	1327.78	1864.88	2592.27	2399.07	2170.28	2689.36	2131.71	6331.48	6840.21	7087.11
P15924	DSP	Desmoplakin	DESP_HUMAN	UP000005640_9606_2022	9484.5	9210.29	8973.94	15015.4	15807.1	14393.7	19996.7	19282.1	19865.6	28446.5	30298.6	30271.7	50757	48135.7	50472.1	60822	59821.9	60212.3
P15927	RPA2	Replication protein A 32 kDa subunit	RFA2_HUMAN	UP000005640_9606_2022	30473.8	28744.4	30233.7	55191.2	60190.1	53203.4	69617.4	77648.4	80097.4	114647	109727	102342	200417	179092	200723	222400	229953	216153
P15954	COX7C	Cytochrome c oxidase subunit 7C, mitochondrial	COX7C_HUMAN	UP000005640_9606_2022	14541.9	19169.2	25022.3	4504.15	5362.65	5049.67	57732.9	53539.6	45868.3	68086.9	81106.2	72795.2	101738	102881	93815.5	10682.9	9366.74	3704.14
P16070	CD44	CD44 antigen	CD44_HUMAN	UP000005640_9606_2022	1238.77	789.334	1154.79	2362.99	2042.39	1513.67	2148.89	1587.05	2224.28	3886.52	3166.49	3689.12	5044.27	5436.72	5087.52	5759.49	5548.08	5122.32
P16083	NQO2	Ribosyldihydronicotinamide dehydrogenase [quinone]	NQO2_HUMAN	UP000005640_9606_2022	7391.08	9687.09	7781.17	9249.03	9626.23	8558.42	11139.9	12260	10914.4	23280.8	23191.1	25058.8	42025.4	44242.1	42335	40459.1	42058.6	41146.9
P16104	H2AX	Histone H2AX	H2AX_HUMAN	UP000005640_9606_2022	3930.35	1970.91	1915.27	4760.19	3778.37	4175.68	9454.45	7263.19	5172.99	10387.4	5579.9	6730.45	23181.4	21422.7	17979.2	36825.7	32687.6	19733.9
P16152	CBR1	Carbonyl reductase [NADPH] 1	CBR1_HUMAN	UP000005640_9606_2022	111560	109340	111191	167187	170903	168857	219792	223619	229131	267252	262570	255208	400727	386752	389815	562458	574051	580431
P16157	ANK1	Ankyrin-1	ANK1_HUMAN	UP000005640_9606_2022	57917	37724.3	45860.4	17779.6	14859	20448.1	103573	106747	75971.5	7009.34	1828.96	6970.3	8909.79	6947.29	8793.14	4994.41	2301.16	2685.02
P16219	ACADS	Short-chain specific acyl-CoA dehydrogenase, mitochondrial	ACADS_HUMAN	UP000005640_9606_2022	9328.88	8481.5	9052.37	13847.8	13135.4	13636.7	13599.2	12617.7	12439.3	26743.9	27574.7	28426.4	34581.3	34000.8	34923.7	44231.2	45256	43867.6
P16220	CREB1	Cyclic AMP-responsive element-binding protein 1	CREB1_HUMAN	UP000005640_9606_2022	9727.03	8639.94	9889.28	15784.5	15222.1	14331.9	19412.6	17425.7	18393.3	30569.8	30605.2	31938.3	51533.7	55580.3	52926.3	37705	37138	38529.8
P16260	SLC25A16	Graves disease carrier protein	GDC_HUMAN	UP000005640_9606_2022	1889.44	1326.18	695.573	3604.49	2638.95	2768.62	1613	2056.95	2325.67	1221.94	1979.98	1996.63	2738.09	4856.82	3136.22	6511.92	6547.52	4623.81
P16278	GLB1	Beta-galactosidase	BGAL_HUMAN	UP000005640_9606_2022	9794.68	10219.3	9588.15	16189.8	16977.2	17235.8	29144.5	28645.8	28777.3	36068.6	33819.9	35469.9	49198.3	50388.5	50495.7	88640	79192.1	86117.4
P16298	PPP3CB	Serine/threonine-protein phosphatase 2B catalytic subunit beta isoform	PP2BB_HUMAN	UP000005640_9606_2022	32535.3	30446.8	29879.5	49766.2	50028.6	48288	52063.7	52391.5	53154.2	67469.2	66913.7	71534.4	128339	121375	124607	166117	153610	155722
P16333	NCK1	Cytoplasmic protein NCK1	NCK1_HUMAN	UP000005640_9606_2022	12606.5	10609.6	11345.3	15054.7	15607.1	15409	23152.5	23584.9	23306.2	34624.3	35889.5	36848.1	65964.7	66744.8	68086.1	84855.1	73606.2	86666.5
P16383	GCFC2	Intron Large complex component GCFC2	GCFC2_HUMAN	UP000005640_9606_2022	10996.3	11475.2	11094.1	16199.1	17106.8	15621.9	21623.7	21837.9	21665.2	28433.9	26327.8	26145.1	60055.7	61561.1	63337.5	68434.6	67577.1	67732.9
P16402	H1-3	Histone H1.3	H13_HUMAN	UP000005640_9606_2022	3110568	2.70733e+06	2943896	2673381	2.3613e+06	2.37563e+06	3.43999e+06	3.85088e+06	3.71462e+06	7.49681e+06	7924235	8592530	3958681	4.69478e+06	3.34951e+06	11189138	10779699	9985002
P16403	H1-2	Histone H1.2	H12_HUMAN	UP000005640_9606_2022	424651	407517	303744	772216	717109	677594	558480	557841	504521	457448	232067	324898	737863	879508	1.16229e+06	3.23396e+06	3.12051e+06	3.14039e+06
P16435	POR	NADPH--cytochrome P450 reductase	NCPR_HUMAN	UP000005640_9606_2022	44630.4	42822.1	39349.9	86183.1	84429.7	84295	83783.7	82139	83637.4	153674	160650	158731	252121	240645	236245	354403	360010	346296
P16591	FER	Tyrosine-protein kinase Fer	FER_HUMAN	UP000005640_9606_2022	842.075	763.926	901.205	1594.36	1495.63	1220.75	1496.35	1657.16	1408.49	2648.96	2608.82	2040.41	5874.86	5609.3	6319.53	5481.23	4891.56	5090.72
P16615	ATP2A2	Sarcoplasmic/endoplasmic reticulum calcium ATPase 2	AT2A2_HUMAN	UP000005640_9606_2022	52775.8	51011.3	50502.9	58928.1	57570.4	56851.7	68533.2	69042.6	70131.7	110904	114329	117468	173154	172126	175426	215279	213867	211397
P16870	CPE	Carboxypeptidase E	CBPE_HUMAN	UP000005640_9606_2022	904.453	932.227	704.635	1466.8	1196.02	1319.02	2309.52	2413.43	1801.71	2000.11	2763.6	3019.6	5312.84	5284.41	4665.43	6446.36	6433.75	6599.82
P16885	PLCG2	1-phosphatidylinositol 4,5-bisphosphate phosphodiesterase gamma-2	PLCG2_HUMAN	UP000005640_9606_2022	3108.85	2243.86	2507.52	3387.05	3141.36	3360.77	5146.24	4865.06	4145.06	7538.77	7509.33	7250.44	13407.1	13311.7	13729.4	20889.7	21512.6	20768.8
P16930	FAH	Fumarylacetoacetase	FAAA_HUMAN	UP000005640_9606_2022	22763.6	18432.7	18631.4	27072.3	28129.9	27651.3	45159.6	43380.4	41197.6	70068.5	73727.7	64479	124722	117312	119596	133022	127499	139783
P16949	STMN1	Stathmin	STMN1_HUMAN	UP000005640_9606_2022	408494	402987	395460	381702	368881	377687	549140	531394	532568	839669	897470	865336	900796	938977	1.0343e+06	1.94105e+06	1814178	1.90689e+06
P16989	YBX3	Y-box-binding protein 3	YBOX3_HUMAN	UP000005640_9606_2022	51516.5	50240.7	50683	60875.9	59184.2	58371.5	54035.7	52728.3	54677.8	95186.1	92329.9	93742.5	118361	115508	117078	164724	164565	166396
P17010	ZFX	Zinc finger X-chromosomal protein	ZFX_HUMAN	UP000005640_9606_2022	698.901	846.598	139.494	NaN	NaN	NaN	615.677	NaN	600.002	360.638	389.051	451.354	399.729	375.837	302.326	522.857	505.898	829.966
P17017	ZNF14	Zinc finger protein 14	ZNF14_HUMAN	UP000005640_9606_2022	633.619	242.623	253.313	578.392	547.128	347.991	154.86	334.135	382.904	1737.44	2151.83	1064.2	1074.4	1716.85	1343.8	3013.94	2456.41	2170.03
P17019	ZNF708	Zinc finger protein 708	ZN708_HUMAN	UP000005640_9606_2022	NaN	50.1883	NaN	NaN	726.782	46.4335	NaN	NaN	NaN	745.927	721.196	551.868	1232.53	963.283	1248.13	1370.87	1234.46	1036.14
P17023	ZNF19	Zinc finger protein 19	ZNF19_HUMAN	UP000005640_9606_2022	NaN	221.027	134.373	NaN	NaN	NaN	NaN	NaN	NaN	NaN	NaN	NaN	NaN	NaN	NaN	1154.84	1427.09	1606.9
P17026	ZNF22	Zinc finger protein 22	ZNF22_HUMAN	UP000005640_9606_2022	4140.57	3839.29	2357.82	5698.21	5172.64	5174.48	8045.89	8192.01	8364.54	9630.13	11292.4	11096.5	25219.3	22561.8	23427.2	22659.3	22372.5	20402.6
P17028	ZNF24	Zinc finger protein 24	ZNF24_HUMAN	UP000005640_9606_2022	4913.78	4973.32	4925.95	10015.9	8705.55	9300.79	16076.5	17863.2	14844.1	10128.7	11088.9	10500.8	18296.4	17126.9	15656.4	22459.7	21297.2	22604.2
P17029	ZKSCAN1	Zinc finger protein with KRAB and SCAN domains 1	ZKSC1_HUMAN	UP000005640_9606_2022	1177.77	1575.51	1206.81	2551.06	2450.42	2155.12	2564.39	3022.38	2465.23	3751.69	4549.83	3714.94	8739.9	8596.91	8264	11952.1	9651.81	11439.1
P17036	ZNF3	Zinc finger protein 3	ZNF3_HUMAN	UP000005640_9606_2022	296.252	452.174	342.916	680.507	605.139	641.911	1159.83	990.201	1107.28	773.003	859.749	714.292	966.8	1119.71	1421.47	2713.17	1939.34	2174.03
P17066	HSPA6	Heat shock 70 kDa protein 6	HSP76_HUMAN	UP000005640_9606_2022	88775	44002	64617.8	22062.1	26270.6	23272.7	18266.6	20727.7	18341.4	116927	92276.1	92427.3	7251.23	7236.07	7307.86	133633	138261	127932
P17096	HMGA1	High mobility group protein HMG-I/HMG-Y	HMGA1_HUMAN	UP000005640_9606_2022	81320.4	83088.2	83768.8	116829	120661	115896	98477.6	98958.6	100658	190088	196220	192565	260627	278361	293360	497972	473859	492188
P17097	ZNF7	Zinc finger protein 7	ZNF7_HUMAN	UP000005640_9606_2022	1163.58	982.804	1060.08	971.882	871.964	583.063	1142.52	1178.47	1547.94	2287.3	3179.12	1612.53	2570.39	3148.93	3354.48	6322.83	5377.63	4778.18
P17098	ZNF8	Zinc finger protein 8	ZNF8_HUMAN	UP000005640_9606_2022	1426.69	1422.62	1400.45	2260.18	2114.28	1973.07	2140.07	2029.44	2391.77	2595.68	2354.23	2398.98	4288.46	4654.1	4352.83	3845.13	3425.71	3923.01
P17152	TMEM11	Transmembrane protein 11, mitochondrial	TMM11_HUMAN	UP000005640_9606_2022	3352.46	2508.75	3299.9	6857.63	7650.74	9268.48	9949.17	12085.1	10120.5	9661.97	7638.73	8744.78	18446.7	15567.2	17286.5	25493.1	24572	25545.5
P17174	GOT1	Aspartate aminotransferase, cytoplasmic	AATC_HUMAN	UP000005640_9606_2022	64530.4	61497.2	59554.8	129955	133617	125388	181251	182745	185398	184202	189536	188442	279361	265596	275551	412864	401651	406068
P17252	PRKCA	Protein kinase C alpha type	KPCA_HUMAN	UP000005640_9606_2022	4916.29	5612.96	5888.53	5802.42	5214.15	5702.64	9439.7	11123.8	10160.2	13440.5	14785.9	15287.9	21595.8	20138	22869.7	32905.3	30755.7	31382.7
P17275	JUNB	Transcription factor JunB	JUNB_HUMAN	UP000005640_9606_2022	271.542	395.824	452.421	540.03	215.041	498.787	1132.75	241.72	413.009	1732.13	2306.89	1005.57	2248.63	1822.05	2642.85	1294.31	826.611	967.718
P17301	ITGA2	Integrin alpha-2	ITA2_HUMAN	UP000005640_9606_2022	3636.48	3631.59	3416.87	9023.37	8882.47	8103.69	8977.17	9187.85	9417.45	13605.5	12828	14171.4	17536	17040.9	16977.2	41170.8	40718.9	39872.7
P17302	GJA1	Gap junction alpha-1 protein	CXA1_HUMAN	UP000005640_9606_2022	1758.03	1391.78	1197.43	3250.21	3593.64	2358.23	3669.6	3657.36	3646.62	5628.01	5951.74	5816.26	15718.4	13760	13490.8	17726.1	17589.6	17443
P17405	SMPD1	Sphingomyelin phosphodiesterase	ASM_HUMAN	UP000005640_9606_2022	498.44	643.301	652.891	1308.53	757.892	1001.79	912.398	1858.2	1432.08	1943	1712.11	1548.82	2662.35	2571.62	1924.31	8325.05	5703.18	7696.07
P17480	UBTF	Nucleolar transcription factor 1	UBF1_HUMAN	UP000005640_9606_2022	40855.6	38893.6	38652.1	52787.8	54271.4	53667	93944	93234	92348.1	76795.1	76613.6	76771	108224	106383	109280	161015	151327	157368
P17481	HOXB8	Homeobox protein Hox-B8	HXB8_HUMAN	UP000005640_9606_2022	6369.15	4658.52	3279.93	4859.26	4276.45	3795.73	6802.22	7630.79	7437.56	6022.09	12560.8	12352.2	21689.9	22048.2	22446.1	30704	32810.1	30638.7
P17482	HOXB9	Homeobox protein Hox-B9	HXB9_HUMAN	UP000005640_9606_2022	13274.9	12864.5	12311.7	14090.8	13845.2	13544.6	21875.6	27609.9	26705.3	29909.3	30705.6	26540	60360.9	60233.6	58686.6	115892	108929	113681
P17509	HOXB6	Homeobox protein Hox-B6	HXB6_HUMAN	UP000005640_9606_2022	285.087	242.12	343.955	722.203	868.234	609.344	911.976	574.763	800.534	2498.26	2476.94	1637.74	4619.16	4127.2	3224.99	5431.99	7474.9	7076.17
P17535	JUND	Transcription factor JunD	JUND_HUMAN	UP000005640_9606_2022	820.339	753.741	1202	1143.47	855.53	1046.6	1931.63	1608.68	1206.73	3543.21	3826.75	3402.54	4481.6	4389.31	4924.23	9544.26	10122.5	8571.73
P17540	CKMT2	Creatine kinase S-type, mitochondrial	KCRS_HUMAN	UP000005640_9606_2022	NaN	NaN	NaN	NaN	NaN	NaN	NaN	NaN	NaN	NaN	NaN	NaN	NaN	NaN	NaN	NaN	NaN	439.177
P17544	ATF7	Cyclic AMP-dependent transcription factor ATF-7	ATF7_HUMAN	UP000005640_9606_2022	625.687	711.85	545.694	2271.64	1854.92	2099.24	2378.55	2883.54	3352.1	3807.32	3901.93	3754.9	4154.72	4388.94	4184.33	9032.91	8400.63	8408.83
P17568	NDUFB7	NADH dehydrogenase [ubiquinone] 1 beta subcomplex subunit 7	NDUB7_HUMAN	UP000005640_9606_2022	843.89	824.648	747.251	1253.7	1734.09	1184.98	1954.23	2157.98	2195.85	6054.71	5274.45	5429.11	8587.34	7713.45	8079.23	4611.96	4792.08	5078.68
P17612	PRKACA	cAMP-dependent protein kinase catalytic subunit alpha	KAPCA_HUMAN	UP000005640_9606_2022	4169.71	4665.85	3613.45	7005.31	6223.17	6438.57	10082.4	8137.65	9479.94	9325.98	7793.09	9365.01	14416.6	13558.6	12482.6	18161.3	19392.9	20492.8
P17655	CAPN2	Calpain-2 catalytic subunit	CAN2_HUMAN	UP000005640_9606_2022	29008.8	27626.8	26520.8	44100.9	45855.8	42782	54685.3	54886.5	54890.4	77941.8	83166.2	80989.8	116692	106231	112915	144867	143700	138396
P17676	CEBPB	CCAAT/enhancer-binding protein beta	CEBPB_HUMAN	UP000005640_9606_2022	520.401	513.723	488.144	1219.49	1320.69	896.017	1850.93	1873.99	1804.57	1464.58	1386.91	1948.46	3422.61	3281.07	3518.64	4359.08	3781.03	3046.34
P17706	PTPN2	Tyrosine-protein phosphatase non-receptor type 2	PTN2_HUMAN	UP000005640_9606_2022	4688.91	5228.64	4572.12	10938.8	10599.4	10626.7	11790.3	9749.64	9634.65	17787.3	18484.3	16416	43307.8	41672.7	44310.9	53639.2	48458	52324.4
P17707	AMD1	S-adenosylmethionine decarboxylase proenzyme	DCAM_HUMAN	UP000005640_9606_2022	2466.96	1705.46	1978.98	2087.9	1914.11	2602.56	3599.95	3669.84	4183.19	5704.5	5965.92	5790.31	12697.5	13419	12534.4	23229.9	21396.9	20951.8
P17812	CTPS1	CTP synthase 1	PYRG1_HUMAN	UP000005640_9606_2022	75792.1	73732.9	71595.6	85188.9	86310	81462.2	131790	133293	133523	188319	195706	199147	270671	256592	274091	443843	438818	431825
P17844	DDX5	Probable ATP-dependent RNA helicase DDX5	DDX5_HUMAN	UP000005640_9606_2022	287810	274690	266074	352768	353798	347403	446271	463444	444420	557112	592098	587595	1.07205e+06	1059814	1.05723e+06	1.35869e+06	1.33846e+06	1.34375e+06
P17858	PFKL	ATP-dependent 6-phosphofructokinase, liver type	PFKAL_HUMAN	UP000005640_9606_2022	59270	57462	55794.1	99016.9	102546	98597	96271.6	98529	95915.8	215536	220103	214622	256196	247619	267522	408484	406272	393268
P17900	GM2A	Ganglioside GM2 activator	SAP3_HUMAN	UP000005640_9606_2022	12075.3	10775.9	11667.7	21378.9	21897.8	18077.3	29124.7	27022	24605.7	7854.64	7923.45	8053.87	13370.6	12701.7	13057.9	17492.9	16122.7	17205.5
P17931	LGALS3	Galectin-3	LEG3_HUMAN	UP000005640_9606_2022	1164.63	905.732	967.797	1695.67	1401.79	1618.76	2706.25	2670.54	1946.79	2589.31	2631.47	2631.41	8482.55	7112.96	7922.23	5960.33	5731.93	5291.14
P17948	FLT1	Vascular endothelial growth factor receptor 1	VGFR1_HUMAN	UP000005640_9606_2022	249.475	NaN	297.646	308.995	541.045	285.175	529.952	406.378	567.115	1245.63	1165.21	1339.53	1864.18	1486.63	2004.47	2348.65	1750.04	1578.4
P17980	PSMC3	26S proteasome regulatory subunit 6A	PRS6A_HUMAN	UP000005640_9606_2022	71528.8	68379.5	69291.7	103441	105983	100327	127104	121630	122071	216538	219304	228626	343133	349038	350374	432693	406439	423545
P17987	TCP1	T-complex protein 1 subunit alpha	TCPA_HUMAN	UP000005640_9606_2022	229325	227439	223185	223827	228503	217438	310571	319062	332738	469268	482016	496913	562676	541490	542712	774695	774249	757897
P18031	PTPN1	Tyrosine-protein phosphatase non-receptor type 1	PTN1_HUMAN	UP000005640_9606_2022	16414.7	18682.7	17230.5	23486	22957.5	19720.5	50388.3	52496.4	50324.2	52139.9	50479.7	49998.4	101403	104220	99731.3	169780	163491	170847
P18065	IGFBP2	Insulin-like growth factor-binding protein 2	IBP2_HUMAN	UP000005640_9606_2022	1275.79	1322.92	674.744	900.652	253.399	1511.17	2475.86	614.102	1494.22	4044.48	4063.95	4024.47	5769.49	3915.09	2770.24	8705.71	7587.78	7047.09
P18074	ERCC2	General transcription and DNA repair factor IIH helicase subunit XPD	ERCC2_HUMAN	UP000005640_9606_2022	8400.18	9490.22	8192.83	12707.9	11493.1	11766.5	18162.4	21598.5	19955.4	23342	20994.7	23902	35931.9	34252.5	33926.7	60313.6	65347.6	62793.7
P18077	RPL35A	60S ribosomal protein L35a	RL35A_HUMAN	UP000005640_9606_2022	208334	205753	201409	533135	503888	506922	397601	416539	400101	885349	877093	890636	1.1945e+06	1.2535e+06	1.29665e+06	1.32839e+06	1.34849e+06	1.3111e+06
P18084	ITGB5	Integrin beta-5	ITB5_HUMAN	UP000005640_9606_2022	2228.77	1615.2	1440.16	3317.15	2977.06	2218.53	2806.23	2978.6	2379.01	5717.74	4503.3	4817.31	6121.31	6817.87	6568.46	12691.6	12447	14815
P18085	ARF4	ADP-ribosylation factor 4	ARF4_HUMAN	UP000005640_9606_2022	72796.7	71939.3	69971.8	55847.5	58707.3	58124.2	85051.8	101872	94561.8	178940	180910	180966	505950	484586	517548	316488	346890	331988
P18124	RPL7	60S ribosomal protein L7	RL7_HUMAN	UP000005640_9606_2022	190887	178813	185614	463586	459212	437712	543114	543270	563571	634444	634194	617290	1134967	1.15391e+06	1.16239e+06	2.05812e+06	2.0872e+06	2.08229e+06
P18206	VCL	Vinculin	VINC_HUMAN	UP000005640_9606_2022	154625	150295	148210	235218	236001	229997	255245	262435	254101	331648	339735	339833	460431	448882	455850	553934	543156	541992
P18433	PTPRA	Receptor-type tyrosine-protein phosphatase alpha	PTPRA_HUMAN	UP000005640_9606_2022	2658.57	2578.18	2699.14	5193.26	5648.7	5044.53	6530.46	7062.85	7330.34	11915.2	10940.1	12042.4	14104.9	14531.5	14279.6	16528	17620	17950.3
P18440	NAT1	Arylamine N-acetyltransferase 1	ARY1_HUMAN	UP000005640_9606_2022	1858.57	1212.16	1745.68	9709.99	7779.61	7567.26	1228.91	2142.07	1196.58	3227.91	2982.66	3736.81	3377.29	3818.68	3001.57	14545.6	14205.1	12941.9
P18564	ITGB6	Integrin beta-6	ITB6_HUMAN	UP000005640_9606_2022	39290	31176.4	38818.6	65386.4	67860.1	65743.1	NaN	NaN	NaN	121872	125171	123625	NaN	NaN	NaN	295526	273480	277717
P18583	SON	Protein SON	SON_HUMAN	UP000005640_9606_2022	41173.9	42276.8	39456.1	54595.4	54633.5	53808.6	61806.5	66781.6	63729.9	115986	123783	122644	162740	158260	158572	254431	255167	256409
P18615	NELFE	Negative elongation factor E	NELFE_HUMAN	UP000005640_9606_2022	17882.5	15294.2	14734.6	29212.3	28989.9	27022.2	30358.7	34432.3	30911.7	51680	49355.9	50650.6	78645.5	74042.4	76504.2	108773	101520	112590
P18621	RPL17	60S ribosomal protein L17	RL17_HUMAN	UP000005640_9606_2022	271087	258411	273934	404753	382851	393750	448049	441440	444719	530667	530786	541636	619518	613190	590405	998579	995708	978059
P18669	PGAM1	Phosphoglycerate mutase 1	PGAM1_HUMAN	UP000005640_9606_2022	346212	342132	328930	484684	478467	475676	597654	608371	598855	1.07649e+06	1.09013e+06	1067240	1.05028e+06	1.00782e+06	1.03871e+06	1.48974e+06	1.42421e+06	1.43925e+06
P18754	RCC1	Regulator of chromosome condensation	RCC1_HUMAN	UP000005640_9606_2022	202238	211717	194609	199243	191605	192521	290503	301210	290475	534719	546055	554992	773499	757231	762125	1.26265e+06	1.24933e+06	1.30677e+06
P18827	SDC1	Syndecan-1	SDC1_HUMAN	UP000005640_9606_2022	1824.52	1019.86	857.865	2028.93	1948	2115.38	5176.59	5825.31	5093.63	4734.41	4026.6	3699.85	11943	10929.7	12317.2	8146.02	7525.1	6986.19
P18846	ATF1	Cyclic AMP-dependent transcription factor ATF-1	ATF1_HUMAN	UP000005640_9606_2022	457.169	521.653	238.04	1005.65	1090.47	892.502	2103.47	2639.05	2218.51	3045.9	2828.31	2476.66	3832.79	3130.03	1978.15	3727.57	3564.06	3552.6
P18847	ATF3	Cyclic AMP-dependent transcription factor ATF-3	ATF3_HUMAN	UP000005640_9606_2022	1805.69	1681.89	655.794	2886.29	4147.47	3615.71	3777.61	3212.95	3811.49	1928.42	2478.45	2900.66	5798.33	5658.2	4727.69	17718.3	15435	16534.7
P18858	LIG1	DNA ligase 1	DNLI1_HUMAN	UP000005640_9606_2022	21616.8	21759.3	20333	36455.8	35953.4	35927.6	47461.5	49709.9	46489.6	67924.5	72702.4	69215.6	106015	106122	105219	170149	169075	168397
P18859	ATP5PF	ATP synthase-coupling factor 6, mitochondrial	ATP5J_HUMAN	UP000005640_9606_2022	17189.6	15868.3	15800.4	27417.6	25776.6	26833.1	29224.2	26830.2	26696	57799.9	60170.3	60390	97355.5	90287.2	95603.6	158867	159673	163712
P18887	XRCC1	DNA repair protein XRCC1	XRCC1_HUMAN	UP000005640_9606_2022	53815.4	52345.4	55092.2	54214.5	53913.7	55611.5	66785.4	68911.3	69160.5	94627.9	105822	106211	135193	138462	136817	233646	224067	214792
P19021	PAM	Peptidyl-glycine alpha-amidating monooxygenase	AMD_HUMAN	UP000005640_9606_2022	2431.83	2091.1	2519.57	1875.55	2271.11	2077.28	4585.03	3747.98	2966.93	5872.74	6690.92	7025.46	12071.4	10263.2	9614.55	11620.8	11457.6	12168
P19022	CDH2	Cadherin-2	CADH2_HUMAN	UP000005640_9606_2022	1113.05	838.279	1071.2	1511.72	2293.26	2082.73	1826.68	2013.27	1569.8	3694.86	3602.13	3885.74	8303.31	7380.79	6330.54	7960.59	9123.82	8392.94
P19086	GNAZ	Guanine nucleotide-binding protein G(z) subunit alpha	GNAZ_HUMAN	UP000005640_9606_2022	743.864	518.472	709.823	1186.52	1064.5	1217.33	1490.63	1825.66	1621.39	3319.45	1847.36	2533.11	6114.99	6421.84	5255.6	8334.05	7707.13	9215.18
P19087	GNAT2	Guanine nucleotide-binding protein G(t) subunit alpha-2	GNAT2_HUMAN	UP000005640_9606_2022	NaN	NaN	NaN	NaN	NaN	NaN	NaN	NaN	NaN	NaN	NaN	NaN	NaN	NaN	NaN	NaN	NaN	NaN
P19099	CYP11B2	Cytochrome P450 11B2, mitochondrial	C11B2_HUMAN	UP000005640_9606_2022	24831.8	25579.6	26126.6	45958.1	38343.2	43048.2	NaN	NaN	NaN	65382.2	65263.4	63041.3	6595.97	7053.28	6719.8	NaN	NaN	NaN
P19174	PLCG1	1-phosphatidylinositol 4,5-bisphosphate phosphodiesterase gamma-1	PLCG1_HUMAN	UP000005640_9606_2022	14314.4	13148.1	13314.1	17977.8	18388.1	18661.8	25887.1	24055.3	24488.7	34257.4	36084.7	34837.4	43958.6	43541.9	43370.6	67675.7	64757.2	68985.6
P19320	VCAM1	Vascular cell adhesion protein 1	VCAM1_HUMAN	UP000005640_9606_2022	128.395	132.849	309.829	230.189	215.803	431.136	1439.08	1435.17	1174.8	288.573	213.532	173.581	1542.22	1569.48	2356.99	7385.08	5587.2	5927.7
P19338	NCL	Nucleolin	NUCL_HUMAN	UP000005640_9606_2022	848097	833918	823368	1.27977e+06	1203259	1.23301e+06	1.37505e+06	1.33946e+06	1.38209e+06	1.83961e+06	1.89913e+06	1.82254e+06	1.7452e+06	1.66661e+06	1.77886e+06	2.6186e+06	2.61187e+06	2.57103e+06
P19367	HK1	Hexokinase-1	HXK1_HUMAN	UP000005640_9606_2022	123435	119807	116984	191856	189445	188778	225449	227880	226229	233903	235504	243970	421790	411180	407633	598470	591750	589629
P19387	POLR2C	DNA-directed RNA polymerase II subunit RPB3	RPB3_HUMAN	UP000005640_9606_2022	17077.2	15914.9	15700.2	43785.8	41846.1	39856.2	46908.5	43495.7	42491.4	97529.1	99426.4	105826	109501	101260	102627	294536	283906	284734
P19388	POLR2E	DNA-directed RNA polymerases I, II, and III subunit RPABC1	RPAB1_HUMAN	UP000005640_9606_2022	22385.9	19902.5	20047.7	30904.9	29159.7	27840.7	65336.1	67206.1	64346.5	54178.8	57166.5	58868.6	134786	129899	130946	163709	158137	158600
P19404	NDUFV2	NADH dehydrogenase [ubiquinone] flavoprotein 2, mitochondrial	NDUV2_HUMAN	UP000005640_9606_2022	16854.9	17255.8	15561.4	32482.8	34065.8	31408.8	37874.4	41027.9	36561.9	85774.1	82212.5	72252.4	152009	140515	148107	223376	218448	226765
P19419	ELK1	ETS domain-containing protein Elk-1	ELK1_HUMAN	UP000005640_9606_2022	402.328	362.814	382.211	396.072	349.598	431.299	658.995	1147.82	424.504	1544.98	1957.41	2688.99	3706.62	4293.9	3967.5	3487	3369.04	3622.14
P19447	ERCC3	General transcription and DNA repair factor IIH helicase subunit XPB	ERCC3_HUMAN	UP000005640_9606_2022	7130.91	6108.68	6445.99	9825.93	9434.44	10101.4	12066.3	12527.5	11727.7	18303.6	17420.2	18172.2	31062	28526.2	30720.4	44391.9	42514.4	41401.5
P19474	TRIM21	E3 ubiquitin-protein ligase TRIM21	RO52_HUMAN	UP000005640_9606_2022	1839.26	1826.26	2011.58	3587.57	3923.64	3423.85	2210.01	3870.1	3327.61	3682.25	3296.37	4186.85	8260.96	9078.84	7499.91	10392	10449.5	9772.04
P19525	EIF2AK2	Interferon-induced, double-stranded RNA-activated protein kinase	E2AK2_HUMAN	UP000005640_9606_2022	18160.5	16531.2	17178.6	36783.1	36200.8	37037.8	40903.3	43940.3	39609.6	65052.4	64743.9	65910.8	87695.1	87209.7	89990.3	155919	146937	151039
P19532	TFE3	Transcription factor E3	TFE3_HUMAN	UP000005640_9606_2022	884.696	706.365	717.061	1069.6	1243.26	729.81	2573.86	3071.57	2474.38	1750.42	2553.12	2356.81	4070.08	3579.45	4169.3	3781.17	3929.41	3605.74
P19544	WT1	Wilms tumor protein	WT1_HUMAN	UP000005640_9606_2022	972.703	722.591	860.335	232.902	402.354	294.718	595.862	654.682	484.13	259.161	128.637	155.992	563.052	1002.52	958.868	1020.4	670.21	695.425
P19622	EN2	Homeobox protein engrailed-2	HME2_HUMAN	UP000005640_9606_2022	586.869	571.244	448.711	742.284	1673.44	455.724	1568.23	881.068	1294.62	2804.58	2591.18	2623.3	4299.03	3398.07	3825.39	3854.51	3818.34	3481.12
P19623	SRM	Spermidine synthase	SPEE_HUMAN	UP000005640_9606_2022	145142	138410	138978	177864	180470	166645	334277	341192	327335	410721	420662	421613	531167	551294	544203	641452	611078	618819
P19634	SLC9A1	Sodium/hydrogen exchanger 1	SL9A1_HUMAN	UP000005640_9606_2022	1024.8	643.033	548.922	1238.16	1224.82	1063.07	1096.89	995.272	841.502	1993.79	2085.03	2209.87	3076.71	2932.98	2971.79	3674.32	3555.59	4090.87
P19784	CSNK2A2	Casein kinase II subunit alpha'	CSK22_HUMAN	UP000005640_9606_2022	8455.98	7504.23	7793.58	22660	22511.2	22923.1	25203.3	23691.8	24821.5	42647	40953.2	47723.4	52477.2	51193	51371.6	81221.8	74377.6	75461.4
P19793	RXRA	Retinoic acid receptor RXR-alpha	RXRA_HUMAN	UP000005640_9606_2022	1812.98	1313.95	1650.81	2229.53	3133.63	2758.75	4000.93	4124.19	3580.16	5267.36	4964.01	3636.33	8522.05	8916.8	9398.03	22118.8	20041.2	21179.5
P19838	NFKB1	Nuclear factor NF-kappa-B p105 subunit	NFKB1_HUMAN	UP000005640_9606_2022	4682.96	4746.6	4479.08	5270.8	5755.08	5188.44	9256.58	9340.13	8982.88	11526.3	10809.7	11326.7	14820.9	13622.8	13987.4	23301.3	22295.9	22197.3
P20020	ATP2B1	Plasma membrane calcium-transporting ATPase 1	AT2B1_HUMAN	UP000005640_9606_2022	8679.82	8311.33	8342.6	14933.8	14947.3	14072.2	17341.4	17449.3	16298.5	22553.9	23696.3	23482	31156.4	31741	31628.6	51270.9	49263.4	48160
P20042	EIF2S2	Eukaryotic translation initiation factor 2 subunit 2	IF2B_HUMAN	UP000005640_9606_2022	46487.1	43924	45126.4	70911.9	68605	69663	66277.1	68404.6	67178.7	170063	172612	172566	281761	266945	277086	328765	330774	334633
P20073	ANXA7	Annexin A7	ANXA7_HUMAN	UP000005640_9606_2022	49118.5	47495	43251.3	71930.7	71598.4	69273.9	80036.8	83061.1	76858.9	121185	118480	124444	147397	148564	155618	197046	187206	187974
P20226	TBP	TATA-box-binding protein	TBP_HUMAN	UP000005640_9606_2022	22629.9	27452.7	25796.1	32188.8	31573.6	29675.4	26182.2	26695	22397.3	58058.2	65690.7	64558.5	78573.2	82657.7	91460.1	107781	112363	108304
P20248	CCNA2	Cyclin-A2	CCNA2_HUMAN	UP000005640_9606_2022	5291.64	4332.8	3893.8	6489.88	7352.03	8425.4	7523.34	8532.14	8239.07	11745.4	12810.8	12544.5	22249.7	18899.5	20795.8	30678.4	28636.8	28900.5
P20265	POU3F2	POU domain, class 3, transcription factor 2	PO3F2_HUMAN	UP000005640_9606_2022	1203.5	274.505	217.155	480.956	469.513	402.834	703.606	760.545	704.38	1036.77	1025.59	1272.68	1857.5	1852.86	2190.6	3016.46	2931.21	3900.84
P20290	BTF3	Transcription factor BTF3	BTF3_HUMAN	UP000005640_9606_2022	58137.9	37299.2	50943	83457.7	78241.5	73262.7	89489.4	93355	102102	88625.9	94930.6	93512.7	155817	147660	169751	203962	198827	198323
P20336	RAB3A	Ras-related protein Rab-3A	RAB3A_HUMAN	UP000005640_9606_2022	822.771	342.195	178.07	1081.73	1010.95	939.261	4296.31	4773.77	4482.52	5026.5	3748.38	4069.22	13976.3	13483.6	12420.5	2401.98	2469.19	2372.49
P20338	RAB4A	Ras-related protein Rab-4A	RAB4A_HUMAN	UP000005640_9606_2022	20204.1	24542	20498	29105.6	27897.1	26633.4	23270.6	24971.6	22733	23543.5	27559.3	24925.4	60075.7	63172.4	57626.7	84767.5	83779.2	79943
P20339	RAB5A	Ras-related protein Rab-5A	RAB5A_HUMAN	UP000005640_9606_2022	151118	150656	141463	85079.1	86229.1	86672.3	117481	117445	121401	238264	237014	248347	363955	378320	372037	854370	871723	874506
P20340	RAB6A	Ras-related protein Rab-6A	RAB6A_HUMAN	UP000005640_9606_2022	65983.8	64466.2	61168.2	85476.4	89065	84439.6	72288.4	79428.9	70710.9	94788.5	88414.4	94938.9	99303.2	98425.3	95405.3	85841.5	80852.9	85773.7
P20585	MSH3	DNA mismatch repair protein Msh3	MSH3_HUMAN	UP000005640_9606_2022	6132.89	4697.77	5129.83	9061	9246.6	8577.45	10841.7	11325.3	10870.7	15831.6	15810.6	16854.5	24630	23451.6	25065.1	26662.5	24531.3	26275.1
P20618	PSMB1	Proteasome subunit beta type-1	PSB1_HUMAN	UP000005640_9606_2022	57625.3	54754.2	55555.9	102728	97015.9	101736	144288	142656	139124	233106	228096	232619	406555	390344	378606	323424	326761	336461
P20645	M6PR	Cation-dependent mannose-6-phosphate receptor	MPRD_HUMAN	UP000005640_9606_2022	8140.27	7735.17	6933.83	10733.6	9996.35	10284.6	11809.9	11297.1	13577.6	19160.6	17743.7	18479.8	14747.7	13424.6	14826	22024.2	21156.1	21816.4
P20674	COX5A	Cytochrome c oxidase subunit 5A, mitochondrial	COX5A_HUMAN	UP000005640_9606_2022	87709.6	84545.3	81753.8	127179	119264	117958	212930	191945	190902	329906	330236	354876	287630	274731	278260	788950	713345	688803
P20700	LMNB1	Lamin-B1	LMNB1_HUMAN	UP000005640_9606_2022	182229	181707	176641	292746	285641	286483	322202	337012	332542	446332	458868	446645	558797	543867	556985	1.0778e+06	1.062e+06	1.08388e+06
P20719	HOXA5	Homeobox protein Hox-A5	HXA5_HUMAN	UP000005640_9606_2022	871.87	967.055	832.498	1808.22	1901.19	1752.1	2905.27	2298.55	2583.94	3492.78	2349.37	2385.59	5529.22	4921.65	4980.13	6544.06	6609.07	5751.94
P20810	CAST	Calpastatin	ICAL_HUMAN	UP000005640_9606_2022	12273.8	12882.9	12632.9	17004.9	16649.5	16297.9	23192.9	23634.9	24323.7	28457.6	29764.7	28298.7	45755.8	46519.4	47607.8	70022.7	72868.2	71753.6
P20839	IMPDH1	Inosine-5'-monophosphate dehydrogenase 1	IMDH1_HUMAN	UP000005640_9606_2022	29519.7	28505.2	28305.1	40128.5	43584.8	39195	64654.7	62864.5	63299.7	86009.2	92834.9	94680.9	128218	126685	119511	216264	223449	213054
P20908	COL5A1	Collagen alpha-1(V) chain	CO5A1_HUMAN	UP000005640_9606_2022	754.255	1207.73	856.54	2547.54	1075.86	1103.21	1377.11	723.875	659.061	2027.03	2061.76	2528.4	1658.77	1337.81	1793.11	3629.1	1852.41	2302.02
P20933	AGA	N(4)-(beta-N-acetylglucosaminyl)-L-asparaginase	ASPG_HUMAN	UP000005640_9606_2022	5731.49	4890.73	5150.48	15097	14609	13547.9	10192.9	9570.32	9729.82	20430	21558.2	20310.5	16941.1	16495	15104.5	37140.7	36177.7	34333
P20936	RASA1	Ras GTPase-activating protein 1	RASA1_HUMAN	UP000005640_9606_2022	2511.19	2747.26	2423.33	4962.08	5311.47	4834.19	6219.25	6281.48	5839.53	8466	8767.12	7434.42	13843.3	14463.8	14940.2	21005.8	21338.7	19461.4
P20962	PTMS	Parathymosin	PTMS_HUMAN	UP000005640_9606_2022	180187	172119	172430	282947	266395	278424	358281	356628	358774	497171	549078	540278	842804	796439	859073	25033.9	13432.5	17957
P21127	CDK11B	Cyclin-dependent kinase 11B	CD11B_HUMAN	UP000005640_9606_2022	32473.7	32507.1	30992.7	40900.5	40287.6	39216.2	56735.1	58360.6	57741.4	58238.5	61758.2	59623.8	120581	118171	119380	181933	185578	187049
P21266	GSTM3	Glutathione S-transferase Mu 3	GSTM3_HUMAN	UP000005640_9606_2022	53584	55166.8	53161.4	83841.6	87133.6	82211.1	84094.3	85489.4	85944.8	162761	160243	162605	271038	249486	253607	272759	278545	284130
P21281	ATP6V1B2	V-type proton ATPase subunit B, brain isoform	VATB2_HUMAN	UP000005640_9606_2022	36539.9	38917	35271	58512.8	52619.1	55990.7	81080.6	81375.9	79454.4	148547	141942	144867	196850	193616	201760	237335	234050	247403
P21283	ATP6V1C1	V-type proton ATPase subunit C 1	VATC1_HUMAN	UP000005640_9606_2022	15193.1	15032.4	13683.6	26234.8	27713	25820.8	33469.7	33250.9	34037.3	36651.5	40081.6	38605.4	47779	45342	46810.9	91970.6	88630.6	90256.1
P21333	FLNA	Filamin-A	FLNA_HUMAN	UP000005640_9606_2022	65660	63850.9	62930.2	90608.7	91882.7	90955.5	134495	135411	133605	191976	193447	193288	337296	334100	340698	507495	501603	500906
P21359	NF1	Neurofibromin	NF1_HUMAN	UP000005640_9606_2022	4522.78	4218.06	4455.65	7230.97	6655.24	6317.22	9911.82	10590.7	9720.79	13791	13783.3	13383	26857.8	25848.9	24023.5	34994.5	33814.5	36552.2
P21397	MAOA	Amine oxidase [flavin-containing] A	AOFA_HUMAN	UP000005640_9606_2022	5374.33	6365.7	4318.09	16084.7	13632.3	12910	10170.8	10371.7	10836.8	15285.2	15353.5	15383.1	20928.4	20742.2	20817.4	45231.1	46224.3	42219.3
P21399	ACO1	Cytoplasmic aconitate hydratase	ACOHC_HUMAN	UP000005640_9606_2022	19051.8	18626.3	17856.7	33878.3	33079.3	31889.4	40997.5	42415.8	40023	65535.5	67269.9	65530	102251	101009	100128	170080	163225	163065
P21579	SYT1	Synaptotagmin-1	SYT1_HUMAN	UP000005640_9606_2022	1633.8	939.017	918.922	1217.9	1518.46	1523.41	1390.34	1670.16	1060.09	1537.48	1970.9	2045.91	4924.48	4526.13	4449.11	8094.89	7355.72	7298.56
P21675	TAF1	Transcription initiation factor TFIID subunit 1	TAF1_HUMAN	UP000005640_9606_2022	2260.72	2317.76	2848.53	4061.58	4183.89	3301.95	4142.38	4260.82	3207.53	4866.41	5706.82	4858.79	16092.8	16309.5	14657.6	12348.4	9328.72	10709.2
P21741	MDK	Midkine	MK_HUMAN	UP000005640_9606_2022	2347.71	1867.83	2234.3	884.201	858.558	784.476	5556.13	5283.34	5939.42	4222.93	4284.48	4269.27	5402.45	5109.75	5301.52	8007.91	4101.64	5508.84
P21757	MSR1	Macrophage scavenger receptor types I and II	MSRE_HUMAN	UP000005640_9606_2022	1290.17	NaN	NaN	NaN	NaN	NaN	NaN	NaN	NaN	NaN	NaN	NaN	NaN	NaN	NaN	NaN	NaN	NaN
P21796	VDAC1	Voltage-dependent anion-selective channel protein 1	VDAC1_HUMAN	UP000005640_9606_2022	108547	108302	109745	249621	256890	255083	287737	298860	295737	412773	418240	418653	940910	919637	963122	1254798	1.21582e+06	1.20651e+06
P21912	SDHB	Succinate dehydrogenase [ubiquinone] iron-sulfur subunit, mitochondrial	SDHB_HUMAN	UP000005640_9606_2022	32490.1	31982.1	32397.8	63938.1	67390.2	61973.7	58664.1	59777.4	62046.4	87875	93108.1	93400.2	94932.7	90257.1	92374.4	159431	153499	148716
P21926	CD9	CD9 antigen	CD9_HUMAN	UP000005640_9606_2022	3813.41	3146.48	2994.05	7025.78	7663.41	7299.72	4336.84	4428.74	4006	7063.84	7335.51	7593.6	21814.7	20644.1	20553.8	46969.1	41057.3	39185.1
P21953	BCKDHB	2-oxoisovalerate dehydrogenase subunit beta, mitochondrial	ODBB_HUMAN	UP000005640_9606_2022	2229	2771.41	2794.79	1784.49	3502.16	2994.93	6044.45	6427.32	5808.3	5127.04	5816.23	7134.93	9796.65	12121.3	11775.4	14143	14730.1	14297.8
P21964	COMT	Catechol O-methyltransferase	COMT_HUMAN	UP000005640_9606_2022	23429.9	19185	19320.5	18989.2	18575.2	20125.4	32303.3	33904.7	32759.1	37473	40095.7	40202.2	67242.8	63929.9	65504	92630.8	92621.3	89649.4
P21980	TGM2	Protein-glutamine gamma-glutamyltransferase 2	TGM2_HUMAN	UP000005640_9606_2022	774.984	452.59	615.91	1477.8	1256.23	1224.61	1848.68	1935.92	1982.36	2772.13	3651.55	3084.95	6192.37	6634.42	6327.52	9433.68	8001.02	8650.35
P22033	MMUT	Methylmalonyl-CoA mutase, mitochondrial	MUTA_HUMAN	UP000005640_9606_2022	14150.9	12737.4	12382	20164.1	18250.6	19081.5	28550.4	29059.5	28335.6	32108.7	33778.3	34215.6	67088	63880.4	65874.5	77655.9	73705.2	76059.4
P22059	OSBP	Oxysterol-binding protein 1	OSBP1_HUMAN	UP000005640_9606_2022	26875.7	26446.9	26019.4	50361.1	47618	48037.3	52068	54349	51900.1	75451.8	78389.2	74166.8	210755	194349	208170	192192	195457	195707
P22061	PCMT1	Protein-L-isoaspartate(D-aspartate) O-methyltransferase	PIMT_HUMAN	UP000005640_9606_2022	94521.1	93339.9	102974	111835	117979	114598	148216	148602	150515	190834	187523	197298	288293	274121	282569	458239	452722	467361
P22087	FBL	rRNA 2'-O-methyltransferase fibrillarin	FBRL_HUMAN	UP000005640_9606_2022	90947.4	89357.8	85195.6	181286	162696	167932	309881	306278	310355	294796	289336	285759	412573	430546	432338	504293	497582	500344
P22102	GART	Trifunctional purine biosynthetic protein adenosine-3	PUR2_HUMAN	UP000005640_9606_2022	277062	273760	260733	463491	461034	464704	518222	532176	518694	830052	843907	860826	1.20965e+06	1151922	1176379	1.33577e+06	1315903	1.34306e+06
P22223	CDH3	Cadherin-3	CADH3_HUMAN	UP000005640_9606_2022	276.574	94.6387	363.819	954.575	871.806	509.108	924.936	1360.13	345.546	2347.03	1185.21	851.419	2986.85	1582.43	796.798	1344.09	1148.11	1283.45
P22234	PAICS	Bifunctional phosphoribosylaminoimidazole carboxylase/phosphoribosylaminoimidazole succinocarboxamide synthetase	PUR6_HUMAN	UP000005640_9606_2022	151576	150063	143192	297226	310341	295962	423127	444794	439106	542877	554841	556826	929938	952611	939153	1.10046e+06	1.07756e+06	1.09402e+06
P22303	ACHE	Acetylcholinesterase	ACES_HUMAN	UP000005640_9606_2022	224.319	43.9975	208.658	NaN	NaN	NaN	178.489	293.104	282.964	NaN	NaN	NaN	873.328	906.265	1414.15	2555.18	2216.72	2029.36
P22307	SCP2	Sterol carrier protein 2	SCP2_HUMAN	UP000005640_9606_2022	83253.9	80571.1	79265.2	112168	120609	111998	130668	126625	130943	249626	257079	263544	264692	248540	268156	325251	315086	324690
P22314	UBA1	Ubiquitin-like modifier-activating enzyme 1	UBA1_HUMAN	UP000005640_9606_2022	225457	229773	217634	316307	319513	319523	419830	414968	412519	434161	447079	437654	683732	692193	691283	837076	873936	845737
[truncated: 9,036 more rows]
