# Supplementary material for: Ultra-fast label-free quantification and comprehensive proteome coverage with narrow-window data-independent acquisition
Source: Nat Biotechnol. 2024 Feb 1;42(12):1855–66. doi: 10.1038/s41587-023-02099-7 (PMC11631760; doi:10.1038/s41587-023-02099-7)
Supplement: Supplementary file 4 — 60-min gradient protein group numbers for different dilutions. [file 41587_2023_2099_MOESM4_ESM.xlsx]

## Sheet: Experiment general settings
Experimental set up by experiment
Experiment	Input	Gradient (peptide elution duration)	Total acquisition time	SPD	Column
DDA vs DIA comparison. DDA mode.	HEK293, 1000 ng	28 min	37 min	36	µPAC column (110 cm)*
DDA vs DIA comparison. DIA mode 2.5 ms.	HEK293, 1000 ng	28 min	37 min	36	µPAC column (110 cm)*
DDA vs DIA comparison. DIA mode 3.5 ms.	HEK293, 1000 ng	28 min	37 min	36	µPAC column (110 cm)*
DDA vs DIA comparison	HeLa, 200 ng	12 min	14 min	102	PepMap (2 µm, 150 µm x 75 cm)
Yeast proteome	S.cereviseae 200ng	5 min	7 min	180	PepMap (2 µm, 150 µm x 15 cm)
Yeast proteome	S.cereviseae 200ng	9 min	12 min	120	PepMap (2 µm, 150 µm x 15 cm)
Yeast proteome	S.cereviseae 200ng	12 min	15 min	96	PepMap (2 µm, 150 µm x 15 cm)
Single-shot	HEK293, 1000 ng	60 min	80 min	13	PepMap (2 µm, 150 µm x 75 cm)
Single-shot	HEK293, 1000 ng	28 min	38 min	36	µPAC column (110 cm)*
Single-shot	HEK293, 200 ng	12.5 min	15 min	96	PepMap (2 µm, 150 µm x 15 cm)
Single-shot	HEK293, 200 ng	5 min	7 min	180	PepMap (2 µm, 150 µm x 15 cm)
Dilution series	HEK293 (from 100 to 2000 ng)	60 min	80 min	13	PepMap (2 µm, 150 µm x 75 cm)
	HeLa Pierce (from 50pg-10ng)	14.5 min	13 min	80	µPAC column (59 cm)
Window Optimization. 2Th.	HeLa (10, 25 and 100 ng)	60 min	80 min	13	PepMap (2 µm, 150 µm x 75 cm)
Window Optimization. 4Th.	HeLa (10, 25 and 100 ng)	60 min	80 min	13	PepMap (2 µm, 150 µm x 75 cm)
Window Optimization. 8Th.	HeLa (10, 25 and 100 ng)	60 min	80 min	13	PepMap (2 µm, 150 µm x 75 cm)
Window Optimization. 16Th.	HeLa (10, 25 and 100 ng)	60 min	80 min	13	PepMap (2 µm, 150 µm x 75 cm)
Quantification Benchmark	E.coli, H.sapiens and S. cereviseae (variable mixtures)	28 min	37 min	36	µPAC column (110 cm)
Fractionation	HEK293 200 ng/fraction	5 min	7 min	180	PepMap (2 µm, 150 µm x 15 cm)
Yeast KO	S.cereviseae, 200ng	5 min	7 min	180	PepMap (2 µm, 150 µm x 15 cm)
Clinical samples	Human tissue, 200 ng	5 min	7 min	180	PepMap (2 µm, 75 µm x 15 cm)
Clinical samples	Human tissue, 250 ng	28 min	8 min	40	Ionoptics (1.7 µm, 75 µm x 15 cm)
			*Referred as MontBlanc in raw file names

## Sheet: MS parameters overview
MS parameters overview for the different experiments presented in the text
Experiment	Input	MS1 Resolution	MS1 maxIT	MS2 maxIT	Cycle time	DIA window	NCE
DDA vs DIA comparison. DDA mode.	HEK293, 1000 ng	180000	5 ms	2.5 ms	0.50 sec	2-Th	30
DDA vs DIA comparison. DIA mode 2.5 ms.	HEK293, 1000 ng	180000	5 ms	2.5 ms	0.50 sec	2-Th	25
DDA vs DIA comparison. DIA mode 3.5 ms.	HEK293, 1000 ng	180000	5 ms	3.5 ms	0.50 sec	2-Th	25
DDA vs DIA	HeLa, 200 ng	180000	3 ms	2.5 ms	0.41 sec	2-Th	30
Comparison, DDA top50
DDA vs DIA	HeLa, 200 ng	180000	3 ms	2.5 ms	0.47 sec	2-Th	30
Comparison, DDA top75
DDA vs DIA	HeLa, 200 ng	180000	3 ms	2.5 ms	0.51 sec	2-Th	30
Comparison, DDA top 100
DDA vs DIA	HeLa, 200 ng	180000	3ms	2.5 ms	0.50 sec	2-Th	30
Comparison, DDA cycle
DDA vs DIA	HeLa, 200 ng	180000	3ms	2.5 ms	0.50 sec	2-Th	30
Comparison, DIA mode
Yeast proteome	S.cereviseae 200ng	240000	3 ms	2.5 ms	0.6 sec	2-Th	25
Yeast proteome	S.cereviseae 200ng	240000	3 ms	2.5 ms	0.6 sec	2-Th	25
Yeast proteome	S.cereviseae 200ng	240000	3 ms	2.5 ms	0.6 sec	2-Th	25
Single-shot	HEK293, 1000 ng	240000	5 ms	3.5 ms	1 sec	2-Th	23
Single-shot	HEK293, 1000 ng	180000	5 ms	2.5 ms	0.5 sec	2-Th	25
Single-shot	HEK293, 200 ng	180000	3 ms	2.5 ms	0.5 sec	2-Th	25
Single-shot	HEK293, 200 ng	240000	3 ms	2.5 ms	0.6 sec	2-Th	25
Dilution series	HEK293 (100, 200, 300, 500, 1000 and 2000 ng)	240000	5 ms	3.5 ms	1 sec	2-Th	23
	HeLa (50 pg to 10ng) FAIMS: CV -50	240000	100 ms	40 ms	0.6 sec	20-Th	25
Window Optimization. 2Th.	HeLa (10, 25 and 100 ng)	240000	5 ms	3.5 ms	1 sec	2-Th	25
Window Optimization. 4Th.	HeLa (10, 25 and 100 ng)	240000	5 ms	7 ms	1 sec	4-Th	25
Window Optimization. 8Th.	HeLa (10, 25 and 100 ng)	240000	5 ms	14 ms	1 sec	8-Th	25
Window Optimization. 16Th.	HeLa (10, 25 and 100 ng)	240000	5 ms	28 ms	1 sec	16-Th	25
Quantification Benchmark	E.coli, H.sapiens and S. cereviseae (variable mixtures)	180000	5 ms	3.5 ms	0.5 sec	2-Th	25
Fractionation	HEK293 200 ng/fraction	240000	3 ms	3.5 ms	0.6 sec	2-Th	25
Yeast KO	S.cereviseae 200ng	240000	3 ms	2.5 ms	0.6 sec	3-Th	25
Clinical samples	Human tissue, 200 ng	240000	3 ms	5 ms	0.6 sec	4-Th	25
Clinical samples	Human tissue, 250 ng	240000	3 ms	2.5 ms	0.6 ms	2-Th	25

## Sheet: LC paremeters overview
LC parameters overview for the different experiments presented in the text parameters overview
Column	Gradient	Total acquisition time	LC-Parameters	Pump Flow[µL/min]
µPAC column (110 cm)	28 min	37 min	0-0.4 min: 4%B, 0.4-21.4 min: 22.5 %B, 21.4-30.4 min: 45%B,30.4-34.9 min: 99%B, 34.9-36.5 min:99%B	0.750; 0-36.5 min
µPAC column (50 cm)	13 min	14.5 min	0-0.1min 4%B, 0.1-1.9 min 12.0%B, 1.9-5.0min 22.5%B, 5.0-7.5 40%B, 7.5-13.9 99%B, 13.9-14.5 equilibration	0.750; 0-2 min
				0.200; 2-7.5 min
				0.180;7.5-13.9min
PepMap (2 µm, 150 µm x 15 cm)	5 min	7 min	0-0.2 min: 4%B, 0.2-4 min: 8%B, 4-5.8 min:20%B, 5.8-6.2 min: 35.5 %B, 6.2-6.7 min: 99%B	2.5; 0-5.8 min, 3; 5.8-6.7 min
	9 min	12 min	0-0.2 min: 4%B, 0.2-0.3 min: 8%B, 0.3-6.7 min:8%B, 6.7-9.8min: 20 %B, 9.8-10.2 min:35%B, 10.2-10.7 min: 99%B	2.5; 0-10.2min, 3;10.2; 10.7 min
	12 min	15 min	0-0.2 min: 4%B, 0.2-0.3 min: 8%B, 0.3-8.7 min:8%B, 8.7-12.8min: 20 %B, 12.8-13.2 min:35%B, 13.2-13.7 min: 99%B	2.5; 0-13.2min, 3;13.2; 13.7 min
PepMap (2 µm, 150 µm x 15 cm)	60 min	80 min	0-55 min: 5%B, 55-65 min:25%B, 65-70 min: 35%B, 70-80 min: 90%B	0.30; 0-80 min
Ion Optics(1.7 µm, 75 µm x 15 cm)	28 min	31 min	Predifines Whisper method, 40SPD	nanoflow
Column	Gradient	Total acquisition time	LC-Parameters	Pump Flow[µL/min]
µPAC column (110 cm)	28 min	37 min	0-0.4 min: 4%B, 0.4-21.4 min: 22.5 %B, 21.4-30.4 min: 45%B,30.4-34.9 min: 99%B, 34.9-36.5 min:99%B	0.750; 0-36.5 min
µPAC column (50 cm)	13 min	14.5 min	0-0.1min 4%B, 0.1-1.9 min 12.0%B, 1.9-5.0min 22.5%B, 5.0-7.5 40%B, 7.5-13.9 99%B, 13.9-14.5 equilibration	0.750; 0-2 min
				0.200; 2-7.5 min
				0.180;7.5-13.9min
PepMap (2 µm, 150 µm x 15 cm)	5 min	7 min	0-0.2 min: 4%B, 0.2-4 min: 8%B, 4-5.8 min:20%B, 5.8-6.2 min: 35.5 %B, 6.2-6.7 min: 99%B	2.5; 0-5.8 min, 3; 5.8-6.7 min
	9 min	12 min	0-0.2 min: 4%B, 0.2-0.3 min: 8%B, 0.3-6.7 min:8%B, 6.7-9.8min: 20 %B, 9.8-10.2 min:35%B, 10.2-10.7 min: 99%B	2.5; 0-10.2min, 3;10.2; 10.7 min
	12 min	15 min	0-0.2 min: 4%B, 0.2-0.3 min: 8%B, 0.3-8.7 min:8%B, 8.7-12.8min: 20 %B, 12.8-13.2 min:35%B, 13.2-13.7 min: 99%B	2.5; 0-13.2min, 3;13.2; 13.7 min
PepMap (2 µm, 150 µm x 75 cm)	60 min	80 min	0-55 min: 5%B, 55-65 min:25%B, 65-70 min: 35%B, 70-80 min: 90%B	0.30; 0-80 min
Ion Optics(1.7 µm, 75 µm x 15 cm)	28 min	31 min	Predefined Whisper method, 40SPD	Nanoflow (100nL/min)
