# Supplementary material for: Ultra-fast label-free quantification and comprehensive proteome coverage with narrow-window data-independent acquisition
Source: Nat Biotechnol. 2024 Feb 1;42(12):1855–66. doi: 10.1038/s41587-023-02099-7 (PMC11631760; doi:10.1038/s41587-023-02099-7)
Supplement: Supplementary file 5 — Identification numbers for different gradient lengths. [file 41587_2023_2099_MOESM5_ESM.xlsx]

## Sheet: SNv18_1000ng_60min
PG.ProteinGroups	PG.Genes	PG.FastaFiles	[1] 2022-09-01_OLEP03_60min_1000ng_HeK293T_01.raw.PG.Quantity	[2] 2022-09-01_OLEP03_60min_1000ng_HeK293T_02.raw.PG.Quantity	[3] 2022-09-01_OLEP03_60min_1000ng_HeK293T_03.raw.PG.Quantity
A0A024R1R8;Q9Y2S6	hCG_2014768;TMA7	UP000005640_9606_Olympus	371412	390927	390768
A0A024RBG1	NUDT4B	UP000005640_9606_Olympus	4320.58	6390.73	3665.46
A0A087X1C1;P0CG34;P0CG35	TMSB15B;TMSB15A;TMSB15B	UP000005640_9606_Olympus	21819.1	61402.9	64515.2
A0A087X1L8;O75144	LOC102723996;ICOSLG	UP000005640_9606_Olympus	3840.03	1218.36	3590.14
A0A096LP01	SMIM26	UP000005640_9606_Olympus	1494.77	1618.06	1826.92
A0A0B4J2D5;P0DPI2	GATD3B;GATD3	UP000005640_9606_Olympus	141538	138998	140178
A0A0B4J2E5	LOC102724159	UP000005640_9606_Olympus	169811	164950	173971
A0A0U1RRE5	NBDY	UP000005640_9606_Olympus	57812.1	36773.8	45506.6
A0A0U1RRL7	MMP24OS	UP000005640_9606_Olympus	404.073	540.611	363.49
A0A1B0GVZ9	TMEM269	UP000005640_9606_Olympus	1666.82	2314.85	1515.29
A0A1W2PQ72	LOC100421372	UP000005640_9606_Olympus	3721.82	3865.56	3570.54
A0A2Z4LIS9	FOXO3B	UP000005640_9606_Olympus	5131.05	3222.53	4167.42
A0A3B3IRV3	MCTS2	UP000005640_9606_Olympus	3811.57	3605.12	3251.74
A0A6I8PU40	TUG1	UP000005640_9606_Olympus	575.154	909.505	1149.27
A0AV96	RBM47	UP000005640_9606_Olympus	1001.52	1222.78	743.493
A0AVF1	TTC26	UP000005640_9606_Olympus	20711.2	21712.7	22327.3
A0AVI4	TMEM129	UP000005640_9606_Olympus	978.392	1233.26	1234.42
A0AVK6	E2F8	UP000005640_9606_Olympus	751.664	816.428	969.146
A0AVT1	UBA6	UP000005640_9606_Olympus	92874	91983.5	94801.6
A0FGR8	ESYT2	UP000005640_9606_Olympus	50626.2	51768	52103.7
A0JLT2	MED19	UP000005640_9606_Olympus	8209.43	8500.23	7338.88
A0JNW5	UHRF1BP1L	UP000005640_9606_Olympus	9256.06	8873.87	9482.15
A0MZ66	SHTN1	UP000005640_9606_Olympus	67411.3	66626.1	68769.1
A0PJW6	TMEM223	UP000005640_9606_Olympus	10286.5	9085.67	8861.79
A0PJW8	DAPL1	UP000005640_9606_Olympus	22560.7	25154.8	29053.3
A0PK00	TMEM120B	UP000005640_9606_Olympus	31.4061	377.879	150.505
A1A4S6	ARHGAP10	UP000005640_9606_Olympus	5349.64	5360.67	4945.1
A1L020	MEX3A	UP000005640_9606_Olympus	9338.49	10597.3	9540.76
A1L0T0	ILVBL	UP000005640_9606_Olympus	164739	184492	189535
A1L170	C1orf226	UP000005640_9606_Olympus	3462.66	2361.48	2126.04
A1L390	PLEKHG3	UP000005640_9606_Olympus	4923.53	3840.55	4652.31
A1L3X0	ELOVL7	UP000005640_9606_Olympus	2485.91	2528.03	2289.71
A1X283	SH3PXD2B	UP000005640_9606_Olympus	45426.2	45523	44690.4
A1XBS5	CIBAR1	UP000005640_9606_Olympus	10694.9	8605.97	9670.44
A2A3K4	PTPDC1	UP000005640_9606_Olympus	1981.24	2101.04	1770.79
A2AJT9	BCLAF3	UP000005640_9606_Olympus	2207.53	1147.22	1344.29
A2RRP1	NBAS	UP000005640_9606_Olympus	19325.5	18831	19528.3
A2RTX5	TARS3	UP000005640_9606_Olympus	244098	246289	233734
A2RU49	HYKK	UP000005640_9606_Olympus	5945.63	5314.77	5065.61
A2RU67	FAM234B	UP000005640_9606_Olympus	4271.36	4015.79	4429.15
A2RUB1	MEIOC	UP000005640_9606_Olympus	431.77	428.72	NaN
A2RUC4	TYW5	UP000005640_9606_Olympus	13124.2	10110.3	13402.8
A2RUS2	DENND3	UP000005640_9606_Olympus	5853.1	8104.08	6845.23
A2VDF0	FUOM	UP000005640_9606_Olympus	4010.77	2313.6	3801.12
A2VDJ0	TMEM131L	UP000005640_9606_Olympus	5278.84	6124.61	5886.12
A3KMH1	VWA8	UP000005640_9606_Olympus	20673.1	19636.2	19550.7
A3KN83	SBNO1	UP000005640_9606_Olympus	15314.7	15158.7	14944.3
A4D126	CRPPA	UP000005640_9606_Olympus	640.954	736.747	765.162
A4D1E1	ZNF804B	UP000005640_9606_Olympus	5411.32	5961.55	6273.99
A4D1E9	GTPBP10	UP000005640_9606_Olympus	34265	33211.4	31517.6
A4D1P6	WDR91	UP000005640_9606_Olympus	53581.4	49664	49955.3
A4D1S0	KLRG2	UP000005640_9606_Olympus	8385.18	8367.87	7996.74
A4D1U4	DENND11	UP000005640_9606_Olympus	10879.2	10990.3	10757.5
A4D2B0	MBLAC1	UP000005640_9606_Olympus	2823.88	2959.62	3407.21
A4D2P6	GRID2IP	UP000005640_9606_Olympus	1621.57	1549.56	1377.56
A5D8V6	VPS37C	UP000005640_9606_Olympus	5222.46	4992.96	5629.22
A5PL33	KRBA1	UP000005640_9606_Olympus	1900.62	1404.95	1708.15
A5PLL7	PEDS1	UP000005640_9606_Olympus	1860.79	1994.57	2191.78
A5PLN9	TRAPPC13	UP000005640_9606_Olympus	16498.6	14349.2	15981.2
A5YKK6	CNOT1	UP000005640_9606_Olympus	88960.7	84373.1	86675.7
A6H8Y1	BDP1	UP000005640_9606_Olympus	8436.03	9666.28	7477.7
A6NC05	C5orf63	UP000005640_9606_Olympus	1474.05	1308.8	272.259
A6NCE7;Q9GZQ8	MAP1LC3B2;MAP1LC3B	UP000005640_9606_Olympus	82260	83962.1	85413.3
A6NCS6	C2orf72	UP000005640_9606_Olympus	1870.56	1998.64	1632.81
A6ND36	FAM83G	UP000005640_9606_Olympus	1919.13	1864.52	1845.63
A6NDB9	PALM3	UP000005640_9606_Olympus	3706.73	3977.24	3701.41
A6NDG6	PGP	UP000005640_9606_Olympus	204567	201128	191385
A6NDU8	RIMOC1	UP000005640_9606_Olympus	34866.6	33885.2	36826.7
A6NED2	RCCD1	UP000005640_9606_Olympus	13134.6	12984	12947.9
A6NEL2	SOWAHB	UP000005640_9606_Olympus	599.744	883.076	225.887
A6NFI3	ZNF316	UP000005640_9606_Olympus	6162.19	5764.75	6700.71
A6NFQ2	TCAF2	UP000005640_9606_Olympus	21817.2	22068	23456.8
A6NFY7	SDHAF1	UP000005640_9606_Olympus	3156.48	3028.82	1818.71
A6NGB0;P0C7N4	TMEM191C;TMEM191B	UP000005640_9606_Olympus	175549	163116	175562
A6NGH8	ANKRD61	UP000005640_9606_Olympus	1930.02	3433.04	3876.59
A6NHL2	TUBAL3	UP000005640_9606_Olympus	10828.9	10654.5	11596.4
A6NHQ2	FBLL1	UP000005640_9606_Olympus	NaN	428.253	421.41
A6NHQ4	EPOP	UP000005640_9606_Olympus	1844.2	1293.63	1544.46
A6NHR9	SMCHD1	UP000005640_9606_Olympus	27990.2	28215.5	27640.3
A6NHX0	CASTOR2	UP000005640_9606_Olympus	20425.2	17802.7	19444.1
A6NHZ5	LRRC14B	UP000005640_9606_Olympus	1361.78	1478.28	NaN
A6NI28	ARHGAP42	UP000005640_9606_Olympus	1955.8	1590.2	1191.71
A6NIH7	UNC119B	UP000005640_9606_Olympus	46453	46177.8	51660.9
A6NJ78	METTL15	UP000005640_9606_Olympus	18755.5	18464.4	18097.7
A6NK58	LIPT2	UP000005640_9606_Olympus	943.268	867.898	449.422
A6NKD9	CCDC85C	UP000005640_9606_Olympus	12541.1	12540.8	12148.5
A6NKF1	SAC3D1	UP000005640_9606_Olympus	15912.4	15394.3	15971.4
A6NNL5	C15orf61	UP000005640_9606_Olympus	4994.06	6044.95	4983.75
A6NNY8	USP27X	UP000005640_9606_Olympus	682.898	1442.52	835.719
A6QL63	BTBD11	UP000005640_9606_Olympus	2338.43	2675.63	2669.12
A7E2V4	ZSWIM8	UP000005640_9606_Olympus	7668.27	7337.65	7555.75
A7KAX9	ARHGAP32	UP000005640_9606_Olympus	1415.42	1538.49	1463.16
A7MCY6	TBKBP1	UP000005640_9606_Olympus	438.266	411.744	403.825
A8CG34	POM121C	UP000005640_9606_Olympus	57315.1	58301.6	56451.6
A8K0R7	ZNF839	UP000005640_9606_Olympus	1802.79	1185.94	1910.64
A8K855	EFCAB7	UP000005640_9606_Olympus	4355.47	4804.2	4888.83
A8K8P3	SFI1	UP000005640_9606_Olympus	1485.14	1907.76	1419.04
A8MPP1	DDX11L8	UP000005640_9606_Olympus	12246.4	13159.5	12645.9
A8MPS7	YDJC	UP000005640_9606_Olympus	7675.91	7153.62	8343.19
A8MT69	CENPX	UP000005640_9606_Olympus	4690.46	4776.13	3974.76
A8MTT3	CEBPZOS	UP000005640_9606_Olympus	13740.8	11357.8	15909.6
A8MTY0	ZNF724	UP000005640_9606_Olympus	3089.83	3507.06	4417.37
A8MV81	HIGD1C	UP000005640_9606_Olympus	892.369	961.032	1014.34
A8MVW0	FAM171A2	UP000005640_9606_Olympus	12154.2	10313.2	11705.9
A8MW92	PHF20L1	UP000005640_9606_Olympus	11453.3	10409.1	9076.24
A8MWD9;P62308	SNRPGP15;SNRPG	UP000005640_9606_Olympus	472161	468030	495433
A8MWY0	ELAPOR2	UP000005640_9606_Olympus	2012.25	2154.05	1977.72
A8MXV4	NUDT19	UP000005640_9606_Olympus	36633.1	36639	37429.3
A9UHW6	MIF4GD	UP000005640_9606_Olympus	11263	10575.4	11632.4
A9Z1Z3	FER1L4	UP000005640_9606_Olympus	NaN	195.873	NaN
B0YJ81	HACD1	UP000005640_9606_Olympus	6666.68	2185.8	2512.54
B2RBV5		UP000005640_9606_Olympus	5015.71	5986.08	4777.92
B2RTY4	MYO9A	UP000005640_9606_Olympus	25216	26274.8	26839
B2RUZ4	SMIM1	UP000005640_9606_Olympus	3779.4	2402.17	3979.38
B3EWF7	EPM2A	UP000005640_9606_Olympus	14807.8	17316.5	17254.5
B3KNS4	ERVK3-1	UP000005640_9606_Olympus	14266.3	13961.4	14910.6
B5ME19;Q99613	EIF3CL;EIF3C	UP000005640_9606_Olympus	417771	407364	406230
B7Z6K7;Q9H707	ZNF814;ZNF552	UP000005640_9606_Olympus	424.956	568.876	595.354
B7ZAQ6;P0CG08	GPR89A;GPR89B	UP000005640_9606_Olympus	21241.6	19745	21745.8
B9A064	IGLL5	UP000005640_9606_Olympus	64692.2	53259.3	59595.8
C4AMC7;Q6VEQ5	WASH3P;WASH2P	UP000005640_9606_Olympus	45919.6	44376.8	40418.5
C9J7I0	UMAD1	UP000005640_9606_Olympus	1164.55	1385.37	960.05
C9JA33;Q8IXS6	PALM2AKAP2;PALM2	UP000005640_9606_Olympus	2116.92	2809.66	2915.45
C9JH25	PRRT4	UP000005640_9606_Olympus	4154.43	3340.42	3070.97
C9JLR9	ZFTA	UP000005640_9606_Olympus	1394.33	2778.6	1860.58
C9JLW8	MCRIP1	UP000005640_9606_Olympus	50967.5	54510.1	53178.1
C9JRZ8	AKR1B15	UP000005640_9606_Olympus	9167.64	8425.17	9479.43
C9JTQ0	ANKRD63	UP000005640_9606_Olympus	2399.79	1862.22	1649.57
CON__A2I7N0	TREMBL:A2I7N0;Q28922;Q3ZEJ6	contaminants_for_Spectronaut	196171	194642	187503
CON__A2I7N1	TREMBL:A2I7N1	contaminants_for_Spectronaut	356.946	115.812	393.816
CON__A2I7N3	TREMBL:A2I7N3;Q27984	contaminants_for_Spectronaut	82964.6	80053.1	82111.9
CON__ENSEMBL:ENSBTAP00000006074	(Bos	contaminants_for_Spectronaut	12998.3	12781.1	11402.4
CON__ENSEMBL:ENSBTAP00000007350	(Bos	contaminants_for_Spectronaut	33523.7	32052	32411.6
CON__ENSEMBL:ENSBTAP00000011227	(Bos	contaminants_for_Spectronaut	551.424	409.513	361.222
CON__ENSEMBL:ENSBTAP00000013050	(Bos	contaminants_for_Spectronaut	4656.73	5457.09	5647.15
CON__ENSEMBL:ENSBTAP00000014147	(Bos	contaminants_for_Spectronaut	19732.2	20662.2	13092.1
CON__ENSEMBL:ENSBTAP00000016046	(Bos	contaminants_for_Spectronaut	35952.5	36279.9	38362.3
CON__ENSEMBL:ENSBTAP00000016285	(Bos	contaminants_for_Spectronaut	1649.53	1828.68	1818.69
CON__ENSEMBL:ENSBTAP00000018229	(Bos	contaminants_for_Spectronaut	193411	203937	181192
CON__ENSEMBL:ENSBTAP00000018574	(Bos	contaminants_for_Spectronaut	53881.6	50894.9	50389.7
CON__ENSEMBL:ENSBTAP00000023055	(Bos	contaminants_for_Spectronaut	2616.66	1944.32	2682.47
CON__ENSEMBL:ENSBTAP00000023402	(Bos	contaminants_for_Spectronaut	8797.29	7623.48	8215.61
CON__ENSEMBL:ENSBTAP00000024146	(Bos	contaminants_for_Spectronaut	887471	892011	912668
CON__ENSEMBL:ENSBTAP00000024462	(Bos	contaminants_for_Spectronaut	9969.96	9928.48	11461.6
CON__ENSEMBL:ENSBTAP00000024466	(Bos	contaminants_for_Spectronaut	98106.1	95008.7	98129.6
CON__ENSEMBL:ENSBTAP00000025008	(Bos	contaminants_for_Spectronaut	4224.15	3735.51	3598.45
CON__ENSEMBL:ENSBTAP00000031360	(Bos	contaminants_for_Spectronaut	9431.42	9143.04	7180.31
CON__ENSEMBL:ENSBTAP00000031900	(Bos	contaminants_for_Spectronaut	2536.99	2104.51	2226.94
CON__ENSEMBL:ENSBTAP00000032840	(Bos	contaminants_for_Spectronaut	27076.1	26451.4	27248.6
CON__ENSEMBL:ENSBTAP00000034412	(Bos	contaminants_for_Spectronaut	42883.5	40218.6	46784.6
CON__ENSEMBL:ENSBTAP00000037665	(Bos	contaminants_for_Spectronaut	46725.7	45676	46671.9
CON__ENSEMBL:ENSBTAP00000038329	(Bos	contaminants_for_Spectronaut	99137.6	78232.7	86653.5
CON__P00735	SWISS-PROT:P00735	contaminants_for_Spectronaut	36918.7	41547.9	37492.4
CON__P00761	SWISS-PROT:P00761|TRYP_PIG	contaminants_for_Spectronaut	1306897	1.23596e+06	1.25304e+06
CON__P00978	SWISS-PROT:P00978	contaminants_for_Spectronaut	78454	70761.1	75877.3
CON__P01030	SWISS-PROT:P01030	contaminants_for_Spectronaut	81543.6	79048.2	80212.5
CON__P01044-1	SWISS-PROT:P01044-1	contaminants_for_Spectronaut	274187	277783	279711
CON__P01045-1	SWISS-PROT:P01045-1	contaminants_for_Spectronaut	21913.3	22600.9	21486.2
CON__P01966	SWISS-PROT:P01966	contaminants_for_Spectronaut	97360.7	93797	89669.3
CON__P02070	SWISS-PROT:P02070	contaminants_for_Spectronaut	85113.1	85915.6	86911.2
CON__P02584	SWISS-PROT:P02584	contaminants_for_Spectronaut	1.95336e+06	1.89694e+06	1.82073e+06
CON__P02672	SWISS-PROT:P02672	contaminants_for_Spectronaut	7922.07	8285.3	8735.36
CON__P02676	SWISS-PROT:P02676	contaminants_for_Spectronaut	8501.17	8517.13	7348.28
CON__P02768-1;P02768	SWISS-PROT:P02768-1;ALB	contaminants_for_Spectronaut;UP000005640_9606_Olympus	7524.86	7638.56	6867.18
CON__P02769	SWISS-PROT:P02769	contaminants_for_Spectronaut	15085248	15047302	15209038
CON__P02777	SWISS-PROT:P02777	contaminants_for_Spectronaut	952.577	1322.02	709.305
CON__P04258	SWISS-PROT:P04258	contaminants_for_Spectronaut	9225.98	8691.92	9562.3
CON__P05787;P05787	SWISS-PROT:P05787;KRT8	contaminants_for_Spectronaut;UP000005640_9606_Olympus	212208	214022	204427
CON__P06868	SWISS-PROT:P06868	contaminants_for_Spectronaut	37421.5	35900.7	35583.1
CON__P07224	SWISS-PROT:P07224	contaminants_for_Spectronaut	19396.4	18808.4	19397.6
CON__P08729;CON__Q3KNV1;P08729	SWISS-PROT:P08729;TREMBL:Q3KNV1;Q96GE1;KRT7	contaminants_for_Spectronaut;contaminants_for_Spectronaut;UP000005640_9606_Olympus	648.642	871.994	570.627
CON__P12763	SWISS-PROT:P12763	contaminants_for_Spectronaut	9695116	10468967	10890960
CON__P13645;P13645	SWISS-PROT:P13645;KRT10	contaminants_for_Spectronaut;UP000005640_9606_Olympus	6630.75	6370.7	6950.41
CON__P15497	SWISS-PROT:P15497	contaminants_for_Spectronaut	1.06049e+06	1.03901e+06	1.06721e+06
CON__P15636	SWISS-PROT:P15636	contaminants_for_Spectronaut	162895	180034	159096
CON__P17690	SWISS-PROT:P17690	contaminants_for_Spectronaut	59632.6	59292.7	58997.7
CON__P17697	SWISS-PROT:P17697	contaminants_for_Spectronaut	21305.5	21354	21211.2
CON__P28800	SWISS-PROT:P28800	contaminants_for_Spectronaut	162597	153674	160601
CON__P34955	SWISS-PROT:P34955	contaminants_for_Spectronaut	1.94634e+06	1.84316e+06	1.92383e+06
CON__P35908;CON__P35908v2;P35908	SWISS-PROT:P35908;SWISS-PROT:P35908;KRT2	contaminants_for_Spectronaut;contaminants_for_Spectronaut;UP000005640_9606_Olympus	1106.57	2115.99	1298.89
CON__P41361	SWISS-PROT:P41361	contaminants_for_Spectronaut	119503	115717	117167
CON__P50448	SWISS-PROT:P50448	contaminants_for_Spectronaut	53361.9	53353.3	51167.4
CON__P81644	SWISS-PROT:P81644	contaminants_for_Spectronaut	42715.9	38629.9	31044.5
CON__Q03247	SWISS-PROT:Q03247	contaminants_for_Spectronaut	10527.3	10231.1	9558.64
CON__Q05443	SWISS-PROT:Q05443	contaminants_for_Spectronaut	42775.7	40641	41153.3
CON__Q05B55	TREMBL:Q05B55	contaminants_for_Spectronaut	12946.7	12640.3	12665.8
CON__Q0IIK2	TREMBL:Q0IIK2	contaminants_for_Spectronaut	649642	630097	659637
CON__Q0V8M9	TREMBL:Q0V8M9;Q9TRI0	contaminants_for_Spectronaut	79274.4	74083.2	76397.4
CON__Q0VCM5	TREMBL:Q0VCM5	contaminants_for_Spectronaut	27020.4	25381.5	27379
CON__Q1A7A4	TREMBL:Q1A7A4	contaminants_for_Spectronaut	21861.7	21146.2	20595.3
CON__Q1RMK2	TREMBL:Q1RMK2	contaminants_for_Spectronaut	13989.2	16327.7	14644.5
CON__Q1RMN8	TREMBL:Q1RMN8	contaminants_for_Spectronaut	4330.02	5018.61	4541.84
CON__Q28065	SWISS-PROT:Q28065	contaminants_for_Spectronaut	15336.2	17072.1	14411.9
CON__Q28085	SWISS-PROT:Q28085	contaminants_for_Spectronaut	40117.6	37880.5	38979.2
CON__Q28107	SWISS-PROT:Q28107	contaminants_for_Spectronaut	16154.8	18183.4	19644.6
CON__Q28194	TREMBL:Q28194	contaminants_for_Spectronaut	9341.02	8504.37	9162.91
CON__Q29443	SWISS-PROT:Q29443	contaminants_for_Spectronaut	3146.56	1278.64	2409.9
CON__Q29RQ1	SWISS-PROT:Q29RQ1	contaminants_for_Spectronaut	12722	13169.9	14193.1
CON__Q2HJF0	TREMBL:Q2HJF0	contaminants_for_Spectronaut	4987.51	4736.81	4757.3
CON__Q2KIF2	TREMBL:Q2KIF2	contaminants_for_Spectronaut	15380.2	16165.1	16640.8
CON__Q2KIG3	TREMBL:Q2KIG3	contaminants_for_Spectronaut	6475.9	5323.15	5493.48
CON__Q2KIH2	TREMBL:Q2KIH2;Q68RU0	contaminants_for_Spectronaut	1952.61	1765.02	1509.52
CON__Q2KIS7	SWISS-PROT:Q2KIS7	contaminants_for_Spectronaut	8686.5	10088.1	8280.67
CON__Q2KIT0	TREMBL:Q2KIT0	contaminants_for_Spectronaut	7578.33	3870.16	5614.95
CON__Q2KIU3	TREMBL:Q2KIU3	contaminants_for_Spectronaut	4334.39	6060.6	5420.84
CON__Q2KJ62	TREMBL:Q2KJ62	contaminants_for_Spectronaut	3978.56	5224.94	6706.95
CON__Q2KJ83	TREMBL:Q2KJ83	contaminants_for_Spectronaut	2023.46	2549.5	2238.79
CON__Q2KJC7	TREMBL:Q2KJC7;Q8HZM3	contaminants_for_Spectronaut	5180.6	4527.53	4940.1
CON__Q2KJF1	TREMBL:Q2KJF1	contaminants_for_Spectronaut	127522	128758	132661
CON__Q2TBQ1	TREMBL:Q2TBQ1	contaminants_for_Spectronaut	1428.68	1261.02	1530.72
CON__Q2UVX4	SWISS-PROT:Q2UVX4	contaminants_for_Spectronaut	181783	184428	183979
CON__Q32MB2;Q86Y46	TREMBL:Q32MB2;Q86Y46;KRT73	contaminants_for_Spectronaut;UP000005640_9606_Olympus	48625	39190.2	36742.4
CON__Q32PI4	TREMBL:Q32PI4	contaminants_for_Spectronaut	15893.8	13986.1	14160.6
CON__Q32PJ2	SWISS-PROT:Q32PJ2	contaminants_for_Spectronaut	11061.4	10484.2	9338.43
CON__Q3KUS7	TREMBL:Q3KUS7	contaminants_for_Spectronaut	51441.9	49483.8	49933.8
CON__Q3MHH8	TREMBL:Q3MHH8	contaminants_for_Spectronaut	4742.94	5438.9	6285.28
CON__Q3MHN2	SWISS-PROT:Q3MHN2	contaminants_for_Spectronaut	30280.8	32540.6	30971
CON__Q3MHN5	SWISS-PROT:Q3MHN5	contaminants_for_Spectronaut	197195	204996	196814
CON__Q3SX09	TREMBL:Q3SX09	contaminants_for_Spectronaut	146704	149091	157099
CON__Q3SX14	TREMBL:Q3SX14	contaminants_for_Spectronaut	74326	75736.1	78188.9
CON__Q3SX28	TREMBL:Q3SX28;Q5KR48	contaminants_for_Spectronaut	32267.3	29672.5	30601.8
CON__Q3SZ57	SWISS-PROT:Q3SZ57	contaminants_for_Spectronaut	228881	225533	230058
CON__Q3SZH5	TREMBL:Q3SZH5	contaminants_for_Spectronaut	37259	33808.9	33901.2
CON__Q3SZR3	SWISS-PROT:Q3SZR3	contaminants_for_Spectronaut	146916	144575	152162
CON__Q3SZV7	TREMBL:Q3SZV7	contaminants_for_Spectronaut	289118	285179	298657
CON__Q3T052	TREMBL:Q3T052;Q5EA67	contaminants_for_Spectronaut	138416	139299	139036
CON__Q3Y5Z3	SWISS-PROT:Q3Y5Z3	contaminants_for_Spectronaut	94364.7	99657.1	101151
CON__Q3ZBD7	SWISS-PROT:Q3ZBD7	contaminants_for_Spectronaut	9087.23	9011.77	9184.83
CON__Q3ZBS7	TREMBL:Q3ZBS7	contaminants_for_Spectronaut	90602.9	93708	93041.6
CON__Q58D62	SWISS-PROT:Q58D62	contaminants_for_Spectronaut	972734	962434	1.02684e+06
CON__Q6T181	TREMBL:Q6T181;Q6T182	contaminants_for_Spectronaut	7536.32	6783.59	6953.14
CON__Q8N1A0;Q8N1A0	TREMBL:Q8N1A0;KRT222	contaminants_for_Spectronaut;UP000005640_9606_Olympus	15.7641	716.58	677.568
CON__Q95121	SWISS-PROT:Q95121	contaminants_for_Spectronaut	60076.1	58362.2	55712.5
CON__Q95M17	SWISS-PROT:Q95M17	contaminants_for_Spectronaut	12674.1	9032	9878.63
CON__Q9N2I2	SWISS-PROT:Q9N2I2	contaminants_for_Spectronaut	18088.9	18752.2	18191
CON__Q9TRI1	TREMBL:Q9TRI1	contaminants_for_Spectronaut	322796	316870	329130
CON__Q9TT36	SWISS-PROT:Q9TT36	contaminants_for_Spectronaut	27240.3	26231.8	24214.6
CON__Q9TTE1	SWISS-PROT:Q9TTE1	contaminants_for_Spectronaut	106304	122752	94252.8
CON__REFSEQ:XP_001252647	(Bos	contaminants_for_Spectronaut	306214	320999	324668
CON__REFSEQ:XP_585019	(Bos	contaminants_for_Spectronaut	29514	30260	29781.1
E9PAV3	NACA	UP000005640_9606_Olympus	289094	282640	318142
E9PRG8	C11orf98	UP000005640_9606_Olympus	80055.9	74620.1	70070.7
F2Z333	FNDC10	UP000005640_9606_Olympus	2710.16	2383.38	3802.13
H0YL14	TMEM250	UP000005640_9606_Olympus	3616.24	2624.02	3759.81
L0R819	ASDURF	UP000005640_9606_Olympus	30251.2	23096.1	25843.5
O00115	DNASE2	UP000005640_9606_Olympus	62792.3	61118.3	61732.9
O00116	AGPS	UP000005640_9606_Olympus	69666	69229.7	70158.3
O00124	UBXN8	UP000005640_9606_Olympus	18.7343	17.153	NaN
O00139	KIF2A	UP000005640_9606_Olympus	159002	156492	153656
O00142	TK2	UP000005640_9606_Olympus	1844.23	1818.31	459.52
O00148	DDX39A	UP000005640_9606_Olympus	124894	122422	134572
O00151	PDLIM1	UP000005640_9606_Olympus	187552	194566	196252
O00154	ACOT7	UP000005640_9606_Olympus	245542	233877	245349
O00159	MYO1C	UP000005640_9606_Olympus	63038.6	60135.3	64154.3
O00161	SNAP23	UP000005640_9606_Olympus	68683	70749.1	72041.4
O00165	HAX1	UP000005640_9606_Olympus	88969.6	87163.1	92077.5
O00170	AIP	UP000005640_9606_Olympus	68979.6	67947.2	72958.6
O00178	GTPBP1	UP000005640_9606_Olympus	123213	121905	124337
O00186	STXBP3	UP000005640_9606_Olympus	66189	65449.4	67246.4
O00189	AP4M1	UP000005640_9606_Olympus	7298.02	7400.02	7590.93
O00192	ARVCF	UP000005640_9606_Olympus	1682.59	1209.95	1140.06
O00193	SMAP	UP000005640_9606_Olympus	83870.7	103420	79179.1
O00194	RAB27B	UP000005640_9606_Olympus	2607.16	2976.94	3821.57
O00203	AP3B1	UP000005640_9606_Olympus	123018	120230	126755
O00213	APBB1	UP000005640_9606_Olympus	24452.8	25072.2	25440.8
O00217	NDUFS8	UP000005640_9606_Olympus	128343	103712	107720
O00221	NFKBIE	UP000005640_9606_Olympus	5923.75	5510.35	5882.59
O00231	PSMD11	UP000005640_9606_Olympus	388541	376373	376502
O00232	PSMD12	UP000005640_9606_Olympus	132915	128571	130881
O00233	PSMD9	UP000005640_9606_Olympus	113145	107468	105748
O00244	ATOX1	UP000005640_9606_Olympus	110892	107129	108502
O00255	MEN1	UP000005640_9606_Olympus	54723.2	50159.5	53717.2
O00257	CBX4	UP000005640_9606_Olympus	29300.3	28839.1	30171.6
O00258	GET1	UP000005640_9606_Olympus	31980.2	36712.7	33152.5
O00264	PGRMC1	UP000005640_9606_Olympus	298503	268795	273846
O00267	SUPT5H	UP000005640_9606_Olympus	57037.5	57640.1	57656.9
O00268	TAF4	UP000005640_9606_Olympus	14378.5	14103.3	14540.1
O00273	DFFA	UP000005640_9606_Olympus	221508	222387	220984
O00287	RFXAP	UP000005640_9606_Olympus	6225.99	6577.21	5968.49
O00291	HIP1	UP000005640_9606_Olympus	47516.8	45358.5	45954.1
O00299	CLIC1	UP000005640_9606_Olympus	506836	519443	525812
O00303	EIF3F	UP000005640_9606_Olympus	301176	305391	333901
O00308	WWP2	UP000005640_9606_Olympus	6531.42	6356.26	6626.29
O00311	CDC7	UP000005640_9606_Olympus	24352.3	24418.2	25662
O00327	ARNTL	UP000005640_9606_Olympus	1184.33	1333.11	942.728
O00329	PIK3CD	UP000005640_9606_Olympus	1026.12	717.643	843.984
O00330	PDHX	UP000005640_9606_Olympus	64581.6	67661.5	65630.2
O00391	QSOX1	UP000005640_9606_Olympus	2514.97	2662.37	2248.89
O00399	DCTN6	UP000005640_9606_Olympus	41971.4	39783.8	42928.6
O00400	SLC33A1	UP000005640_9606_Olympus	21685.5	22974.9	24490.1
O00401	WASL	UP000005640_9606_Olympus	95960.8	94853.8	94413.8
O00409	FOXN3	UP000005640_9606_Olympus	418.396	754.894	530.63
O00410	IPO5	UP000005640_9606_Olympus	250671	245056	256718
O00411	POLRMT	UP000005640_9606_Olympus	100710	100499	97336.7
O00418	EEF2K	UP000005640_9606_Olympus	37413.2	35339.9	33596.4
O00422	SAP18	UP000005640_9606_Olympus	147120	137400	136490
O00423	EML1	UP000005640_9606_Olympus	14313.3	14328.9	13500
O00425	IGF2BP3	UP000005640_9606_Olympus	163374	175246	179112
O00429	DNM1L	UP000005640_9606_Olympus	172999	166544	165815
O00442	RTCA	UP000005640_9606_Olympus	120927	122260	118437
O00443	PIK3C2A	UP000005640_9606_Olympus	25918.5	26161.4	28537.3
O00444	PLK4	UP000005640_9606_Olympus	1367.07	522.393	438.467
O00458	IFRD1	UP000005640_9606_Olympus	8594.25	9397.91	10251.4
O00459	PIK3R2	UP000005640_9606_Olympus	7568.04	8042.41	7512.65
O00461	GOLIM4	UP000005640_9606_Olympus	16597.2	17104.8	16852.1
O00462	MANBA	UP000005640_9606_Olympus	6404.38	7030.06	7280.87
O00463	TRAF5	UP000005640_9606_Olympus	918.561	674.87	882.946
O00468	AGRN	UP000005640_9606_Olympus	6161.74	5039.61	5390.47
O00469	PLOD2	UP000005640_9606_Olympus	32697.8	31904.6	33520.5
O00470	MEIS1	UP000005640_9606_Olympus	15018.8	14864.4	14027.7
O00471	EXOC5	UP000005640_9606_Olympus	38872.1	39482.2	39340
O00472	ELL2	UP000005640_9606_Olympus	313.445	401.088	156.673
O00478	BTN3A3	UP000005640_9606_Olympus	1877.46	1612.95	1574.12
O00479	HMGN4	UP000005640_9606_Olympus	15360.9	11421.5	9590.56
O00483	NDUFA4	UP000005640_9606_Olympus	95973.6	94133.9	96794
O00487	PSMD14	UP000005640_9606_Olympus	301017	306815	313099
O00488	ZNF593	UP000005640_9606_Olympus	14051.3	11470.2	12978.2
O00499	BIN1	UP000005640_9606_Olympus	25111.5	26922.3	26044
O00505	KPNA3	UP000005640_9606_Olympus	202957	194163	204021
O00506	STK25	UP000005640_9606_Olympus	42241.6	43683.4	40429.8
O00507	USP9Y	UP000005640_9606_Olympus	69202.5	12427.1	16344
O00512	BCL9	UP000005640_9606_Olympus	15881.4	16090.1	17539.5
O00522	KRIT1	UP000005640_9606_Olympus	6316.55	5831.91	6031.91
O00541	PES1	UP000005640_9606_Olympus	274612	273870	284838
O00559	EBAG9	UP000005640_9606_Olympus	8278.92	8092.87	8460.52
O00560	SDCBP	UP000005640_9606_Olympus	71784.3	71898.9	74974.7
O00562	PITPNM1	UP000005640_9606_Olympus	6657.23	5486.25	6223.25
O00566	MPHOSPH10	UP000005640_9606_Olympus	64499.8	57614.7	61766.2
O00567	NOP56	UP000005640_9606_Olympus	244010	244347	249716
O00571	DDX3X	UP000005640_9606_Olympus	358291	353787	359454
O00584	RNASET2	UP000005640_9606_Olympus	43870.1	48112.9	47296.5
O00592	PODXL	UP000005640_9606_Olympus	29508.4	29493.9	29375.7
O00622	CCN1	UP000005640_9606_Olympus	2808.94	2971.84	2882.34
O00623	PEX12	UP000005640_9606_Olympus	7176.16	7216.98	6602.6
O00625	PIR	UP000005640_9606_Olympus	92978.1	95726.3	91975
O00628	PEX7	UP000005640_9606_Olympus	6564.34	5996.94	5973.09
O00629	KPNA4	UP000005640_9606_Olympus	45639	38126.7	42712.8
O00635	TRIM38	UP000005640_9606_Olympus	1970.72	1876.05	1091.05
O00712	NFIB	UP000005640_9606_Olympus	3056.22	3106.39	3047.5
O00716	E2F3	UP000005640_9606_Olympus	2431.53	3174.52	3183.98
O00743	PPP6C	UP000005640_9606_Olympus	62386.6	61300.4	64597
O00744	WNT10B	UP000005640_9606_Olympus	847.032	874.119	1586.07
O00746	NME4	UP000005640_9606_Olympus	38138.1	37097.1	36495.6
O00748	CES2	UP000005640_9606_Olympus	939.669	912.23	1169.7
O00750	PIK3C2B	UP000005640_9606_Olympus	3253.83	3502.64	3893.93
O00754	MAN2B1	UP000005640_9606_Olympus	19546.7	20320.6	20156.2
O00762	UBE2C	UP000005640_9606_Olympus	91036.8	91712.5	94260.7
O00763	ACACB	UP000005640_9606_Olympus	795.27	413.93	577.806
O00764	PDXK	UP000005640_9606_Olympus	95763.8	98240.1	93620.8
O00767	SCD	UP000005640_9606_Olympus	19918.5	17457.8	29239.3
O14492	SH2B2	UP000005640_9606_Olympus	3781.7	3544.31	2792.11
O14494	PLPP1	UP000005640_9606_Olympus	2309.52	1687.26	1831.57
O14495	PLPP3	UP000005640_9606_Olympus	5227.69	5082.04	5569.34
O14497	ARID1A	UP000005640_9606_Olympus	57208.3	57060.5	58099
O14519	CDK2AP1	UP000005640_9606_Olympus	22717.9	22934.2	22893.2
O14521	SDHD	UP000005640_9606_Olympus	29686.5	30920.5	29797.3
O14523	C2CD2L	UP000005640_9606_Olympus	2934.48	3998.44	3661.37
O14524	NEMP1	UP000005640_9606_Olympus	10939.2	11072.9	8653.05
O14530	TXNDC9	UP000005640_9606_Olympus	32249.4	28569.5	29022.8
O14531	DPYSL4	UP000005640_9606_Olympus	21950.1	21371.5	22535.2
O14545	TRAFD1	UP000005640_9606_Olympus	20976.9	17640.1	20356.7
O14548	COX7A2L	UP000005640_9606_Olympus	35076.9	36126.8	37065.7
O14561	NDUFAB1	UP000005640_9606_Olympus	67676.7	71195.7	56775.4
O14562	UBFD1	UP000005640_9606_Olympus	86921.1	82062.5	91719.7
O14569	CYB561D2	UP000005640_9606_Olympus	3488.54	2166.51	3237.19
O14578	CIT	UP000005640_9606_Olympus	18655.4	18464.5	18985.7
O14579	COPE	UP000005640_9606_Olympus	128692	125327	131322
O14593	RFXANK	UP000005640_9606_Olympus	2860.22	1609.8	1394.89
O14595	CTDSP2	UP000005640_9606_Olympus	455.388	821.886	676.835
O14613	CDC42EP2	UP000005640_9606_Olympus	6564.21	7623.54	4342.33
O14617	AP3D1	UP000005640_9606_Olympus	94892.3	92022.9	94604.6
O14618	CCS	UP000005640_9606_Olympus	81470.5	81060.1	80093.4
O14628	ZNF195	UP000005640_9606_Olympus	2328.37	1812.91	1998.67
O14639	ABLIM1	UP000005640_9606_Olympus	19390.6	19282.4	20783.6
O14640	DVL1	UP000005640_9606_Olympus	22391.2	21303.7	22918.8
O14641	DVL2	UP000005640_9606_Olympus	34114.3	34580.2	35812.7
O14646	CHD1	UP000005640_9606_Olympus	52251.3	51249.4	53535.9
O14647	CHD2	UP000005640_9606_Olympus	16630.5	17737.2	16009.3
O14653	GOSR2	UP000005640_9606_Olympus	10811.4	9841.91	9151.37
O14654	IRS4	UP000005640_9606_Olympus	318801	319566	326430
O14656	TOR1A	UP000005640_9606_Olympus	10934.5	10697.3	10041
O14657	TOR1B	UP000005640_9606_Olympus	13308.1	14149.6	12760
O14662	STX16	UP000005640_9606_Olympus	32144.8	31107.2	26740.8
O14672	ADAM10	UP000005640_9606_Olympus	31072.2	31162.6	31187.9
O14678	ABCD4	UP000005640_9606_Olympus	3316.68	2272.85	2787.62
O14681	EI24	UP000005640_9606_Olympus	50399.8	51026.3	50369.7
O14683	TP53I11	UP000005640_9606_Olympus	9856.14	9599.98	8412.99
O14686	KMT2D	UP000005640_9606_Olympus	20417.8	20534.5	20192.7
O14709	ZNF197	UP000005640_9606_Olympus	575.586	NaN	167.857
O14713	ITGB1BP1	UP000005640_9606_Olympus	4467.51	4420.45	3395.41
O14715	RGPD8	UP000005640_9606_Olympus	96315.9	92862.8	95159.5
O14717	TRDMT1	UP000005640_9606_Olympus	4577.24	3757.87	4239.74
O14727	APAF1	UP000005640_9606_Olympus	19252.5	19501.2	18166.8
O14730	RIOK3	UP000005640_9606_Olympus	5491.89	5884.67	6679.97
O14732	IMPA2	UP000005640_9606_Olympus	15212	16033	14565.5
O14733	MAP2K7	UP000005640_9606_Olympus	40566.2	37350.2	40024.8
O14734	ACOT8	UP000005640_9606_Olympus	26600.5	30559.2	24317.5
O14735	CDIPT	UP000005640_9606_Olympus	36314.3	36207.4	38148
O14737	PDCD5	UP000005640_9606_Olympus	337228	355902	341901
O14744	PRMT5	UP000005640_9606_Olympus	258236	264611	263216
O14745	SLC9A3R1	UP000005640_9606_Olympus	60458.8	61921.2	60823.3
O14757	CHEK1	UP000005640_9606_Olympus	28210.5	29473.3	28297
O14763	TNFRSF10B	UP000005640_9606_Olympus	4564.63	3279.26	4935.56
O14770	MEIS2	UP000005640_9606_Olympus	5569.31	4761.54	5134.88
O14771	ZNF213	UP000005640_9606_Olympus	867.754	605.958	604.67
O14772	FPGT	UP000005640_9606_Olympus	18293.6	20567	18142
O14773	TPP1	UP000005640_9606_Olympus	172854	169240	166326
O14775	GNB5	UP000005640_9606_Olympus	2547.23	3178.06	3609.94
O14776	TCERG1	UP000005640_9606_Olympus	179591	180473	180151
O14777	NDC80	UP000005640_9606_Olympus	30457.9	29625.8	29615.7
O14782	KIF3C	UP000005640_9606_Olympus	13374.3	13546.9	13048.9
O14786	NRP1	UP000005640_9606_Olympus	10141.6	9513.25	8864.32
O14787	TNPO2	UP000005640_9606_Olympus	41427.7	36549.1	36279.6
O14795	UNC13B	UP000005640_9606_Olympus	6897.04	7562.91	6878.12
O14802	POLR3A	UP000005640_9606_Olympus	51773.8	49153.1	51710.5
O14810	CPLX1	UP000005640_9606_Olympus	2625.42	2522.78	2411.2
O14818	PSMA7	UP000005640_9606_Olympus	463050	427887	442693
O14828	SCAMP3	UP000005640_9606_Olympus	95184.7	93956.3	90739.3
O14832	PHYH	UP000005640_9606_Olympus	13479.5	13357.3	12323.9
O14867	BACH1	UP000005640_9606_Olympus	2683.46	2502.9	2440.63
O14874	BCKDK	UP000005640_9606_Olympus	46666.7	43767.3	44562.7
O14879	IFIT3	UP000005640_9606_Olympus	26766.2	24647.1	25691.3
O14880	MGST3	UP000005640_9606_Olympus	23944.8	19920.9	23550.6
O14893	GEMIN2	UP000005640_9606_Olympus	38936.8	38140.7	39098.2
O14907	TAX1BP3	UP000005640_9606_Olympus	25168.9	24476.5	23760.5
O14908	GIPC1	UP000005640_9606_Olympus	88647.4	85388.1	83017.3
O14910	LIN7A	UP000005640_9606_Olympus	67873.4	72784.9	72864.1
O14920	IKBKB	UP000005640_9606_Olympus	20465.4	18046.9	20190.2
O14924	RGS12	UP000005640_9606_Olympus	1570.77	1689.53	1325.38
O14925	TIMM23	UP000005640_9606_Olympus	66297.5	69815.5	65021.3
O14929	HAT1	UP000005640_9606_Olympus	70043.9	65180.2	70463.4
O14933	UBE2L6	UP000005640_9606_Olympus	14581.1	14509.5	15998.7
O14936	CASK	UP000005640_9606_Olympus	67155.6	63728.6	68883.7
O14939	PLD2	UP000005640_9606_Olympus	7049.09	6637.82	6934.82
O14949	UQCRQ	UP000005640_9606_Olympus	308093	283353	302387
O14950;P19105	MYL12B;MYL12A	UP000005640_9606_Olympus	212208	208608	206738
O14957	UQCR11	UP000005640_9606_Olympus	8876.23	11902	7672.94
O14964	HGS	UP000005640_9606_Olympus	95132.4	94280	94189.1
O14965	AURKA	UP000005640_9606_Olympus	12493.8	13252	13183.1
O14966	RAB29	UP000005640_9606_Olympus	15366.4	14170	14067.2
O14967	CLGN	UP000005640_9606_Olympus	24696.7	21743.4	23607.9
O14972	VPS26C	UP000005640_9606_Olympus	14762.8	15241.1	14963.3
O14974	PPP1R12A	UP000005640_9606_Olympus	65147.3	65424	71814.5
O14975	SLC27A2	UP000005640_9606_Olympus	6125.99	5963.21	5429.77
O14976	GAK	UP000005640_9606_Olympus	41521.5	41037.9	43723.3
O14979	HNRNPDL	UP000005640_9606_Olympus	940969	929371	975399
O14980	XPO1	UP000005640_9606_Olympus	347589	336555	346687
O14981	BTAF1	UP000005640_9606_Olympus	62926.6	60686.4	60862.1
O14994	SYN3	UP000005640_9606_Olympus	1499.77	1278.93	1432.88
O15013	ARHGEF10	UP000005640_9606_Olympus	18807.1	21352.4	19246.4
O15014	ZNF609	UP000005640_9606_Olympus	7975.98	9473.86	8967.53
O15015	ZNF646	UP000005640_9606_Olympus	2193.6	2510.35	2150.38
O15020	SPTBN2	UP000005640_9606_Olympus	30633.6	30123.5	29867.6
O15021	MAST4	UP000005640_9606_Olympus	1008.17	514.983	1387.84
O15027	SEC16A	UP000005640_9606_Olympus	80748.9	80982.3	81443.3
O15031	PLXNB2	UP000005640_9606_Olympus	25591.1	26237.3	27050.6
O15033	AREL1	UP000005640_9606_Olympus	229.577	475.723	269.375
O15037	KHNYN	UP000005640_9606_Olympus	7069.26	8414.06	8138.18
O15040	TECPR2	UP000005640_9606_Olympus	7403.4	7050.49	6986.34
O15041	SEMA3E	UP000005640_9606_Olympus	309.23	448.506	176.014
O15042	U2SURP	UP000005640_9606_Olympus	284206	278222	283458
O15047	SETD1A	UP000005640_9606_Olympus	36533.4	34095.1	35450.7
O15049	N4BP3	UP000005640_9606_Olympus	342.237	491.793	559.037
O15054	KDM6B	UP000005640_9606_Olympus	660.184	506.08	113.817
O15056	SYNJ2	UP000005640_9606_Olympus	7445.37	8320.26	7301.32
O15060	ZBTB39	UP000005640_9606_Olympus	3119.63	3169.38	4641.62
O15061	SYNM	UP000005640_9606_Olympus	1716.66	1273.54	1033.39
O15062	ZBTB5	UP000005640_9606_Olympus	3364.61	3524.1	3938.61
O15063	GARRE1	UP000005640_9606_Olympus	3661.17	4529.94	3858.96
O15066	KIF3B	UP000005640_9606_Olympus	3943.61	4550.96	4407.15
O15067	PFAS	UP000005640_9606_Olympus	285435	284232	294605
O15068	MCF2L	UP000005640_9606_Olympus	1828.69	2105.49	1590.96
O15069	NACAD	UP000005640_9606_Olympus	1399.91	998.192	1086.5
O15075	DCLK1	UP000005640_9606_Olympus	7189.45	6025.86	6235.29
O15078	CEP290	UP000005640_9606_Olympus	8981.73	8385.96	8499.93
O15084	ANKRD28	UP000005640_9606_Olympus	26305.2	25809.9	28316.2
O15085	ARHGEF11	UP000005640_9606_Olympus	7182.24	7086.6	6959.95
O15090	ZNF536	UP000005640_9606_Olympus	3515.27	3690.4	3424.4
O15091	PRORP	UP000005640_9606_Olympus	31712.6	30181.1	31849.6
O15111	CHUK	UP000005640_9606_Olympus	135019	126673	128147
O15116	LSM1	UP000005640_9606_Olympus	77391.4	76925	68522.8
O15118	NPC1	UP000005640_9606_Olympus	19863.5	19365.2	19429.3
O15119	TBX3	UP000005640_9606_Olympus	20595.1	17164.2	17951
O15120	AGPAT2	UP000005640_9606_Olympus	8682.63	9237.56	10304.6
O15121	DEGS1	UP000005640_9606_Olympus	3548.07	3615.15	3725.43
O15126	SCAMP1	UP000005640_9606_Olympus	48879.8	46489.6	49329.6
O15127	SCAMP2	UP000005640_9606_Olympus	22809.6	27737	23934.1
O15131	KPNA5	UP000005640_9606_Olympus	77484.1	77555	80836.1
O15143	ARPC1B	UP000005640_9606_Olympus	115816	115534	113438
O15144	ARPC2	UP000005640_9606_Olympus	146784	142696	146000
O15145	ARPC3	UP000005640_9606_Olympus	175551	172333	174261
O15155	BET1	UP000005640_9606_Olympus	62567.4	57479.8	52311.1
O15156	ZBTB7B	UP000005640_9606_Olympus	1692.97	1014.74	1082.47
O15160	POLR1C	UP000005640_9606_Olympus	122242	133342	127758
O15162	PLSCR1	UP000005640_9606_Olympus	12442.2	12474.4	9008.1
O15164	TRIM24	UP000005640_9606_Olympus	46700.4	46637.4	48858.8
O15169	AXIN1	UP000005640_9606_Olympus	4720.44	3343.64	3475.05
O15173	PGRMC2	UP000005640_9606_Olympus	380517	370681	376534
O15182	CETN3	UP000005640_9606_Olympus	1882.79	1828.52	2070.69
O15194	CTDSPL	UP000005640_9606_Olympus	1682.47	1816.86	2451.75
O15198	SMAD9	UP000005640_9606_Olympus	39127.7	40830.3	37503
O15211	RGL2	UP000005640_9606_Olympus	1429.19	788.845	1326.39
O15212	PFDN6	UP000005640_9606_Olympus	110361	109768	104765
O15213	WDR46	UP000005640_9606_Olympus	51408.4	48127.4	52523.2
O15217	GSTA4	UP000005640_9606_Olympus	32001.8	31425.4	31788.8
O15226	NKRF	UP000005640_9606_Olympus	64795.1	63213.9	62750.9
O15228	GNPAT	UP000005640_9606_Olympus	30050.1	30418.8	30539.8
O15230	LAMA5	UP000005640_9606_Olympus	4675.08	4875.17	4366.25
O15231	ZNF185	UP000005640_9606_Olympus	4414.08	3170.52	2046.89
O15234	CASC3	UP000005640_9606_Olympus	13341.6	13603.6	12107.4
O15235	MRPS12	UP000005640_9606_Olympus	52406.7	52604.9	57500
O15239	NDUFA1	UP000005640_9606_Olympus	6034.7	6788.69	6293.23
O15243	LEPROT	UP000005640_9606_Olympus	2339.58	1872.84	1881.15
O15254	ACOX3	UP000005640_9606_Olympus	7136.84	7477.91	7807.78
O15258	RER1	UP000005640_9606_Olympus	82346.2	77209.2	75626
O15259	NPHP1	UP000005640_9606_Olympus	2798.21	1698.39	1777.85
O15260	SURF4	UP000005640_9606_Olympus	111911	117516	122719
O15264	MAPK13	UP000005640_9606_Olympus	1978.78	2651.65	3092.13
O15265	ATXN7	UP000005640_9606_Olympus	2575.8	2298.51	2466.39
O15269	SPTLC1	UP000005640_9606_Olympus	56355.6	55332.8	55275.7
O15270	SPTLC2	UP000005640_9606_Olympus	17217.6	17681.8	18118.8
O15287	FANCG	UP000005640_9606_Olympus	6932.91	7618.66	6919.76
O15294	OGT	UP000005640_9606_Olympus	89556.7	87648.2	88242.1
O15297	PPM1D	UP000005640_9606_Olympus	2047.32	2429.43	1572.38
O15304	SIVA1	UP000005640_9606_Olympus	3728.9	4001.69	3285.41
O15305	PMM2	UP000005640_9606_Olympus	57999.4	58725.4	59907.1
O15315	RAD51B	UP000005640_9606_Olympus	2600.59	2956.58	3094.67
O15318	POLR3G	UP000005640_9606_Olympus	34162.9	28843	26264.9
O15321	TM9SF1	UP000005640_9606_Olympus	25269.6	22935.2	22817.9
O15344	MID1	UP000005640_9606_Olympus	45631	46459.6	43679.8
O15347	HMGB3	UP000005640_9606_Olympus	231283	230854	245633
O15350	TP73	UP000005640_9606_Olympus	5258.18	3164.75	3684.82
O15355	PPM1G	UP000005640_9606_Olympus	198497	193783	197140
O15357	INPPL1	UP000005640_9606_Olympus	51869.4	52156.5	54007.9
O15360	FANCA	UP000005640_9606_Olympus	20296.1	24415.2	19208.5
O15370	SOX12	UP000005640_9606_Olympus	2350.2	2024.3	2706.08
O15371	EIF3D	UP000005640_9606_Olympus	208893	203538	218597
O15372	EIF3H	UP000005640_9606_Olympus	417827	414912	419170
O15379	HDAC3	UP000005640_9606_Olympus	28883.1	27805.8	26869.6
O15381	NVL	UP000005640_9606_Olympus	66377	69532	69218.7
O15382	BCAT2	UP000005640_9606_Olympus	88409.4	83266.6	90853.4
O15391	YY2	UP000005640_9606_Olympus	16735.9	22183.5	20546.4
O15392	BIRC5	UP000005640_9606_Olympus	2606.09	2622.04	2557.96
O15397	IPO8	UP000005640_9606_Olympus	62734.5	60266.9	61971.8
O15400	STX7	UP000005640_9606_Olympus	61069.9	64755.7	60009.8
O15409	FOXP2	UP000005640_9606_Olympus	6839	6260.14	6648.61
O15417	TNRC18	UP000005640_9606_Olympus	27610.1	27568.1	31629.7
O15431	SLC31A1	UP000005640_9606_Olympus	35611.2	40309.3	36978.1
O15439	ABCC4	UP000005640_9606_Olympus	23234.3	22981.4	22502.7
O15440	ABCC5	UP000005640_9606_Olympus	5952.25	6323.44	6521.95
O15446	POLR1G	UP000005640_9606_Olympus	74500.3	72670.4	76927.8
O15455	TLR3	UP000005640_9606_Olympus	1013.61	494.388	517.331
O15460	P4HA2	UP000005640_9606_Olympus	28085.2	28984.4	30471.1
O15484	CAPN5	UP000005640_9606_Olympus	1637.38	1773.31	1678.07
O15488	GYG2	UP000005640_9606_Olympus	6455.32	8158.54	7706.73
O15498	YKT6	UP000005640_9606_Olympus	52010.2	51731.2	53939.4
O15503	INSIG1	UP000005640_9606_Olympus	1090.2	896.224	630.842
O15504	NUP42	UP000005640_9606_Olympus	37993	35994.6	37480
O15511	ARPC5	UP000005640_9606_Olympus	152641	157493	158277
O15514	POLR2D	UP000005640_9606_Olympus	37565.4	39928.5	36092.5
O15516;Q99743	CLOCK;NPAS2	UP000005640_9606_Olympus	1865.81	2245.72	1438.79
O15525	MAFG	UP000005640_9606_Olympus	4802.19	4247.41	4605.98
O15527	OGG1	UP000005640_9606_Olympus	3165.32	3495.88	2947.44
O15530	PDPK1	UP000005640_9606_Olympus	13117.1	12590	14256
O15533	TAPBP	UP000005640_9606_Olympus	15490.5	15292.7	14459.5
O15534	PER1	UP000005640_9606_Olympus	1582.3	1535.04	1749.89
O15541	RNF113A	UP000005640_9606_Olympus	15032.3	14467.6	13285.3
O15550	KDM6A	UP000005640_9606_Olympus	9898.47	10472.3	10549.2
O43143	DHX15	UP000005640_9606_Olympus	320277	309963	327139
O43147	SGSM2	UP000005640_9606_Olympus	745.509	676.144	489.632
O43148	RNMT	UP000005640_9606_Olympus	31779.7	39685.3	37464.4
O43149	ZZEF1	UP000005640_9606_Olympus	30019.3	29380.6	31490.5
O43150	ASAP2	UP000005640_9606_Olympus	2793.63	3432.14	3601.77
O43156	TTI1	UP000005640_9606_Olympus	23530.5	22925.3	24180.4
O43157	PLXNB1	UP000005640_9606_Olympus	376.537	408.361	329.467
O43159	RRP8	UP000005640_9606_Olympus	33440.1	32793.8	33506.9
O43164	PJA2	UP000005640_9606_Olympus	7812.06	6408.19	6592.01
O43166	SIPA1L1	UP000005640_9606_Olympus	3483.65	3209.51	3488.75
O43167	ZBTB24	UP000005640_9606_Olympus	4548.39	4625.11	3323.8
O43169	CYB5B	UP000005640_9606_Olympus	172869	166900	170285
O43172	PRPF4	UP000005640_9606_Olympus	132654	129656	133062
O43175	PHGDH	UP000005640_9606_Olympus	1.95276e+06	1983909	1.99061e+06
O43181	NDUFS4	UP000005640_9606_Olympus	43302	43964.6	43588.1
O43189	PHF1	UP000005640_9606_Olympus	1909.82	1800.53	1992.13
O43236	SEPTIN4	UP000005640_9606_Olympus	6596.18	2785.19	8549.84
O43237	DYNC1LI2	UP000005640_9606_Olympus	55642.5	54123.5	54477.6
O43242	PSMD3	UP000005640_9606_Olympus	267949	254571	256698
O43251	RBFOX2	UP000005640_9606_Olympus	64765.2	61343.2	62908.5
O43252	PAPSS1	UP000005640_9606_Olympus	69468.9	68407.1	69645.6
O43257	ZNHIT1	UP000005640_9606_Olympus	1541.6	1372.94	1295.13
O43264	ZW10	UP000005640_9606_Olympus	78050.3	78597.3	79483.7
O43290	SART1	UP000005640_9606_Olympus	108275	103986	106307
O43292	GPAA1	UP000005640_9606_Olympus	25417.6	24140.3	25023.9
O43293	DAPK3	UP000005640_9606_Olympus	9073.32	9404.84	7874.11
O43294	TGFB1I1	UP000005640_9606_Olympus	2145.04	2578.89	2633.5
O43295	SRGAP3	UP000005640_9606_Olympus	1618.38	2060.39	1580.05
O43298	ZBTB43	UP000005640_9606_Olympus	1580.73	1841.45	1529.46
O43299	AP5Z1	UP000005640_9606_Olympus	4531.16	5865.51	5016.96
O43301	HSPA12A	UP000005640_9606_Olympus	26739.9	27074.8	26670.8
O43303	CCP110	UP000005640_9606_Olympus	10212.6	9515.95	8206.66
O43306	ADCY6	UP000005640_9606_Olympus	4587.63	4210.07	4028.76
O43307;Q96N96;Q9NR80	ARHGEF9;SPATA13;ARHGEF4	UP000005640_9606_Olympus	1096.05	1065.78	598.809
O43310	CTIF	UP000005640_9606_Olympus	9539.31	10886.7	11708.3
O43314	PPIP5K2	UP000005640_9606_Olympus	31766.2	31339.5	33352.9
O43318	MAP3K7	UP000005640_9606_Olympus	22961.3	22750.6	22085
O43324	EEF1E1	UP000005640_9606_Olympus	185703	173391	176388
O43325	LYRM1	UP000005640_9606_Olympus	7053.22	4844.63	5689.99
O43347	MSI1	UP000005640_9606_Olympus	37531.5	37262.2	37590.7
O43353	RIPK2	UP000005640_9606_Olympus	12314.5	11637.4	11252.7
O43374	RASA4	UP000005640_9606_Olympus	2045.66	2448.73	2723.36
O43379	WDR62	UP000005640_9606_Olympus	10101.4	10081.7	10231.3
O43390	HNRNPR	UP000005640_9606_Olympus	506943	489541	501647
O43395	PRPF3	UP000005640_9606_Olympus	142282	137868	143747
O43396	TXNL1	UP000005640_9606_Olympus	145250	139554	146743
O43399	TPD52L2	UP000005640_9606_Olympus	185051	180746	189955
O43402	EMC8	UP000005640_9606_Olympus	35373.4	34923.4	33304.2
O43405	COCH	UP000005640_9606_Olympus	7277.33	7357.11	8164.91
O43414	ERI3	UP000005640_9606_Olympus	49357.9	43353.4	42112.8
O43422	THAP12	UP000005640_9606_Olympus	8062.61	7514.33	8142.71
O43426	SYNJ1	UP000005640_9606_Olympus	18868	19552.6	20032
O43427	FIBP	UP000005640_9606_Olympus	24376.5	22781.7	23693.9
O43432	EIF4G3	UP000005640_9606_Olympus	126980	133123	133004
O43435	TBX1	UP000005640_9606_Olympus	3536.71	2693.2	3165.97
O43439	CBFA2T2	UP000005640_9606_Olympus	6644.35	6464.29	6855.37
O43447	PPIH	UP000005640_9606_Olympus	216857	209025	215351
O43462	MBTPS2	UP000005640_9606_Olympus	4915.07	4909.9	3140.1
O43463	SUV39H1	UP000005640_9606_Olympus	8131.03	7925.31	8401.54
O43464	HTRA2	UP000005640_9606_Olympus	88393.9	78961.6	89984.3
O43482	OIP5	UP000005640_9606_Olympus	14813.8	17577.8	17475
O43488	AKR7A2	UP000005640_9606_Olympus	75353.2	79600.4	80080.4
O43491	EPB41L2	UP000005640_9606_Olympus	235763	239251	244293
O43493	TGOLN2	UP000005640_9606_Olympus	8586.25	9170.92	9366.23
O43502	RAD51C	UP000005640_9606_Olympus	25509.6	25713.6	26182.7
O43504	LAMTOR5	UP000005640_9606_Olympus	23269.9	32099.7	26586.7
O43505	B4GAT1	UP000005640_9606_Olympus	44314.6	45759.9	43729.4
O43513	MED7	UP000005640_9606_Olympus	7186.39	6680.81	6148.33
O43516	WIPF1	UP000005640_9606_Olympus	29198.8	30921.8	34004.6
O43521	BCL2L11	UP000005640_9606_Olympus	1012.22	701.63	816.92
O43524	FOXO3	UP000005640_9606_Olympus	9636.36	9103.95	8792.25
O43529	CHST10	UP000005640_9606_Olympus	2787.84	1832.48	1943.22
O43542	XRCC3	UP000005640_9606_Olympus	16278.9	15130.6	15142.6
O43556	SGCE	UP000005640_9606_Olympus	1696.72	910.835	409.967
O43567	RNF13	UP000005640_9606_Olympus	2808.88	1279.84	1519.51
O43570	CA12	UP000005640_9606_Olympus	2473.29	2186.63	1781.34
O43572	AKAP10	UP000005640_9606_Olympus	6224.45	7136.32	6969.31
O43581	SYT7	UP000005640_9606_Olympus	1185.93	869.578	748.354
O43583	DENR	UP000005640_9606_Olympus	73544.5	72485.8	74480.4
O43592	XPOT	UP000005640_9606_Olympus	126044	132568	128792
O43598	DNPH1	UP000005640_9606_Olympus	299563	285322	293020
O43609	SPRY1	UP000005640_9606_Olympus	672.617	467.277	166.337
O43615	TIMM44	UP000005640_9606_Olympus	137685	138433	142629
O43617	TRAPPC3	UP000005640_9606_Olympus	123629	122428	118479
O43623	SNAI2	UP000005640_9606_Olympus	5348.25	4144.98	5548.29
O43633	CHMP2A	UP000005640_9606_Olympus	125044	118077	120676
O43639	NCK2	UP000005640_9606_Olympus	16656.9	18043	15250.2
O43657	TSPAN6	UP000005640_9606_Olympus	2279.86	2742.84	1571.34
O43660	PLRG1	UP000005640_9606_Olympus	64667	61178.3	64258.2
O43663	PRC1	UP000005640_9606_Olympus	53698.1	50985.4	51300.6
O43665	RGS10	UP000005640_9606_Olympus	33837.1	31799.5	28930.5
O43670	ZNF207	UP000005640_9606_Olympus	119705	126952	126163
O43674	NDUFB5	UP000005640_9606_Olympus	61259.1	56722.3	49227.7
O43676	NDUFB3	UP000005640_9606_Olympus	81059.4	66072.7	64374.2
O43677	NDUFC1	UP000005640_9606_Olympus	7291.12	9090.26	9182.94
O43678	NDUFA2	UP000005640_9606_Olympus	110985	107372	111338
O43681	GET3	UP000005640_9606_Olympus	266039	244833	268633
O43683	BUB1	UP000005640_9606_Olympus	19975.5	20215.5	19977.8
O43684	BUB3	UP000005640_9606_Olympus	374432	372194	395801
O43707	ACTN4	UP000005640_9606_Olympus	239832	241052	244056
O43708	GSTZ1	UP000005640_9606_Olympus	42058.8	38117.6	44431.1
O43709	BUD23	UP000005640_9606_Olympus	63482.7	59217.1	60097.2
O43715	TRIAP1	UP000005640_9606_Olympus	8859.83	9198.28	7857.83
O43716	GATC	UP000005640_9606_Olympus	30323.1	30426.8	27779
O43719	HTATSF1	UP000005640_9606_Olympus	48628.9	46991.4	48126.1
O43731	KDELR3	UP000005640_9606_Olympus	9895.15	7203.28	9462.73
O43734	TRAF3IP2	UP000005640_9606_Olympus	1292.21	1436.85	1697.85
O43739	CYTH3	UP000005640_9606_Olympus	8876.21	6186.12	10158.2
O43741	PRKAB2	UP000005640_9606_Olympus	10985.6	10872.6	10933.3
O43747	AP1G1	UP000005640_9606_Olympus	155526	151935	151729
O43752	STX6	UP000005640_9606_Olympus	24086.4	28110.5	23011.8
O43759	SYNGR1	UP000005640_9606_Olympus	46673.1	48132.1	42802.6
O43760	SYNGR2	UP000005640_9606_Olympus	45710.5	42002.8	44291.7
O43761	SYNGR3	UP000005640_9606_Olympus	2840.39	1997.91	1922.28
O43765	SGTA	UP000005640_9606_Olympus	177699	174888	168720
O43766	LIAS	UP000005640_9606_Olympus	3405.94	4221.04	4164.85
O43768	ENSA	UP000005640_9606_Olympus	424091	431027	423684
O43772	SLC25A20	UP000005640_9606_Olympus	51731.4	53057.6	53330.3
O43776	NARS1	UP000005640_9606_Olympus	259691	257993	257976
O43791	SPOP	UP000005640_9606_Olympus	8566.21	9398.96	8150.67
O43795	MYO1B	UP000005640_9606_Olympus	55250.5	53391.1	55108.8
O43805	SSNA1	UP000005640_9606_Olympus	46736.9	22275.7	31932.3
O43808	SLC25A17	UP000005640_9606_Olympus	25746.8	22848.7	21667.4
O43809	NUDT21	UP000005640_9606_Olympus	187620	192708	188338
O43813	LANCL1	UP000005640_9606_Olympus	198803	196213	202592
O43815	STRN	UP000005640_9606_Olympus	38051.6	37291.2	38582.2
O43818	RRP9	UP000005640_9606_Olympus	43249.9	41962.4	43794
O43819	SCO2	UP000005640_9606_Olympus	50317.2	51331	53630.6
O43822	CFAP410	UP000005640_9606_Olympus	4690.57	4478.09	5225.63
O43823	AKAP8	UP000005640_9606_Olympus	30787	29984.2	32540.7
O43824	GTPBP6	UP000005640_9606_Olympus	20343.2	22182.5	21210.7
O43826	SLC37A4	UP000005640_9606_Olympus	28575.8	31929.2	31290.7
O43829	ZBTB14	UP000005640_9606_Olympus	2849.47	2882.47	2323.27
O43837	IDH3B	UP000005640_9606_Olympus	140498	136416	132409
O43847	NRDC	UP000005640_9606_Olympus	105519	100109	100862
O43852	CALU	UP000005640_9606_Olympus	186133	187581	185349
O43861	ATP9B	UP000005640_9606_Olympus	2366.68	2056.64	1686.93
O43865	AHCYL1	UP000005640_9606_Olympus	99110.7	97532.9	117490
O43896	KIF1C	UP000005640_9606_Olympus	16946.7	15772.9	16051.8
O43909	EXTL3	UP000005640_9606_Olympus	3062.19	2732.04	3209.32
O43913	ORC5	UP000005640_9606_Olympus	42238.9	43894.9	45056.4
O43920	NDUFS5	UP000005640_9606_Olympus	93567.4	91666.8	95624.2
O43924	PDE6D	UP000005640_9606_Olympus	29793.9	28785.5	26369.5
O43929	ORC4	UP000005640_9606_Olympus	33592.7	32592.7	31880.3
O43930;P51817	PRKY;PRKX	UP000005640_9606_Olympus	2714.33	2265.65	1784.23
O43933	PEX1	UP000005640_9606_Olympus	13574.6	13036.5	13527.7
O60216	RAD21	UP000005640_9606_Olympus	93541.8	94006.1	95209.5
O60220	TIMM8A	UP000005640_9606_Olympus	58076.5	57212.5	56309.3
O60229	KALRN	UP000005640_9606_Olympus	4692.81	5688.88	4286.72
O60231	DHX16	UP000005640_9606_Olympus	69001.5	77190.3	75760.8
O60232	ZNRD2	UP000005640_9606_Olympus	138095	145533	146536
O60237	PPP1R12B	UP000005640_9606_Olympus	2855.35	698.21	2972.57
O60238	BNIP3L	UP000005640_9606_Olympus	2145.46	2336.47	992.544
O60239	SH3BP5	UP000005640_9606_Olympus	2765.85	819.842	1170.58
O60241	ADGRB2	UP000005640_9606_Olympus	163.797	58.56	39.7968
O60244	MED14	UP000005640_9606_Olympus	22598.7	23481.4	23220.7
O60245	PCDH7	UP000005640_9606_Olympus	6500.85	9185.4	7475.33
O60248	SOX15	UP000005640_9606_Olympus	5473.07	6716.32	8083.92
O60256	PRPSAP2	UP000005640_9606_Olympus	105522	104299	106618
O60262	GNG7	UP000005640_9606_Olympus	15750.1	17000.2	13802
O60264	SMARCA5	UP000005640_9606_Olympus	228061	221637	223594
O60266	ADCY3	UP000005640_9606_Olympus	9431.89	8869.31	8335.04
O60268	KIAA0513	UP000005640_9606_Olympus	2101.9	1079.96	1315.82
O60271	SPAG9	UP000005640_9606_Olympus	125711	121743	126993
O60279	SUSD5	UP000005640_9606_Olympus	16964.1	16136.7	15880.9
O60281	ZNF292	UP000005640_9606_Olympus	2989.32	2617.02	3013.4
O60282	KIF5C	UP000005640_9606_Olympus	7602.12	8638.16	7741.07
O60287	URB1	UP000005640_9606_Olympus	47937.5	45450.1	46640.4
O60291	MGRN1	UP000005640_9606_Olympus	8538.62	7988.93	7773.63
O60292	SIPA1L3	UP000005640_9606_Olympus	44232.4	50525.3	49084.2
O60293	ZFC3H1	UP000005640_9606_Olympus	15176.1	15383.7	15815.1
O60294	LCMT2	UP000005640_9606_Olympus	6094.5	5648.72	5725.97
O60296	TRAK2	UP000005640_9606_Olympus	1041.39	860.056	185.443
O60299	LZTS3	UP000005640_9606_Olympus	1423	967.128	790.11
O60306	AQR	UP000005640_9606_Olympus	69992.3	66821.7	68700.3
O60307	MAST3	UP000005640_9606_Olympus	1710.63	1749.71	1446.32
O60308	CEP104	UP000005640_9606_Olympus	2771.68	4175.99	2966.56
O60313	OPA1	UP000005640_9606_Olympus	45830	44966.9	44489.1
O60315	ZEB2	UP000005640_9606_Olympus	6218.23	5969.68	5579.99
O60318	MCM3AP	UP000005640_9606_Olympus	24141.7	23054.1	24005.7
O60331	PIP5K1C	UP000005640_9606_Olympus	4969.56	3937.77	3340.74
O60333	KIF1B	UP000005640_9606_Olympus	23544.6	21372.7	23359.3
O60336	MAPKBP1	UP000005640_9606_Olympus	1873.63	1356.87	1630.19
O60337	MARCHF6	UP000005640_9606_Olympus	3367.94	4339.52	3614.93
O60341	KDM1A	UP000005640_9606_Olympus	59991.6	59759.3	59933.2
O60343	TBC1D4	UP000005640_9606_Olympus	53889.6	54442.8	55508.4
O60346	PHLPP1	UP000005640_9606_Olympus	2448.98	2371.41	1809.54
O60347	TBC1D12	UP000005640_9606_Olympus	6352.69	6526.78	6464.26
O60353	FZD6	UP000005640_9606_Olympus	1117.93	569.981	1153.19
O60361	NME2P1	UP000005640_9606_Olympus	4336.66	3368.03	3657.43
O60381	HBP1	UP000005640_9606_Olympus	845.719	242.536	381.766
O60427	FADS1	UP000005640_9606_Olympus	4150.59	4534.48	2339.18
O60443	GSDME	UP000005640_9606_Olympus	10766.9	10791.7	11201.2
O60447	EVI5	UP000005640_9606_Olympus	9023.75	8980.81	8261.94
O60462	NRP2	UP000005640_9606_Olympus	4428.37	4316.93	4338.33
O60476	MAN1A2	UP000005640_9606_Olympus	10303.2	10158.6	10298.3
O60481	ZIC3	UP000005640_9606_Olympus	4826.72	4193.42	4119.63
O60488	ACSL4	UP000005640_9606_Olympus	46440.5	47660.1	47975.6
O60493	SNX3	UP000005640_9606_Olympus	187158	176341	188959
O60499	STX10	UP000005640_9606_Olympus	11515.8	9931.65	11230.5
O60502	OGA	UP000005640_9606_Olympus	73030.5	71308.5	70468.5
O60503	ADCY9	UP000005640_9606_Olympus	5823.19	5759.37	5856.64
O60504	SORBS3	UP000005640_9606_Olympus	29248.9	27730.9	31658.8
O60506	SYNCRIP	UP000005640_9606_Olympus	978221	985056	972109
O60507	TPST1	UP000005640_9606_Olympus	3476.21	6335.88	4961.54
O60508	CDC40	UP000005640_9606_Olympus	31995	29779.1	30913.3
O60512	B4GALT3	UP000005640_9606_Olympus	4243.92	3515.04	3200.39
O60513	B4GALT4	UP000005640_9606_Olympus	753.022	992.886	470.782
O60518	RANBP6	UP000005640_9606_Olympus	92485.9	88922.2	105334
O60524	NEMF	UP000005640_9606_Olympus	44621.8	45593	44840.9
O60547	GMDS	UP000005640_9606_Olympus	46111.4	41147.8	43549.4
O60548	FOXD2	UP000005640_9606_Olympus	1206.7	994.615	735.022
O60551	NMT2	UP000005640_9606_Olympus	7879.59	7842.6	8373.62
O60563	CCNT1	UP000005640_9606_Olympus	28566.4	29073.6	27654.3
O60566	BUB1B	UP000005640_9606_Olympus	14265.3	14934.9	13249.2
O60568	PLOD3	UP000005640_9606_Olympus	100097	95182.3	103778
O60573	EIF4E2	UP000005640_9606_Olympus	59351.7	55741.5	63862
O60583	CCNT2	UP000005640_9606_Olympus	8291.03	8491.41	8840.28
O60602	TLR5	UP000005640_9606_Olympus	3316.29	1382.7	3675.06
O60610	DIAPH1	UP000005640_9606_Olympus	108319	107918	113042
O60613	SELENOF	UP000005640_9606_Olympus	27656.3	25543.2	28167.6
O60637	TSPAN3	UP000005640_9606_Olympus	23601	20618.8	23123.4
O60641	SNAP91	UP000005640_9606_Olympus	38539.3	47251	49326.9
O60645	EXOC3	UP000005640_9606_Olympus	36282.8	33920.7	33981.7
O60658	PDE8A	UP000005640_9606_Olympus	9038.8	8670.77	10796.9
O60662	KLHL41	UP000005640_9606_Olympus	3118.67	4105.82	2932.21
O60664	PLIN3	UP000005640_9606_Olympus	116692	111497	119195
O60669	SLC16A7	UP000005640_9606_Olympus	685.7	267.632	349.189
O60671	RAD1	UP000005640_9606_Olympus	14187.8	11009.3	11546.4
O60673	REV3L	UP000005640_9606_Olympus	10006.2	10226.5	8530.3
O60675	MAFK	UP000005640_9606_Olympus	556.171	1630.41	1485.73
O60678	PRMT3	UP000005640_9606_Olympus	69381.5	68658.8	71928.3
O60683	PEX10	UP000005640_9606_Olympus	1920.06	2289.84	2213.57
O60684	KPNA6	UP000005640_9606_Olympus	124244	123633	129042
O60701	UGDH	UP000005640_9606_Olympus	54758.7	54489.4	55331
O60704	TPST2	UP000005640_9606_Olympus	5647.17	4689.17	5564.07
O60716	CTNND1	UP000005640_9606_Olympus	83906.1	86355.5	82644.1
O60725	ICMT	UP000005640_9606_Olympus	51146.4	48390.9	52659.3
O60739	EIF1B	UP000005640_9606_Olympus	114638	114632	121019
O60749	SNX2	UP000005640_9606_Olympus	94719.9	89435.7	92148
O60762	DPM1	UP000005640_9606_Olympus	115283	111028	116087
O60763	USO1	UP000005640_9606_Olympus	146227	146684	149519
O60765	ZNF354A	UP000005640_9606_Olympus	2484.72	1495.76	1704.34
O60779	SLC19A2	UP000005640_9606_Olympus	3811.8	2699.29	2761.24
O60783	MRPS14	UP000005640_9606_Olympus	22352.9	20479.9	21551.8
O60784	TOM1	UP000005640_9606_Olympus	37297.5	38964.3	35759.8
O60825	PFKFB2	UP000005640_9606_Olympus	22309.1	23488	24656.3
O60826	CCDC22	UP000005640_9606_Olympus	43934.3	46657.8	43937.6
O60828	PQBP1	UP000005640_9606_Olympus	135765	130207	126405
O60830	TIMM17B	UP000005640_9606_Olympus	85188.5	78366.3	78572.3
O60831	PRAF2	UP000005640_9606_Olympus	74178.7	70574.9	74994
O60832	DKC1	UP000005640_9606_Olympus	215202	209002	213784
O60841	EIF5B	UP000005640_9606_Olympus	263598	262867	269154
O60858	TRIM13	UP000005640_9606_Olympus	13818	10112.1	13186.5
O60869	EDF1	UP000005640_9606_Olympus	396005	383772	389895
O60870	KIN	UP000005640_9606_Olympus	53139.5	51748.3	51456.5
O60879	DIAPH2	UP000005640_9606_Olympus	19979.4	17301	18139.5
O60884	DNAJA2	UP000005640_9606_Olympus	138543	125929	126472
O60885	BRD4	UP000005640_9606_Olympus	141657	140798	138367
O60888	CUTA	UP000005640_9606_Olympus	73273.4	69668	66961.2
O60890	OPHN1	UP000005640_9606_Olympus	2588.7	2433.55	2557.86
O60906	SMPD2	UP000005640_9606_Olympus	601.654	704.109	904.773
O60907	TBL1X	UP000005640_9606_Olympus	33987.2	34106.6	37596.6
O60911	CTSV	UP000005640_9606_Olympus	4338.26	4452.65	4019.32
O60921	HUS1	UP000005640_9606_Olympus	16399.3	15840	14280.8
O60925	PFDN1	UP000005640_9606_Olympus	102762	96124.6	96755
O60927	PPP1R11	UP000005640_9606_Olympus	2887.73	3202.61	2762.43
O60930	RNASEH1	UP000005640_9606_Olympus	5317.29	4237.22	5302.52
O60934	NBN	UP000005640_9606_Olympus	40703.5	41362.7	41932.6
O60936	NOL3	UP000005640_9606_Olympus	1451.3	1382.83	1210.77
O60941	DTNB	UP000005640_9606_Olympus	13871.4	14662.6	14991.1
O60942	RNGTT	UP000005640_9606_Olympus	19685.1	19314.3	19451.8
O75027	ABCB7	UP000005640_9606_Olympus	72901.9	70400.9	71566.8
O75044	SRGAP2	UP000005640_9606_Olympus	37964.8	37121.4	36945.2
O75052	NOS1AP	UP000005640_9606_Olympus	2680.17	2827.24	2953.88
O75054	IGSF3	UP000005640_9606_Olympus	12886.5	11845.7	12577.4
O75056	SDC3	UP000005640_9606_Olympus	7342.03	8173.01	9097.05
O75061	DNAJC6	UP000005640_9606_Olympus	4029.69	4431.49	4674.69
O75063	FAM20B	UP000005640_9606_Olympus	10399.5	10781.2	9933.79
O75064	DENND4B	UP000005640_9606_Olympus	3303.41	3507.97	3006.46
O75071	EFCAB14	UP000005640_9606_Olympus	34626	27116.7	30203.9
O75077	ADAM23	UP000005640_9606_Olympus	658.14	677.123	1038.81
O75078	ADAM11	UP000005640_9606_Olympus	163.681	919.3	466.3
O75083	WDR1	UP000005640_9606_Olympus	279677	279928	294874
O75093	SLIT1	UP000005640_9606_Olympus	27452.3	24354.7	25322.5
O75094	SLIT3	UP000005640_9606_Olympus	1001.15	742.248	789.241
O75096	LRP4	UP000005640_9606_Olympus	29819.1	32810.8	21553.3
O75110	ATP9A	UP000005640_9606_Olympus	6564.62	6494.32	5579.05
O75113	N4BP1	UP000005640_9606_Olympus	11255.4	11153.9	11691.7
O75116	ROCK2	UP000005640_9606_Olympus	49617.9	49978	49905.8
O75122	CLASP2	UP000005640_9606_Olympus	46023.4	46827.4	46872.1
O75123	ZNF623	UP000005640_9606_Olympus	2399.96	2353.54	2161.6
O75127	PTCD1	UP000005640_9606_Olympus	35908	36804.2	41416.9
O75128	COBL	UP000005640_9606_Olympus	1988.18	1477.56	1993.07
O75131	CPNE3	UP000005640_9606_Olympus	294894	294790	297240
O75132	ZBED4	UP000005640_9606_Olympus	3935.89	4049.99	4126.87
O75140	DEPDC5	UP000005640_9606_Olympus	3777.54	3623.57	3399.99
O75143	ATG13	UP000005640_9606_Olympus	11191	12171.9	11881.8
O75145	PPFIA3	UP000005640_9606_Olympus	9002.43	8736.28	9382.05
O75146	HIP1R	UP000005640_9606_Olympus	21148.6	19941.9	23163.5
O75147	OBSL1	UP000005640_9606_Olympus	12447.6	12429.2	12226.4
O75150	RNF40	UP000005640_9606_Olympus	47697.3	47012.5	48135.6
O75151	PHF2	UP000005640_9606_Olympus	36989.6	36868.7	37818.6
O75152	ZC3H11A	UP000005640_9606_Olympus	154271	149247	155631
O75153	CLUH	UP000005640_9606_Olympus	144621	144606	143639
O75155	CAND2	UP000005640_9606_Olympus	105035	111585	120808
O75157	TSC22D2	UP000005640_9606_Olympus	32482	33848.7	31104.3
O75161	NPHP4	UP000005640_9606_Olympus	1460.51	1422.85	1395.92
O75164	KDM4A	UP000005640_9606_Olympus	10739.1	11209.2	11196.7
O75165	DNAJC13	UP000005640_9606_Olympus	35264.3	35024	36048.6
O75167	PHACTR2	UP000005640_9606_Olympus	14218.9	12975.9	12376
O75170	PPP6R2	UP000005640_9606_Olympus	16389.3	15588.9	16192.4
O75175	CNOT3	UP000005640_9606_Olympus	74510.6	69454	71865.4
O75177	SS18L1	UP000005640_9606_Olympus	3356.64	1306.9	2072.71
O75179	ANKRD17	UP000005640_9606_Olympus	47609.6	47486.9	50244
O75182	SIN3B	UP000005640_9606_Olympus	10025.1	9226.35	9403.86
O75190	DNAJB6	UP000005640_9606_Olympus	24493.5	24406.9	25834.1
O75191	XYLB	UP000005640_9606_Olympus	31261.2	30576.7	29934.4
O75197	LRP5	UP000005640_9606_Olympus	214.81	101.204	25.0859
O75208	COQ9	UP000005640_9606_Olympus	56013.5	50258.6	51314.4
O75223	GGCT	UP000005640_9606_Olympus	79592.7	80636.9	81303.9
O75251	NDUFS7	UP000005640_9606_Olympus	146171	143492	141257
O75290	ZNF780A	UP000005640_9606_Olympus	686.087	670.987	808.239
O75298	RTN2	UP000005640_9606_Olympus	11855.5	8899.55	10023.9
O75306	NDUFS2	UP000005640_9606_Olympus	183926	183712	184657
O75312	ZPR1	UP000005640_9606_Olympus	61451.4	63458.2	58856.4
O75317	USP12	UP000005640_9606_Olympus	475.935	205.218	455.696
O75319	DUSP11	UP000005640_9606_Olympus	14396.1	12614.1	12840.1
O75323	NIPSNAP2	UP000005640_9606_Olympus	285812	275440	248634
O75324	SNN	UP000005640_9606_Olympus	1444.4	668.436	1940.68
O75330	HMMR	UP000005640_9606_Olympus	190843	178946	179310
O75340	PDCD6	UP000005640_9606_Olympus	212055	211744	220393
O75342	ALOX12B	UP000005640_9606_Olympus	2957	4283.81	4112.95
O75347	TBCA	UP000005640_9606_Olympus	428972	420731	406882
O75348	ATP6V1G1	UP000005640_9606_Olympus	50272.8	44008.4	45624.2
O75351	VPS4B	UP000005640_9606_Olympus	150468	150596	152926
O75352	MPDU1	UP000005640_9606_Olympus	25154.5	23741.4	25501.9
O75354	ENTPD6	UP000005640_9606_Olympus	836.948	1786.43	898.788
O75356	ENTPD5	UP000005640_9606_Olympus	1060.37	1462.56	1603.86
O75362	ZNF217	UP000005640_9606_Olympus	2586.92	2154.13	2495.02
O75365	PTP4A3	UP000005640_9606_Olympus	1498.41	1582.65	1287.49
O75367	MACROH2A1	UP000005640_9606_Olympus	863276	831762	822119
O75368	SH3BGRL	UP000005640_9606_Olympus	201356	194823	218969
O75369	FLNB	UP000005640_9606_Olympus	319509	316212	332269
O75376	NCOR1	UP000005640_9606_Olympus	23836.1	22341.6	22428.7
O75379	VAMP4	UP000005640_9606_Olympus	2810.84	2473.03	2100.72
O75380	NDUFS6	UP000005640_9606_Olympus	42807.8	43150.3	42488.1
O75381	PEX14	UP000005640_9606_Olympus	83484.6	84835.8	84749.4
O75382	TRIM3	UP000005640_9606_Olympus	9293.63	8714.82	8377.77
O75385	ULK1	UP000005640_9606_Olympus	2850.68	2320.19	2545.33
O75386	TULP3	UP000005640_9606_Olympus	3569.93	4113.11	4841.23
O75387	SLC43A1	UP000005640_9606_Olympus	5769.15	5522.44	4892.56
O75390	CS	UP000005640_9606_Olympus	1124789	1.14001e+06	1.15572e+06
O75391	SPAG7	UP000005640_9606_Olympus	32131	30310.3	31521.6
O75394	MRPL33	UP000005640_9606_Olympus	26008.4	26932.1	25010.4
O75396	SEC22B	UP000005640_9606_Olympus	135084	131451	142312
O75398	DEAF1	UP000005640_9606_Olympus	2874.33	2426.06	3114.38
O75400	PRPF40A	UP000005640_9606_Olympus	137468	135500	134443
O75410	TACC1	UP000005640_9606_Olympus	12165.9	11991.3	13294.3
O75414	NME6	UP000005640_9606_Olympus	20441.2	20485.5	21207.4
O75417	POLQ	UP000005640_9606_Olympus	1715.39	2112.11	1811.97
O75419	CDC45	UP000005640_9606_Olympus	72331.9	77614.6	75328.8
O75420	GIGYF1	UP000005640_9606_Olympus	9784.01	11017.5	9808.56
O75427	LRCH4	UP000005640_9606_Olympus	12465	12096.4	11003.2
O75431	MTX2	UP000005640_9606_Olympus	54151.6	50743.3	53475.7
O75436	VPS26A	UP000005640_9606_Olympus	151888	155347	154610
O75438	NDUFB1	UP000005640_9606_Olympus	37718.5	35321.1	33811.1
O75439	PMPCB	UP000005640_9606_Olympus	203826	195754	192612
O75446	SAP30	UP000005640_9606_Olympus	14937.2	14375.5	15060.6
O75448	MED24	UP000005640_9606_Olympus	21408.3	22612.4	21306.7
O75449	KATNA1	UP000005640_9606_Olympus	42029.8	41829.8	44356.4
O75460	ERN1	UP000005640_9606_Olympus	1655.15	2452.09	2461.42
O75461	E2F6	UP000005640_9606_Olympus	9148.51	5659.93	6421.69
O75467	ZNF324	UP000005640_9606_Olympus	5249.78	5363.69	5065.05
O75474	FRAT2	UP000005640_9606_Olympus	201.31	418.47	294.135
O75475	PSIP1	UP000005640_9606_Olympus	151727	151625	153888
O75477	ERLIN1	UP000005640_9606_Olympus	51009.9	50559.3	51524.5
O75478	TADA2A	UP000005640_9606_Olympus	6115.47	5114.19	5985.66
O75486	SUPT3H	UP000005640_9606_Olympus	13706.1	12006.7	11353
O75487	GPC4	UP000005640_9606_Olympus	18441.8	21883.2	20931.1
O75489	NDUFS3	UP000005640_9606_Olympus	130386	122059	126774
O75494	SRSF10	UP000005640_9606_Olympus	309002	281617	262463
O75496	GMNN	UP000005640_9606_Olympus	35553.7	35478	35703
O75503	CLN5	UP000005640_9606_Olympus	18244.8	19469.3	18228.4
O75506	HSBP1	UP000005640_9606_Olympus	37021.4	35622.7	35510.6
O75521	ECI2	UP000005640_9606_Olympus	86455.7	81582.8	85682.5
O75525	KHDRBS3	UP000005640_9606_Olympus	36839.6	39029.3	38461.2
O75528	TADA3	UP000005640_9606_Olympus	16746.9	16679	16203.5
O75529	TAF5L	UP000005640_9606_Olympus	12196.5	11357.5	10600.1
O75530	EED	UP000005640_9606_Olympus	38672.8	38010.7	38544.7
O75531	BANF1	UP000005640_9606_Olympus	504018	475702	493676
O75533	SF3B1	UP000005640_9606_Olympus	457109	459607	472858
O75534	CSDE1	UP000005640_9606_Olympus	188956	187304	186652
O75554	WBP4	UP000005640_9606_Olympus	14412.3	16144.2	15305.5
O75564	JRK	UP000005640_9606_Olympus	5840.68	3963.35	5201.65
O75569	PRKRA	UP000005640_9606_Olympus	50537.3	48962.7	49671.3
O75570	MTRF1	UP000005640_9606_Olympus	2504.83	2671.38	2518.49
O75575	CRCP	UP000005640_9606_Olympus	8779.75	13498.2	14210.8
O75581	LRP6	UP000005640_9606_Olympus	284.351	505.162	285.952
O75582	RPS6KA5	UP000005640_9606_Olympus	12981.8	13806	15341.9
O75586	MED6	UP000005640_9606_Olympus	8697.97	8281.61	7946.27
O75592	MYCBP2	UP000005640_9606_Olympus	25065.5	24750.2	24669.8
O75600	GCAT	UP000005640_9606_Olympus	21967.6	23618.7	22691.1
O75604	USP2	UP000005640_9606_Olympus	472.81	371.145	396.767
O75607	NPM3	UP000005640_9606_Olympus	164958	174975	167650
O75608	LYPLA1	UP000005640_9606_Olympus	378856	367888	375558
O75616	ERAL1	UP000005640_9606_Olympus	78452.4	80489.4	80258.8
O75629	CREG1	UP000005640_9606_Olympus	38314.1	29911.4	11500.9
O75643	SNRNP200	UP000005640_9606_Olympus	307535	304691	307302
O75648	TRMU	UP000005640_9606_Olympus	20442.9	23220	22477.3
O75663	TIPRL	UP000005640_9606_Olympus	93282.8	89271.1	89072.6
O75665	OFD1	UP000005640_9606_Olympus	7216.37	8051.9	7707.34
O75674	TOM1L1	UP000005640_9606_Olympus	22304.2	23342.4	24415.6
O75676	RPS6KA4	UP000005640_9606_Olympus	6158.26	5840.77	5531.45
O75683	SURF6	UP000005640_9606_Olympus	107551	105199	104173
O75688	PPM1B	UP000005640_9606_Olympus	44286.1	43045.9	46643.5
O75689	ADAP1	UP000005640_9606_Olympus	3255.08	4555.99	3749.12
O75691	UTP20	UP000005640_9606_Olympus	66628.9	66114	66997.9
O75694	NUP155	UP000005640_9606_Olympus	189808	183769	184728
O75695	RP2	UP000005640_9606_Olympus	82623.7	79280.7	81181.9
O75716	STK16	UP000005640_9606_Olympus	378.979	956.225	1027.34
O75717	WDHD1	UP000005640_9606_Olympus	50821.3	53455.8	53212.1
O75718	CRTAP	UP000005640_9606_Olympus	87483.1	90046.2	93924.8
O75746	SLC25A12	UP000005640_9606_Olympus	147292	154343	158151
O75771	RAD51D	UP000005640_9606_Olympus	2762.36	2502.35	3222.88
O75781	PALM	UP000005640_9606_Olympus	16459.5	15973.2	17334.8
O75787	ATP6AP2	UP000005640_9606_Olympus	58403.5	49992.1	46874.4
O75792	RNASEH2A	UP000005640_9606_Olympus	80800.9	78269.6	78688.1
O75794	CDC123	UP000005640_9606_Olympus	123600	117404	118437
O75808	CAPN15	UP000005640_9606_Olympus	6579.85	6532.89	6179.05
O75817	POP7	UP000005640_9606_Olympus	16662.8	15937.6	17062.7
O75818	RPP40	UP000005640_9606_Olympus	35559	35168.4	36187.6
O75820	ZNF189	UP000005640_9606_Olympus	2347.25	2362.74	2397.26
O75821	EIF3G	UP000005640_9606_Olympus	624458	601881	614761
O75822	EIF3J	UP000005640_9606_Olympus	102220	95556.1	104233
O75828	CBR3	UP000005640_9606_Olympus	106476	100127	105598
O75832	PSMD10	UP000005640_9606_Olympus	108020	106698	104828
O75843	AP1G2	UP000005640_9606_Olympus	23293	20597.9	22626.3
O75844	ZMPSTE24	UP000005640_9606_Olympus	39383.3	36439.7	38709.1
O75845	SC5D	UP000005640_9606_Olympus	11111	12797.9	12683.6
O75864	PPP1R37	UP000005640_9606_Olympus	1875.81	1142.66	2227.8
O75865	TRAPPC6A	UP000005640_9606_Olympus	6318.03	5647.62	6151.59
O75874	IDH1	UP000005640_9606_Olympus	336472	355118	352242
O75879	GATB	UP000005640_9606_Olympus	40183.4	43178.1	37217.3
O75880	SCO1	UP000005640_9606_Olympus	158528	162905	158579
O75882	ATRN	UP000005640_9606_Olympus	5061.55	5061.98	5737.6
O75884	RBBP9	UP000005640_9606_Olympus	54843.9	53025.6	53125.2
O75886	STAM2	UP000005640_9606_Olympus	20828.1	20356.2	22315.4
O75891	ALDH1L1	UP000005640_9606_Olympus	26251.5	33238.3	28724.9
O75896	TUSC2	UP000005640_9606_Olympus	12455.8	14361.4	11036.9
O75907	DGAT1	UP000005640_9606_Olympus	895.208	876.832	1059.78
O75909	CCNK	UP000005640_9606_Olympus	36156.2	35733.1	33819.6
O75911	DHRS3	UP000005640_9606_Olympus	1946.03	1803.45	873.565
O75914	PAK3	UP000005640_9606_Olympus	647.532	1124.48	1392.24
O75915	ARL6IP5	UP000005640_9606_Olympus	100089	102544	92566.8
O75925	PIAS1	UP000005640_9606_Olympus	7049.18	7196.26	6636.47
O75928	PIAS2	UP000005640_9606_Olympus	9239.25	10365.7	10351.1
O75934	BCAS2	UP000005640_9606_Olympus	54777.3	55427.4	52937.6
O75935	DCTN3	UP000005640_9606_Olympus	129964	125294	127810
O75937	DNAJC8	UP000005640_9606_Olympus	257415	264880	262881
O75940	SMNDC1	UP000005640_9606_Olympus	122324	115153	119419
O75943	RAD17	UP000005640_9606_Olympus	11590.3	11246.9	11749.2
O75947	ATP5PD	UP000005640_9606_Olympus	289809	306185	316833
O75953	DNAJB5	UP000005640_9606_Olympus	1856.23	2134.48	2756.34
O75954	TSPAN9	UP000005640_9606_Olympus	3923.83	4102.05	5675.85
O75955	FLOT1	UP000005640_9606_Olympus	44183.8	43914.4	44028.1
O75962	TRIO	UP000005640_9606_Olympus	8320.14	8430.35	9270.81
O75964	ATP5MG	UP000005640_9606_Olympus	497063	491238	511902
O75969	AKAP3	UP000005640_9606_Olympus	428.74	651.584	566.423
O75970	MPDZ	UP000005640_9606_Olympus	11264.1	10857.9	11039.1
O75971	SNAPC5	UP000005640_9606_Olympus	2361.09	1745.14	2089.36
O75973	C1QL1	UP000005640_9606_Olympus	222.737	63.7277	220.7
O75976	CPD	UP000005640_9606_Olympus	50472.1	49355.7	50397.6
O76003	GLRX3	UP000005640_9606_Olympus	392137	402372	410286
O76021	RSL1D1	UP000005640_9606_Olympus	483839	535268	532569
O76024	WFS1	UP000005640_9606_Olympus	18186.6	17989	20954.1
O76031	CLPX	UP000005640_9606_Olympus	77925.7	75592.2	77910
O76039	CDKL5	UP000005640_9606_Olympus	144.745	153.814	159.837
O76041	NEBL	UP000005640_9606_Olympus	5151.6	4037.45	4502.46
O76054	SEC14L2	UP000005640_9606_Olympus	33644.5	30699.7	30938.4
O76061	STC2	UP000005640_9606_Olympus	417.755	560.831	280.453
O76064	RNF8	UP000005640_9606_Olympus	2936.02	1889.4	1460.11
O76070	SNCG	UP000005640_9606_Olympus	9097.7	10297.3	8533.55
O76071	CIAO1	UP000005640_9606_Olympus	45730.3	43804.3	46898.7
O76074	PDE5A	UP000005640_9606_Olympus	4909.43	6348.93	5030.37
O76075	DFFB	UP000005640_9606_Olympus	8448.49	9709.43	10005.3
O76080	ZFAND5	UP000005640_9606_Olympus	1412.04	1453.53	1147.7
O76082	SLC22A5	UP000005640_9606_Olympus	3332.24	2890.53	2665.52
O76083	PDE9A	UP000005640_9606_Olympus	617.135	606.35	982.513
O76094	SRP72	UP000005640_9606_Olympus	137358	147065	138866
O76095	JTB	UP000005640_9606_Olympus	6989.13	8138.96	6285.13
O77932	DXO	UP000005640_9606_Olympus	18745.7	18487.6	18652.4
O94760	DDAH1	UP000005640_9606_Olympus	150031	140973	143032
O94761	RECQL4	UP000005640_9606_Olympus	18910.4	20113	19482.2
O94762	RECQL5	UP000005640_9606_Olympus	22545.7	21800.7	23179.1
O94763	URI1	UP000005640_9606_Olympus	22707.2	22686.6	21380.1
O94766	B3GAT3	UP000005640_9606_Olympus	11339.8	11039.1	11499.6
O94768	STK17B	UP000005640_9606_Olympus	3601.99	3463.68	2879.81
O94776	MTA2	UP000005640_9606_Olympus	132829	134285	132902
O94782	USP1	UP000005640_9606_Olympus	20166.7	19273.2	19735.9
O94788	ALDH1A2	UP000005640_9606_Olympus	328996	315251	328100
O94804	STK10	UP000005640_9606_Olympus	28280.9	23417.1	28670.4
O94806	PRKD3	UP000005640_9606_Olympus	11227.7	10345.5	16107.8
O94808	GFPT2	UP000005640_9606_Olympus	104188	106409	109124
O94811	TPPP	UP000005640_9606_Olympus	7288	7898.91	6870.76
O94813	SLIT2	UP000005640_9606_Olympus	160754	148725	143838
O94817	ATG12	UP000005640_9606_Olympus	9808.13	8599.51	9911.25
O94819	KBTBD11	UP000005640_9606_Olympus	6923.31	5693.55	5923.65
O94822	LTN1	UP000005640_9606_Olympus	19073.4	17351.7	20077.7
O94826	TOMM70	UP000005640_9606_Olympus	220448	202579	212788
O94827	PLEKHG5	UP000005640_9606_Olympus	689.886	1009.76	1033.39
O94829	IPO13	UP000005640_9606_Olympus	13024.3	12733	13824.5
O94830	DDHD2	UP000005640_9606_Olympus	22738	21474.2	21941.2
O94832	MYO1D	UP000005640_9606_Olympus	34196	32430	35398.3
O94842	TOX4	UP000005640_9606_Olympus	28514.7	29193.8	29403.9
O94851	MICAL2	UP000005640_9606_Olympus	NaN	573.329	NaN
O94855	SEC24D	UP000005640_9606_Olympus	85090.7	86540.9	84953.3
O94864	SUPT7L	UP000005640_9606_Olympus	15151.6	14342.6	15937.7
O94868	FCHSD2	UP000005640_9606_Olympus	8345.32	7915.94	8257.78
O94874	UFL1	UP000005640_9606_Olympus	62053.3	60006.1	62342.7
O94876	TMCC1	UP000005640_9606_Olympus	455.976	482.977	605.511
O94880	PHF14	UP000005640_9606_Olympus	22366.3	20394.4	18611.1
O94885	SASH1	UP000005640_9606_Olympus	4138.81	2818.18	3144.43
O94886	TMEM63A	UP000005640_9606_Olympus	7568.81	7035.28	5849.59
O94887	FARP2	UP000005640_9606_Olympus	6871.66	6119.7	7371.79
O94888	UBXN7	UP000005640_9606_Olympus	75352.1	74005.7	74321.4
O94889	KLHL18	UP000005640_9606_Olympus	5648.24	3878.11	5807.46
O94898	LRIG2	UP000005640_9606_Olympus	2150.75	2164.34	2339.54
O94901	SUN1	UP000005640_9606_Olympus	39352.3	38984.1	39764.7
O94903	PLPBP	UP000005640_9606_Olympus	80258	76825.2	78244.2
O94905	ERLIN2	UP000005640_9606_Olympus	126687	121960	123702
O94906	PRPF6	UP000005640_9606_Olympus	170022	163417	163927
O94910	ADGRL1	UP000005640_9606_Olympus	3979.82	3844.37	3701.95
O94913	PCF11	UP000005640_9606_Olympus	29275.3	28171.7	27241.2
O94915	FRYL	UP000005640_9606_Olympus	8662.28	8920.54	9318.19
O94916	NFAT5	UP000005640_9606_Olympus	4520.81	4030.41	4174.03
O94919	ENDOD1	UP000005640_9606_Olympus	7504.63	7685.4	7037.73
O94921	CDK14	UP000005640_9606_Olympus	1235.21	1304.93	1256.68
O94923	GLCE	UP000005640_9606_Olympus	10366.3	10163.8	10937.1
O94925	GLS	UP000005640_9606_Olympus	108548	111827	110419
O94927	HAUS5	UP000005640_9606_Olympus	40916.2	39825.2	38873.6
O94941	UBOX5	UP000005640_9606_Olympus	3784.94	3757.44	2483.22
O94952	FBXO21	UP000005640_9606_Olympus	8672.43	11888.2	11267
O94953	KDM4B	UP000005640_9606_Olympus	13644.5	12576.1	12600.2
O94955	RHOBTB3	UP000005640_9606_Olympus	4188.75	3670.25	3720.34
O94964	SOGA1	UP000005640_9606_Olympus	6159.84	6979.96	6323.98
O94966	USP19	UP000005640_9606_Olympus	44617.8	44517	45136.3
O94967	WDR47	UP000005640_9606_Olympus	7454.91	7899.29	7560.74
O94972	TRIM37	UP000005640_9606_Olympus	5421.25	5574.01	4291.12
O94973	AP2A2	UP000005640_9606_Olympus	104641	106904	104250
O94979	SEC31A	UP000005640_9606_Olympus	85556.7	85537.8	82137.7
O94985	CLSTN1	UP000005640_9606_Olympus	4951.27	3563.89	4270.4
O94986	CEP152	UP000005640_9606_Olympus	1596.69	2043.76	1833.59
O94988	FAM13A	UP000005640_9606_Olympus	675.295	1092.17	681.719
O94991	SLITRK5	UP000005640_9606_Olympus	11346.9	12552.2	10113.5
O94992	HEXIM1	UP000005640_9606_Olympus	25302.5	24145.6	24715.4
O95025	SEMA3D	UP000005640_9606_Olympus	247.768	NaN	NaN
O95057	DIRAS1	UP000005640_9606_Olympus	6878.12	7801.3	5619.77
O95059	RPP14	UP000005640_9606_Olympus	44691.7	41586.2	40471.8
O95067	CCNB2	UP000005640_9606_Olympus	13130.4	14178.5	13932.4
O95070	YIF1A	UP000005640_9606_Olympus	12628.7	11201.7	12845.6
O95071	UBR5	UP000005640_9606_Olympus	58204.4	57442.3	58433.6
O95081	AGFG2	UP000005640_9606_Olympus	1793.67	2275.88	2080.99
O95104	SCAF4	UP000005640_9606_Olympus	54697.5	51408.6	57232
O95125	ZNF202	UP000005640_9606_Olympus	3468.53	810.166	1034.46
O95136	S1PR2	UP000005640_9606_Olympus	5471.76	3558.05	4321.19
O95139	NDUFB6	UP000005640_9606_Olympus	64919.5	68065.6	72986.6
O95140	MFN2	UP000005640_9606_Olympus	30854.5	31261.1	29763.8
O95149	SNUPN	UP000005640_9606_Olympus	13823.8	13816	13885.8
O95155	UBE4B	UP000005640_9606_Olympus	69199.1	65655	72174.9
O95158	NXPH4	UP000005640_9606_Olympus	2120.09	1188.56	1036.34
O95159	ZFPL1	UP000005640_9606_Olympus	16847.5	16884.9	17512.8
O95163	ELP1	UP000005640_9606_Olympus	103206	99813.6	104104
O95164	UBL3	UP000005640_9606_Olympus	3096.08	1792.01	2121.6
O95167	NDUFA3	UP000005640_9606_Olympus	54428.2	50758.8	54480.2
O95168	NDUFB4	UP000005640_9606_Olympus	108950	117492	114424
O95169	NDUFB8	UP000005640_9606_Olympus	121680	120597	119151
O95182	NDUFA7	UP000005640_9606_Olympus	50901.9	48834.3	51797.6
O95183	VAMP5	UP000005640_9606_Olympus	81553.7	76860.1	78909.1
O95185	UNC5C	UP000005640_9606_Olympus	2731.85	2032.62	2522.52
O95196	CSPG5	UP000005640_9606_Olympus	765.687	340.417	429.239
O95197	RTN3	UP000005640_9606_Olympus	101337	94333	99660
O95201	ZNF205	UP000005640_9606_Olympus	4911.15	4121.04	4295.27
O95202	LETM1	UP000005640_9606_Olympus	165107	176669	175233
O95208	EPN2	UP000005640_9606_Olympus	16511.8	16039	16415.3
O95210	STBD1	UP000005640_9606_Olympus	11033.1	10758.4	11063.2
O95214	LEPROTL1	UP000005640_9606_Olympus	1757.83	1184.05	1371.73
O95218	ZRANB2	UP000005640_9606_Olympus	128323	121438	124530
O95219	SNX4	UP000005640_9606_Olympus	35833.6	33453.6	32958.2
O95229	ZWINT	UP000005640_9606_Olympus	27425.4	25768	25648.4
O95232	LUC7L3	UP000005640_9606_Olympus	132033	126527	136134
O95235	KIF20A	UP000005640_9606_Olympus	11008.6	10756.3	9958.58
O95239	KIF4A	UP000005640_9606_Olympus	43420.8	44714.9	43875.6
O95243	MBD4	UP000005640_9606_Olympus	6640.04	5648.37	5917.02
O95248	SBF1	UP000005640_9606_Olympus	107069	114402	108311
O95249	GOSR1	UP000005640_9606_Olympus	20720.8	20046.8	22408.1
O95251	KAT7	UP000005640_9606_Olympus	22884.9	23259.8	22956.2
O95258	SLC25A14	UP000005640_9606_Olympus	2893.43	2278.6	3376.5
O95260	ATE1	UP000005640_9606_Olympus	16020.9	14763.1	14102.1
O95271	TNKS	UP000005640_9606_Olympus	2490.33	2439.82	2096.81
O95273	CCNDBP1	UP000005640_9606_Olympus	1976.71	1550.27	2153.68
O95292	VAPB	UP000005640_9606_Olympus	61376	56400.9	61169.2
O95295	SNAPIN	UP000005640_9606_Olympus	53485.4	46679.5	40618.9
O95297	MPZL1	UP000005640_9606_Olympus	15612.9	17309.7	17507.7
O95298	NDUFC2	UP000005640_9606_Olympus	89762.3	92727.1	86919.4
O95299	NDUFA10	UP000005640_9606_Olympus	113984	110432	107484
O95302	FKBP9	UP000005640_9606_Olympus	35598.6	36144.2	36809.1
O95319	CELF2	UP000005640_9606_Olympus	6325.66	7159.14	8249.59
O95336	PGLS	UP000005640_9606_Olympus	340442	338536	335735
O95340	PAPSS2	UP000005640_9606_Olympus	10093	10030.3	10160.9
O95347	SMC2	UP000005640_9606_Olympus	160733	161106	163845
O95352	ATG7	UP000005640_9606_Olympus	48705.3	51033.5	52130.5
O95359	TACC2	UP000005640_9606_Olympus	6542.33	5869.69	6427.87
O95363	FARS2	UP000005640_9606_Olympus	16304.6	19696.4	19351.9
O95365	ZBTB7A	UP000005640_9606_Olympus	1778.21	2071	2366.28
O95372	LYPLA2	UP000005640_9606_Olympus	119255	108572	118846
O95373	IPO7	UP000005640_9606_Olympus	409711	391219	404206
O95376	ARIH2	UP000005640_9606_Olympus	42204	40451.9	40679
O95379	TNFAIP8	UP000005640_9606_Olympus	1871.57	1658.48	2065.89
O95382	MAP3K6	UP000005640_9606_Olympus	3072.36	2561.88	3120.83
O95391	SLU7	UP000005640_9606_Olympus	7587.77	7801.83	7172.15
O95394	PGM3	UP000005640_9606_Olympus	78146.5	83711.7	86205.6
O95396	MOCS3	UP000005640_9606_Olympus	9598.4	9417.06	10632.3
O95398	RAPGEF3	UP000005640_9606_Olympus	13291.3	11908.2	10794.5
O95400	CD2BP2	UP000005640_9606_Olympus	219919	226468	228776
O95402	MED26	UP000005640_9606_Olympus	5624.03	5051.7	6268.97
O95405	ZFYVE9	UP000005640_9606_Olympus	4977.18	5103.55	4813.61
O95406	CNIH1	UP000005640_9606_Olympus	539.346	468.553	508.977
O95409	ZIC2	UP000005640_9606_Olympus	23679	25102.6	25296.5
O95425	SVIL	UP000005640_9606_Olympus	4053.11	4591.04	3911.38
O95427	PIGN	UP000005640_9606_Olympus	1530.47	640.237	809.833
O95429	BAG4	UP000005640_9606_Olympus	25514.5	23356.4	27083.3
O95433	AHSA1	UP000005640_9606_Olympus	316604	309148	322516
O95445	APOM	UP000005640_9606_Olympus	58978.8	24712.8	26597.6
O95453	PARN	UP000005640_9606_Olympus	39774.5	40302.8	39724.8
O95455	TGDS	UP000005640_9606_Olympus	4973.68	2666.58	5314.47
O95456	PSMG1	UP000005640_9606_Olympus	46117.6	44360.9	46805.1
O95461	LARGE1	UP000005640_9606_Olympus	2208.61	2083.15	2727.27
O95470	SGPL1	UP000005640_9606_Olympus	36373.2	35027.2	36345.7
O95476	CTDNEP1	UP000005640_9606_Olympus	11450.8	10284.3	12198.1
O95478	NSA2	UP000005640_9606_Olympus	74236.9	74847.9	72248.3
O95479	H6PD	UP000005640_9606_Olympus	9080.05	9464.17	10038
O95486	SEC24A	UP000005640_9606_Olympus	34024.5	33483.8	35364.4
O95487	SEC24B	UP000005640_9606_Olympus	64906.6	61379.8	61806.4
O95490	ADGRL2	UP000005640_9606_Olympus	18353.1	16824	18437.4
O95497	VNN1	UP000005640_9606_Olympus	9475.93	5256.73	6466.03
O95498	VNN2	UP000005640_9606_Olympus	1037.35	1216.47	1838.05
O95502	NPTXR	UP000005640_9606_Olympus	880.715	1508.41	1639.74
O95503	CBX6	UP000005640_9606_Olympus	14936.2	15729.7	14802.6
O95528	SLC2A10	UP000005640_9606_Olympus	NaN	NaN	277.172
O95544	NADK	UP000005640_9606_Olympus	5498.94	4945.37	5743.21
O95551	TDP2	UP000005640_9606_Olympus	20623	22717.3	23381.6
O95562	SFT2D2	UP000005640_9606_Olympus	4684.61	1557.35	2029.23
O95563	MPC2	UP000005640_9606_Olympus	50212	47596.2	50410.2
O95568	METTL18	UP000005640_9606_Olympus	2379.71	3343.19	2859.26
O95571	ETHE1	UP000005640_9606_Olympus	31007.7	32718.1	39639.7
O95573	ACSL3	UP000005640_9606_Olympus	126361	121553	130147
O95602	POLR1A	UP000005640_9606_Olympus	41918.4	41536.2	44047.6
O95613	PCNT	UP000005640_9606_Olympus	10758.4	11101.2	12561.1
O95619	YEATS4	UP000005640_9606_Olympus	52869	53465.7	52629.7
O95620	DUS4L	UP000005640_9606_Olympus	99244.9	76323.6	54056.4
O95625	ZBTB11	UP000005640_9606_Olympus	8254.86	8592.97	8273.17
O95628	CNOT4	UP000005640_9606_Olympus	12397.8	12932.8	12869.3
O95630	STAMBP	UP000005640_9606_Olympus	49271.2	50494	49640.8
O95631	NTN1	UP000005640_9606_Olympus	1246.14	867.281	983.763
O95639	CPSF4	UP000005640_9606_Olympus	31493.5	31559.1	27563.5
O95644	NFATC1	UP000005640_9606_Olympus	8193.39	7915.35	7596.63
O95671	ASMTL	UP000005640_9606_Olympus	19873.6	21665.8	22699
O95674	CDS2	UP000005640_9606_Olympus	23854	24269.6	22348.5
O95677	EYA4	UP000005640_9606_Olympus	31941.4	32318.9	32523.9
O95684	CEP43	UP000005640_9606_Olympus	48135.2	52306	47375.2
O95685	PPP1R3D	UP000005640_9606_Olympus	5162.18	4237.04	4774.16
O95696	BRD1	UP000005640_9606_Olympus	24616.5	24554.9	24569.1
O95707	POP4	UP000005640_9606_Olympus	37372.5	36000.1	35758.6
O95714	HERC2	UP000005640_9606_Olympus	17214.2	18920.2	19041
O95716	RAB3D	UP000005640_9606_Olympus	66087.5	76215.5	71816.4
O95721	SNAP29	UP000005640_9606_Olympus	36303.4	32807.8	33273.6
O95747	OXSR1	UP000005640_9606_Olympus	64090	63198.6	58900.4
O95749	GGPS1	UP000005640_9606_Olympus	62026	57640.2	65888.8
O95754	SEMA4F	UP000005640_9606_Olympus	1723.76	1034.22	953.969
O95755	RAB36	UP000005640_9606_Olympus	507.831	1082.75	129.627
O95757	HSPA4L	UP000005640_9606_Olympus	156039	156884	159047
O95758	PTBP3	UP000005640_9606_Olympus	40604.9	40297.9	40952.6
O95772	STARD3NL	UP000005640_9606_Olympus	13078.5	13491.4	12878.6
O95777	LSM8	UP000005640_9606_Olympus	102888	122764	115975
O95782	AP2A1	UP000005640_9606_Olympus	98478	100049	101760
O95785	WIZ	UP000005640_9606_Olympus	46521.2	45804.8	47483.9
O95786	DDX58	UP000005640_9606_Olympus	5160.5	4690.87	5712.77
O95789	ZMYM6	UP000005640_9606_Olympus	2129	2472.07	2771.53
O95793	STAU1	UP000005640_9606_Olympus	133622	133035	135629
O95801	TTC4	UP000005640_9606_Olympus	133867	139026	138068
O95807	TMEM50A	UP000005640_9606_Olympus	14379	15414.8	15932.2
O95816	BAG2	UP000005640_9606_Olympus	78762.3	68413.1	67755.7
O95817	BAG3	UP000005640_9606_Olympus	27490.8	28117	29130.6
O95819	MAP4K4	UP000005640_9606_Olympus	45508.3	45128.6	45397.9
O95822	MLYCD	UP000005640_9606_Olympus	4922.77	4896.84	5191.21
O95825	CRYZL1	UP000005640_9606_Olympus	19830.2	20730.2	18602.2
O95831	AIFM1	UP000005640_9606_Olympus	228358	230494	238514
O95834	EML2	UP000005640_9606_Olympus	35039.9	32714.8	33937.8
O95835	LATS1	UP000005640_9606_Olympus	17404.9	16141.5	18070.3
O95848	NUDT14	UP000005640_9606_Olympus	5061.82	4784.13	5374.45
O95857	TSPAN13	UP000005640_9606_Olympus	28926.8	5164.35	17042.3
O95858	TSPAN15	UP000005640_9606_Olympus	1369.26	1599.73	1502.84
O95861	BPNT1	UP000005640_9606_Olympus	93787.9	90027.5	86423.9
O95864	FADS2	UP000005640_9606_Olympus	3085.96	2371.82	1687.91
O95865	DDAH2	UP000005640_9606_Olympus	40077	40356.9	40390.3
O95870	ABHD16A	UP000005640_9606_Olympus	22707.3	20019.3	25094.4
O95872	GPANK1	UP000005640_9606_Olympus	1243.99	2142.73	1507.43
O95873	C6orf47	UP000005640_9606_Olympus	1454.52	972.366	1150.96
O95881	TXNDC12	UP000005640_9606_Olympus	155039	142129	150031
O95897	OLFM2	UP000005640_9606_Olympus	1027.17	2009.76	1504.65
O95900	TRUB2	UP000005640_9606_Olympus	13886.9	13647.9	13269.4
O95905	ECD	UP000005640_9606_Olympus	20456.6	19323.8	21156.3
O95926	SYF2	UP000005640_9606_Olympus	40223.2	40727.5	39127.8
O95931	CBX7	UP000005640_9606_Olympus	2605.67	1611.62	2189.6
O95980	RECK	UP000005640_9606_Olympus	557.752	555.474	98.9145
O95983	MBD3	UP000005640_9606_Olympus	80617.4	89246.7	83154.6
O95985	TOP3B	UP000005640_9606_Olympus	23566.4	21990.6	23155.1
O95989	NUDT3	UP000005640_9606_Olympus	30800.5	32114.2	36109.6
O95995	GAS8	UP000005640_9606_Olympus	779.254	596.861	899.939
O95997	PTTG1	UP000005640_9606_Olympus	11073.3	8878.08	10510.8
O95999	BCL10	UP000005640_9606_Olympus	20038.9	20410.7	20233.9
O96000	NDUFB10	UP000005640_9606_Olympus	132217	126193	128670
O96005	CLPTM1	UP000005640_9606_Olympus	44887.9	42599.7	44807.1
O96006	ZBED1	UP000005640_9606_Olympus	8872.24	8949.15	9209.74
O96007	MOCS2	UP000005640_9606_Olympus	19425.8	17020.8	16938.3
O96008	TOMM40	UP000005640_9606_Olympus	133717	123201	133098
O96011	PEX11B	UP000005640_9606_Olympus	25429.2	25820.2	24480.6
O96013	PAK4	UP000005640_9606_Olympus	83028.2	76523.5	80709
O96017	CHEK2	UP000005640_9606_Olympus	31360.3	30476.2	32671.9
O96018	APBA3	UP000005640_9606_Olympus	1825.4	1786.09	1366.46
O96019	ACTL6A	UP000005640_9606_Olympus	105588	99763.8	104996
O96020	CCNE2	UP000005640_9606_Olympus	557.116	802.768	472.62
O96028	NSD2	UP000005640_9606_Olympus	33690.6	28965.1	29686.4
P00156	MT-CYB	UP000005640_9606_Olympus	14228.1	13520.3	13564.6
P00167	CYB5A	UP000005640_9606_Olympus	33774.4	34028.9	33295
P00338	LDHA	UP000005640_9606_Olympus	2849980	2862999	3.28829e+06
P00352	ALDH1A1	UP000005640_9606_Olympus	754.362	369.292	184.709
P00367	GLUD1	UP000005640_9606_Olympus	358897	351291	364499
P00374	DHFR	UP000005640_9606_Olympus	284189	271748	279505
P00387	CYB5R3	UP000005640_9606_Olympus	165025	150014	158579
P00390	GSR	UP000005640_9606_Olympus	373157	359658	362633
P00395	MT-CO1	UP000005640_9606_Olympus	43168.3	44793	45473.8
P00403	MT-CO2	UP000005640_9606_Olympus	434804	469877	400207
P00414	MT-CO3	UP000005640_9606_Olympus	494.908	489.692	572.995
P00441	SOD1	UP000005640_9606_Olympus	773534	670913	729606
P00488	F13A1	UP000005640_9606_Olympus	19038	21161.3	17192.2
P00491	PNP	UP000005640_9606_Olympus	332009	302644	323395
P00492	HPRT1	UP000005640_9606_Olympus	622214	567920	602951
P00505	GOT2	UP000005640_9606_Olympus	1.15999e+06	1.17307e+06	1.1742e+06
P00519	ABL1	UP000005640_9606_Olympus	10112.7	10176.4	10523.3
P00533	EGFR	UP000005640_9606_Olympus	10190.9	10824.3	11062.9
P00558	PGK1	UP000005640_9606_Olympus	1.32336e+06	1.25985e+06	1.27795e+06
P00568	AK1	UP000005640_9606_Olympus	224428	211579	217436
P00742	F10	UP000005640_9606_Olympus	2487.31	2817.25	2498.38
P00750	PLAT	UP000005640_9606_Olympus	321.91	533.14	382.373
P00813	ADA	UP000005640_9606_Olympus	21971.8	21577.4	22178.4
P00846	MT-ATP6	UP000005640_9606_Olympus	194554	123153	132388
P00915	CA1	UP000005640_9606_Olympus	21.9296	269.946	NaN
P00918	CA2	UP000005640_9606_Olympus	1.15174e+06	1093512	1.10539e+06
P00966	ASS1	UP000005640_9606_Olympus	89028.1	90748.5	89453.8
P01024	C3	UP000005640_9606_Olympus	174.212	329.984	415.278
P01033	TIMP1	UP000005640_9606_Olympus	7149.58	8140.03	6674.26
P01034	CST3	UP000005640_9606_Olympus	9220.09	7898.09	11493.8
P01106	MYC	UP000005640_9606_Olympus	11147.9	14555.1	13743.6
P01111	NRAS	UP000005640_9606_Olympus	116500	113667	115956
P01112	HRAS	UP000005640_9606_Olympus	8101.84	7906.06	7629.73
P01116	KRAS	UP000005640_9606_Olympus	8929.85	6410.37	9110.42
P01130	LDLR	UP000005640_9606_Olympus	4685.61	5062.87	5525.97
P01137	TGFB1	UP000005640_9606_Olympus	8918.97	9905.47	8479.36
P01210	PENK	UP000005640_9606_Olympus	10485.8	16052.5	5594.16
P01889	HLA-B	UP000005640_9606_Olympus	112506	110294	108993
P01911	HLA-DRB1	UP000005640_9606_Olympus	2346.75	2351.54	1654.79
P02452	COL1A1	UP000005640_9606_Olympus	15297.5	15716.9	13509.2
P02458	COL2A1	UP000005640_9606_Olympus	2890.9	3101.3	2822.47
P02545	LMNA	UP000005640_9606_Olympus	364866	352816	366746
P02549	SPTA1	UP000005640_9606_Olympus	3760.14	3142.48	3502.84
P02649	APOE	UP000005640_9606_Olympus	6806.98	6955.12	7231.34
P02656	APOC3	UP000005640_9606_Olympus	372.003	321.054	529.669
P02671	FGA	UP000005640_9606_Olympus	2123.34	970.208	678.446
P02751	FN1	UP000005640_9606_Olympus	13467.5	13167.2	14124.1
P02753	RBP4	UP000005640_9606_Olympus	13652.1	13745.4	14179.9
P02786	TFRC	UP000005640_9606_Olympus	130211	127757	125999
P02788	LTF	UP000005640_9606_Olympus	3502.86	16408.8	4223.91
P02790	HPX	UP000005640_9606_Olympus	5182.2	4376.52	4278.29
P02792	FTL	UP000005640_9606_Olympus	4968.6	4032.1	4824.16
P02794	FTH1	UP000005640_9606_Olympus	27302.5	27708.6	33668.6
P03886	MT-ND1	UP000005640_9606_Olympus	41765.3	39349.5	41517.1
P03891	MT-ND2	UP000005640_9606_Olympus	25318.1	30559.6	29205.6
P03897	MT-ND3	UP000005640_9606_Olympus	8294.33	14090.2	17520.6
P03905	MT-ND4	UP000005640_9606_Olympus	33817.4	36767.9	31215.5
P03915	MT-ND5	UP000005640_9606_Olympus	18267.7	18679.6	18756.3
P03928	MT-ATP8	UP000005640_9606_Olympus	4567.05	6716.32	2026.8
P03971	AMH	UP000005640_9606_Olympus	190.339	NaN	99.5428
P04035	HMGCR	UP000005640_9606_Olympus	903.751	759.45	841.079
P04040	CAT	UP000005640_9606_Olympus	152225	151329	158975
P04049	RAF1	UP000005640_9606_Olympus	41958.4	44360.6	44249.9
P04062	GBA	UP000005640_9606_Olympus	67563.6	71383.7	68999.7
P04066	FUCA1	UP000005640_9606_Olympus	14538	14537.1	15217.6
P04075	ALDOA	UP000005640_9606_Olympus	3.56869e+06	3.51661e+06	3.62367e+06
P04080	CSTB	UP000005640_9606_Olympus	385225	378549	372062
P04083	ANXA1	UP000005640_9606_Olympus	11647	11990.1	12013.4
P04114	APOB	UP000005640_9606_Olympus	17959.7	16078.8	16918.5
P04150	NR3C1	UP000005640_9606_Olympus	9010.34	9505.82	9099.26
P04156	PRNP	UP000005640_9606_Olympus	10439.8	9131.37	11480
P04179	SOD2	UP000005640_9606_Olympus	188853	179821	187162
P04181	OAT	UP000005640_9606_Olympus	531740	513487	531674
P04183	TK1	UP000005640_9606_Olympus	28830.5	30329	30298.9
P04264	KRT1	UP000005640_9606_Olympus	24129.5	23112.2	23103.6
P04350	TUBB4A	UP000005640_9606_Olympus	156762	151489	157401
P04406	GAPDH	UP000005640_9606_Olympus	8.27955e+06	7.9558e+06	8.38489e+06
P04424	ASL	UP000005640_9606_Olympus	13471.5	13419.5	13708.5
P04439	HLA-A	UP000005640_9606_Olympus	68281.4	67420.4	67979.6
P04440	HLA-DPB1	UP000005640_9606_Olympus	193.638	79.2246	344.935
P04626	ERBB2	UP000005640_9606_Olympus	9731.6	10481.4	9218.2
P04632	CAPNS1	UP000005640_9606_Olympus	65870.7	61318.2	68360.2
P04637	TP53	UP000005640_9606_Olympus	82722.6	78398	82059.8
P04792	HSPB1	UP000005640_9606_Olympus	223902	224403	222541
P04818	TYMS	UP000005640_9606_Olympus	216107	207063	216640
P04843	RPN1	UP000005640_9606_Olympus	641347	616338	648958
P04844	RPN2	UP000005640_9606_Olympus	205252	210857	213404
P04899	GNAI2	UP000005640_9606_Olympus	326663	322512	327186
P04920	SLC4A2	UP000005640_9606_Olympus	10082.5	8654.41	10578.4
P05023	ATP1A1	UP000005640_9606_Olympus	550169	541414	560488
P05026	ATP1B1	UP000005640_9606_Olympus	29931	33309.4	32652.5
P05067	APP	UP000005640_9606_Olympus	30363.4	32940.6	32499.1
P05091	ALDH2	UP000005640_9606_Olympus	263296	256626	261516
P05107;P26010	ITGB2;ITGB7	UP000005640_9606_Olympus	11187.3	11353.9	9831.21
P05114	HMGN1	UP000005640_9606_Olympus	34817.5	34455.7	34039.6
P05141	SLC25A5	UP000005640_9606_Olympus	1.86539e+06	1.81049e+06	1.88703e+06
P05161	ISG15	UP000005640_9606_Olympus	69314	71900.6	75177.9
P05165	PCCA	UP000005640_9606_Olympus	26740.4	26106.5	26314.7
P05166	PCCB	UP000005640_9606_Olympus	30146.2	30626.8	29485.6
P05186	ALPL	UP000005640_9606_Olympus	3766.12	3425.69	3212.87
P05198	EIF2S1	UP000005640_9606_Olympus	506508	486172	480530
P05204	HMGN2	UP000005640_9606_Olympus	16803.9	10624.2	13758.5
P05386	RPLP1	UP000005640_9606_Olympus	34881.5	38921.3	46221.9
P05387	RPLP2	UP000005640_9606_Olympus	905175	881424	913602
P05388	RPLP0	UP000005640_9606_Olympus	1.00775e+06	1.03532e+06	1.05892e+06
P05412	JUN	UP000005640_9606_Olympus	16225.7	20149	19860.5
P05423	POLR3D	UP000005640_9606_Olympus	19395.4	20536.3	20526.8
P05455	SSB	UP000005640_9606_Olympus	1.00675e+06	988991	1.00222e+06
P05549	TFAP2A	UP000005640_9606_Olympus	19050.5	18418.4	17243.6
P05556	ITGB1	UP000005640_9606_Olympus	124364	122829	125276
P05771	PRKCB	UP000005640_9606_Olympus	1778.9	1849.92	1820.19
P05783	KRT18	UP000005640_9606_Olympus	106177	103384	103148
P05976;P08590	MYL1;MYL3	UP000005640_9606_Olympus	215745	200997	250460
P06132	UROD	UP000005640_9606_Olympus	120269	122475	114697
P06213	INSR	UP000005640_9606_Olympus	23441	25094.5	21539.3
P06241	FYN	UP000005640_9606_Olympus	23840.9	23495.8	24190.6
P06276	BCHE	UP000005640_9606_Olympus	4395.86	4390.84	5002.14
P06280	GLA	UP000005640_9606_Olympus	153322	152801	148091
P06396	GSN	UP000005640_9606_Olympus	12978.8	11000.8	13207.3
P06400	RB1	UP000005640_9606_Olympus	33242.4	32440.7	32033.1
P06401	PGR	UP000005640_9606_Olympus	1374.52	1350.44	356.67
P06454	PTMA	UP000005640_9606_Olympus	289441	285737	262225
P06493	CDK1	UP000005640_9606_Olympus	395927	388664	404850
P06576	ATP5F1B	UP000005640_9606_Olympus	2.27956e+06	2474402	2440282
P06730	EIF4E	UP000005640_9606_Olympus	219244	218122	220532
P06732	CKM	UP000005640_9606_Olympus	339.998	403.865	389.867
P06733	ENO1	UP000005640_9606_Olympus	4.06017e+06	4.03458e+06	4.10305e+06
P06737	PYGL	UP000005640_9606_Olympus	310318	309591	309027
P06744	GPI	UP000005640_9606_Olympus	757001	758389	773456
P06746	POLB	UP000005640_9606_Olympus	17578.4	18894.5	17046.5
P06748	NPM1	UP000005640_9606_Olympus	3.40142e+06	3.45201e+06	3.48389e+06
P06753	TPM3	UP000005640_9606_Olympus	511223	548053	520882
P06756	ITGAV	UP000005640_9606_Olympus	21010.9	19839.4	20954.2
P06865	HEXA	UP000005640_9606_Olympus	86612.2	80605.6	79264.6
P07093	SERPINE2	UP000005640_9606_Olympus	6321.13	5721.45	5862.24
P07099	EPHX1	UP000005640_9606_Olympus	213716	205916	206525
P07108	DBI	UP000005640_9606_Olympus	261322	260651	253242
P07195	LDHB	UP000005640_9606_Olympus	4.98327e+06	4866131	4.81621e+06
P07196	NEFL	UP000005640_9606_Olympus	18686.4	20421.3	19512.1
P07197	NEFM	UP000005640_9606_Olympus	69171.9	65570.4	67004
P07199	CENPB	UP000005640_9606_Olympus	37635.8	39670.3	37491.4
P07203	GPX1	UP000005640_9606_Olympus	64752.9	62811.6	63180.6
P07205	PGK2	UP000005640_9606_Olympus	5795.14	3363.28	4094.66
P07225	PROS1	UP000005640_9606_Olympus	2781.17	2877.45	2715.7
P07237	P4HB	UP000005640_9606_Olympus	677646	656411	670164
P07305	H1-0	UP000005640_9606_Olympus	682574	759345	722497
P07311	ACYP1	UP000005640_9606_Olympus	113699	124131	104069
P07320	CRYGD	UP000005640_9606_Olympus	35959.7	36439.9	35639.2
P07339	CTSD	UP000005640_9606_Olympus	207514	210274	208009
P07355	ANXA2	UP000005640_9606_Olympus	357903	336261	357351
P07357	C8A	UP000005640_9606_Olympus	2600.29	2245.37	2585.02
P07358	C8B	UP000005640_9606_Olympus	1635.01	2230.09	2567.65
P07384	CAPN1	UP000005640_9606_Olympus	204355	200349	199804
P07437	TUBB	UP000005640_9606_Olympus	4687098	5000763	5.66268e+06
P07602	PSAP	UP000005640_9606_Olympus	175996	171767	173878
P07686	HEXB	UP000005640_9606_Olympus	138415	131680	136261
P07711	CTSL	UP000005640_9606_Olympus	38246.9	35499.5	38083
P07737	PFN1	UP000005640_9606_Olympus	1.67423e+06	1703111	1.79542e+06
P07738	BPGM	UP000005640_9606_Olympus	34484.8	38235	41682
P07741	APRT	UP000005640_9606_Olympus	943967	907936	905703
P07814	EPRS1	UP000005640_9606_Olympus	386381	390437	394833
P07858	CTSB	UP000005640_9606_Olympus	88905.9	80389.2	80131
P07864	LDHC	UP000005640_9606_Olympus	8191.67	7701.17	6084.56
P07900	HSP90AA1	UP000005640_9606_Olympus	2.45968e+06	2.42755e+06	2.41061e+06
P07902	GALT	UP000005640_9606_Olympus	9630.53	8598.34	10151.4
P07910	HNRNPC	UP000005640_9606_Olympus	4.77354e+06	4832709	4695923
P07919	UQCRH	UP000005640_9606_Olympus	5215.38	6828.41	6795.99
P07942	LAMB1	UP000005640_9606_Olympus	28372.1	29090.1	30067.4
P07947	YES1	UP000005640_9606_Olympus	90908.6	90697.3	91444.3
P07948	LYN	UP000005640_9606_Olympus	63501.9	64177	62949.9
P07954	FH	UP000005640_9606_Olympus	327926	318834	333617
P07992	ERCC1	UP000005640_9606_Olympus	45566.3	46123.1	49915.4
P07996	THBS1	UP000005640_9606_Olympus	323.552	310.917	274.728
P08047	SP1	UP000005640_9606_Olympus	10702	10423	9897.04
P08048;P17010	ZFY;ZFX	UP000005640_9606_Olympus	419.861	384.386	482.056
P08069	IGF1R	UP000005640_9606_Olympus	9040.03	10192.6	10926.7
P08123	COL1A2	UP000005640_9606_Olympus	2658.47	2785.25	2956.28
P08133	ANXA6	UP000005640_9606_Olympus	470665	457659	466636
P08134	RHOC	UP000005640_9606_Olympus	176928	176421	180056
P08174	CD55	UP000005640_9606_Olympus	6763.82	5834.92	4565.64
P08183	ABCB1	UP000005640_9606_Olympus	3597.63	4464.25	3467.28
P08195	SLC3A2	UP000005640_9606_Olympus	389388	394930	408759
P08235	NR3C2	UP000005640_9606_Olympus	26258.5	11774.9	17602.9
P08236	GUSB	UP000005640_9606_Olympus	37678.1	37648.3	38317.2
P08237	PFKM	UP000005640_9606_Olympus	186108	186370	191955
P08238	HSP90AB1	UP000005640_9606_Olympus	7693689	7825372	7790466
P08240	SRPRA	UP000005640_9606_Olympus	45100.6	43369.7	46059.4
P08243	ASNS	UP000005640_9606_Olympus	482036	480177	491699
P08247	SYP	UP000005640_9606_Olympus	6290.76	7159.07	4683.69
P08397	HMBS	UP000005640_9606_Olympus	123957	123002	121616
P08473	MME	UP000005640_9606_Olympus	613.09	591.269	391.233
P08559	PDHA1	UP000005640_9606_Olympus	361981	355157	360943
P08572	COL4A2	UP000005640_9606_Olympus	8868.59	8118.97	9750.44
P08574	CYC1	UP000005640_9606_Olympus	234455	241506	234276
P08579	SNRPB2	UP000005640_9606_Olympus	202159	207932	216591
P08581	MET	UP000005640_9606_Olympus	2159.75	1953.68	2005.8
P08582	MELTF	UP000005640_9606_Olympus	7686.8	6836.96	6158.49
P08621	SNRNP70	UP000005640_9606_Olympus	622804	613891	614655
P08648	ITGA5	UP000005640_9606_Olympus	47199.1	43599.1	45720.7
P08651	NFIC	UP000005640_9606_Olympus	12458.8	11728	14331.4
P08670	VIM	UP000005640_9606_Olympus	2.01426e+06	2.06141e+06	2.06888e+06
P08708	RPS17	UP000005640_9606_Olympus	319122	330511	329056
P08754	GNAI3	UP000005640_9606_Olympus	62729.5	52223.6	55951.9
P08758	ANXA5	UP000005640_9606_Olympus	604735	610416	614473
P08865	RPSA	UP000005640_9606_Olympus	3.07859e+06	3.1182e+06	3001199
P08962	CD63	UP000005640_9606_Olympus	63875.9	57890.2	54177.6
P09001	MRPL3	UP000005640_9606_Olympus	93482.4	87374.9	89043.4
P09012	SNRPA	UP000005640_9606_Olympus	467203	467569	476632
P09038	FGF2	UP000005640_9606_Olympus	2415.65	2357.72	2202.14
P09067	HOXB5	UP000005640_9606_Olympus	1630.59	1125.87	1001.65
P09104	ENO2	UP000005640_9606_Olympus	915264	910027	834987
P09105	HBQ1	UP000005640_9606_Olympus	1847.43	1049.17	1084.55
P09110	ACAA1	UP000005640_9606_Olympus	40234.3	43618.7	44193.7
P09132	SRP19	UP000005640_9606_Olympus	83575.7	80186.3	87652.9
P09211	GSTP1	UP000005640_9606_Olympus	602314	628907	645548
P09234	SNRPC	UP000005640_9606_Olympus	86566.2	83334.6	83755.5
P09382	LGALS1	UP000005640_9606_Olympus	35580.7	35724.3	36455.9
P09417	QDPR	UP000005640_9606_Olympus	132698	138343	133776
P09429	HMGB1	UP000005640_9606_Olympus	742021	755576	749258
P09455	RBP1	UP000005640_9606_Olympus	33133.1	27842.5	30398.1
P09471	GNAO1	UP000005640_9606_Olympus	16963.5	17669.6	19516.6
P09493	TPM1	UP000005640_9606_Olympus	17843	12800.1	10218.9
P09496	CLTA	UP000005640_9606_Olympus	220159	213492	202569
P09497	CLTB	UP000005640_9606_Olympus	50415.9	49832.2	49114
P09525	ANXA4	UP000005640_9606_Olympus	53525.5	54373.5	52421.5
P09543	CNP	UP000005640_9606_Olympus	193491	186069	194904
P09601	HMOX1	UP000005640_9606_Olympus	9016.86	8744.35	9924.96
P09603	CSF1	UP000005640_9606_Olympus	NaN	184.757	195.603
P09622	DLD	UP000005640_9606_Olympus	423601	428137	440790
P09651	HNRNPA1	UP000005640_9606_Olympus	3.16289e+06	3293061	3.26501e+06
P09661	SNRPA1	UP000005640_9606_Olympus	594309	566565	577897
P09668	CTSH	UP000005640_9606_Olympus	15201.5	13664.1	14354.1
P09669	COX6C	UP000005640_9606_Olympus	291712	299176	291870
P09874	PARP1	UP000005640_9606_Olympus	994944	969592	994758
P09884	POLA1	UP000005640_9606_Olympus	74533.2	75561.7	77157.1
P09913	IFIT2	UP000005640_9606_Olympus	37982.8	33945.9	36775.4
P09914	IFIT1	UP000005640_9606_Olympus	16140.8	15986.8	15452.3
P09936	UCHL1	UP000005640_9606_Olympus	729564	759053	792029
P09960	LTA4H	UP000005640_9606_Olympus	348073	331161	344993
P09972	ALDOC	UP000005640_9606_Olympus	1.13378e+06	1146372	1.19272e+06
P0C024	NUDT7	UP000005640_9606_Olympus	651.443	987.746	941.878
P0C0L4	C4A	UP000005640_9606_Olympus	2706.51	818.505	2159.11
P0C0S5;Q71UI9	H2AZ1;H2AZ2	UP000005640_9606_Olympus	1814268	1.93591e+06	1511273
P0C1Z6	TFPT	UP000005640_9606_Olympus	3758.26	4570.57	4782.6
P0C2W1	FBXO45	UP000005640_9606_Olympus	4843.42	5053	5206.59
P0C5J1;Q8N7N1	FAM86B2;FAM86B1	UP000005640_9606_Olympus	7225.86	6112.79	4853.46
P0C7T5	ATXN1L	UP000005640_9606_Olympus	6737.34	8011.53	5955.31
P0C7X2	ZNF688	UP000005640_9606_Olympus	1626.81	1635.02	1588.75
P0C869	PLA2G4B	UP000005640_9606_Olympus	947.429	1293.05	1528.06
P0C870	JMJD7	UP000005640_9606_Olympus	2765.08	2264.01	2628.59
P0CAP2	POLR2M	UP000005640_9606_Olympus	7285.01	8968.93	8168.87
P0CB38	PABPC4L	UP000005640_9606_Olympus	3134.22	3756.91	3492.58
P0CG12	DERPC	UP000005640_9606_Olympus	43097.4	39262.2	41306.7
P0CG13	CHTF8	UP000005640_9606_Olympus	27985.1	29431.6	23284.9
P0CG38	POTEI	UP000005640_9606_Olympus	29076.5	14899.2	17984.6
P0CG40	SP9	UP000005640_9606_Olympus	6157.48	5203.08	5352.23
P0CG47;P0CG48	UBB;UBC	UP000005640_9606_Olympus	9448.22	10108.8	10582.8
P0CJ78	ZNF865	UP000005640_9606_Olympus	7164.49	10434.2	8053.37
P0CJ79	ZNF888	UP000005640_9606_Olympus	1797.08	2993.8	1905.83
P0CK96	SLC35E2B	UP000005640_9606_Olympus	1737.08	692.638	713.429
P0CW24	PNMA6A	UP000005640_9606_Olympus	1918.36	1481.15	1350.76
P0DI81;P0DI82	TRAPPC2;TRAPPC2B	UP000005640_9606_Olympus	8945.37	8205.92	8824.05
P0DJ07	PET100	UP000005640_9606_Olympus	31457.7	18458.3	7312.24
P0DME0	SETSIP	UP000005640_9606_Olympus	779589	736125	753705
P0DMM9;P0DMN0	SULT1A3;SULT1A4	UP000005640_9606_Olympus	3420.71	2421.73	1977.2
P0DMV8;P0DMV9	HSPA1A;HSPA1B	UP000005640_9606_Olympus	7029561	7.0695e+06	7252487
P0DMW3	SMIM10L1	UP000005640_9606_Olympus	440.557	472.197	213.741
P0DP23;P0DP24;P0DP25	CALM1;CALM2;CALM3	UP000005640_9606_Olympus	301463	291244	280964
P0DPB6	POLR1D	UP000005640_9606_Olympus	53933.4	52159.1	55314.3
P0DPD7	EEF1AKMT4	UP000005640_9606_Olympus	6199.81	5759.82	6093.46
P0DPH7;P0DPH8	TUBA3C;TUBA3D	UP000005640_9606_Olympus	84607.8	77179.5	87186.5
P10070	GLI2	UP000005640_9606_Olympus	4388.62	4350.82	5598.58
P10071	GLI3	UP000005640_9606_Olympus	4394.79	5135.4	4456.37
P10074	ZBTB48	UP000005640_9606_Olympus	9962.7	6478.51	4269.17
P10075	GLI4	UP000005640_9606_Olympus	1390.27	897.9	1396.95
P10109	FDX1	UP000005640_9606_Olympus	35433.9	33748.6	38330.9
P10114	RAP2A	UP000005640_9606_Olympus	87615.9	88182.5	91172.1
P10155	RO60	UP000005640_9606_Olympus	81498.6	80215.4	83821.6
P10176	COX8A	UP000005640_9606_Olympus	41364.7	110057	88893.8
P10243	MYBL1	UP000005640_9606_Olympus	203.276	420.027	2506.33
P10244	MYBL2	UP000005640_9606_Olympus	7699.97	7916.59	7704.01
P10253	GAA	UP000005640_9606_Olympus	45628.4	47759.5	48075.7
P10301	RRAS	UP000005640_9606_Olympus	31073.2	29027.7	27887.2
P10321	HLA-C	UP000005640_9606_Olympus	49064.1	47857.5	45080.4
P10398	ARAF	UP000005640_9606_Olympus	13923.1	14644.5	15021.6
P10412	H1-4	UP000005640_9606_Olympus	2008343	1.91232e+06	2.22905e+06
P10415	BCL2	UP000005640_9606_Olympus	1070.45	1362.9	1233.42
P10515	DLAT	UP000005640_9606_Olympus	358694	360056	353135
P10586	PTPRF	UP000005640_9606_Olympus	34182.6	34367.5	33907.3
P10588	NR2F6	UP000005640_9606_Olympus	7881.85	9747	9821.07
P10589	NR2F1	UP000005640_9606_Olympus	4236.8	4279.12	3770.22
P10599	TXN	UP000005640_9606_Olympus	993674	1.09086e+06	1087769
P10606	COX5B	UP000005640_9606_Olympus	589962	630490	614471
P10619	CTSA	UP000005640_9606_Olympus	17053.9	15543.5	15941.8
P10620	MGST1	UP000005640_9606_Olympus	59158.2	62655.6	62766.6
P10636	MAPT	UP000005640_9606_Olympus	29913.1	28965.4	32897.5
P10644	PRKAR1A	UP000005640_9606_Olympus	133570	121846	132385
P10721	KIT	UP000005640_9606_Olympus	2959.19	3124.07	1714.47
P10746	UROS	UP000005640_9606_Olympus	29141.3	30161.5	34002.5
P10768	ESD	UP000005640_9606_Olympus	396323	391138	390207
P10809	HSPD1	UP000005640_9606_Olympus	4.45831e+06	4.42746e+06	4709271
P10909	CLU	UP000005640_9606_Olympus	866.279	399.519	990.32
P10915	HAPLN1	UP000005640_9606_Olympus	3497.66	2178.52	2119.93
P11021	HSPA5	UP000005640_9606_Olympus	968504	962171	969268
P11047	LAMC1	UP000005640_9606_Olympus	25472.3	27179.8	25310.5
P11117	ACP2	UP000005640_9606_Olympus	32561.1	33542.9	40776.8
P11142	HSPA8	UP000005640_9606_Olympus	4402240	4.23538e+06	4534683
P11166	SLC2A1	UP000005640_9606_Olympus	5575.19	5672.01	4618.15
P11169	SLC2A3	UP000005640_9606_Olympus	1256.75	2076.47	1735.3
P11171	EPB41	UP000005640_9606_Olympus	108229	105114	107575
P11172	UMPS	UP000005640_9606_Olympus	134425	126985	125922
P11177	PDHB	UP000005640_9606_Olympus	270481	262798	273274
P11182	DBT	UP000005640_9606_Olympus	45886.3	45596.1	44585.3
P11216	PYGB	UP000005640_9606_Olympus	94853	95538.2	94073.1
P11233	RALA	UP000005640_9606_Olympus	27605.2	23060.5	24831.5
P11234	RALB	UP000005640_9606_Olympus	152358	138851	143533
P11274	BCR	UP000005640_9606_Olympus	21603.1	21968.3	19842.8
P11277	SPTB	UP000005640_9606_Olympus	690.009	750.879	322.764
P11279	LAMP1	UP000005640_9606_Olympus	169526	162602	161599
P11310	ACADM	UP000005640_9606_Olympus	479231	484280	475828
P11362	FGFR1	UP000005640_9606_Olympus	1481.73	6180.47	1023.32
P11387	TOP1	UP000005640_9606_Olympus	387092	381152	385987
P11388	TOP2A	UP000005640_9606_Olympus	454319	444277	448197
P11413	G6PD	UP000005640_9606_Olympus	207914	209353	207171
P11441	UBL4A	UP000005640_9606_Olympus	57985.2	57586.2	56801.9
P11474	ESRRA	UP000005640_9606_Olympus	4191.66	5272.53	4858.71
P11498	PC	UP000005640_9606_Olympus	26473.3	25833.3	27989.6
P11532	DMD	UP000005640_9606_Olympus	3137.64	2578.38	2923.45
P11586	MTHFD1	UP000005640_9606_Olympus	1539351	1.54854e+06	1574736
P11717	IGF2R	UP000005640_9606_Olympus	119800	117059	117262
P11766	ADH5	UP000005640_9606_Olympus	411613	401463	419609
P11802	CDK4	UP000005640_9606_Olympus	98027	98744.3	98088.1
P11831	SRF	UP000005640_9606_Olympus	11949.2	6088.71	5812.14
P11908	PRPS2	UP000005640_9606_Olympus	328596	343703	329363
P11940	PABPC1	UP000005640_9606_Olympus	1.24715e+06	1.2218e+06	1.23225e+06
P12004	PCNA	UP000005640_9606_Olympus	1.09212e+06	1.04897e+06	1.17069e+06
P12074	COX6A1	UP000005640_9606_Olympus	32570.3	24376.7	29770.9
P12081	HARS1	UP000005640_9606_Olympus	355487	349267	350375
P12109	COL6A1	UP000005640_9606_Olympus	49025.5	49309.6	49861.3
P12110	COL6A2	UP000005640_9606_Olympus	9947.22	10795.8	10304.5
P12111	COL6A3	UP000005640_9606_Olympus	1116.51	1095.37	1017.07
P12235	SLC25A4	UP000005640_9606_Olympus	158603	147511	159701
P12236	SLC25A6	UP000005640_9606_Olympus	445705	421659	424086
P12268	IMPDH2	UP000005640_9606_Olympus	755570	722271	738266
P12270	TPR	UP000005640_9606_Olympus	103330	102540	102852
P12277	CKB	UP000005640_9606_Olympus	1.54598e+06	1.62524e+06	1.63062e+06
P12429	ANXA3	UP000005640_9606_Olympus	8701.77	8821.08	11183.7
P12532	CKMT1B	UP000005640_9606_Olympus	414192	413693	418273
P12694	BCKDHA	UP000005640_9606_Olympus	45868.4	45850.3	45862.5
P12755	SKI	UP000005640_9606_Olympus	3482.8	3075.2	2956.82
P12757	SKIL	UP000005640_9606_Olympus	638.136	849.318	921.339
P12814	ACTN1	UP000005640_9606_Olympus	145263	138773	141600
P12830	CDH1	UP000005640_9606_Olympus	4169.43	5806.05	5925.97
P12931	SRC	UP000005640_9606_Olympus	41151.7	39655	41864
P12955	PEPD	UP000005640_9606_Olympus	247757	242506	249630
P12956	XRCC6	UP000005640_9606_Olympus	1.13149e+06	1.14064e+06	1093344
P13010	XRCC5	UP000005640_9606_Olympus	564808	556374	557179
P13051	UNG	UP000005640_9606_Olympus	62915	61616.6	65885.4
P13056	NR2C1	UP000005640_9606_Olympus	4859.81	4858.54	4544.14
P13073	COX4I1	UP000005640_9606_Olympus	655129	690013	722233
P13196	ALAS1	UP000005640_9606_Olympus	1735.57	1720.19	1598.37
P13284	IFI30	UP000005640_9606_Olympus	27678.6	27384.7	27318.6
P13378	HOXD8	UP000005640_9606_Olympus	4584.09	5178.3	3723.22
P13473	LAMP2	UP000005640_9606_Olympus	194739	207424	223660
P13489	RNH1	UP000005640_9606_Olympus	348357	368887	352877
P13498	CYBA	UP000005640_9606_Olympus	64549.1	61757	63896.1
P13501	CCL5	UP000005640_9606_Olympus	1013.82	387.698	909.099
P13591	NCAM1	UP000005640_9606_Olympus	42967.8	41969	45795
P13611	VCAN	UP000005640_9606_Olympus	7077.49	7936.55	8121.38
P13612	ITGA4	UP000005640_9606_Olympus	15276.6	14119.8	14606.5
P13637	ATP1A3	UP000005640_9606_Olympus	319678	306391	325200
P13639	EEF2	UP000005640_9606_Olympus	3.91357e+06	3922569	3942659
P13667	PDIA4	UP000005640_9606_Olympus	527756	511019	528294
P13671	C6	UP000005640_9606_Olympus	688.721	1212.54	821.244
P13674	P4HA1	UP000005640_9606_Olympus	55669.6	55146.5	52668.4
P13693	TPT1	UP000005640_9606_Olympus	186980	192674	190960
P13716	ALAD	UP000005640_9606_Olympus	33717.2	33419.9	34818.6
P13747	HLA-E	UP000005640_9606_Olympus	876.303	863.944	782.284
P13796	LCP1	UP000005640_9606_Olympus	1047.77	1152.55	957.893
P13797	PLS3	UP000005640_9606_Olympus	613509	614680	637880
P13798	APEH	UP000005640_9606_Olympus	106630	108813	107307
P13804	ETFA	UP000005640_9606_Olympus	269554	262446	264171
P13807	GYS1	UP000005640_9606_Olympus	89946.4	87843.8	86583.3
P13861	PRKAR2A	UP000005640_9606_Olympus	128552	125294	125574
P13929	ENO3	UP000005640_9606_Olympus	1.54518e+06	1.27938e+06	1.49471e+06
P13984	GTF2F2	UP000005640_9606_Olympus	145068	140527	144472
P13987	CD59	UP000005640_9606_Olympus	16963.5	17769.6	19871.3
P13994	YJU2B	UP000005640_9606_Olympus	2803.17	3067	2540.18
P13995	MTHFD2	UP000005640_9606_Olympus	123771	121402	122631
P14174	MIF	UP000005640_9606_Olympus	2.32151e+06	2.31183e+06	2.38036e+06
P14209	CD99	UP000005640_9606_Olympus	16571	18073.4	16534.2
P14210	HGF	UP000005640_9606_Olympus	11064.1	15934.8	18097.9
P14314	PRKCSH	UP000005640_9606_Olympus	464314	468814	467316
P14316	IRF2	UP000005640_9606_Olympus	2613.06	2892.57	3932.17
P14324	FDPS	UP000005640_9606_Olympus	254903	253142	255953
P14373	TRIM27	UP000005640_9606_Olympus	13529.3	14078.8	17115.5
P14384	CPM	UP000005640_9606_Olympus	984.751	805.013	511.744
P14406	COX7A2	UP000005640_9606_Olympus	78617.5	79389.8	67242.2
P14415	ATP1B2	UP000005640_9606_Olympus	3267.44	3394.82	3011.22
P14543	NID1	UP000005640_9606_Olympus	8117.57	8844.43	8798.3
P14550	AKR1A1	UP000005640_9606_Olympus	441336	430637	439414
P14618	PKM	UP000005640_9606_Olympus	5662968	5.58434e+06	5849691
P14621	ACYP2	UP000005640_9606_Olympus	1673.44	2298.73	1616.31
P14625	HSP90B1	UP000005640_9606_Olympus	955861	946952	976295
P14635	CCNB1	UP000005640_9606_Olympus	46311.6	45919.9	44089.1
P14649	MYL6B	UP000005640_9606_Olympus	142380	118601	133079
P14672	SLC2A4	UP000005640_9606_Olympus	1278.52	1044.84	632.099
P14678	SNRPB	UP000005640_9606_Olympus	292113	308526	344936
P14735	IDE	UP000005640_9606_Olympus	333587	327299	328733
P14854	COX6B1	UP000005640_9606_Olympus	396139	386795	363979
P14859	POU2F1	UP000005640_9606_Olympus	39538.4	38472	36444.5
P14866	HNRNPL	UP000005640_9606_Olympus	403175	396645	407771
P14868	DARS1	UP000005640_9606_Olympus	395904	387340	394395
P14923	JUP	UP000005640_9606_Olympus	59286.1	65107.4	63473.4
P14927	UQCRB	UP000005640_9606_Olympus	133257	134914	128662
P15056	BRAF	UP000005640_9606_Olympus	18345.3	23730.3	23854.8
P15104	GLUL	UP000005640_9606_Olympus	99306.6	103670	106290
P15121	AKR1B1	UP000005640_9606_Olympus	721137	712366	710005
P15151	PVR	UP000005640_9606_Olympus	41460.3	41533	42728.6
P15170	GSPT1	UP000005640_9606_Olympus	196266	193232	191073
P15260	IFNGR1	UP000005640_9606_Olympus	6542.22	6054.44	6463.02
P15289	ARSA	UP000005640_9606_Olympus	15978.5	16030.4	16020.9
P15291	B4GALT1	UP000005640_9606_Olympus	18336.9	18227.3	19138.8
P15311	EZR	UP000005640_9606_Olympus	244894	249561	254478
P15336	ATF2	UP000005640_9606_Olympus	9166	7635.7	9054.91
P15374	UCHL3	UP000005640_9606_Olympus	55640.9	56366.3	55205
P15391	CD19	UP000005640_9606_Olympus	2238.15	2056.13	968.116
P15529	CD46	UP000005640_9606_Olympus	9580.18	9671.15	10239.3
P15531	NME1	UP000005640_9606_Olympus	757044	743826	813336
P15559	NQO1	UP000005640_9606_Olympus	8588.1	8026.32	6371.58
P15586	GNS	UP000005640_9606_Olympus	87873.4	87940.3	94943.1
P15622	ZNF250	UP000005640_9606_Olympus	3063.61	3736.52	3669.56
P15735	PHKG2	UP000005640_9606_Olympus	36980.7	36821.3	37970.3
P15822	HIVEP1	UP000005640_9606_Olympus	812.082	964.634	673.707
P15848	ARSB	UP000005640_9606_Olympus	3469.37	3569.48	3629.51
P15880	RPS2	UP000005640_9606_Olympus	2.13254e+06	2.05977e+06	2.07454e+06
P15882	CHN1	UP000005640_9606_Olympus	3585.31	2901.97	3013.17
P15884	TCF4	UP000005640_9606_Olympus	2261.85	1754.58	1302.42
P15923	TCF3	UP000005640_9606_Olympus	5367.98	6647.5	5264.85
P15924	DSP	UP000005640_9606_Olympus	42681.8	40661.6	42911.6
P15927	RPA2	UP000005640_9606_Olympus	165832	159046	167663
P15954	COX7C	UP000005640_9606_Olympus	49897.9	50281.2	44957
P16066	NPR1	UP000005640_9606_Olympus	2862.44	3717.78	3673.75
P16070	CD44	UP000005640_9606_Olympus	5046.09	5436.7	5087.55
P16083	NQO2	UP000005640_9606_Olympus	26208.5	26931.1	27696.5
P16104	H2AX	UP000005640_9606_Olympus	13220.6	12397.8	10299.5
P16152	CBR1	UP000005640_9606_Olympus	375763	378577	378362
P16157	ANK1	UP000005640_9606_Olympus	15354.6	13915.1	16336.7
P16219	ACADS	UP000005640_9606_Olympus	33861	36280.6	35807.9
P16220	CREB1	UP000005640_9606_Olympus	47472.5	51910.6	49577.7
P16260	SLC25A16	UP000005640_9606_Olympus	3048.55	5615.83	4339.46
P16278	GLB1	UP000005640_9606_Olympus	61239.2	62509.1	63385.5
P16298	PPP3CB	UP000005640_9606_Olympus	124516	117751	125324
P16333	NCK1	UP000005640_9606_Olympus	54490.7	55004	57546.6
P16383	GCFC2	UP000005640_9606_Olympus	49130.2	51676.7	54050.7
P16402	H1-3	UP000005640_9606_Olympus	6701642	9687778	6031826
P16403	H1-2	UP000005640_9606_Olympus	626708	832236	1.03254e+06
P16435	POR	UP000005640_9606_Olympus	189345	188638	183818
P16591	FER	UP000005640_9606_Olympus	6165.22	6475.83	6170.09
P16615	ATP2A2	UP000005640_9606_Olympus	173754	174326	177728
P16870	CPE	UP000005640_9606_Olympus	4641.38	5187.48	4852.31
P16885	PLCG2	UP000005640_9606_Olympus	8758.17	8851.79	8371.84
P16930	FAH	UP000005640_9606_Olympus	99454.5	93720.2	96090.1
P16949	STMN1	UP000005640_9606_Olympus	1.03355e+06	1.04547e+06	1.13763e+06
P16989	YBX3	UP000005640_9606_Olympus	186891	183024	185182
P17014	ZNF12	UP000005640_9606_Olympus	874.372	492.484	404.009
P17017	ZNF14	UP000005640_9606_Olympus	1233.6	1712.42	1106.57
P17019	ZNF708	UP000005640_9606_Olympus	1490.02	943.805	1189.16
P17020	ZNF16	UP000005640_9606_Olympus	1347.54	1362.18	1139.99
P17023	ZNF19	UP000005640_9606_Olympus	194.526	343.97	438.09
P17026	ZNF22	UP000005640_9606_Olympus	24005.8	20498.8	21621.7
P17028	ZNF24	UP000005640_9606_Olympus	18632.7	16990.4	16979.3
P17029	ZKSCAN1	UP000005640_9606_Olympus	6747.1	7756.95	7624.71
P17036	ZNF3	UP000005640_9606_Olympus	1499.22	1350.64	1897.06
P17040	ZSCAN20	UP000005640_9606_Olympus	1092.62	553.443	483.482
P17041	ZNF32	UP000005640_9606_Olympus	980.173	1212.81	860.884
P17050	NAGA	UP000005640_9606_Olympus	143.068	715.908	1248.08
P17066	HSPA6	UP000005640_9606_Olympus	20251.4	22137.9	22887.4
P17096	HMGA1	UP000005640_9606_Olympus	317334	319968	347257
P17097	ZNF7	UP000005640_9606_Olympus	3790.75	4347.27	4645.39
P17098	ZNF8	UP000005640_9606_Olympus	4238.9	4732.63	4908.3
P17152	TMEM11	UP000005640_9606_Olympus	20354.1	17047.1	18178.6
P17174	GOT1	UP000005640_9606_Olympus	501903	476170	482130
P17181	IFNAR1	UP000005640_9606_Olympus	433.411	16.5882	NaN
P17252	PRKCA	UP000005640_9606_Olympus	31695.7	30951.6	34558.5
P17275	JUNB	UP000005640_9606_Olympus	1848.44	1941.42	2106.8
P17301	ITGA2	UP000005640_9606_Olympus	18694	17939.9	17487.1
P17302	GJA1	UP000005640_9606_Olympus	8412.28	7876.24	7943.39
P17405	SMPD1	UP000005640_9606_Olympus	4251.67	3836.42	4000.12
P17480	UBTF	UP000005640_9606_Olympus	151175	149352	152209
P17481;P31273	HOXB8;HOXC8	UP000005640_9606_Olympus	2911.38	3715.69	3353.79
P17482	HOXB9	UP000005640_9606_Olympus	37600.1	41049.7	39955.9
P17509	HOXB6	UP000005640_9606_Olympus	1371.93	1936.83	1657.31
P17535	JUND	UP000005640_9606_Olympus	6652.75	6786.68	5835.36
P17544	ATF7	UP000005640_9606_Olympus	7939.89	9095.17	8347.24
P17568	NDUFB7	UP000005640_9606_Olympus	5717.47	5611.29	5779.45
P17612	PRKACA	UP000005640_9606_Olympus	32194.1	27298.3	27990
P17655	CAPN2	UP000005640_9606_Olympus	101628	95620	98726.4
P17676	CEBPB	UP000005640_9606_Olympus	6031.86	4430.25	4975.13
P17677	GAP43	UP000005640_9606_Olympus	1098.1	789.859	1164.21
P17706	PTPN2	UP000005640_9606_Olympus	29177.6	28126.6	28879.5
P17707	AMD1	UP000005640_9606_Olympus	10378.2	10421.8	10398.2
P17752	TPH1	UP000005640_9606_Olympus	5067.92	5509.1	5663.51
P17812	CTPS1	UP000005640_9606_Olympus	305103	291406	311413
P17844	DDX5	UP000005640_9606_Olympus	915458	918412	909996
P17858	PFKL	UP000005640_9606_Olympus	252452	240438	259893
P17900	GM2A	UP000005640_9606_Olympus	20679.1	20082.4	21595.1
P17931	LGALS3	UP000005640_9606_Olympus	7731.28	6778.81	7468.41
P17948	FLT1	UP000005640_9606_Olympus	1490.5	1831.79	2468.83
P17980	PSMC3	UP000005640_9606_Olympus	299365	308707	311853
P17987	TCP1	UP000005640_9606_Olympus	744995	724991	730065
P18031	PTPN1	UP000005640_9606_Olympus	96286.7	98659	96266.1
P18065	IGFBP2	UP000005640_9606_Olympus	5505.9	4681.44	2906.77
P18074	ERCC2	UP000005640_9606_Olympus	39699.1	37811.6	38803.5
P18075	BMP7	UP000005640_9606_Olympus	1684.39	474.213	812.231
P18077	RPL35A	UP000005640_9606_Olympus	865176	869586	892458
P18084	ITGB5	UP000005640_9606_Olympus	6426.98	7088.31	6247.17
P18085	ARF4	UP000005640_9606_Olympus	238923	237976	245629
P18124	RPL7	UP000005640_9606_Olympus	753859	759856	763633
P18206	VCL	UP000005640_9606_Olympus	501735	493127	499094
P18433	PTPRA	UP000005640_9606_Olympus	13553.3	14781.8	14573.5
P18440	NAT1	UP000005640_9606_Olympus	5780.48	7220.16	5802.27
P18583	SON	UP000005640_9606_Olympus	109068	105879	106159
P18615	NELFE	UP000005640_9606_Olympus	86873.6	84160.2	86027.8
P18621	RPL17	UP000005640_9606_Olympus	658458	660568	637528
P18669	PGAM1	UP000005640_9606_Olympus	1.13045e+06	1.12651e+06	1.18294e+06
P18754	RCC1	UP000005640_9606_Olympus	873275	863855	865407
P18827	SDC1	UP000005640_9606_Olympus	9064.16	8614.03	9526.15
P18846	ATF1	UP000005640_9606_Olympus	7282.92	1413.93	2567.13
P18847	ATF3	UP000005640_9606_Olympus	11569.3	10949.7	10192.5
P18850	ATF6	UP000005640_9606_Olympus	3200.46	3986.09	4378.93
P18858	LIG1	UP000005640_9606_Olympus	125610	127155	127128
P18859	ATP5PF	UP000005640_9606_Olympus	66496.7	63057	66307.4
P18887	XRCC1	UP000005640_9606_Olympus	136722	136477	141302
P19021	PAM	UP000005640_9606_Olympus	13127.2	9808.18	8931.5
P19022	CDH2	UP000005640_9606_Olympus	8180.62	7679.48	6926.87
P19086	GNAZ	UP000005640_9606_Olympus	8082.55	9065.93	7458.02
P19099	CYP11B2	UP000005640_9606_Olympus	93158.1	94131.2	102594
P19174	PLCG1	UP000005640_9606_Olympus	53801.9	51978.8	52937.9
P19256	CD58	UP000005640_9606_Olympus	3322.34	3644.82	2942.73
P19320	VCAM1	UP000005640_9606_Olympus	1412.19	1437.16	2158.24
P19338	NCL	UP000005640_9606_Olympus	2984819	2886523	2967682
P19367	HK1	UP000005640_9606_Olympus	404203	395948	395531
P19387	POLR2C	UP000005640_9606_Olympus	78855.7	73326	74728.6
P19388	POLR2E	UP000005640_9606_Olympus	119503	119028	119695
P19404	NDUFV2	UP000005640_9606_Olympus	86905.7	84966.8	85569.5
P19419	ELK1	UP000005640_9606_Olympus	3374.35	3908.93	3611.8
P19440	GGT1	UP000005640_9606_Olympus	2032.28	2101.3	1886.31
P19447	ERCC3	UP000005640_9606_Olympus	36376	33753.4	36503.3
P19474	TRIM21	UP000005640_9606_Olympus	7720.3	9519.31	7167.52
P19484	TFEB	UP000005640_9606_Olympus	557.85	561.63	396.534
P19525	EIF2AK2	UP000005640_9606_Olympus	81616.7	81513.2	82458.9
P19532	TFE3	UP000005640_9606_Olympus	3171.51	2946.09	3125.81
P19544	WT1	UP000005640_9606_Olympus	684.998	1011.07	823.877
P19622	EN2	UP000005640_9606_Olympus	3898.41	5073.48	4122.83
P19623	SRM	UP000005640_9606_Olympus	777551	827969	810891
P19634	SLC9A1	UP000005640_9606_Olympus	2930.99	3405.66	2969.47
P19784	CSNK2A2	UP000005640_9606_Olympus	49774	49295.4	50818
P19793	RXRA	UP000005640_9606_Olympus	12281.1	12293.3	13032.3
P19838	NFKB1	UP000005640_9606_Olympus	27391.3	24422.1	26044
P19971	TYMP	UP000005640_9606_Olympus	527.984	409.603	406.786
P20020	ATP2B1	UP000005640_9606_Olympus	44146.5	44257.3	44144.2
P20042	EIF2S2	UP000005640_9606_Olympus	106404	105490	108418
P20073	ANXA7	UP000005640_9606_Olympus	164476	164010	170225
P20226	TBP	UP000005640_9606_Olympus	55508.9	57561.9	56589.5
P20248	CCNA2	UP000005640_9606_Olympus	19311.4	17555.1	18490.8
P20265	POU3F2	UP000005640_9606_Olympus	5077.54	4900.17	5889.92
P20290	BTF3	UP000005640_9606_Olympus	163238	153821	176262
P20336	RAB3A	UP000005640_9606_Olympus	5287.41	6728.96	7126.36
P20337	RAB3B	UP000005640_9606_Olympus	1561.87	1333.35	902.91
P20338	RAB4A	UP000005640_9606_Olympus	62444.7	65535.7	65486.7
P20339	RAB5A	UP000005640_9606_Olympus	307053	307441	318713
P20340	RAB6A	UP000005640_9606_Olympus	217178	220454	226988
P20585	MSH3	UP000005640_9606_Olympus	29922.2	28498.1	28988.6
P20618	PSMB1	UP000005640_9606_Olympus	377773	346965	355234
P20645	M6PR	UP000005640_9606_Olympus	30487.4	26877.1	28015.8
P20674	COX5A	UP000005640_9606_Olympus	228291	235958	227788
P20700	LMNB1	UP000005640_9606_Olympus	409820	406496	422029
P20702	ITGAX	UP000005640_9606_Olympus	61766.5	62087.6	66009.4
P20719	HOXA5	UP000005640_9606_Olympus	4963.81	4571.44	4503.19
P20742	PZP	UP000005640_9606_Olympus	6806.54	1546.87	975.404
P20749	BCL3	UP000005640_9606_Olympus	135.428	227.532	148.918
P20774	OGN	UP000005640_9606_Olympus	2349.45	1418.41	2022.33
P20810	CAST	UP000005640_9606_Olympus	39679.2	41201.8	40326.2
P20839	IMPDH1	UP000005640_9606_Olympus	128920	125155	114854
P20908	COL5A1	UP000005640_9606_Olympus	3455.21	2446.27	2781.75
P20933	AGA	UP000005640_9606_Olympus	47368.6	45339.2	41824.2
P20936	RASA1	UP000005640_9606_Olympus	13623.4	14400.7	15137.6
P20962	PTMS	UP000005640_9606_Olympus	664677	628111	677507
P21108	PRPS1L1	UP000005640_9606_Olympus	1469.96	NaN	899.548
P21127	CDK11B	UP000005640_9606_Olympus	132248	130738	130476
P21266	GSTM3	UP000005640_9606_Olympus	167608	154018	156148
P21281	ATP6V1B2	UP000005640_9606_Olympus	150221	148896	155086
P21283	ATP6V1C1	UP000005640_9606_Olympus	58976.9	57809.1	60381.2
P21333	FLNA	UP000005640_9606_Olympus	309713	310458	315108
P21359	NF1	UP000005640_9606_Olympus	83938.4	85868.7	81435.4
P21397	MAOA	UP000005640_9606_Olympus	25641.9	27036.1	26982.6
P21399	ACO1	UP000005640_9606_Olympus	58168.6	57372	56469.1
P21453	S1PR1	UP000005640_9606_Olympus	2426.48	1711.96	1382.74
P21579	SYT1	UP000005640_9606_Olympus	7094.81	4421.88	5806.96
P21580	TNFAIP3	UP000005640_9606_Olympus	1952.7	2579.45	2033.62
P21583	KITLG	UP000005640_9606_Olympus	758.022	483.042	855.362
P21589	NT5E	UP000005640_9606_Olympus	1320.15	1448.09	1139.64
P21675	TAF1	UP000005640_9606_Olympus	15844	13911	14907.2
P21731	TBXA2R	UP000005640_9606_Olympus	1010.48	945.327	760.119
P21741	MDK	UP000005640_9606_Olympus	10064.5	9644.36	10242.1
P21796	VDAC1	UP000005640_9606_Olympus	731971	732909	745303
P21802	FGFR2	UP000005640_9606_Olympus	421.906	1560.37	1124.34
P21912	SDHB	UP000005640_9606_Olympus	136303	131975	134074
P21926	CD9	UP000005640_9606_Olympus	20587.9	19116.7	19206.9
P21953	BCKDHB	UP000005640_9606_Olympus	13363.5	13692.6	12907.6
P21964	COMT	UP000005640_9606_Olympus	76098.4	73534.1	74930
P21980	TGM2	UP000005640_9606_Olympus	6547.46	6758.33	6556.76
P22033	MMUT	UP000005640_9606_Olympus	86383.5	88522.5	88416.5
P22059	OSBP	UP000005640_9606_Olympus	128324	124783	126009
P22061	PCMT1	UP000005640_9606_Olympus	357196	347988	350763
P22087	FBL	UP000005640_9606_Olympus	629364	653947	658688
P22102	GART	UP000005640_9606_Olympus	1116327	1.08734e+06	1.10434e+06
P22223	CDH3	UP000005640_9606_Olympus	2144.36	1940.15	1164.1
P22234	PAICS	UP000005640_9606_Olympus	876609	894450	904890
P22303	ACHE	UP000005640_9606_Olympus	532.161	463.363	688.654
P22307	SCP2	UP000005640_9606_Olympus	271886	274160	286334
P22314	UBA1	UP000005640_9606_Olympus	928541	956071	931916
P22392	NME2	UP000005640_9606_Olympus	4841603	4.91225e+06	4945892
P22413	ENPP1	UP000005640_9606_Olympus	18764.6	17803.1	19865.5
P22415	USF1	UP000005640_9606_Olympus	4837.25	4715.56	2760.83
P22455	FGFR4	UP000005640_9606_Olympus	1234.3	220.023	381.381
P22466	GAL	UP000005640_9606_Olympus	1503.88	1448.04	1935.18
P22492	H1-6	UP000005640_9606_Olympus	5129.51	5489.36	4755.9
P22570	FDXR	UP000005640_9606_Olympus	59896.7	57765.1	58723.7
P22607	FGFR3	UP000005640_9606_Olympus	7001.06	4143.68	85.4735
P22626	HNRNPA2B1	UP000005640_9606_Olympus	5529433	5.38278e+06	5513588
P22670	RFX1	UP000005640_9606_Olympus	29733.3	28828.5	29723.4
P22681	CBL	UP000005640_9606_Olympus	40054.7	36723.6	36455.9
P22694	PRKACB	UP000005640_9606_Olympus	188379	181907	182821
P22695	UQCRC2	UP000005640_9606_Olympus	167232	171280	170674
P22830	FECH	UP000005640_9606_Olympus	49799.8	49975.7	49260.3
P22897	MRC1	UP000005640_9606_Olympus	3775.76	4233.9	3994.28
P23025	XPA	UP000005640_9606_Olympus	6594.86	6325.39	7024.38
P23142	FBLN1	UP000005640_9606_Olympus	2674.65	1791.94	1443.98
P23193	TCEA1	UP000005640_9606_Olympus	271144	271207	271671
P23229	ITGA6	UP000005640_9606_Olympus	9789.9	8499.49	9848.08
P23246	SFPQ	UP000005640_9606_Olympus	1.20384e+06	1.21168e+06	1.21979e+06
P23258	TUBG1	UP000005640_9606_Olympus	164555	166042	161816
P23284	PPIB	UP000005640_9606_Olympus	662341	674451	653730
P23297	S100A1	UP000005640_9606_Olympus	1740.8	91.9477	358.933
P23368	ME2	UP000005640_9606_Olympus	88215.2	90704.6	90980.8
P23378	GLDC	UP000005640_9606_Olympus	10541.4	8811.16	10306.4
P23381	WARS1	UP000005640_9606_Olympus	384375	385960	387684
P23396	RPS3	UP000005640_9606_Olympus	1.87599e+06	1883455	1.92962e+06
P23434	GCSH	UP000005640_9606_Olympus	44465.6	37266.8	33745.2
P23443	RPS6KB1	UP000005640_9606_Olympus	57857.5	55421.4	57598.4
P23458	JAK1	UP000005640_9606_Olympus	12523	13141.3	13032.2
P23468	PTPRD	UP000005640_9606_Olympus	29306.2	25694.6	28288.1
P23469	PTPRE	UP000005640_9606_Olympus	547.927	569.907	613.871
P23470	PTPRG	UP000005640_9606_Olympus	8692.18	9078.13	9251.22
P23471	PTPRZ1	UP000005640_9606_Olympus	2239.58	1953.03	2270.46
P23508	MCC	UP000005640_9606_Olympus	7626.7	8903.28	9959.89
P23511	NFYA	UP000005640_9606_Olympus	3969.09	4540.11	5071.75
P23526	AHCY	UP000005640_9606_Olympus	1.74884e+06	1.64521e+06	1.70486e+06
P23528	CFL1	UP000005640_9606_Olympus	1.37797e+06	1.42651e+06	1392000
P23588	EIF4B	UP000005640_9606_Olympus	306997	282810	297691
P23610	F8A3	UP000005640_9606_Olympus	13435.8	12988.2	15090.8
P23634	ATP2B4	UP000005640_9606_Olympus	20273.3	19259.9	19344.9
P23677	ITPKA	UP000005640_9606_Olympus	1392.04	1052.57	1117.65
P23743	DGKA	UP000005640_9606_Olympus	4982.07	4338.7	5116.04
P23760	PAX3	UP000005640_9606_Olympus	3757.14	3241.17	3805.47
P23771	GATA3	UP000005640_9606_Olympus	725.123	282.664	326.051
P23786	CPT2	UP000005640_9606_Olympus	78312.7	80348.8	81536.7
P23919	DTYMK	UP000005640_9606_Olympus	78849.6	79082.4	77815.6
P23921	RRM1	UP000005640_9606_Olympus	163964	168144	163797
P24043	LAMA2	UP000005640_9606_Olympus	4324.14	1619.15	5723.14
P24278	ZBTB25	UP000005640_9606_Olympus	317.193	642.747	429.22
P24311	COX7B	UP000005640_9606_Olympus	1423.44	1550.73	821.769
P24386	CHM	UP000005640_9606_Olympus	22743.7	22170.3	21657.7
P24390	KDELR1	UP000005640_9606_Olympus	3657.79	3746.03	4448.15
P24468	NR2F2	UP000005640_9606_Olympus	26124.1	25347	26808.3
P24534	EEF1B2	UP000005640_9606_Olympus	1.76438e+06	1.78833e+06	1.88064e+06
P24539	ATP5PB	UP000005640_9606_Olympus	273153	244599	254217
P24588	AKAP5	UP000005640_9606_Olympus	1469.97	523.816	1015.71
P24666	ACP1	UP000005640_9606_Olympus	295600	300891	297456
P24723	PRKCH	UP000005640_9606_Olympus	3683.81	3807.06	3142.14
P24752	ACAT1	UP000005640_9606_Olympus	1.05468e+06	1.05166e+06	1.04631e+06
P24821	TNC	UP000005640_9606_Olympus	1021.29	2215.18	1909.48
P24863	CCNC	UP000005640_9606_Olympus	7321.47	8555.24	8874.23
P24864	CCNE1	UP000005640_9606_Olympus	616.961	1077.47	1099.12
P24928	POLR2A	UP000005640_9606_Olympus	123275	121692	121886
P24941	CDK2	UP000005640_9606_Olympus	200154	204550	198103
P25054	APC	UP000005640_9606_Olympus	5857.51	6430.81	5961.97
P25098	GRK2	UP000005640_9606_Olympus	19513.1	20214.8	20805.5
P25205	MCM3	UP000005640_9606_Olympus	732795	726419	726144
P25208	NFYB	UP000005640_9606_Olympus	22016.1	16528.4	19064.6
P25325	MPST	UP000005640_9606_Olympus	80728.3	81591.9	81523.2
P25391	LAMA1	UP000005640_9606_Olympus	6521.33	5217.3	5680.69
P25398	RPS12	UP000005640_9606_Olympus	679380	677731	704021
P25440	BRD2	UP000005640_9606_Olympus	131580	131932	130509
P25445	FAS	UP000005640_9606_Olympus	3919.19	5061.13	4774.83
[truncated: 7,793 more rows]

## Sheet: SNv18_1000ng_30min
PG.ProteinGroups	PG.Genes	PG.FastaFiles	[1] 20230324_OLEP08_1000ng_30min_180K_2Th_2p5ms_cycle0p5s_HEK_01.raw.PG.Quantity	[2] 20230324_OLEP08_1000ng_30min_180K_2Th_2p5ms_cycle0p5s_HEK_02.raw.PG.Quantity	[3] 20230324_OLEP08_1000ng_30min_180K_2Th_2p5ms_cycle0p5s_HEK_03.raw.PG.Quantity
A0A024RBG1	NUDT4B	UP000005640_9606_Olympus	10034.6	10230.6	9535.82
A0A096LNH4;Q9BQS2;X6R8R1	LOC102724488;SYT15;SYT15B	UP000005640_9606_Olympus	297.875	NaN	227.974
A0A096LP01	SMIM26	UP000005640_9606_Olympus	2781.41	2057.17	2234.11
A0A0B4J2D5;P0DPI2	GATD3B;GATD3	UP000005640_9606_Olympus	110444	110457	108749
A0A0B4J2E5	LOC102724159	UP000005640_9606_Olympus	145370	145546	144462
A0A0B4J2F0	PIGBOS1	UP000005640_9606_Olympus	6267.75	6632.18	5993.7
A0A0U1RRE5	NBDY	UP000005640_9606_Olympus	12799.8	10864.2	12434.8
A0A1B0GTH6	CSNKA2IP	UP000005640_9606_Olympus	4329.35	4399.75	3854.57
A0A1W2PQ72	LOC100421372	UP000005640_9606_Olympus	4540.33	5012.64	5171.19
A0A2R8Y619	H2BK1	UP000005640_9606_Olympus	28093.5	21465.1	24164.2
A0A2Z4LIS9	FOXO3B	UP000005640_9606_Olympus	6047.45	5383.68	6141.8
A0A3B3IRV3	MCTS2	UP000005640_9606_Olympus	5486.7	5388.44	5276.87
A0A494C1R9;A6NKD2;P0CV98;P0CV99;P0CW00;P0CW01;Q01534	TSPY9;TSPY2;TSPY3;TSPY4;TSPY8;TSPY10;TSPY1	UP000005640_9606_Olympus	7434.17	8418.32	7934.89
A0AV96	RBM47	UP000005640_9606_Olympus	2965.66	3204.43	2780.42
A0AVF1	TTC26	UP000005640_9606_Olympus	28975.2	28386.3	28670.9
A0AVI4	TMEM129	UP000005640_9606_Olympus	2394.13	3419.37	2961.05
A0AVK6	E2F8	UP000005640_9606_Olympus	1662.47	1459.49	1524.11
A0AVT1	UBA6	UP000005640_9606_Olympus	86770.3	86752.7	86562.6
A0FGR8	ESYT2	UP000005640_9606_Olympus	31536	32018.6	31836.9
A0JLT2	MED19	UP000005640_9606_Olympus	11312.6	10647.9	11489.9
A0JNW5	UHRF1BP1L	UP000005640_9606_Olympus	11296.1	11033	10857.7
A0MZ66	SHTN1	UP000005640_9606_Olympus	31488.1	31303.9	31952.8
A0PJW6	TMEM223	UP000005640_9606_Olympus	13735	14311	13624.5
A0PJZ3	GXYLT2	UP000005640_9606_Olympus	920.726	890.293	850.736
A1A4S6	ARHGAP10	UP000005640_9606_Olympus	5309.4	5315.57	5230.19
A1KXE4	FAM168B	UP000005640_9606_Olympus	18906.4	18004.4	17955.3
A1L020	MEX3A	UP000005640_9606_Olympus	9272.08	10752.6	10357.2
A1L0T0	ILVBL	UP000005640_9606_Olympus	35548.7	36046.5	36353.2
A1L170	C1orf226	UP000005640_9606_Olympus	6330.91	7417.36	7430.25
A1L390	PLEKHG3	UP000005640_9606_Olympus	4572.89	4728.75	4772.77
A1L3X0	ELOVL7	UP000005640_9606_Olympus	2658.2	3221.48	3875.86
A1X283	SH3PXD2B	UP000005640_9606_Olympus	47306.3	47277.1	48100.9
A1XBS5	CIBAR1	UP000005640_9606_Olympus	4860.71	4587.89	4540.6
A2A3K4	PTPDC1	UP000005640_9606_Olympus	2180.08	1839.73	1673.1
A2AJT9	BCLAF3	UP000005640_9606_Olympus	3913.91	3583.71	3505.98
A2RRP1	NBAS	UP000005640_9606_Olympus	16681	16386	16743.7
A2RTX5	TARS3	UP000005640_9606_Olympus	110937	110667	107688
A2RU49	HYKK	UP000005640_9606_Olympus	7628.56	7399.51	7804.2
A2RU67	FAM234B	UP000005640_9606_Olympus	4103.25	3975.18	3760.2
A2RUB1	MEIOC	UP000005640_9606_Olympus	973.357	999.29	879.351
A2RUC4	TYW5	UP000005640_9606_Olympus	11703.3	11639.8	11563.5
A2RUS2	DENND3	UP000005640_9606_Olympus	21539.4	20075.2	20469.1
A2VDF0	FUOM	UP000005640_9606_Olympus	8209.2	8611.27	8086.35
A2VDJ0	TMEM131L	UP000005640_9606_Olympus	2942.52	3004.2	3226.33
A3KMH1	VWA8	UP000005640_9606_Olympus	21652.7	21789.5	21410.2
A3KN83	SBNO1	UP000005640_9606_Olympus	18997.1	19054.7	18644.6
A4D126	CRPPA	UP000005640_9606_Olympus	5043.22	6476.94	7373.28
A4D1E1	ZNF804B	UP000005640_9606_Olympus	9325.83	9659.06	10780.5
A4D1E9	GTPBP10	UP000005640_9606_Olympus	47602.4	47353.8	48031.3
A4D1P6	WDR91	UP000005640_9606_Olympus	35540.5	34907.7	35168.9
A4D1S0	KLRG2	UP000005640_9606_Olympus	6684.9	6613.69	6681.96
A4D1U4	DENND11	UP000005640_9606_Olympus	10332.3	11895.8	10836.7
A4D2B0	MBLAC1	UP000005640_9606_Olympus	4954.15	5622.29	5536.2
A4D2P6	GRID2IP	UP000005640_9606_Olympus	1154.93	736.636	561.423
A5A3E0	POTEF	UP000005640_9606_Olympus	38832.9	36671.6	36261.1
A5D8V6	VPS37C	UP000005640_9606_Olympus	8819.75	9043.05	9788.58
A5PL33	KRBA1	UP000005640_9606_Olympus	2560.4	915.035	1187.26
A5PLL7	PEDS1	UP000005640_9606_Olympus	3068.58	2408.03	3072.67
A5PLN9	TRAPPC13	UP000005640_9606_Olympus	14412.1	13570.1	12707.1
A5YKK6	CNOT1	UP000005640_9606_Olympus	75885.8	76110.4	75653.4
A6H8Y1	BDP1	UP000005640_9606_Olympus	6064.1	7140.02	6640.81
A6NCE7;Q9GZQ8	MAP1LC3B2;MAP1LC3B	UP000005640_9606_Olympus	54248.8	55609.9	53770.2
A6NCS6	C2orf72	UP000005640_9606_Olympus	2735.22	1863.67	1851.29
A6ND36	FAM83G	UP000005640_9606_Olympus	2947.29	2656.5	2845.83
A6NDB9	PALM3	UP000005640_9606_Olympus	4799.32	4383.58	5201.53
A6NDE4;A6NEQ0;P0C7P1;P0DJD3;P0DJD4;Q15415	RBMY1B;RBMY1E;RBMY1D;RBMY1A1;RBMY1C;RBMY1J	UP000005640_9606_Olympus	9126.61	10158.9	9633.04
A6NDG6	PGP	UP000005640_9606_Olympus	126100	124635	123602
A6NDU8	RIMOC1	UP000005640_9606_Olympus	19635.4	20605.7	20311.7
A6NDX5	ZNF840P	UP000005640_9606_Olympus	59.2704	218.754	NaN
A6NED2	RCCD1	UP000005640_9606_Olympus	19335.7	18921.7	19153.5
A6NFI3	ZNF316	UP000005640_9606_Olympus	7217.27	7556.61	7101.93
A6NFQ2	TCAF2	UP000005640_9606_Olympus	41368.7	38793.1	40039
A6NFY7	SDHAF1	UP000005640_9606_Olympus	2197.98	2296.99	2347.71
A6NGB9	WIPF3	UP000005640_9606_Olympus	6003.06	2683.77	1887.17
A6NGN9	IGLON5	UP000005640_9606_Olympus	16290.3	12225.8	14872.9
A6NGU5;P19440;P36268	GGT3P;GGT1;GGT2P	UP000005640_9606_Olympus	2381.18	2057.95	1452
A6NHR9	SMCHD1	UP000005640_9606_Olympus	39180.7	39270.2	39462.3
A6NHX0	CASTOR2	UP000005640_9606_Olympus	16114	15542.6	15701.8
A6NIH7	UNC119B	UP000005640_9606_Olympus	50077.9	52351.4	51239.6
A6NJ78	METTL15	UP000005640_9606_Olympus	20812.1	20675.3	19947.5
A6NK58	LIPT2	UP000005640_9606_Olympus	5639.04	5809.85	5184.1
A6NKD9	CCDC85C	UP000005640_9606_Olympus	12821.1	13146.9	13170.2
A6NKF1	SAC3D1	UP000005640_9606_Olympus	18600.2	19264.6	19052.9
A6NLX3	SPDYE4	UP000005640_9606_Olympus	15311.5	NaN	10969.1
A6NM62	LRRC53	UP000005640_9606_Olympus	82.1102	85.3633	131.008
A6NNL5	C15orf61	UP000005640_9606_Olympus	4618.49	5279.34	5380.31
A6NNY8	USP27X	UP000005640_9606_Olympus	1370.18	1458.47	1202.92
A6QL63	BTBD11	UP000005640_9606_Olympus	3061.92	4628.97	3631.21
A7E2V4	ZSWIM8	UP000005640_9606_Olympus	11104.2	10942	10763.2
A7KAX9	ARHGAP32	UP000005640_9606_Olympus	3106.65	2882.35	2749.53
A7MCY6	TBKBP1	UP000005640_9606_Olympus	2049.52	1690.05	1678.76
A8CG34	POM121C	UP000005640_9606_Olympus	49374.5	46553.3	47776.8
A8K0R7	ZNF839	UP000005640_9606_Olympus	1903.49	NaN	1846.6
A8K855	EFCAB7	UP000005640_9606_Olympus	4159.22	3327.2	3133.84
A8K8P3	SFI1	UP000005640_9606_Olympus	3267.33	2697.17	2647.49
A8MPS7	YDJC	UP000005640_9606_Olympus	7414.21	7066.06	7315.78
A8MT69	CENPX	UP000005640_9606_Olympus	6711.15	6749	7020.88
A8MTT3	CEBPZOS	UP000005640_9606_Olympus	18070.1	17105.2	18525.4
A8MTY0	ZNF724	UP000005640_9606_Olympus	3191.44	3299.58	3123.59
A8MTZ0	BBIP1	UP000005640_9606_Olympus	268.477	325.703	258.237
A8MU93	C17orf100	UP000005640_9606_Olympus	1378	844.727	1009.13
A8MVW0	FAM171A2	UP000005640_9606_Olympus	16908.6	15744.5	17627.4
A8MW92	PHF20L1	UP000005640_9606_Olympus	14831.7	15117.9	14699.5
A8MW99	MEI4	UP000005640_9606_Olympus	2639.45	2419.88	2035.51
A8MWD9;P62308	SNRPGP15;SNRPG	UP000005640_9606_Olympus	126074	126892	126484
A8MWL7;Q9NUH8	TMEM14DP;TMEM14B	UP000005640_9606_Olympus	1298.49	1222.33	934.538
A8MWY0	ELAPOR2	UP000005640_9606_Olympus	5471.98	4492.28	4446.45
A8MXV4	NUDT19	UP000005640_9606_Olympus	26848.7	27875.5	27290.9
A9QM74	KPNA7	UP000005640_9606_Olympus	698.757	800.563	773.959
A9UHW6	MIF4GD	UP000005640_9606_Olympus	12388.3	11983.9	12605
B0YJ81	HACD1	UP000005640_9606_Olympus	5452.82	4397.56	4124.5
B2RBV5		UP000005640_9606_Olympus	4132.08	3700.86	3822.71
B2RTY4	MYO9A	UP000005640_9606_Olympus	28958.3	29366.2	28492.1
B2RUZ4	SMIM1	UP000005640_9606_Olympus	2156.75	2095.67	2006.72
B3KNS4	ERVK3-1	UP000005640_9606_Olympus	18043.5	17411.4	18117.2
B3KU38;P0DPB3	IQCJ-SCHIP1;SCHIP1	UP000005640_9606_Olympus	4922.18	4062.22	3689.43
B5ME19;Q99613	EIF3CL;EIF3C	UP000005640_9606_Olympus	267323	266773	270829
B7Z6K7	ZNF814	UP000005640_9606_Olympus	771.14	1158.2	244.132
B7ZAQ6;P0CG08	GPR89A;GPR89B	UP000005640_9606_Olympus	17288.1	17555.3	17227.4
B9A064	IGLL5	UP000005640_9606_Olympus	18477.9	18044.1	21236.7
C4AMC7;Q6VEQ5	WASH3P;WASH2P	UP000005640_9606_Olympus	40719.8	36931.4	38597.9
C9J798;O43374	RASA4B;RASA4	UP000005640_9606_Olympus	4120.51	4061.8	4039.26
C9J7I0	UMAD1	UP000005640_9606_Olympus	2304.37	1734.76	2097.37
C9JA33;Q8IXS6	PALM2AKAP2;PALM2	UP000005640_9606_Olympus	2431.91	2076.6	2442.94
C9JLR9	ZFTA	UP000005640_9606_Olympus	2184.11	1774.55	2068.52
C9JLW8	MCRIP1	UP000005640_9606_Olympus	56893.4	57409.9	57012
C9JRZ8	AKR1B15	UP000005640_9606_Olympus	7183.91	8000.89	8220.63
C9JTQ0	ANKRD63	UP000005640_9606_Olympus	3600.97	3874.47	3964.2
CON__A2I7N0	TREMBL:A2I7N0;Q28922;Q3ZEJ6	contaminants_for_Spectronaut	144091	147524	145777
CON__A2I7N1	TREMBL:A2I7N1	contaminants_for_Spectronaut	1510.65	1508.95	1247.78
CON__A2I7N3	TREMBL:A2I7N3;Q27984	contaminants_for_Spectronaut	77008.1	79212.6	78130.3
CON__ENSEMBL:ENSBTAP00000006074	(Bos	contaminants_for_Spectronaut	12550	11913	12633.6
CON__ENSEMBL:ENSBTAP00000007350	(Bos	contaminants_for_Spectronaut	25446.9	24169	24754.2
CON__ENSEMBL:ENSBTAP00000011227	(Bos	contaminants_for_Spectronaut	1459.6	1636.61	1150.14
CON__ENSEMBL:ENSBTAP00000013050	(Bos	contaminants_for_Spectronaut	10223	10400.4	10641.2
CON__ENSEMBL:ENSBTAP00000014147	(Bos	contaminants_for_Spectronaut	23755.2	24547.3	23387.6
CON__ENSEMBL:ENSBTAP00000016046	(Bos	contaminants_for_Spectronaut	37765.7	37740.7	37769.2
CON__ENSEMBL:ENSBTAP00000016285	(Bos	contaminants_for_Spectronaut	2304.82	2130.17	2078.45
CON__ENSEMBL:ENSBTAP00000018229	(Bos	contaminants_for_Spectronaut	143067	141319	142014
CON__ENSEMBL:ENSBTAP00000018574	(Bos	contaminants_for_Spectronaut	37679.1	37567	37449.4
CON__ENSEMBL:ENSBTAP00000023055	(Bos	contaminants_for_Spectronaut	3913.79	3996.52	3962.03
CON__ENSEMBL:ENSBTAP00000023402	(Bos	contaminants_for_Spectronaut	9362.79	9723.11	9058.17
CON__ENSEMBL:ENSBTAP00000024146	(Bos	contaminants_for_Spectronaut	524857	526169	522267
CON__ENSEMBL:ENSBTAP00000024462	(Bos	contaminants_for_Spectronaut	67403.7	68951.1	67672.5
CON__ENSEMBL:ENSBTAP00000025008	(Bos	contaminants_for_Spectronaut	6422.28	5246.25	5451.78
CON__ENSEMBL:ENSBTAP00000031360	(Bos	contaminants_for_Spectronaut	4562.98	5110.83	5571.52
CON__ENSEMBL:ENSBTAP00000031900	(Bos	contaminants_for_Spectronaut	8546.07	8268.43	8391.82
CON__ENSEMBL:ENSBTAP00000032840	(Bos	contaminants_for_Spectronaut	20477.2	21187.4	20671.7
CON__ENSEMBL:ENSBTAP00000034412	(Bos	contaminants_for_Spectronaut	34793.7	35263.7	34621.4
CON__ENSEMBL:ENSBTAP00000037665	(Bos	contaminants_for_Spectronaut	30282.9	30394.2	30371.6
CON__ENSEMBL:ENSBTAP00000038329	(Bos	contaminants_for_Spectronaut	64288.8	63332.4	63658.1
CON__P00735	SWISS-PROT:P00735	contaminants_for_Spectronaut	21584.4	20758.3	20193.9
CON__P00761	SWISS-PROT:P00761|TRYP_PIG	contaminants_for_Spectronaut	434220	414958	411965
CON__P00978	SWISS-PROT:P00978	contaminants_for_Spectronaut	56902.8	56600.2	57909.1
CON__P01030	SWISS-PROT:P01030	contaminants_for_Spectronaut	82697.5	83987.9	83885.1
CON__P01044-1	SWISS-PROT:P01044-1	contaminants_for_Spectronaut	157507	158289	159788
CON__P01045-1	SWISS-PROT:P01045-1	contaminants_for_Spectronaut	16316.3	16653.6	17613.3
CON__P01966	SWISS-PROT:P01966	contaminants_for_Spectronaut	95279.9	91500	92523.5
CON__P02070	SWISS-PROT:P02070	contaminants_for_Spectronaut	100384	100903	99864.5
CON__P02533;P02533	SWISS-PROT:P02533;KRT14	contaminants_for_Spectronaut;UP000005640_9606_Olympus	4730.66	4465.39	4532.32
CON__P02584	SWISS-PROT:P02584	contaminants_for_Spectronaut	265226	256382	260069
CON__P02672	SWISS-PROT:P02672	contaminants_for_Spectronaut	8650.9	7901.14	8016.27
CON__P02676	SWISS-PROT:P02676	contaminants_for_Spectronaut	13480.1	11974.4	11935.1
CON__P02768-1;P02768	SWISS-PROT:P02768-1;ALB	contaminants_for_Spectronaut;UP000005640_9606_Olympus	9824.87	10940.8	10452.5
CON__P02769	SWISS-PROT:P02769	contaminants_for_Spectronaut	3.52617e+06	3.52276e+06	3531945
CON__P04258	SWISS-PROT:P04258	contaminants_for_Spectronaut	12287.7	12616.7	12240.2
CON__P05787;P05787	SWISS-PROT:P05787;KRT8	contaminants_for_Spectronaut;UP000005640_9606_Olympus	82336.2	77118.5	74947.1
CON__P06868	SWISS-PROT:P06868	contaminants_for_Spectronaut	52424.3	51454.6	52376.3
CON__P07224	SWISS-PROT:P07224	contaminants_for_Spectronaut	19379.9	19778.2	20081
CON__P12763	SWISS-PROT:P12763	contaminants_for_Spectronaut	1554117	1.55551e+06	1.55484e+06
CON__P13645;P13645	SWISS-PROT:P13645;KRT10	contaminants_for_Spectronaut;UP000005640_9606_Olympus	1965.46	1341.29	1511.37
CON__P15497	SWISS-PROT:P15497	contaminants_for_Spectronaut	377132	376102	368906
CON__P15636	SWISS-PROT:P15636	contaminants_for_Spectronaut	66746.5	65348	67664.4
CON__P17690	SWISS-PROT:P17690	contaminants_for_Spectronaut	64693	65196.7	64556.1
CON__P17697	SWISS-PROT:P17697	contaminants_for_Spectronaut	43988.9	41802.3	44550.4
CON__P28800	SWISS-PROT:P28800	contaminants_for_Spectronaut	172060	171091	173066
CON__P34955	SWISS-PROT:P34955	contaminants_for_Spectronaut	873114	858173	863715
CON__P35908;CON__P35908v2;P35908	SWISS-PROT:P35908;SWISS-PROT:P35908;KRT2	contaminants_for_Spectronaut;contaminants_for_Spectronaut;UP000005640_9606_Olympus	2737.9	3515.25	2718.65
CON__P41361	SWISS-PROT:P41361	contaminants_for_Spectronaut	106622	107498	109348
CON__P50448	SWISS-PROT:P50448	contaminants_for_Spectronaut	68792.7	68531.9	69020.8
CON__P62894	SWISS-PROT:P62894	contaminants_for_Spectronaut	2720.35	2636.99	2088.58
CON__P81644	SWISS-PROT:P81644	contaminants_for_Spectronaut	14415.8	16627.3	16152.2
CON__Q03247	SWISS-PROT:Q03247	contaminants_for_Spectronaut	16363.4	16484	15991.3
CON__Q05443	SWISS-PROT:Q05443	contaminants_for_Spectronaut	38753.5	39042.5	38065.4
CON__Q05B55	TREMBL:Q05B55	contaminants_for_Spectronaut	11771	11636.1	12066.7
CON__Q0IIK2	TREMBL:Q0IIK2	contaminants_for_Spectronaut	282360	285202	284506
CON__Q0V8M9	TREMBL:Q0V8M9;Q9TRI0	contaminants_for_Spectronaut	57179.6	57330.6	56789.6
CON__Q0VCM5	TREMBL:Q0VCM5	contaminants_for_Spectronaut	35483	36202.3	34908.8
CON__Q1A7A4	TREMBL:Q1A7A4	contaminants_for_Spectronaut	16109.9	16587.7	16624.6
CON__Q1RMK2	TREMBL:Q1RMK2	contaminants_for_Spectronaut	13664.2	13502.5	13192.2
CON__Q1RMN8	TREMBL:Q1RMN8	contaminants_for_Spectronaut	16287.9	16316	15887.5
CON__Q28065	SWISS-PROT:Q28065	contaminants_for_Spectronaut	7502.47	7283.19	8031.4
CON__Q28085	SWISS-PROT:Q28085	contaminants_for_Spectronaut	37105.5	36357.6	37999.9
CON__Q28107	SWISS-PROT:Q28107	contaminants_for_Spectronaut	13007.3	13382.9	13458.9
CON__Q28194	TREMBL:Q28194	contaminants_for_Spectronaut	12934.8	13508.5	13007.7
CON__Q29443	SWISS-PROT:Q29443	contaminants_for_Spectronaut	7943.34	7962.96	7484.47
CON__Q29RQ1	SWISS-PROT:Q29RQ1	contaminants_for_Spectronaut	17435.9	17507.6	16992.3
CON__Q2HJF0	TREMBL:Q2HJF0	contaminants_for_Spectronaut	5962.86	6497.77	6044.44
CON__Q2KIF2	TREMBL:Q2KIF2	contaminants_for_Spectronaut	26318.7	26418.8	25514.1
CON__Q2KIG3	TREMBL:Q2KIG3	contaminants_for_Spectronaut	4723.1	5051.37	5000.29
CON__Q2KIH2	TREMBL:Q2KIH2;Q68RU0	contaminants_for_Spectronaut	5866.25	5586.31	5450.84
CON__Q2KIS7	SWISS-PROT:Q2KIS7	contaminants_for_Spectronaut	9437.31	9682.92	9387.77
CON__Q2KIT0	TREMBL:Q2KIT0	contaminants_for_Spectronaut	12575	12566.2	12359
CON__Q2KIU3	TREMBL:Q2KIU3	contaminants_for_Spectronaut	7175.07	7546.87	6856.86
CON__Q2KJC7	TREMBL:Q2KJC7;Q8HZM3	contaminants_for_Spectronaut	6019.27	5970.66	5021.67
CON__Q2KJF1	TREMBL:Q2KJF1	contaminants_for_Spectronaut	199120	194444	197552
CON__Q2TBQ1	TREMBL:Q2TBQ1	contaminants_for_Spectronaut	3498.9	3449.88	2630.37
CON__Q2UVX4	SWISS-PROT:Q2UVX4	contaminants_for_Spectronaut	113568	115331	114102
CON__Q32PI4	TREMBL:Q32PI4	contaminants_for_Spectronaut	16979.7	16864.2	16966.3
CON__Q32PJ2	SWISS-PROT:Q32PJ2	contaminants_for_Spectronaut	6372.69	6664.57	7118.92
CON__Q3KUS7	TREMBL:Q3KUS7	contaminants_for_Spectronaut	53189.7	50320.6	50304.4
CON__Q3MHH8	TREMBL:Q3MHH8	contaminants_for_Spectronaut	9454.73	9160.97	9226.68
CON__Q3MHN2	SWISS-PROT:Q3MHN2	contaminants_for_Spectronaut	25739.6	26030.5	23578.4
CON__Q3MHN5	SWISS-PROT:Q3MHN5	contaminants_for_Spectronaut	135574	138408	139461
CON__Q3SX09	TREMBL:Q3SX09	contaminants_for_Spectronaut	124779	122986	122363
CON__Q3SX14	TREMBL:Q3SX14	contaminants_for_Spectronaut	83375.2	82618.7	82572.5
CON__Q3SX28	TREMBL:Q3SX28;Q5KR48	contaminants_for_Spectronaut	343503	330124	336919
CON__Q3SZ57	SWISS-PROT:Q3SZ57	contaminants_for_Spectronaut	155528	159359	155283
CON__Q3SZH5	TREMBL:Q3SZH5	contaminants_for_Spectronaut	80279.2	78890.3	78447.5
CON__Q3SZR3	SWISS-PROT:Q3SZR3	contaminants_for_Spectronaut	104673	105095	102003
CON__Q3SZV7	TREMBL:Q3SZV7	contaminants_for_Spectronaut	263818	265777	266717
CON__Q3T052	TREMBL:Q3T052;Q5EA67	contaminants_for_Spectronaut	94873.8	95096.7	93840.9
CON__Q3Y5Z3	SWISS-PROT:Q3Y5Z3	contaminants_for_Spectronaut	61407.1	63107	63576.6
CON__Q3ZBD7	SWISS-PROT:Q3ZBD7	contaminants_for_Spectronaut	32164.4	32775.3	32910.3
CON__Q3ZBS7	TREMBL:Q3ZBS7	contaminants_for_Spectronaut	99136.9	99753.4	99797
CON__Q58D62	SWISS-PROT:Q58D62	contaminants_for_Spectronaut	287047	293778	294130
CON__Q5XQN5;CON__Q922U2	SWISS-PROT:Q5XQN5;SWISS-PROT:Q922U2	contaminants_for_Spectronaut	266.768	407.732	242.188
CON__Q6IME9	TREMBL:Q6IME9	contaminants_for_Spectronaut	3247.54	2417.8	3043.34
CON__Q6T181	TREMBL:Q6T181;Q6T182	contaminants_for_Spectronaut	11910.9	11886.6	12499.9
CON__Q86YZ3;Q86YZ3	SWISS-PROT:Q86YZ3;HRNR	contaminants_for_Spectronaut;UP000005640_9606_Olympus	539.102	409.551	690.805
CON__Q8N1A0;Q8N1A0	TREMBL:Q8N1A0;KRT222	contaminants_for_Spectronaut;UP000005640_9606_Olympus	1711.28	1301.76	1295.19
CON__Q95121	SWISS-PROT:Q95121	contaminants_for_Spectronaut	45782.5	46525.2	45010.2
CON__Q95M17	SWISS-PROT:Q95M17	contaminants_for_Spectronaut	9678.93	10222.9	9703.87
CON__Q9N2I2	SWISS-PROT:Q9N2I2	contaminants_for_Spectronaut	14993.2	14842.3	14101.1
CON__Q9TRI1	TREMBL:Q9TRI1	contaminants_for_Spectronaut	144270	144015	142217
CON__Q9TT36	SWISS-PROT:Q9TT36	contaminants_for_Spectronaut	34827.3	34253.2	33937.8
CON__Q9TTE1	SWISS-PROT:Q9TTE1	contaminants_for_Spectronaut	92147.8	88555.9	85748.7
CON__REFSEQ:XP_001252647	(Bos	contaminants_for_Spectronaut	197012	193672	197338
CON__REFSEQ:XP_585019	(Bos	contaminants_for_Spectronaut	32974.3	33469.5	32911.4
E9PAV3	NACA	UP000005640_9606_Olympus	285099	293894	304173
E9PRG8	C11orf98	UP000005640_9606_Olympus	66197.1	64998.3	66566.6
G9CGD6;Q6P9H4	CNK3/IPCEF1;CNKSR3	UP000005640_9606_Olympus	3388.13	3332.25	3418.48
H0YL14	TMEM250	UP000005640_9606_Olympus	8286.03	9584.38	9055.06
L0R819	ASDURF	UP000005640_9606_Olympus	25105.7	24082.5	22989.3
O00115	DNASE2	UP000005640_9606_Olympus	51035.1	51532.4	52523.8
O00116	AGPS	UP000005640_9606_Olympus	82066.8	84333.7	82574.5
O00124	UBXN8	UP000005640_9606_Olympus	1071.55	1278.79	1356.04
O00139	KIF2A	UP000005640_9606_Olympus	97486.3	97549.4	97460.9
O00142	TK2	UP000005640_9606_Olympus	2732.15	2514.95	2438.43
O00148	DDX39A	UP000005640_9606_Olympus	124021	130251	126276
O00151	PDLIM1	UP000005640_9606_Olympus	146994	146478	147309
O00154	ACOT7	UP000005640_9606_Olympus	242776	244997	242674
O00159	MYO1C	UP000005640_9606_Olympus	54249.4	54149	54981.7
O00161	SNAP23	UP000005640_9606_Olympus	49588.2	48764.2	48732.7
O00165	HAX1	UP000005640_9606_Olympus	58205.7	57246.6	58029.6
O00170	AIP	UP000005640_9606_Olympus	76876.4	72375	73955.5
O00178	GTPBP1	UP000005640_9606_Olympus	82283.2	81374.3	81788.1
O00186	STXBP3	UP000005640_9606_Olympus	95290.7	94232.8	96618.6
O00189	AP4M1	UP000005640_9606_Olympus	10562.5	11424.6	10704.1
O00192	ARVCF	UP000005640_9606_Olympus	2397.62	2558.87	2317.59
O00193	SMAP	UP000005640_9606_Olympus	40093.4	44851.4	42746.7
O00194	RAB27B	UP000005640_9606_Olympus	6392.03	5881.6	6341.99
O00203	AP3B1	UP000005640_9606_Olympus	115190	115731	114771
O00213	APBB1	UP000005640_9606_Olympus	24426.8	23383.6	23588
O00217	NDUFS8	UP000005640_9606_Olympus	117153	116864	113234
O00221	NFKBIE	UP000005640_9606_Olympus	9306.2	9663.26	9941.92
O00231	PSMD11	UP000005640_9606_Olympus	177175	178136	177106
O00232	PSMD12	UP000005640_9606_Olympus	101880	101858	100213
O00233	PSMD9	UP000005640_9606_Olympus	94894.1	95628.5	95474.8
O00244	ATOX1	UP000005640_9606_Olympus	110605	112917	110232
O00255	MEN1	UP000005640_9606_Olympus	39131	36468.6	36446.2
O00257	CBX4	UP000005640_9606_Olympus	35467.1	34040.4	34813.6
O00258	GET1	UP000005640_9606_Olympus	31122.1	31483.5	30223.1
O00264	PGRMC1	UP000005640_9606_Olympus	324796	333055	327593
O00267	SUPT5H	UP000005640_9606_Olympus	73140.8	73019.1	73546.3
O00268	TAF4	UP000005640_9606_Olympus	21544.1	21200.6	20959.5
O00273	DFFA	UP000005640_9606_Olympus	150838	151670	149485
O00287	RFXAP	UP000005640_9606_Olympus	12063.1	12567.4	12058.4
O00291	HIP1	UP000005640_9606_Olympus	52301.8	52270.1	52211.6
O00299	CLIC1	UP000005640_9606_Olympus	206498	199763	207280
O00303	EIF3F	UP000005640_9606_Olympus	258725	262786	262535
O00308	WWP2	UP000005640_9606_Olympus	7392.31	7214.66	7343.54
O00311	CDC7	UP000005640_9606_Olympus	29740.8	29142.5	29498.9
O00329	PIK3CD	UP000005640_9606_Olympus	3214.2	3201.4	3172.79
O00330	PDHX	UP000005640_9606_Olympus	52680	52691.2	52014.1
O00358	FOXE1	UP000005640_9606_Olympus	706.425	456.537	746.573
O00391	QSOX1	UP000005640_9606_Olympus	5647.42	5001.33	4020
O00399	DCTN6	UP000005640_9606_Olympus	37691.2	39327	38632.2
O00400	SLC33A1	UP000005640_9606_Olympus	17792.1	17752.4	17416.6
O00401	WASL	UP000005640_9606_Olympus	41546.7	41144.2	41018.3
O00409	FOXN3	UP000005640_9606_Olympus	2435.77	2227.57	2361.91
O00410	IPO5	UP000005640_9606_Olympus	227492	229866	228338
O00411	POLRMT	UP000005640_9606_Olympus	44881.4	45614.6	44457.6
O00418	EEF2K	UP000005640_9606_Olympus	19471.1	19439.9	19590
O00422	SAP18	UP000005640_9606_Olympus	116855	113705	115411
O00423	EML1	UP000005640_9606_Olympus	15501.4	15560.4	15198.4
O00425	IGF2BP3	UP000005640_9606_Olympus	165294	164613	166704
O00429	DNM1L	UP000005640_9606_Olympus	123868	125932	125809
O00442	RTCA	UP000005640_9606_Olympus	73419.2	72587.3	74307.4
O00443	PIK3C2A	UP000005640_9606_Olympus	27397.3	27829.7	27842.7
O00444	PLK4	UP000005640_9606_Olympus	1979.59	2169.14	1972.94
O00458	IFRD1	UP000005640_9606_Olympus	13819.7	13522.1	13996
O00459	PIK3R2	UP000005640_9606_Olympus	11190.7	11155.7	11367.8
O00461	GOLIM4	UP000005640_9606_Olympus	22459.9	22448.5	22991.7
O00462	MANBA	UP000005640_9606_Olympus	5618	6277.47	6075.82
O00463	TRAF5	UP000005640_9606_Olympus	1982.73	1688.4	1633.68
O00468	AGRN	UP000005640_9606_Olympus	8036.06	7830.95	8697.76
O00469	PLOD2	UP000005640_9606_Olympus	37138.8	37575.9	37809.8
O00470	MEIS1	UP000005640_9606_Olympus	12512.7	11675.3	11176.6
O00471	EXOC5	UP000005640_9606_Olympus	27611	27081	26321.9
O00479	HMGN4	UP000005640_9606_Olympus	37127.9	30381.5	33212.2
O00481	BTN3A1	UP000005640_9606_Olympus	766.064	782.449	486.667
O00483	NDUFA4	UP000005640_9606_Olympus	138121	138662	137598
O00487	PSMD14	UP000005640_9606_Olympus	147951	150307	150393
O00488	ZNF593	UP000005640_9606_Olympus	11426.3	12388.7	11329
O00499	BIN1	UP000005640_9606_Olympus	49553.8	49703.7	48739.4
O00505	KPNA3	UP000005640_9606_Olympus	121578	121726	120876
O00506	STK25	UP000005640_9606_Olympus	46081.4	48490.2	47240.3
O00507	USP9Y	UP000005640_9606_Olympus	32234.8	32500.3	30611.8
O00512	BCL9	UP000005640_9606_Olympus	17166.7	17265.4	17220.5
O00522	KRIT1	UP000005640_9606_Olympus	4592.89	4552.21	4499.47
O00541	PES1	UP000005640_9606_Olympus	107089	107666	107368
O00559	EBAG9	UP000005640_9606_Olympus	10591.8	10345.5	11916.1
O00560	SDCBP	UP000005640_9606_Olympus	88157.5	85870.1	90147.7
O00562	PITPNM1	UP000005640_9606_Olympus	3796.17	3715.44	3823.66
O00566	MPHOSPH10	UP000005640_9606_Olympus	33872	33041.5	31709.1
O00567	NOP56	UP000005640_9606_Olympus	140597	141499	140341
O00571	DDX3X	UP000005640_9606_Olympus	321678	319424	320956
O00584	RNASET2	UP000005640_9606_Olympus	52679.1	52990.8	53496.8
O00592	PODXL	UP000005640_9606_Olympus	26983.4	26529.9	25021.2
O00622	CCN1	UP000005640_9606_Olympus	4165.58	4556.37	4214.93
O00623	PEX12	UP000005640_9606_Olympus	3443.53	3133.5	3165.31
O00625	PIR	UP000005640_9606_Olympus	43781.6	43199.3	43641.4
O00628	PEX7	UP000005640_9606_Olympus	4207.13	4423	4429.05
O00629	KPNA4	UP000005640_9606_Olympus	31397.6	31458.9	30753.5
O00635	TRIM38	UP000005640_9606_Olympus	2234.92	1319.17	1022.36
O00712	NFIB	UP000005640_9606_Olympus	3125.05	2858.58	3070.99
O00716	E2F3	UP000005640_9606_Olympus	3822.17	4286.55	3900.52
O00743	PPP6C	UP000005640_9606_Olympus	53245.9	53132	53934.5
O00746	NME4	UP000005640_9606_Olympus	22693.8	24407.8	22027.4
O00748	CES2	UP000005640_9606_Olympus	641.86	1045.03	781.425
O00750	PIK3C2B	UP000005640_9606_Olympus	5468.25	5137.65	5069.53
O00754	MAN2B1	UP000005640_9606_Olympus	20157.7	20060.6	19398.2
O00762	UBE2C	UP000005640_9606_Olympus	55886.7	56319.4	56225.5
O00763	ACACB	UP000005640_9606_Olympus	2138.99	1924.02	1954.19
O00764	PDXK	UP000005640_9606_Olympus	73057.3	72921.2	73896.1
O00767	SCD	UP000005640_9606_Olympus	40255.5	40137.9	39514.3
O14492	SH2B2	UP000005640_9606_Olympus	2899.89	3037.51	2528.94
O14494	PLPP1	UP000005640_9606_Olympus	1473.11	1307.9	1512.87
O14495	PLPP3	UP000005640_9606_Olympus	5433.01	6429.71	6070.82
O14497	ARID1A	UP000005640_9606_Olympus	55505.5	55908.7	56274.7
O14519	CDK2AP1	UP000005640_9606_Olympus	16129.7	17190.2	15917
O14521	SDHD	UP000005640_9606_Olympus	33518.5	34152.2	34128.7
O14523	C2CD2L	UP000005640_9606_Olympus	4164.25	3692.44	3800.73
O14524	NEMP1	UP000005640_9606_Olympus	11738.5	11423.2	11984.8
O14529	CUX2	UP000005640_9606_Olympus	21373	21563.4	23123.5
O14530	TXNDC9	UP000005640_9606_Olympus	23796.8	24119.1	23867.7
O14531	DPYSL4	UP000005640_9606_Olympus	29870.5	30019	31056.1
O14545	TRAFD1	UP000005640_9606_Olympus	13230.9	13295.6	13487.4
O14548	COX7A2L	UP000005640_9606_Olympus	22096.4	21489.9	21503.7
O14561	NDUFAB1	UP000005640_9606_Olympus	102629	104755	102198
O14562	UBFD1	UP000005640_9606_Olympus	76880.6	79031.6	76666.1
O14569	CYB561D2	UP000005640_9606_Olympus	6191.08	5898.11	6129.67
O14578	CIT	UP000005640_9606_Olympus	14930.7	15848.2	16068.3
O14579	COPE	UP000005640_9606_Olympus	84285	84905.3	82245.7
O14593	RFXANK	UP000005640_9606_Olympus	2649.73	2396.1	2562.28
O14613	CDC42EP2	UP000005640_9606_Olympus	8791.66	9178.9	9082.4
O14617	AP3D1	UP000005640_9606_Olympus	112104	112456	111842
O14618	CCS	UP000005640_9606_Olympus	46821.8	48766.3	48271.3
O14628	ZNF195	UP000005640_9606_Olympus	3228.42	3183.47	3244.1
O14639	ABLIM1	UP000005640_9606_Olympus	18689.3	18231	18953.5
O14640	DVL1	UP000005640_9606_Olympus	16744	16960.7	17252
O14641	DVL2	UP000005640_9606_Olympus	38958.1	36533.6	38009.1
O14646	CHD1	UP000005640_9606_Olympus	46834.8	47116.1	46600.8
O14647	CHD2	UP000005640_9606_Olympus	17124.7	17191.6	17378.9
O14653	GOSR2	UP000005640_9606_Olympus	10580.4	10776.4	10251.6
O14654	IRS4	UP000005640_9606_Olympus	188952	185480	188435
O14656	TOR1A	UP000005640_9606_Olympus	15041.3	15678.1	15031.2
O14657	TOR1B	UP000005640_9606_Olympus	13412.7	13001.6	13375.3
O14662	STX16	UP000005640_9606_Olympus	19776	20555.5	18214.4
O14672	ADAM10	UP000005640_9606_Olympus	16535.2	17265.9	16971
O14678	ABCD4	UP000005640_9606_Olympus	7038.29	7086.84	7253.19
O14681	EI24	UP000005640_9606_Olympus	34656.1	34689.1	33747.7
O14683	TP53I11	UP000005640_9606_Olympus	17492.2	14552.8	16723
O14686	KMT2D	UP000005640_9606_Olympus	26430.2	25841.7	26049.9
O14713	ITGB1BP1	UP000005640_9606_Olympus	9556.01	8448.5	9979.83
O14715	RGPD8	UP000005640_9606_Olympus	83036.6	83553.2	83788.8
O14717	TRDMT1	UP000005640_9606_Olympus	4838.67	4982.96	5153.04
O14727	APAF1	UP000005640_9606_Olympus	23200.7	22286.4	22576
O14730	RIOK3	UP000005640_9606_Olympus	10959.7	11056.4	10692.5
O14732	IMPA2	UP000005640_9606_Olympus	13971.2	14072.6	13465.4
O14733	MAP2K7	UP000005640_9606_Olympus	20951.8	21015.6	20386.2
O14734	ACOT8	UP000005640_9606_Olympus	24826.1	24812.8	24485
O14735	CDIPT	UP000005640_9606_Olympus	56218.6	57995.9	55574.5
O14737	PDCD5	UP000005640_9606_Olympus	175187	176863	175378
O14744	PRMT5	UP000005640_9606_Olympus	165048	165026	162687
O14745	SLC9A3R1	UP000005640_9606_Olympus	79688.5	79269.6	79831.5
O14757	CHEK1	UP000005640_9606_Olympus	41765.5	39654.4	40829.1
O14763	TNFRSF10B	UP000005640_9606_Olympus	5767.46	5608.87	5450.26
O14770	MEIS2	UP000005640_9606_Olympus	74.4821	85.9265	NaN
O14771	ZNF213	UP000005640_9606_Olympus	1766.77	1593.33	1804.49
O14772	FPGT	UP000005640_9606_Olympus	39897.1	39284.9	37532.7
O14773	TPP1	UP000005640_9606_Olympus	83905.1	83894.4	85283.5
O14775	GNB5	UP000005640_9606_Olympus	2102.98	2162.6	1628.3
O14776	TCERG1	UP000005640_9606_Olympus	184517	186822	187244
O14777	NDC80	UP000005640_9606_Olympus	17747.4	17863.4	17796.4
O14782	KIF3C	UP000005640_9606_Olympus	1310.12	1328.81	1233.51
O14786	NRP1	UP000005640_9606_Olympus	11789.9	11791.2	11924.5
O14787	TNPO2	UP000005640_9606_Olympus	34932.4	33468.3	35116.5
O14795	UNC13B	UP000005640_9606_Olympus	9859.92	10157	9695.88
O14802	POLR3A	UP000005640_9606_Olympus	92204.4	93402.6	92799.8
O14807	MRAS	UP000005640_9606_Olympus	3025.66	1423.32	1180.01
O14810	CPLX1	UP000005640_9606_Olympus	7660.7	7014.52	6560.48
O14818	PSMA7	UP000005640_9606_Olympus	383218	384177	376167
O14828	SCAMP3	UP000005640_9606_Olympus	80990.8	81670	81519.5
O14832	PHYH	UP000005640_9606_Olympus	12384.3	11443.2	11528.6
O14867	BACH1	UP000005640_9606_Olympus	1479.68	1737.21	1699.41
O14874	BCKDK	UP000005640_9606_Olympus	47674.9	47473.9	46062.8
O14879	IFIT3	UP000005640_9606_Olympus	19993.6	20189.1	20165.5
O14880	MGST3	UP000005640_9606_Olympus	47364.8	47096	47010.2
O14893	GEMIN2	UP000005640_9606_Olympus	53422.4	53443.1	52476.9
O14907	TAX1BP3	UP000005640_9606_Olympus	28964.6	28799.1	28456.5
O14908	GIPC1	UP000005640_9606_Olympus	41464.4	42972.7	42441.2
O14910	LIN7A	UP000005640_9606_Olympus	87876.8	85742.5	87903
O14920	IKBKB	UP000005640_9606_Olympus	14218	14109.4	13975.8
O14924	RGS12	UP000005640_9606_Olympus	1785.22	1506.05	1650.52
O14925	TIMM23	UP000005640_9606_Olympus	43661.1	42791.7	43954.1
O14929	HAT1	UP000005640_9606_Olympus	74918.5	75767.3	74869.8
O14933	UBE2L6	UP000005640_9606_Olympus	18779.8	19484.3	17974.5
O14936	CASK	UP000005640_9606_Olympus	28675.7	28559.9	28132.5
O14939	PLD2	UP000005640_9606_Olympus	14401.5	13201.7	13454.1
O14949	UQCRQ	UP000005640_9606_Olympus	214955	215493	217076
O14950;P19105	MYL12B;MYL12A	UP000005640_9606_Olympus	249966	255939	253108
O14957	UQCR11	UP000005640_9606_Olympus	42306.7	42525.9	42135.3
O14964	HGS	UP000005640_9606_Olympus	74048.3	74851.5	74603.2
O14965	AURKA	UP000005640_9606_Olympus	22186.8	22190.7	22219.5
O14966	RAB29	UP000005640_9606_Olympus	13399	13808.4	12973.7
O14967	CLGN	UP000005640_9606_Olympus	20404.8	20297.1	20090.1
O14972	VPS26C	UP000005640_9606_Olympus	18284.4	18076.4	18738.8
O14974	PPP1R12A	UP000005640_9606_Olympus	76766.2	75687.2	74423
O14975	SLC27A2	UP000005640_9606_Olympus	10928.8	11088.5	10521.6
O14976	GAK	UP000005640_9606_Olympus	28638.3	28556	28792.4
O14979	HNRNPDL	UP000005640_9606_Olympus	356067	352172	355230
O14980	XPO1	UP000005640_9606_Olympus	179857	180868	177236
O14981	BTAF1	UP000005640_9606_Olympus	41109	41529.3	41693.7
O14994	SYN3	UP000005640_9606_Olympus	13172	12199.3	12521.5
O15013	ARHGEF10	UP000005640_9606_Olympus	8629.12	8681.23	8290.51
O15014	ZNF609	UP000005640_9606_Olympus	13185.3	13844.7	14399.3
O15015	ZNF646	UP000005640_9606_Olympus	4265.72	4235.73	4323.7
O15020	SPTBN2	UP000005640_9606_Olympus	22837.6	23126.4	22344.9
O15021	MAST4	UP000005640_9606_Olympus	2160.12	2461.4	1428.58
O15027	SEC16A	UP000005640_9606_Olympus	72465.6	72896.2	71780.1
O15031	PLXNB2	UP000005640_9606_Olympus	29786.8	29864.6	29275
O15033	AREL1	UP000005640_9606_Olympus	1086.57	908.68	1012.07
O15037	KHNYN	UP000005640_9606_Olympus	13825.4	13183.2	13264.7
O15040	TECPR2	UP000005640_9606_Olympus	6245.73	5938.98	6054.86
O15041	SEMA3E	UP000005640_9606_Olympus	374.514	290.864	401.653
O15042	U2SURP	UP000005640_9606_Olympus	187231	186741	186782
O15047	SETD1A	UP000005640_9606_Olympus	23925.3	24215.7	23172.5
O15049	N4BP3	UP000005640_9606_Olympus	2256.54	1149.49	395.872
O15054	KDM6B	UP000005640_9606_Olympus	1063.3	1159	1510.77
O15056	SYNJ2	UP000005640_9606_Olympus	7537.68	7109.62	6471.78
O15060	ZBTB39	UP000005640_9606_Olympus	3161.53	3211.93	3256.68
O15061	SYNM	UP000005640_9606_Olympus	2359.62	2048.39	1865.01
O15062	ZBTB5	UP000005640_9606_Olympus	1848	1676.65	1952.64
O15063	GARRE1	UP000005640_9606_Olympus	4272.47	4124.79	4304.08
O15066	KIF3B	UP000005640_9606_Olympus	19839.1	19064.6	19471.6
O15067	PFAS	UP000005640_9606_Olympus	177653	177008	176129
O15068	MCF2L	UP000005640_9606_Olympus	2825.71	2848.5	2762.33
O15069	NACAD	UP000005640_9606_Olympus	1551.3	1713.33	1399.24
O15075	DCLK1	UP000005640_9606_Olympus	12312.2	12777.6	12200.7
O15078	CEP290	UP000005640_9606_Olympus	8761.49	8966.8	8707.67
O15083	ERC2	UP000005640_9606_Olympus	6816.26	4913.41	5924.93
O15084	ANKRD28	UP000005640_9606_Olympus	16266.4	17500.9	17470.3
O15085	ARHGEF11	UP000005640_9606_Olympus	10390.7	10244.3	10285.9
O15090	ZNF536	UP000005640_9606_Olympus	2910.03	3349.13	3125.68
O15091	PRORP	UP000005640_9606_Olympus	26129.1	26445.4	25598.9
O15111	CHUK	UP000005640_9606_Olympus	46994.6	48217.2	47759.4
O15116	LSM1	UP000005640_9606_Olympus	57904.6	56908.3	58897.5
O15118	NPC1	UP000005640_9606_Olympus	16741.9	16230.8	16502.1
O15119	TBX3	UP000005640_9606_Olympus	13043.9	12360.7	12491.7
O15120	AGPAT2	UP000005640_9606_Olympus	17951.3	17535.8	17393.6
O15121	DEGS1	UP000005640_9606_Olympus	8851.06	9156	8642.43
O15126	SCAMP1	UP000005640_9606_Olympus	43534.6	44735.3	44591.1
O15127	SCAMP2	UP000005640_9606_Olympus	15559.2	16354.8	15205.8
O15131	KPNA5	UP000005640_9606_Olympus	48003.8	48508.8	47988.6
O15143	ARPC1B	UP000005640_9606_Olympus	59192.9	60327.9	60303.3
O15144	ARPC2	UP000005640_9606_Olympus	115120	115586	112376
O15145	ARPC3	UP000005640_9606_Olympus	114095	114977	115364
O15155	BET1	UP000005640_9606_Olympus	22026.2	21955.3	22592.8
O15156	ZBTB7B	UP000005640_9606_Olympus	1592.15	1562.85	316.5
O15160	POLR1C	UP000005640_9606_Olympus	129970	129017	128442
O15162	PLSCR1	UP000005640_9606_Olympus	8577.84	8713.45	9599.92
O15164	TRIM24	UP000005640_9606_Olympus	38696.6	37901.3	38054.5
O15169	AXIN1	UP000005640_9606_Olympus	1788.19	2287.11	1899.67
O15173	PGRMC2	UP000005640_9606_Olympus	147984	149363	150142
O15182	CETN3	UP000005640_9606_Olympus	3053.65	3378.99	3330.44
O15198	SMAD9	UP000005640_9606_Olympus	2973.86	2903.59	3101.99
O15211	RGL2	UP000005640_9606_Olympus	2652.88	2470.14	2102.57
O15212	PFDN6	UP000005640_9606_Olympus	85326.7	87769.9	87184.6
O15213	WDR46	UP000005640_9606_Olympus	45269.3	46018.8	46076.2
O15217	GSTA4	UP000005640_9606_Olympus	32120.5	31493.5	32345.7
O15226	NKRF	UP000005640_9606_Olympus	53028.3	52976.1	52573.9
O15228	GNPAT	UP000005640_9606_Olympus	18270.6	19186.4	18664.5
O15230	LAMA5	UP000005640_9606_Olympus	11301.3	11081	11389.5
O15231	ZNF185	UP000005640_9606_Olympus	2845.63	3036.29	3413.43
O15234	CASC3	UP000005640_9606_Olympus	20433.5	19829.9	20325.8
O15235	MRPS12	UP000005640_9606_Olympus	41762	40102.9	41664.7
O15239	NDUFA1	UP000005640_9606_Olympus	7713.6	7189.76	6910.93
O15243	LEPROT	UP000005640_9606_Olympus	1210.92	1594.31	1363.56
O15254	ACOX3	UP000005640_9606_Olympus	16629.8	15548	15845.5
O15258	RER1	UP000005640_9606_Olympus	44849	41351.9	44470.6
O15259	NPHP1	UP000005640_9606_Olympus	1794.31	1889.72	1833.28
O15260	SURF4	UP000005640_9606_Olympus	80737.2	81842.2	79983.5
O15264	MAPK13	UP000005640_9606_Olympus	6009.69	5264.72	5438.01
O15265	ATXN7	UP000005640_9606_Olympus	3912.9	4071.28	4209.62
O15269	SPTLC1	UP000005640_9606_Olympus	34759.4	34244.2	34065.6
O15270	SPTLC2	UP000005640_9606_Olympus	47414.3	46766.9	46344
O15287	FANCG	UP000005640_9606_Olympus	10617	11112.5	10574
O15294	OGT	UP000005640_9606_Olympus	66749.4	68250.6	67316.5
O15297	PPM1D	UP000005640_9606_Olympus	5654.52	5047.64	5194.25
O15304	SIVA1	UP000005640_9606_Olympus	8263.08	8632.5	8436.79
O15305	PMM2	UP000005640_9606_Olympus	80495.9	80890.5	81714.1
O15315	RAD51B	UP000005640_9606_Olympus	10155.7	10194.6	9242.02
O15318	POLR3G	UP000005640_9606_Olympus	20859	20354.9	20574.8
O15321	TM9SF1	UP000005640_9606_Olympus	18000.6	18256	18904.4
O15344	MID1	UP000005640_9606_Olympus	38040.6	35587.4	37673.1
O15347	HMGB3	UP000005640_9606_Olympus	172327	174402	171766
O15350	TP73	UP000005640_9606_Olympus	3372.49	3643.9	3433.27
O15355	PPM1G	UP000005640_9606_Olympus	112937	111250	112006
O15357	INPPL1	UP000005640_9606_Olympus	26776.7	27078.2	26642.9
O15360	FANCA	UP000005640_9606_Olympus	13105.1	13446.8	13367.2
O15371	EIF3D	UP000005640_9606_Olympus	201536	205356	198765
O15372	EIF3H	UP000005640_9606_Olympus	212801	215522	214783
O15379	HDAC3	UP000005640_9606_Olympus	27710.4	27659.3	27058.8
O15381	NVL	UP000005640_9606_Olympus	44660.6	44055.2	43706.9
O15382	BCAT2	UP000005640_9606_Olympus	79461.9	80380.5	79797.4
O15391	YY2	UP000005640_9606_Olympus	5541.47	5824.45	5608.89
O15392	BIRC5	UP000005640_9606_Olympus	18381.4	20582.1	19377.5
O15397	IPO8	UP000005640_9606_Olympus	57530.2	56558.5	57343.5
O15400	STX7	UP000005640_9606_Olympus	62710	63977.6	61728
O15409	FOXP2	UP000005640_9606_Olympus	7137.24	6381.56	6425.35
O15417	TNRC18	UP000005640_9606_Olympus	4753.01	4988.02	4922.69
O15427	SLC16A3	UP000005640_9606_Olympus	487.241	386.881	465.827
O15431	SLC31A1	UP000005640_9606_Olympus	26993.5	25508.6	25316.7
O15439	ABCC4	UP000005640_9606_Olympus	25775.7	25674.7	25512.8
O15440	ABCC5	UP000005640_9606_Olympus	10954.8	11260.9	10977.1
O15446	POLR1G	UP000005640_9606_Olympus	58454.1	58265.3	55297.4
O15460	P4HA2	UP000005640_9606_Olympus	30916.5	31533.3	31976.1
O15484	CAPN5	UP000005640_9606_Olympus	2498.3	2484.12	2380.54
O15488	GYG2	UP000005640_9606_Olympus	8368.96	8607.09	8044.61
O15498	YKT6	UP000005640_9606_Olympus	51828.7	52024.3	51054.5
O15504	NUP42	UP000005640_9606_Olympus	36409.6	36097.1	36257.1
O15511	ARPC5	UP000005640_9606_Olympus	128116	127316	123998
O15514	POLR2D	UP000005640_9606_Olympus	56115.2	55916	52601.8
O15516	CLOCK	UP000005640_9606_Olympus	2759.67	1870.59	1700.52
O15522	NKX2-8	UP000005640_9606_Olympus	376.234	726.866	895.962
O15525	MAFG	UP000005640_9606_Olympus	9626.78	9765.21	8002.7
O15527	OGG1	UP000005640_9606_Olympus	4722.23	5012.24	4540.91
O15530	PDPK1	UP000005640_9606_Olympus	16115.8	15778.5	15838.7
O15533	TAPBP	UP000005640_9606_Olympus	19464.2	18824.7	19013.2
O15534	PER1	UP000005640_9606_Olympus	2271.72	2423.28	2416.22
O15541	RNF113A	UP000005640_9606_Olympus	17242.9	17825.9	17184.4
O15550	KDM6A	UP000005640_9606_Olympus	24113.5	23792.2	23500.5
O43143	DHX15	UP000005640_9606_Olympus	187432	188539	187080
O43147	SGSM2	UP000005640_9606_Olympus	15144	16174.5	14419.6
O43148	RNMT	UP000005640_9606_Olympus	34841	36697.3	35935
O43149	ZZEF1	UP000005640_9606_Olympus	21691.9	22325.6	21852.6
O43150	ASAP2	UP000005640_9606_Olympus	9939.75	9780.47	9939.34
O43156	TTI1	UP000005640_9606_Olympus	23466.6	24880.6	24016.5
O43159	RRP8	UP000005640_9606_Olympus	49861.1	49050.9	48691.2
O43164	PJA2	UP000005640_9606_Olympus	9539.62	9652.76	9912.92
O43166	SIPA1L1	UP000005640_9606_Olympus	4793.37	5278.68	5307.85
O43167	ZBTB24	UP000005640_9606_Olympus	3542.35	3448.66	3361.88
O43169	CYB5B	UP000005640_9606_Olympus	109408	108563	106137
O43172	PRPF4	UP000005640_9606_Olympus	76754.2	77507.8	75959.4
O43175	PHGDH	UP000005640_9606_Olympus	527092	519019	518018
O43181	NDUFS4	UP000005640_9606_Olympus	49655.4	48992.5	47001.6
O43189	PHF1	UP000005640_9606_Olympus	1685.16	1625.82	1437.31
O43236	SEPTIN4	UP000005640_9606_Olympus	1811.28	2173.05	1929.33
O43237	DYNC1LI2	UP000005640_9606_Olympus	77564.7	74802.7	75658.4
O43242	PSMD3	UP000005640_9606_Olympus	148820	150559	150157
O43248	HOXC11	UP000005640_9606_Olympus	3445.06	3321.44	2808.49
O43251	RBFOX2	UP000005640_9606_Olympus	60729.9	61699.7	61178.8
O43252	PAPSS1	UP000005640_9606_Olympus	36137.7	36552.4	36015.4
O43255	SIAH2	UP000005640_9606_Olympus	NaN	516.822	214.531
O43257	ZNHIT1	UP000005640_9606_Olympus	1374.27	1551.17	1367.39
O43264	ZW10	UP000005640_9606_Olympus	65703.2	66636.6	65951.9
O43290	SART1	UP000005640_9606_Olympus	95389.4	95709.1	94667.6
O43292	GPAA1	UP000005640_9606_Olympus	28443.6	27284.1	27845.5
O43293	DAPK3	UP000005640_9606_Olympus	9345.05	9394.25	9194.4
O43294	TGFB1I1	UP000005640_9606_Olympus	4536.55	4384.03	4033.78
O43295	SRGAP3	UP000005640_9606_Olympus	2282.87	2356.17	2736.14
O43298	ZBTB43	UP000005640_9606_Olympus	5939.48	4801.05	5195.55
O43299	AP5Z1	UP000005640_9606_Olympus	7207.54	7341.72	6830.55
O43301	HSPA12A	UP000005640_9606_Olympus	36439.5	35438.5	36404.7
O43303	CCP110	UP000005640_9606_Olympus	9312.62	9066.4	9769.52
O43306	ADCY6	UP000005640_9606_Olympus	4667.23	5208.87	5025.02
O43307;Q96N96;Q9NR80	ARHGEF9;SPATA13;ARHGEF4	UP000005640_9606_Olympus	1032.54	697.938	1178.12
O43309	ZSCAN12	UP000005640_9606_Olympus	620.455	370.598	514.429
O43310	CTIF	UP000005640_9606_Olympus	18988.7	19251	19621
O43314	PPIP5K2	UP000005640_9606_Olympus	25023.9	26161.3	25363.1
O43318	MAP3K7	UP000005640_9606_Olympus	27242.4	27987.4	28689.3
O43324	EEF1E1	UP000005640_9606_Olympus	165308	162145	163002
O43325	LYRM1	UP000005640_9606_Olympus	4455.34	5017.72	4430.78
O43347	MSI1	UP000005640_9606_Olympus	48506.9	50360.1	48886.7
O43353	RIPK2	UP000005640_9606_Olympus	10050.8	9453.82	9137.24
O43379	WDR62	UP000005640_9606_Olympus	12695.7	12481.9	12383.2
O43390	HNRNPR	UP000005640_9606_Olympus	226115	228310	228436
O43395	PRPF3	UP000005640_9606_Olympus	126015	126646	125319
O43396	TXNL1	UP000005640_9606_Olympus	85722	89145.4	89259.2
O43399	TPD52L2	UP000005640_9606_Olympus	160502	164332	162107
O43402	EMC8	UP000005640_9606_Olympus	25380.8	25900.9	25034.6
O43405	COCH	UP000005640_9606_Olympus	5710.16	5756.64	5229.36
O43414	ERI3	UP000005640_9606_Olympus	24080.3	23779.6	23919.2
O43422	THAP12	UP000005640_9606_Olympus	14660.3	14980.4	14529.9
O43426	SYNJ1	UP000005640_9606_Olympus	11078.1	11324.8	10909.1
O43427	FIBP	UP000005640_9606_Olympus	11572.1	11745	11669.7
O43432	EIF4G3	UP000005640_9606_Olympus	74123.2	78509.6	76391
O43435	TBX1	UP000005640_9606_Olympus	3996.26	3533.78	3327.01
O43439	CBFA2T2	UP000005640_9606_Olympus	4560.05	5438.04	4491.12
O43447	PPIH	UP000005640_9606_Olympus	138398	139153	134546
O43462	MBTPS2	UP000005640_9606_Olympus	3240.96	3273.78	3122.85
O43463	SUV39H1	UP000005640_9606_Olympus	10364.4	11411.2	11162.2
O43464	HTRA2	UP000005640_9606_Olympus	58594.5	59091.1	58632.8
O43474	KLF4	UP000005640_9606_Olympus	1038.79	669.701	879.882
O43482	OIP5	UP000005640_9606_Olympus	18135.5	18575.7	18100.3
O43488	AKR7A2	UP000005640_9606_Olympus	89867.1	88958.9	88853.4
O43491	EPB41L2	UP000005640_9606_Olympus	163150	162194	162546
O43493	TGOLN2	UP000005640_9606_Olympus	11267.3	11344.3	12024.2
O43502	RAD51C	UP000005640_9606_Olympus	23705.2	23255.4	24662.4
O43504	LAMTOR5	UP000005640_9606_Olympus	36751.1	36425.3	34432.6
O43505	B4GAT1	UP000005640_9606_Olympus	27746	27204.8	26107.6
O43513	MED7	UP000005640_9606_Olympus	6277.61	5675.22	5749.21
O43516	WIPF1	UP000005640_9606_Olympus	48666.8	48187.3	49617
O43521	BCL2L11	UP000005640_9606_Olympus	3569.25	3457.43	3385.75
O43524	FOXO3	UP000005640_9606_Olympus	6971.8	7033.88	7409.91
O43529	CHST10	UP000005640_9606_Olympus	1390.42	1763.42	2033.38
O43542	XRCC3	UP000005640_9606_Olympus	11335.3	11738.5	11671.2
O43543	XRCC2	UP000005640_9606_Olympus	1062.29	1220.08	1261.17
O43556	SGCE	UP000005640_9606_Olympus	2103.33	2974.76	2651.18
O43567	RNF13	UP000005640_9606_Olympus	2153.3	2197.09	2061.7
O43572	AKAP10	UP000005640_9606_Olympus	6241.22	6251.32	6306.65
O43583	DENR	UP000005640_9606_Olympus	82620.7	84250.7	84247.7
O43592	XPOT	UP000005640_9606_Olympus	125269	125814	125875
O43598	DNPH1	UP000005640_9606_Olympus	126084	126741	126845
O43609	SPRY1	UP000005640_9606_Olympus	1180.2	718.341	812.96
O43615	TIMM44	UP000005640_9606_Olympus	173741	172805	173497
O43617	TRAPPC3	UP000005640_9606_Olympus	101884	100419	102937
O43623	SNAI2	UP000005640_9606_Olympus	3373.68	4133.83	2875.22
O43633	CHMP2A	UP000005640_9606_Olympus	46842.2	45755.7	47182.3
O43639	NCK2	UP000005640_9606_Olympus	15005.9	14787.1	15190.9
O43657	TSPAN6	UP000005640_9606_Olympus	5044.66	5336.89	4325.57
O43660	PLRG1	UP000005640_9606_Olympus	56130.1	55655.5	55868.8
O43663	PRC1	UP000005640_9606_Olympus	35935.7	35807	36043.6
O43665	RGS10	UP000005640_9606_Olympus	36341.8	35536.6	37174.7
O43670	ZNF207	UP000005640_9606_Olympus	117692	117204	119064
O43674	NDUFB5	UP000005640_9606_Olympus	47470.1	51099	45113.2
O43676	NDUFB3	UP000005640_9606_Olympus	90213.9	91859.4	91346.5
O43677	NDUFC1	UP000005640_9606_Olympus	6328.19	7047.3	5330.04
O43678	NDUFA2	UP000005640_9606_Olympus	99625.9	100287	98853.4
O43681	GET3	UP000005640_9606_Olympus	158979	160240	158921
O43683	BUB1	UP000005640_9606_Olympus	30228.4	29987.3	30974.2
O43684	BUB3	UP000005640_9606_Olympus	224568	218108	219748
O43707	ACTN4	UP000005640_9606_Olympus	199614	200202	199370
O43708	GSTZ1	UP000005640_9606_Olympus	44657.4	45266.4	46352.7
O43709	BUD23	UP000005640_9606_Olympus	32915.8	31590	32995.9
O43711	TLX3	UP000005640_9606_Olympus	1373.69	2433.98	2401.05
O43715	TRIAP1	UP000005640_9606_Olympus	14943.7	12217.7	12600.3
O43716	GATC	UP000005640_9606_Olympus	22000.9	21225.2	20418.5
O43719	HTATSF1	UP000005640_9606_Olympus	58507.1	56947	57020
O43731	KDELR3	UP000005640_9606_Olympus	6587.02	6618.5	7040.99
O43734	TRAF3IP2	UP000005640_9606_Olympus	4720.07	4604.48	4457.88
O43739	CYTH3	UP000005640_9606_Olympus	1367.96	1431.81	1133.18
O43741	PRKAB2	UP000005640_9606_Olympus	11907.3	12228.2	11794.3
O43747	AP1G1	UP000005640_9606_Olympus	104436	106959	105144
O43752	STX6	UP000005640_9606_Olympus	19667.1	19864.1	18966
O43759	SYNGR1	UP000005640_9606_Olympus	48442	49819.3	49561.8
O43760	SYNGR2	UP000005640_9606_Olympus	52776.6	52499	51748.5
O43765	SGTA	UP000005640_9606_Olympus	124595	126931	125112
O43766	LIAS	UP000005640_9606_Olympus	2897.26	2864.92	2829.01
O43768	ENSA	UP000005640_9606_Olympus	171683	173833	174437
O43772	SLC25A20	UP000005640_9606_Olympus	32167.5	32008.4	32270.4
O43776	NARS1	UP000005640_9606_Olympus	138234	137670	137169
O43791	SPOP	UP000005640_9606_Olympus	6874.2	5413.69	4544.34
O43795	MYO1B	UP000005640_9606_Olympus	51453.8	51968.2	52239.3
O43805	SSNA1	UP000005640_9606_Olympus	39648.5	36672.8	38420.4
O43808	SLC25A17	UP000005640_9606_Olympus	23256.4	23166.6	22620
O43809	NUDT21	UP000005640_9606_Olympus	241111	235694	239252
O43813	LANCL1	UP000005640_9606_Olympus	164869	167900	164666
O43815	STRN	UP000005640_9606_Olympus	47560.4	46607.6	47924.6
O43818	RRP9	UP000005640_9606_Olympus	74945	72244.4	70935.4
O43819	SCO2	UP000005640_9606_Olympus	32865.1	32922.3	31212.4
O43822	CFAP410	UP000005640_9606_Olympus	7564.6	8574.71	8296.12
O43823	AKAP8	UP000005640_9606_Olympus	36775	38574	38628.2
O43824	GTPBP6	UP000005640_9606_Olympus	19195.9	19477.3	19057.8
O43826	SLC37A4	UP000005640_9606_Olympus	19999.5	20101.7	20702.1
O43829	ZBTB14	UP000005640_9606_Olympus	17008.5	20155.6	14340
O43837	IDH3B	UP000005640_9606_Olympus	79892.5	82122.3	81105.3
O43847	NRDC	UP000005640_9606_Olympus	79018.2	78996.2	78770.4
O43852	CALU	UP000005640_9606_Olympus	238812	237357	236744
O43861	ATP9B	UP000005640_9606_Olympus	2781.56	2288.68	2655.19
O43865	AHCYL1	UP000005640_9606_Olympus	62688.7	61585.1	61316.2
O43896	KIF1C	UP000005640_9606_Olympus	20151.6	20055.1	20214.4
O43900	PRICKLE3	UP000005640_9606_Olympus	1552.74	1190.71	1597.59
O43909	EXTL3	UP000005640_9606_Olympus	5882.21	6156.49	5824.39
O43913	ORC5	UP000005640_9606_Olympus	32637	33428.7	33002.2
O43920	NDUFS5	UP000005640_9606_Olympus	123965	120920	123026
O43924	PDE6D	UP000005640_9606_Olympus	42631.4	41899.9	42172.1
O43929	ORC4	UP000005640_9606_Olympus	32108.5	32758.9	31688.1
O43933	PEX1	UP000005640_9606_Olympus	22161.4	22620.9	21926.7
O43934	MFSD11	UP000005640_9606_Olympus	207.389	165.87	198.201
O60216	RAD21	UP000005640_9606_Olympus	68623.1	66841.7	67547.4
O60220	TIMM8A	UP000005640_9606_Olympus	40014	36233	39830.3
O60229	KALRN	UP000005640_9606_Olympus	2764.73	3188.86	2057.22
O60231	DHX16	UP000005640_9606_Olympus	75460	75131.8	74426.6
O60232	ZNRD2	UP000005640_9606_Olympus	71922.6	72453.9	70532.8
O60234	GMFG	UP000005640_9606_Olympus	52319.9	57295.1	42125.7
O60238	BNIP3L	UP000005640_9606_Olympus	2771.62	2929.37	2105.24
O60239	SH3BP5	UP000005640_9606_Olympus	1074.81	1157.85	1245.97
O60244	MED14	UP000005640_9606_Olympus	27182.8	26945.5	26196.7
O60245	PCDH7	UP000005640_9606_Olympus	4764.05	4539.56	4378.46
O60248	SOX15	UP000005640_9606_Olympus	24221.2	25651.3	24892.1
O60256	PRPSAP2	UP000005640_9606_Olympus	60381.5	59847.2	60579
O60262	GNG7	UP000005640_9606_Olympus	12849.2	12819.5	12577.9
O60264	SMARCA5	UP000005640_9606_Olympus	168297	169791	168809
O60266	ADCY3	UP000005640_9606_Olympus	5550.26	5648.15	4973.05
O60268	KIAA0513	UP000005640_9606_Olympus	2851.79	2107.52	2687.49
O60271	SPAG9	UP000005640_9606_Olympus	92532.8	91973	92364.3
O60279	SUSD5	UP000005640_9606_Olympus	16729.9	15436.9	16845.1
O60281	ZNF292	UP000005640_9606_Olympus	5196.26	5578.38	5190.06
O60282	KIF5C	UP000005640_9606_Olympus	15396.7	15777.3	16741
O60287	URB1	UP000005640_9606_Olympus	29027.6	29360.7	28618.6
O60291	MGRN1	UP000005640_9606_Olympus	6678.43	6787.37	7184.65
O60292	SIPA1L3	UP000005640_9606_Olympus	3876.12	3834.94	3966.97
O60293	ZFC3H1	UP000005640_9606_Olympus	14691	14628.4	14369.7
O60294	LCMT2	UP000005640_9606_Olympus	8237.63	7905.05	8163.94
O60299	LZTS3	UP000005640_9606_Olympus	1039.67	1314.91	1373.49
O60306	AQR	UP000005640_9606_Olympus	65950.3	66677.2	66146.6
O60307	MAST3	UP000005640_9606_Olympus	2742.6	2778.43	2532.19
O60308	CEP104	UP000005640_9606_Olympus	3248.85	3397.43	3475.16
O60313	OPA1	UP000005640_9606_Olympus	28394.7	29280.9	28583.2
O60315	ZEB2	UP000005640_9606_Olympus	6296.31	6871.02	6217.72
O60318	MCM3AP	UP000005640_9606_Olympus	12318.1	12537.2	12324.3
O60331	PIP5K1C	UP000005640_9606_Olympus	6263.12	6571.11	6685.07
O60333	KIF1B	UP000005640_9606_Olympus	21261.7	19982.2	20929.3
O60337	MARCHF6	UP000005640_9606_Olympus	6413.7	6822.31	6514.61
O60341	KDM1A	UP000005640_9606_Olympus	54335.8	55364.1	55271.9
O60343	TBC1D4	UP000005640_9606_Olympus	46777	46928	46081.2
O60346	PHLPP1	UP000005640_9606_Olympus	2787.95	2371.99	2624.8
O60347	TBC1D12	UP000005640_9606_Olympus	4298.87	4978.33	4985.31
O60353	FZD6	UP000005640_9606_Olympus	NaN	86.9074	132.815
O60356	NUPR1	UP000005640_9606_Olympus	234.883	168.423	271.938
O60361	NME2P1	UP000005640_9606_Olympus	8506.32	8681.02	7774.2
O60381	HBP1	UP000005640_9606_Olympus	634.322	449.184	573.814
O60427	FADS1	UP000005640_9606_Olympus	8444.98	8356.15	8290.47
O60443	GSDME	UP000005640_9606_Olympus	14136.7	13701.2	14000
O60447	EVI5	UP000005640_9606_Olympus	8098.48	7839.91	7982.1
O60462	NRP2	UP000005640_9606_Olympus	4531.75	4702.19	4804.85
O60476	MAN1A2	UP000005640_9606_Olympus	9388.22	10040.4	9917.55
O60488	ACSL4	UP000005640_9606_Olympus	32812.9	33102.8	31937.4
O60493	SNX3	UP000005640_9606_Olympus	130132	127825	127692
O60499	STX10	UP000005640_9606_Olympus	24391.2	24495.8	24783.7
O60502	OGA	UP000005640_9606_Olympus	75018.6	76571.9	74833.9
O60503	ADCY9	UP000005640_9606_Olympus	8726.21	8639.51	8739.67
O60504	SORBS3	UP000005640_9606_Olympus	16420.7	15638.5	16146.4
O60506	SYNCRIP	UP000005640_9606_Olympus	488409	491018	489331
O60507	TPST1	UP000005640_9606_Olympus	4286.41	4268.28	4504.52
O60508	CDC40	UP000005640_9606_Olympus	89355.1	91382.4	87983.9
O60512	B4GALT3	UP000005640_9606_Olympus	6878.34	7315.55	6414.52
O60518	RANBP6	UP000005640_9606_Olympus	19927.8	20371.4	21156.8
O60524	NEMF	UP000005640_9606_Olympus	53133.7	51534.6	52722.3
O60547	GMDS	UP000005640_9606_Olympus	39991.3	40728.6	40734.5
O60548	FOXD2	UP000005640_9606_Olympus	709.362	943.513	1079.46
O60551	NMT2	UP000005640_9606_Olympus	15856	15504.5	16229.1
O60563	CCNT1	UP000005640_9606_Olympus	24488.9	24894.2	24184.4
O60566	BUB1B	UP000005640_9606_Olympus	20851.4	20240.2	20489.6
O60568	PLOD3	UP000005640_9606_Olympus	77720.1	78603.4	77753.6
O60573	EIF4E2	UP000005640_9606_Olympus	58247.8	56976.5	58756.4
O60583	CCNT2	UP000005640_9606_Olympus	5116.85	5082.24	4785.58
O60610	DIAPH1	UP000005640_9606_Olympus	65258.7	65899.8	64563.5
O60613	SELENOF	UP000005640_9606_Olympus	26816.5	26513	28636
O60637	TSPAN3	UP000005640_9606_Olympus	22873.9	18664.5	17618
O60641	SNAP91	UP000005640_9606_Olympus	60696.5	60010.6	59695.6
O60645	EXOC3	UP000005640_9606_Olympus	31852.2	32142.3	31285.6
O60658	PDE8A	UP000005640_9606_Olympus	6441.05	6522.53	5391.67
O60662	KLHL41	UP000005640_9606_Olympus	4823.02	4595.71	4894.62
O60664	PLIN3	UP000005640_9606_Olympus	91817.4	91506.6	90736.8
O60669	SLC16A7	UP000005640_9606_Olympus	3073.69	2656.39	2662.68
O60671	RAD1	UP000005640_9606_Olympus	17820.6	17373.1	16893.2
O60673	REV3L	UP000005640_9606_Olympus	1643.93	1251.35	1463.02
O60675	MAFK	UP000005640_9606_Olympus	1100.08	1122.78	1069.29
O60678	PRMT3	UP000005640_9606_Olympus	47608.2	46070	47653.8
O60683	PEX10	UP000005640_9606_Olympus	4484.97	5024.22	4606.03
O60684	KPNA6	UP000005640_9606_Olympus	84876.4	84999.1	84710.9
O60701	UGDH	UP000005640_9606_Olympus	66377	65753.7	64816.7
O60704	TPST2	UP000005640_9606_Olympus	7393.55	8247.83	6849.98
O60716	CTNND1	UP000005640_9606_Olympus	64570.2	64664.7	64503.5
O60725	ICMT	UP000005640_9606_Olympus	42247.7	40943.2	42551.2
O60739	EIF1B	UP000005640_9606_Olympus	127502	128519	125959
O60749	SNX2	UP000005640_9606_Olympus	136868	138129	136416
O60762	DPM1	UP000005640_9606_Olympus	123516	123786	124351
O60763	USO1	UP000005640_9606_Olympus	100426	101434	101537
O60765	ZNF354A	UP000005640_9606_Olympus	1696.4	1781.37	1965.35
O60779	SLC19A2	UP000005640_9606_Olympus	2628.44	2601.9	2344.64
O60783	MRPS14	UP000005640_9606_Olympus	26520.6	25663.4	25650.8
O60784	TOM1	UP000005640_9606_Olympus	37215	36608.7	36534.7
O60825	PFKFB2	UP000005640_9606_Olympus	30220.5	30854.6	30585.6
O60826	CCDC22	UP000005640_9606_Olympus	49667.8	49799.3	49600.3
O60828	PQBP1	UP000005640_9606_Olympus	152095	156638	152832
O60830	TIMM17B	UP000005640_9606_Olympus	60679.5	60961.4	59411.4
O60831	PRAF2	UP000005640_9606_Olympus	28961.9	29975.8	24924.9
O60832	DKC1	UP000005640_9606_Olympus	109240	109012	109290
O60841	EIF5B	UP000005640_9606_Olympus	207794	209078	207731
O60858	TRIM13	UP000005640_9606_Olympus	3341.65	3719.68	3539.71
O60869	EDF1	UP000005640_9606_Olympus	180974	184079	183755
O60870	KIN	UP000005640_9606_Olympus	28164.8	28375.1	27990.2
O60879	DIAPH2	UP000005640_9606_Olympus	15896.9	16556.6	15686.4
O60884	DNAJA2	UP000005640_9606_Olympus	97330.4	94655.4	96777.8
O60885	BRD4	UP000005640_9606_Olympus	83287.7	82981.5	83096.8
O60888	CUTA	UP000005640_9606_Olympus	76290.6	73973.9	68265.4
O60890	OPHN1	UP000005640_9606_Olympus	2474.91	2361.56	2671.67
O60906	SMPD2	UP000005640_9606_Olympus	1382.16	931.161	1894.75
O60907	TBL1X	UP000005640_9606_Olympus	40123	38781.6	39618.3
O60909	B4GALT2	UP000005640_9606_Olympus	1091.89	1019.78	1599.54
O60911	CTSV	UP000005640_9606_Olympus	5680.86	5907.45	5104.19
O60921	HUS1	UP000005640_9606_Olympus	16981.7	19177.1	18214.9
O60925	PFDN1	UP000005640_9606_Olympus	106394	106179	106058
O60927	PPP1R11	UP000005640_9606_Olympus	9900.89	10256.7	9797.14
O60930	RNASEH1	UP000005640_9606_Olympus	9419.54	8107.01	8285.59
O60934	NBN	UP000005640_9606_Olympus	36062.3	37124.1	36232.9
O60936	NOL3	UP000005640_9606_Olympus	1359.08	1442.59	660.275
O60941	DTNB	UP000005640_9606_Olympus	9230.93	10620.7	9687.52
O60942	RNGTT	UP000005640_9606_Olympus	22291.7	22503.9	21718.3
O75027	ABCB7	UP000005640_9606_Olympus	56293.1	54421.4	53571.4
O75030	MITF	UP000005640_9606_Olympus	1370.52	1201.67	1434.16
O75044	SRGAP2	UP000005640_9606_Olympus	17709.3	17834.2	17940
O75052	NOS1AP	UP000005640_9606_Olympus	4588.88	4183.88	4187.53
O75054	IGSF3	UP000005640_9606_Olympus	9428.06	9400.92	9175.93
O75056	SDC3	UP000005640_9606_Olympus	2743.94	4466.12	2058.75
O75061	DNAJC6	UP000005640_9606_Olympus	27646.9	27800.8	29156.2
O75063	FAM20B	UP000005640_9606_Olympus	10168.9	10490.8	10337.9
O75064	DENND4B	UP000005640_9606_Olympus	9172.54	8776.12	9183.1
O75071	EFCAB14	UP000005640_9606_Olympus	2521.35	2436.86	1795.49
O75072	FKTN	UP000005640_9606_Olympus	1230.53	1127.01	1445.53
O75078	ADAM11	UP000005640_9606_Olympus	2369.97	2758.05	1422.2
O75083	WDR1	UP000005640_9606_Olympus	212876	210798	201899
O75084	FZD7	UP000005640_9606_Olympus	10460.9	10493.6	920.061
O75093	SLIT1	UP000005640_9606_Olympus	4668.42	4973.33	4621.92
O75094	SLIT3	UP000005640_9606_Olympus	2921.33	3088.83	3038.59
O75096	LRP4	UP000005640_9606_Olympus	3304.94	3069.17	3427.64
O75110	ATP9A	UP000005640_9606_Olympus	7335.03	6776.51	6958.04
O75113	N4BP1	UP000005640_9606_Olympus	13752.7	14297.1	13506.4
O75116	ROCK2	UP000005640_9606_Olympus	57152	56869.3	57912.8
O75122	CLASP2	UP000005640_9606_Olympus	40108.2	39820.6	39578.8
O75123	ZNF623	UP000005640_9606_Olympus	4128.02	3962.9	4563.71
O75127	PTCD1	UP000005640_9606_Olympus	23907.4	23490.4	23662.1
O75128	COBL	UP000005640_9606_Olympus	1475.38	2096.09	2087.87
O75131	CPNE3	UP000005640_9606_Olympus	125647	126754	124282
O75132	ZBED4	UP000005640_9606_Olympus	7008	7229.97	6726.41
O75140	DEPDC5	UP000005640_9606_Olympus	11415.7	10770.8	10681.8
O75143	ATG13	UP000005640_9606_Olympus	18900.2	19639	19020.4
O75145	PPFIA3	UP000005640_9606_Olympus	6678.53	6449.4	6750.42
O75146	HIP1R	UP000005640_9606_Olympus	15010.4	14598.2	14566.6
O75147	OBSL1	UP000005640_9606_Olympus	14764.2	15198.1	14937.5
O75150	RNF40	UP000005640_9606_Olympus	54225.6	53611.5	55386.9
O75151	PHF2	UP000005640_9606_Olympus	41339.2	41575.2	40501.2
O75152	ZC3H11A	UP000005640_9606_Olympus	101480	101062	100012
O75153	CLUH	UP000005640_9606_Olympus	74611.5	73937	73276.9
O75155	CAND2	UP000005640_9606_Olympus	77259.2	78890.1	77957.9
O75157	TSC22D2	UP000005640_9606_Olympus	4827.04	4628.49	4575.01
O75161	NPHP4	UP000005640_9606_Olympus	2120.78	2190.67	2066.19
O75164	KDM4A	UP000005640_9606_Olympus	15161.7	14838	14834
O75165	DNAJC13	UP000005640_9606_Olympus	52621.3	51926	51954.7
O75167	PHACTR2	UP000005640_9606_Olympus	8600.32	8511.55	8811.54
O75170	PPP6R2	UP000005640_9606_Olympus	19456.1	19290.1	19268.7
O75175	CNOT3	UP000005640_9606_Olympus	49515.1	47862.5	49080.5
O75177	SS18L1	UP000005640_9606_Olympus	2326.96	2178.25	1705.24
O75179	ANKRD17	UP000005640_9606_Olympus	33549	34366.2	33591.8
O75182	SIN3B	UP000005640_9606_Olympus	9261.65	9257.29	8749.9
O75190	DNAJB6	UP000005640_9606_Olympus	27053.3	26394.2	28162.3
O75191	XYLB	UP000005640_9606_Olympus	35311.4	35126	36613.4
O75192	PEX11A	UP000005640_9606_Olympus	21.8957	21.6154	19.2254
O75197	LRP5	UP000005640_9606_Olympus	4271.14	5317.48	4478.02
O75208	COQ9	UP000005640_9606_Olympus	47144	46651.3	47278.4
O75223	GGCT	UP000005640_9606_Olympus	96820.2	97388.6	95697.6
O75251	NDUFS7	UP000005640_9606_Olympus	117646	115517	116257
O75290	ZNF780A	UP000005640_9606_Olympus	2950.84	2629.92	2926.76
O75298	RTN2	UP000005640_9606_Olympus	16062.6	16204.7	16363.1
O75306	NDUFS2	UP000005640_9606_Olympus	70060.9	70377.7	68743.9
O75312	ZPR1	UP000005640_9606_Olympus	36692.7	38365.5	37837.6
O75317	USP12	UP000005640_9606_Olympus	417.921	575.722	183.003
O75319	DUSP11	UP000005640_9606_Olympus	9954.19	9983.93	9872.17
O75323	NIPSNAP2	UP000005640_9606_Olympus	132465	133351	134966
O75330	HMMR	UP000005640_9606_Olympus	13090.6	12819.9	13197.7
O75334	PPFIA2	UP000005640_9606_Olympus	98.7251	286.754	306.658
O75340	PDCD6	UP000005640_9606_Olympus	89420.8	90020.3	89412.7
O75342	ALOX12B	UP000005640_9606_Olympus	4488.58	4324.71	5487.19
O75347	TBCA	UP000005640_9606_Olympus	253393	250716	249086
O75348	ATP6V1G1	UP000005640_9606_Olympus	87228.7	85880.1	81051.5
O75351	VPS4B	UP000005640_9606_Olympus	134847	137988	136593
O75352	MPDU1	UP000005640_9606_Olympus	64388.7	67232.6	60822.8
O75356	ENTPD5	UP000005640_9606_Olympus	2512.64	2524.27	1261.25
O75362	ZNF217	UP000005640_9606_Olympus	3127.25	2727.16	3050.97
O75365	PTP4A3	UP000005640_9606_Olympus	1703.28	1726.54	1833.08
O75367	MACROH2A1	UP000005640_9606_Olympus	426912	428891	422608
O75368	SH3BGRL	UP000005640_9606_Olympus	212231	198799	201531
O75369	FLNB	UP000005640_9606_Olympus	208739	211244	209655
O75376	NCOR1	UP000005640_9606_Olympus	19566	19627.5	19448.4
O75379	VAMP4	UP000005640_9606_Olympus	6482.57	6005.54	5807.12
O75380	NDUFS6	UP000005640_9606_Olympus	40595.3	40546	39865.4
O75381	PEX14	UP000005640_9606_Olympus	54521.2	53408.8	52990.1
O75382	TRIM3	UP000005640_9606_Olympus	64617.7	65236.9	60937
O75385	ULK1	UP000005640_9606_Olympus	18148.5	18243.4	17541.1
O75386	TULP3	UP000005640_9606_Olympus	3565.35	3522.69	3365.14
O75387	SLC43A1	UP000005640_9606_Olympus	5662.07	5721.53	5839.63
O75390	CS	UP000005640_9606_Olympus	309419	310658	305639
O75391	SPAG7	UP000005640_9606_Olympus	45737	45219.1	43652.6
O75394	MRPL33	UP000005640_9606_Olympus	40298	41179.7	41206.1
O75396	SEC22B	UP000005640_9606_Olympus	104886	103216	101752
O75398	DEAF1	UP000005640_9606_Olympus	3400.31	3386.93	3726.96
O75400	PRPF40A	UP000005640_9606_Olympus	121192	123062	120290
O75410	TACC1	UP000005640_9606_Olympus	13646.6	14674.3	14014.2
O75414	NME6	UP000005640_9606_Olympus	17273.3	16551.2	18270.5
O75417	POLQ	UP000005640_9606_Olympus	19554.4	21421.8	19966.8
O75419	CDC45	UP000005640_9606_Olympus	51917.8	52061.2	52316.1
O75420	GIGYF1	UP000005640_9606_Olympus	7452.9	8157.89	7720.69
O75425	MOSPD3	UP000005640_9606_Olympus	437.571	796.441	572.968
O75427	LRCH4	UP000005640_9606_Olympus	13011.9	12490.6	12401.5
O75431	MTX2	UP000005640_9606_Olympus	86257.4	89038.1	87652.7
O75436	VPS26A	UP000005640_9606_Olympus	128156	130142	129297
O75438	NDUFB1	UP000005640_9606_Olympus	41678.6	42333.8	41215.9
O75439	PMPCB	UP000005640_9606_Olympus	119147	119354	118540
O75446	SAP30	UP000005640_9606_Olympus	13389.9	13244.8	13016.6
O75448	MED24	UP000005640_9606_Olympus	20854.7	20309.6	20125.1
O75449	KATNA1	UP000005640_9606_Olympus	48219.8	47656.5	48224.8
O75460	ERN1	UP000005640_9606_Olympus	3129.83	3563.44	3652.15
O75461	E2F6	UP000005640_9606_Olympus	7235.77	7465.91	7408.66
O75467	ZNF324	UP000005640_9606_Olympus	7883.3	6596.94	7171.01
O75474	FRAT2	UP000005640_9606_Olympus	2670.9	1803.17	1425.61
O75475	PSIP1	UP000005640_9606_Olympus	112059	112006	112319
O75477	ERLIN1	UP000005640_9606_Olympus	52242.4	49561.8	52017.2
O75478	TADA2A	UP000005640_9606_Olympus	4822.87	4827.79	4913.6
O75486	SUPT3H	UP000005640_9606_Olympus	12025	11644.2	11342.1
O75487	GPC4	UP000005640_9606_Olympus	15891.2	16157.3	16577.4
O75489	NDUFS3	UP000005640_9606_Olympus	89439.2	90256.8	89721.6
O75494	SRSF10	UP000005640_9606_Olympus	196440	192717	190346
O75496	GMNN	UP000005640_9606_Olympus	48705.8	49217.3	47934.7
O75503	CLN5	UP000005640_9606_Olympus	19148.9	19160.3	19239.9
O75506	HSBP1	UP000005640_9606_Olympus	21460.8	22901.2	22975.3
O75521	ECI2	UP000005640_9606_Olympus	107731	107376	107270
O75525	KHDRBS3	UP000005640_9606_Olympus	44643.1	44370.2	45300.3
O75528	TADA3	UP000005640_9606_Olympus	16595.1	17807.1	17220.3
O75529	TAF5L	UP000005640_9606_Olympus	13589.5	13371.2	13147.3
O75530	EED	UP000005640_9606_Olympus	34901.3	35346.7	34590.8
O75531	BANF1	UP000005640_9606_Olympus	120079	116902	117376
O75533	SF3B1	UP000005640_9606_Olympus	336815	340611	337634
O75534	CSDE1	UP000005640_9606_Olympus	132241	131879	132316
O75554	WBP4	UP000005640_9606_Olympus	21025.8	19715.2	20597.4
O75564	JRK	UP000005640_9606_Olympus	4917.24	5230.56	4810.47
O75569	PRKRA	UP000005640_9606_Olympus	50473.9	50253.1	51068.1
O75570	MTRF1	UP000005640_9606_Olympus	3720.6	3903.31	3968.23
O75575	CRCP	UP000005640_9606_Olympus	14398.9	14538.2	13737.8
O75582	RPS6KA5	UP000005640_9606_Olympus	15373.6	15726.2	15322.1
O75586	MED6	UP000005640_9606_Olympus	8459.07	8748.06	8616.07
O75592	MYCBP2	UP000005640_9606_Olympus	21119.5	21184.4	21381.4
O75600	GCAT	UP000005640_9606_Olympus	32034.4	32034.3	30880.3
O75607	NPM3	UP000005640_9606_Olympus	188959	197076	187354
O75608	LYPLA1	UP000005640_9606_Olympus	226686	224017	224893
O75616	ERAL1	UP000005640_9606_Olympus	65227	65188.5	65232.6
O75629	CREG1	UP000005640_9606_Olympus	18525.6	18792.7	17158.8
O75643	SNRNP200	UP000005640_9606_Olympus	212349	211986	211107
O75648	TRMU	UP000005640_9606_Olympus	24386.6	25141.9	24943.2
O75663	TIPRL	UP000005640_9606_Olympus	92631.4	94237.8	93032.3
O75665	OFD1	UP000005640_9606_Olympus	4151.47	4221.68	4115.4
O75674	TOM1L1	UP000005640_9606_Olympus	33064.4	31109.6	33659.8
O75676	RPS6KA4	UP000005640_9606_Olympus	5083.55	5033.77	4555.67
O75683	SURF6	UP000005640_9606_Olympus	61137.4	60770.9	59971
O75688	PPM1B	UP000005640_9606_Olympus	62747.2	63625.6	63564.3
O75689	ADAP1	UP000005640_9606_Olympus	2560.12	2698.38	3170.38
O75691	UTP20	UP000005640_9606_Olympus	57220.4	58291.8	59063.5
O75694	NUP155	UP000005640_9606_Olympus	106351	109324	106049
O75695	RP2	UP000005640_9606_Olympus	60939.3	63357.1	62738.4
O75716	STK16	UP000005640_9606_Olympus	1596.11	1270.25	1531.1
O75717	WDHD1	UP000005640_9606_Olympus	48727.6	49678.9	48848.4
O75718	CRTAP	UP000005640_9606_Olympus	53675.3	54938.3	54535.3
O75746	SLC25A12	UP000005640_9606_Olympus	105636	105828	106523
O75771	RAD51D	UP000005640_9606_Olympus	5939.72	5022.31	4855.87
O75781	PALM	UP000005640_9606_Olympus	24307	23340.2	22839.4
O75787	ATP6AP2	UP000005640_9606_Olympus	36818.6	36955.3	37071.9
O75792	RNASEH2A	UP000005640_9606_Olympus	76130.2	79333.4	77488.2
O75794	CDC123	UP000005640_9606_Olympus	80030	81759.9	80125.1
O75808	CAPN15	UP000005640_9606_Olympus	8266.74	8222.67	8404.92
O75815	BCAR3	UP000005640_9606_Olympus	185.065	815.013	466.823
O75817	POP7	UP000005640_9606_Olympus	19955.1	19773.1	20951.1
O75818	RPP40	UP000005640_9606_Olympus	28683.5	28163.4	27794.5
O75820	ZNF189	UP000005640_9606_Olympus	11314.5	11279.6	12139.1
O75821	EIF3G	UP000005640_9606_Olympus	254121	258182	256694
O75822	EIF3J	UP000005640_9606_Olympus	126312	122432	128984
O75828	CBR3	UP000005640_9606_Olympus	125973	130597	128823
O75832	PSMD10	UP000005640_9606_Olympus	66207.3	67271.1	66340
O75843	AP1G2	UP000005640_9606_Olympus	39718.1	38883.5	38465.4
O75844	ZMPSTE24	UP000005640_9606_Olympus	51943.7	51104.3	51358.8
O75845	SC5D	UP000005640_9606_Olympus	12852.9	13621.8	13424.3
O75864	PPP1R37	UP000005640_9606_Olympus	2718.31	2601.26	2677.35
O75865	TRAPPC6A	UP000005640_9606_Olympus	5448.45	5632.18	6269.25
O75874	IDH1	UP000005640_9606_Olympus	197355	198910	197346
O75879	GATB	UP000005640_9606_Olympus	27065.1	27206.2	24741.7
O75880	SCO1	UP000005640_9606_Olympus	107848	106754	110609
O75882	ATRN	UP000005640_9606_Olympus	8556.98	8342.17	8550.79
O75884	RBBP9	UP000005640_9606_Olympus	43870.8	45235.3	44806.8
O75886	STAM2	UP000005640_9606_Olympus	23868.3	23734	24134.1
O75896	TUSC2	UP000005640_9606_Olympus	23055.3	22257.7	22199.5
O75907	DGAT1	UP000005640_9606_Olympus	2520.36	2508.67	2711.34
O75909	CCNK	UP000005640_9606_Olympus	31360.7	31027.9	31232.8
O75911	DHRS3	UP000005640_9606_Olympus	4026.6	4285.82	3237.66
O75914	PAK3	UP000005640_9606_Olympus	75430.1	75054.4	74595.4
O75915	ARL6IP5	UP000005640_9606_Olympus	75449.4	77238.3	76788.2
O75925	PIAS1	UP000005640_9606_Olympus	12612.5	12521.6	12346.6
O75928	PIAS2	UP000005640_9606_Olympus	14817.9	14311.1	14893.6
O75934	BCAS2	UP000005640_9606_Olympus	43953.4	44941.6	44640
O75935	DCTN3	UP000005640_9606_Olympus	83115.1	81489.7	81978.6
O75937	DNAJC8	UP000005640_9606_Olympus	256550	254157	254838
O75940	SMNDC1	UP000005640_9606_Olympus	94276.3	91997.2	93618
O75943	RAD17	UP000005640_9606_Olympus	12366.7	11503.6	11525.2
O75947	ATP5PD	UP000005640_9606_Olympus	202572	202425	202162
O75953	DNAJB5	UP000005640_9606_Olympus	3409.42	4178.35	3717.9
O75954	TSPAN9	UP000005640_9606_Olympus	4895.91	4718.4	4304.06
O75955	FLOT1	UP000005640_9606_Olympus	40669.2	40466.9	40545.8
O75962	TRIO	UP000005640_9606_Olympus	10739.8	10422.6	10455.8
O75964	ATP5MG	UP000005640_9606_Olympus	294529	294545	293955
O75969	AKAP3	UP000005640_9606_Olympus	386.956	312.412	414.093
O75970	MPDZ	UP000005640_9606_Olympus	12545.5	12651.7	12245.4
O75971	SNAPC5	UP000005640_9606_Olympus	5107.4	4747.06	4881.71
O75976	CPD	UP000005640_9606_Olympus	35160.4	36338.2	34980.5
O76003	GLRX3	UP000005640_9606_Olympus	266919	268383	265286
O76021	RSL1D1	UP000005640_9606_Olympus	209558	209692	210114
O76024	WFS1	UP000005640_9606_Olympus	15381.9	15386.8	15785.3
O76031	CLPX	UP000005640_9606_Olympus	84943.9	85297.1	85261.9
O76039	CDKL5	UP000005640_9606_Olympus	1183.55	1384.34	1075.74
O76041	NEBL	UP000005640_9606_Olympus	4771.01	5000.19	5367.15
O76054	SEC14L2	UP000005640_9606_Olympus	29498	28486.3	28959.8
O76061	STC2	UP000005640_9606_Olympus	822.419	322.264	432.774
O76062	TM7SF2	UP000005640_9606_Olympus	2814.9	3309.78	3110.7
O76064	RNF8	UP000005640_9606_Olympus	5743.74	6035.96	5602.13
O76070	SNCG	UP000005640_9606_Olympus	7919.21	8620.94	9137.18
O76071	CIAO1	UP000005640_9606_Olympus	46942.6	47710.9	45082.2
O76074	PDE5A	UP000005640_9606_Olympus	5585.83	5648.46	5492.91
O76075	DFFB	UP000005640_9606_Olympus	14924.1	14677.7	14232.9
O76080	ZFAND5	UP000005640_9606_Olympus	3172.95	2880.43	3160.16
O76082	SLC22A5	UP000005640_9606_Olympus	3586.01	3450.71	3501.49
O76083	PDE9A	UP000005640_9606_Olympus	4295.56	3270.02	3671.89
O76094	SRP72	UP000005640_9606_Olympus	126482	126507	125910
O76095	JTB	UP000005640_9606_Olympus	10324.4	9532.02	9551.94
O77932	DXO	UP000005640_9606_Olympus	14133.6	14013.6	13746.7
O94760	DDAH1	UP000005640_9606_Olympus	68879.3	71397.7	70731.3
O94761	RECQL4	UP000005640_9606_Olympus	13051.9	13246.9	13041.3
O94762	RECQL5	UP000005640_9606_Olympus	12817.4	12341	12103.2
O94763	URI1	UP000005640_9606_Olympus	20799.4	21777.4	20879.5
O94766	B3GAT3	UP000005640_9606_Olympus	22569.1	23204	22737.3
O94768	STK17B	UP000005640_9606_Olympus	5781.03	5456.99	6039.51
O94776	MTA2	UP000005640_9606_Olympus	126994	128687	128195
O94782	USP1	UP000005640_9606_Olympus	20774	20403.5	20806.4
O94788	ALDH1A2	UP000005640_9606_Olympus	90958.4	90966	90384.1
O94804	STK10	UP000005640_9606_Olympus	15176.5	15028.4	15172.4
O94806	PRKD3	UP000005640_9606_Olympus	9601.43	9323.15	9106.34
O94808	GFPT2	UP000005640_9606_Olympus	54176.9	53566.4	52215.3
O94811	TPPP	UP000005640_9606_Olympus	3955.21	3803.42	2609.91
O94813	SLIT2	UP000005640_9606_Olympus	14129.9	14181.5	14008.3
O94817	ATG12	UP000005640_9606_Olympus	6371.05	6998.02	7330.22
O94819	KBTBD11	UP000005640_9606_Olympus	7613.76	6918.39	7087.64
O94822	LTN1	UP000005640_9606_Olympus	11994	11866.2	12173.9
O94826	TOMM70	UP000005640_9606_Olympus	121914	121501	123860
O94827	PLEKHG5	UP000005640_9606_Olympus	1809.54	1195.14	1340.4
O94829	IPO13	UP000005640_9606_Olympus	11580	12380.3	12248.9
O94830	DDHD2	UP000005640_9606_Olympus	24026.7	24938.5	23385.4
O94832	MYO1D	UP000005640_9606_Olympus	28769.5	29183.8	28959
O94842	TOX4	UP000005640_9606_Olympus	34147.7	33475.1	33628.2
O94855	SEC24D	UP000005640_9606_Olympus	60050.9	58710.7	59216.7
O94864	SUPT7L	UP000005640_9606_Olympus	31008.3	32124.4	32043.7
O94868	FCHSD2	UP000005640_9606_Olympus	10393.8	10105.3	11063.3
O94874	UFL1	UP000005640_9606_Olympus	75582.2	73820.9	74588.6
O94880	PHF14	UP000005640_9606_Olympus	26598.1	25967.9	27077.1
O94885	SASH1	UP000005640_9606_Olympus	3046.07	3343.38	3072.53
O94886	TMEM63A	UP000005640_9606_Olympus	13256.2	13533	13829.8
O94887	FARP2	UP000005640_9606_Olympus	7739.26	7671.92	7592.91
O94888	UBXN7	UP000005640_9606_Olympus	70291.4	68989.1	68512.2
O94889	KLHL18	UP000005640_9606_Olympus	5087.9	5005.51	4341.12
O94898	LRIG2	UP000005640_9606_Olympus	4470.28	5047.57	4704.33
O94901	SUN1	UP000005640_9606_Olympus	15876.2	16197.2	15854.7
O94903	PLPBP	UP000005640_9606_Olympus	45082.4	45471	45974.6
O94905	ERLIN2	UP000005640_9606_Olympus	66355.6	66638	67746.2
O94906	PRPF6	UP000005640_9606_Olympus	97675.2	97598.6	99250.1
O94910	ADGRL1	UP000005640_9606_Olympus	3537.71	3627.99	3413.73
O94913	PCF11	UP000005640_9606_Olympus	29572.6	30591.9	31102.6
O94915	FRYL	UP000005640_9606_Olympus	13995.7	14242.2	13530.9
O94916	NFAT5	UP000005640_9606_Olympus	5832.87	6670.85	6193.92
O94919	ENDOD1	UP000005640_9606_Olympus	11850.6	12035.2	13058.6
O94921	CDK14	UP000005640_9606_Olympus	1215.56	1335.17	1399.26
O94923	GLCE	UP000005640_9606_Olympus	9786.29	9682.33	9567.25
O94925	GLS	UP000005640_9606_Olympus	147945	148994	143725
O94927	HAUS5	UP000005640_9606_Olympus	34691.1	34502.9	34652.1
O94941	UBOX5	UP000005640_9606_Olympus	3678.36	3300.36	3824.91
O94952	FBXO21	UP000005640_9606_Olympus	6679	5631.69	6262.56
O94953	KDM4B	UP000005640_9606_Olympus	12670.2	12456.8	12584.8
O94955	RHOBTB3	UP000005640_9606_Olympus	4268.9	4153.27	3547.13
O94964	SOGA1	UP000005640_9606_Olympus	9464.78	9112.18	8925.86
O94966	USP19	UP000005640_9606_Olympus	41706.1	40545.1	40966.3
O94967	WDR47	UP000005640_9606_Olympus	9955.32	9785.41	9943.48
O94972	TRIM37	UP000005640_9606_Olympus	3600.21	4011.16	3729.18
O94973	AP2A2	UP000005640_9606_Olympus	88319	87454.3	86610.6
O94979	SEC31A	UP000005640_9606_Olympus	75871.1	75830.9	75625.4
O94985	CLSTN1	UP000005640_9606_Olympus	7740.52	7638.75	6611.9
O94986	CEP152	UP000005640_9606_Olympus	2800.5	2608.05	2558.29
O94991	SLITRK5	UP000005640_9606_Olympus	4101.04	4263.75	4301.61
O94992	HEXIM1	UP000005640_9606_Olympus	26563.7	26556.3	26623.4
O95057	DIRAS1	UP000005640_9606_Olympus	10019.4	9406.75	9672.7
O95059	RPP14	UP000005640_9606_Olympus	18218	17597.1	19489
O95067	CCNB2	UP000005640_9606_Olympus	25609.6	25313.1	24390
O95070	YIF1A	UP000005640_9606_Olympus	15207	14948.6	14806.5
O95071	UBR5	UP000005640_9606_Olympus	29996.3	30675.6	30050.4
O95081	AGFG2	UP000005640_9606_Olympus	6399.26	6375.85	6070.5
O95084	PRSS23	UP000005640_9606_Olympus	1158.95	1513.47	433.365
O95096	NKX2-2	UP000005640_9606_Olympus	607.848	559.094	598.77
O95104	SCAF4	UP000005640_9606_Olympus	71432.1	71815.5	71661.1
O95125	ZNF202	UP000005640_9606_Olympus	429.952	561.942	540.789
O95136	S1PR2	UP000005640_9606_Olympus	3884.45	3753.28	3997.61
O95139	NDUFB6	UP000005640_9606_Olympus	53858	53343.1	55352.4
O95140	MFN2	UP000005640_9606_Olympus	22981	22876.2	23408.6
O95147	DUSP14	UP000005640_9606_Olympus	2882.01	3401.65	2399.76
O95149	SNUPN	UP000005640_9606_Olympus	10684.1	10148.4	9798.77
O95155	UBE4B	UP000005640_9606_Olympus	35420.5	36432.5	34523.2
O95159	ZFPL1	UP000005640_9606_Olympus	19548.4	19939.5	19200.4
O95163	ELP1	UP000005640_9606_Olympus	71704.3	71847.9	72133.1
O95164	UBL3	UP000005640_9606_Olympus	2657.37	3251.25	2979.65
O95167	NDUFA3	UP000005640_9606_Olympus	48045.7	46946	47425.1
O95168	NDUFB4	UP000005640_9606_Olympus	118769	118679	115951
O95169	NDUFB8	UP000005640_9606_Olympus	44564.6	44675.8	41890.9
O95178	NDUFB2	UP000005640_9606_Olympus	82642.2	83709.5	85841.6
O95180	CACNA1H	UP000005640_9606_Olympus	36.0107	42.9353	70.7884
O95182	NDUFA7	UP000005640_9606_Olympus	78707.8	74955.6	76798.4
O95185	UNC5C	UP000005640_9606_Olympus	2657.56	3376	2684.65
O95197	RTN3	UP000005640_9606_Olympus	67306.6	68682.8	67194.2
O95198	KLHL2	UP000005640_9606_Olympus	1269.27	749.208	642.345
O95201	ZNF205	UP000005640_9606_Olympus	2859.55	2604.42	3493.17
O95202	LETM1	UP000005640_9606_Olympus	93991.3	94012.2	93264.4
O95208	EPN2	UP000005640_9606_Olympus	21664.8	22350.5	21707.7
O95210	STBD1	UP000005640_9606_Olympus	12118.9	12215.5	12707.5
O95214	LEPROTL1	UP000005640_9606_Olympus	1042.23	1015.76	968.164
O95218	ZRANB2	UP000005640_9606_Olympus	91565.9	91951.6	92052.6
O95219	SNX4	UP000005640_9606_Olympus	42741.3	42777.8	42791.4
O95229	ZWINT	UP000005640_9606_Olympus	24236.6	23602.2	23255.7
O95232	LUC7L3	UP000005640_9606_Olympus	75217.1	76130.6	76608.9
O95235	KIF20A	UP000005640_9606_Olympus	8675.91	8721.05	8157.24
O95239	KIF4A	UP000005640_9606_Olympus	46281.6	47140.6	46419.4
O95243	MBD4	UP000005640_9606_Olympus	7928.34	8183.11	7316.86
O95248	SBF1	UP000005640_9606_Olympus	15843.6	16169.5	15680.3
O95249	GOSR1	UP000005640_9606_Olympus	18222.1	17997.1	17674.3
O95251	KAT7	UP000005640_9606_Olympus	17288.1	17433.2	17297.1
O95258	SLC25A14	UP000005640_9606_Olympus	5349.74	5286.74	5146.73
O95260	ATE1	UP000005640_9606_Olympus	16852.8	16436	16954.2
O95271	TNKS	UP000005640_9606_Olympus	6581.97	6471	6062.84
O95273	CCNDBP1	UP000005640_9606_Olympus	2371.78	2587	2515.49
O95292	VAPB	UP000005640_9606_Olympus	78841.1	77311	77981.4
O95295	SNAPIN	UP000005640_9606_Olympus	49234.2	48697.6	47653.5
O95297	MPZL1	UP000005640_9606_Olympus	20680.5	21399.6	19605.5
O95298	NDUFC2	UP000005640_9606_Olympus	86113	88231	87830.5
O95299	NDUFA10	UP000005640_9606_Olympus	91808.5	89908.7	88770.6
O95302	FKBP9	UP000005640_9606_Olympus	35133.2	36686.7	35296.4
O95319	CELF2	UP000005640_9606_Olympus	23535.7	26662.9	24851.3
O95336	PGLS	UP000005640_9606_Olympus	145892	149554	147444
O95340	PAPSS2	UP000005640_9606_Olympus	15495.5	15555.2	15620.4
O95347	SMC2	UP000005640_9606_Olympus	134465	135359	133564
O95352	ATG7	UP000005640_9606_Olympus	38039.5	38866.9	39380.1
O95359	TACC2	UP000005640_9606_Olympus	6368.94	6559.26	7104.73
O95363	FARS2	UP000005640_9606_Olympus	15097.2	15355.9	15308.4
O95365	ZBTB7A	UP000005640_9606_Olympus	2845.69	3141.38	2288.36
O95372	LYPLA2	UP000005640_9606_Olympus	79983.9	81218.8	79210.2
O95373	IPO7	UP000005640_9606_Olympus	220839	222996	217410
O95376	ARIH2	UP000005640_9606_Olympus	28476.6	29424.2	29732.8
O95379	TNFAIP8	UP000005640_9606_Olympus	2947.24	2903.98	2534.53
O95382	MAP3K6	UP000005640_9606_Olympus	6379.53	6963.31	6574.35
O95391	SLU7	UP000005640_9606_Olympus	14751.2	14687.8	14838.1
O95394	PGM3	UP000005640_9606_Olympus	71513.9	70452.2	72542.1
O95396	MOCS3	UP000005640_9606_Olympus	9119.04	9047.08	9318.65
O95400	CD2BP2	UP000005640_9606_Olympus	77248.5	73231.3	75656.6
O95402	MED26	UP000005640_9606_Olympus	10172.6	9124.83	9953.48
O95405	ZFYVE9	UP000005640_9606_Olympus	6501.6	6313.4	5892.74
O95409	ZIC2	UP000005640_9606_Olympus	19674.4	17683	16361.9
O95425	SVIL	UP000005640_9606_Olympus	5055.67	5019.59	5252.29
O95427	PIGN	UP000005640_9606_Olympus	2643.75	2036.93	2817.52
O95429	BAG4	UP000005640_9606_Olympus	18092.6	17819.2	17580.8
O95433	AHSA1	UP000005640_9606_Olympus	179245	178282	180213
O95445	APOM	UP000005640_9606_Olympus	21481.8	22110.5	23255.3
O95450	ADAMTS2	UP000005640_9606_Olympus	297.727	320.424	317.982
O95453	PARN	UP000005640_9606_Olympus	45701.1	45292.7	45499.5
O95456	PSMG1	UP000005640_9606_Olympus	126091	124455	126886
O95470	SGPL1	UP000005640_9606_Olympus	62944	61912.3	62138.9
O95476	CTDNEP1	UP000005640_9606_Olympus	7671.25	8103.98	7531.39
O95478	NSA2	UP000005640_9606_Olympus	79745.2	79420.9	79375.9
O95479	H6PD	UP000005640_9606_Olympus	20738.9	21737.9	21562.9
O95486	SEC24A	UP000005640_9606_Olympus	30805.6	30727.6	29545.3
O95487	SEC24B	UP000005640_9606_Olympus	78615.5	79840.7	78202.9
O95490	ADGRL2	UP000005640_9606_Olympus	12602.8	12650.8	12144.1
O95497	VNN1	UP000005640_9606_Olympus	4441.69	4458.81	3649.48
O95503	CBX6	UP000005640_9606_Olympus	15579.6	14961	15760.4
O95528	SLC2A10	UP000005640_9606_Olympus	732.972	595.341	750.897
O95544	NADK	UP000005640_9606_Olympus	7364.02	7294.45	7343.96
O95551	TDP2	UP000005640_9606_Olympus	31150.7	32945.5	31938
O95562	SFT2D2	UP000005640_9606_Olympus	4029.41	4110.23	4083.49
O95563	MPC2	UP000005640_9606_Olympus	55866.2	54517.3	54626.9
O95568	METTL18	UP000005640_9606_Olympus	5098.85	5053.45	5397.11
O95571	ETHE1	UP000005640_9606_Olympus	32364.8	32283.8	32106.2
O95573	ACSL3	UP000005640_9606_Olympus	68607.8	68333.2	67925.5
O95602	POLR1A	UP000005640_9606_Olympus	41958	42241.4	41627.5
O95613	PCNT	UP000005640_9606_Olympus	11811	11495.2	11795.2
O95619	YEATS4	UP000005640_9606_Olympus	42680.1	46043	44398.8
O95620	DUS4L	UP000005640_9606_Olympus	2129.39	2110.66	2972.04
O95625	ZBTB11	UP000005640_9606_Olympus	9073.98	8502.29	9263.63
O95628	CNOT4	UP000005640_9606_Olympus	16529.3	16787.2	15983.4
O95630	STAMBP	UP000005640_9606_Olympus	32842.2	33322.2	31989.9
O95631	NTN1	UP000005640_9606_Olympus	1693.37	968.54	1446.8
O95639	CPSF4	UP000005640_9606_Olympus	42679.4	42885.7	42719.8
O95644	NFATC1	UP000005640_9606_Olympus	9745.83	10024.9	10395.1
O95670	ATP6V1G2	UP000005640_9606_Olympus	46167.5	46511.4	46366.3
O95671	ASMTL	UP000005640_9606_Olympus	24774.3	25506.7	25024
O95674	CDS2	UP000005640_9606_Olympus	16283.2	16474.6	16369.3
O95677	EYA4	UP000005640_9606_Olympus	15044.6	16355.1	15284.6
O95684	CEP43	UP000005640_9606_Olympus	45582.5	44703.6	41518.8
O95685	PPP1R3D	UP000005640_9606_Olympus	10618.8	11153.6	11224.6
O95696	BRD1	UP000005640_9606_Olympus	35052	36800	35066.9
O95707	POP4	UP000005640_9606_Olympus	30739.5	30984.4	31171.9
O95714	HERC2	UP000005640_9606_Olympus	7399.45	7254.84	7233.33
O95716	RAB3D	UP000005640_9606_Olympus	87596.4	89349.6	85559.1
O95721	SNAP29	UP000005640_9606_Olympus	61028.8	62329.8	60171.6
O95727	CRTAM	UP000005640_9606_Olympus	4847.81	4636.7	4467.53
O95747	OXSR1	UP000005640_9606_Olympus	79108.8	77421.9	77282.4
O95749	GGPS1	UP000005640_9606_Olympus	53615.8	55447.1	54137.7
O95754	SEMA4F	UP000005640_9606_Olympus	985.102	1676.31	1113.09
O95755	RAB36	UP000005640_9606_Olympus	1493.99	1086.76	1369.7
O95757	HSPA4L	UP000005640_9606_Olympus	96237.7	95885.3	97068.4
O95758	PTBP3	UP000005640_9606_Olympus	40443.7	38090.3	39602.1
O95772	STARD3NL	UP000005640_9606_Olympus	12734.9	12406.1	12610.9
O95777	LSM8	UP000005640_9606_Olympus	135226	136644	137885
O95782	AP2A1	UP000005640_9606_Olympus	104619	104824	104996
O95785	WIZ	UP000005640_9606_Olympus	27870.4	27631	27982
O95786	DDX58	UP000005640_9606_Olympus	7486.19	7781.99	7139.04
O95789	ZMYM6	UP000005640_9606_Olympus	802.335	797.478	830.28
O95793	STAU1	UP000005640_9606_Olympus	90754.2	90574	90744.8
O95801	TTC4	UP000005640_9606_Olympus	68034.8	66001.8	66246.8
O95803;Q9H3R1	NDST3;NDST4	UP000005640_9606_Olympus	7824.53	7590.56	7593.75
O95807	TMEM50A	UP000005640_9606_Olympus	7129.01	8236.44	8105.16
O95816	BAG2	UP000005640_9606_Olympus	62434.2	61243.4	60361.6
O95817	BAG3	UP000005640_9606_Olympus	16831.2	16791.1	16866.5
O95819	MAP4K4	UP000005640_9606_Olympus	50781.3	47905.4	50331.2
O95822	MLYCD	UP000005640_9606_Olympus	8072.33	8152.09	8316.79
O95825	CRYZL1	UP000005640_9606_Olympus	20474	20112.4	19956.9
O95831	AIFM1	UP000005640_9606_Olympus	156057	154807	156593
O95834	EML2	UP000005640_9606_Olympus	30818.6	30769.3	30354.3
O95835	LATS1	UP000005640_9606_Olympus	24910.4	24525.4	25205.4
O95848	NUDT14	UP000005640_9606_Olympus	3468.44	3440.72	2919.52
O95857	TSPAN13	UP000005640_9606_Olympus	29154.1	29928.9	28967.6
O95858	TSPAN15	UP000005640_9606_Olympus	2851.89	3207.78	2576.76
O95861	BPNT1	UP000005640_9606_Olympus	130497	131403	131144
O95864	FADS2	UP000005640_9606_Olympus	2946.5	2466.59	2865.81
O95865	DDAH2	UP000005640_9606_Olympus	45238.9	45008.5	45389.7
O95870	ABHD16A	UP000005640_9606_Olympus	17382.9	16859	17449
O95872	GPANK1	UP000005640_9606_Olympus	4499.72	3551.75	3596.58
O95873	C6orf47	UP000005640_9606_Olympus	4390.05	4252.25	4649.09
O95881	TXNDC12	UP000005640_9606_Olympus	103834	103843	103811
O95897	OLFM2	UP000005640_9606_Olympus	3443.04	2330.27	1178.3
O95900	TRUB2	UP000005640_9606_Olympus	16135.5	15146.9	16133.7
O95905	ECD	UP000005640_9606_Olympus	25201.1	25354.3	24825.4
O95926	SYF2	UP000005640_9606_Olympus	14474	14008.1	15483.5
O95931	CBX7	UP000005640_9606_Olympus	4810.51	5738.92	5580.92
O95935	TBX18	UP000005640_9606_Olympus	1548.52	1163.75	1178.33
O95980	RECK	UP000005640_9606_Olympus	1707.35	1563.74	1683.33
O95983	MBD3	UP000005640_9606_Olympus	63178.4	61728.9	61616.8
O95985	TOP3B	UP000005640_9606_Olympus	19503.4	20189.6	19996.8
O95989	NUDT3	UP000005640_9606_Olympus	48417.8	49094.4	50474.7
O95997	PTTG1	UP000005640_9606_Olympus	14051.2	13433.9	13783.3
O95999	BCL10	UP000005640_9606_Olympus	17563.2	18211	17466.2
O96000	NDUFB10	UP000005640_9606_Olympus	115737	115582	116012
O96005	CLPTM1	UP000005640_9606_Olympus	52750.6	52732.6	53134.8
O96006	ZBED1	UP000005640_9606_Olympus	9341.38	9464.97	10009.6
O96007	MOCS2	UP000005640_9606_Olympus	14021.5	14264.6	14463.8
O96008	TOMM40	UP000005640_9606_Olympus	145764	141698	143835
O96011	PEX11B	UP000005640_9606_Olympus	25488.9	25084.4	25745.1
O96013	PAK4	UP000005640_9606_Olympus	52539.7	51299.5	53142
O96017	CHEK2	UP000005640_9606_Olympus	32994.6	33753.8	33534.8
O96018	APBA3	UP000005640_9606_Olympus	6945.99	6776.7	6586.8
O96019	ACTL6A	UP000005640_9606_Olympus	107174	105051	105024
O96020	CCNE2	UP000005640_9606_Olympus	1741.76	1740.48	1137.19
O96028	NSD2	UP000005640_9606_Olympus	24031.5	24039.5	24224
P00156	MT-CYB	UP000005640_9606_Olympus	10911	9775	10398.4
P00167	CYB5A	UP000005640_9606_Olympus	33857.1	36074.4	36403.6
P00338	LDHA	UP000005640_9606_Olympus	495578	513748	501097
P00367	GLUD1	UP000005640_9606_Olympus	215094	216115	214579
P00374	DHFR	UP000005640_9606_Olympus	230298	231844	232402
P00387	CYB5R3	UP000005640_9606_Olympus	172283	171132	171838
P00390	GSR	UP000005640_9606_Olympus	94975.1	96060.6	95510
P00395	MT-CO1	UP000005640_9606_Olympus	53547.5	55692.8	51741
P00403	MT-CO2	UP000005640_9606_Olympus	152281	154481	155080
P00414	MT-CO3	UP000005640_9606_Olympus	6443.7	5274.54	6614.29
P00441	SOD1	UP000005640_9606_Olympus	293675	283240	282968
P00488	F13A1	UP000005640_9606_Olympus	4249.31	4652.83	5676.13
P00491	PNP	UP000005640_9606_Olympus	235229	232622	230391
P00492	HPRT1	UP000005640_9606_Olympus	323727	324670	324542
P00505	GOT2	UP000005640_9606_Olympus	317813	321354	319508
P00519	ABL1	UP000005640_9606_Olympus	9992.97	9530.14	10487.9
P00533	EGFR	UP000005640_9606_Olympus	12148.9	12253.3	12177
P00558	PGK1	UP000005640_9606_Olympus	483109	483394	486200
P00568	AK1	UP000005640_9606_Olympus	273952	271739	272985
P00750	PLAT	UP000005640_9606_Olympus	2047.06	2258.17	2039.55
P00813	ADA	UP000005640_9606_Olympus	30119.9	30870.2	30062.7
P00846	MT-ATP6	UP000005640_9606_Olympus	28244	28091.1	27082.4
P00918	CA2	UP000005640_9606_Olympus	393238	397410	393321
P00966	ASS1	UP000005640_9606_Olympus	53586	52890.3	53631.9
P01023	A2M	UP000005640_9606_Olympus	996.737	1197.68	603.751
P01024	C3	UP000005640_9606_Olympus	874.581	877.753	698.03
P01033	TIMP1	UP000005640_9606_Olympus	11280.2	12757.3	11787.7
P01034	CST3	UP000005640_9606_Olympus	7611.73	7475.05	7458.87
P01106	MYC	UP000005640_9606_Olympus	9203.81	8403.73	8786.23
P01111	NRAS	UP000005640_9606_Olympus	117911	116550	116360
P01112	HRAS	UP000005640_9606_Olympus	15538.6	12499.4	14117
P01116	KRAS	UP000005640_9606_Olympus	15524.7	15720.1	13096.5
P01130	LDLR	UP000005640_9606_Olympus	3805.02	3858.95	3845.59
P01137	TGFB1	UP000005640_9606_Olympus	10132.3	9615.65	10576.1
P01889	HLA-B	UP000005640_9606_Olympus	75028.7	73660.4	74407.7
P01911	HLA-DRB1	UP000005640_9606_Olympus	2205.96	2215.82	2217.05
P02452	COL1A1	UP000005640_9606_Olympus	11156.4	9330.39	9490.96
P02458	COL2A1	UP000005640_9606_Olympus	2937.16	3542.4	2795.62
P02462	COL4A1	UP000005640_9606_Olympus	871.351	1070.15	1075.52
P02545	LMNA	UP000005640_9606_Olympus	117307	118398	117466
P02649	APOE	UP000005640_9606_Olympus	7439.91	7336.12	7298.1
P02656	APOC3	UP000005640_9606_Olympus	1645.59	1680.16	1287.7
P02671	FGA	UP000005640_9606_Olympus	1697.65	2182.77	2781.04
P02751	FN1	UP000005640_9606_Olympus	12811	12926.4	13059.6
P02753	RBP4	UP000005640_9606_Olympus	37223	35059.2	37644.6
P02786	TFRC	UP000005640_9606_Olympus	144120	142900	143006
P02788	LTF	UP000005640_9606_Olympus	4124.59	2470.68	4371.84
P02790	HPX	UP000005640_9606_Olympus	6615.68	5035.59	7274.65
P02792	FTL	UP000005640_9606_Olympus	8895.25	8409.09	9322.37
P02794	FTH1	UP000005640_9606_Olympus	21365.4	21145.1	21710.8
P03886	MT-ND1	UP000005640_9606_Olympus	74211.7	71700	69131.1
P03891	MT-ND2	UP000005640_9606_Olympus	33201.1	30813.7	32535
P03897	MT-ND3	UP000005640_9606_Olympus	30701.7	19256	22902.1
P03905	MT-ND4	UP000005640_9606_Olympus	25539.3	24322.3	25615.7
P03915	MT-ND5	UP000005640_9606_Olympus	28392.3	27859.5	27121.3
P03971	AMH	UP000005640_9606_Olympus	323.172	702.107	820.871
P04035	HMGCR	UP000005640_9606_Olympus	2077.53	1099.2	896.719
P04040	CAT	UP000005640_9606_Olympus	105035	105990	106236
P04049	RAF1	UP000005640_9606_Olympus	26482.3	26597	27113.1
P04062	GBA	UP000005640_9606_Olympus	51793.7	52514.7	51896.1
P04066	FUCA1	UP000005640_9606_Olympus	20402.8	18264.9	18867.1
P04075	ALDOA	UP000005640_9606_Olympus	630438	630710	626345
P04080	CSTB	UP000005640_9606_Olympus	361294	367033	364429
P04083	ANXA1	UP000005640_9606_Olympus	24733.3	24317.5	24153.1
P04114	APOB	UP000005640_9606_Olympus	16940.7	14899.7	14187.2
P04150	NR3C1	UP000005640_9606_Olympus	8702.9	8297.37	8659.03
P04156	PRNP	UP000005640_9606_Olympus	11166.8	11501.8	10092.3
P04179	SOD2	UP000005640_9606_Olympus	137753	136920	134786
P04181	OAT	UP000005640_9606_Olympus	258130	263531	259296
P04183	TK1	UP000005640_9606_Olympus	58409.9	58959	59941.4
P04264	KRT1	UP000005640_9606_Olympus	14595.3	14750	14708
P04350	TUBB4A	UP000005640_9606_Olympus	138726	141296	136512
P04406	GAPDH	UP000005640_9606_Olympus	1.74517e+06	1.74096e+06	1.75879e+06
P04424	ASL	UP000005640_9606_Olympus	6903.26	6950.97	6579.92
P04439	HLA-A	UP000005640_9606_Olympus	81088.5	79495.8	78920.7
P04626	ERBB2	UP000005640_9606_Olympus	9756.14	9340.58	9012.38
P04632	CAPNS1	UP000005640_9606_Olympus	88513.1	89712.9	86503.4
P04637	TP53	UP000005640_9606_Olympus	113144	110647	112488
P04792	HSPB1	UP000005640_9606_Olympus	90297.6	86071.6	87220.1
P04818	TYMS	UP000005640_9606_Olympus	73426	73488.1	72870.4
P04843	RPN1	UP000005640_9606_Olympus	311018	314027	313403
P04844	RPN2	UP000005640_9606_Olympus	146290	149929	147967
P04899	GNAI2	UP000005640_9606_Olympus	205799	214254	206847
P04920	SLC4A2	UP000005640_9606_Olympus	20069.5	20332.6	18815.4
P05023	ATP1A1	UP000005640_9606_Olympus	392984	396564	395926
P05026	ATP1B1	UP000005640_9606_Olympus	34298.7	35296.5	33990.6
P05067	APP	UP000005640_9606_Olympus	28406.6	28253.5	29205.5
P05091	ALDH2	UP000005640_9606_Olympus	274393	276533	276245
P05114	HMGN1	UP000005640_9606_Olympus	46275.4	41548.5	45898.8
P05141	SLC25A5	UP000005640_9606_Olympus	347299	350970	349491
P05161	ISG15	UP000005640_9606_Olympus	64759	65386.2	63774
P05165	PCCA	UP000005640_9606_Olympus	33497	33682.8	34405.4
P05166	PCCB	UP000005640_9606_Olympus	40365.7	42098.5	40547
P05186	ALPL	UP000005640_9606_Olympus	4111.57	4596.3	4539.77
P05198	EIF2S1	UP000005640_9606_Olympus	297109	301468	296201
P05204	HMGN2	UP000005640_9606_Olympus	23950.4	17473.8	20705.3
P05386	RPLP1	UP000005640_9606_Olympus	236442	241291	235254
P05387	RPLP2	UP000005640_9606_Olympus	429918	436826	435497
P05388	RPLP0	UP000005640_9606_Olympus	662958	667181	675336
P05412	JUN	UP000005640_9606_Olympus	12330.3	12806.3	12549.6
P05423	POLR3D	UP000005640_9606_Olympus	16349.1	16645.8	16669.7
P05455	SSB	UP000005640_9606_Olympus	392576	392638	394019
P05496;P48201;Q06055	ATP5MC1;ATP5MC3;ATP5MC2	UP000005640_9606_Olympus	784.441	359.386	618.754
P05543	SERPINA7	UP000005640_9606_Olympus	31417.5	33152.7	31758.3
P05549	TFAP2A	UP000005640_9606_Olympus	11340.8	11568.9	11366
P05556	ITGB1	UP000005640_9606_Olympus	118974	118454	117436
P05771	PRKCB	UP000005640_9606_Olympus	4349.38	3687.45	3949.52
P05783	KRT18	UP000005640_9606_Olympus	22878.7	23341.6	23650.8
P05976;P08590	MYL1;MYL3	UP000005640_9606_Olympus	200263	203794	201758
P06132	UROD	UP000005640_9606_Olympus	98856.1	99223.3	98171.9
P06213	INSR	UP000005640_9606_Olympus	10441.1	10561.3	10193.5
P06241	FYN	UP000005640_9606_Olympus	13572.2	13229.5	14085
P06276	BCHE	UP000005640_9606_Olympus	7176.21	7030.31	8043.85
P06280	GLA	UP000005640_9606_Olympus	162847	163105	161923
P06396	GSN	UP000005640_9606_Olympus	17109.5	17840	17488.7
P06400	RB1	UP000005640_9606_Olympus	18632.5	19293.5	18983.7
P06454	PTMA	UP000005640_9606_Olympus	159612	153986	153379
P06493	CDK1	UP000005640_9606_Olympus	234162	236638	233913
P06576	ATP5F1B	UP000005640_9606_Olympus	575328	586913	580093
P06730	EIF4E	UP000005640_9606_Olympus	124747	123666	124320
P06732	CKM	UP000005640_9606_Olympus	2891.54	2748.57	3136.82
P06733	ENO1	UP000005640_9606_Olympus	1573909	1.55826e+06	1.59809e+06
P06737	PYGL	UP000005640_9606_Olympus	165853	167589	166037
P06744	GPI	UP000005640_9606_Olympus	431097	433146	428127
P06746	POLB	UP000005640_9606_Olympus	26660.6	26356.8	25141.2
P06748	NPM1	UP000005640_9606_Olympus	770100	753266	740507
P06753	TPM3	UP000005640_9606_Olympus	362475	352228	350447
P06756	ITGAV	UP000005640_9606_Olympus	13721.7	13506.2	14323.4
P06865	HEXA	UP000005640_9606_Olympus	89849.3	87281.3	86696.4
P07093	SERPINE2	UP000005640_9606_Olympus	7556.9	8432.97	7251.36
P07099	EPHX1	UP000005640_9606_Olympus	108381	108133	108167
P07108	DBI	UP000005640_9606_Olympus	150892	151460	151975
P07195	LDHB	UP000005640_9606_Olympus	881287	905077	904019
P07196	NEFL	UP000005640_9606_Olympus	18718.4	18758.4	18438
P07197	NEFM	UP000005640_9606_Olympus	42186.9	40837.7	42488.1
P07199	CENPB	UP000005640_9606_Olympus	33587.5	35081.4	34698.8
P07203	GPX1	UP000005640_9606_Olympus	50391	51855.4	51483.5
P07205	PGK2	UP000005640_9606_Olympus	4921.23	5027.51	5111.79
P07225	PROS1	UP000005640_9606_Olympus	2655.11	2669.15	3250.44
P07237	P4HB	UP000005640_9606_Olympus	368776	370189	371200
P07305	H1-0	UP000005640_9606_Olympus	144417	141540	150429
P07311	ACYP1	UP000005640_9606_Olympus	82523.1	82998.9	84407.5
P07320	CRYGD	UP000005640_9606_Olympus	25746.8	26802	24483.4
P07333	CSF1R	UP000005640_9606_Olympus	24006.6	27251.3	25191.3
P07339	CTSD	UP000005640_9606_Olympus	185633	187370	183929
P07355	ANXA2	UP000005640_9606_Olympus	239275	242190	239398
P07384	CAPN1	UP000005640_9606_Olympus	123560	126340	122215
P07437	TUBB	UP000005640_9606_Olympus	1.22896e+06	1.22017e+06	1.18572e+06
P07585	DCN	UP000005640_9606_Olympus	8649.8	7968.96	8990.32
P07602	PSAP	UP000005640_9606_Olympus	48953.6	49382.9	49357.2
P07686	HEXB	UP000005640_9606_Olympus	60611.7	63088.6	62009.3
P07711	CTSL	UP000005640_9606_Olympus	32045.5	31532.4	31067
P07737	PFN1	UP000005640_9606_Olympus	429002	448972	443624
P07738	BPGM	UP000005640_9606_Olympus	31838	32884.8	32357.3
P07741	APRT	UP000005640_9606_Olympus	308620	307657	302939
P07814	EPRS1	UP000005640_9606_Olympus	167953	169098	169780
P07858	CTSB	UP000005640_9606_Olympus	35678.6	36113.8	36844.9
P07864	LDHC	UP000005640_9606_Olympus	8081.06	8399.14	7722.33
P07900	HSP90AA1	UP000005640_9606_Olympus	942900	946320	934174
P07902	GALT	UP000005640_9606_Olympus	9060.36	9773.96	9325.8
P07910	HNRNPC	UP000005640_9606_Olympus	520204	520895	527787
P07919	UQCRH	UP000005640_9606_Olympus	6291.73	6079.12	5507.97
P07942	LAMB1	UP000005640_9606_Olympus	31390.2	32142.5	30674.4
P07947	YES1	UP000005640_9606_Olympus	84688.5	84246.7	86477.7
P07948	LYN	UP000005640_9606_Olympus	30862	30575.9	30579.3
P07951	TPM2	UP000005640_9606_Olympus	34917.8	26241.5	26579.4
P07954	FH	UP000005640_9606_Olympus	179508	180276	180818
P07992	ERCC1	UP000005640_9606_Olympus	32885.2	34261.1	32472.3
P07996	THBS1	UP000005640_9606_Olympus	671.005	723.835	630.747
P08047	SP1	UP000005640_9606_Olympus	13205.5	11591.3	12758.5
P08069	IGF1R	UP000005640_9606_Olympus	51127.5	49576.5	51341
P08123	COL1A2	UP000005640_9606_Olympus	3236.31	3398.32	3316.85
P08133	ANXA6	UP000005640_9606_Olympus	422186	421858	421870
P08134	RHOC	UP000005640_9606_Olympus	143895	144935	144414
P08174	CD55	UP000005640_9606_Olympus	11983.8	12011.7	12511.5
P08183	ABCB1	UP000005640_9606_Olympus	3037.14	3245.49	3127.63
P08195	SLC3A2	UP000005640_9606_Olympus	187986	190814	189224
P08235	NR3C2	UP000005640_9606_Olympus	1686.78	1239.73	1704.48
P08236	GUSB	UP000005640_9606_Olympus	54197.6	53044.7	53550.5
P08237	PFKM	UP000005640_9606_Olympus	166159	164371	166495
P08238	HSP90AB1	UP000005640_9606_Olympus	1407798	1.40995e+06	1.40733e+06
P08240	SRPRA	UP000005640_9606_Olympus	47826	47779.7	48155.6
P08243	ASNS	UP000005640_9606_Olympus	291460	294159	290905
P08247	SYP	UP000005640_9606_Olympus	5972.97	5777.5	5887.33
P08397	HMBS	UP000005640_9606_Olympus	94450	95385.6	94088.3
P08559	PDHA1	UP000005640_9606_Olympus	332674	334116	337982
P08572	COL4A2	UP000005640_9606_Olympus	13915.8	13786.7	14819.6
P08574	CYC1	UP000005640_9606_Olympus	189995	189909	186710
P08579	SNRPB2	UP000005640_9606_Olympus	136877	136201	133884
P08581	MET	UP000005640_9606_Olympus	4222.98	3073.72	3415.79
P08582	MELTF	UP000005640_9606_Olympus	6558.41	6171.71	6216.21
P08621	SNRNP70	UP000005640_9606_Olympus	259357	264153	261902
P08648	ITGA5	UP000005640_9606_Olympus	36180.9	37521.4	36352.1
P08651	NFIC	UP000005640_9606_Olympus	8377.68	8647.9	8564.31
P08670	VIM	UP000005640_9606_Olympus	901474	897297	900254
P08708	RPS17	UP000005640_9606_Olympus	190730	193588	191766
P08754	GNAI3	UP000005640_9606_Olympus	67346.2	66432.4	65792.8
P08758	ANXA5	UP000005640_9606_Olympus	287543	291942	286919
P08865	RPSA	UP000005640_9606_Olympus	408503	406253	400763
P08949	NMB	UP000005640_9606_Olympus	693.815	568.967	564.509
P08962	CD63	UP000005640_9606_Olympus	22090	23102.4	21981.6
P08F94	PKHD1	UP000005640_9606_Olympus	1030.36	785.188	801.18
P09001	MRPL3	UP000005640_9606_Olympus	51716.4	52606	52019.9
P09012	SNRPA	UP000005640_9606_Olympus	239682	242050	244032
P09017	HOXC4	UP000005640_9606_Olympus	706.023	580.724	645.109
P09038	FGF2	UP000005640_9606_Olympus	4495.35	4850.5	4513.16
P09104	ENO2	UP000005640_9606_Olympus	10415.2	10280.5	10354.7
P09105	HBQ1	UP000005640_9606_Olympus	1050.11	1018.28	1233.09
P09110	ACAA1	UP000005640_9606_Olympus	37612.6	36684.1	37275
P09132	SRP19	UP000005640_9606_Olympus	34979.7	33768.1	34121.5
P09211	GSTP1	UP000005640_9606_Olympus	293659	290330	300961
P09234	SNRPC	UP000005640_9606_Olympus	55972.8	55441	54442.5
P09382	LGALS1	UP000005640_9606_Olympus	24874.8	23760.6	24421.4
P09417	QDPR	UP000005640_9606_Olympus	91916	92832.7	91635.6
P09429	HMGB1	UP000005640_9606_Olympus	495483	483884	486292
P09455	RBP1	UP000005640_9606_Olympus	37322.8	35971.8	35831.7
P09471	GNAO1	UP000005640_9606_Olympus	18399.1	18526.2	18390.8
P09493	TPM1	UP000005640_9606_Olympus	24313.2	25382.5	24408.6
P09496	CLTA	UP000005640_9606_Olympus	173978	174859	175687
P09497	CLTB	UP000005640_9606_Olympus	54125.3	54321.3	54236.1
P09525	ANXA4	UP000005640_9606_Olympus	56038.7	55869.9	54630.1
P09543	CNP	UP000005640_9606_Olympus	114988	116441	114962
P09601	HMOX1	UP000005640_9606_Olympus	7722.68	8081.96	7433.84
P09603	CSF1	UP000005640_9606_Olympus	1663.28	484.227	1904.86
P09622	DLD	UP000005640_9606_Olympus	333565	325120	325720
P09630	HOXC6	UP000005640_9606_Olympus	396.516	649.59	471.781
P09651	HNRNPA1	UP000005640_9606_Olympus	601755	598799	593469
P09661	SNRPA1	UP000005640_9606_Olympus	362208	363160	360995
P09668	CTSH	UP000005640_9606_Olympus	11775.8	10757.3	11722.8
P09669	COX6C	UP000005640_9606_Olympus	90643.2	92294.1	88350.3
P09874	PARP1	UP000005640_9606_Olympus	396086	398505	396636
P09884	POLA1	UP000005640_9606_Olympus	156467	156145	155889
P09913	IFIT2	UP000005640_9606_Olympus	26692.8	26949.7	26007
P09914	IFIT1	UP000005640_9606_Olympus	20006.6	19259.8	19251.5
P09936	UCHL1	UP000005640_9606_Olympus	306249	306989	309315
P09958	FURIN	UP000005640_9606_Olympus	2351.09	2460.49	2222.29
P09960	LTA4H	UP000005640_9606_Olympus	252869	253411	254812
P09972	ALDOC	UP000005640_9606_Olympus	56941.1	57210.3	57107.3
P0C024	NUDT7	UP000005640_9606_Olympus	3207.08	3072.71	2842.78
P0C0E4;Q12829	RAB40AL;RAB40B	UP000005640_9606_Olympus	1656.58	1651.14	1575.15
P0C0L4	C4A	UP000005640_9606_Olympus	1569.09	2092.48	1196.61
P0C0S5;Q71UI9	H2AZ1;H2AZ2	UP000005640_9606_Olympus	869412	808002	829524
P0C0S8;Q16777;Q6FI13;Q96KK5;Q99878;Q9BTM1	H2AC17;H2AC20;H2AC19;H2AC12;H2AC14;H2AJ	UP000005640_9606_Olympus	8.03289e+06	8508934	7448345
P0C1Z6	TFPT	UP000005640_9606_Olympus	4013.37	3432.23	3674.33
P0C2W1	FBXO45	UP000005640_9606_Olympus	7996.46	8645.56	7505.25
P0C7P0	CISD3	UP000005640_9606_Olympus	2143.73	2073.98	2448.45
P0C7T5	ATXN1L	UP000005640_9606_Olympus	6839.1	6227.61	6400.84
P0C7U0	ELFN1	UP000005640_9606_Olympus	921.616	1261.79	1350.41
P0C7X2	ZNF688	UP000005640_9606_Olympus	2973.56	1868.16	2289.54
P0C870	JMJD7	UP000005640_9606_Olympus	3587.23	3523.11	3393.29
P0CAP2	POLR2M	UP000005640_9606_Olympus	7760.38	7308.64	8208.51
P0CB38	PABPC4L	UP000005640_9606_Olympus	58496.8	62448.8	60124.2
P0CG12	DERPC	UP000005640_9606_Olympus	47204.9	46768.6	46700.2
P0CG13	CHTF8	UP000005640_9606_Olympus	17499.7	18287.3	17880.8
P0CG31	ZNF286B	UP000005640_9606_Olympus	1206.29	1596.34	1289.38
P0CG34;P0CG35	TMSB15A;TMSB15B	UP000005640_9606_Olympus	41790.9	22438.7	29616.5
P0CG40	SP9	UP000005640_9606_Olympus	4211.96	2578.54	3566.26
P0CG47;P0CG48	UBB;UBC	UP000005640_9606_Olympus	8399.38	7829.25	8240.53
P0CJ78	ZNF865	UP000005640_9606_Olympus	6439.64	6038.72	6274.4
P0CJ79	ZNF888	UP000005640_9606_Olympus	3071.5	2843.78	2946.69
P0CK96	SLC35E2B	UP000005640_9606_Olympus	1121.29	1428.72	1168.43
P0CW24	PNMA6A	UP000005640_9606_Olympus	3380.46	2638.68	2723.05
P0DI81;P0DI82	TRAPPC2;TRAPPC2B	UP000005640_9606_Olympus	13365.9	13507.2	12044.1
P0DJ07	PET100	UP000005640_9606_Olympus	25740.6	24418.2	24968.9
P0DJ93	SMIM13	UP000005640_9606_Olympus	2917	2324.03	2873.56
P0DJJ0	SRGAP2C	UP000005640_9606_Olympus	348.962	554.564	468.401
P0DMB2	C8orf88	UP000005640_9606_Olympus	2453.51	3034.68	2892.42
P0DMM9;P0DMN0	SULT1A3;SULT1A4	UP000005640_9606_Olympus	2767.58	3038.02	3049.9
P0DMV8;P0DMV9	HSPA1A;HSPA1B	UP000005640_9606_Olympus	753983	745725	754648
P0DMW3	SMIM10L1	UP000005640_9606_Olympus	3213.98	2781.87	2184.19
P0DMW4;P0DMW5	SMIM10L2A;SMIM10L2B	UP000005640_9606_Olympus	1004.64	1146.8	610.753
P0DP23;P0DP24;P0DP25	CALM1;CALM2;CALM3	UP000005640_9606_Olympus	182087	183985	187776
P0DPB6	POLR1D	UP000005640_9606_Olympus	101934	102007	103805
P0DPD7	EEF1AKMT4	UP000005640_9606_Olympus	11242.5	10906.8	11497.4
P0DPH7;P0DPH8	TUBA3C;TUBA3D	UP000005640_9606_Olympus	103242	104547	98152.9
P10070	GLI2	UP000005640_9606_Olympus	2878.42	3106.44	2601.8
P10071	GLI3	UP000005640_9606_Olympus	3772.52	3379.84	3488.58
P10074	ZBTB48	UP000005640_9606_Olympus	3445.82	3871.91	4048.38
P10075	GLI4	UP000005640_9606_Olympus	1834.15	1829.88	1326.48
P10109	FDX1	UP000005640_9606_Olympus	17635.5	18075.5	16860.2
P10114	RAP2A	UP000005640_9606_Olympus	35638.7	36427.8	36237.9
P10155	RO60	UP000005640_9606_Olympus	142717	145134	142335
P10176	COX8A	UP000005640_9606_Olympus	24192.7	32019	22385.9
P10242;P10243	MYB;MYBL1	UP000005640_9606_Olympus	2351.14	2473.71	2289.18
P10244	MYBL2	UP000005640_9606_Olympus	6249.26	6053.25	6203.53
P10253	GAA	UP000005640_9606_Olympus	69523.2	70138.7	68105.6
P10301	RRAS	UP000005640_9606_Olympus	32076	31968.9	31738.6
P10321	HLA-C	UP000005640_9606_Olympus	89069.3	87386.9	85923.6
P10398	ARAF	UP000005640_9606_Olympus	23443.8	24972.2	23604.5
P10412	H1-4	UP000005640_9606_Olympus	55660.7	57658	56605.2
P10415	BCL2	UP000005640_9606_Olympus	2342.43	2647.71	2487.04
P10515	DLAT	UP000005640_9606_Olympus	129787	131088	129186
P10586	PTPRF	UP000005640_9606_Olympus	40173.8	40171.8	39875.9
P10588	NR2F6	UP000005640_9606_Olympus	11151.8	10700.5	11157.1
P10589	NR2F1	UP000005640_9606_Olympus	8423.03	7824.52	8063.42
P10599	TXN	UP000005640_9606_Olympus	766151	771155	760997
P10606	COX5B	UP000005640_9606_Olympus	310648	314163	310159
P10619	CTSA	UP000005640_9606_Olympus	28567.3	29848.3	29192.8
P10620	MGST1	UP000005640_9606_Olympus	53413.7	52490.6	50476
P10636	MAPT	UP000005640_9606_Olympus	27449.7	27313.5	26377.9
P10644	PRKAR1A	UP000005640_9606_Olympus	123681	124214	122605
P10746	UROS	UP000005640_9606_Olympus	23460	23150.5	22148.1
P10768	ESD	UP000005640_9606_Olympus	354534	351527	343513
P10809	HSPD1	UP000005640_9606_Olympus	878545	882925	884787
P10909	CLU	UP000005640_9606_Olympus	2682.43	2990.36	2486.39
P11021	HSPA5	UP000005640_9606_Olympus	520811	525062	526766
P11047	LAMC1	UP000005640_9606_Olympus	15006.8	14911.5	15643.7
P11117	ACP2	UP000005640_9606_Olympus	44146	45300	44032.9
P11137	MAP2	UP000005640_9606_Olympus	1868.07	2289.78	1746.87
P11142	HSPA8	UP000005640_9606_Olympus	848299	849858	870386
P11166	SLC2A1	UP000005640_9606_Olympus	23439.4	24921.7	21922.8
P11169;Q8TDB8	SLC2A3;SLC2A14	UP000005640_9606_Olympus	3398.81	2780.91	2605.07
P11171	EPB41	UP000005640_9606_Olympus	75513.4	75545.8	75836.4
P11172	UMPS	UP000005640_9606_Olympus	69110.2	68837	68889.1
P11177	PDHB	UP000005640_9606_Olympus	189550	189149	188941
P11182	DBT	UP000005640_9606_Olympus	43769.1	42899.3	43175.2
P11216	PYGB	UP000005640_9606_Olympus	55884.1	56625.9	56439.3
P11217	PYGM	UP000005640_9606_Olympus	199806	203621	197404
P11233	RALA	UP000005640_9606_Olympus	45655.9	47428.4	43166.2
P11234	RALB	UP000005640_9606_Olympus	61842.9	63730.1	62357.1
P11274	BCR	UP000005640_9606_Olympus	31194.1	32127.1	32332.5
P11279	LAMP1	UP000005640_9606_Olympus	136290	137521	141735
P11310	ACADM	UP000005640_9606_Olympus	242662	235027	238510
P11362	FGFR1	UP000005640_9606_Olympus	2536.71	2962.77	2775.79
P11387	TOP1	UP000005640_9606_Olympus	217972	220651	221318
P11388	TOP2A	UP000005640_9606_Olympus	220590	223192	221742
P11413	G6PD	UP000005640_9606_Olympus	114791	114125	114024
P11441	UBL4A	UP000005640_9606_Olympus	48353.2	47868.6	49195.8
P11474	ESRRA	UP000005640_9606_Olympus	6775.22	6643.2	6600.06
P11498	PC	UP000005640_9606_Olympus	38445.6	39738.8	39219.9
P11532	DMD	UP000005640_9606_Olympus	5819.77	5938.5	5782.32
P11586	MTHFD1	UP000005640_9606_Olympus	472170	472912	471107
P11717	IGF2R	UP000005640_9606_Olympus	95403.6	94941.5	94902.8
P11766	ADH5	UP000005640_9606_Olympus	207391	208893	207605
P11802	CDK4	UP000005640_9606_Olympus	114020	113887	112800
P11831	SRF	UP000005640_9606_Olympus	4653.01	4237.35	4248.67
P11908	PRPS2	UP000005640_9606_Olympus	193005	192355	191381
P11940	PABPC1	UP000005640_9606_Olympus	581569	585113	584390
P12004	PCNA	UP000005640_9606_Olympus	240381	244611	245582
P12074	COX6A1	UP000005640_9606_Olympus	9664.3	11821	11123.4
P12081	HARS1	UP000005640_9606_Olympus	214354	214585	213628
P12109	COL6A1	UP000005640_9606_Olympus	39449.1	38551.3	39137.6
P12110	COL6A2	UP000005640_9606_Olympus	13758.8	15015.4	14266.4
P12111	COL6A3	UP000005640_9606_Olympus	1627.75	1710.46	1566.94
P12235	SLC25A4	UP000005640_9606_Olympus	102307	100003	97637.6
P12236	SLC25A6	UP000005640_9606_Olympus	253420	260453	251269
P12259	F5	UP000005640_9606_Olympus	12973.4	12327.7	11686.2
P12268	IMPDH2	UP000005640_9606_Olympus	206927	209147	207867
P12270	TPR	UP000005640_9606_Olympus	137742	137774	137392
P12277	CKB	UP000005640_9606_Olympus	507100	511685	510769
P12429	ANXA3	UP000005640_9606_Olympus	12146.5	12631.7	12232.1
P12532	CKMT1B	UP000005640_9606_Olympus	303821	302678	299352
P12694	BCKDHA	UP000005640_9606_Olympus	49711.1	50576.3	50757.7
P12755	SKI	UP000005640_9606_Olympus	5532.97	5541.02	5861.33
P12757	SKIL	UP000005640_9606_Olympus	2373.26	2225.93	2909.43
P12814	ACTN1	UP000005640_9606_Olympus	77865.2	76798.5	76984.8
P12830	CDH1	UP000005640_9606_Olympus	4795.95	4532.11	4694.47
P12931	SRC	UP000005640_9606_Olympus	39276.8	39681.9	38729.6
P12955	PEPD	UP000005640_9606_Olympus	216333	217619	218041
P12956	XRCC6	UP000005640_9606_Olympus	634823	641989	635984
P13010	XRCC5	UP000005640_9606_Olympus	435889	442937	437758
P13051	UNG	UP000005640_9606_Olympus	48294.1	48513.7	47441.7
P13056	NR2C1	UP000005640_9606_Olympus	12111.5	11507.3	11089.4
P13073	COX4I1	UP000005640_9606_Olympus	195889	196400	197005
P13196	ALAS1	UP000005640_9606_Olympus	22142.5	21235.5	20441.9
P13284	IFI30	UP000005640_9606_Olympus	15756.4	15388.4	14800.5
P13473	LAMP2	UP000005640_9606_Olympus	183603	166496	172562
P13489	RNH1	UP000005640_9606_Olympus	118985	116986	116820
P13498	CYBA	UP000005640_9606_Olympus	22214.5	22370.4	23749.7
P13501	CCL5	UP000005640_9606_Olympus	2141.44	1887.89	1859.54
P13591	NCAM1	UP000005640_9606_Olympus	39714.3	40189.7	40967.4
P13611	VCAN	UP000005640_9606_Olympus	12214.8	12307.6	13092.4
P13612	ITGA4	UP000005640_9606_Olympus	15681.6	16240.2	16262.1
P13637	ATP1A3	UP000005640_9606_Olympus	13636.1	14136.3	13748.6
P13639	EEF2	UP000005640_9606_Olympus	632329	634448	632598
P13667	PDIA4	UP000005640_9606_Olympus	428723	429336	426729
P13671	C6	UP000005640_9606_Olympus	2623.52	2861.32	2307.51
P13674	P4HA1	UP000005640_9606_Olympus	83094	82130.6	81428.7
P13693	TPT1	UP000005640_9606_Olympus	181899	185902	183734
P13716	ALAD	UP000005640_9606_Olympus	36145.9	35606.8	36388.6
P13747	HLA-E	UP000005640_9606_Olympus	2046.39	2285.72	2183.57
P13796	LCP1	UP000005640_9606_Olympus	1146.77	766.844	547.867
P13797	PLS3	UP000005640_9606_Olympus	208020	210074	208934
P13798	APEH	UP000005640_9606_Olympus	71709.5	73388.4	73760.8
P13804	ETFA	UP000005640_9606_Olympus	194588	194825	193439
P13807	GYS1	UP000005640_9606_Olympus	66624	68008.9	66013.8
P13861	PRKAR2A	UP000005640_9606_Olympus	160512	163057	157689
P13929	ENO3	UP000005640_9606_Olympus	350254	343118	349757
P13984	GTF2F2	UP000005640_9606_Olympus	90294.7	90264	90623.7
P13987	CD59	UP000005640_9606_Olympus	17627	17773.1	17764.6
P13994	YJU2B	UP000005640_9606_Olympus	5750.26	5186.08	5304.47
P13995	MTHFD2	UP000005640_9606_Olympus	141364	141995	140004
P14174	MIF	UP000005640_9606_Olympus	1.05893e+06	1.09721e+06	1.06025e+06
P14209	CD99	UP000005640_9606_Olympus	28122.6	26653.3	30149
P14314	PRKCSH	UP000005640_9606_Olympus	238533	241178	242181
P14316	IRF2	UP000005640_9606_Olympus	4118.19	3164.8	3664.29
P14324	FDPS	UP000005640_9606_Olympus	122910	124480	125204
P14373	TRIM27	UP000005640_9606_Olympus	19634	19887.7	20423.9
P14384	CPM	UP000005640_9606_Olympus	1458.58	2045.85	1884.14
P14406	COX7A2	UP000005640_9606_Olympus	127082	127925	123102
P14415	ATP1B2	UP000005640_9606_Olympus	5286.08	5806.35	4426.48
P14543	NID1	UP000005640_9606_Olympus	11643.2	11780.5	11635.3
P14550	AKR1A1	UP000005640_9606_Olympus	230828	233596	230536
P14618	PKM	UP000005640_9606_Olympus	811615	808383	810354
P14621	ACYP2	UP000005640_9606_Olympus	4607.64	4568.59	4463.44
P14625	HSP90B1	UP000005640_9606_Olympus	449054	457698	455144
P14635	CCNB1	UP000005640_9606_Olympus	58446.6	57541.5	55984
P14649	MYL6B	UP000005640_9606_Olympus	106446	102330	102711
P14672	SLC2A4	UP000005640_9606_Olympus	3102.75	2900.19	2676.55
P14678	SNRPB	UP000005640_9606_Olympus	281084	283057	278899
P14735	IDE	UP000005640_9606_Olympus	185605	183603	184007
P14854	COX6B1	UP000005640_9606_Olympus	244392	248505	245416
P14859	POU2F1	UP000005640_9606_Olympus	35321.3	36229.9	35098.6
P14866	HNRNPL	UP000005640_9606_Olympus	463082	463520	459102
P14868	DARS1	UP000005640_9606_Olympus	221804	222679	222050
P14923	JUP	UP000005640_9606_Olympus	45423.1	45411.6	45113.5
P14927	UQCRB	UP000005640_9606_Olympus	102271	102658	97433.7
P15056	BRAF	UP000005640_9606_Olympus	10494.7	10468.1	10396
P15104	GLUL	UP000005640_9606_Olympus	88948.9	89619.9	91035.7
P15121	AKR1B1	UP000005640_9606_Olympus	278741	281033	280295
P15151	PVR	UP000005640_9606_Olympus	36984.7	38547	36945.2
P15170	GSPT1	UP000005640_9606_Olympus	201329	204370	200234
P15260	IFNGR1	UP000005640_9606_Olympus	12884.4	13333.3	13178.3
P15289	ARSA	UP000005640_9606_Olympus	22926.3	23195.2	24152.7
P15291	B4GALT1	UP000005640_9606_Olympus	25578.2	27688.9	24460.8
P15311	EZR	UP000005640_9606_Olympus	137665	137235	137133
P15328	FOLR1	UP000005640_9606_Olympus	13063.4	8654.02	7267.24
P15336	ATF2	UP000005640_9606_Olympus	12079.4	13096	11846
P15374	UCHL3	UP000005640_9606_Olympus	70165	69846.1	69191.6
P15529	CD46	UP000005640_9606_Olympus	11149.8	11018.6	10804.3
P15531	NME1	UP000005640_9606_Olympus	587878	624072	635402
P15559	NQO1	UP000005640_9606_Olympus	8784.46	9004.43	8553
P15586	GNS	UP000005640_9606_Olympus	52793.5	53798.2	53684.5
P15622	ZNF250	UP000005640_9606_Olympus	3238.44	2742.66	3202.39
P15735	PHKG2	UP000005640_9606_Olympus	26568.3	26954.6	26599.6
P15822	HIVEP1	UP000005640_9606_Olympus	4026.66	3629.67	2983.49
P15848	ARSB	UP000005640_9606_Olympus	4022.24	4895.74	4673.37
P15863	PAX1	UP000005640_9606_Olympus	3377.15	3609.39	3926.93
P15880	RPS2	UP000005640_9606_Olympus	335622	338723	342451
P15882	CHN1	UP000005640_9606_Olympus	4805.91	4744.56	4312.89
P15884	TCF4	UP000005640_9606_Olympus	2251	1986.82	1022.13
P15923	TCF3	UP000005640_9606_Olympus	7089.73	7333.27	7351.61
P15924	DSP	UP000005640_9606_Olympus	21488.9	21790.4	21703
P15927	RPA2	UP000005640_9606_Olympus	84575.6	84694.5	83822.1
P15954	COX7C	UP000005640_9606_Olympus	15330.5	15137.1	15545.2
P16035	TIMP2	UP000005640_9606_Olympus	243.346	432.526	370.147
P16070	CD44	UP000005640_9606_Olympus	6806.28	7154.2	6818.7
P16083	NQO2	UP000005640_9606_Olympus	24932.9	24417.9	25116
P16104	H2AX	UP000005640_9606_Olympus	13567.6	11924.1	12787.7
P16152	CBR1	UP000005640_9606_Olympus	368273	371908	371747
P16157	ANK1	UP000005640_9606_Olympus	1896.37	1962.86	2316.43
P16219	ACADS	UP000005640_9606_Olympus	25401.2	25486.6	25709.6
P16220	CREB1	UP000005640_9606_Olympus	29922.9	25882.6	27156.8
P16260	SLC25A16	UP000005640_9606_Olympus	3079.83	2856.21	2467.29
P16278	GLB1	UP000005640_9606_Olympus	44078.8	44140.4	43186.9
P16298	PPP3CB	UP000005640_9606_Olympus	94073.6	96055.5	92820.3
P16333	NCK1	UP000005640_9606_Olympus	49118.2	48597.1	49675.7
P16383	GCFC2	UP000005640_9606_Olympus	58273.4	58162.5	58109
P16402	H1-3	UP000005640_9606_Olympus	6142515	6247350	6.23309e+06
P16403	H1-2	UP000005640_9606_Olympus	67258.7	65852.4	64893.8
P16415	ZNF823	UP000005640_9606_Olympus	85.7058	NaN	89.6367
P16435	POR	UP000005640_9606_Olympus	95843	92447.1	94091
P16591	FER	UP000005640_9606_Olympus	5713.56	5968.44	5912.29
P16615	ATP2A2	UP000005640_9606_Olympus	146810	147726	145831
P16870	CPE	UP000005640_9606_Olympus	8016.97	7115.68	7751.86
P16885	PLCG2	UP000005640_9606_Olympus	14460.3	15130.5	14876.2
P16930	FAH	UP000005640_9606_Olympus	92149.1	92720.3	93195.2
P16949	STMN1	UP000005640_9606_Olympus	518257	501684	512806
P16989	YBX3	UP000005640_9606_Olympus	143721	142569	140367
P17010	ZFX	UP000005640_9606_Olympus	6895.58	6967.19	5914.68
P17014	ZNF12	UP000005640_9606_Olympus	617.507	427.075	284.893
P17017	ZNF14	UP000005640_9606_Olympus	2879.47	2052.18	2112.39
P17020	ZNF16	UP000005640_9606_Olympus	1470.4	1369.79	1467.61
P17021	ZNF17	UP000005640_9606_Olympus	890.314	952.891	1266.87
P17023	ZNF19	UP000005640_9606_Olympus	945.33	653.752	620.552
P17025	ZNF182	UP000005640_9606_Olympus	898.407	905.531	894.897
P17026	ZNF22	UP000005640_9606_Olympus	18058.2	16868.7	17631
P17028	ZNF24	UP000005640_9606_Olympus	15998.1	15579.8	15670
P17029	ZKSCAN1	UP000005640_9606_Olympus	4193.32	4371.42	4114.33
P17036	ZNF3	UP000005640_9606_Olympus	1564.34	1538.62	1386.93
P17039	ZNF30	UP000005640_9606_Olympus	2262.65	1405.68	1026.78
P17040	ZSCAN20	UP000005640_9606_Olympus	1150.49	1193.9	1483.29
P17041	ZNF32	UP000005640_9606_Olympus	1101.03	1225.98	758.336
P17050	NAGA	UP000005640_9606_Olympus	9094.09	1153.95	3730.58
P17066	HSPA6	UP000005640_9606_Olympus	65406.2	79367.2	85465.4
P17081	RHOQ	UP000005640_9606_Olympus	1416.23	1445.12	1369.62
P17096	HMGA1	UP000005640_9606_Olympus	188802	191289	190077
P17097	ZNF7	UP000005640_9606_Olympus	3064.63	3036.57	3016.69
P17098	ZNF8	UP000005640_9606_Olympus	9469.99	9821.44	9691.17
P17152	TMEM11	UP000005640_9606_Olympus	41070.9	36872.7	37185.2
P17174	GOT1	UP000005640_9606_Olympus	191505	193489	191952
P17181	IFNAR1	UP000005640_9606_Olympus	1897.98	808.813	1256.52
P17252	PRKCA	UP000005640_9606_Olympus	23356.4	24047	23201.5
P17301	ITGA2	UP000005640_9606_Olympus	19439.3	19389.4	18645.2
P17302	GJA1	UP000005640_9606_Olympus	4464.16	4046.9	4320.35
P17405	SMPD1	UP000005640_9606_Olympus	4524.11	4279.03	4301.26
P17480	UBTF	UP000005640_9606_Olympus	54841.1	54742.2	54398.7
P17481	HOXB8	UP000005640_9606_Olympus	11897.1	12488.8	11725.7
P17482	HOXB9	UP000005640_9606_Olympus	36219.6	36797.9	36479.5
P17509	HOXB6	UP000005640_9606_Olympus	3094.05	3175.72	2696.63
P17535	JUND	UP000005640_9606_Olympus	15880.6	14797.3	14833.3
P17544	ATF7	UP000005640_9606_Olympus	7777.5	7743.3	7519.59
P17568	NDUFB7	UP000005640_9606_Olympus	7330.73	6763.4	7063.49
P17600	SYN1	UP000005640_9606_Olympus	2036.64	1365.09	1256.12
P17612	PRKACA	UP000005640_9606_Olympus	24766	25455.3	24299.6
P17655	CAPN2	UP000005640_9606_Olympus	56655.2	57479.9	57599.8
P17676	CEBPB	UP000005640_9606_Olympus	5805.29	5976.23	5489.54
P17677	GAP43	UP000005640_9606_Olympus	1386.56	1548.22	1646.48
P17706	PTPN2	UP000005640_9606_Olympus	26222	23389.4	23924.8
P17707	AMD1	UP000005640_9606_Olympus	12641.3	13067	12429
P17812	CTPS1	UP000005640_9606_Olympus	191527	188483	187773
P17844	DDX5	UP000005640_9606_Olympus	251687	253217	253639
P17858	PFKL	UP000005640_9606_Olympus	107088	107777	106967
P17861	XBP1	UP000005640_9606_Olympus	2892.08	2542.49	3154.93
P17900	GM2A	UP000005640_9606_Olympus	20071.2	20647.2	20457.8
P17931	LGALS3	UP000005640_9606_Olympus	16281.5	16470.7	16767.7
P17948	FLT1	UP000005640_9606_Olympus	2445.78	2628.48	2490.67
P17980	PSMC3	UP000005640_9606_Olympus	256901	259696	257234
P17987	TCP1	UP000005640_9606_Olympus	272610	274687	274708
P18031	PTPN1	UP000005640_9606_Olympus	75376.6	77518.6	74485.2
P18065	IGFBP2	UP000005640_9606_Olympus	670.257	650.605	448.234
P18074	ERCC2	UP000005640_9606_Olympus	37829.6	39247.2	38164.2
P18075	BMP7	UP000005640_9606_Olympus	1049.28	1199.7	842.677
P18077	RPL35A	UP000005640_9606_Olympus	138820	134425	137866
P18084	ITGB5	UP000005640_9606_Olympus	8830.19	9464.5	8945.01
P18085	ARF4	UP000005640_9606_Olympus	193786	194923	189863
P18124	RPL7	UP000005640_9606_Olympus	330754	329552	331129
P18146	EGR1	UP000005640_9606_Olympus	297.904	NaN	452.912
P18206	VCL	UP000005640_9606_Olympus	200635	202596	200942
P18433	PTPRA	UP000005640_9606_Olympus	8917.37	9053.51	9569.41
P18440	NAT1	UP000005640_9606_Olympus	8288.56	7896.18	7841.49
P18564	ITGB6	UP000005640_9606_Olympus	157775	162140	156908
P18583	SON	UP000005640_9606_Olympus	105051	104506	104379
P18615	NELFE	UP000005640_9606_Olympus	105979	106988	107411
P18621	RPL17	UP000005640_9606_Olympus	514545	511044	503888
P18669	PGAM1	UP000005640_9606_Olympus	432573	434837	430057
P18754	RCC1	UP000005640_9606_Olympus	271315	271042	267032
P18827	SDC1	UP000005640_9606_Olympus	9737.16	10170.6	9764.09
P18846	ATF1	UP000005640_9606_Olympus	30339.4	29624.1	29566.5
P18847	ATF3	UP000005640_9606_Olympus	5575.65	5697.63	4153.49
P18850	ATF6	UP000005640_9606_Olympus	4240.87	4519.41	4628.16
P18858	LIG1	UP000005640_9606_Olympus	109773	109964	109206
P18859	ATP5PF	UP000005640_9606_Olympus	49365.8	49999.3	51126.1
P18887	XRCC1	UP000005640_9606_Olympus	89361.6	88660.7	87771
P19021	PAM	UP000005640_9606_Olympus	8186.44	8587.39	8340.01
P19022	CDH2	UP000005640_9606_Olympus	5296.98	4915.99	4942.12
P19086	GNAZ	UP000005640_9606_Olympus	25799	26954.3	27238.8
P19174	PLCG1	UP000005640_9606_Olympus	35769.5	36353.4	36197.6
P19256	CD58	UP000005640_9606_Olympus	9847.31	9143.38	8734.67
P19320	VCAM1	UP000005640_9606_Olympus	854.405	859.854	1015.5
P19338	NCL	UP000005640_9606_Olympus	622768	624632	616911
P19367	HK1	UP000005640_9606_Olympus	185007	186458	185214
P19387	POLR2C	UP000005640_9606_Olympus	92014.6	92274.5	94001
P19388	POLR2E	UP000005640_9606_Olympus	85206.1	84614.3	86923.4
P19404	NDUFV2	UP000005640_9606_Olympus	102218	104177	101388
P19419	ELK1	UP000005640_9606_Olympus	4456.09	3471.79	4228.71
P19429	TNNI3	UP000005640_9606_Olympus	869.244	938.836	761.917
P19447	ERCC3	UP000005640_9606_Olympus	35648.7	35331.8	36553.3
P19474	TRIM21	UP000005640_9606_Olympus	7897.39	7567.76	7004.35
P19484	TFEB	UP000005640_9606_Olympus	2564.58	2117.26	2376.11
P19525	EIF2AK2	UP000005640_9606_Olympus	82290	82182.8	83084.7
P19532	TFE3	UP000005640_9606_Olympus	4202.62	3992.93	3728.94
P19544	WT1	UP000005640_9606_Olympus	1993.52	2137.89	1496.92
P19622	EN2	UP000005640_9606_Olympus	1683.38	2243.86	1712.39
P19623	SRM	UP000005640_9606_Olympus	291832	285705	283766
P19634	SLC9A1	UP000005640_9606_Olympus	4894.46	4641.11	4934.7
P19784	CSNK2A2	UP000005640_9606_Olympus	70185.5	71300.7	69255.1
P19793	RXRA	UP000005640_9606_Olympus	4646.89	4998.65	4388.06
P19823	ITIH2	UP000005640_9606_Olympus	140870	141617	136824
P19838	NFKB1	UP000005640_9606_Olympus	33118.2	33103.6	32341.7
P19971	TYMP	UP000005640_9606_Olympus	656.748	1098.15	898.475
P20020	ATP2B1	UP000005640_9606_Olympus	38521.9	38613.9	37773.5
P20042	EIF2S2	UP000005640_9606_Olympus	164573	164370	166146
P20073	ANXA7	UP000005640_9606_Olympus	91014.5	89759.2	90836.5
P20226	TBP	UP000005640_9606_Olympus	43027.4	43114.8	43392.6
P20248	CCNA2	UP000005640_9606_Olympus	32357.7	31332.2	32052.1
P20265	POU3F2	UP000005640_9606_Olympus	10122.8	8632.35	7244.17
P20290	BTF3	UP000005640_9606_Olympus	114427	116177	113275
P20336	RAB3A	UP000005640_9606_Olympus	5868.24	6129.71	5194.21
P20337	RAB3B	UP000005640_9606_Olympus	2064.34	2673.36	2792.05
P20338	RAB4A	UP000005640_9606_Olympus	85008.4	87172	85514.9
P20339	RAB5A	UP000005640_9606_Olympus	213867	216942	214792
P20340	RAB6A	UP000005640_9606_Olympus	71339.1	70073.5	71923.2
P20585	MSH3	UP000005640_9606_Olympus	35568.1	34455.1	35433.3
P20618	PSMB1	UP000005640_9606_Olympus	256561	257431	257099
P20645	M6PR	UP000005640_9606_Olympus	28103.4	27819.3	28126.3
P20674	COX5A	UP000005640_9606_Olympus	485482	489441	488508
P20700	LMNB1	UP000005640_9606_Olympus	256676	256938	259390
P20719	HOXA5	UP000005640_9606_Olympus	12133.4	12213.8	11975.8
P20774	OGN	UP000005640_9606_Olympus	1165.39	765.017	609.436
P20810	CAST	UP000005640_9606_Olympus	45929.5	46409.6	46558.6
P20827	EFNA1	UP000005640_9606_Olympus	1508.6	1274.53	1569.84
P20839	IMPDH1	UP000005640_9606_Olympus	102884	103741	103271
P20908	COL5A1	UP000005640_9606_Olympus	2728.21	3362.66	2688.14
P20933	AGA	UP000005640_9606_Olympus	17317.7	17215.2	17374.5
P20936	RASA1	UP000005640_9606_Olympus	20507	20651.3	20981
P20962	PTMS	UP000005640_9606_Olympus	107724	99981.3	104744
P21127	CDK11B	UP000005640_9606_Olympus	101883	104783	103008
P21266	GSTM3	UP000005640_9606_Olympus	109668	110420	110762
P21281	ATP6V1B2	UP000005640_9606_Olympus	69574.4	70409.5	70507.5
P21283	ATP6V1C1	UP000005640_9606_Olympus	41514.3	42211.8	42054
P21291	CSRP1	UP000005640_9606_Olympus	2924.57	2737.49	3829.5
P21333	FLNA	UP000005640_9606_Olympus	204561	206621	205923
P21359	NF1	UP000005640_9606_Olympus	18045.7	17873.8	17821.6
P21397	MAOA	UP000005640_9606_Olympus	22339.2	22596.8	22407.9
P21399	ACO1	UP000005640_9606_Olympus	61662.3	62133.8	61897.7
P21579	SYT1	UP000005640_9606_Olympus	5394.39	4345.01	4738.17
P21580	TNFAIP3	UP000005640_9606_Olympus	3389.86	3863.46	3742.76
P21583	KITLG	UP000005640_9606_Olympus	1677.48	1401	1904.45
P21675	TAF1	UP000005640_9606_Olympus	14689.8	14193	14391.6
P21731	TBXA2R	UP000005640_9606_Olympus	4123.47	1549.41	2450.47
P21741	MDK	UP000005640_9606_Olympus	7998.74	8209.85	7210.36
P21796	VDAC1	UP000005640_9606_Olympus	391255	394217	390131
P21802	FGFR2	UP000005640_9606_Olympus	792.55	2370.71	1658.94
P21912	SDHB	UP000005640_9606_Olympus	179771	179842	178583
P21926	CD9	UP000005640_9606_Olympus	18960.6	19198.4	18721.5
P21953	BCKDHB	UP000005640_9606_Olympus	19712.6	19084.9	18816.8
P21964	COMT	UP000005640_9606_Olympus	94054.8	92588.8	91082.9
P21980	TGM2	UP000005640_9606_Olympus	11581.1	12199.2	11417.3
P22033	MMUT	UP000005640_9606_Olympus	43991.9	42897.6	43979.4
P22059	OSBP	UP000005640_9606_Olympus	108559	107740	108279
P22061	PCMT1	UP000005640_9606_Olympus	192792	196804	196364
P22083	FUT4	UP000005640_9606_Olympus	4923.83	3413.95	4277.07
P22087	FBL	UP000005640_9606_Olympus	154941	154352	154080
P22102	GART	UP000005640_9606_Olympus	195627	196668	194407
P22105	TNXB	UP000005640_9606_Olympus	1313.43	167.586	417.19
P22234	PAICS	UP000005640_9606_Olympus	536436	536885	539612
P22307	SCP2	UP000005640_9606_Olympus	158224	158916	153752
P22314	UBA1	UP000005640_9606_Olympus	297669	298777	296675
P22392	NME2	UP000005640_9606_Olympus	1.11207e+06	1.14574e+06	1.13708e+06
P22413	ENPP1	UP000005640_9606_Olympus	25910.8	26881.8	25345.7
P22415	USF1	UP000005640_9606_Olympus	4506.82	5107.77	5039.35
P22492	H1-6	UP000005640_9606_Olympus	9003.81	6742.2	6898.52
P22570	FDXR	UP000005640_9606_Olympus	64937.3	67009.4	64898.3
P22607	FGFR3	UP000005640_9606_Olympus	6742.98	7856.73	8130.83
P22626	HNRNPA2B1	UP000005640_9606_Olympus	1.70663e+06	1.65661e+06	1.65727e+06
P22670	RFX1	UP000005640_9606_Olympus	22336.7	22566.7	22501.4
P22681	CBL	UP000005640_9606_Olympus	45870.1	46505.5	45968.4
P22694	PRKACB	UP000005640_9606_Olympus	119809	118213	119833
P22695	UQCRC2	UP000005640_9606_Olympus	181665	181689	180198
P22830	FECH	UP000005640_9606_Olympus	44217.6	44440.3	44132.7
P23025	XPA	UP000005640_9606_Olympus	10609.7	11040.5	12098.8
P23142	FBLN1	UP000005640_9606_Olympus	3340.12	3268.25	3399.48
P23193	TCEA1	UP000005640_9606_Olympus	214643	213282	210418
P23229	ITGA6	UP000005640_9606_Olympus	12099.7	12384.9	12062.3
P23246	SFPQ	UP000005640_9606_Olympus	519229	512141	516704
P23258	TUBG1	UP000005640_9606_Olympus	107031	106386	106933
P23284	PPIB	UP000005640_9606_Olympus	335252	335234	333660
P23297	S100A1	UP000005640_9606_Olympus	458.823	789.528	745.656
P23368	ME2	UP000005640_9606_Olympus	63247.5	63845.6	63864.5
P23378	GLDC	UP000005640_9606_Olympus	12063.9	12197.2	12224.1
P23381	WARS1	UP000005640_9606_Olympus	151862	152590	151431
P23396	RPS3	UP000005640_9606_Olympus	663009	668674	670019
P23434	GCSH	UP000005640_9606_Olympus	41955.3	42309.5	44651.6
P23443	RPS6KB1	UP000005640_9606_Olympus	48777.2	48016.6	47546.9
P23458	JAK1	UP000005640_9606_Olympus	11014.1	11425.8	10737.6
P23468	PTPRD	UP000005640_9606_Olympus	28089.7	27952.8	29049.1
P23469	PTPRE	UP000005640_9606_Olympus	1812.1	1404.4	1829.37
P23470	PTPRG	UP000005640_9606_Olympus	10578	10426.7	10128.9
P23471	PTPRZ1	UP000005640_9606_Olympus	2553.36	2240.62	1261.6
P23508	MCC	UP000005640_9606_Olympus	2498.22	2259.14	2176.01
P23511	NFYA	UP000005640_9606_Olympus	10869.1	9578.84	9611.26
P23526	AHCY	UP000005640_9606_Olympus	504487	502015	502698
P23528	CFL1	UP000005640_9606_Olympus	565820	563863	565607
P23588	EIF4B	UP000005640_9606_Olympus	164042	164612	166279
P23610	F8A3	UP000005640_9606_Olympus	11899.1	11793.3	12024.3
P23634	ATP2B4	UP000005640_9606_Olympus	53499.8	53546.3	53186.2
P23677	ITPKA	UP000005640_9606_Olympus	3321.55	3024.56	3458.63
P23743	DGKA	UP000005640_9606_Olympus	7851.02	7429.87	6625.1
P23760	PAX3	UP000005640_9606_Olympus	4549.55	4582.41	4112.35
P23786	CPT2	UP000005640_9606_Olympus	45281.1	45640.1	45905
P23919	DTYMK	UP000005640_9606_Olympus	115104	117802	116328
P23921	RRM1	UP000005640_9606_Olympus	121308	122851	120649
P23945	FSHR	UP000005640_9606_Olympus	24637	20217.4	21780.7
P24311	COX7B	UP000005640_9606_Olympus	12531.4	4242.79	4430.13
P24386	CHM	UP000005640_9606_Olympus	14528.2	14039.6	13903.3
P24390	KDELR1	UP000005640_9606_Olympus	9173.93	7879.64	8774.24
P24468	NR2F2	UP000005640_9606_Olympus	22484.5	23004.5	22085.2
P24534	EEF1B2	UP000005640_9606_Olympus	447178	452100	442116
P24539	ATP5PB	UP000005640_9606_Olympus	216217	219792	218792
P24588	AKAP5	UP000005640_9606_Olympus	673.677	600.849	558.722
P24593	IGFBP5	UP000005640_9606_Olympus	1755.55	1221.41	1468.06
P24666	ACP1	UP000005640_9606_Olympus	241261	249026	247683
P24723	PRKCH	UP000005640_9606_Olympus	1958.34	1963.13	2373.42
P24752	ACAT1	UP000005640_9606_Olympus	194270	193791	193480
P24863	CCNC	UP000005640_9606_Olympus	16298.2	16221.8	15934.2
P24864	CCNE1	UP000005640_9606_Olympus	2081.47	1118.32	1362.85
P24928	POLR2A	UP000005640_9606_Olympus	94307.4	93605	94951.6
P24941	CDK2	UP000005640_9606_Olympus	162765	164221	164430
P25054	APC	UP000005640_9606_Olympus	5195.89	5539.88	5265.98
P25098	GRK2	UP000005640_9606_Olympus	33338.7	32745.7	31692.6
P25116	F2R	UP000005640_9606_Olympus	561.854	673.764	366.239
P25205	MCM3	UP000005640_9606_Olympus	309122	308554	306966
P25208	NFYB	UP000005640_9606_Olympus	20340.7	18688.8	19533.2
P25325	MPST	UP000005640_9606_Olympus	94792.5	95217.1	94244
P25391	LAMA1	UP000005640_9606_Olympus	2932.33	3013.79	2765.51
P25398	RPS12	UP000005640_9606_Olympus	261477	262232	255813
P25440	BRD2	UP000005640_9606_Olympus	60842.4	60526	60173.4
P25445	FAS	UP000005640_9606_Olympus	5200.6	5405.97	4613.18
P25490	YY1	UP000005640_9606_Olympus	56327.6	52217.3	55373.4
P25685	DNAJB1	UP000005640_9606_Olympus	119674	120466	119479
P25686	DNAJB2	UP000005640_9606_Olympus	2508.37	2148.18	2081.15
P25705	ATP5F1A	UP000005640_9606_Olympus	528933	537868	538373
P25786	PSMA1	UP000005640_9606_Olympus	249892	247490	250218
P25787	PSMA2	UP000005640_9606_Olympus	243471	243672	236683
[truncated: 7,630 more rows]

## Sheet: SNv18_200ng_15min
PG.ProteinGroups	PG.Genes	PG.FastaFiles	[1] 20230306_OLEP08_200ngHek_180k_500AGC_2p5ms_2Th_15min_jvo_nce25_01.raw.PG.Quantity	[2] 20230306_OLEP08_200ngHek_180k_500AGC_2p5ms_2Th_15min_jvo_nce25_02.raw.PG.Quantity	[3] 20230306_OLEP08_200ngHek_180k_500AGC_2p5ms_2Th_15min_jvo_nce25_03.raw.PG.Quantity
A0A024R1R8;Q9Y2S6	hCG_2014768;TMA7	UP000005640_9606_Olympus	17473.4	18014.7	19445
A0A087X1C1;P0CG34;P0CG35	TMSB15B;TMSB15A;TMSB15B	UP000005640_9606_Olympus	4051.27	4041.09	4739.36
A0A087X1L8;O75144	LOC102723996;ICOSLG	UP000005640_9606_Olympus	341.436	224.769	433.332
A0A0B4J2D5;P0DPI2	GATD3B;GATD3	UP000005640_9606_Olympus	13769.4	15083.8	15362.4
A0A0B4J2F0	PIGBOS1	UP000005640_9606_Olympus	365.98	453.753	221.775
A0A0U1RRE5	NBDY	UP000005640_9606_Olympus	1029.15	873.011	706.424
A0A0U1RRL7	MMP24OS	UP000005640_9606_Olympus	220.325	167.317	194.228
A0A1B0GVM2;A6NFQ2	TCAF2C;TCAF2	UP000005640_9606_Olympus	306.479	270.01	289.969
A0A1W2PPD8;B2RXH2;Q6B0I6	KDM4F;KDM4E;KDM4D	UP000005640_9606_Olympus	217.387	136.954	151.832
A0A1W2PQ72	LOC100421372	UP000005640_9606_Olympus	383.134	483.272	542.484
A0A2Z4LIS9	FOXO3B	UP000005640_9606_Olympus	488.555	484.21	592.365
A0A3B3IRV3	MCTS2	UP000005640_9606_Olympus	430.734	349.096	470.029
A0A494C071	PWWP4	UP000005640_9606_Olympus	255.155	NaN	187.61
A0AVF1	TTC26	UP000005640_9606_Olympus	1146.78	1257.51	1336.44
A0AVT1	UBA6	UP000005640_9606_Olympus	9821.47	9782.77	10200.8
A0FGR8	ESYT2	UP000005640_9606_Olympus	3726.94	3873.75	3974.43
A0JLT2	MED19	UP000005640_9606_Olympus	811.784	472.212	757.964
A0JNW5	UHRF1BP1L	UP000005640_9606_Olympus	990.386	992.173	1017.15
A0MZ66	SHTN1	UP000005640_9606_Olympus	2815.82	2454.04	2724.45
A0PJW6	TMEM223	UP000005640_9606_Olympus	1627.26	1545.51	1723.59
A0PJZ3	GXYLT2	UP000005640_9606_Olympus	137.059	226.017	203.343
A1A4S6	ARHGAP10	UP000005640_9606_Olympus	402.91	319.274	331.211
A1KXE4	FAM168B	UP000005640_9606_Olympus	913.58	906.365	1225.72
A1L020	MEX3A	UP000005640_9606_Olympus	711.517	736.015	758.136
A1L0T0	ILVBL	UP000005640_9606_Olympus	2288.12	2594.8	2804.08
A1L390	PLEKHG3	UP000005640_9606_Olympus	556.524	357.649	476.474
A1X283	SH3PXD2B	UP000005640_9606_Olympus	4386.1	4274.57	4432.28
A1XBS5	CIBAR1	UP000005640_9606_Olympus	255.164	245.507	326.351
A2RRP1	NBAS	UP000005640_9606_Olympus	1279.95	1287.46	1303.65
A2RTX5	TARS3	UP000005640_9606_Olympus	1248.24	1185.06	1318.83
A2RU49	HYKK	UP000005640_9606_Olympus	526.129	718.034	605.673
A2RUC4	TYW5	UP000005640_9606_Olympus	827.029	797.262	772.605
A2VDF0	FUOM	UP000005640_9606_Olympus	338.612	405.188	424.792
A2VDJ0	TMEM131L	UP000005640_9606_Olympus	NaN	157.149	198.592
A3KMH1	VWA8	UP000005640_9606_Olympus	1574.14	1586.54	1581.45
A3KN83	SBNO1	UP000005640_9606_Olympus	1235	1360.09	1464.45
A4D1E9	GTPBP10	UP000005640_9606_Olympus	3801.19	4069.85	4039.2
A4D1P6	WDR91	UP000005640_9606_Olympus	2269.68	2673.94	2336.38
A4D1S0	KLRG2	UP000005640_9606_Olympus	474.351	442.675	856.962
A4D1U4	DENND11	UP000005640_9606_Olympus	1249.36	1122.55	1209.11
A5D8V6	VPS37C	UP000005640_9606_Olympus	1550.01	1003.08	1070.93
A5PLN9	TRAPPC13	UP000005640_9606_Olympus	1840.92	1923.29	2146.96
A5YKK6	CNOT1	UP000005640_9606_Olympus	9117.84	9328.21	9715.21
A6NCE7;Q9GZQ8	MAP1LC3B2;MAP1LC3B	UP000005640_9606_Olympus	3732.52	3855.71	4353.62
A6ND36	FAM83G	UP000005640_9606_Olympus	173.062	138.489	201.945
A6NDB9	PALM3	UP000005640_9606_Olympus	121.428	232.893	223.979
A6NDG6	PGP	UP000005640_9606_Olympus	10991	11356.6	12307.6
A6NDU8	RIMOC1	UP000005640_9606_Olympus	3232.34	2649.84	2132.84
A6NED2	RCCD1	UP000005640_9606_Olympus	1386.5	1460.77	1693.85
A6NFI3	ZNF316	UP000005640_9606_Olympus	481.674	324.178	395.575
A6NHR9	SMCHD1	UP000005640_9606_Olympus	3546.87	3675.46	3628.62
A6NHX0	CASTOR2	UP000005640_9606_Olympus	861.743	878.57	933.475
A6NIH7	UNC119B	UP000005640_9606_Olympus	3080.18	3730.38	3598.37
A6NJ78	METTL15	UP000005640_9606_Olympus	5017.12	5476.31	5237.02
A6NK58	LIPT2	UP000005640_9606_Olympus	245.166	257.559	295.057
A6NKD9	CCDC85C	UP000005640_9606_Olympus	1006.49	1004.28	864.608
A6NKF1	SAC3D1	UP000005640_9606_Olympus	1388.74	1083.29	1120.99
A6QL63	BTBD11	UP000005640_9606_Olympus	199.13	210.63	232.782
A7E2V4	ZSWIM8	UP000005640_9606_Olympus	707.882	692.295	833.512
A8CG34	POM121C	UP000005640_9606_Olympus	3504.7	3376.48	3523.08
A8K855	EFCAB7	UP000005640_9606_Olympus	417.262	202.669	278.463
A8MPP1	DDX11L8	UP000005640_9606_Olympus	860.602	915.244	1091.4
A8MPS7	YDJC	UP000005640_9606_Olympus	183.507	371.406	421.811
A8MT69	CENPX	UP000005640_9606_Olympus	2183.84	1635.91	1636.43
A8MTT3	CEBPZOS	UP000005640_9606_Olympus	2464.85	2405.37	2635.4
A8MTY0	ZNF724	UP000005640_9606_Olympus	242.068	189.84	198.865
A8MVW0	FAM171A2	UP000005640_9606_Olympus	730.05	742.056	1085.61
A8MW92	PHF20L1	UP000005640_9606_Olympus	982.151	820.668	807.912
A8MWD9;P62308	SNRPGP15;SNRPG	UP000005640_9606_Olympus	24994.9	26595.9	28957.3
A8MXV4	NUDT19	UP000005640_9606_Olympus	3356.05	3636.14	3710.74
A9UHW6	MIF4GD	UP000005640_9606_Olympus	825.169	726.779	603.172
B0I1T2	MYO1G	UP000005640_9606_Olympus	2679.57	3556.56	3561.93
B0YJ81	HACD1	UP000005640_9606_Olympus	555.687	284.132	274.515
B2RBV5		UP000005640_9606_Olympus	869.737	676.499	551.593
B2RTY4	MYO9A	UP000005640_9606_Olympus	939.767	1039.39	1092.91
B2RUZ4	SMIM1	UP000005640_9606_Olympus	593.82	522.164	498.524
B3EWF7	EPM2A	UP000005640_9606_Olympus	991.585	927.932	1198.04
B3KNS4	ERVK3-1	UP000005640_9606_Olympus	1701.31	1570.02	1308.4
B5ME19;Q99613	EIF3CL;EIF3C	UP000005640_9606_Olympus	34794.1	35946.6	36383.1
B7ZAQ6;P0CG08	GPR89A;GPR89B	UP000005640_9606_Olympus	1976.89	1808.99	1915.8
B9A064	IGLL5	UP000005640_9606_Olympus	2124.51	2456.72	2686.28
C4AMC7;Q6VEQ5	WASH3P;WASH2P	UP000005640_9606_Olympus	2773.38	2970.56	2980.75
C9J798;O43374	RASA4B;RASA4	UP000005640_9606_Olympus	360.036	236.93	185.716
C9J7I0	UMAD1	UP000005640_9606_Olympus	47.1255	27.0413	109.881
C9JA33;Q8IXS6	PALM2AKAP2;PALM2	UP000005640_9606_Olympus	319.639	136.077	270.873
C9JLW8	MCRIP1	UP000005640_9606_Olympus	5723.71	5509.44	5910.23
C9JRZ8	AKR1B15	UP000005640_9606_Olympus	588.039	647.971	353.364
C9JTQ0	ANKRD63	UP000005640_9606_Olympus	21.2608	286.769	84.6874
CON__A2I7N0	TREMBL:A2I7N0;Q28922;Q3ZEJ6	contaminants_for_Spectronaut	14194.9	14767.1	14736.3
CON__A2I7N3	TREMBL:A2I7N3;Q27984	contaminants_for_Spectronaut	6234.47	6677.6	6182.37
CON__ENSEMBL:ENSBTAP00000001528	(Bos	contaminants_for_Spectronaut	0.165273	NaN	NaN
CON__ENSEMBL:ENSBTAP00000006074	(Bos	contaminants_for_Spectronaut	768.724	715.532	920.591
CON__ENSEMBL:ENSBTAP00000007350	(Bos	contaminants_for_Spectronaut	2455.86	2694.69	2474.42
CON__ENSEMBL:ENSBTAP00000013050	(Bos	contaminants_for_Spectronaut	594.947	593.936	362.879
CON__ENSEMBL:ENSBTAP00000014147	(Bos	contaminants_for_Spectronaut	2194.84	2092.79	2083.4
CON__ENSEMBL:ENSBTAP00000016046	(Bos	contaminants_for_Spectronaut	4312.51	4215.28	4561.03
CON__ENSEMBL:ENSBTAP00000016285	(Bos	contaminants_for_Spectronaut	59.6044	188.153	271.066
CON__ENSEMBL:ENSBTAP00000018229	(Bos	contaminants_for_Spectronaut	22137.5	21650.5	21314.6
CON__ENSEMBL:ENSBTAP00000018574	(Bos	contaminants_for_Spectronaut	4711.34	5030.56	4905.52
CON__ENSEMBL:ENSBTAP00000023055;Q04756	(Bos;HGFAC	contaminants_for_Spectronaut;UP000005640_9606_Olympus	305.064	227.942	382.445
CON__ENSEMBL:ENSBTAP00000023402	(Bos	contaminants_for_Spectronaut	854.613	931.107	889.26
CON__ENSEMBL:ENSBTAP00000024146	(Bos	contaminants_for_Spectronaut	73339.9	75642.8	76099.3
CON__ENSEMBL:ENSBTAP00000024462	(Bos	contaminants_for_Spectronaut	6763.69	6914.98	7309.38
CON__ENSEMBL:ENSBTAP00000025008	(Bos	contaminants_for_Spectronaut	141.169	176.373	157.165
CON__ENSEMBL:ENSBTAP00000031360	(Bos	contaminants_for_Spectronaut	168.359	319.329	407.869
CON__ENSEMBL:ENSBTAP00000031900	(Bos	contaminants_for_Spectronaut	404.466	244.661	128.879
CON__ENSEMBL:ENSBTAP00000032840	(Bos	contaminants_for_Spectronaut	1588.95	1639.28	1749.37
CON__ENSEMBL:ENSBTAP00000034412	(Bos	contaminants_for_Spectronaut	3079.37	3258.2	3393.16
CON__ENSEMBL:ENSBTAP00000037665	(Bos	contaminants_for_Spectronaut	3403.07	3458.31	3320.29
CON__ENSEMBL:ENSBTAP00000038329	(Bos	contaminants_for_Spectronaut	6622.18	5964.27	6012.34
CON__P00735	SWISS-PROT:P00735	contaminants_for_Spectronaut	2512.09	2669.6	2674.4
CON__P00761	SWISS-PROT:P00761|TRYP_PIG	contaminants_for_Spectronaut	72687.6	73488.2	75950.7
CON__P00978	SWISS-PROT:P00978	contaminants_for_Spectronaut	9265.55	9097.57	9880.91
CON__P01030	SWISS-PROT:P01030	contaminants_for_Spectronaut	8760.86	9612.87	9923.56
CON__P01044-1	SWISS-PROT:P01044-1	contaminants_for_Spectronaut	17989.7	18101.1	18682.7
CON__P01045-1	SWISS-PROT:P01045-1	contaminants_for_Spectronaut	1689.22	1836.27	1612.37
CON__P01966	SWISS-PROT:P01966	contaminants_for_Spectronaut	7508.8	7464.81	7607.74
CON__P02070	SWISS-PROT:P02070	contaminants_for_Spectronaut	244.475	446.057	440.884
CON__P02584	SWISS-PROT:P02584	contaminants_for_Spectronaut	46108.3	46995.9	49518.4
CON__P02672	SWISS-PROT:P02672	contaminants_for_Spectronaut	232.839	211.006	199.468
CON__P02676	SWISS-PROT:P02676	contaminants_for_Spectronaut	549.882	411.756	557.765
CON__P02768-1;P02768	SWISS-PROT:P02768-1;ALB	contaminants_for_Spectronaut;UP000005640_9606_Olympus	1391.2	1824.01	1171.11
CON__P02769	SWISS-PROT:P02769	contaminants_for_Spectronaut	209535	214510	218302
CON__P04258	SWISS-PROT:P04258	contaminants_for_Spectronaut	831.536	824.621	801.653
CON__P05784	SWISS-PROT:P05784	contaminants_for_Spectronaut	NaN	26.8882	108.555
CON__P05787;P05787	SWISS-PROT:P05787;KRT8	contaminants_for_Spectronaut;UP000005640_9606_Olympus	19900.5	20543.1	22175.8
CON__P06868	SWISS-PROT:P06868	contaminants_for_Spectronaut	4752	4789.78	5130.43
CON__P07224	SWISS-PROT:P07224	contaminants_for_Spectronaut	1946.17	1995.86	1922.91
CON__P12763	SWISS-PROT:P12763	contaminants_for_Spectronaut	202289	204086	210801
CON__P13645;P13645	SWISS-PROT:P13645;KRT10	contaminants_for_Spectronaut;UP000005640_9606_Olympus	1098.04	197.679	317.78
CON__P15497	SWISS-PROT:P15497	contaminants_for_Spectronaut	83171.1	86374.5	88942.7
CON__P15636	SWISS-PROT:P15636	contaminants_for_Spectronaut	11038.2	12843.9	13330
CON__P17690	SWISS-PROT:P17690	contaminants_for_Spectronaut	6863.63	6952.8	7171.85
CON__P17697	SWISS-PROT:P17697	contaminants_for_Spectronaut	3184.18	3493.98	2981.69
CON__P28800	SWISS-PROT:P28800	contaminants_for_Spectronaut	20151.3	19978.9	20580.2
CON__P34955	SWISS-PROT:P34955	contaminants_for_Spectronaut	173363	177931	182272
CON__P35527;P35527	SWISS-PROT:P35527;KRT9	contaminants_for_Spectronaut;UP000005640_9606_Olympus	301.817	294.936	291.719
CON__P35908;CON__P35908v2;P35908	SWISS-PROT:P35908;SWISS-PROT:P35908;KRT2	contaminants_for_Spectronaut;contaminants_for_Spectronaut;UP000005640_9606_Olympus	179.096	210.034	225.371
CON__P41361	SWISS-PROT:P41361	contaminants_for_Spectronaut	7734.04	8195.09	8584.57
CON__P50448	SWISS-PROT:P50448	contaminants_for_Spectronaut	6388.19	6417.21	6648.36
CON__P62894	SWISS-PROT:P62894	contaminants_for_Spectronaut	1232.76	300.853	599.616
CON__P81644	SWISS-PROT:P81644	contaminants_for_Spectronaut	3231.81	3663.67	3963.77
CON__Q03247	SWISS-PROT:Q03247	contaminants_for_Spectronaut	1554.44	1362.75	1237.16
CON__Q05443	SWISS-PROT:Q05443	contaminants_for_Spectronaut	3641.89	3500.24	3581.48
CON__Q05B55	TREMBL:Q05B55	contaminants_for_Spectronaut	904.83	988.998	1307.58
CON__Q0IIK2	TREMBL:Q0IIK2	contaminants_for_Spectronaut	109626	111605	115869
CON__Q0V8M9	TREMBL:Q0V8M9;Q9TRI0	contaminants_for_Spectronaut	8401.1	8432.16	8187.69
CON__Q0VCM5	TREMBL:Q0VCM5	contaminants_for_Spectronaut	1817.52	1972.1	2042.64
CON__Q1A7A4	TREMBL:Q1A7A4	contaminants_for_Spectronaut	1746.28	1646.55	1516.4
CON__Q1RMK2	TREMBL:Q1RMK2	contaminants_for_Spectronaut	1221.25	1269.73	1194.33
CON__Q1RMN8	TREMBL:Q1RMN8	contaminants_for_Spectronaut	2364.78	1482.33	1493.85
CON__Q28065	SWISS-PROT:Q28065	contaminants_for_Spectronaut	1036.99	776.823	943.23
CON__Q28085	SWISS-PROT:Q28085	contaminants_for_Spectronaut	3711.17	3536.33	3902.37
CON__Q28107	SWISS-PROT:Q28107	contaminants_for_Spectronaut	1117.44	1245.85	971.453
CON__Q28194	TREMBL:Q28194	contaminants_for_Spectronaut	1035.67	932.186	1047.19
CON__Q29RQ1	SWISS-PROT:Q29RQ1	contaminants_for_Spectronaut	1045.92	987.157	1263.07
CON__Q2HJF0	TREMBL:Q2HJF0	contaminants_for_Spectronaut	612.939	647.478	579.627
CON__Q2KIF2	TREMBL:Q2KIF2	contaminants_for_Spectronaut	2050.35	2348.15	2132.57
CON__Q2KIG3	TREMBL:Q2KIG3	contaminants_for_Spectronaut	323.305	300.71	305.991
CON__Q2KIH2	TREMBL:Q2KIH2;Q68RU0	contaminants_for_Spectronaut	852.584	738.876	675.349
CON__Q2KIS7	SWISS-PROT:Q2KIS7	contaminants_for_Spectronaut	922.954	1103.25	1191
CON__Q2KIT0	TREMBL:Q2KIT0	contaminants_for_Spectronaut	503.052	497.348	533.77
CON__Q2KIU3	TREMBL:Q2KIU3	contaminants_for_Spectronaut	653.28	569.656	692.477
CON__Q2KJ62	TREMBL:Q2KJ62	contaminants_for_Spectronaut	5464.8	3146.88	6100.11
CON__Q2KJC7	TREMBL:Q2KJC7;Q8HZM3	contaminants_for_Spectronaut	594.838	854.532	727.807
CON__Q2KJF1	TREMBL:Q2KJF1	contaminants_for_Spectronaut	14403	14317.6	14664
CON__Q2TBQ1	TREMBL:Q2TBQ1	contaminants_for_Spectronaut	109.946	101.411	69.5518
CON__Q2UVX4	SWISS-PROT:Q2UVX4	contaminants_for_Spectronaut	10425.8	10453.9	10782.2
CON__Q32PI4	TREMBL:Q32PI4	contaminants_for_Spectronaut	1376.97	1438.37	1503.53
CON__Q32PJ2	SWISS-PROT:Q32PJ2	contaminants_for_Spectronaut	449.755	487.719	449.597
CON__Q3KUS7	TREMBL:Q3KUS7	contaminants_for_Spectronaut	5045.1	5229.12	4876.07
CON__Q3MHH8	TREMBL:Q3MHH8	contaminants_for_Spectronaut	670.19	557.866	694.162
CON__Q3MHN2	SWISS-PROT:Q3MHN2	contaminants_for_Spectronaut	2941.64	2736.88	2772.29
CON__Q3MHN5	SWISS-PROT:Q3MHN5	contaminants_for_Spectronaut	12869.7	13497.5	14064.3
CON__Q3SX09	TREMBL:Q3SX09	contaminants_for_Spectronaut	18334	18835.4	18137.1
CON__Q3SX14	TREMBL:Q3SX14	contaminants_for_Spectronaut	5508.79	5956.37	5894.16
CON__Q3SX28	TREMBL:Q3SX28;Q5KR48	contaminants_for_Spectronaut	3353.3	3864.68	3185.94
CON__Q3SZ57	SWISS-PROT:Q3SZ57	contaminants_for_Spectronaut	26670.4	27597.5	28631.8
CON__Q3SZH5	TREMBL:Q3SZH5	contaminants_for_Spectronaut	6754.09	6459.27	7089.41
CON__Q3SZR3	SWISS-PROT:Q3SZR3	contaminants_for_Spectronaut	14740.6	15488	15986.9
CON__Q3SZV7	TREMBL:Q3SZV7	contaminants_for_Spectronaut	17950.9	20077.9	21206.6
CON__Q3T052	TREMBL:Q3T052;Q5EA67	contaminants_for_Spectronaut	10261.4	10107.2	10374.5
CON__Q3Y5Z3	SWISS-PROT:Q3Y5Z3	contaminants_for_Spectronaut	10366.4	10272	10782.3
CON__Q3ZBD7	SWISS-PROT:Q3ZBD7	contaminants_for_Spectronaut	2575.89	2676.23	2988.24
CON__Q3ZBS7	TREMBL:Q3ZBS7	contaminants_for_Spectronaut	10878.4	11626.9	12210
CON__Q58D62	SWISS-PROT:Q58D62	contaminants_for_Spectronaut	66979.8	67974	71431.7
CON__Q6T181	TREMBL:Q6T181;Q6T182	contaminants_for_Spectronaut	622.334	766.479	756.001
CON__Q95121	SWISS-PROT:Q95121	contaminants_for_Spectronaut	3070.01	3263.79	3298.34
CON__Q95M17	SWISS-PROT:Q95M17	contaminants_for_Spectronaut	411.64	398.913	455.808
CON__Q9N2I2	SWISS-PROT:Q9N2I2	contaminants_for_Spectronaut	2191.29	2054.45	2256.82
CON__Q9TRI1	TREMBL:Q9TRI1	contaminants_for_Spectronaut	28101.6	28658	29341.6
CON__Q9TT36	SWISS-PROT:Q9TT36	contaminants_for_Spectronaut	2520.33	2491.4	2755.27
CON__Q9TTE1	SWISS-PROT:Q9TTE1	contaminants_for_Spectronaut	15697.3	15519.4	16307.7
CON__REFSEQ:XP_001252647	(Bos	contaminants_for_Spectronaut	66235.3	66740.3	68784
CON__REFSEQ:XP_585019	(Bos	contaminants_for_Spectronaut	3229.77	3151.15	3459.53
E2RYF6	MUC22	UP000005640_9606_Olympus	1369.52	1676.23	1440.93
E9PAV3	NACA	UP000005640_9606_Olympus	37213.9	37939.2	40059.7
E9PRG8	C11orf98	UP000005640_9606_Olympus	4076.77	4437.46	4239.41
G9CGD6;Q6P9H4	CNK3/IPCEF1;CNKSR3	UP000005640_9606_Olympus	292.236	240.23	187.136
L0R819	ASDURF	UP000005640_9606_Olympus	2022.15	2203.02	2161.4
O00115	DNASE2	UP000005640_9606_Olympus	5244.03	5518.87	5861.34
O00116	AGPS	UP000005640_9606_Olympus	8924.75	9345	9863.68
O00139	KIF2A	UP000005640_9606_Olympus	9571.78	9392.13	9920.02
O00148	DDX39A	UP000005640_9606_Olympus	12939.2	13332.4	13451.1
O00151	PDLIM1	UP000005640_9606_Olympus	22891.6	23485.8	24972.7
O00154	ACOT7	UP000005640_9606_Olympus	28584.2	28560.4	29834.5
O00159	MYO1C	UP000005640_9606_Olympus	6568.92	6448.09	7111.86
O00161	SNAP23	UP000005640_9606_Olympus	5817.47	5800.91	6191.79
O00165	HAX1	UP000005640_9606_Olympus	5188.39	5419.78	5327.62
O00170	AIP	UP000005640_9606_Olympus	8555.5	8605.49	8752.92
O00178	GTPBP1	UP000005640_9606_Olympus	10101.2	9910.11	10614
O00186	STXBP3	UP000005640_9606_Olympus	7805.41	7955.92	8406.54
O00189	AP4M1	UP000005640_9606_Olympus	484.699	561.701	574.397
O00193	SMAP	UP000005640_9606_Olympus	5979.04	6690.93	7112.01
O00203	AP3B1	UP000005640_9606_Olympus	10769	11106.3	11309.5
O00213	APBB1	UP000005640_9606_Olympus	1831.8	1881.16	1861.47
O00217	NDUFS8	UP000005640_9606_Olympus	10781.4	11130.1	11783.3
O00221	NFKBIE	UP000005640_9606_Olympus	582.887	525.947	737.671
O00231	PSMD11	UP000005640_9606_Olympus	24983.8	24985.1	26080.4
O00232	PSMD12	UP000005640_9606_Olympus	15273.3	15687.5	16100.8
O00233	PSMD9	UP000005640_9606_Olympus	11638.7	11694.4	12055.9
O00244	ATOX1	UP000005640_9606_Olympus	7960.89	7977.07	8425.3
O00255	MEN1	UP000005640_9606_Olympus	2920.25	2832.7	2880.48
O00257	CBX4	UP000005640_9606_Olympus	3959.65	3394.4	3465.57
O00258	GET1	UP000005640_9606_Olympus	1877.93	1743.91	1923.33
O00264	PGRMC1	UP000005640_9606_Olympus	40498.3	43970.9	45930.3
O00267	SUPT5H	UP000005640_9606_Olympus	7224.35	7708.79	7779.03
O00268	TAF4	UP000005640_9606_Olympus	1260.23	1459.36	1432.84
O00273	DFFA	UP000005640_9606_Olympus	14757.8	14483.7	15556.7
O00287	RFXAP	UP000005640_9606_Olympus	680.798	737.805	622.415
O00291	HIP1	UP000005640_9606_Olympus	3385.58	3479.72	3499.13
O00294;P50607	TULP1;TUB	UP000005640_9606_Olympus	156.982	317.075	295.698
O00299	CLIC1	UP000005640_9606_Olympus	46216.3	45530.2	49771.2
O00303	EIF3F	UP000005640_9606_Olympus	41877.9	43491.9	44035.9
O00308	WWP2	UP000005640_9606_Olympus	503.143	519.025	697.199
O00311	CDC7	UP000005640_9606_Olympus	1902.67	1983.12	1825.89
O00330	PDHX	UP000005640_9606_Olympus	6291.08	6738.71	6839.22
O00399	DCTN6	UP000005640_9606_Olympus	4024.46	4094.78	4350.57
O00400	SLC33A1	UP000005640_9606_Olympus	1676.44	1403.58	1674.17
O00401	WASL	UP000005640_9606_Olympus	3521.11	3770.72	4252.32
O00409;P32314	FOXN3;FOXN2	UP000005640_9606_Olympus	107.747	182.013	40.6133
O00410	IPO5	UP000005640_9606_Olympus	27340.6	28399.4	29639.9
O00411	POLRMT	UP000005640_9606_Olympus	4197.65	4223.27	4567.23
O00418	EEF2K	UP000005640_9606_Olympus	2071.15	2309.1	2163.8
O00422	SAP18	UP000005640_9606_Olympus	12941.1	13118.1	13396.8
O00423	EML1	UP000005640_9606_Olympus	942.636	977.124	1008.92
O00425	IGF2BP3	UP000005640_9606_Olympus	11818.5	11707.5	12461.9
O00429	DNM1L	UP000005640_9606_Olympus	15371.9	15850.2	16237.7
O00442	RTCA	UP000005640_9606_Olympus	6460.32	6395.8	6803.82
O00443	PIK3C2A	UP000005640_9606_Olympus	1491.73	1613.91	1683.5
O00458	IFRD1	UP000005640_9606_Olympus	2069.81	1642.67	1995.22
O00459	PIK3R2	UP000005640_9606_Olympus	1221.66	1178.4	1329.69
O00461	GOLIM4	UP000005640_9606_Olympus	1255.15	1152.51	1278.5
O00462	MANBA	UP000005640_9606_Olympus	307.346	298.476	219.888
O00468	AGRN	UP000005640_9606_Olympus	417.045	504.15	482.368
O00469	PLOD2	UP000005640_9606_Olympus	7885.46	8414.8	8523.79
O00470	MEIS1	UP000005640_9606_Olympus	1098.07	1386.3	1356.78
O00471	EXOC5	UP000005640_9606_Olympus	2923.9	2606.13	2971.4
O00478;O00481	BTN3A3;BTN3A1	UP000005640_9606_Olympus	555.185	412.563	227.441
O00483	NDUFA4	UP000005640_9606_Olympus	17379.1	17467.3	17518.5
O00487	PSMD14	UP000005640_9606_Olympus	26690.3	27084.1	27245.1
O00488	ZNF593	UP000005640_9606_Olympus	1092.28	968.011	1127.32
O00499	BIN1	UP000005640_9606_Olympus	3914.34	3843.53	3847.5
O00505	KPNA3	UP000005640_9606_Olympus	10134.8	9676.74	11307
O00506	STK25	UP000005640_9606_Olympus	3327.17	3331.28	3536.9
O00512	BCL9	UP000005640_9606_Olympus	1029.48	937.323	949.211
O00522	KRIT1	UP000005640_9606_Olympus	464.265	278.541	183.003
O00541	PES1	UP000005640_9606_Olympus	13353.7	13972	15004.7
O00560	SDCBP	UP000005640_9606_Olympus	7971.78	8000.59	8431.68
O00566	MPHOSPH10	UP000005640_9606_Olympus	4198.5	4100.56	4242.23
O00567	NOP56	UP000005640_9606_Olympus	20238.8	20836.3	20907.7
O00571	DDX3X	UP000005640_9606_Olympus	43603.2	45434.4	46107.4
O00584	RNASET2	UP000005640_9606_Olympus	5386.66	5600.07	6032.52
O00592	PODXL	UP000005640_9606_Olympus	2037.36	2618.46	2044.93
O00625	PIR	UP000005640_9606_Olympus	5102.35	5826.71	5892.6
O00628	PEX7	UP000005640_9606_Olympus	97.8965	371.568	317.709
O00629	KPNA4	UP000005640_9606_Olympus	2622.46	2565.91	2699.08
O00712	NFIB	UP000005640_9606_Olympus	24.8293	8.08506	97.3328
O00716	E2F3	UP000005640_9606_Olympus	115.011	181.379	231.193
O00743	PPP6C	UP000005640_9606_Olympus	5198.05	5444.67	5567.95
O00746	NME4	UP000005640_9606_Olympus	2145.8	2274.44	2500.49
O00748	CES2	UP000005640_9606_Olympus	54.8823	91.5129	NaN
O00750	PIK3C2B	UP000005640_9606_Olympus	411.561	196.77	372.026
O00754	MAN2B1	UP000005640_9606_Olympus	1753.03	1801.73	1917.77
O00762	UBE2C	UP000005640_9606_Olympus	5854.18	6298.54	6083.06
O00764	PDXK	UP000005640_9606_Olympus	5773.92	5887.86	6045.84
O00767	SCD	UP000005640_9606_Olympus	2812.26	2205.03	3919.85
O14494	PLPP1	UP000005640_9606_Olympus	236.395	451.419	196.398
O14495	PLPP3	UP000005640_9606_Olympus	435.411	471.694	495.348
O14497	ARID1A	UP000005640_9606_Olympus	5030.99	4917.78	5682.21
O14519	CDK2AP1	UP000005640_9606_Olympus	579.907	627.549	638.553
O14521	SDHD	UP000005640_9606_Olympus	2632.25	3017.17	2861.49
O14523	C2CD2L	UP000005640_9606_Olympus	220.31	232.634	372.931
O14524	NEMP1	UP000005640_9606_Olympus	1070.72	989.132	854.117
O14529	CUX2	UP000005640_9606_Olympus	1271.57	1516.25	1447.37
O14530	TXNDC9	UP000005640_9606_Olympus	1917.86	1603.5	1984.05
O14531	DPYSL4	UP000005640_9606_Olympus	1829.31	1841.44	2078.61
O14545	TRAFD1	UP000005640_9606_Olympus	1557.01	1784.75	1750.8
O14548	COX7A2L	UP000005640_9606_Olympus	2560.26	2608.29	2494.07
O14561	NDUFAB1	UP000005640_9606_Olympus	14654	15486	15194.9
O14562	UBFD1	UP000005640_9606_Olympus	9966.42	10226.6	10360.1
O14569	CYB561D2	UP000005640_9606_Olympus	648.74	321.053	448.23
O14578	CIT	UP000005640_9606_Olympus	1183.83	1117.81	1314.82
O14579	COPE	UP000005640_9606_Olympus	8462.17	8307.06	8325.62
O14593	RFXANK	UP000005640_9606_Olympus	285.916	119.097	424.136
O14613	CDC42EP2	UP000005640_9606_Olympus	489.079	519.685	562.586
O14617	AP3D1	UP000005640_9606_Olympus	11889.6	12103.9	12566.6
O14618	CCS	UP000005640_9606_Olympus	6725.02	7170.75	7551.95
O14628	ZNF195	UP000005640_9606_Olympus	175.103	180.957	175.068
O14639	ABLIM1	UP000005640_9606_Olympus	1531.92	1671.2	1352.77
O14640	DVL1	UP000005640_9606_Olympus	1967.36	2013.36	1957.74
O14641	DVL2	UP000005640_9606_Olympus	2893.59	3195.58	2998.79
O14646	CHD1	UP000005640_9606_Olympus	3111.69	3261.86	3288.16
O14647	CHD2	UP000005640_9606_Olympus	1127.21	1198.54	1151.24
O14653	GOSR2	UP000005640_9606_Olympus	493.474	444.764	605.017
O14654	IRS4	UP000005640_9606_Olympus	17835.2	18523.3	18984.6
O14656	TOR1A	UP000005640_9606_Olympus	1589.79	1986.03	1979.68
O14657	TOR1B	UP000005640_9606_Olympus	1214.66	1144.68	1405.87
O14662	STX16	UP000005640_9606_Olympus	2127.48	2200.92	2223.31
O14672	ADAM10	UP000005640_9606_Olympus	2102.47	2156.25	1842.06
O14678	ABCD4	UP000005640_9606_Olympus	400.086	402.299	390.511
O14681	EI24	UP000005640_9606_Olympus	3278.14	3187.05	3618.67
O14683	TP53I11	UP000005640_9606_Olympus	1004.15	1076.55	1164.22
O14686	KMT2D	UP000005640_9606_Olympus	1364.49	1414.45	1420.39
O14715	RGPD8	UP000005640_9606_Olympus	536.554	542.411	556.028
O14717	TRDMT1	UP000005640_9606_Olympus	1248.49	1864.88	1783.83
O14727	APAF1	UP000005640_9606_Olympus	1231.16	1210.83	1300.02
O14730	RIOK3	UP000005640_9606_Olympus	159.302	101.599	271.624
O14732	IMPA2	UP000005640_9606_Olympus	808.622	823.264	754.805
O14733	MAP2K7	UP000005640_9606_Olympus	1324.28	1318.01	1324.43
O14734	ACOT8	UP000005640_9606_Olympus	2069.39	1704.38	1666.57
O14735	CDIPT	UP000005640_9606_Olympus	7919.02	6649.09	7296.32
O14737	PDCD5	UP000005640_9606_Olympus	36671.1	37706.9	38965.4
O14744	PRMT5	UP000005640_9606_Olympus	26963.3	27804.3	28400.1
O14745	SLC9A3R1	UP000005640_9606_Olympus	5827.15	6397.39	6906.75
O14757	CHEK1	UP000005640_9606_Olympus	3722.65	3835.51	3888.03
O14763	TNFRSF10B	UP000005640_9606_Olympus	457.53	466.447	486.541
O14770	MEIS2	UP000005640_9606_Olympus	391.531	703.424	729.594
O14772	FPGT	UP000005640_9606_Olympus	3110.26	2992.2	3587.59
O14773	TPP1	UP000005640_9606_Olympus	9838.51	9371.79	9600.17
O14775	GNB5	UP000005640_9606_Olympus	310.044	411.521	326.349
O14776	TCERG1	UP000005640_9606_Olympus	15654.3	15926.4	16351.1
O14777	NDC80	UP000005640_9606_Olympus	2203.3	2026.57	2178.78
O14786	NRP1	UP000005640_9606_Olympus	691.301	689.891	770.957
O14787	TNPO2	UP000005640_9606_Olympus	4502.52	4499.7	4587.24
O14793	MSTN	UP000005640_9606_Olympus	88.9929	23.1172	88.5633
O14795	UNC13B	UP000005640_9606_Olympus	669.496	533.446	681.356
O14802	POLR3A	UP000005640_9606_Olympus	5757.1	5940.07	6363.83
O14810	CPLX1	UP000005640_9606_Olympus	224.897	146.7	141.015
O14818	PSMA7	UP000005640_9606_Olympus	42279.3	42545.2	43530.6
O14828	SCAMP3	UP000005640_9606_Olympus	6390.48	6568.81	6758.29
O14832	PHYH	UP000005640_9606_Olympus	1038.05	1023.04	951.022
O14874	BCKDK	UP000005640_9606_Olympus	4734.26	4690.76	4867.28
O14879	IFIT3	UP000005640_9606_Olympus	1390.65	1607.46	1604.33
O14880	MGST3	UP000005640_9606_Olympus	5499.49	5909.67	6056.62
O14893	GEMIN2	UP000005640_9606_Olympus	4195.14	3782.69	3103.73
O14907	TAX1BP3	UP000005640_9606_Olympus	3766	4123.65	4020.41
O14908	GIPC1	UP000005640_9606_Olympus	6984.67	7655.14	7403.23
O14910	LIN7A	UP000005640_9606_Olympus	7426.84	7032.51	7283.58
O14920	IKBKB	UP000005640_9606_Olympus	1374.03	1541.25	1563.13
O14924	RGS12	UP000005640_9606_Olympus	48.6039	106.9	129.458
O14925	TIMM23	UP000005640_9606_Olympus	10952.1	11275.7	11316.9
O14929	HAT1	UP000005640_9606_Olympus	14111.2	15666.4	16640.5
O14933	UBE2L6	UP000005640_9606_Olympus	1279.88	1287.32	1372.6
O14936	CASK	UP000005640_9606_Olympus	3582.99	3490.36	3682.25
O14939	PLD2	UP000005640_9606_Olympus	512.145	949.64	578.131
O14949	UQCRQ	UP000005640_9606_Olympus	19387.5	19792.2	19978.7
O14950;P19105	MYL12B;MYL12A	UP000005640_9606_Olympus	27921.4	28811.1	30308.5
O14957	UQCR11	UP000005640_9606_Olympus	3555.31	3528.05	3138.99
O14964	HGS	UP000005640_9606_Olympus	8189.12	8197.33	8262.26
O14965	AURKA	UP000005640_9606_Olympus	1014.3	1110.25	1206.73
O14966	RAB29	UP000005640_9606_Olympus	1522.66	1369.01	1257.31
O14967	CLGN	UP000005640_9606_Olympus	1918.62	1972.06	2056.6
O14972	VPS26C	UP000005640_9606_Olympus	1276.36	1453.1	1639.87
O14974	PPP1R12A	UP000005640_9606_Olympus	5497.47	5661.21	5967.87
O14975	SLC27A2	UP000005640_9606_Olympus	1538.9	1647.48	1654.36
O14976	GAK	UP000005640_9606_Olympus	2699	2793.3	3090.92
O14979	HNRNPDL	UP000005640_9606_Olympus	79969.7	82551.2	87320.1
O14980	XPO1	UP000005640_9606_Olympus	30896.4	31859.5	33362
O14981	BTAF1	UP000005640_9606_Olympus	4096.1	4028.75	4478.49
O14994	SYN3	UP000005640_9606_Olympus	194.491	193.009	147.818
O15013	ARHGEF10	UP000005640_9606_Olympus	692.926	807.94	672.901
O15014	ZNF609	UP000005640_9606_Olympus	744.104	819.602	713.667
O15015	ZNF646	UP000005640_9606_Olympus	74.0032	43.0328	156.961
O15020	SPTBN2	UP000005640_9606_Olympus	2020.1	2094.43	2255.32
O15021	MAST4	UP000005640_9606_Olympus	198.091	218.965	202.879
O15027	SEC16A	UP000005640_9606_Olympus	5712.03	5966.59	5966.95
O15031	PLXNB2	UP000005640_9606_Olympus	2776.36	2671.26	2824.56
O15037	KHNYN	UP000005640_9606_Olympus	956.423	699.344	821.141
O15040	TECPR2	UP000005640_9606_Olympus	748.554	528.202	547.059
O15042	U2SURP	UP000005640_9606_Olympus	13318.1	13340	14156.6
O15047	SETD1A	UP000005640_9606_Olympus	2117.97	2183.49	2444.95
O15056	SYNJ2	UP000005640_9606_Olympus	913.056	1420.95	1257.56
O15060	ZBTB39	UP000005640_9606_Olympus	796.417	203.176	179.027
O15063	GARRE1	UP000005640_9606_Olympus	2416.82	2058.5	2017.8
O15066	KIF3B	UP000005640_9606_Olympus	1044.47	1107.93	974.706
O15067	PFAS	UP000005640_9606_Olympus	24000.3	24980.5	25203.3
O15069	NACAD	UP000005640_9606_Olympus	226.515	227.579	125.183
O15075	DCLK1	UP000005640_9606_Olympus	627.76	726.076	745.466
O15078	CEP290	UP000005640_9606_Olympus	1148.59	1214.87	1077.87
O15084	ANKRD28	UP000005640_9606_Olympus	2040.14	1801.05	1799.31
O15085	ARHGEF11	UP000005640_9606_Olympus	526.155	614.662	660.828
O15090	ZNF536	UP000005640_9606_Olympus	298.59	246.707	93.7118
O15091	PRORP	UP000005640_9606_Olympus	2142.09	2210.83	2405.9
O15111	CHUK	UP000005640_9606_Olympus	13508.3	12961.9	13665.8
O15116	LSM1	UP000005640_9606_Olympus	5124.08	5248.8	5366.42
O15118	NPC1	UP000005640_9606_Olympus	1394.23	1296.95	1471.81
O15119	TBX3	UP000005640_9606_Olympus	982.207	839.819	895.458
O15120	AGPAT2	UP000005640_9606_Olympus	1230.01	1428.93	1379.67
O15121	DEGS1	UP000005640_9606_Olympus	640.572	825.145	774.218
O15126	SCAMP1	UP000005640_9606_Olympus	4739.95	4444.98	4507.51
O15127	SCAMP2	UP000005640_9606_Olympus	1434.53	1454	1403.11
O15131	KPNA5	UP000005640_9606_Olympus	7385.18	8078.15	8329.22
O15143	ARPC1B	UP000005640_9606_Olympus	5548.53	5876.57	6163.35
O15144	ARPC2	UP000005640_9606_Olympus	18270	18527.1	19993.4
O15145	ARPC3	UP000005640_9606_Olympus	24246.8	25440.1	26453.6
O15155	BET1	UP000005640_9606_Olympus	1323.64	1479.54	1516.81
O15160	POLR1C	UP000005640_9606_Olympus	14546	15308.6	15963.8
O15162	PLSCR1	UP000005640_9606_Olympus	1225.77	1179.98	1208.95
O15164	TRIM24	UP000005640_9606_Olympus	3437.42	3133.52	3029.31
O15173	PGRMC2	UP000005640_9606_Olympus	23428.9	23779.4	23847.1
O15182	CETN3	UP000005640_9606_Olympus	520.683	698.133	421.208
O15198	SMAD9	UP000005640_9606_Olympus	203.35	161.29	160.14
O15211	RGL2	UP000005640_9606_Olympus	368.384	464.311	560.353
O15212	PFDN6	UP000005640_9606_Olympus	10134.2	10624.1	11090.7
O15213	WDR46	UP000005640_9606_Olympus	3237.36	3304.37	3447.07
O15217	GSTA4	UP000005640_9606_Olympus	2895.45	2633.12	2829.88
O15226	NKRF	UP000005640_9606_Olympus	4171.12	4157.17	4409.09
O15228	GNPAT	UP000005640_9606_Olympus	1992.6	2215.49	1938.61
O15230	LAMA5	UP000005640_9606_Olympus	634.876	696.531	726.788
O15234	CASC3	UP000005640_9606_Olympus	762.928	995.866	929.799
O15235	MRPS12	UP000005640_9606_Olympus	3918.87	4449.75	5260.59
O15239	NDUFA1	UP000005640_9606_Olympus	759.125	928.153	773.982
O15243	LEPROT	UP000005640_9606_Olympus	5.94166	21.9331	74.0713
O15254	ACOX3	UP000005640_9606_Olympus	697.58	480.856	668.271
O15258	RER1	UP000005640_9606_Olympus	2157.68	1948.77	2035.88
O15260	SURF4	UP000005640_9606_Olympus	22367	21341.2	21542.6
O15264	MAPK13	UP000005640_9606_Olympus	102.407	97.177	90.9597
O15269	SPTLC1	UP000005640_9606_Olympus	2416.06	2582.15	2667.78
O15270	SPTLC2	UP000005640_9606_Olympus	2089.39	2317.96	2210.81
O15287	FANCG	UP000005640_9606_Olympus	746.671	883.595	724.801
O15294	OGT	UP000005640_9606_Olympus	6413.66	6665.34	6910.61
O15297	PPM1D	UP000005640_9606_Olympus	64.8673	116.482	173.112
O15304	SIVA1	UP000005640_9606_Olympus	719.358	784.296	1087.84
O15305	PMM2	UP000005640_9606_Olympus	5410.6	6153.52	5852.97
O15315	RAD51B	UP000005640_9606_Olympus	677.528	740.708	570.105
O15318	POLR3G	UP000005640_9606_Olympus	1435.49	1356.6	1504.83
O15321	TM9SF1	UP000005640_9606_Olympus	1875.91	1787.86	2156.94
O15344	MID1	UP000005640_9606_Olympus	2703.23	2837.87	2969.86
O15347	HMGB3	UP000005640_9606_Olympus	73221.6	77712.9	78807.2
O15350	TP73	UP000005640_9606_Olympus	201.569	250.548	201.807
O15355	PPM1G	UP000005640_9606_Olympus	11544.8	11693.4	12676.6
O15357	INPPL1	UP000005640_9606_Olympus	3384.63	3385.77	3319.64
O15360	FANCA	UP000005640_9606_Olympus	1065.64	985.878	1108.42
O15371	EIF3D	UP000005640_9606_Olympus	14518.9	15236.1	15070.1
O15372	EIF3H	UP000005640_9606_Olympus	22314.4	23312.2	23952.1
O15379	HDAC3	UP000005640_9606_Olympus	1749.17	1710.72	1798.9
O15381	NVL	UP000005640_9606_Olympus	2944.36	2887.54	2967.54
O15382	BCAT2	UP000005640_9606_Olympus	7528.43	8137.25	8103.4
O15391	YY2	UP000005640_9606_Olympus	752.835	894.097	753.739
O15392	BIRC5	UP000005640_9606_Olympus	1070.22	1131.16	1635.75
O15397	IPO8	UP000005640_9606_Olympus	4672.11	4679.7	5011.35
O15400	STX7	UP000005640_9606_Olympus	6861.3	6784.04	7520.11
O15409	FOXP2	UP000005640_9606_Olympus	609.513	937.733	851.972
O15417	TNRC18	UP000005640_9606_Olympus	277.82	44.2896	61.215
O15431	SLC31A1	UP000005640_9606_Olympus	1603.18	2095.02	1790.59
O15439	ABCC4	UP000005640_9606_Olympus	2003	1979.73	2152.4
O15440	ABCC5	UP000005640_9606_Olympus	309.179	345.894	480.466
O15446	POLR1G	UP000005640_9606_Olympus	4287.92	4425.37	4328.61
O15460	P4HA2	UP000005640_9606_Olympus	3141.4	3341.1	3309.88
O15484	CAPN5	UP000005640_9606_Olympus	86.2756	86.2091	61.2977
O15488	GYG2	UP000005640_9606_Olympus	727.774	1213.25	969.684
O15498	YKT6	UP000005640_9606_Olympus	4257.83	4012.65	4262.07
O15504	NUP42	UP000005640_9606_Olympus	2052.2	1913.61	1928.73
O15511	ARPC5	UP000005640_9606_Olympus	10331.1	10825.2	10942.9
O15514	POLR2D	UP000005640_9606_Olympus	4648.21	5272.17	5610.31
O15522;O95096	NKX2-8;NKX2-2	UP000005640_9606_Olympus	47.8401	76.3061	7.375
O15525	MAFG	UP000005640_9606_Olympus	563.014	565.429	538.069
O15530	PDPK1	UP000005640_9606_Olympus	1299.37	1514.72	1643.56
O15533	TAPBP	UP000005640_9606_Olympus	2022.76	2324.2	1549.91
O15541	RNF113A	UP000005640_9606_Olympus	1274.09	1265.79	1085.31
O15550	KDM6A	UP000005640_9606_Olympus	1744.43	1677.32	1978.9
O43143	DHX15	UP000005640_9606_Olympus	28376.2	29136.1	30267.2
O43148	RNMT	UP000005640_9606_Olympus	4557.64	4633.14	4756.38
O43149	ZZEF1	UP000005640_9606_Olympus	1281.52	1270.38	1358.76
O43150	ASAP2	UP000005640_9606_Olympus	654.928	283.17	170.937
O43156	TTI1	UP000005640_9606_Olympus	1572.11	1679.12	1687.96
O43159	RRP8	UP000005640_9606_Olympus	3042.48	3284.76	3147.03
O43164	PJA2	UP000005640_9606_Olympus	461.095	389.521	467.146
O43166	SIPA1L1	UP000005640_9606_Olympus	333.41	438.745	449.198
O43169	CYB5B	UP000005640_9606_Olympus	10399.4	9151.05	9704.61
O43172	PRPF4	UP000005640_9606_Olympus	8571.23	8848.99	9317.18
O43175	PHGDH	UP000005640_9606_Olympus	119758	121289	125484
O43181	NDUFS4	UP000005640_9606_Olympus	4680.81	4143.12	4584.56
O43237	DYNC1LI2	UP000005640_9606_Olympus	5724.34	5698.12	5948.64
O43242	PSMD3	UP000005640_9606_Olympus	17052	17120.9	17968.1
O43248;P31277	HOXC11;HOXD11	UP000005640_9606_Olympus	470.997	580.045	558.055
O43251	RBFOX2	UP000005640_9606_Olympus	4929.77	5240.74	5045.43
O43252	PAPSS1	UP000005640_9606_Olympus	7515.43	7773.86	7960.67
O43255;Q8IUQ4	SIAH2;SIAH1	UP000005640_9606_Olympus	531.392	1059.94	1161.1
O43257	ZNHIT1	UP000005640_9606_Olympus	168.819	109.512	124.123
O43264	ZW10	UP000005640_9606_Olympus	5022.26	5186.97	5562.98
O43290	SART1	UP000005640_9606_Olympus	8217.48	8249.42	8241.53
O43292	GPAA1	UP000005640_9606_Olympus	3104.22	3215.63	3295.7
O43293	DAPK3	UP000005640_9606_Olympus	279.277	377.237	342.169
O43294	TGFB1I1	UP000005640_9606_Olympus	174.937	144.365	194.431
O43299	AP5Z1	UP000005640_9606_Olympus	535.823	536.208	735.695
O43301	HSPA12A	UP000005640_9606_Olympus	3318.84	3373.17	4176.65
O43303	CCP110	UP000005640_9606_Olympus	593.62	533.494	547.743
O43306	ADCY6	UP000005640_9606_Olympus	354.314	213.782	297.822
O43310	CTIF	UP000005640_9606_Olympus	1427.51	1491.35	1263.77
O43314	PPIP5K2	UP000005640_9606_Olympus	2032.56	2247.75	2091.75
O43318	MAP3K7	UP000005640_9606_Olympus	2077.31	2362.55	1909.28
O43324	EEF1E1	UP000005640_9606_Olympus	23736.3	24745.2	24653.7
O43325	LYRM1	UP000005640_9606_Olympus	269.561	290.306	268.108
O43347	MSI1	UP000005640_9606_Olympus	5313.22	5391.49	6266.5
O43353	RIPK2	UP000005640_9606_Olympus	1157.72	1090.8	1230.54
O43379	WDR62	UP000005640_9606_Olympus	647.372	580.694	741.982
O43390	HNRNPR	UP000005640_9606_Olympus	52853	53990.3	55957.3
O43395	PRPF3	UP000005640_9606_Olympus	10662.1	11584.9	12125.9
O43396	TXNL1	UP000005640_9606_Olympus	16415.2	17007	17747.1
O43399	TPD52L2	UP000005640_9606_Olympus	16334.9	17387.6	18004
O43402	EMC8	UP000005640_9606_Olympus	2642.15	3188.91	2771.91
O43405	COCH	UP000005640_9606_Olympus	642.287	573.589	593.833
O43414	ERI3	UP000005640_9606_Olympus	3975.32	3701.58	3907.12
O43422	THAP12	UP000005640_9606_Olympus	683.805	680.738	524.075
O43426	SYNJ1	UP000005640_9606_Olympus	1735.41	2263.98	2148.12
O43427	FIBP	UP000005640_9606_Olympus	1808.37	1715.9	1582.77
O43432	EIF4G3	UP000005640_9606_Olympus	10276.5	11043.8	11068.1
O43435;O75333	TBX1;TBX10	UP000005640_9606_Olympus	312.1	136.459	157.717
O43447	PPIH	UP000005640_9606_Olympus	21496.2	21544	22561.8
O43463	SUV39H1	UP000005640_9606_Olympus	814.245	797.554	780.124
O43464	HTRA2	UP000005640_9606_Olympus	4932.12	5726.46	5400.42
O43482	OIP5	UP000005640_9606_Olympus	1190.7	1296.3	1367.48
O43488	AKR7A2	UP000005640_9606_Olympus	9318.93	9471.26	9742.45
O43491	EPB41L2	UP000005640_9606_Olympus	17042.9	17174.9	17753.1
O43502	RAD51C	UP000005640_9606_Olympus	1643.5	1685.46	1621.15
O43504	LAMTOR5	UP000005640_9606_Olympus	3752.01	4035.72	3926.52
O43505	B4GAT1	UP000005640_9606_Olympus	3083.17	2908.47	2929.89
O43513	MED7	UP000005640_9606_Olympus	550.091	428.981	332.439
O43516	WIPF1	UP000005640_9606_Olympus	1996.27	2327.46	2521.65
O43521	BCL2L11	UP000005640_9606_Olympus	226	198.213	133.272
O43524	FOXO3	UP000005640_9606_Olympus	447.332	371.452	414.635
O43529	CHST10	UP000005640_9606_Olympus	127.809	67.8575	163.592
O43542	XRCC3	UP000005640_9606_Olympus	1269.56	1268.65	1231.31
O43572	AKAP10	UP000005640_9606_Olympus	538.462	571.964	429.244
O43583	DENR	UP000005640_9606_Olympus	8463.36	10080.9	8683.03
O43592	XPOT	UP000005640_9606_Olympus	13221.7	13491.4	13725.2
O43598	DNPH1	UP000005640_9606_Olympus	24651.8	25167.7	25843.2
O43615	TIMM44	UP000005640_9606_Olympus	17356.7	16813.2	17498.3
O43617	TRAPPC3	UP000005640_9606_Olympus	12340.5	13126.7	12878.8
O43623	SNAI2	UP000005640_9606_Olympus	306.789	251.581	179.263
O43633	CHMP2A	UP000005640_9606_Olympus	9614.06	9763.75	9870.72
O43639	NCK2	UP000005640_9606_Olympus	1287.35	1146.14	1363.35
O43657	TSPAN6	UP000005640_9606_Olympus	559.029	73.8086	276.317
O43660	PLRG1	UP000005640_9606_Olympus	4679.12	4631.27	4576.7
O43663	PRC1	UP000005640_9606_Olympus	2460.25	2653.34	2472.83
O43665	RGS10	UP000005640_9606_Olympus	6179.84	5964.39	5687.65
O43670	ZNF207	UP000005640_9606_Olympus	7175.59	7500.67	7905.85
O43674	NDUFB5	UP000005640_9606_Olympus	5469.58	5074.92	5139.95
O43676	NDUFB3	UP000005640_9606_Olympus	8254.48	8799.99	8473.16
O43677	NDUFC1	UP000005640_9606_Olympus	2516.17	905.888	3841.14
O43678	NDUFA2	UP000005640_9606_Olympus	10772.7	11049.8	11590.2
O43681	GET3	UP000005640_9606_Olympus	18845	18658.9	19870.8
O43683	BUB1	UP000005640_9606_Olympus	1937.61	1682.08	1680.82
O43684	BUB3	UP000005640_9606_Olympus	30481.2	31290.8	32810.2
O43707	ACTN4	UP000005640_9606_Olympus	23800.4	23765.2	24965.4
O43708	GSTZ1	UP000005640_9606_Olympus	2831.57	3004.15	3114.8
O43709	BUD23	UP000005640_9606_Olympus	3581.42	3304.69	3496.85
O43715	TRIAP1	UP000005640_9606_Olympus	1592.78	1426.22	1524.03
O43716	GATC	UP000005640_9606_Olympus	1802.32	1580.71	1970.3
O43719	HTATSF1	UP000005640_9606_Olympus	6578.43	6239.1	6484.1
O43731	KDELR3	UP000005640_9606_Olympus	787.454	757.944	838.983
O43739	CYTH3	UP000005640_9606_Olympus	262.916	425.154	67.2397
O43741	PRKAB2	UP000005640_9606_Olympus	957.407	910.499	1097.44
O43747	AP1G1	UP000005640_9606_Olympus	11352.8	11953.7	11993.7
O43752	STX6	UP000005640_9606_Olympus	1086.08	977.72	1122.83
O43759	SYNGR1	UP000005640_9606_Olympus	5396.12	5784.72	6153.15
O43760	SYNGR2	UP000005640_9606_Olympus	6660.35	6558.17	6350.85
O43765	SGTA	UP000005640_9606_Olympus	16965.1	16663	17064.5
O43766	LIAS	UP000005640_9606_Olympus	283.982	263.005	248.609
O43768	ENSA	UP000005640_9606_Olympus	27481.2	28109.3	29439.1
O43772	SLC25A20	UP000005640_9606_Olympus	3736.84	3890.65	3878.13
O43776	NARS1	UP000005640_9606_Olympus	26514.5	26543.1	27457.1
O43781	DYRK3	UP000005640_9606_Olympus	175.565	179.842	254.032
O43791	SPOP	UP000005640_9606_Olympus	412.783	389.888	754.692
O43795	MYO1B	UP000005640_9606_Olympus	4861.95	5149.67	5146.06
O43805	SSNA1	UP000005640_9606_Olympus	2972.53	2871.61	3217.56
O43808	SLC25A17	UP000005640_9606_Olympus	2418.92	2597.5	2697.01
O43809	NUDT21	UP000005640_9606_Olympus	41466.4	41780.7	43567.3
O43813	LANCL1	UP000005640_9606_Olympus	16079.1	15839	16213.8
O43815	STRN	UP000005640_9606_Olympus	3269.85	3392.77	3335.73
O43818	RRP9	UP000005640_9606_Olympus	5807.91	5775.33	6358.85
O43819	SCO2	UP000005640_9606_Olympus	3867.08	3768.53	3927.54
O43822	CFAP410	UP000005640_9606_Olympus	461.001	374.629	430.114
O43823	AKAP8	UP000005640_9606_Olympus	4019	4289.02	4037.8
O43824	GTPBP6	UP000005640_9606_Olympus	1460.21	1225.6	1579.01
O43826	SLC37A4	UP000005640_9606_Olympus	1872.02	2084.41	2241.34
O43829	ZBTB14	UP000005640_9606_Olympus	153.649	137.915	373.509
O43837	IDH3B	UP000005640_9606_Olympus	11303.6	11713.6	12238.5
O43847	NRDC	UP000005640_9606_Olympus	9547.23	9646.33	9943.26
O43852	CALU	UP000005640_9606_Olympus	25868	27855.8	28352
O43865	AHCYL1	UP000005640_9606_Olympus	9862.25	8798.15	10335.2
O43896	KIF1C	UP000005640_9606_Olympus	1103.28	1205.43	1337.97
O43909	EXTL3	UP000005640_9606_Olympus	258.65	287.76	219.234
O43913	ORC5	UP000005640_9606_Olympus	3659.63	3530.09	3505.64
O43920	NDUFS5	UP000005640_9606_Olympus	13687.6	13873.6	13983.1
O43924	PDE6D	UP000005640_9606_Olympus	4219.08	4016.48	4125.77
O43929	ORC4	UP000005640_9606_Olympus	2866.35	2839.17	3014.79
O43933	PEX1	UP000005640_9606_Olympus	1188.57	1380.64	1286.73
O60216	RAD21	UP000005640_9606_Olympus	6472.16	6855.5	6710.48
O60220	TIMM8A	UP000005640_9606_Olympus	6319.62	6157.77	6093.75
O60231	DHX16	UP000005640_9606_Olympus	6040.97	6242.19	6378.6
O60232	ZNRD2	UP000005640_9606_Olympus	8325.28	8799.78	8523.15
O60239	SH3BP5	UP000005640_9606_Olympus	114.905	126.679	NaN
O60244	MED14	UP000005640_9606_Olympus	2534.18	2881.96	2932.23
O60245	PCDH7	UP000005640_9606_Olympus	297.836	380.334	473.566
O60256	PRPSAP2	UP000005640_9606_Olympus	8529.44	8746.76	8786.06
O60262	GNG7	UP000005640_9606_Olympus	1318.69	1207.16	1594.69
O60264	SMARCA5	UP000005640_9606_Olympus	22030.4	22236.2	22961
O60266	ADCY3	UP000005640_9606_Olympus	242.877	338.375	384.077
O60271	SPAG9	UP000005640_9606_Olympus	9704.95	9602.8	10481.8
O60279	SUSD5	UP000005640_9606_Olympus	1774.49	1297.96	1118.56
O60281	ZNF292	UP000005640_9606_Olympus	456.39	235.297	232.083
O60282	KIF5C	UP000005640_9606_Olympus	12736.9	12872.5	12942.2
O60287	URB1	UP000005640_9606_Olympus	2399.37	2499.35	2552.36
O60291	MGRN1	UP000005640_9606_Olympus	633.486	235.599	608.232
O60292	SIPA1L3	UP000005640_9606_Olympus	1276.99	1317.81	1194.29
O60293	ZFC3H1	UP000005640_9606_Olympus	1147.8	1137.31	1256.94
O60294	LCMT2	UP000005640_9606_Olympus	621.843	623.352	715.035
O60299	LZTS3	UP000005640_9606_Olympus	0.128104	NaN	NaN
O60306	AQR	UP000005640_9606_Olympus	4311.19	4303.99	4349.45
O60308	CEP104	UP000005640_9606_Olympus	292.146	328.239	264.504
O60313	OPA1	UP000005640_9606_Olympus	44402.3	42283	44408.2
O60315	ZEB2	UP000005640_9606_Olympus	369.948	218.779	374.371
O60318	MCM3AP	UP000005640_9606_Olympus	1470.67	1326.38	1595.13
O60331	PIP5K1C	UP000005640_9606_Olympus	458.756	412.88	609.074
O60333	KIF1B	UP000005640_9606_Olympus	4069.23	4029.07	3716.02
O60337	MARCHF6	UP000005640_9606_Olympus	664.293	304.621	544.149
O60341	KDM1A	UP000005640_9606_Olympus	4587.68	4816.74	4795.01
O60343	TBC1D4	UP000005640_9606_Olympus	4729.21	5204.66	5178.17
O60347	TBC1D12	UP000005640_9606_Olympus	271.021	187.247	302.52
O60361	NME2P1	UP000005640_9606_Olympus	1078.42	650.438	158.015
O60427	FADS1	UP000005640_9606_Olympus	697.843	668.242	617.644
O60443	GSDME	UP000005640_9606_Olympus	1139.01	962.011	1278.68
O60447	EVI5	UP000005640_9606_Olympus	416.308	434.357	358.362
O60462	NRP2	UP000005640_9606_Olympus	137.716	111.741	72.1866
O60476	MAN1A2	UP000005640_9606_Olympus	1182.52	1074.22	1227.33
O60477	BRINP1	UP000005640_9606_Olympus	492.055	682.301	552.394
O60488	ACSL4	UP000005640_9606_Olympus	4949.66	5130.11	5480.45
O60493	SNX3	UP000005640_9606_Olympus	16550.4	17205.9	17379.3
O60499	STX10	UP000005640_9606_Olympus	946.682	998.061	971.569
O60502	OGA	UP000005640_9606_Olympus	10121.7	10657.8	10930.5
O60503	ADCY9	UP000005640_9606_Olympus	432.725	532.251	499.984
O60504	SORBS3	UP000005640_9606_Olympus	1287.27	1234.67	1309.96
O60506	SYNCRIP	UP000005640_9606_Olympus	118180	124078	127646
O60508	CDC40	UP000005640_9606_Olympus	5118.41	5282.71	5058.88
O60512	B4GALT3	UP000005640_9606_Olympus	333.683	226.815	253.926
O60518	RANBP6	UP000005640_9606_Olympus	907.279	698.782	724.409
O60524	NEMF	UP000005640_9606_Olympus	3683.55	3738.39	4190.94
O60547	GMDS	UP000005640_9606_Olympus	4523.88	4403.52	4387.01
O60551	NMT2	UP000005640_9606_Olympus	1567.98	1494.96	1607.26
O60563	CCNT1	UP000005640_9606_Olympus	1704.66	1965.36	2197.96
O60566	BUB1B	UP000005640_9606_Olympus	1323.77	1474.92	1480.13
O60568	PLOD3	UP000005640_9606_Olympus	7372.03	7217.95	7619.05
O60573	EIF4E2	UP000005640_9606_Olympus	5000.89	5496.87	5466.82
O60583	CCNT2	UP000005640_9606_Olympus	383.967	350.282	361.457
O60610	DIAPH1	UP000005640_9606_Olympus	5690.11	5755.46	5850.33
O60613	SELENOF	UP000005640_9606_Olympus	2242.21	1921.09	2320.21
O60637	TSPAN3	UP000005640_9606_Olympus	5969.33	5842.27	6022.07
O60641	SNAP91	UP000005640_9606_Olympus	126.573	129.902	215.517
O60645	EXOC3	UP000005640_9606_Olympus	5077.72	4952.36	4988.99
O60658	PDE8A	UP000005640_9606_Olympus	155.11	192.955	301.306
O60664	PLIN3	UP000005640_9606_Olympus	11215.8	11699.9	11770.5
O60669	SLC16A7	UP000005640_9606_Olympus	381.568	198.622	143.391
O60671	RAD1	UP000005640_9606_Olympus	1206.61	1268.12	1171.57
O60673	REV3L	UP000005640_9606_Olympus	1080.28	1114.34	981.404
O60675	MAFK	UP000005640_9606_Olympus	713.266	900.34	664.525
O60678	PRMT3	UP000005640_9606_Olympus	4603.49	4984.26	5033.01
O60684	KPNA6	UP000005640_9606_Olympus	7807.25	8090.56	7795.51
O60701	UGDH	UP000005640_9606_Olympus	6001.23	6334.05	6186.36
O60716	CTNND1	UP000005640_9606_Olympus	6124.5	6071.13	6242.51
O60725	ICMT	UP000005640_9606_Olympus	2436.14	2016.48	2465.3
O60739	EIF1B	UP000005640_9606_Olympus	10693.3	10983.5	10956.4
O60749	SNX2	UP000005640_9606_Olympus	15179.4	15445.5	15903.1
O60762	DPM1	UP000005640_9606_Olympus	11469.3	11760.6	12341.9
O60763	USO1	UP000005640_9606_Olympus	12787.5	12852.6	13330.7
O60765	ZNF354A	UP000005640_9606_Olympus	211.419	76.6412	130.982
O60779	SLC19A2	UP000005640_9606_Olympus	288.559	413.51	351.064
O60783	MRPS14	UP000005640_9606_Olympus	2223.47	2641.53	2425.67
O60784	TOM1	UP000005640_9606_Olympus	2187.21	2427.43	2568.33
O60814;P57053;P58876;P62807;Q5QNW6;Q93079;Q99877;Q99879;Q99880	H2BC12;H2BC12L;H2BC5;H2BC10;H2BC18;H2BC9;H2BC15;H2BC14;H2BC13	UP000005640_9606_Olympus	133254	125558	133689
O60825	PFKFB2	UP000005640_9606_Olympus	3339.23	3685.76	3631.6
O60826	CCDC22	UP000005640_9606_Olympus	3651.58	3635.38	3713.08
O60828	PQBP1	UP000005640_9606_Olympus	12345.4	13173.5	13328.3
O60830	TIMM17B	UP000005640_9606_Olympus	5687.38	5294.08	5782.18
O60831	PRAF2	UP000005640_9606_Olympus	5775.88	5308.13	5750.62
O60832	DKC1	UP000005640_9606_Olympus	14895.9	15528	15868
O60841	EIF5B	UP000005640_9606_Olympus	27097.2	27665.4	28006.5
O60869	EDF1	UP000005640_9606_Olympus	33693.4	33138.1	33640.1
O60870	KIN	UP000005640_9606_Olympus	3518.82	3632.07	3752.11
O60879	DIAPH2	UP000005640_9606_Olympus	1137.2	1155.19	1204.79
O60884	DNAJA2	UP000005640_9606_Olympus	15046.5	15404.7	16252.8
O60885	BRD4	UP000005640_9606_Olympus	6101.94	6272.25	6478.63
O60888	CUTA	UP000005640_9606_Olympus	8943.27	9499.67	10123.2
O60907	TBL1X	UP000005640_9606_Olympus	3243.27	3187.51	3695.6
O60911	CTSV	UP000005640_9606_Olympus	223.869	319.783	171.363
O60921	HUS1	UP000005640_9606_Olympus	1568.47	1641.66	1652.77
O60925	PFDN1	UP000005640_9606_Olympus	8381.03	9467.59	9423.67
O60927	PPP1R11	UP000005640_9606_Olympus	1112.93	1196.09	912.481
O60930	RNASEH1	UP000005640_9606_Olympus	355.422	450.089	480.034
O60934	NBN	UP000005640_9606_Olympus	3359.92	3317.57	3779.36
O60941	DTNB	UP000005640_9606_Olympus	682.905	525.423	565.931
O60942	RNGTT	UP000005640_9606_Olympus	2640.08	2648.87	2683.33
O75027	ABCB7	UP000005640_9606_Olympus	5076.75	5017.05	5221.05
O75044	SRGAP2	UP000005640_9606_Olympus	1767.77	1702.01	2014.73
O75052	NOS1AP	UP000005640_9606_Olympus	633.978	597.985	313.609
O75054	IGSF3	UP000005640_9606_Olympus	735.584	890.557	892.324
O75056	SDC3	UP000005640_9606_Olympus	453.021	441.797	393.729
O75061	DNAJC6	UP000005640_9606_Olympus	427.637	509.707	390.517
O75063	FAM20B	UP000005640_9606_Olympus	877.468	822.376	733.847
O75064	DENND4B	UP000005640_9606_Olympus	470.733	527.165	429.456
O75071	EFCAB14	UP000005640_9606_Olympus	365.182	361.93	535.985
O75083	WDR1	UP000005640_9606_Olympus	25131.7	25494.9	26819.4
O75093	SLIT1	UP000005640_9606_Olympus	1616.37	1589.95	1813.32
O75094	SLIT3	UP000005640_9606_Olympus	337.294	191.473	428.334
O75110	ATP9A	UP000005640_9606_Olympus	400.781	449.837	423.45
O75113	N4BP1	UP000005640_9606_Olympus	1182.63	1325.77	1334.71
O75116	ROCK2	UP000005640_9606_Olympus	4823.42	4931.17	5325.22
O75122	CLASP2	UP000005640_9606_Olympus	4698.94	4867.5	5280.95
O75123	ZNF623	UP000005640_9606_Olympus	94.3437	128.571	29.394
O75127	PTCD1	UP000005640_9606_Olympus	2777.66	2766.23	2732.51
O75131	CPNE3	UP000005640_9606_Olympus	23383.6	23830.5	24410.7
O75132	ZBED4	UP000005640_9606_Olympus	437.237	364.045	364.637
O75140	DEPDC5	UP000005640_9606_Olympus	63.6533	NaN	120.637
O75143	ATG13	UP000005640_9606_Olympus	2429.07	2740.22	1995.93
O75145	PPFIA3	UP000005640_9606_Olympus	513.636	300.634	542.881
O75146	HIP1R	UP000005640_9606_Olympus	1544.8	1524.03	1435.3
O75147	OBSL1	UP000005640_9606_Olympus	995.53	999.286	1134.37
O75150	RNF40	UP000005640_9606_Olympus	4687.11	4887.62	5041.01
O75151	PHF2	UP000005640_9606_Olympus	1320.38	1330.73	1443.75
O75152	ZC3H11A	UP000005640_9606_Olympus	7938.41	8373.88	8548.27
O75153	CLUH	UP000005640_9606_Olympus	7928.08	7922.84	8328.45
O75155	CAND2	UP000005640_9606_Olympus	7228.08	7856.85	7905.74
O75157	TSC22D2	UP000005640_9606_Olympus	7291.51	6873.05	6910.49
O75164	KDM4A	UP000005640_9606_Olympus	1105.16	1152.2	1168.84
O75165	DNAJC13	UP000005640_9606_Olympus	3641.68	3656.52	3820.57
O75167	PHACTR2	UP000005640_9606_Olympus	610.391	580.287	881.017
O75170	PPP6R2	UP000005640_9606_Olympus	1750.66	1746.98	1736.25
O75175	CNOT3	UP000005640_9606_Olympus	4666.49	4869.61	4916.1
O75179	ANKRD17	UP000005640_9606_Olympus	3292.25	3023.22	3350.69
O75182	SIN3B	UP000005640_9606_Olympus	580.179	589.343	639.239
O75190	DNAJB6	UP000005640_9606_Olympus	2044.27	2259.01	2208.31
O75191	XYLB	UP000005640_9606_Olympus	2172.79	2259.8	2031.18
O75208	COQ9	UP000005640_9606_Olympus	3870.71	3894.66	3737.04
O75223	GGCT	UP000005640_9606_Olympus	9337.4	9451.42	9732.52
O75251	NDUFS7	UP000005640_9606_Olympus	14156.6	14163.7	16423
O75298	RTN2	UP000005640_9606_Olympus	1572.96	1377.81	1534.62
O75306	NDUFS2	UP000005640_9606_Olympus	10479.8	10701.4	11434.9
O75312	ZPR1	UP000005640_9606_Olympus	4727.4	4845.61	4846.57
O75317;P62068	USP12;USP46	UP000005640_9606_Olympus	907.785	704.854	672.039
O75319	DUSP11	UP000005640_9606_Olympus	848.522	851.733	892.42
O75323	NIPSNAP2	UP000005640_9606_Olympus	13672.3	12782.3	13165
O75330	HMMR	UP000005640_9606_Olympus	1794.28	1831.69	1634.61
O75340	PDCD6	UP000005640_9606_Olympus	14635.1	15276.1	15531.1
O75347	TBCA	UP000005640_9606_Olympus	47650.5	48448.1	51859.4
O75348	ATP6V1G1	UP000005640_9606_Olympus	8193.07	8841.87	8632.09
O75351	VPS4B	UP000005640_9606_Olympus	14062.6	14671.2	15540.6
O75352	MPDU1	UP000005640_9606_Olympus	4930.58	5032.2	5439.45
O75362	ZNF217	UP000005640_9606_Olympus	124.479	140.748	150.987
O75367	MACROH2A1	UP000005640_9606_Olympus	50257	51885.6	52903.3
O75368	SH3BGRL	UP000005640_9606_Olympus	16581.4	16851.3	17335.3
O75369	FLNB	UP000005640_9606_Olympus	19343.5	20286.4	20755.8
O75376	NCOR1	UP000005640_9606_Olympus	1450.11	1451.26	1500.18
O75379	VAMP4	UP000005640_9606_Olympus	267.991	331.243	433.633
O75380	NDUFS6	UP000005640_9606_Olympus	1307.57	1624.59	1607.66
O75381	PEX14	UP000005640_9606_Olympus	5515.53	4713.1	5025.49
O75382	TRIM3	UP000005640_9606_Olympus	663.696	701.743	802.292
O75385	ULK1	UP000005640_9606_Olympus	195.861	111.989	196.504
O75386	TULP3	UP000005640_9606_Olympus	509.574	401.144	636.25
O75387	SLC43A1	UP000005640_9606_Olympus	395.846	313.637	354.666
O75390	CS	UP000005640_9606_Olympus	84702.1	89458.9	89272.7
O75391	SPAG7	UP000005640_9606_Olympus	2429.17	2334	2810.48
O75394	MRPL33	UP000005640_9606_Olympus	3877.72	3966.03	4565.82
O75396	SEC22B	UP000005640_9606_Olympus	17965.4	17996.5	18865
O75400	PRPF40A	UP000005640_9606_Olympus	14313.2	14177.3	14570.3
O75410	TACC1	UP000005640_9606_Olympus	981.526	1024.59	977.149
O75414	NME6	UP000005640_9606_Olympus	2053.76	1668.34	1744.07
O75417	POLQ	UP000005640_9606_Olympus	355.713	191.958	106.94
O75419	CDC45	UP000005640_9606_Olympus	5782.49	6308.5	6263.41
O75420	GIGYF1	UP000005640_9606_Olympus	263.782	408.918	408.573
O75427	LRCH4	UP000005640_9606_Olympus	973.727	960.556	805.65
O75431	MTX2	UP000005640_9606_Olympus	9079.2	8568.21	9190.94
O75436	VPS26A	UP000005640_9606_Olympus	20071.1	20869.1	21998
O75438	NDUFB1	UP000005640_9606_Olympus	3900.5	4016.54	3620
O75439	PMPCB	UP000005640_9606_Olympus	12544.2	13198.8	14315.7
O75446	SAP30	UP000005640_9606_Olympus	924.328	746.433	823.576
O75448	MED24	UP000005640_9606_Olympus	2129.52	2301.18	2630.46
O75449	KATNA1	UP000005640_9606_Olympus	4095.46	4296.12	4437.22
O75460	ERN1	UP000005640_9606_Olympus	NaN	71.8971	16.9438
O75461	E2F6	UP000005640_9606_Olympus	509.204	478.121	405.926
O75467	ZNF324	UP000005640_9606_Olympus	601.41	812.794	423.053
O75475	PSIP1	UP000005640_9606_Olympus	13196.9	13757.8	13618.8
O75477	ERLIN1	UP000005640_9606_Olympus	5527.21	5596.55	5496.81
O75478	TADA2A	UP000005640_9606_Olympus	1036.05	1079.66	1210.09
O75486	SUPT3H	UP000005640_9606_Olympus	866.79	916.844	1309.72
O75487	GPC4	UP000005640_9606_Olympus	1616.59	1611.34	1627.95
O75489	NDUFS3	UP000005640_9606_Olympus	16801.5	16939.2	17473.2
O75494	SRSF10	UP000005640_9606_Olympus	17556.4	17612.6	18351.4
O75496	GMNN	UP000005640_9606_Olympus	4115.85	3940	4220.43
O75503	CLN5	UP000005640_9606_Olympus	1421.16	1231.13	1459.5
O75506	HSBP1	UP000005640_9606_Olympus	3665.63	3666.15	3557.31
O75521	ECI2	UP000005640_9606_Olympus	11077.9	11657.1	11768.3
O75525	KHDRBS3	UP000005640_9606_Olympus	3883.38	3705.18	3745.99
O75528	TADA3	UP000005640_9606_Olympus	1192.59	827.425	984.077
O75529	TAF5L	UP000005640_9606_Olympus	1237.83	1305.84	1408.99
O75530	EED	UP000005640_9606_Olympus	3558.58	3797.25	3844.52
O75531	BANF1	UP000005640_9606_Olympus	33019	31329.3	32064.5
O75533	SF3B1	UP000005640_9606_Olympus	44803	47543.5	48573.8
O75534	CSDE1	UP000005640_9606_Olympus	18062.8	18245.4	18983
O75554	WBP4	UP000005640_9606_Olympus	1821.89	1552.18	1574.22
O75564	JRK	UP000005640_9606_Olympus	318.619	241.187	293.663
O75569	PRKRA	UP000005640_9606_Olympus	4303.46	4568.52	4139.73
O75575	CRCP	UP000005640_9606_Olympus	1698.85	1540.05	1538.91
O75582	RPS6KA5	UP000005640_9606_Olympus	1689.81	1655.08	1804.44
O75586	MED6	UP000005640_9606_Olympus	1027.47	938.853	880.388
O75592	MYCBP2	UP000005640_9606_Olympus	14247.9	14766.6	15421.6
O75600	GCAT	UP000005640_9606_Olympus	2209.25	2254.73	2324.34
O75607	NPM3	UP000005640_9606_Olympus	10910.1	11122.3	12352.9
O75608	LYPLA1	UP000005640_9606_Olympus	19989	19731.3	21188.6
O75616	ERAL1	UP000005640_9606_Olympus	7100.16	7148.35	7140.56
O75629	CREG1	UP000005640_9606_Olympus	1458.65	1005.1	3415.9
O75643	SNRNP200	UP000005640_9606_Olympus	26734.8	27191.8	28101.1
O75648	TRMU	UP000005640_9606_Olympus	1641.01	2023.75	1831.7
O75663	TIPRL	UP000005640_9606_Olympus	6392.4	6224.13	6013.92
O75665	OFD1	UP000005640_9606_Olympus	188.465	74.3157	30.27
O75674	TOM1L1	UP000005640_9606_Olympus	4869.55	3937.47	4895.1
O75676	RPS6KA4	UP000005640_9606_Olympus	433.729	354.213	367.656
O75683	SURF6	UP000005640_9606_Olympus	7601.14	7732.99	8336.95
O75688	PPM1B	UP000005640_9606_Olympus	3446.92	3949.34	3775.13
O75689	ADAP1	UP000005640_9606_Olympus	271.615	244.247	236.694
O75691	UTP20	UP000005640_9606_Olympus	4389.67	4250.1	4468.98
O75694	NUP155	UP000005640_9606_Olympus	9708.68	9981.45	10357.3
O75695	RP2	UP000005640_9606_Olympus	5353.41	5064.59	4038.66
O75717	WDHD1	UP000005640_9606_Olympus	5790.59	5829.38	6215.7
O75718	CRTAP	UP000005640_9606_Olympus	4263.06	4367.9	4671.07
O75746	SLC25A12	UP000005640_9606_Olympus	7518.47	7924.9	8007.55
O75771	RAD51D	UP000005640_9606_Olympus	5085.11	6256.2	3398.43
O75781	PALM	UP000005640_9606_Olympus	3532.75	3846.83	3814.96
O75787	ATP6AP2	UP000005640_9606_Olympus	3172.95	3054.26	3188.47
O75792	RNASEH2A	UP000005640_9606_Olympus	7710.39	7721.65	8028.32
O75794	CDC123	UP000005640_9606_Olympus	7731.52	7929.66	7785.25
O75808	CAPN15	UP000005640_9606_Olympus	288.384	413.742	482.369
O75817	POP7	UP000005640_9606_Olympus	1685.52	1757.22	1889.96
O75818	RPP40	UP000005640_9606_Olympus	3352.89	3322.28	3815.09
O75820	ZNF189	UP000005640_9606_Olympus	509.603	176.399	185.077
O75821	EIF3G	UP000005640_9606_Olympus	40047.1	40861	42172.5
O75822	EIF3J	UP000005640_9606_Olympus	9431.78	9832.98	10420.2
O75828	CBR3	UP000005640_9606_Olympus	13491.1	16535.1	18146.3
O75832	PSMD10	UP000005640_9606_Olympus	11293.3	11397.3	12317.3
O75843	AP1G2	UP000005640_9606_Olympus	2054.75	2107.15	2023.08
O75844	ZMPSTE24	UP000005640_9606_Olympus	7105.22	6755.46	7301.87
O75845	SC5D	UP000005640_9606_Olympus	1202.4	1561.49	1638.16
O75864	PPP1R37	UP000005640_9606_Olympus	173.847	253.594	228.868
O75865	TRAPPC6A	UP000005640_9606_Olympus	1406.53	1544.93	1613.01
O75874	IDH1	UP000005640_9606_Olympus	24673.6	24606.1	25394
O75879	GATB	UP000005640_9606_Olympus	2028.42	2198.87	2159.85
O75880	SCO1	UP000005640_9606_Olympus	7780.56	7487.53	8106.95
O75882	ATRN	UP000005640_9606_Olympus	595.691	698.637	630.785
O75884	RBBP9	UP000005640_9606_Olympus	4559.64	5049.91	4657.25
O75886	STAM2	UP000005640_9606_Olympus	1606.69	1783.53	1845.4
O75891	ALDH1L1	UP000005640_9606_Olympus	6345.04	5820.68	6298.08
O75896	TUSC2	UP000005640_9606_Olympus	1816.72	1333.39	1276.02
O75907	DGAT1	UP000005640_9606_Olympus	157.38	93.9246	146.929
O75909	CCNK	UP000005640_9606_Olympus	4390.84	4330.24	4697.93
O75915	ARL6IP5	UP000005640_9606_Olympus	12503.6	12561.5	12913.6
O75925	PIAS1	UP000005640_9606_Olympus	440.836	545.839	635.352
O75928	PIAS2	UP000005640_9606_Olympus	789.769	782.247	967.142
O75934	BCAS2	UP000005640_9606_Olympus	4224.91	4328.38	4510.63
O75935	DCTN3	UP000005640_9606_Olympus	10117.7	10842.8	10769
O75937	DNAJC8	UP000005640_9606_Olympus	33469.2	33545.2	34897.2
O75940	SMNDC1	UP000005640_9606_Olympus	15712.6	15369.8	15649.5
O75943	RAD17	UP000005640_9606_Olympus	737.191	706.128	789.84
O75947	ATP5PD	UP000005640_9606_Olympus	37350.5	37746.7	39730
O75954	TSPAN9	UP000005640_9606_Olympus	290.734	276.312	285.491
O75955	FLOT1	UP000005640_9606_Olympus	4582.5	5003.14	4968.68
O75962	TRIO	UP000005640_9606_Olympus	640.875	558.918	551.493
O75964	ATP5MG	UP000005640_9606_Olympus	38291.3	39124.5	40769.7
O75970	MPDZ	UP000005640_9606_Olympus	712.714	754.204	760.823
O75976	CPD	UP000005640_9606_Olympus	4293.47	4634.21	4357.99
O76003	GLRX3	UP000005640_9606_Olympus	36960.9	36276.7	38193.8
O76021	RSL1D1	UP000005640_9606_Olympus	36016	38158.5	38137.8
O76024	WFS1	UP000005640_9606_Olympus	1262.17	1252.5	1347.41
O76031	CLPX	UP000005640_9606_Olympus	7406.46	7392.74	7825.81
O76039	CDKL5	UP000005640_9606_Olympus	196.738	461.884	309.849
O76041	NEBL	UP000005640_9606_Olympus	425.1	423.335	414.648
O76054	SEC14L2	UP000005640_9606_Olympus	2398.06	2429.32	2738.56
O76062	TM7SF2	UP000005640_9606_Olympus	182.399	171.484	NaN
O76064	RNF8	UP000005640_9606_Olympus	116.445	292.297	244.445
O76070	SNCG	UP000005640_9606_Olympus	748.441	668.723	573.326
O76071	CIAO1	UP000005640_9606_Olympus	9043.32	9887.56	9530.16
O76074	PDE5A	UP000005640_9606_Olympus	350.025	378.394	465.026
O76075	DFFB	UP000005640_9606_Olympus	1722.23	1758.21	1956.86
O76082	SLC22A5	UP000005640_9606_Olympus	405.677	238.994	202.869
O76083	PDE9A	UP000005640_9606_Olympus	309.661	207.304	149.441
O76094	SRP72	UP000005640_9606_Olympus	14459.2	14952.9	15293.9
O76095	JTB	UP000005640_9606_Olympus	960.367	667.158	470.771
O77932	DXO	UP000005640_9606_Olympus	1105.98	1449.47	1556.59
O94760	DDAH1	UP000005640_9606_Olympus	5379.79	5883.84	5954.4
O94761	RECQL4	UP000005640_9606_Olympus	1172.12	1090.87	1169.65
O94762	RECQL5	UP000005640_9606_Olympus	862.378	1209.71	1044.79
O94763	URI1	UP000005640_9606_Olympus	1637.45	1768.79	2127.54
O94766	B3GAT3	UP000005640_9606_Olympus	1406.5	1454.98	1355.29
O94768	STK17B	UP000005640_9606_Olympus	516.34	462.752	435.417
O94776	MTA2	UP000005640_9606_Olympus	11071.6	11929.3	11949.2
O94782	USP1	UP000005640_9606_Olympus	1391.14	1511.78	1546.05
O94788	ALDH1A2	UP000005640_9606_Olympus	9959.12	10203.8	10887
O94804	STK10	UP000005640_9606_Olympus	2202.14	1970.06	2145.28
O94806	PRKD3	UP000005640_9606_Olympus	1682.9	1719.08	1841.54
O94808	GFPT2	UP000005640_9606_Olympus	9132.15	9026.94	9659.53
O94811	TPPP	UP000005640_9606_Olympus	540.432	661.316	514.711
O94813	SLIT2	UP000005640_9606_Olympus	1240.07	1101.12	1235.57
O94817	ATG12	UP000005640_9606_Olympus	1432.41	551.414	1400.4
O94819	KBTBD11	UP000005640_9606_Olympus	456.691	654.605	518.59
O94822	LTN1	UP000005640_9606_Olympus	1533.35	1444.53	1705.32
O94826	TOMM70	UP000005640_9606_Olympus	12961.7	13226.6	13593.2
O94829	IPO13	UP000005640_9606_Olympus	825.426	833.177	827.91
O94830	DDHD2	UP000005640_9606_Olympus	1890.05	2079.34	2163.14
O94832	MYO1D	UP000005640_9606_Olympus	2701.93	2953.76	3069.13
O94842	TOX4	UP000005640_9606_Olympus	4036.91	4273.19	4355.86
O94855	SEC24D	UP000005640_9606_Olympus	4323.82	4868.29	4721.75
O94864	SUPT7L	UP000005640_9606_Olympus	2173.84	2066.16	1971.7
O94868	FCHSD2	UP000005640_9606_Olympus	382.371	389.903	350.731
O94874	UFL1	UP000005640_9606_Olympus	5824.52	6427.68	6561.87
O94880	PHF14	UP000005640_9606_Olympus	1958.42	1926.28	2138.9
O94885	SASH1	UP000005640_9606_Olympus	234.495	226.018	212.328
O94886	TMEM63A	UP000005640_9606_Olympus	687.069	536.278	679.23
O94887	FARP2	UP000005640_9606_Olympus	426.558	456.867	451.998
O94888	UBXN7	UP000005640_9606_Olympus	6516.67	6643.32	7137.43
O94889	KLHL18	UP000005640_9606_Olympus	387.571	326.338	317.024
O94898	LRIG2	UP000005640_9606_Olympus	195.611	173.873	196.237
O94901	SUN1	UP000005640_9606_Olympus	1424.1	1636.19	1575.01
O94903	PLPBP	UP000005640_9606_Olympus	5759.54	6028.13	6605.6
O94905	ERLIN2	UP000005640_9606_Olympus	10914.7	11310.8	12153
O94906	PRPF6	UP000005640_9606_Olympus	12261.1	12345.5	13064.4
O94910	ADGRL1	UP000005640_9606_Olympus	259.187	224.987	197.141
O94913	PCF11	UP000005640_9606_Olympus	2173.43	2185.52	2267.31
O94915	FRYL	UP000005640_9606_Olympus	1160.89	1193.22	1252.3
O94916	NFAT5	UP000005640_9606_Olympus	414.809	367.724	497.134
O94919	ENDOD1	UP000005640_9606_Olympus	733.971	831.528	721.555
O94923	GLCE	UP000005640_9606_Olympus	456.052	571.951	471.639
O94925	GLS	UP000005640_9606_Olympus	11495.7	11697.8	11973.9
O94927	HAUS5	UP000005640_9606_Olympus	3264.68	3080.49	3277.27
O94941	UBOX5	UP000005640_9606_Olympus	381.302	265.753	266.977
O94952	FBXO21	UP000005640_9606_Olympus	493.032	675.055	484.793
O94953	KDM4B	UP000005640_9606_Olympus	1092.35	1002.71	1127.71
O94955	RHOBTB3	UP000005640_9606_Olympus	340.382	232.009	303.377
O94964	SOGA1	UP000005640_9606_Olympus	2077.11	2111.95	2299.57
O94966	USP19	UP000005640_9606_Olympus	3149.84	3085.04	3213.02
O94967	WDR47	UP000005640_9606_Olympus	1123.63	1337.03	1420.53
O94973	AP2A2	UP000005640_9606_Olympus	6966.83	7075.6	7317.24
O94979	SEC31A	UP000005640_9606_Olympus	6521.5	6512.95	6617
O94985	CLSTN1	UP000005640_9606_Olympus	372.266	441.671	425.184
O94986	CEP152	UP000005640_9606_Olympus	66.515	64.5322	59.0637
O94991;Q9H5Y7	SLITRK5;SLITRK6	UP000005640_9606_Olympus	428.423	359.213	439.207
O94992	HEXIM1	UP000005640_9606_Olympus	3411.36	3959.62	4128.7
O95057	DIRAS1	UP000005640_9606_Olympus	1016.01	717.271	580.733
O95059	RPP14	UP000005640_9606_Olympus	2066.5	1950.05	2105.04
O95067	CCNB2	UP000005640_9606_Olympus	2010.48	1534.14	1710.63
O95070	YIF1A	UP000005640_9606_Olympus	1487.7	1503.73	1497.96
O95071	UBR5	UP000005640_9606_Olympus	3898.49	3819.02	4033.54
O95081	AGFG2	UP000005640_9606_Olympus	440.793	565.612	245.364
O95104	SCAF4	UP000005640_9606_Olympus	6667.01	6740.13	7042.09
O95136	S1PR2	UP000005640_9606_Olympus	358.279	159.65	274.755
O95139	NDUFB6	UP000005640_9606_Olympus	4001.23	3880.46	3554.19
O95140	MFN2	UP000005640_9606_Olympus	2006.47	2173.33	2267.06
O95147	DUSP14	UP000005640_9606_Olympus	133.697	55.6217	129.673
O95149	SNUPN	UP000005640_9606_Olympus	1137.35	1119.26	1390.9
O95155	UBE4B	UP000005640_9606_Olympus	3197.43	3135.65	3405.85
O95159	ZFPL1	UP000005640_9606_Olympus	1750.17	1789.39	1840.15
O95163	ELP1	UP000005640_9606_Olympus	7594.99	7623.92	8188.1
O95167	NDUFA3	UP000005640_9606_Olympus	3992.33	4124.93	4225.47
O95168	NDUFB4	UP000005640_9606_Olympus	10443.3	10763	11812.5
O95169	NDUFB8	UP000005640_9606_Olympus	8597.16	8894.85	11483.9
O95178	NDUFB2	UP000005640_9606_Olympus	3013.11	6276.92	8043.18
O95182	NDUFA7	UP000005640_9606_Olympus	3718.15	4056.17	4071.41
O95183	VAMP5	UP000005640_9606_Olympus	6765.98	7102.85	7491.91
O95197	RTN3	UP000005640_9606_Olympus	10721.2	10324.5	10496.4
O95202	LETM1	UP000005640_9606_Olympus	10006.2	10348.1	10670.6
O95208	EPN2	UP000005640_9606_Olympus	1242.35	1408.16	1301.39
O95210	STBD1	UP000005640_9606_Olympus	489.297	603.633	665.448
O95214	LEPROTL1	UP000005640_9606_Olympus	20.1722	33.3458	264.155
O95218	ZRANB2	UP000005640_9606_Olympus	9575.47	9329.1	9970.16
O95219	SNX4	UP000005640_9606_Olympus	3039.38	3550.65	3429.58
O95229	ZWINT	UP000005640_9606_Olympus	1932.51	2006.22	1951.95
O95232	LUC7L3	UP000005640_9606_Olympus	12280.8	12841.1	13209.9
O95235	KIF20A	UP000005640_9606_Olympus	1349.03	1392.17	1335.98
O95239	KIF4A	UP000005640_9606_Olympus	3268.67	3397.41	3429.48
O95243	MBD4	UP000005640_9606_Olympus	479.954	461.401	612.921
O95248	SBF1	UP000005640_9606_Olympus	1984.95	2155.83	2269.15
O95249	GOSR1	UP000005640_9606_Olympus	1427.04	1383.09	1566.43
O95251	KAT7	UP000005640_9606_Olympus	2348.36	2234.15	2453.22
O95258	SLC25A14	UP000005640_9606_Olympus	377.06	438.484	280.489
O95260	ATE1	UP000005640_9606_Olympus	868.057	868.105	1228.45
O95271	TNKS	UP000005640_9606_Olympus	212.413	203.597	286.432
O95292	VAPB	UP000005640_9606_Olympus	5600.78	5198.22	5893.57
O95295	SNAPIN	UP000005640_9606_Olympus	6269.78	6158.94	6175.65
O95297	MPZL1	UP000005640_9606_Olympus	1517.4	1698.11	1679.49
O95298	NDUFC2	UP000005640_9606_Olympus	8687.08	8366.68	8780.74
O95299	NDUFA10	UP000005640_9606_Olympus	9266.76	9818.8	10164.1
O95302	FKBP9	UP000005640_9606_Olympus	2458.72	2957.37	2702.55
O95319	CELF2	UP000005640_9606_Olympus	1230.63	1583.23	1623.72
O95336	PGLS	UP000005640_9606_Olympus	16518.5	17040.5	17813.6
O95340	PAPSS2	UP000005640_9606_Olympus	1708.28	1858.09	1868.07
O95347	SMC2	UP000005640_9606_Olympus	12290.6	13097.5	13125.2
O95352	ATG7	UP000005640_9606_Olympus	3278.87	2965.06	3029.25
O95359	TACC2	UP000005640_9606_Olympus	401.352	443.521	358.107
O95363	FARS2	UP000005640_9606_Olympus	795.519	737.093	747.97
O95372	LYPLA2	UP000005640_9606_Olympus	5763.3	6044.36	6025.22
O95373	IPO7	UP000005640_9606_Olympus	33140.8	34068.2	35305.5
O95376	ARIH2	UP000005640_9606_Olympus	2421.89	2411.85	2443.37
O95379	TNFAIP8	UP000005640_9606_Olympus	195.529	369.032	360.973
O95382	MAP3K6	UP000005640_9606_Olympus	334.514	381.366	402.971
O95391	SLU7	UP000005640_9606_Olympus	811.329	883.868	739.501
O95394	PGM3	UP000005640_9606_Olympus	10435.4	10514.3	11204.9
O95396	MOCS3	UP000005640_9606_Olympus	840.032	888.485	842.926
O95400	CD2BP2	UP000005640_9606_Olympus	9149.33	10145.4	10399.7
O95402	MED26	UP000005640_9606_Olympus	265.901	247.824	352.003
O95405	ZFYVE9	UP000005640_9606_Olympus	359.627	438.15	413.651
O95409	ZIC2	UP000005640_9606_Olympus	1326.77	1333.05	1391.26
O95425	SVIL	UP000005640_9606_Olympus	848.474	461.192	516.221
O95427	PIGN	UP000005640_9606_Olympus	452.572	297.836	317.648
O95429	BAG4	UP000005640_9606_Olympus	1069.74	1244.22	1154.07
O95433	AHSA1	UP000005640_9606_Olympus	27828.3	28269.2	29591.7
O95445	APOM	UP000005640_9606_Olympus	1680.5	1186.19	1631.79
O95453	PARN	UP000005640_9606_Olympus	5028.45	4958.33	5190.49
O95456	PSMG1	UP000005640_9606_Olympus	9687.2	9750.69	9866.52
O95470	SGPL1	UP000005640_9606_Olympus	3684.56	3803.33	4172.97
O95476	CTDNEP1	UP000005640_9606_Olympus	482.125	463.448	416.707
O95478	NSA2	UP000005640_9606_Olympus	6112.49	6231.82	6422.76
O95479	H6PD	UP000005640_9606_Olympus	721.553	883.874	843.232
O95486	SEC24A	UP000005640_9606_Olympus	4289.21	4198.02	4587.2
O95487	SEC24B	UP000005640_9606_Olympus	4074.99	4082.23	4373
O95490	ADGRL2	UP000005640_9606_Olympus	1007.71	1025.23	1090.93
O95497	VNN1	UP000005640_9606_Olympus	391.727	386.081	152.323
O95498	VNN2	UP000005640_9606_Olympus	1006.64	861.904	939.288
O95503	CBX6	UP000005640_9606_Olympus	1248.49	987.106	871.577
O95544	NADK	UP000005640_9606_Olympus	682.984	722.999	736.22
O95551	TDP2	UP000005640_9606_Olympus	2116.96	2305	2229.51
O95562	SFT2D2	UP000005640_9606_Olympus	326.72	326.378	197.912
O95563	MPC2	UP000005640_9606_Olympus	5317.38	5487.26	5475.69
O95571	ETHE1	UP000005640_9606_Olympus	3422.82	3612.06	3669.06
O95573	ACSL3	UP000005640_9606_Olympus	7951	8554.21	8576.03
O95602	POLR1A	UP000005640_9606_Olympus	3271.16	3458.17	3309.34
O95613	PCNT	UP000005640_9606_Olympus	729.951	854.848	830.45
O95619	YEATS4	UP000005640_9606_Olympus	3096.86	3176.09	3198.17
O95620	DUS4L	UP000005640_9606_Olympus	217.468	162.386	197.805
O95625	ZBTB11	UP000005640_9606_Olympus	3197.07	2808.58	3482.05
O95628	CNOT4	UP000005640_9606_Olympus	1434.78	1370.96	1565.85
O95630	STAMBP	UP000005640_9606_Olympus	4195.95	4455.74	4778.47
O95639	CPSF4	UP000005640_9606_Olympus	2896.03	2872.78	3066.56
O95644	NFATC1	UP000005640_9606_Olympus	960.956	831.014	853.479
O95671	ASMTL	UP000005640_9606_Olympus	1816.78	1633.88	2070.92
O95674	CDS2	UP000005640_9606_Olympus	1067.98	1058.21	1015.19
O95677	EYA4	UP000005640_9606_Olympus	1435.9	1407.8	1464.19
O95684	CEP43	UP000005640_9606_Olympus	2937.45	2778.98	3312.37
O95685	PPP1R3D	UP000005640_9606_Olympus	827.622	837.096	783.001
O95696	BRD1	UP000005640_9606_Olympus	2236.64	2161.08	2382.21
O95707	POP4	UP000005640_9606_Olympus	2010.01	2003.43	2097.55
O95714	HERC2	UP000005640_9606_Olympus	1591.87	1748.08	1774.3
O95716	RAB3D	UP000005640_9606_Olympus	6445.45	8241.92	6985.73
O95721	SNAP29	UP000005640_9606_Olympus	5297.84	5263.69	5470.27
O95747	OXSR1	UP000005640_9606_Olympus	10655.9	10497.2	11352.5
O95749	GGPS1	UP000005640_9606_Olympus	2298.11	2305.18	1955.87
O95757	HSPA4L	UP000005640_9606_Olympus	13353.8	13245.4	13430.9
O95758	PTBP3	UP000005640_9606_Olympus	2752.16	2899.04	3130.06
O95772	STARD3NL	UP000005640_9606_Olympus	1048.73	1304.43	862.342
O95777	LSM8	UP000005640_9606_Olympus	16895.2	17508.6	17233.3
O95782	AP2A1	UP000005640_9606_Olympus	10567.5	10850.7	11402.2
O95785	WIZ	UP000005640_9606_Olympus	3517.05	3727.9	3716.61
O95786	DDX58	UP000005640_9606_Olympus	803.533	919.801	1019.9
O95793	STAU1	UP000005640_9606_Olympus	8370.17	8395.49	8578.35
O95801	TTC4	UP000005640_9606_Olympus	7542.66	7829.64	8459.6
O95807	TMEM50A	UP000005640_9606_Olympus	1090.06	831.424	988.015
O95816	BAG2	UP000005640_9606_Olympus	7406.47	7832.23	7676.85
O95817	BAG3	UP000005640_9606_Olympus	2243.56	2291.72	2465.06
O95819	MAP4K4	UP000005640_9606_Olympus	5051.39	5216.02	5301.2
O95822	MLYCD	UP000005640_9606_Olympus	367.356	469.466	536.666
O95825	CRYZL1	UP000005640_9606_Olympus	2693.38	2492.59	2226.15
O95831	AIFM1	UP000005640_9606_Olympus	24833.8	25574.1	26870.5
O95834	EML2	UP000005640_9606_Olympus	2658.22	2382.82	2705.23
O95835	LATS1	UP000005640_9606_Olympus	1061.02	1094.56	1180.63
O95848	NUDT14	UP000005640_9606_Olympus	90.2512	432.969	462.252
O95857;Q12999	TSPAN13;TSPAN31	UP000005640_9606_Olympus	2887	2835.12	2951.95
O95858	TSPAN15	UP000005640_9606_Olympus	194.593	246.669	323.642
O95861	BPNT1	UP000005640_9606_Olympus	15613.1	16043.3	16450.7
O95865	DDAH2	UP000005640_9606_Olympus	4216.68	4532.72	4385.15
O95870	ABHD16A	UP000005640_9606_Olympus	1291.24	1381.64	1536.7
O95872	GPANK1	UP000005640_9606_Olympus	595.356	243.922	478.409
O95881	TXNDC12	UP000005640_9606_Olympus	9237.29	9872.77	9678.37
O95900	TRUB2	UP000005640_9606_Olympus	1098.57	1144.62	1114.29
O95905	ECD	UP000005640_9606_Olympus	1665.09	1577.02	1654.12
O95926	SYF2	UP000005640_9606_Olympus	1948.46	1932.94	2188.33
O95931	CBX7	UP000005640_9606_Olympus	154.057	150.047	149.08
O95983	MBD3	UP000005640_9606_Olympus	5527.32	5532.13	5499.49
O95985	TOP3B	UP000005640_9606_Olympus	1783.28	1762.25	1867.74
O95989	NUDT3	UP000005640_9606_Olympus	3271.42	3600.22	3488.76
O95997	PTTG1	UP000005640_9606_Olympus	773.618	1251.25	1029.8
O95999	BCL10	UP000005640_9606_Olympus	1282.16	1467.93	1138.68
O96000	NDUFB10	UP000005640_9606_Olympus	13785.4	14152.3	15202.3
O96005	CLPTM1	UP000005640_9606_Olympus	2693.87	2930.83	3180.79
O96006	ZBED1	UP000005640_9606_Olympus	1144.96	1453.65	1339.18
O96007	MOCS2	UP000005640_9606_Olympus	1382.69	1495.59	1547.87
O96008	TOMM40	UP000005640_9606_Olympus	21058.2	21432.3	22292.2
O96011	PEX11B	UP000005640_9606_Olympus	1730.9	1668.03	1686.62
O96013	PAK4	UP000005640_9606_Olympus	4327.35	4148.33	4443.59
O96017	CHEK2	UP000005640_9606_Olympus	3025.82	3108.58	3017.72
O96018	APBA3	UP000005640_9606_Olympus	210.778	170.771	280.41
O96019	ACTL6A	UP000005640_9606_Olympus	10439.4	11360.6	11729.1
O96028	NSD2	UP000005640_9606_Olympus	1776.05	1832.49	2049.81
P00156	MT-CYB	UP000005640_9606_Olympus	1298.59	1322.38	1273.5
P00167	CYB5A	UP000005640_9606_Olympus	3968.54	3719.55	3423.19
P00338	LDHA	UP000005640_9606_Olympus	238715	241366	246794
P00367	GLUD1	UP000005640_9606_Olympus	28402.7	30697	30519.8
P00374	DHFR	UP000005640_9606_Olympus	14997.1	15871	16473.1
P00387	CYB5R3	UP000005640_9606_Olympus	19513.8	19567.4	20816.7
P00390	GSR	UP000005640_9606_Olympus	13226.4	13442.8	14582.4
P00395	MT-CO1	UP000005640_9606_Olympus	4126.61	3918.12	3638.14
P00403	MT-CO2	UP000005640_9606_Olympus	40572	42809.1	45028.6
P00414	MT-CO3	UP000005640_9606_Olympus	598.18	534.307	1069.58
P00441	SOD1	UP000005640_9606_Olympus	58844.3	62464.8	63896.7
P00488	F13A1	UP000005640_9606_Olympus	482.726	531.675	409.721
P00491	PNP	UP000005640_9606_Olympus	27078.8	28058.2	28772.8
P00492	HPRT1	UP000005640_9606_Olympus	52212.6	53608.6	55049.4
P00505	GOT2	UP000005640_9606_Olympus	68512.4	68931.4	72305
P00519	ABL1	UP000005640_9606_Olympus	746.686	745.395	784.137
P00533	EGFR	UP000005640_9606_Olympus	1503.39	1411.59	1360.56
P00558	PGK1	UP000005640_9606_Olympus	84065	87226.8	89610.5
P00568	AK1	UP000005640_9606_Olympus	24502.1	24907.4	25452.8
P00813	ADA	UP000005640_9606_Olympus	2646.88	3171.73	3035.59
P00846	MT-ATP6	UP000005640_9606_Olympus	11813.6	11720.4	11703.7
P00918	CA2	UP000005640_9606_Olympus	109097	113205	115976
P00966	ASS1	UP000005640_9606_Olympus	9843.31	9905.83	10364.3
P01024	C3	UP000005640_9606_Olympus	46.0654	31.0341	57.9018
P01031	C5	UP000005640_9606_Olympus	273.959	309.607	154.992
P01033	TIMP1	UP000005640_9606_Olympus	598.109	477.714	682.131
P01034	CST3	UP000005640_9606_Olympus	798.015	763.336	872.681
P01106	MYC	UP000005640_9606_Olympus	577.997	656.401	577.778
P01111	NRAS	UP000005640_9606_Olympus	10725.3	10356.9	10781.1
P01112	HRAS	UP000005640_9606_Olympus	669.805	625.066	692.377
P01116	KRAS	UP000005640_9606_Olympus	2076.52	2046.45	2069.97
P01130	LDLR	UP000005640_9606_Olympus	405.703	431	468.788
P01137	TGFB1	UP000005640_9606_Olympus	482.886	344.249	313.795
P01889	HLA-B	UP000005640_9606_Olympus	8346.39	8149.88	8674.49
P02452	COL1A1	UP000005640_9606_Olympus	751.285	544.906	780.191
P02458	COL2A1	UP000005640_9606_Olympus	228.675	326.958	141.062
P02545	LMNA	UP000005640_9606_Olympus	18576.6	18023.7	19060.7
P02649	APOE	UP000005640_9606_Olympus	306.068	273.659	223.693
P02671	FGA	UP000005640_9606_Olympus	278.677	198.867	141.266
P02751	FN1	UP000005640_9606_Olympus	1082.31	1005.64	745.495
P02753	RBP4	UP000005640_9606_Olympus	3327.41	3307.82	3236.87
P02786	TFRC	UP000005640_9606_Olympus	9791.08	10186.5	10545.9
P02792	FTL	UP000005640_9606_Olympus	488.733	393.679	439.631
P02794	FTH1	UP000005640_9606_Olympus	2168.16	1984.89	2279.97
P03886	MT-ND1	UP000005640_9606_Olympus	5589.27	5983.98	5609.02
P03891	MT-ND2	UP000005640_9606_Olympus	4125.04	3699.42	3173.78
P03897	MT-ND3	UP000005640_9606_Olympus	2858.24	2433.23	2707.54
P03905	MT-ND4	UP000005640_9606_Olympus	1760.15	1623.49	1971.41
P03915	MT-ND5	UP000005640_9606_Olympus	2415.87	2681.15	2482.99
P04040	CAT	UP000005640_9606_Olympus	9912.41	9825.92	10722.3
P04049	RAF1	UP000005640_9606_Olympus	2718.67	2691.79	3017.86
P04062	GBA	UP000005640_9606_Olympus	4802.93	5086.29	5226.9
P04066	FUCA1	UP000005640_9606_Olympus	2173.8	2459.14	2317.67
P04075	ALDOA	UP000005640_9606_Olympus	200906	207282	211726
P04080	CSTB	UP000005640_9606_Olympus	48369.6	49772.2	50448.6
P04083	ANXA1	UP000005640_9606_Olympus	1723.56	1613.49	1773.62
P04114	APOB	UP000005640_9606_Olympus	1520.29	1745.44	1655.12
P04150	NR3C1	UP000005640_9606_Olympus	277.482	261.341	221.808
P04156	PRNP	UP000005640_9606_Olympus	389.689	621.353	527.54
P04179	SOD2	UP000005640_9606_Olympus	9306.7	9317.09	9437.12
P04181	OAT	UP000005640_9606_Olympus	39382.3	39825.8	41307
P04183	TK1	UP000005640_9606_Olympus	5072.21	5441.33	5391.59
P04264	KRT1	UP000005640_9606_Olympus	1008.41	974.514	1071.24
P04350	TUBB4A	UP000005640_9606_Olympus	20422.9	20925.4	21394.1
P04406	GAPDH	UP000005640_9606_Olympus	142298	141216	146642
P04424	ASL	UP000005640_9606_Olympus	620.282	675.953	586.674
P04439	HLA-A	UP000005640_9606_Olympus	6145.33	6743.1	7005.83
P04626	ERBB2	UP000005640_9606_Olympus	708.619	746.238	628.171
P04632	CAPNS1	UP000005640_9606_Olympus	15096	16270.8	15776.9
P04637	TP53	UP000005640_9606_Olympus	11540.6	12414.8	12559.6
P04792	HSPB1	UP000005640_9606_Olympus	14323.3	14901.5	15427.2
P04818	TYMS	UP000005640_9606_Olympus	14158.7	14402.8	15235.5
P04843	RPN1	UP000005640_9606_Olympus	33654	34649.9	35826.1
P04844	RPN2	UP000005640_9606_Olympus	15657.1	15901.8	16672.5
P04899	GNAI2	UP000005640_9606_Olympus	36707	37555.1	40302.6
P04920	SLC4A2	UP000005640_9606_Olympus	966.139	959.039	995.365
P05023	ATP1A1	UP000005640_9606_Olympus	52475.5	54671.5	56923.7
P05026	ATP1B1	UP000005640_9606_Olympus	3546.52	3296.48	3115.78
P05067	APP	UP000005640_9606_Olympus	2542.56	2806.89	3044.7
P05091	ALDH2	UP000005640_9606_Olympus	23434.7	24367.2	24778.1
P05107;P26010	ITGB2;ITGB7	UP000005640_9606_Olympus	422.206	516.383	392.8
P05114	HMGN1	UP000005640_9606_Olympus	8194.9	8515.56	8511.31
P05129	PRKCG	UP000005640_9606_Olympus	1980.25	1892.71	2179.25
P05141	SLC25A5	UP000005640_9606_Olympus	129271	130271	134490
P05161	ISG15	UP000005640_9606_Olympus	4842.22	5036.81	5127.21
P05165	PCCA	UP000005640_9606_Olympus	2733.66	2832.85	2775.14
P05166	PCCB	UP000005640_9606_Olympus	3668.31	3603.2	3347.01
P05186	ALPL	UP000005640_9606_Olympus	365.542	357.148	208.178
P05198	EIF2S1	UP000005640_9606_Olympus	37546.1	38683.8	39692.3
P05204	HMGN2	UP000005640_9606_Olympus	9919.81	11793.5	14314.3
P05386	RPLP1	UP000005640_9606_Olympus	74454	76275.1	79227.4
P05387	RPLP2	UP000005640_9606_Olympus	99366.7	103266	107145
P05388	RPLP0	UP000005640_9606_Olympus	131170	133382	137345
P05412	JUN	UP000005640_9606_Olympus	818.934	872.143	772.816
P05423	POLR3D	UP000005640_9606_Olympus	1904.97	1949	1889.59
P05455	SSB	UP000005640_9606_Olympus	87044.3	87861.3	90696.7
P05549	TFAP2A	UP000005640_9606_Olympus	647.335	753.475	749.845
P05556	ITGB1	UP000005640_9606_Olympus	11660.8	12177.6	11594.2
P05771	PRKCB	UP000005640_9606_Olympus	520.233	295.987	323.977
P05783	KRT18	UP000005640_9606_Olympus	2376.89	2237.44	2428.84
P06132	UROD	UP000005640_9606_Olympus	12310.8	12940.9	13886.5
P06213	INSR	UP000005640_9606_Olympus	1235.86	1436.22	1684.47
P06241	FYN	UP000005640_9606_Olympus	1456.57	1467.2	1322.85
P06276	BCHE	UP000005640_9606_Olympus	425.199	142.399	415.124
P06280	GLA	UP000005640_9606_Olympus	17422.1	17004	17438.9
P06396	GSN	UP000005640_9606_Olympus	1429.29	1508.35	1691.7
P06400	RB1	UP000005640_9606_Olympus	2500.5	2328.01	2642.55
P06454	PTMA	UP000005640_9606_Olympus	72159.1	74559.2	76598
P06493	CDK1	UP000005640_9606_Olympus	41463.1	43479.8	43658.3
P06576	ATP5F1B	UP000005640_9606_Olympus	125446	131423	134733
P06730	EIF4E	UP000005640_9606_Olympus	19692.3	20607.7	21615
P06732	CKM	UP000005640_9606_Olympus	647.549	424.424	756.069
P06733	ENO1	UP000005640_9606_Olympus	135959	138381	139936
P06737	PYGL	UP000005640_9606_Olympus	24709.5	25281.6	26109.5
P06744	GPI	UP000005640_9606_Olympus	62738.8	64491.9	69056.1
P06746	POLB	UP000005640_9606_Olympus	1776.48	1879.97	1700.95
P06748	NPM1	UP000005640_9606_Olympus	95498.8	97089.1	99621.1
P06753	TPM3	UP000005640_9606_Olympus	58480.6	61551.3	63078.2
P06756	ITGAV	UP000005640_9606_Olympus	1222.35	1308.15	1132.64
P06865	HEXA	UP000005640_9606_Olympus	7258.77	7407.2	7727.87
P07093	SERPINE2	UP000005640_9606_Olympus	523.41	550.798	638.984
P07099	EPHX1	UP000005640_9606_Olympus	12035.6	12424.6	12800.3
P07108	DBI	UP000005640_9606_Olympus	21672.9	21433.4	22973.5
P07195	LDHB	UP000005640_9606_Olympus	209751	217743	223803
P07196	NEFL	UP000005640_9606_Olympus	1324.75	1434.53	1451.93
P07197	NEFM	UP000005640_9606_Olympus	3855.08	3986.55	3771.95
P07199	CENPB	UP000005640_9606_Olympus	2181.5	2095.85	2263.72
P07203	GPX1	UP000005640_9606_Olympus	4729.78	4962.75	5069.43
P07205	PGK2	UP000005640_9606_Olympus	1277.92	543.319	345.337
P07237	P4HB	UP000005640_9606_Olympus	52326.5	52680	54393.3
P07305	H1-0	UP000005640_9606_Olympus	43254	44523.7	44360.4
P07311	ACYP1	UP000005640_9606_Olympus	8585.29	8932.11	9124.24
P07320	CRYGD	UP000005640_9606_Olympus	2248.45	2288.46	2284.6
P07339	CTSD	UP000005640_9606_Olympus	22588.1	23058.2	23813.4
P07355	ANXA2	UP000005640_9606_Olympus	21979.6	22459.9	23196.1
P07384	CAPN1	UP000005640_9606_Olympus	12299.7	12468.5	12775.6
P07437	TUBB	UP000005640_9606_Olympus	245044	251395	253931
P07602	PSAP	UP000005640_9606_Olympus	12372.8	13296.2	12989.8
P07686	HEXB	UP000005640_9606_Olympus	7826.01	7885	8174.2
P07711	CTSL	UP000005640_9606_Olympus	2900.49	2621.1	2532.22
P07737	PFN1	UP000005640_9606_Olympus	198942	203936	211759
P07738	BPGM	UP000005640_9606_Olympus	2761.8	2921.06	3153.72
P07741	APRT	UP000005640_9606_Olympus	88467.4	91751.7	93673.4
P07814	EPRS1	UP000005640_9606_Olympus	15596.3	16080.8	16557.1
P07858	CTSB	UP000005640_9606_Olympus	6295.39	6767.08	6341.18
P07900	HSP90AA1	UP000005640_9606_Olympus	150949	152927	159287
P07902	GALT	UP000005640_9606_Olympus	1022.64	1082.6	1201.25
P07910	HNRNPC	UP000005640_9606_Olympus	214651	216058	223169
P07919	UQCRH	UP000005640_9606_Olympus	743.462	1000.48	1000.7
P07942	LAMB1	UP000005640_9606_Olympus	2305.17	2566.2	2269.73
P07947	YES1	UP000005640_9606_Olympus	7176.37	7151.05	7524.5
P07948	LYN	UP000005640_9606_Olympus	3675.46	3604.52	4120
P07954	FH	UP000005640_9606_Olympus	20053.1	20401.1	21089.3
P07992	ERCC1	UP000005640_9606_Olympus	2028.79	2150.23	2126.89
P08047	SP1	UP000005640_9606_Olympus	683.247	951.346	1018.81
P08048;P17010	ZFY;ZFX	UP000005640_9606_Olympus	1280.38	1449.41	1319.98
P08069	IGF1R	UP000005640_9606_Olympus	1154.86	1048.51	993.663
P08123	COL1A2	UP000005640_9606_Olympus	181.369	200.984	192.154
P08133	ANXA6	UP000005640_9606_Olympus	52954.9	53970.4	55908.7
P08134	RHOC	UP000005640_9606_Olympus	35950.6	36082.2	38921.2
P08195	SLC3A2	UP000005640_9606_Olympus	21458.1	21518.5	22956.4
P08236	GUSB	UP000005640_9606_Olympus	3787.59	4462.54	4324.42
P08237	PFKM	UP000005640_9606_Olympus	15922.3	16647.9	16877
P08238	HSP90AB1	UP000005640_9606_Olympus	263590	269049	276849
P08240	SRPRA	UP000005640_9606_Olympus	3231.54	3444.48	3509.29
P08243	ASNS	UP000005640_9606_Olympus	26496.4	27384.2	28470.6
P08247	SYP	UP000005640_9606_Olympus	659.839	428.53	631.822
P08397	HMBS	UP000005640_9606_Olympus	7092.16	7276.91	7469.97
P08559	PDHA1	UP000005640_9606_Olympus	31013.1	31903.5	32587.9
P08572	COL4A2	UP000005640_9606_Olympus	991.014	881.619	974.196
P08574	CYC1	UP000005640_9606_Olympus	20591.3	21339.5	22354.3
P08579	SNRPB2	UP000005640_9606_Olympus	19343.6	19846.7	19765.5
P08581	MET	UP000005640_9606_Olympus	180.714	169.981	172.461
P08621	SNRNP70	UP000005640_9606_Olympus	52311.6	53848	56190.6
P08648	ITGA5	UP000005640_9606_Olympus	2594.03	2670.88	2857.58
P08651	NFIC	UP000005640_9606_Olympus	961.826	1230.35	956.822
P08670	VIM	UP000005640_9606_Olympus	140725	144788	147601
P08708	RPS17	UP000005640_9606_Olympus	40809.2	41673.4	42283.4
P08754	GNAI3	UP000005640_9606_Olympus	12609.9	12453.6	12249.1
P08758	ANXA5	UP000005640_9606_Olympus	93470.9	94515.2	96879.1
P08865	RPSA	UP000005640_9606_Olympus	119337	127685	132968
P08962	CD63	UP000005640_9606_Olympus	6488.69	6869.32	6065.65
P09001	MRPL3	UP000005640_9606_Olympus	6238.65	6920.89	6725.03
P09012	SNRPA	UP000005640_9606_Olympus	39608	40482.7	42151.2
P09038	FGF2	UP000005640_9606_Olympus	222.427	221.935	189.266
P09104	ENO2	UP000005640_9606_Olympus	637.4	699.384	714.774
P09110	ACAA1	UP000005640_9606_Olympus	2955.56	3122.93	3236.78
P09132	SRP19	UP000005640_9606_Olympus	7976.67	7196.96	8297.84
P09211	GSTP1	UP000005640_9606_Olympus	79563.1	82409.3	85431.6
P09234	SNRPC	UP000005640_9606_Olympus	11167.3	11040.3	8285.2
P09382	LGALS1	UP000005640_9606_Olympus	2208.37	2409.06	2522.35
P09417	QDPR	UP000005640_9606_Olympus	9986.63	9960.95	10566.5
P09429	HMGB1	UP000005640_9606_Olympus	74629.5	75633.2	78315.1
P09455	RBP1	UP000005640_9606_Olympus	3875.08	3881.59	4296.84
P09471	GNAO1	UP000005640_9606_Olympus	886.546	958.403	1103.94
P09493	TPM1	UP000005640_9606_Olympus	2670.35	2660.45	3209.31
P09496	CLTA	UP000005640_9606_Olympus	15231.7	16913.1	17147.4
P09497	CLTB	UP000005640_9606_Olympus	6276.33	6639.51	6395.37
P09525	ANXA4	UP000005640_9606_Olympus	5687.36	5699.01	5874.45
P09543	CNP	UP000005640_9606_Olympus	16340.7	16686.3	17840
P09601	HMOX1	UP000005640_9606_Olympus	527.955	824.77	805.448
P09622	DLD	UP000005640_9606_Olympus	34354.1	34671.3	35430.6
P09651	HNRNPA1	UP000005640_9606_Olympus	261101	261862	266551
P09661	SNRPA1	UP000005640_9606_Olympus	44220.9	45375.7	45983.4
P09668	CTSH	UP000005640_9606_Olympus	1439.16	1322.77	1332.02
P09669	COX6C	UP000005640_9606_Olympus	21015.6	21050.8	22151
P09874	PARP1	UP000005640_9606_Olympus	90610.2	92453.6	95416.6
P09884	POLA1	UP000005640_9606_Olympus	7401.86	7658.36	7857.2
P09913	IFIT2	UP000005640_9606_Olympus	2427.99	2301.32	2350.44
P09914	IFIT1	UP000005640_9606_Olympus	1490.19	1604.85	1577.65
P09936	UCHL1	UP000005640_9606_Olympus	64231.3	66323.8	68687.3
P09960	LTA4H	UP000005640_9606_Olympus	30651.1	32114.9	32813.6
P09972	ALDOC	UP000005640_9606_Olympus	62889.8	64000.8	66300.8
P0C0S5;Q71UI9	H2AZ1;H2AZ2	UP000005640_9606_Olympus	114338	115289	118337
P0C0S8;P20671;Q16777;Q6FI13;Q96KK5;Q99878;Q9BTM1	H2AC17;H2AC7;H2AC20;H2AC19;H2AC12;H2AC14;H2AJ	UP000005640_9606_Olympus	253198	305972	318728
P0C1Z6	TFPT	UP000005640_9606_Olympus	692.625	610.142	536.951
P0C2W1	FBXO45	UP000005640_9606_Olympus	802.342	602.241	613.455
P0C7P4	UQCRFS1P1	UP000005640_9606_Olympus	23005.5	23261	23187.3
P0C870	JMJD7	UP000005640_9606_Olympus	137.932	115.473	131.243
P0CAP2	POLR2M	UP000005640_9606_Olympus	474.06	531.34	570.128
P0CB38	PABPC4L	UP000005640_9606_Olympus	351.058	247.201	259.643
P0CG12	DERPC	UP000005640_9606_Olympus	3686.33	3912.22	4017.95
P0CG13	CHTF8	UP000005640_9606_Olympus	2908.15	2800.89	2742.02
P0CG47;P0CG48	UBB;UBC	UP000005640_9606_Olympus	363.031	294.064	152.333
P0CJ78	ZNF865	UP000005640_9606_Olympus	94.5109	103.747	101.887
P0DI81;P0DI82	TRAPPC2;TRAPPC2B	UP000005640_9606_Olympus	2635.48	2955.16	3020.08
P0DJ07	PET100	UP000005640_9606_Olympus	2362.06	2022.29	1538.08
P0DMM9;P0DMN0	SULT1A3;SULT1A4	UP000005640_9606_Olympus	282.532	309.388	319.647
P0DMV8;P0DMV9	HSPA1A;HSPA1B	UP000005640_9606_Olympus	166088	169461	173571
P0DMW3	SMIM10L1	UP000005640_9606_Olympus	224.054	326.897	359.126
P0DP23;P0DP24;P0DP25	CALM1;CALM2;CALM3	UP000005640_9606_Olympus	34351.1	35445.8	36558.5
P0DPB6	POLR1D	UP000005640_9606_Olympus	9709.49	9826.63	10339.2
P0DPD7	EEF1AKMT4	UP000005640_9606_Olympus	825.4	765.483	861.64
P0DPH7;P0DPH8	TUBA3C;TUBA3D	UP000005640_9606_Olympus	20873.2	20293.8	21320.4
P10071	GLI3	UP000005640_9606_Olympus	330.251	265.144	535.574
P10074	ZBTB48	UP000005640_9606_Olympus	207.884	100.194	91.88
P10109	FDX1	UP000005640_9606_Olympus	2374.7	2415.14	2442.67
P10114	RAP2A	UP000005640_9606_Olympus	3636.8	3167.69	3304.33
P10155	RO60	UP000005640_9606_Olympus	14912.7	14812.9	15695.2
P10176	COX8A	UP000005640_9606_Olympus	1967.86	2546.22	2415.68
P10244	MYBL2	UP000005640_9606_Olympus	939.087	977.914	690.405
P10253	GAA	UP000005640_9606_Olympus	5131.23	5256.4	5508.38
P10301	RRAS	UP000005640_9606_Olympus	3542.22	3609.88	3896.61
P10321	HLA-C	UP000005640_9606_Olympus	9066.42	8888.89	8842.04
P10398	ARAF	UP000005640_9606_Olympus	1473.29	1695.36	1579.25
P10412	H1-4	UP000005640_9606_Olympus	221560	199287	219154
P10415	BCL2	UP000005640_9606_Olympus	206.006	73.9461	147.822
P10515	DLAT	UP000005640_9606_Olympus	20131.9	20093.6	21886.5
P10586	PTPRF	UP000005640_9606_Olympus	3675.19	3822.02	3884.21
P10588	NR2F6	UP000005640_9606_Olympus	866.418	808.568	812.67
P10589	NR2F1	UP000005640_9606_Olympus	581.528	725.398	510.055
P10599	TXN	UP000005640_9606_Olympus	123738	128691	130900
P10606	COX5B	UP000005640_9606_Olympus	57696.3	62087.2	62304.1
P10619	CTSA	UP000005640_9606_Olympus	2480.04	2615.68	2573.39
P10620	MGST1	UP000005640_9606_Olympus	8009.35	8101.09	8011.79
P10636	MAPT	UP000005640_9606_Olympus	1791.74	1982.84	1916.86
P10644	PRKAR1A	UP000005640_9606_Olympus	12505.1	13171.4	13763.2
P10746	UROS	UP000005640_9606_Olympus	1831.68	1773.06	1978.57
P10768	ESD	UP000005640_9606_Olympus	33764.8	34996.6	37484
P10809	HSPD1	UP000005640_9606_Olympus	205950	211847	219694
P10909	CLU	UP000005640_9606_Olympus	112.358	45.7037	57.4531
P10915	HAPLN1	UP000005640_9606_Olympus	5024.04	4651.26	4170.54
P11021	HSPA5	UP000005640_9606_Olympus	59587	62172.4	63454.3
P11047	LAMC1	UP000005640_9606_Olympus	1403.87	1327	1419.47
P11055;P13535	MYH3;MYH8	UP000005640_9606_Olympus	1450.32	1341.35	1837.7
P11117	ACP2	UP000005640_9606_Olympus	2891.56	2756.81	3236.66
P11142	HSPA8	UP000005640_9606_Olympus	148091	152422	156688
P11166	SLC2A1	UP000005640_9606_Olympus	1182.92	960.866	1298.17
P11169;Q8TDB8	SLC2A3;SLC2A14	UP000005640_9606_Olympus	769.758	346.292	400.205
P11171	EPB41	UP000005640_9606_Olympus	6374.62	6688.84	6574.23
P11172	UMPS	UP000005640_9606_Olympus	9530.38	9822.77	10066.7
P11177	PDHB	UP000005640_9606_Olympus	26122.9	27545.6	28749.1
P11182	DBT	UP000005640_9606_Olympus	2731.36	3006.55	3130.9
P11216	PYGB	UP000005640_9606_Olympus	9642.9	9938.61	10466
P11217	PYGM	UP000005640_9606_Olympus	42372.9	42129.3	45803.5
P11233	RALA	UP000005640_9606_Olympus	4571.13	4518.28	4419.68
P11234	RALB	UP000005640_9606_Olympus	15423.4	15799.9	15966.4
P11274	BCR	UP000005640_9606_Olympus	2151.61	2149.68	2425.65
P11279	LAMP1	UP000005640_9606_Olympus	13867.1	13174	14295.5
P11310	ACADM	UP000005640_9606_Olympus	30893.8	31744	32618.3
P11387	TOP1	UP000005640_9606_Olympus	38473.8	39737.1	40257.4
P11388	TOP2A	UP000005640_9606_Olympus	25445.7	26104.8	26790.7
P11413	G6PD	UP000005640_9606_Olympus	9803.48	9657.82	10213.8
P11441	UBL4A	UP000005640_9606_Olympus	5599.06	5621.33	5949.92
P11474	ESRRA	UP000005640_9606_Olympus	309.081	359.245	481.223
P11498	PC	UP000005640_9606_Olympus	2258.1	2268.54	2466.74
P11532	DMD	UP000005640_9606_Olympus	448.273	470.511	609.639
P11586	MTHFD1	UP000005640_9606_Olympus	78919.8	80877	83615
P11717	IGF2R	UP000005640_9606_Olympus	6540	6794.73	7106.37
P11766	ADH5	UP000005640_9606_Olympus	33141.6	34210.9	35477.7
P11802	CDK4	UP000005640_9606_Olympus	5995.55	6280.68	6306.32
P11831	SRF	UP000005640_9606_Olympus	219.304	577.742	246.627
P11908	PRPS2	UP000005640_9606_Olympus	11749.2	11641.3	12707.2
P11940	PABPC1	UP000005640_9606_Olympus	84812.4	88961.7	90407.4
P12004	PCNA	UP000005640_9606_Olympus	55088.5	56895.5	58211.4
P12074	COX6A1	UP000005640_9606_Olympus	2042.44	2393.1	2227.64
P12081	HARS1	UP000005640_9606_Olympus	23603	25124.6	25112.2
P12109	COL6A1	UP000005640_9606_Olympus	2883.22	2952.91	3097.14
P12110	COL6A2	UP000005640_9606_Olympus	1117.54	1032.37	1035.74
P12235	SLC25A4	UP000005640_9606_Olympus	11289.3	12336.7	12461.4
P12236	SLC25A6	UP000005640_9606_Olympus	37932.2	38379.1	38937.8
P12259	F5	UP000005640_9606_Olympus	507.31	550.608	499.565
P12268	IMPDH2	UP000005640_9606_Olympus	62560	63919.6	67237
P12270	TPR	UP000005640_9606_Olympus	12053.1	12663.6	13103.4
P12277	CKB	UP000005640_9606_Olympus	122290	124558	126560
P12429	ANXA3	UP000005640_9606_Olympus	1190.27	791.077	1074.59
P12532	CKMT1B	UP000005640_9606_Olympus	39987.7	39621.8	41107.9
P12694	BCKDHA	UP000005640_9606_Olympus	4610.73	4721.6	4900.84
P12755	SKI	UP000005640_9606_Olympus	371.676	263.877	185.144
P12814	ACTN1	UP000005640_9606_Olympus	12168.8	13034	13704.9
P12829	MYL4	UP000005640_9606_Olympus	306.197	263.751	174.198
P12830	CDH1	UP000005640_9606_Olympus	468.091	339.314	517.141
P12931	SRC	UP000005640_9606_Olympus	2359.89	2316	2374.25
P12955	PEPD	UP000005640_9606_Olympus	19535.4	19750.2	20843.2
P12956	XRCC6	UP000005640_9606_Olympus	60864	63193.2	65004.2
P13010	XRCC5	UP000005640_9606_Olympus	73642.6	76486.2	78845.1
P13051	UNG	UP000005640_9606_Olympus	6498.64	6736.01	7088.55
P13056	NR2C1	UP000005640_9606_Olympus	533.521	653.482	476.046
P13073	COX4I1	UP000005640_9606_Olympus	60494.4	62359.3	64207
P13196	ALAS1	UP000005640_9606_Olympus	85.0982	35.4691	89.9609
P13284	IFI30	UP000005640_9606_Olympus	1626.36	2016.88	2087.67
P13473	LAMP2	UP000005640_9606_Olympus	19642.2	18537.4	19622.1
P13489	RNH1	UP000005640_9606_Olympus	15582.8	15372.5	16482.7
P13498	CYBA	UP000005640_9606_Olympus	3023.12	1010.67	4619.73
P13591	NCAM1	UP000005640_9606_Olympus	2331.76	2483.51	2582.94
P13611	VCAN	UP000005640_9606_Olympus	951.609	788.314	853.466
P13612	ITGA4	UP000005640_9606_Olympus	1396.62	1385.42	1715.5
P13637	ATP1A3	UP000005640_9606_Olympus	879.749	1029.2	995.279
P13639	EEF2	UP000005640_9606_Olympus	252846	260603	267685
P13667	PDIA4	UP000005640_9606_Olympus	43129.6	45223.7	45453.7
P13674	P4HA1	UP000005640_9606_Olympus	6966.96	7007.34	7308.79
P13693	TPT1	UP000005640_9606_Olympus	21149	21826.8	22715.5
P13716	ALAD	UP000005640_9606_Olympus	2148.26	2943.31	2424.78
P13747	HLA-E	UP000005640_9606_Olympus	107.075	465.36	254.249
P13797	PLS3	UP000005640_9606_Olympus	30150.8	31549.2	31952.4
P13798	APEH	UP000005640_9606_Olympus	10249.7	10690.1	10798.2
P13804	ETFA	UP000005640_9606_Olympus	24850.7	25778.9	27033
P13807	GYS1	UP000005640_9606_Olympus	5145.83	5274.33	5191.86
P13861	PRKAR2A	UP000005640_9606_Olympus	13436.7	13481.4	14455.7
P13929	ENO3	UP000005640_9606_Olympus	1323.37	1522.97	1142.43
P13984	GTF2F2	UP000005640_9606_Olympus	8214.61	8633.54	8667.91
P13987	CD59	UP000005640_9606_Olympus	1769.63	1822.49	1716.61
P13994	YJU2B	UP000005640_9606_Olympus	281.565	314.952	291.745
P13995	MTHFD2	UP000005640_9606_Olympus	23219.9	24288.5	24769.5
P14174	MIF	UP000005640_9606_Olympus	79581.5	84697.4	78700.6
P14209	CD99	UP000005640_9606_Olympus	1620.47	2389.34	1468.98
P14314	PRKCSH	UP000005640_9606_Olympus	40460.5	41611.6	42893.5
P14316	IRF2	UP000005640_9606_Olympus	220.075	265.964	277.383
P14324	FDPS	UP000005640_9606_Olympus	28145.4	27479.5	28944.8
P14373	TRIM27	UP000005640_9606_Olympus	1040.52	1153.36	1386.27
P14406	COX7A2	UP000005640_9606_Olympus	14919.9	14433.1	14666.1
P14415	ATP1B2	UP000005640_9606_Olympus	203.37	25.4332	42.516
P14543	NID1	UP000005640_9606_Olympus	1060.64	971.72	1043.94
P14550	AKR1A1	UP000005640_9606_Olympus	9331.17	9898.28	10015.1
P14618	PKM	UP000005640_9606_Olympus	157964	162754	166264
P14621	ACYP2	UP000005640_9606_Olympus	498.261	338.65	84.3306
P14625	HSP90B1	UP000005640_9606_Olympus	104668	109444	110051
P14635	CCNB1	UP000005640_9606_Olympus	5111.73	5195.59	4923.17
P14649	MYL6B	UP000005640_9606_Olympus	27457.4	30369.4	29600.9
P14672	SLC2A4	UP000005640_9606_Olympus	230.302	323.2	353.07
P14678	SNRPB	UP000005640_9606_Olympus	50989	52158.1	55544.1
P14735	IDE	UP000005640_9606_Olympus	22464	23006.2	23783
P14854	COX6B1	UP000005640_9606_Olympus	21623	22395.9	21748.3
P14859	POU2F1	UP000005640_9606_Olympus	3198.85	3024.47	3088.07
P14866	HNRNPL	UP000005640_9606_Olympus	39365	40388.1	42053.1
P14868	DARS1	UP000005640_9606_Olympus	33800.7	35539	35894.1
P14923	JUP	UP000005640_9606_Olympus	5356.99	5645.2	6150.97
P14927	UQCRB	UP000005640_9606_Olympus	15217.4	15136.1	16638
P15056	BRAF	UP000005640_9606_Olympus	541.282	402.353	393.923
P15104	GLUL	UP000005640_9606_Olympus	7376.69	7692.76	7871.11
P15121	AKR1B1	UP000005640_9606_Olympus	29777	30808.5	32368.7
P15151	PVR	UP000005640_9606_Olympus	2928.82	3218.57	3378.22
P15170	GSPT1	UP000005640_9606_Olympus	26801.1	26803.9	27775.4
P15260	IFNGR1	UP000005640_9606_Olympus	336.509	324.519	467.165
P15289	ARSA	UP000005640_9606_Olympus	1233.82	1506.57	1524.89
P15291	B4GALT1	UP000005640_9606_Olympus	1628.99	1452.81	1625.15
P15311	EZR	UP000005640_9606_Olympus	17557.4	17667.1	18167.4
P15336	ATF2	UP000005640_9606_Olympus	433.987	505.936	426.347
P15374	UCHL3	UP000005640_9606_Olympus	7080.2	7557.08	7759.78
P15529	CD46	UP000005640_9606_Olympus	349.998	235.654	547.114
P15531	NME1	UP000005640_9606_Olympus	85141.5	85461.6	88769.1
P15559	NQO1	UP000005640_9606_Olympus	531.532	464.621	547.349
P15586	GNS	UP000005640_9606_Olympus	6705.39	6237.04	7050.43
P15622	ZNF250	UP000005640_9606_Olympus	371.438	363.924	297.284
P15735	PHKG2	UP000005640_9606_Olympus	2697.4	2667.22	2659.43
P15848	ARSB	UP000005640_9606_Olympus	202.994	278.803	283.287
P15880	RPS2	UP000005640_9606_Olympus	112648	116675	119407
P15882	CHN1	UP000005640_9606_Olympus	472.639	301.999	330.081
P15923	TCF3	UP000005640_9606_Olympus	371.384	417.57	544.764
P15924	DSP	UP000005640_9606_Olympus	3858	3945.32	4120.11
P15927	RPA2	UP000005640_9606_Olympus	19040.4	20312.9	21693.2
P16066	NPR1	UP000005640_9606_Olympus	618.126	619.834	698.096
P16070	CD44	UP000005640_9606_Olympus	454.742	688.684	219.554
P16083	NQO2	UP000005640_9606_Olympus	2457.79	2593.86	2830.21
P16104	H2AX	UP000005640_9606_Olympus	2260.38	2290.07	2164.27
P16152	CBR1	UP000005640_9606_Olympus	39265.9	41597	41966.2
P16219	ACADS	UP000005640_9606_Olympus	2342.28	2513.6	2519.34
P16220	CREB1	UP000005640_9606_Olympus	5945.65	6323.65	6028.38
P16260	SLC25A16	UP000005640_9606_Olympus	1151.37	768.572	927.982
P16278	GLB1	UP000005640_9606_Olympus	3886.51	4031.62	4203.26
P16298	PPP3CB	UP000005640_9606_Olympus	1916.47	2007.78	2138.03
P16333	NCK1	UP000005640_9606_Olympus	4022.06	4366.67	4469.04
P16383	GCFC2	UP000005640_9606_Olympus	4532.6	4411.87	4655.66
P16402	H1-3	UP000005640_9606_Olympus	191508	198052	196749
P16403	H1-2	UP000005640_9606_Olympus	183647	190944	198855
P16435	POR	UP000005640_9606_Olympus	10416.7	10366.5	10133
P16591	FER	UP000005640_9606_Olympus	3011.24	3172.53	2934.85
P16615	ATP2A2	UP000005640_9606_Olympus	18486.2	18801.9	19371.6
P16870	CPE	UP000005640_9606_Olympus	686.765	785.379	774.328
P16885	PLCG2	UP000005640_9606_Olympus	2033.41	2262.42	2297.02
P16930	FAH	UP000005640_9606_Olympus	8760.43	8479.74	9212.16
P16949	STMN1	UP000005640_9606_Olympus	140349	142023	144665
P16989	YBX3	UP000005640_9606_Olympus	10049.6	10628	10544.6
P17019	ZNF708	UP000005640_9606_Olympus	261.917	309.966	221.218
P17026	ZNF22	UP000005640_9606_Olympus	860.279	565.695	822.033
P17028	ZNF24	UP000005640_9606_Olympus	1604.8	1725.95	1630.24
P17029	ZKSCAN1	UP000005640_9606_Olympus	380.596	569.92	432.455
P17050	NAGA	UP000005640_9606_Olympus	167.345	200.023	193.801
P17066	HSPA6	UP000005640_9606_Olympus	2788.98	2907.38	2737.29
P17096	HMGA1	UP000005640_9606_Olympus	22188.7	23657.8	25115.2
P17097	ZNF7	UP000005640_9606_Olympus	202.488	253.312	NaN
P17098	ZNF8	UP000005640_9606_Olympus	463.686	433.355	475.938
P17152	TMEM11	UP000005640_9606_Olympus	2439.69	2636.65	2791
P17174	GOT1	UP000005640_9606_Olympus	28685.1	29965.6	29591.2
P17252	PRKCA	UP000005640_9606_Olympus	3400.78	3366.51	3707.81
P17301	ITGA2	UP000005640_9606_Olympus	1321.08	1377.51	1449.57
P17405	SMPD1	UP000005640_9606_Olympus	360.931	229.796	167.112
P17480	UBTF	UP000005640_9606_Olympus	9260.04	9440.93	9578.63
P17481	HOXB8	UP000005640_9606_Olympus	4987.59	4720.97	3916.49
P17482	HOXB9	UP000005640_9606_Olympus	3394.11	2974.43	3107.55
P17535	JUND	UP000005640_9606_Olympus	356.501	363.744	390.498
P17544	ATF7	UP000005640_9606_Olympus	474.708	380.29	398.538
P17568	NDUFB7	UP000005640_9606_Olympus	1058.37	912.188	965.894
P17612	PRKACA	UP000005640_9606_Olympus	2269.08	2569.54	2486.81
P17655	CAPN2	UP000005640_9606_Olympus	9632.05	10185.1	10359.9
P17661	DES	UP000005640_9606_Olympus	219.391	193.504	170.011
P17676	CEBPB	UP000005640_9606_Olympus	299.952	161.5	445.03
P17677	GAP43	UP000005640_9606_Olympus	136.624	208.203	154.921
P17706	PTPN2	UP000005640_9606_Olympus	1290.45	1645.69	1624.97
P17707	AMD1	UP000005640_9606_Olympus	1345.15	1600.22	1253.46
P17812	CTPS1	UP000005640_9606_Olympus	26210.1	26536.6	27508.4
P17844	DDX5	UP000005640_9606_Olympus	71949	73209.6	75316.3
P17858	PFKL	UP000005640_9606_Olympus	24838.5	25662.6	26956.1
P17900	GM2A	UP000005640_9606_Olympus	3204.57	3286.4	3144.28
P17931	LGALS3	UP000005640_9606_Olympus	575.739	427.393	504.116
P17980	PSMC3	UP000005640_9606_Olympus	39050	40479.7	41831.4
P17987	TCP1	UP000005640_9606_Olympus	46002	47454.5	49083.6
P18031	PTPN1	UP000005640_9606_Olympus	9044.32	8985.75	9624.25
P18074	ERCC2	UP000005640_9606_Olympus	2207.21	2572.6	2385.68
P18077	RPL35A	UP000005640_9606_Olympus	56505.9	59145.4	60527.6
P18084	ITGB5	UP000005640_9606_Olympus	511.443	458.328	509.46
P18085	ARF4	UP000005640_9606_Olympus	22865.4	23301	24268.1
P18124	RPL7	UP000005640_9606_Olympus	162052	163981	168820
P18206	VCL	UP000005640_9606_Olympus	27254.1	28032.1	29156.8
P18433	PTPRA	UP000005640_9606_Olympus	1131.77	934.556	1197.84
P18440	NAT1	UP000005640_9606_Olympus	724.533	672.263	611.901
P18583	SON	UP000005640_9606_Olympus	13054.8	13308.2	13886
P18615	NELFE	UP000005640_9606_Olympus	6055.56	6437.54	6542.76
P18621	RPL17	UP000005640_9606_Olympus	76670.6	78487.6	78696
P18669	PGAM1	UP000005640_9606_Olympus	94497.5	97411.5	99528.2
P18754	RCC1	UP000005640_9606_Olympus	50981.3	52891.2	54330.4
P18827	SDC1	UP000005640_9606_Olympus	598.072	823.541	693.125
P18846	ATF1	UP000005640_9606_Olympus	1223.28	938.939	1030.21
P18847	ATF3	UP000005640_9606_Olympus	884.29	372.188	564.422
P18850	ATF6	UP000005640_9606_Olympus	170.041	188.974	110.188
P18858	LIG1	UP000005640_9606_Olympus	7487.6	7364.59	7513.2
P18859	ATP5PF	UP000005640_9606_Olympus	6999.66	7084.79	8071.38
P18887	XRCC1	UP000005640_9606_Olympus	9576.84	9984.46	10328
P19022	CDH2	UP000005640_9606_Olympus	589.348	406.615	446.362
P19086	GNAZ	UP000005640_9606_Olympus	531.958	482.685	614.572
P19174	PLCG1	UP000005640_9606_Olympus	5319.05	5374.68	5160.69
P19256	CD58	UP000005640_9606_Olympus	511.26	601.762	495.174
P19338	NCL	UP000005640_9606_Olympus	134083	140096	142082
P19367	HK1	UP000005640_9606_Olympus	33138	34026.4	35131.3
P19387	POLR2C	UP000005640_9606_Olympus	8205.2	8711.51	9082.74
P19388	POLR2E	UP000005640_9606_Olympus	11820.1	12460.3	12736.4
P19404	NDUFV2	UP000005640_9606_Olympus	10217.6	10813.8	10880.9
P19419	ELK1	UP000005640_9606_Olympus	443.967	512.118	145.264
P19447	ERCC3	UP000005640_9606_Olympus	3404.93	3231.09	3146.5
P19474	TRIM21	UP000005640_9606_Olympus	478.539	416.571	399.889
P19525	EIF2AK2	UP000005640_9606_Olympus	8615.01	9194.96	9769
P19532	TFE3	UP000005640_9606_Olympus	346.738	369.116	332.855
P19622	EN2	UP000005640_9606_Olympus	267.151	377.086	442.058
P19623	SRM	UP000005640_9606_Olympus	57816.8	58478.7	59227.9
P19634	SLC9A1	UP000005640_9606_Olympus	225.739	131.817	215.774
P19784	CSNK2A2	UP000005640_9606_Olympus	3495.72	3740.7	3689.11
P19793	RXRA	UP000005640_9606_Olympus	450.605	486.894	391.988
P19838	NFKB1	UP000005640_9606_Olympus	2389.11	2860.34	2730.84
P20020	ATP2B1	UP000005640_9606_Olympus	3469.27	3180.04	3526.41
P20023	CR2	UP000005640_9606_Olympus	300.028	194.358	335.196
P20042	EIF2S2	UP000005640_9606_Olympus	15050.3	15728	15626.7
P20073	ANXA7	UP000005640_9606_Olympus	11693.4	12340.4	12806.7
P20226	TBP	UP000005640_9606_Olympus	3317.48	3271.99	3300.72
P20248	CCNA2	UP000005640_9606_Olympus	2980.81	3240.63	3066.55
P20265	POU3F2	UP000005640_9606_Olympus	599.929	661.665	478.827
P20290	BTF3	UP000005640_9606_Olympus	15698.8	16929.3	18092.3
P20336	RAB3A	UP000005640_9606_Olympus	1824.4	1136.38	1545.71
P20337	RAB3B	UP000005640_9606_Olympus	3234.83	3743.26	2848.46
P20338	RAB4A	UP000005640_9606_Olympus	8548.43	7635.5	7417.85
P20339	RAB5A	UP000005640_9606_Olympus	1664.06	1678.12	1926.23
P20340	RAB6A	UP000005640_9606_Olympus	20426.3	21317.1	22452.6
P20585	MSH3	UP000005640_9606_Olympus	1974.78	2271.2	2392.19
P20618	PSMB1	UP000005640_9606_Olympus	28194.6	28676.9	29486.2
P20645	M6PR	UP000005640_9606_Olympus	4016.72	3799.69	4059.94
P20674	COX5A	UP000005640_9606_Olympus	41639.6	41435.3	44979.5
P20700	LMNB1	UP000005640_9606_Olympus	42193	42892.9	43679.5
P20719	HOXA5	UP000005640_9606_Olympus	945.067	667.456	970.647
P20810	CAST	UP000005640_9606_Olympus	1799.37	1792.43	1974.68
P20839	IMPDH1	UP000005640_9606_Olympus	12843.3	13845.6	14322.2
P20933	AGA	UP000005640_9606_Olympus	2655.67	2663.71	2564.91
P20936	RASA1	UP000005640_9606_Olympus	1567.92	1667.09	1768.42
P20962	PTMS	UP000005640_9606_Olympus	46257	49313.9	47490.8
P21127	CDK11B	UP000005640_9606_Olympus	8001.03	8109.07	8166.5
P21266	GSTM3	UP000005640_9606_Olympus	9215.33	9750.92	9960.36
P21281	ATP6V1B2	UP000005640_9606_Olympus	13267.6	13434.7	14083.4
P21283	ATP6V1C1	UP000005640_9606_Olympus	6096.15	6069.83	6180.47
P21333	FLNA	UP000005640_9606_Olympus	22329.2	23045	23786.2
P21359	NF1	UP000005640_9606_Olympus	1084.29	1042.46	1064
P21397	MAOA	UP000005640_9606_Olympus	2169.04	1996.6	2009.37
P21399	ACO1	UP000005640_9606_Olympus	8389.48	8050.51	8691.1
P21579	SYT1	UP000005640_9606_Olympus	449.557	348.724	478.006
P21675	TAF1	UP000005640_9606_Olympus	1009.53	1094.45	1181.83
P21731	TBXA2R	UP000005640_9606_Olympus	44.1362	293.371	136.896
P21741	MDK	UP000005640_9606_Olympus	861.343	938.793	839.483
P21796	VDAC1	UP000005640_9606_Olympus	51383.1	53361.5	54430.4
P21912	SDHB	UP000005640_9606_Olympus	25329.4	26119.2	26876.9
P21926	CD9	UP000005640_9606_Olympus	1970.54	2161.12	1783.31
P21953	BCKDHB	UP000005640_9606_Olympus	1116.56	1115.93	1147.34
P21964	COMT	UP000005640_9606_Olympus	14243.8	14520.1	15137.1
P21980	TGM2	UP000005640_9606_Olympus	422.312	379.669	413.806
P22033	MMUT	UP000005640_9606_Olympus	6746.19	6703.66	7100.83
P22059	OSBP	UP000005640_9606_Olympus	8288.23	8243.26	8411.8
P22061	PCMT1	UP000005640_9606_Olympus	46007.5	47860.5	50036.3
P22087	FBL	UP000005640_9606_Olympus	33865.7	35536.1	36311.7
P22102	GART	UP000005640_9606_Olympus	77698.7	80310.9	82391.2
P22234	PAICS	UP000005640_9606_Olympus	82191.3	85210.4	87146.8
P22307	SCP2	UP000005640_9606_Olympus	22577.8	23183.8	24463.2
P22314	UBA1	UP000005640_9606_Olympus	74227.8	77404.8	78425.7
P22392	NME2	UP000005640_9606_Olympus	146812	148893	153292
P22413	ENPP1	UP000005640_9606_Olympus	2440.7	2187.53	2658.32
P22415	USF1	UP000005640_9606_Olympus	919.693	241.457	138.511
P22492	H1-6	UP000005640_9606_Olympus	1016.94	643.265	956.335
P22570	FDXR	UP000005640_9606_Olympus	8430.68	8747.72	8788.49
P22626	HNRNPA2B1	UP000005640_9606_Olympus	185351	189322	194834
P22670	RFX1	UP000005640_9606_Olympus	2084.31	2169.22	1932.42
P22681	CBL	UP000005640_9606_Olympus	3672.88	3653.03	3551.51
P22694	PRKACB	UP000005640_9606_Olympus	11056.9	11973	12303.8
P22695	UQCRC2	UP000005640_9606_Olympus	16238.9	16276.7	16769.2
P22830	FECH	UP000005640_9606_Olympus	3816.2	4159.64	3959.51
P23025	XPA	UP000005640_9606_Olympus	677.565	663.034	942.966
P23142	FBLN1	UP000005640_9606_Olympus	624.303	404.078	570.784
P23193	TCEA1	UP000005640_9606_Olympus	18987	19619.7	20329.4
P23229	ITGA6	UP000005640_9606_Olympus	702.66	632.788	676.314
P23246	SFPQ	UP000005640_9606_Olympus	98515.9	100821	103122
P23258	TUBG1	UP000005640_9606_Olympus	12200.6	13424.8	13233.1
P23284	PPIB	UP000005640_9606_Olympus	69594.4	70557.2	73343.7
P23368	ME2	UP000005640_9606_Olympus	5781.85	5914.35	5846.56
P23378	GLDC	UP000005640_9606_Olympus	834.382	917.939	967.657
P23381	WARS1	UP000005640_9606_Olympus	22625.1	24193	24080.7
P23396	RPS3	UP000005640_9606_Olympus	133335	138794	141470
P23434	GCSH	UP000005640_9606_Olympus	7358.06	4147.33	5498.72
P23443	RPS6KB1	UP000005640_9606_Olympus	4694.04	4591.04	4338.48
P23458	JAK1	UP000005640_9606_Olympus	1000.92	1128.16	1029.84
P23468	PTPRD	UP000005640_9606_Olympus	2050.17	2115.31	2125.11
P23470	PTPRG	UP000005640_9606_Olympus	786.139	828.015	822.408
P23471	PTPRZ1	UP000005640_9606_Olympus	214.323	169.242	136.791
P23511	NFYA	UP000005640_9606_Olympus	989.631	803.152	692.741
P23526	AHCY	UP000005640_9606_Olympus	116440	119716	122994
P23528	CFL1	UP000005640_9606_Olympus	208559	211936	217751
P23588	EIF4B	UP000005640_9606_Olympus	24095.4	24892.6	25552.5
P23610	F8A3	UP000005640_9606_Olympus	1573.44	1831.01	1616.95
P23634	ATP2B4	UP000005640_9606_Olympus	2871.52	2847.55	3083.42
P23677	ITPKA	UP000005640_9606_Olympus	196.108	110.357	264.742
P23743	DGKA	UP000005640_9606_Olympus	1007.35	998.242	1061.94
P23759;P23760	PAX7;PAX3	UP000005640_9606_Olympus	492.854	494.827	470.966
P23786	CPT2	UP000005640_9606_Olympus	2479.17	2534.3	2550.22
P23919	DTYMK	UP000005640_9606_Olympus	12106.6	12020.2	12588.1
P23921	RRM1	UP000005640_9606_Olympus	14258.3	14816.4	15375.5
P24043	LAMA2	UP000005640_9606_Olympus	3787.71	3483.81	3795.7
P24311	COX7B	UP000005640_9606_Olympus	229.275	351.137	245.567
P24386	CHM	UP000005640_9606_Olympus	4126.03	4921.71	3370.82
P24390	KDELR1	UP000005640_9606_Olympus	798.363	713.705	796.778
P24468	NR2F2	UP000005640_9606_Olympus	1868.36	1987.6	1946.57
P24534	EEF1B2	UP000005640_9606_Olympus	50646.7	51986.1	53083
P24539	ATP5PB	UP000005640_9606_Olympus	26409.6	26316.3	25599.1
P24666	ACP1	UP000005640_9606_Olympus	39309.2	42660.2	41861.1
P24723	PRKCH	UP000005640_9606_Olympus	248.939	134.486	198.484
P24752	ACAT1	UP000005640_9606_Olympus	47751.4	47760.6	51042.9
P24821	TNC	UP000005640_9606_Olympus	371.28	401.385	325.16
P24863	CCNC	UP000005640_9606_Olympus	994.759	1221.41	1039.39
P24928	POLR2A	UP000005640_9606_Olympus	8611.58	8686.1	9010.33
P24941	CDK2	UP000005640_9606_Olympus	14489.1	15357.6	15737.9
P25054	APC	UP000005640_9606_Olympus	333.959	365.584	386.802
P25098	GRK2	UP000005640_9606_Olympus	3209.61	3161.74	3228.14
P25205	MCM3	UP000005640_9606_Olympus	53500.9	55300.3	58494.7
P25208	NFYB	UP000005640_9606_Olympus	1075.26	1205.24	1250.07
P25325	MPST	UP000005640_9606_Olympus	10565.8	10973.5	11660.3
P25391	LAMA1	UP000005640_9606_Olympus	NaN	62.3627	84.6698
P25398	RPS12	UP000005640_9606_Olympus	59824.5	62077.1	61538.6
P25440	BRD2	UP000005640_9606_Olympus	5797.53	5967.6	6231.83
P25445	FAS	UP000005640_9606_Olympus	1805.71	1602.49	2586.86
P25490	YY1	UP000005640_9606_Olympus	7948.52	8872.42	8380.24
P25685	DNAJB1	UP000005640_9606_Olympus	10976	11133.2	12131
P25705	ATP5F1A	UP000005640_9606_Olympus	142290	142871	149207
P25786	PSMA1	UP000005640_9606_Olympus	35469.2	36516.7	37296.4
P25787	PSMA2	UP000005640_9606_Olympus	21376.1	22234.3	23359.3
P25788	PSMA3	UP000005640_9606_Olympus	42507.9	46133.1	46022.2
P25789	PSMA4	UP000005640_9606_Olympus	49887.3	49974.9	51392.8
P25963	NFKBIA	UP000005640_9606_Olympus	543.932	533.758	357.412
P26006	ITGA3	UP000005640_9606_Olympus	233.215	331.977	221.342
P26038	MSN	UP000005640_9606_Olympus	23567.2	24867.8	25407.8
P26045	PTPN3	UP000005640_9606_Olympus	360.017	248.381	415.564
P26196	DDX6	UP000005640_9606_Olympus	19602.7	19944.9	20547
P26358	DNMT1	UP000005640_9606_Olympus	12292.5	12687.7	12943.2
P26367	PAX6	UP000005640_9606_Olympus	685.48	557.072	801.284
P26368	U2AF2	UP000005640_9606_Olympus	54590.7	56210.8	58164
P26373	RPL13	UP000005640_9606_Olympus	140189	141078	147607
P26374	CHML	UP000005640_9606_Olympus	932.492	1201.58	1154.11
P26440	IVD	UP000005640_9606_Olympus	6126.26	6292.73	6629.93
P26572	MGAT1	UP000005640_9606_Olympus	771.914	995.866	888.753
P26583	HMGB2	UP000005640_9606_Olympus	43761.8	43758.6	44600
P26599	PTBP1	UP000005640_9606_Olympus	60523.4	61165.3	62751.6
P26639	TARS1	UP000005640_9606_Olympus	54537.1	56084.8	57636.2
P26640	VARS1	UP000005640_9606_Olympus	15893.1	16514.1	16750.9
P26641	EEF1G	UP000005640_9606_Olympus	95021.9	97071	99734.9
P26885	FKBP2	UP000005640_9606_Olympus	7446.72	6851.86	7303.7
P26992	CNTFR	UP000005640_9606_Olympus	652.811	643.37	678.406
P27037	ACVR2A	UP000005640_9606_Olympus	57.2154	157.076	NaN
P27105	STOM	UP000005640_9606_Olympus	1837.11	1860.56	1668.77
P27144	AK4	UP000005640_9606_Olympus	12985.7	14001.7	13905.9
P27338	MAOB	UP000005640_9606_Olympus	45.648	125.133	175.861
P27348	YWHAQ	UP000005640_9606_Olympus	39669.6	39569.2	41851.8
P27361	MAPK3	UP000005640_9606_Olympus	12427.8	12837.3	13254.4
P27448	MARK3	UP000005640_9606_Olympus	2601.38	2709.96	2801.97
P27449	ATP6V0C	UP000005640_9606_Olympus	9777.12	9875.76	10043.7
P27540	ARNT	UP000005640_9606_Olympus	985.687	909.993	942.992
P27544	CERS1	UP000005640_9606_Olympus	1348.2	2301.74	1651.65
P27635	RPL10	UP000005640_9606_Olympus	41975.7	41919.8	44425.4
P27694	RPA1	UP000005640_9606_Olympus	22705.2	23224.9	24988.1
P27695	APEX1	UP000005640_9606_Olympus	25174.3	25852.8	27084.7
P27707	DCK	UP000005640_9606_Olympus	3247.3	3553.01	3623.7
P27708	CAD	UP000005640_9606_Olympus	40170.6	41783.6	42817.8
P27797	CALR	UP000005640_9606_Olympus	70853.6	71942.9	75094
P27816	MAP4	UP000005640_9606_Olympus	17192.1	17851.9	18752.6
P27824	CANX	UP000005640_9606_Olympus	84320	85028.7	88104.2
P27986	PIK3R1	UP000005640_9606_Olympus	745.169	770.649	780.519
P27987;Q96DU7	ITPKB;ITPKC	UP000005640_9606_Olympus	119.214	132.548	184.833
P28066	PSMA5	UP000005640_9606_Olympus	30581.4	32428.5	32418.5
P28070	PSMB4	UP000005640_9606_Olympus	25553.9	26536.9	26624.6
P28072	PSMB6	UP000005640_9606_Olympus	32132.8	32821.9	33903.8
P28074	PSMB5	UP000005640_9606_Olympus	47665.7	48632.1	49338.4
P28161	GSTM2	UP000005640_9606_Olympus	19520.5	19029.7	19821.7
P28288	ABCD3	UP000005640_9606_Olympus	11813.1	12253.9	12073.6
P28289	TMOD1	UP000005640_9606_Olympus	1040.02	1283.58	1329.39
P28290	ITPRID2	UP000005640_9606_Olympus	839.926	815.18	964.447
P28331	NDUFS1	UP000005640_9606_Olympus	18352.3	18480.8	18875.9
P28340	POLD1	UP000005640_9606_Olympus	30370.5	31340.4	32817.2
P28347	TEAD1	UP000005640_9606_Olympus	1359.39	1381.41	1346.62
P28370	SMARCA1	UP000005640_9606_Olympus	3671.71	3847.87	4105.07
P28482	MAPK1	UP000005640_9606_Olympus	28691.4	29079	29101.3
P28676	GCA	UP000005640_9606_Olympus	5263.22	5451.42	5614.7
P28702	RXRB	UP000005640_9606_Olympus	1682.51	1509.63	1661.59
P28715	ERCC5	UP000005640_9606_Olympus	599.934	702.303	667.479
P28749	RBL1	UP000005640_9606_Olympus	634.184	717.076	547.609
P28799	GRN	UP000005640_9606_Olympus	1137.79	1096.69	863.397
P28838	LAP3	UP000005640_9606_Olympus	24409.1	24976	26159.8
P29083	GTF2E1	UP000005640_9606_Olympus	3231.63	3168.67	3058.72
P29084	GTF2E2	UP000005640_9606_Olympus	2132.09	2133.77	2092.98
P29122	PCSK6	UP000005640_9606_Olympus	9243.57	8617.49	9097.73
P29144	TPP2	UP000005640_9606_Olympus	7221.79	7504.23	7671.1
P29218	IMPA1	UP000005640_9606_Olympus	16222.9	15794.2	16290.3
P29279	CCN2	UP000005640_9606_Olympus	67.8059	10.7724	NaN
P29317	EPHA2	UP000005640_9606_Olympus	914.71	835.838	888.5
P29323	EPHB2	UP000005640_9606_Olympus	1098.81	1018.15	1389.07
P29353	SHC1	UP000005640_9606_Olympus	1459.74	1486.43	1473.99
P29372	MPG	UP000005640_9606_Olympus	5279.74	4965.99	5223.01
P29373	CRABP2	UP000005640_9606_Olympus	7511.43	7974.72	7837.69
P29375	KDM5A	UP000005640_9606_Olympus	759.04	616.36	651.08
P29401	TKT	UP000005640_9606_Olympus	53775.1	56195.5	57465.2
P29536	LMOD1	UP000005640_9606_Olympus	493.31	654.016	584.941
P29558	RBMS1	UP000005640_9606_Olympus	3773.98	4050.24	4394.98
P29590	PML	UP000005640_9606_Olympus	2150.46	2150.3	2317.65
P29597	TYK2	UP000005640_9606_Olympus	1627.48	1899.11	1567.95
P29692	EEF1D	UP000005640_9606_Olympus	77560.1	79709.6	82741.6
P29966	MARCKS	UP000005640_9606_Olympus	21707.2	22262.8	22357.5
P29992	GNA11	UP000005640_9606_Olympus	7627.07	7702.51	8921.95
P30038	ALDH4A1	UP000005640_9606_Olympus	2101	2433.79	2613.26
P30039	PBLD	UP000005640_9606_Olympus	971.83	994.722	1202.52
P30040	ERP29	UP000005640_9606_Olympus	40082.9	40550.5	42723.2
P30041	PRDX6	UP000005640_9606_Olympus	132893	138346	142124
P30043	BLVRB	UP000005640_9606_Olympus	10855.4	11146.6	11688.3
P30044	PRDX5	UP000005640_9606_Olympus	50712.5	49919.3	52295.9
P30046	DDT	UP000005640_9606_Olympus	75973	78742.5	81476
P30047	GCHFR	UP000005640_9606_Olympus	10350.4	493.432	579.971
P30048	PRDX3	UP000005640_9606_Olympus	126011	127727	132862
P30049	ATP5F1D	UP000005640_9606_Olympus	15272.7	16502.3	16124
P30050	RPL12	UP000005640_9606_Olympus	57326.7	58948	59835.4
P30084	ECHS1	UP000005640_9606_Olympus	25858.1	26675	27318.3
P30085	CMPK1	UP000005640_9606_Olympus	18641.4	19229.2	20160.9
P30086	PEBP1	UP000005640_9606_Olympus	49359.6	50610.4	51660.5
P30101	PDIA3	UP000005640_9606_Olympus	103687	106818	107296
P30153	PPP2R1A	UP000005640_9606_Olympus	50885.9	53071.5	55121.6
P30154	PPP2R1B	UP000005640_9606_Olympus	2349.12	2368.02	2331.62
P30260	CDC27	UP000005640_9606_Olympus	3224.45	3537.72	3614.87
P30291	WEE1	UP000005640_9606_Olympus	172.843	274.839	202.356
P30307	CDC25C	UP000005640_9606_Olympus	1601.97	1483.8	1439.3
P30405	PPIF	UP000005640_9606_Olympus	10537.4	10231.3	11064.1
P30414	NKTR	UP000005640_9606_Olympus	1074.65	1005.6	1217.45
P30419	NMT1	UP000005640_9606_Olympus	21938.7	22284.5	23842.3
P30519	HMOX2	UP000005640_9606_Olympus	11016	11204.2	11841.9
P30520	ADSS2	UP000005640_9606_Olympus	51901.5	51759.3	52154.7
P30533	LRPAP1	UP000005640_9606_Olympus	3338.93	3500.83	3439.49
P30536	TSPO	UP000005640_9606_Olympus	4486.55	4248.45	4738.26
P30566	ADSL	UP000005640_9606_Olympus	28565.4	29487.8	30027.6
P30613	PKLR	UP000005640_9606_Olympus	4661.94	4907.49	2367.52
P30622	CLIP1	UP000005640_9606_Olympus	1428.35	1599.72	1509.67
P30626	SRI	UP000005640_9606_Olympus	48392.8	48718.7	50374.3
P30740	SERPINB1	UP000005640_9606_Olympus	2312.05	2448.05	2471.98
P30825	SLC7A1	UP000005640_9606_Olympus	14543.6	15283.9	15640.9
P30837	ALDH1B1	UP000005640_9606_Olympus	21337.4	22180.7	22541.6
P30876	POLR2B	UP000005640_9606_Olympus	8667.49	8938.4	9314.73
P31040	SDHA	UP000005640_9606_Olympus	22466.4	23086.9	24183.3
P31146	CORO1A	UP000005640_9606_Olympus	1235.67	1322.39	1205.57
P31150	GDI1	UP000005640_9606_Olympus	21377.9	21897.3	22126
P31153	MAT2A	UP000005640_9606_Olympus	23979.9	25673.6	25017.7
P31260	HOXA10	UP000005640_9606_Olympus	1783.97	2060.02	1671.98
P31271	HOXA13	UP000005640_9606_Olympus	1319.76	491.848	419.745
P31274	HOXC9	UP000005640_9606_Olympus	308.118	238.201	265.158
P31276	HOXC13	UP000005640_9606_Olympus	NaN	314.619	104.878
P31321	PRKAR1B	UP000005640_9606_Olympus	674.994	332.961	402.933
P31323	PRKAR2B	UP000005640_9606_Olympus	2207.46	2243.09	2334.66
P31327	CPS1	UP000005640_9606_Olympus	7004.38	6651.29	7413.69
P31350	RRM2	UP000005640_9606_Olympus	9395.12	9320.8	10110
P31431	SDC4	UP000005640_9606_Olympus	140.927	42.4461	120.538
P31483	TIA1	UP000005640_9606_Olympus	21421.6	22567.7	23541.6
P31629	HIVEP2	UP000005640_9606_Olympus	151.135	170.85	273.503
P31689	DNAJA1	UP000005640_9606_Olympus	17674	17473.6	18292.2
P31749	AKT1	UP000005640_9606_Olympus	1265.62	1574.03	1347.99
P31751	AKT2	UP000005640_9606_Olympus	1790.18	1592.98	1746.88
P31930	UQCRC1	UP000005640_9606_Olympus	32161.4	33456.5	34675.9
P31937	HIBADH	UP000005640_9606_Olympus	10017.1	9588.21	9988.43
P31939	ATIC	UP000005640_9606_Olympus	49050.8	49742.4	51435.7
P31941;Q9UH17	APOBEC3A;APOBEC3B	UP000005640_9606_Olympus	279.86	130.258	189.955
P31942	HNRNPH3	UP000005640_9606_Olympus	27828.4	28718.4	28897.9
P31943	HNRNPH1	UP000005640_9606_Olympus	71127	72948.5	74162.9
P31946	YWHAB	UP000005640_9606_Olympus	53863.2	54420.8	54580.2
P31948	STIP1	UP000005640_9606_Olympus	108291	111180	114454
P31949	S100A11	UP000005640_9606_Olympus	15250.2	15750.6	15202.2
P32019	INPP5B	UP000005640_9606_Olympus	611.886	824.987	612.836
P32119	PRDX2	UP000005640_9606_Olympus	74825.7	77984.9	80706.4
P32121	ARRB2	UP000005640_9606_Olympus	2844.31	2764.58	2902.48
P32189	GK	UP000005640_9606_Olympus	3273.7	3327.15	3171.82
P32321	DCTD	UP000005640_9606_Olympus	3035.28	3469.64	2980.9
P32322	PYCR1	UP000005640_9606_Olympus	21758	22988	22835.4
P32519	ELF1	UP000005640_9606_Olympus	757.554	762.803	642.495
P32780	GTF2H1	UP000005640_9606_Olympus	1373.21	1519.31	1375.87
P32856	STX2	UP000005640_9606_Olympus	330.985	358.794	233.024
P32929	CTH	UP000005640_9606_Olympus	18522.3	18339.6	19370.5
P32969	RPL9P9	UP000005640_9606_Olympus	72962.1	73164.1	77177
P33121	ACSL1	UP000005640_9606_Olympus	2603.87	2497.86	2742.65
P33176	KIF5B	UP000005640_9606_Olympus	16910.8	16556.1	17218.5
P33240	CSTF2	UP000005640_9606_Olympus	18537.2	19652.1	19065.9
P33316	DUT	UP000005640_9606_Olympus	37792.6	39584	41623.3
P33527	ABCC1	UP000005640_9606_Olympus	1679.87	1567.91	1555.1
P33552	CKS2	UP000005640_9606_Olympus	1361.51	1396.58	1562.81
P33908	MAN1A1	UP000005640_9606_Olympus	2193.76	2225.85	2304.66
P33947	KDELR2	UP000005640_9606_Olympus	417.64	514.254	256.955
P33981	TTK	UP000005640_9606_Olympus	1519.06	1693.44	1883.34
P33991	MCM4	UP000005640_9606_Olympus	34994.7	34803.5	36481
P33992	MCM5	UP000005640_9606_Olympus	40147.9	41090.5	42598.2
P33993	MCM7	UP000005640_9606_Olympus	40226.7	41509.2	43429.8
P34059	GALNS	UP000005640_9606_Olympus	292.377	376.277	386.829
P34741	SDC2	UP000005640_9606_Olympus	113.423	34.5261	144.032
P34896	SHMT1	UP000005640_9606_Olympus	7517.4	7910.66	7658.76
P34897	SHMT2	UP000005640_9606_Olympus	77116.8	79258.4	81634.4
P34913	EPHX2	UP000005640_9606_Olympus	938.73	1055.57	1019.06
P34932	HSPA4	UP000005640_9606_Olympus	40830.4	41745.8	43113.5
P34949	MPI	UP000005640_9606_Olympus	10680.6	10738.8	11215.9
P35052	GPC1	UP000005640_9606_Olympus	567.49	534.632	734.511
P35080	PFN2	UP000005640_9606_Olympus	16426.4	16692.3	16898
P35219	CA8	UP000005640_9606_Olympus	3528.11	3162.4	3434.85
P35221	CTNNA1	UP000005640_9606_Olympus	4053.4	4395.28	4337.73
P35222	CTNNB1	UP000005640_9606_Olympus	1865.72	1875.32	2232.91
P35226	BMI1	UP000005640_9606_Olympus	2669.73	2210.04	2605.8
P35228	NOS2	UP000005640_9606_Olympus	14468.7	14614	14498.3
P35232	PHB1	UP000005640_9606_Olympus	61063.5	62233.4	64289.9
P35237	SERPINB6	UP000005640_9606_Olympus	10429.4	11069.2	11069.3
P35240	NF2	UP000005640_9606_Olympus	1748.48	1745.73	2076.87
P35241	RDX	UP000005640_9606_Olympus	60214.3	60495	62713.3
P35244	RPA3	UP000005640_9606_Olympus	21121.7	21326.2	22252.1
P35249	RFC4	UP000005640_9606_Olympus	14002.3	13989.5	14446.1
P35250	RFC2	UP000005640_9606_Olympus	9121.01	9106.11	9438.5
P35251	RFC1	UP000005640_9606_Olympus	7280.3	7784.3	7751.37
P35268	RPL22	UP000005640_9606_Olympus	73512.4	74565.6	74445.4
P35269	GTF2F1	UP000005640_9606_Olympus	7921.08	7758.54	8093.44
P35270	SPR	UP000005640_9606_Olympus	8846.48	8822.31	8163.52
P35453	HOXD13	UP000005640_9606_Olympus	497.276	461.831	486.093
P35520	CBS	UP000005640_9606_Olympus	27420.5	27739.6	28579.6
P35573	AGL	UP000005640_9606_Olympus	10368.2	10859.5	11344.4
P35579	MYH9	UP000005640_9606_Olympus	23127.6	23868.3	24658.1
P35580	MYH10	UP000005640_9606_Olympus	21927.2	22189.7	23264.2
P35606	COPB2	UP000005640_9606_Olympus	19682.2	20504.3	21059.6
P35610	SOAT1	UP000005640_9606_Olympus	2114.69	2086.43	2010.37
P35611	ADD1	UP000005640_9606_Olympus	8475.14	9180.74	9061.31
P35612	ADD2	UP000005640_9606_Olympus	1982.02	1953.77	1829.4
P35613	BSG	UP000005640_9606_Olympus	66800.2	67876.6	70488.8
P35625	TIMP3	UP000005640_9606_Olympus	870.763	1061.35	726.417
P35626	GRK3	UP000005640_9606_Olympus	205.163	113.583	132.317
P35637	FUS	UP000005640_9606_Olympus	36793.2	36936.3	38495.2
P35658	NUP214	UP000005640_9606_Olympus	5811.4	5922.97	6378.67
P35659	DEK	UP000005640_9606_Olympus	44087.1	45456.4	47452.1
P35670	ATP7B	UP000005640_9606_Olympus	603.127	566.09	662.27
P35711	SOX5	UP000005640_9606_Olympus	848.449	1414.36	1118.57
P35754	GLRX	UP000005640_9606_Olympus	2777.62	2327.81	2724.14
P35790	CHKA	UP000005640_9606_Olympus	1108.19	1033.67	1021.12
P35813	PPM1A	UP000005640_9606_Olympus	6405.73	6518.16	6519.24
P35914	HMGCL	UP000005640_9606_Olympus	3222.03	3725.4	3690.05
P35916	FLT4	UP000005640_9606_Olympus	320.344	217.411	361.203
P35998	PSMC2	UP000005640_9606_Olympus	35083.3	35444.6	37652
P36021	SLC16A2	UP000005640_9606_Olympus	461.462	254.983	306.612
P36383	GJC1	UP000005640_9606_Olympus	161.38	199.225	205.065
P36402;Q9NQB0;Q9UJU2	TCF7;TCF7L2;LEF1	UP000005640_9606_Olympus	704.584	1200.16	1109.68
P36404	ARL2	UP000005640_9606_Olympus	8678.39	8487.1	9004.11
P36405	ARL3	UP000005640_9606_Olympus	24527.2	25034.9	24866.1
P36406	TRIM23	UP000005640_9606_Olympus	7969.37	5555.38	7206.38
P36507	MAP2K2	UP000005640_9606_Olympus	10419.3	12092.7	11488.6
P36542	ATP5F1C	UP000005640_9606_Olympus	42575.6	44734.8	46277.4
P36543	ATP6V1E1	UP000005640_9606_Olympus	10647.2	10689.6	10527
P36551	CPOX	UP000005640_9606_Olympus	20195.4	22723.5	22016.9
P36578	RPL4	UP000005640_9606_Olympus	114113	116028	118356
P36639	NUDT1	UP000005640_9606_Olympus	2034.04	1635.05	2029.06
P36776	LONP1	UP000005640_9606_Olympus	15253.1	15936.2	16471
P36871	PGM1	UP000005640_9606_Olympus	21328.4	21419.7	22333.4
P36873	PPP1CC	UP000005640_9606_Olympus	16749	17817.3	17560.4
P36894	BMPR1A	UP000005640_9606_Olympus	21.6905	44.0987	40.1654
P36896	ACVR1B	UP000005640_9606_Olympus	281.661	396.696	452.897
P36897	TGFBR1	UP000005640_9606_Olympus	390.05	368.16	350.023
P36915	GNL1	UP000005640_9606_Olympus	6942.92	7194.18	7135.25
P36954	POLR2I	UP000005640_9606_Olympus	2483.98	2509	2576.44
P36955	SERPINF1	UP000005640_9606_Olympus	227.042	215.893	507.577
P36956	SREBF1	UP000005640_9606_Olympus	188.565	516.467	215.899
P36957	DLST	UP000005640_9606_Olympus	22913.2	23104	24747.6
P36969	GPX4	UP000005640_9606_Olympus	4107.71	4290.89	4448.81
P37108	SRP14	UP000005640_9606_Olympus	32262.4	32083.8	33906.4
P37198	NUP62	UP000005640_9606_Olympus	4695.02	5148.27	5342.07
P37235	HPCAL1	UP000005640_9606_Olympus	1552.08	1699.34	1713
P37268	FDFT1	UP000005640_9606_Olympus	968.931	885.98	913.893
P37275	ZEB1	UP000005640_9606_Olympus	657.885	704.545	793.024
P37802	TAGLN2	UP000005640_9606_Olympus	65066.4	65671.9	67899.3
P37837	TALDO1	UP000005640_9606_Olympus	77484.7	79385.7	81886.7
P37840	SNCA	UP000005640_9606_Olympus	3355.81	3563.18	3575.11
P38117	ETFB	UP000005640_9606_Olympus	40138.3	41971	43475.2
P38159	RBMX	UP000005640_9606_Olympus	67988.1	69965.8	72094
P38398	BRCA1	UP000005640_9606_Olympus	1647.15	1934.6	1733.5
P38432	COIL	UP000005640_9606_Olympus	5662.82	5684.06	6169.52
P38435	GGCX	UP000005640_9606_Olympus	2276.39	2382.53	2294.54
P38571	LIPA	UP000005640_9606_Olympus	2515.77	3084.06	3590.54
P38606	ATP6V1A	UP000005640_9606_Olympus	16611.5	16810.1	17906.2
P38646	HSPA9	UP000005640_9606_Olympus	102142	106698	109973
P38919	EIF4A3	UP000005640_9606_Olympus	67503.9	67469.6	69433.8
P38935	IGHMBP2	UP000005640_9606_Olympus	2161.63	2226.51	2442.07
P39019	RPS19	UP000005640_9606_Olympus	100621	102758	103655
P39023	RPL3	UP000005640_9606_Olympus	52992.8	54306.6	56180.6
P39060	COL18A1	UP000005640_9606_Olympus	413.312	361.618	508.378
P39210	MPV17	UP000005640_9606_Olympus	1394.86	1248.99	1046.97
P39656	DDOST	UP000005640_9606_Olympus	38869.8	39497.7	40435.6
P39687	ANP32A	UP000005640_9606_Olympus	74973.5	75194.8	76423.1
P39748	FEN1	UP000005640_9606_Olympus	34220.7	34653.5	36774.8
P39880	CUX1	UP000005640_9606_Olympus	4202.47	4183.21	4512.98
P40121	CAPG	UP000005640_9606_Olympus	708.081	677.328	834.856
P40123	CAP2	UP000005640_9606_Olympus	2155.01	2229.72	2332.5
P40222	TXLNA	UP000005640_9606_Olympus	10560.7	10966.1	11100.7
P40227	CCT6A	UP000005640_9606_Olympus	62042.2	63530.3	65843.9
P40337	VHL	UP000005640_9606_Olympus	1013.61	965.55	1092.24
P40394	ADH7	UP000005640_9606_Olympus	86.6648	86.3112	135.933
P40424	PBX1	UP000005640_9606_Olympus	773.399	679.576	1012.88
P40425	PBX2	UP000005640_9606_Olympus	2395.87	2611.12	2055.49
P40426	PBX3	UP000005640_9606_Olympus	209.625	117.729	155.02
P40429	RPL13A	UP000005640_9606_Olympus	102459	105840	106334
[truncated: 6,148 more rows]

## Sheet: SNV18_200ng_5min
PG.ProteinGroups	PG.Genes	PG.FastaFiles	[1] 25052023_HeK_200ng_Tritation-180SPD_01_20230525155651.raw.PG.Quantity	[2] 25052023_HeK_200ng_Tritation-180SPD_02_20230525160533.raw.PG.Quantity	[3] 25052023_HeK_200ng_Tritation-180SPD_03_20230525161412.raw.PG.Quantity
A0A024R1R8;Q9Y2S6	hCG_2014768;TMA7	UP000005640_9606_Olympus	6956.13	5498.18	5054.32
A0A087X1C1;P0CG34;P0CG35	TMSB15B;TMSB15A;TMSB15B	UP000005640_9606_Olympus	2059.62	1817.16	2077.4
A0A0B4J2D5;P0DPI2	GATD3B;GATD3	UP000005640_9606_Olympus	4642.98	4309.07	4169.25
A0A0B4J2E5;Q15269	LOC102724159;PWP2	UP000005640_9606_Olympus	4894.94	4373.4	4486.46
A0A1W2PPD8;B2RXH2;Q6B0I6	KDM4F;KDM4E;KDM4D	UP000005640_9606_Olympus	180.062	237.059	200.142
A0A1W2PQ72	LOC100421372	UP000005640_9606_Olympus	119.788	153.503	147.894
A0A3B3IRV3	MCTS2	UP000005640_9606_Olympus	551.73	975.095	834.993
A0A590UK10;Q6ZSZ5	ARHGEF18	UP000005640_9606_Olympus	1765.49	1497.98	1701.63
A0AVF1	TTC26	UP000005640_9606_Olympus	283.376	426.128	366.057
A0AVT1	UBA6	UP000005640_9606_Olympus	3467.69	3397.39	3116.39
A0FGR8	ESYT2	UP000005640_9606_Olympus	1423.35	1303.35	1328.24
A0JLT2	MED19	UP000005640_9606_Olympus	253.099	265.976	179.565
A0MZ66	SHTN1	UP000005640_9606_Olympus	857.689	861.164	854.197
A0PJW6	TMEM223	UP000005640_9606_Olympus	409.242	478.681	435.59
A1KXE4	FAM168B	UP000005640_9606_Olympus	313.364	428.725	462.445
A1L020	MEX3A	UP000005640_9606_Olympus	180.151	79.589	110.344
A1L0T0	ILVBL	UP000005640_9606_Olympus	1560.96	1132.85	1355.97
A1L390	PLEKHG3	UP000005640_9606_Olympus	154.658	221.407	191.745
A1X283	SH3PXD2B	UP000005640_9606_Olympus	1389.79	1207.19	1298.75
A1XBS5	CIBAR1	UP000005640_9606_Olympus	193.574	84.5698	210.278
A2RRP1	NBAS	UP000005640_9606_Olympus	975.028	1073.79	998.88
A2RTX5	TARS3	UP000005640_9606_Olympus	249.747	285.782	229.738
A2RU49	HYKK	UP000005640_9606_Olympus	294.715	173.905	220.659
A2RUC4	TYW5	UP000005640_9606_Olympus	86.224	116.943	154.805
A3KMH1	VWA8	UP000005640_9606_Olympus	604.884	537.993	551.493
A3KN83	SBNO1	UP000005640_9606_Olympus	697.357	655.05	604.799
A4D1E9	GTPBP10	UP000005640_9606_Olympus	1705.55	1578.88	1570.75
A4D1P6	WDR91	UP000005640_9606_Olympus	820.756	803.081	737.565
A4D1S0	KLRG2	UP000005640_9606_Olympus	112.125	62.3238	170.772
A4D1U4	DENND11	UP000005640_9606_Olympus	NaN	57.177	141.604
A5D8V6	VPS37C	UP000005640_9606_Olympus	750.025	526.933	464.879
A5PLN9	TRAPPC13	UP000005640_9606_Olympus	958.83	531.428	647.301
A5YKK6	CNOT1	UP000005640_9606_Olympus	3055.73	2914	3010.45
A6NCE7;Q9GZQ8	MAP1LC3B2;MAP1LC3B	UP000005640_9606_Olympus	1699.31	1736.87	1437.35
A6NDG6	PGP	UP000005640_9606_Olympus	5074.43	4181.61	3793
A6NDU8	RIMOC1	UP000005640_9606_Olympus	534.835	472.574	405.882
A6NED2	RCCD1	UP000005640_9606_Olympus	442.649	452.882	355.096
A6NFI3	ZNF316	UP000005640_9606_Olympus	118.696	77.1387	155.222
A6NHL2	TUBAL3	UP000005640_9606_Olympus	161.918	143.371	138.207
A6NHR9	SMCHD1	UP000005640_9606_Olympus	876.44	870.696	834.512
A6NHX0	CASTOR2	UP000005640_9606_Olympus	321.782	285.848	319.396
A6NIH7	UNC119B	UP000005640_9606_Olympus	1007.15	1053.02	1234.35
A6NJ78	METTL15	UP000005640_9606_Olympus	489.075	310.285	429.029
A6NKD9	CCDC85C	UP000005640_9606_Olympus	318.809	347.365	355.735
A6NKF1	SAC3D1	UP000005640_9606_Olympus	452.378	437.598	360.079
A7E2V4	ZSWIM8	UP000005640_9606_Olympus	291.233	293.573	250.342
A8CG34	POM121C	UP000005640_9606_Olympus	1696.27	1534.56	1552.87
A8MPP1	DDX11L8	UP000005640_9606_Olympus	274.521	260.326	236.973
A8MTT3	CEBPZOS	UP000005640_9606_Olympus	893.652	939.073	1010.42
A8MVW0;Q5VUB5	FAM171A2;FAM171A1	UP000005640_9606_Olympus	301.557	453.595	470.302
A8MW92	PHF20L1	UP000005640_9606_Olympus	313.188	237.776	271.424
A8MWA6	FAM90A22	UP000005640_9606_Olympus	518.848	494.137	449.529
A8MWD9;P62308	SNRPGP15;SNRPG	UP000005640_9606_Olympus	14322.4	13994.6	14952.1
A8MXV4	NUDT19	UP000005640_9606_Olympus	1197.97	1089.4	1057.16
A8MYZ6;P98177;Q12778	FOXO6;FOXO4;FOXO1	UP000005640_9606_Olympus	206.546	110.866	321.397
B2RTY4	MYO9A	UP000005640_9606_Olympus	540.259	387.323	428.013
B3KNS4	ERVK3-1	UP000005640_9606_Olympus	375.446	286.716	407.224
B5ME19;Q99613	EIF3CL;EIF3C	UP000005640_9606_Olympus	12221.3	11412.6	11174.2
B7ZAQ6;P0CG08	GPR89A;GPR89B	UP000005640_9606_Olympus	483.641	602.077	504.419
B9A064	IGLL5	UP000005640_9606_Olympus	1029.06	920.48	1053.19
C4AMC7;Q6VEQ5	WASH3P;WASH2P	UP000005640_9606_Olympus	1191.51	852.784	1100.84
C9JA33;Q8IXS6	PALM2AKAP2;PALM2	UP000005640_9606_Olympus	24.6975	40.5661	74.9215
C9JLW8	MCRIP1	UP000005640_9606_Olympus	3194.17	3166.63	3263.36
CON__A2A4G1;CON__P02533;CON__P02535-1;CON__P08779;CON__P13645;CON__Q148H6;CON__Q3ZAW8;CON__Q7Z3Y7;CON__Q7Z3Y8;CON__Q7Z3Y9;CON__Q7Z3Z0;CON__Q9Z2K1;P02533;P08779;P13645;Q7Z3Y7;Q7Z3Y8;Q7Z3Y9;Q7Z3Z0	TREMBL:A2A4G1;SWISS-PROT:P02533;SWISS-PROT:P02535-1;SWISS-PROT:P08779;SWISS-PROT:P13645;TREMBL:Q148H6;TREMBL:Q3ZAW8;Q9EQD6;Q9EQD7;SWISS-PROT:Q7Z3Y7;SWISS-PROT:Q7Z3Y8;SWISS-PROT:Q7Z3Y9;SWISS-PROT:Q7Z3Z0;SWISS-PROT:Q9Z2K1;KRT14;KRT16;KRT10;KRT28;KRT27;KRT26;KRT25	contaminants_for_Spectronaut;contaminants_for_Spectronaut;contaminants_for_Spectronaut;contaminants_for_Spectronaut;contaminants_for_Spectronaut;contaminants_for_Spectronaut;contaminants_for_Spectronaut;contaminants_for_Spectronaut;contaminants_for_Spectronaut;contaminants_for_Spectronaut;contaminants_for_Spectronaut;contaminants_for_Spectronaut;UP000005640_9606_Olympus;UP000005640_9606_Olympus;U…	192.79	179.214	222.2
CON__A2I7N0	TREMBL:A2I7N0;Q28922;Q3ZEJ6	contaminants_for_Spectronaut	5118.89	4773	4970.9
CON__A2I7N3	TREMBL:A2I7N3;Q27984	contaminants_for_Spectronaut	2740.75	1849.75	2038.49
CON__ENSEMBL:ENSBTAP00000006074	(Bos	contaminants_for_Spectronaut	309.969	364.48	222.71
CON__ENSEMBL:ENSBTAP00000007350	(Bos	contaminants_for_Spectronaut	1099.38	1016.42	913.83
CON__ENSEMBL:ENSBTAP00000013050	(Bos	contaminants_for_Spectronaut	256.26	247.297	156.923
CON__ENSEMBL:ENSBTAP00000014147	(Bos	contaminants_for_Spectronaut	564.316	382.586	426.473
CON__ENSEMBL:ENSBTAP00000016046	(Bos	contaminants_for_Spectronaut	1127.9	1052.81	923.516
CON__ENSEMBL:ENSBTAP00000018229	(Bos	contaminants_for_Spectronaut	7352.34	6689.86	6924.92
CON__ENSEMBL:ENSBTAP00000018574	(Bos	contaminants_for_Spectronaut	2800.55	2704.58	2813.36
CON__ENSEMBL:ENSBTAP00000023402	(Bos	contaminants_for_Spectronaut	280.053	279.446	250.182
CON__ENSEMBL:ENSBTAP00000024146	(Bos	contaminants_for_Spectronaut	19822.6	18525.2	18533.9
CON__ENSEMBL:ENSBTAP00000024462	(Bos	contaminants_for_Spectronaut	2543.15	2240.36	2515.53
CON__ENSEMBL:ENSBTAP00000032840	(Bos	contaminants_for_Spectronaut	1049.58	1084.35	1048.72
CON__ENSEMBL:ENSBTAP00000034412	(Bos	contaminants_for_Spectronaut	1192.48	1161.25	989.965
CON__ENSEMBL:ENSBTAP00000037665	(Bos	contaminants_for_Spectronaut	810.738	958.425	761.23
CON__ENSEMBL:ENSBTAP00000038329	(Bos	contaminants_for_Spectronaut	1443.69	1367.02	695.363
CON__P00735;P00734	SWISS-PROT:P00735;F2	contaminants_for_Spectronaut;UP000005640_9606_Olympus	479.069	482.143	480.848
CON__P00761	SWISS-PROT:P00761|TRYP_PIG	contaminants_for_Spectronaut	25619.1	23194.8	23326
CON__P00978	SWISS-PROT:P00978	contaminants_for_Spectronaut	2598.06	2248.18	2510.3
CON__P01030	SWISS-PROT:P01030	contaminants_for_Spectronaut	3283.32	2963.6	3347.88
CON__P01044-1	SWISS-PROT:P01044-1	contaminants_for_Spectronaut	6372.46	6488.56	5656
CON__P01045-1	SWISS-PROT:P01045-1	contaminants_for_Spectronaut	937.543	1014.58	1317.02
CON__P01966	SWISS-PROT:P01966	contaminants_for_Spectronaut	2604.22	2195.6	2304.52
CON__P02070	SWISS-PROT:P02070	contaminants_for_Spectronaut	363.385	211.219	194.239
CON__P02584	SWISS-PROT:P02584	contaminants_for_Spectronaut	46675.9	41820	43430.4
CON__P02672	SWISS-PROT:P02672	contaminants_for_Spectronaut	89.2939	28.2298	17.9073
CON__P02768-1;P02768	SWISS-PROT:P02768-1;ALB	contaminants_for_Spectronaut;UP000005640_9606_Olympus	158.519	163.15	80.3382
CON__P02769	SWISS-PROT:P02769	contaminants_for_Spectronaut	106310	97425	101157
CON__P04258	SWISS-PROT:P04258	contaminants_for_Spectronaut	326.573	286.3	227.598
CON__P04264;P04264	SWISS-PROT:P04264;KRT1	contaminants_for_Spectronaut;UP000005640_9606_Olympus	399.17	374.427	353.733
CON__P05787;P05787	SWISS-PROT:P05787;KRT8	contaminants_for_Spectronaut;UP000005640_9606_Olympus	8763.78	8071.48	8536.47
CON__P06868	SWISS-PROT:P06868	contaminants_for_Spectronaut	775.32	709.035	668.214
CON__P07224	SWISS-PROT:P07224	contaminants_for_Spectronaut	476.309	514.715	659.859
CON__P12763	SWISS-PROT:P12763	contaminants_for_Spectronaut	66187.3	65748.5	67694.8
CON__P15497	SWISS-PROT:P15497	contaminants_for_Spectronaut	26393.8	25697.2	25734.5
CON__P15636	SWISS-PROT:P15636	contaminants_for_Spectronaut	4758.08	4014.81	4244.95
CON__P17690	SWISS-PROT:P17690	contaminants_for_Spectronaut	2002.19	1754.84	1880.14
CON__P17697	SWISS-PROT:P17697	contaminants_for_Spectronaut	1160.94	1093.89	1225.35
CON__P28800	SWISS-PROT:P28800	contaminants_for_Spectronaut	7013.5	6260.17	5943.29
CON__P34955	SWISS-PROT:P34955	contaminants_for_Spectronaut	53836.7	46494.6	47699.4
CON__P35527;P35527	SWISS-PROT:P35527;KRT9	contaminants_for_Spectronaut;UP000005640_9606_Olympus	108.436	138.985	131.007
CON__P35908;CON__P35908v2;P35908	SWISS-PROT:P35908;SWISS-PROT:P35908;KRT2	contaminants_for_Spectronaut;contaminants_for_Spectronaut;UP000005640_9606_Olympus	52.111	176.776	113.573
CON__P41361	SWISS-PROT:P41361	contaminants_for_Spectronaut	3802.49	3559.17	3520.51
CON__P50448	SWISS-PROT:P50448	contaminants_for_Spectronaut	1737.16	1493.05	1561.4
CON__P81644	SWISS-PROT:P81644	contaminants_for_Spectronaut	477.955	444.785	408.245
CON__Q03247	SWISS-PROT:Q03247	contaminants_for_Spectronaut	504.63	400.352	332.293
CON__Q05443	SWISS-PROT:Q05443	contaminants_for_Spectronaut	2194.1	1866.41	1849.06
CON__Q05B55	TREMBL:Q05B55	contaminants_for_Spectronaut	673.062	520.253	482.752
CON__Q0IIK2	TREMBL:Q0IIK2	contaminants_for_Spectronaut	29853.5	27556.8	27517.3
CON__Q0V8M9	TREMBL:Q0V8M9;Q9TRI0	contaminants_for_Spectronaut	2849.57	2681.41	2756.75
CON__Q0VCM5	TREMBL:Q0VCM5	contaminants_for_Spectronaut	932.475	731.959	775.075
CON__Q1A7A4	TREMBL:Q1A7A4	contaminants_for_Spectronaut	855.856	641.907	621.716
CON__Q1RMK2	TREMBL:Q1RMK2	contaminants_for_Spectronaut	810.385	505.12	286.653
CON__Q1RMN8	TREMBL:Q1RMN8	contaminants_for_Spectronaut	729.174	470.805	623.177
CON__Q28065;P04003	SWISS-PROT:Q28065;C4BPA	contaminants_for_Spectronaut;UP000005640_9606_Olympus	248.787	17.0548	144.894
CON__Q28085	SWISS-PROT:Q28085	contaminants_for_Spectronaut	1125.37	1134.02	1103.24
CON__Q28107	SWISS-PROT:Q28107	contaminants_for_Spectronaut	268.17	323.909	248.29
CON__Q28194;P07996	TREMBL:Q28194;THBS1	contaminants_for_Spectronaut;UP000005640_9606_Olympus	289.695	240.116	197.379
CON__Q29RQ1	SWISS-PROT:Q29RQ1	contaminants_for_Spectronaut	203.841	228.508	240.681
CON__Q2KIF2	TREMBL:Q2KIF2	contaminants_for_Spectronaut	633.442	663.588	576.866
CON__Q2KIS7	SWISS-PROT:Q2KIS7	contaminants_for_Spectronaut	228.396	269.859	201.32
CON__Q2KIT0	TREMBL:Q2KIT0	contaminants_for_Spectronaut	390.532	214.135	197.239
CON__Q2KIU3	TREMBL:Q2KIU3	contaminants_for_Spectronaut	484.401	438.672	60.847
CON__Q2KJC7	TREMBL:Q2KJC7;Q8HZM3	contaminants_for_Spectronaut	116.062	156.832	105.502
CON__Q2KJF1	TREMBL:Q2KJF1	contaminants_for_Spectronaut	5065.38	4508.95	4581.15
CON__Q2UVX4	SWISS-PROT:Q2UVX4	contaminants_for_Spectronaut	3268.5	2944.76	2890.33
CON__Q32PI4	TREMBL:Q32PI4	contaminants_for_Spectronaut	355.173	343.425	379.382
CON__Q3KUS7	TREMBL:Q3KUS7	contaminants_for_Spectronaut	2163.62	1832.64	1897.27
CON__Q3MHH8	TREMBL:Q3MHH8	contaminants_for_Spectronaut	219.251	183.678	179.23
CON__Q3MHN2	SWISS-PROT:Q3MHN2	contaminants_for_Spectronaut	625.352	575.53	651.539
CON__Q3MHN5	SWISS-PROT:Q3MHN5	contaminants_for_Spectronaut	5796.59	5195.33	5444.55
CON__Q3SX09	TREMBL:Q3SX09	contaminants_for_Spectronaut	5888.75	5145.98	5257.88
CON__Q3SX14	TREMBL:Q3SX14	contaminants_for_Spectronaut	2714.75	2360.15	2559.67
CON__Q3SX28	TREMBL:Q3SX28;Q5KR48	contaminants_for_Spectronaut	1748.29	1718.27	2020.13
CON__Q3SZ57	SWISS-PROT:Q3SZ57	contaminants_for_Spectronaut	13994.5	12463	13059.1
CON__Q3SZH5	TREMBL:Q3SZH5	contaminants_for_Spectronaut	2468.11	2269.81	2206.15
CON__Q3SZR3	SWISS-PROT:Q3SZR3	contaminants_for_Spectronaut	4142.24	3799.18	3902.59
CON__Q3SZV7	TREMBL:Q3SZV7	contaminants_for_Spectronaut	6942.49	6635.58	7145.24
CON__Q3T052	TREMBL:Q3T052;Q5EA67	contaminants_for_Spectronaut	4373.44	4147.98	4172.02
CON__Q3Y5Z3	SWISS-PROT:Q3Y5Z3	contaminants_for_Spectronaut	2772.3	2557.75	2704.14
CON__Q3ZBD7	SWISS-PROT:Q3ZBD7	contaminants_for_Spectronaut	2133.22	1384.36	1392.41
CON__Q3ZBS7	TREMBL:Q3ZBS7	contaminants_for_Spectronaut	4175.82	4363.86	4604.99
CON__Q58D62	SWISS-PROT:Q58D62	contaminants_for_Spectronaut	20404.5	20603	20847.4
CON__Q6T181	TREMBL:Q6T181;Q6T182	contaminants_for_Spectronaut	306.846	317.577	206.488
CON__Q95121	SWISS-PROT:Q95121	contaminants_for_Spectronaut	1045.6	1099.65	1050.85
CON__Q95M17	SWISS-PROT:Q95M17	contaminants_for_Spectronaut	458.421	462.916	413.428
CON__Q9N2I2	SWISS-PROT:Q9N2I2	contaminants_for_Spectronaut	477.826	501.102	533.523
CON__Q9TRI1	TREMBL:Q9TRI1	contaminants_for_Spectronaut	10445.1	10247.5	10342.6
CON__Q9TT36	SWISS-PROT:Q9TT36	contaminants_for_Spectronaut	837.945	762.057	738.342
CON__Q9TTE1	SWISS-PROT:Q9TTE1	contaminants_for_Spectronaut	4667.02	4244.91	4663.62
CON__REFSEQ:XP_001252647	(Bos	contaminants_for_Spectronaut	18565.8	17404	18036.8
CON__REFSEQ:XP_585019	(Bos	contaminants_for_Spectronaut	1299.26	1140.91	1044.94
E9PAV3	NACA	UP000005640_9606_Olympus	13236.7	13179.3	13096.1
E9PRG8	C11orf98	UP000005640_9606_Olympus	1758.38	1803.78	1727.07
L0R819	ASDURF	UP000005640_9606_Olympus	472.605	489.79	440.832
O00115	DNASE2	UP000005640_9606_Olympus	1727.69	1586.17	1737.79
O00116	AGPS	UP000005640_9606_Olympus	2715.27	2632.2	2553.89
O00139	KIF2A	UP000005640_9606_Olympus	3117.77	2807.98	2934.84
O00148	DDX39A	UP000005640_9606_Olympus	3327.35	2977.71	3028.18
O00151	PDLIM1	UP000005640_9606_Olympus	5850.29	5889.46	5875.02
O00154	ACOT7	UP000005640_9606_Olympus	6997.33	6337.77	6850.36
O00159	MYO1C	UP000005640_9606_Olympus	2362.3	2057.6	1979.1
O00161	SNAP23	UP000005640_9606_Olympus	1934.43	1707.85	1476.18
O00165	HAX1	UP000005640_9606_Olympus	1649.18	1609.86	1656.62
O00170	AIP	UP000005640_9606_Olympus	1269.19	1005.41	1239.4
O00178	GTPBP1	UP000005640_9606_Olympus	3611.51	3181.31	3169.56
O00186	STXBP3	UP000005640_9606_Olympus	2151.89	1850.91	1720.22
O00193	SMAP	UP000005640_9606_Olympus	2205.94	2066.94	2205.63
O00203	AP3B1	UP000005640_9606_Olympus	3845.8	3608.68	3547.12
O00213	APBB1	UP000005640_9606_Olympus	488.178	421.601	434.632
O00217	NDUFS8	UP000005640_9606_Olympus	3413.29	3004.75	2803.82
O00221	NFKBIE	UP000005640_9606_Olympus	83.0077	158.414	152.984
O00231	PSMD11	UP000005640_9606_Olympus	8986.33	8167.51	8437.57
O00232	PSMD12	UP000005640_9606_Olympus	6089.81	5398.64	5871.75
O00233	PSMD9	UP000005640_9606_Olympus	3401.94	3397.46	3314.97
O00244	ATOX1	UP000005640_9606_Olympus	3311.12	3305.16	3179.91
O00255	MEN1	UP000005640_9606_Olympus	899.135	651.616	711.26
O00257	CBX4	UP000005640_9606_Olympus	995.06	811.041	1193.27
O00258	GET1	UP000005640_9606_Olympus	731.459	692.593	657.574
O00264	PGRMC1	UP000005640_9606_Olympus	13078.6	12436.4	12189
O00267	SUPT5H	UP000005640_9606_Olympus	3396.48	3116.94	3105.12
O00268	TAF4	UP000005640_9606_Olympus	426.585	362.444	444.703
O00273	DFFA	UP000005640_9606_Olympus	4741.69	4612.03	4556.84
O00287	RFXAP	UP000005640_9606_Olympus	235.577	239.51	203.832
O00291	HIP1	UP000005640_9606_Olympus	1188.74	1068.55	1190.29
O00299	CLIC1	UP000005640_9606_Olympus	10536.2	9859.25	10070.1
O00303	EIF3F	UP000005640_9606_Olympus	7293.63	7308.42	7244.48
O00305;P54284;Q02641;Q08289	CACNB4;CACNB3;CACNB1;CACNB2	UP000005640_9606_Olympus	241.03	300.912	238.498
O00311	CDC7	UP000005640_9606_Olympus	1952.91	1808.24	1799.43
O00330	PDHX	UP000005640_9606_Olympus	3202.41	2789.36	2774.95
O00399	DCTN6	UP000005640_9606_Olympus	1165.32	1041.16	1019.13
O00400	SLC33A1	UP000005640_9606_Olympus	457.064	484.526	428.194
O00401	WASL	UP000005640_9606_Olympus	1626.14	1510.78	1420.18
O00410	IPO5	UP000005640_9606_Olympus	8521.04	8053.6	8300.44
O00411	POLRMT	UP000005640_9606_Olympus	2201.16	2045.43	1887.58
O00418	EEF2K	UP000005640_9606_Olympus	624.839	630.45	461.841
O00422	SAP18	UP000005640_9606_Olympus	5380.97	4994.98	5378.23
O00423	EML1	UP000005640_9606_Olympus	3629.21	3099.48	3257.59
O00425	IGF2BP3	UP000005640_9606_Olympus	4358.38	3992.62	4325.05
O00429	DNM1L	UP000005640_9606_Olympus	5003.34	4627.38	4640.86
O00442	RTCA	UP000005640_9606_Olympus	2917.16	2753.41	2820
O00443	PIK3C2A	UP000005640_9606_Olympus	827.429	670.3	729.784
O00458	IFRD1	UP000005640_9606_Olympus	719.093	719.508	687.714
O00459	PIK3R2	UP000005640_9606_Olympus	335.341	328.438	435.499
O00461	GOLIM4	UP000005640_9606_Olympus	478.522	443.064	460.278
O00462	MANBA	UP000005640_9606_Olympus	56.0525	65.2785	91.9156
O00469	PLOD2	UP000005640_9606_Olympus	3109.89	2977.6	2983.69
O00470	MEIS1	UP000005640_9606_Olympus	683.172	492.95	529.625
O00471	EXOC5	UP000005640_9606_Olympus	614.031	607.339	600.066
O00483	NDUFA4	UP000005640_9606_Olympus	6687.63	6670.42	6253.33
O00487	PSMD14	UP000005640_9606_Olympus	9989.77	9937.74	9918.65
[truncated: 6,652 more rows]
