# Supplementary material for: Ultra-fast label-free quantification and comprehensive proteome coverage with narrow-window data-independent acquisition
Source: Nat Biotechnol. 2024 Feb 1;42(12):1855–66. doi: 10.1038/s41587-023-02099-7 (PMC11631760; doi:10.1038/s41587-023-02099-7)
Supplement: Supplementary file 6 — Identification numbers for low-range amounts. [file 41587_2023_2099_MOESM6_ESM.xlsx]

## Sheet: Description
Supplementary Table S3. Optimization of MS method in the Orbitrap Astral for high sensitivity proteomics
A. IDs Overview - METHOD OPT	Optimization of window size and injection time. Overview of protein identified and quantified with a CV below 20 and 10 % in 3 replicates, as reported by SNv17.
B. PGs SNv17 - METHOD OPT	Protein Groups quantification resuls for the optimization of window size and injection time (in Spectronaut v17)
A. IDs Overview - LOW INPUT	Low input (50 pg to 10ng) dilution series. Overview of protein identified and quantified with a CV below 20 and 10 % in 3 replicates, as reported by SNv17.
B. PGs SNv18 - LOW INPUT	Low input (50 pg to 10ng) dilution series. Protein Groups quantification resuls for the optimization of window size and injection time (in Spectronaut v18). Quantitation was performed at OT MS1

## Sheet: a. IDs Overview - METHOD OPT
Peptides
Exp	Identified	CV<20%	CV<10%
16th_100ng	87610	66286	49975
16th_10ng	53781	31779	21330
16th_25ng	67065	42172	29498
2th_100ng	119204	61817	40047
2th_10ng	37900	13350	7240
2th_25ng	61089	24386	14296
4th_100ng	126247	75953	54859
4th_10ng	52760	22751	13937
4th_25ng	75669	36786	24213
8th_100ng	113835	77387	57398
8th_10ng	58368	29993	19506
8th_25ng	77975	44266	30626
Precursors
Exp	Identified	CV<20%	CV<10%
16th_100ng	108409	79697	59169
16th_10ng	62369	35459	23646
16th_25ng	79352	48028	33185
2th_100ng	143415	69313	43944
2th_10ng	42560	14104	7540
2th_25ng	69067	25972	15049
4th_100ng	155950	87601	61988
4th_10ng	59898	24436	14771
4th_25ng	87451	39929	25947
8th_100ng	142075	91998	66891
8th_10ng	67050	32691	21047
8th_25ng	91449	49259	33645
Protein Groups
Exp	Identified	CV<20%	CV<10%
16th_100ng	7689	7063	6157
16th_10ng	6463	4942	3641
16th_25ng	7179	5828	4525
2th_100ng	8455	6330	5090
2th_10ng	5284	2858	1731
2th_25ng	6637	4210	2827
4th_100ng	8661	6909	5813
4th_10ng	6289	4044	2742
4th_25ng	7335	5259	3862
8th_100ng	8467	7379	6334
8th_10ng	6624	4725	3348
8th_25ng	7506	5962	4641

## Sheet: b. PGs SNv17 - METHOD OPT
PG.ProteinGroups	PG.Genes	PG.ProteinDescriptions	PG.ProteinNames	PG.FastaFiles	[1] 20221021_OLEP06_NeoOLY1_FH_60min_EasySpray_PepMap_75cm_60min_240kMS1_DIA2Th_3p5ms_Loop1s_10ng_01.raw.PG.Log2Quantity	[2] 20221021_OLEP06_NeoOLY1_FH_60min_EasySpray_PepMap_75cm_60min_240kMS1_DIA2Th_3p5ms_Loop1s_10ng_02.raw.PG.Log2Quantity	[3] 20221021_OLEP06_NeoOLY1_FH_60min_EasySpray_PepMap_75cm_60min_240kMS1_DIA2Th_3p5ms_Loop1s_10ng_03.raw.PG.Log2Quantity	[4] 20221021_OLEP06_NeoOLY1_FH_60min_EasySpray_PepMap_75cm_60min_240kMS1_DIA2Th_3p5ms_Loop1s_25ng_01.raw.PG.Log2Quantity	[5] 20221021_OLEP06_NeoOLY1_FH_60min_EasySpray_PepMap_75cm_60min_240kMS1_DIA2Th_3p5ms_Loop1s_25ng_02.raw.PG.Log2Quantity	[6] 20221021_OLEP06_NeoOLY1_FH_60min_EasySpray_PepMap_75cm_60min_240kMS1_DIA2Th_3p5ms_Loop1s_25ng_03.raw.PG.Log2Quantity	[7] 20221021_OLEP06_NeoOLY1_FH_60min_EasySpray_PepMap_75cm_60min_240kMS1_DIA2Th_3p5ms_Loop1s_100ng_01.raw.PG.Log2Quantity	[8] 20221021_OLEP06_NeoOLY1_FH_60min_EasySpray_PepMap_75cm_60min_240kMS1_DIA2Th_3p5ms_Loop1s_100ng_02.raw.PG.Log2Quantity	[9] 20221021_OLEP06_NeoOLY1_FH_60min_EasySpray_PepMap_75cm_60min_240kMS1_DIA2Th_3p5ms_Loop1s_100ng_03.raw.PG.Log2Quantity	[10] 20221021_OLEP06_NeoOLY1_FH_60min_EasySpray_PepMap_75cm_60min_240kMS1_DIA4Th_7ms_Loop1s_10ng_01.raw.PG.Log2Quantity	[11] 20221021_OLEP06_NeoOLY1_FH_60min_EasySpray_PepMap_75cm_60min_240kMS1_DIA4Th_7ms_Loop1s_10ng_02.raw.PG.Log2Quantity	[12] 20221021_OLEP06_NeoOLY1_FH_60min_EasySpray_PepMap_75cm_60min_240kMS1_DIA4Th_7ms_Loop1s_10ng_03.raw.PG.Log2Quantity	[13] 20221021_OLEP06_NeoOLY1_FH_60min_EasySpray_PepMap_75cm_60min_240kMS1_DIA4Th_7ms_Loop1s_25ng_01.raw.PG.Log2Quantity	[14] 20221021_OLEP06_NeoOLY1_FH_60min_EasySpray_PepMap_75cm_60min_240kMS1_DIA4Th_7ms_Loop1s_25ng_02.raw.PG.Log2Quantity	[15] 20221021_OLEP06_NeoOLY1_FH_60min_EasySpray_PepMap_75cm_60min_240kMS1_DIA4Th_7ms_Loop1s_25ng_03.raw.PG.Log2Quantity	[16] 20221021_OLEP06_NeoOLY1_FH_60min_EasySpray_PepMap_75cm_60min_240kMS1_DIA4Th_7ms_Loop1s_100ng_01.raw.PG.Log2Quantity	[17] 20221021_OLEP06_NeoOLY1_FH_60min_EasySpray_PepMap_75cm_60min_240kMS1_DIA4Th_7ms_Loop1s_100ng_02.raw.PG.Log2Quantity	[18] 20221021_OLEP06_NeoOLY1_FH_60min_EasySpray_PepMap_75cm_60min_240kMS1_DIA4Th_7ms_Loop1s_100ng_03.raw.PG.Log2Quantity	[19] 20221021_OLEP06_NeoOLY1_FH_60min_EasySpray_PepMap_75cm_60min_240kMS1_DIA8Th_14ms_Loop1s_10ng_01.raw.PG.Log2Quantity	[20] 20221021_OLEP06_NeoOLY1_FH_60min_EasySpray_PepMap_75cm_60min_240kMS1_DIA8Th_14ms_Loop1s_10ng_02.raw.PG.Log2Quantity	[21] 20221021_OLEP06_NeoOLY1_FH_60min_EasySpray_PepMap_75cm_60min_240kMS1_DIA8Th_14ms_Loop1s_10ng_03.raw.PG.Log2Quantity	[22] 20221021_OLEP06_NeoOLY1_FH_60min_EasySpray_PepMap_75cm_60min_240kMS1_DIA8Th_14ms_Loop1s_25ng_01.raw.PG.Log2Quantity	[23] 20221021_OLEP06_NeoOLY1_FH_60min_EasySpray_PepMap_75cm_60min_240kMS1_DIA8Th_14ms_Loop1s_25ng_02.raw.PG.Log2Quantity	[24] 20221021_OLEP06_NeoOLY1_FH_60min_EasySpray_PepMap_75cm_60min_240kMS1_DIA8Th_14ms_Loop1s_25ng_03.raw.PG.Log2Quantity	[25] 20221021_OLEP06_NeoOLY1_FH_60min_EasySpray_PepMap_75cm_60min_240kMS1_DIA8Th_14ms_Loop1s_100ng_01.raw.PG.Log2Quantity	[26] 20221021_OLEP06_NeoOLY1_FH_60min_EasySpray_PepMap_75cm_60min_240kMS1_DIA8Th_14ms_Loop1s_100ng_02.raw.PG.Log2Quantity	[27] 20221021_OLEP06_NeoOLY1_FH_60min_EasySpray_PepMap_75cm_60min_240kMS1_DIA8Th_14ms_Loop1s_100ng_03.raw.PG.Log2Quantity	[28] 20221021_OLEP06_NeoOLY1_FH_60min_EasySpray_PepMap_75cm_60min_240kMS1_DIA16Th_28ms_Loop1s_10ng_01.raw.PG.Log2Quantity	[29] 20221021_OLEP06_NeoOLY1_FH_60min_EasySpray_PepMap_75cm_60min_240kMS1_DIA16Th_28ms_Loop1s_10ng_02.raw.PG.Log2Quantity	[30] 20221021_OLEP06_NeoOLY1_FH_60min_EasySpray_PepMap_75cm_60min_240kMS1_DIA16Th_28ms_Loop1s_10ng_03.raw.PG.Log2Quantity	[31] 20221021_OLEP06_NeoOLY1_FH_60min_EasySpray_PepMap_75cm_60min_240kMS1_DIA16Th_28ms_Loop1s_25ng_01.raw.PG.Log2Quantity	[32] 20221021_OLEP06_NeoOLY1_FH_60min_EasySpray_PepMap_75cm_60min_240kMS1_DIA16Th_28ms_Loop1s_25ng_02.raw.PG.Log2Quantity	[33] 20221021_OLEP06_NeoOLY1_FH_60min_EasySpray_PepMap_75cm_60min_240kMS1_DIA16Th_28ms_Loop1s_25ng_03.raw.PG.Log2Quantity	[34] 20221021_OLEP06_NeoOLY1_FH_60min_EasySpray_PepMap_75cm_60min_240kMS1_DIA16Th_28ms_Loop1s_100ng_01.raw.PG.Log2Quantity	[35] 20221021_OLEP06_NeoOLY1_FH_60min_EasySpray_PepMap_75cm_60min_240kMS1_DIA16Th_28ms_Loop1s_100ng_02.raw.PG.Log2Quantity	[36] 20221021_OLEP06_NeoOLY1_FH_60min_EasySpray_PepMap_75cm_60min_240kMS1_DIA16Th_28ms_Loop1s_100ng_03.raw.PG.Log2Quantity
A0A024R1R8;Q9Y2S6	hCG_2014768;TMA7	Translation machinery-associated protein 7	A0A024R1R8_HUMAN;TMA7_HUMAN	UP000005640_9606-2022	12.7515	12.8065	12.7654	14.4703	14.5358	14.5531	15.5028	15.8268	15.8211	14.422	14.4162	13.4702	12.705	13.8477	13.5971	16.5168	16.3413	16.3523	14.501	14.5647	14.0057	14.0634	14.0333	14.007	16.7057	16.5991	16.5657	12.1783	11.7118	11.9814	14.053	13.7945	13.9215	15.8731	15.9064	15.8987
A0A024RBG1	NUDT4B	Diphosphoinositol polyphosphate phosphohydrolase NUDT4B	NUD4B_HUMAN	UP000005640_9606-2022	7.78765	9.31098	7.95129	8.13022	7.24717	7.10227	11.0243	11.3969	11.3619	5.95507	7.86157	7.90052	8.17081	9.00665	8.58496	10.6359	10.8064	10.7329	7.37837	7.96805	7.68021	9.39806	9.56269	9.23289	11.8639	11.7487	11.6768	8.57413	8.32998	7.87661	10.1727	10.1171	9.11728	11.8732	11.6308	11.8316
A0A0B4J2A2	PPIAL4C	Peptidyl-prolyl cis-trans isomerase A-like 4C	PAL4C_HUMAN	UP000005640_9606-2022	15.9187	16.127	15.9311	15.5404	15.5532	15.5151	18.1783	18.2314	18.1757	13.9657	13.7666	13.6353	16.1466	16.0834	16.0655	17.6686	17.6275	17.5547	15.3121	15.298	15.2853	16.2177	16.1599	16.157	16.4684	16.4285	16.2994	15.0926	15.0171	14.9763	16.4072	16.3266	16.2865	16.5786	16.5657	16.4931
A0A0B4J2D5;P0DPI2	GATD3B;GATD3	Putative glutamine amidotransferase-like class 1 domain-containing protein 3B, mitochondrial;Glutamine amidotransferase-like class 1 domain-containing protein 3, mitochondrial	GAL3B_HUMAN;GAL3A_HUMAN	UP000005640_9606-2022	11.797	11.3796	10.9761	12.855	12.6831	12.5011	13.5219	13.5766	13.6184	11.9011	11.7457	11.7967	12.0746	11.9369	11.9878	14.646	14.5887	14.5542	11.0888	11.1396	11.0088	13.0439	13.1272	12.958	13.994	13.9516	13.9011	11.3542	11.0045	11.0104	12.2385	12.1771	12.1892	14.6894	14.549	14.6004
A0A0U1RRE5	NBDY	Negative regulator of P-body association	NBDY_HUMAN	UP000005640_9606-2022	6.76459	6.91932	6.34163	8.55868	8.28404	8.3399	11.4203	11.7284	11.2572	8.10292	8.24257	8.28764	8.70525	8.46172	8.23059	6.31027	8.27924	6.24495	7.01693	8.47216	10.8042	NaN	NaN	NaN	13.1058	13.041	12.6232	NaN	NaN	NaN	NaN	NaN	NaN	10.2543	10.4376	9.6888
A0A3B3IU46	RAMACL	RNA guanine-7 methyltransferase-activating subunit-like (pseudogene)	A0A3B3IU46_HUMAN	UP000005640_9606-2022	8.25097	9.07482	9.23623	9.23178	9.1241	9.54422	12.3675	12.3354	12.5428	7.78307	7.94102	7.71345	10.4381	10.5692	10.416	12.0692	12.251	12.1567	9.25168	9.69796	8.99812	10.973	10.8994	10.7458	12.4691	12.382	12.2913	9.1466	9.60798	9.18596	9.63894	9.75716	9.56742	12.2309	12.2724	12.1976
A0AV96	RBM47	RNA-binding protein 47	RBM47_HUMAN	UP000005640_9606-2022	5.68132	NaN	5.24782	6.34226	7.73151	6.18713	9.2613	9.33497	9.33077	7.36209	7.40062	7.12824	8.95811	7.97465	8.78438	9.73934	9.6236	9.68301	8.68549	8.67913	7.59821	7.44598	7.73235	7.51188	10.3177	10.2566	10.1678	8.64899	9.07869	8.6867	9.34915	9.3317	9.0018	10.9361	10.8984	10.7565
A0AVT1	UBA6	Ubiquitin-like modifier-activating enzyme 6	UBA6_HUMAN	UP000005640_9606-2022	11.1489	11.3706	11.6405	11.9153	12.0368	12.1278	12.9882	13.0964	13.1172	11.725	11.7514	11.6345	11.6218	11.5455	11.5381	13.0846	12.9673	12.997	11.8518	11.776	11.5976	12.3083	12.2761	12.2654	13.783	13.7291	13.6779	11.3014	11.2858	11.2388	12.2909	12.2145	12.1994	14.0544	14.0643	14.0132
A0FGR8	ESYT2	Extended synaptotagmin-2	ESYT2_HUMAN	UP000005640_9606-2022	13.151	13.2642	13.2121	13.8746	13.89	14.0351	15.959	16.0124	16.0115	13.4793	13.5358	13.4165	14.205	14.1391	14.1167	16.4472	16.4154	16.412	13.6042	13.5993	13.6237	14.2566	14.2556	14.1958	16.8361	16.7769	16.7554	13.7289	13.6582	13.5926	14.1444	14.0897	14.0299	16.5675	16.5534	16.5327
A0MZ66	SHTN1	Shootin-1	SHOT1_HUMAN	UP000005640_9606-2022	10.9293	11.4283	11.0825	12.1013	12.113	12.1803	13.7433	13.8699	13.858	11.5137	11.4582	11.332	12.4323	12.4054	12.3668	14.23	14.2046	14.2306	11.3739	11.4668	11.402	12.1955	12.2689	12.197	14.2631	14.2874	14.2627	12.2956	12.2543	12.2198	12.7631	12.7588	12.7172	14.8416	14.8208	14.7448
A0PJW6	TMEM223	Transmembrane protein 223	TM223_HUMAN	UP000005640_9606-2022	9.04528	9.12954	9.03558	8.73829	7.51867	8.15255	10.2643	9.95298	10.1428	7.70395	8.10288	8.25387	10.1379	10.5125	9.30261	10.967	10.953	10.4951	9.78111	9.33685	9.35915	10.9755	11.0619	10.7374	10.9187	10.8878	10.6852	9.5799	9.42997	8.97004	9.97487	9.9659	9.92983	11.1648	11.2121	11.0754
A1L0T0	ILVBL	2-hydroxyacyl-CoA lyase 2	HACL2_HUMAN	UP000005640_9606-2022	11.0321	10.5655	10.1093	10.086	9.81437	10.2793	12.7188	12.8305	12.9895	10.2968	10.1659	10.0067	10.4577	10.2647	10.5406	12.5279	12.4438	12.3544	9.20015	8.94242	8.55725	10.1738	10.1387	9.90568	13.0588	13.0052	12.97	9.85323	9.85201	9.76783	10.7562	10.5051	10.4426	13.6195	13.6299	13.4702
A1L170	C1orf226	Uncharacterized protein C1orf226	CA226_HUMAN	UP000005640_9606-2022	8.78966	7.26533	6.59561	9.13682	8.63058	8.85188	11.8422	11.1499	11.7321	7.73741	8.20734	7.80279	8.19078	9.98007	8.83834	11.117	10.4377	10.8863	9.03599	8.48829	9.0162	9.41192	9.49634	9.39573	11.4071	11.2123	11.6238	8.11739	8.76892	9.41495	9.68699	9.13991	9.7072	12.3553	12.4313	12.5974
A1X283	SH3PXD2B	SH3 and PX domain-containing protein 2B	SPD2B_HUMAN	UP000005640_9606-2022	10.0279	10.2036	9.61873	10.4773	10.1788	10.4098	12.1438	12.2085	12.0409	9.5832	9.43318	9.2256	11.2311	11.1202	11.0513	12.2899	12.2485	12.2551	9.75186	9.75426	9.64809	11.5143	11.485	11.4081	12.1717	12.0964	12.0543	10.4424	10.3737	10.2941	11.5567	11.4069	11.2797	12.4092	12.3618	12.4595
A2RTX5	TARS3	Threonine--tRNA ligase 2, cytoplasmic	SYTC2_HUMAN	UP000005640_9606-2022	15.5732	15.417	15.1697	17.8477	17.4881	17.6496	13.6445	13.6028	13.6831	16.9334	16.0903	16.1993	13.4503	13.6387	13.6361	14.773	14.5855	14.5753	16.6944	16.7147	16.7308	14.2283	14.1909	14.1477	15.8687	15.8723	15.6912	13.349	13.4941	13.1464	14.2245	14.1279	14.0557	15.793	15.7369	15.7185
A2RUC4	TYW5	tRNA wybutosine-synthesizing protein 5	TYW5_HUMAN	UP000005640_9606-2022	9.67346	10.0372	NaN	9.64871	9.76379	9.57072	11.0444	11.1189	10.8747	9.7816	8.98173	8.40416	9.92424	9.87253	9.77115	11.5909	11.5661	11.4971	9.13595	9.35219	9.3145	9.83339	9.72198	9.3644	11.8053	12.1787	12.1742	9.37367	9.04432	8.69987	9.56972	8.78275	9.08563	12.6912	12.5497	12.6575
A3KMH1	VWA8	von Willebrand factor A domain-containing protein 8	VWA8_HUMAN	UP000005640_9606-2022	9.15713	9.3876	9.08129	9.97483	10.1819	10.1564	12.3913	12.3877	12.4096	9.82542	9.55665	9.42175	10.691	10.627	10.611	12.8288	12.9312	12.8787	9.81817	9.88591	9.57164	11.2909	11.3299	11.1286	12.8552	12.7925	12.7946	10.2606	9.98599	9.93646	11.679	11.6099	11.5617	13.1904	13.0848	13.1505
A3KN83	SBNO1	Protein strawberry notch homolog 1	SBNO1_HUMAN	UP000005640_9606-2022	10.5907	10.5151	10.6927	10.4992	10.823	10.8505	12.5525	12.6911	12.643	10.9656	10.8104	10.622	10.6342	10.6839	10.5584	12.949	12.823	12.8075	10.4104	10.2295	10.3562	11.9586	11.9048	11.9345	13.6767	13.6511	13.6271	10.9408	10.6248	10.8323	11.7097	11.5712	11.6236	14.2165	14.1678	14.1104
A4D1E9	GTPBP10	GTP-binding protein 10	GTPBA_HUMAN	UP000005640_9606-2022	9.54211	9.00054	9.85624	10.1446	9.96656	9.99713	12.2909	12.1289	12.2937	9.67634	9.62985	9.47252	10.645	10.8072	10.56	12.9487	12.8416	12.7905	9.87062	9.75721	9.84656	10.4504	10.599	10.4364	11.9199	11.9183	11.7776	10.1095	9.93044	10.0583	11.2861	11.0961	11.0789	12.5648	12.6019	12.4868
A5PLL7	PEDS1	Plasmanylethanolamine desaturase	PDES1_HUMAN	UP000005640_9606-2022	9.17982	6.73865	7.58462	8.54445	8.69466	8.75654	9.44667	9.47554	9.27355	9.51088	7.99957	8.59623	9.03057	8.77488	8.99809	11.62	11.2926	11.5102	7.99049	8.23966	7.65824	8.49875	8.09168	8.55891	11.1807	11.1737	11.1764	9.96625	8.80006	9.14945	10.4824	9.88802	9.93443	12.5981	12.4206	12.4904
A5YKK6	CNOT1	CCR4-NOT transcription complex subunit 1	CNOT1_HUMAN	UP000005640_9606-2022	10.8446	10.8928	11.3056	11.7189	11.7649	11.9606	13.7372	13.7816	13.7846	11.6438	11.5369	11.682	12.1288	12.0377	12.055	14.2266	14.197	14.1653	11.6897	11.5492	11.6584	12.1377	12.1023	12.1326	14.6181	14.5623	14.5701	11.9837	11.9043	11.9049	12.6238	12.6383	12.5839	14.6687	14.6248	14.6195
A6H8Y1	BDP1	Transcription factor TFIIIB component B'' homolog	BDP1_HUMAN	UP000005640_9606-2022	12.4867	12.2439	11.9262	NaN	NaN	NaN	NaN	NaN	NaN	NaN	NaN	NaN	NaN	NaN	NaN	9.26977	8.20604	8.51305	NaN	NaN	NaN	NaN	NaN	NaN	11.5185	11.7191	11.6423	NaN	NaN	NaN	8.72037	7.14919	8.56521	10.3226	10.61	10.5667
A6NCE7;Q9GZQ8	MAP1LC3B2;MAP1LC3B	Microtubule-associated proteins 1A/1B light chain 3 beta 2;Microtubule-associated proteins 1A/1B light chain 3B	MP3B2_HUMAN;MLP3B_HUMAN	UP000005640_9606-2022	11.8095	12.3192	10.3622	11.9497	12.0933	12.1082	14.3683	14.3842	14.3504	13.1428	11.9086	12.5043	12.3538	12.3377	12.3333	14.8194	14.8128	14.7538	9.92746	9.81804	9.71857	10.89	10.0606	9.86278	14.7371	14.6833	14.6575	10.9963	10.8375	11.0832	12.9203	12.8158	12.7942	14.2	14.2422	14.2041
A6NCI4	VWA3A	von Willebrand factor A domain-containing protein 3A	VWA3A_HUMAN	UP000005640_9606-2022	3.18193	NaN	-0.278102	NaN	NaN	NaN	NaN	NaN	6.76241	NaN	NaN	NaN	NaN	NaN	NaN	NaN	NaN	NaN	NaN	NaN	NaN	NaN	NaN	NaN	NaN	NaN	NaN	NaN	NaN	NaN	NaN	NaN	NaN	NaN	NaN	NaN
A6NDG6	PGP	Glycerol-3-phosphate phosphatase	PGP_HUMAN	UP000005640_9606-2022	13.4732	13.6785	13.5864	14.0841	14.1775	14.2544	16.0218	16.0692	16.081	13.794	13.7411	13.6039	14.2165	14.2087	14.2014	16.1601	16.1612	16.1104	12.5893	12.4224	12.4209	14.145	14.1331	14.1005	16.55	16.4636	16.4606	14.0228	14.0058	13.9559	14.1192	14.0207	13.9996	16.6112	16.5928	16.5822
A6NDU8	RIMOC1	RAB7A-interacting MON1-CCZ1 complex subunit 1	RIMC1_HUMAN	UP000005640_9606-2022	8.77451	9.55084	8.27664	10.8478	11.1759	10.5846	11.301	11.3854	11.3676	9.69302	9.5918	9.64767	11.3024	10.9334	10.8601	11.4692	11.4706	11.4005	10.331	9.11327	9.66033	10.2785	10.5087	10.3286	12.3711	12.2189	12.3995	10.7304	10.7318	10.3812	9.97604	9.94396	9.8992	12.4748	12.3518	12.3629
A6NED2	RCCD1	RCC1 domain-containing protein 1	RCCD1_HUMAN	UP000005640_9606-2022	9.09754	9.18024	6.23092	7.84948	7.8077	8.02707	9.72237	9.40253	9.51897	7.46586	6.30264	6.59388	7.93569	8.24911	8.10595	10.0656	10.0248	10.0287	7.48764	7.67399	7.20029	8.49873	8.72045	7.95813	10.7471	10.7871	10.683	7.08527	7.07739	6.63435	9.30833	9.04553	9.29805	10.6957	10.8595	10.8378
A6NFI3	ZNF316	Zinc finger protein 316	ZN316_HUMAN	UP000005640_9606-2022	7.2206	NaN	NaN	8.06894	7.944	7.45976	9.01481	9.06846	8.54197	NaN	NaN	NaN	7.76035	7.41642	7.36905	9.44991	7.54674	8.51872	6.60419	6.34993	6.43298	7.96587	7.42739	7.9296	9.7546	9.39219	9.63875	5.64438	5.53593	6.60499	9.4493	8.56952	9.17377	10.7301	10.5071	10.4396
A6NHR9	SMCHD1	Structural maintenance of chromosomes flexible hinge domain-containing protein 1	SMHD1_HUMAN	UP000005640_9606-2022	10.9186	10.9629	10.7395	11.7151	11.5847	11.4471	13.6697	13.7396	13.729	10.7921	10.9804	10.9093	11.5911	11.5445	11.5821	13.9964	13.9167	13.9189	11.5534	11.3724	11.2752	12.1084	12.1331	12.0706	14.2587	14.2505	14.2355	11.5943	11.5048	11.5332	12.3341	12.1866	12.1883	14.4756	14.4541	14.4318
A6NHX0	CASTOR2	Cytosolic arginine sensor for mTORC1 subunit 2	CAST2_HUMAN	UP000005640_9606-2022	6.90904	6.61457	6.31463	7.16044	7.41998	7.90902	10.1835	10.2269	10.3088	5.88052	6.05579	6.6991	9.14994	9.37148	9.33353	10.5413	10.4798	10.4971	6.97702	7.52917	6.81192	8.8688	9.04961	9.09735	10.45	10.3285	10.2736	7.25727	7.38467	6.90678	8.66625	8.74024	8.46538	12.0389	11.9189	11.8787
A6NIH7	UNC119B	Protein unc-119 homolog B	U119B_HUMAN	UP000005640_9606-2022	7.76964	5.67145	5.85431	9.10127	9.48389	10.0038	10.6755	10.2971	10.819	9.1283	9.13966	8.472	9.29495	8.20334	8.7043	10.3202	10.377	10.2503	8.03469	8.322	7.78188	9.40845	9.18056	8.67412	9.53445	9.73747	9.85862	8.62052	8.91044	8.73091	10.2664	9.61959	9.93014	12.2932	12.3224	12.3938
A6NKF1	SAC3D1	SAC3 domain-containing protein 1	SAC31_HUMAN	UP000005640_9606-2022	10.1066	8.71415	8.72083	9.77817	9.73696	9.65812	12.7743	12.9315	12.8432	10.5383	10.7065	10.5162	10.7536	10.9415	10.8781	12.2318	12.2376	12.2101	9.85348	9.76138	9.47209	10.872	10.9785	10.9604	13.9262	13.8869	13.7913	10.1304	10.3329	10.4839	11.672	11.5654	11.7351	13.8361	13.8932	13.7948
A6NMD0	IFITM10	Interferon-induced transmembrane protein 10	IFM10_HUMAN	UP000005640_9606-2022	6.57956	8.72426	5.89174	NaN	NaN	NaN	12.753	12.7333	12.7837	NaN	NaN	NaN	10.8924	11.2223	10.7189	NaN	NaN	NaN	NaN	NaN	NaN	NaN	NaN	NaN	NaN	NaN	NaN	9.7747	9.56721	9.80622	NaN	NaN	NaN	NaN	NaN	NaN
A6NNY8	USP27X	Ubiquitin carboxyl-terminal hydrolase 27	UBP27_HUMAN	UP000005640_9606-2022	4.92624	6.04315	6.89191	8.66226	8.56222	7.79919	7.5325	9.1526	8.74998	NaN	NaN	NaN	7.64509	6.69066	NaN	9.09792	7.78257	7.26796	NaN	NaN	NaN	NaN	NaN	NaN	7.91398	8.40965	8.08965	NaN	NaN	NaN	NaN	NaN	NaN	NaN	NaN	NaN
A8CG34	POM121C	Nuclear envelope pore membrane protein POM 121C	P121C_HUMAN	UP000005640_9606-2022	10.9764	11.273	10.7163	10.5134	10.9474	10.0069	12.6791	12.6014	12.8236	11.3262	11.0981	11.1971	11.1878	10.6729	10.8917	12.7631	12.6464	12.5394	10.3051	10.3413	10.3952	11.6615	11.8201	11.6556	13.9418	13.8596	13.7988	10.6272	10.4817	10.4538	11.7697	11.8072	11.7663	13.9486	13.9253	13.789
A8MTT3	CEBPZOS	Protein CEBPZOS	CEBOS_HUMAN	UP000005640_9606-2022	6.96192	5.69104	6.06614	NaN	NaN	NaN	11.4202	10.6915	11.2947	NaN	NaN	NaN	9.58531	9.23637	7.90515	10.8668	11.2514	10.7967	5.84653	8.11061	6.24177	9.0248	9.58856	9.37603	12.2542	12.037	11.8634	NaN	NaN	NaN	NaN	NaN	NaN	NaN	NaN	NaN
A8MWD9;P62308	SNRPGP15;SNRPG	Putative small nuclear ribonucleoprotein G-like protein 15;Small nuclear ribonucleoprotein G	RUXGL_HUMAN;RUXG_HUMAN	UP000005640_9606-2022	15.1938	14.9341	15.7335	13.5025	13.5788	13.5598	17.7735	17.796	17.6966	15.8045	15.7046	15.841	14.3098	14.2794	14.2823	15.6017	15.5856	15.5664	13.8233	13.6711	13.6404	14.4154	14.259	14.167	16.2432	16.2123	16.1689	12.1178	12.0241	12.0315	14.2704	14.3109	14.2066	15.4142	15.3889	15.3489
B2RTY4	MYO9A	Unconventional myosin-IXa	MYO9A_HUMAN	UP000005640_9606-2022	NaN	5.90738	9.45361	8.34076	7.15417	7.76991	9.27744	9.641	9.37047	7.45894	9.60213	9.29902	9.47989	10.0044	9.95758	9.62668	9.4165	9.44707	NaN	NaN	NaN	10.0376	9.91681	9.79954	10.0037	9.7674	9.82028	NaN	NaN	NaN	11.9891	11.9399	11.9498	9.73773	9.74473	9.53993
B3EWF7	EPM2A	Laforin, isoform 9	EP2A2_HUMAN	UP000005640_9606-2022	8.10134	8.4808	8.57465	9.75324	10.0645	10.6907	12.9168	12.9752	13.0414	NaN	NaN	NaN	11.8207	11.9758	11.7823	14.0721	14.1315	14.1721	10.5653	10.4761	10.2991	12.203	12.0357	12.2275	14.4144	14.2866	14.301	11.1233	10.9415	11.0793	NaN	NaN	NaN	13.7929	13.8289	13.8167
B5ME19;Q99613	EIF3CL;EIF3C	Eukaryotic translation initiation factor 3 subunit C-like protein;Eukaryotic translation initiation factor 3 subunit C	EIFCL_HUMAN;EIF3C_HUMAN	UP000005640_9606-2022	14.11	14.1416	14.1206	15.1377	15.183	15.1761	16.5571	16.5597	16.5689	14.3747	14.3685	14.3471	15.1881	15.1853	15.1152	16.8473	16.8132	16.8199	14.7902	14.7247	14.7041	15.6527	15.6234	15.5919	16.574	16.5288	16.5095	14.9149	14.8616	14.8289	15.7313	15.6835	15.6382	16.9316	16.918	16.8817
B7ZAQ6;P0CG08	GPR89A;GPR89B	Golgi pH regulator A;Golgi pH regulator B	GPHRA_HUMAN;GPHRB_HUMAN	UP000005640_9606-2022	6.61837	5.01505	NaN	8.87305	8.89131	9.31244	10.8307	10.99	11.0792	9.25689	8.79247	8.23071	9.56214	8.81157	9.18025	12.05	12.1286	12.181	9.02551	9.52476	8.11852	9.69902	9.83269	9.42138	12.227	12.2372	12.2164	9.23092	9.2703	9.40425	10.0956	10.1675	9.7673	12.2575	12.2947	12.2253
C4AMC7;Q6VEQ5	WASH3P;WASH2P	Putative WAS protein family homolog 3;WAS protein family homolog 2	WASH3_HUMAN;WASH2_HUMAN	UP000005640_9606-2022	9.05669	9.77917	9.98099	10.776	11.0301	10.6875	11.7025	11.8607	11.9486	10.291	10.2507	10.3858	11.0989	10.9843	11.1315	12.862	12.8696	12.7617	10.6921	10.5614	10.5844	11.4399	11.3513	11.4121	12.398	12.3044	12.3128	10.9122	10.8809	10.9156	11.389	11.3762	11.3344	12.5685	12.5658	12.5196
C9JA33;Q8IXS6	PALM2AKAP2;PALM2	PALM2 and AKAP2 fusion;Paralemmin-2	C9JA33_HUMAN;PALM2_HUMAN	UP000005640_9606-2022	8.69084	9.09721	8.45805	8.38691	8.09129	8.40925	11.2673	10.9708	11.1403	7.91387	8.49887	8.24096	8.36061	8.76079	8.91732	11.9058	11.7905	11.914	8.76193	7.75611	8.09111	9.74235	9.68986	9.94744	11.4814	11.4637	11.2907	8.8329	8.9265	9.19067	9.68281	9.16846	9.45944	13.1586	12.9927	13.0306
CON__A2I7N0	TREMBL:A2I7N0;Q28922;Q3ZEJ6	(Bos taurus) SERPINA3-4		contaminants_for_Spectronaut	7.7723	7.35235	8.4305	9.68162	9.74567	9.03364	10.5462	10.3777	10.4442	8.1759	8.26443	7.90286	9.68427	8.1239	8.12949	9.87622	9.74426	9.90005	7.43586	7.4247	7.32765	9.79788	9.71973	9.82373	12.4035	12.2706	12.2454	8.1663	7.85905	8.11839	9.94327	9.57192	9.51805	11.4536	11.552	11.3436
CON__ENSEMBL:ENSBTAP00000016046	(Bos	taurus) similar to fibulin-1 C isoform 1		contaminants_for_Spectronaut	6.62957	6.32284	5.19294	8.27338	7.98806	7.7604	10.8251	10.9421	10.9958	7.13907	7.10751	7.11373	8.86317	8.9328	9.14419	11.0039	10.8812	10.8007	7.97102	7.97757	8.14968	8.6219	8.76254	8.79894	10.9878	10.9921	10.9305	8.73557	8.37583	7.97476	9.9281	9.8985	9.69208	11.544	11.4656	11.624
CON__ENSEMBL:ENSBTAP00000018229	(Bos	taurus) 54 kDa protein		contaminants_for_Spectronaut	10.8295	11.0834	11.1016	10.5045	10.4922	10.6642	10.9646	11.0905	11.0133	11.1362	11.3821	11.191	11.4636	11.4886	11.3334	10.7478	10.7787	10.6602	10.1537	9.99126	9.84949	10.188	10.2475	10.2327	10.842	10.5443	10.6844	10.4599	10.6225	10.848	10.5815	10.3944	10.4051	11.7538	11.8431	11.7263
CON__ENSEMBL:ENSBTAP00000024146	(Bos	taurus) similar to alpha-2-macroglobulin isoform 1		contaminants_for_Spectronaut	12.2402	12.3019	12.3549	13.2926	13.4118	13.374	15.1496	15.1854	15.2468	12.2169	12.3456	12.3117	13.6858	13.667	13.6406	15.3642	15.312	15.2986	12.5077	12.4099	12.4068	13.8774	13.848	13.7808	15.6725	15.6377	15.6096	12.6486	12.5428	12.5734	14.0363	13.9819	13.9282	15.8146	15.7785	15.6971
CON__ENSEMBL:ENSBTAP00000024462;CON__ENSEMBL:ENSBTAP00000024466	(Bos	taurus) 47 kDa protein;taurus) 44 kDa protein		contaminants_for_Spectronaut	9.02539	8.22794	8.22757	9.93865	9.63219	7.71245	10.6071	10.252	10.2111	6.39108	5.97871	6.58638	8.75883	8.13855	8.58576	11.0571	10.9577	10.8699	9.59844	10.023	9.28813	8.82769	8.10789	7.02837	11.0542	11.2336	10.986	NaN	NaN	NaN	10.4126	10.5388	9.4368	10.5621	11.0176	11.1725
CON__ENSEMBL:ENSBTAP00000032840	(Bos	taurus) similar to apolipoprotein B, partial		contaminants_for_Spectronaut	8.61315	9.04273	6.59368	10.0117	9.37033	9.44331	12.0454	12.0615	12.041	8.67789	8.83579	8.84539	10.5698	10.5403	10.4564	12.6118	12.5951	12.5722	9.18478	9.04957	9.32469	10.5693	10.5974	10.6652	12.3145	12.2811	12.2782	9.89649	9.79412	9.85012	10.9635	11.0031	10.9619	12.6987	12.7032	12.5662
CON__ENSEMBL:ENSBTAP00000034412	(Bos	taurus) similar to C4b-binding protein alpha chain		contaminants_for_Spectronaut	9.08562	8.79992	6.59358	9.63491	8.71788	8.83164	11.0248	10.9549	10.9888	9.58215	9.74009	9.45667	9.77392	9.80172	9.76137	11.994	11.7888	11.814	10.0617	9.72105	9.85041	11.3612	11.3892	11.2734	12.0141	11.9932	11.9388	10.4034	10.5168	10.4903	11.0125	11.0697	10.8666	14.1544	13.9202	14.0647
CON__ENSEMBL:ENSBTAP00000038329	(Bos	taurus) 9 kDa protein		contaminants_for_Spectronaut	6.21408	7.67969	NaN	8.3014	8.15305	8.82243	9.22654	9.99321	10.0841	8.43844	5.27799	8.56347	8.9542	5.3919	3.8158	10.5432	10.3828	10.2276	8.76479	7.84581	7.75411	8.65183	8.63175	3.94038	9.93293	10.1248	9.66279	6.73657	6.52773	5.42129	7.27548	7.72548	7.98878	9.99254	10.1015	10.1469
CON__H-INV:HIT000292931	Tax_Id=9606	Gene_Symbol=- Similar to Keratin, type II cytoskeletal 8		contaminants_for_Spectronaut	10.9315	10.6918	10.7052	11.8029	9.7705	10.4009	13.5569	14.0986	14.1547	11.7266	11.6754	11.5075	11.6552	12.5196	11.6606	10.1866	10.0647	10.3183	12.6104	12.1567	12.3344	13.3344	13.7456	13.9227	14.4813	14.3593	14.3935	12.4771	12.6346	12.5143	12.4305	11.5755	12.1986	14.6458	14.5028	14.4309
CON__P00735	SWISS-PROT:P00735	(Bos taurus) Prothrombin precursor (Fragment)		contaminants_for_Spectronaut	11.309	10.6714	10.8571	10.6	10.5873	10.6896	11.6464	11.6973	11.8257	11.4215	8.44443	8.71906	12.1888	12.0112	12.0337	10.8108	10.7023	10.7285	10.8431	10.3467	10.5335	10.8349	10.8663	10.7636	11.7711	11.8222	11.4517	11.1799	11.1938	11.0447	14.0245	13.8757	13.8098	11.92	11.8316	11.7512
CON__P00761	SWISS-PROT:P00761|TRYP_PIG	Trypsin - Sus scrofa (Pig).		contaminants_for_Spectronaut	21.5649	21.5525	21.5424	22.2196	22.2292	22.218	14.8058	15.5189	15.3281	17.5944	17.5962	17.5852	16.0946	15.9913	16.0929	16.6414	16.7615	16.6617	17.8391	17.7728	17.7419	16.9153	16.8748	16.7892	15.6704	16.0697	15.7451	17.5062	17.4646	17.4453	16.117	16.4019	15.6336	16.8874	16.8126	16.65
CON__P01030	SWISS-PROT:P01030	(Bos taurus) similar to Complement C4-A precursor		contaminants_for_Spectronaut	11.1493	11.1121	10.6321	12.6603	12.885	12.8497	13.6356	13.6257	13.705	11.8693	11.7925	11.6472	12.6954	12.8053	12.7812	13.8555	13.8259	13.699	11.8361	11.5954	11.7511	12.7743	12.801	12.6995	14.282	14.059	14.1375	12.583	12.4259	12.4267	13.6974	13.6798	13.6555	14.7702	14.7931	14.7465
CON__P01966	SWISS-PROT:P01966	(Bos taurus) Hemoglobin subunit alpha		contaminants_for_Spectronaut	13.9682	14.0415	13.9771	14.674	14.641	14.7277	17.0304	17.035	17.0381	14.7027	14.7368	14.6054	14.0015	13.9363	13.9513	17.2993	17.3028	17.288	14.522	14.4693	14.5129	14.2725	14.2147	14.1968	17.2799	17.2518	17.2099	14.5536	14.5203	14.4636	14.3671	14.3173	14.2881	17.0423	17.0027	16.9826
CON__P02768-1;P02768	SWISS-PROT:P02768-1;ALB	Tax_Id=9606 Gene_Symbol=ALB Isoform 1 of Serum albumin precursor;Albumin	;ALBU_HUMAN	contaminants_for_Spectronaut;UP000005640_9606-2022	8.35394	6.62469	6.82134	7.59514	7.89204	3.31556	9.75157	8.17352	8.49484	8.59835	8.30498	6.56137	9.58832	8.02888	7.92981	10.1256	9.3602	9.66118	9.51917	9.07781	7.26687	10.7585	10.7445	10.5055	9.73246	10.1382	10.0324	9.1924	8.59385	9.19894	10.5928	10.5915	10.4394	11.2537	11.2791	10.6203
CON__P02769	SWISS-PROT:P02769	(Bos taurus) Bovine serum albumin precursor		contaminants_for_Spectronaut	15.5584	15.5993	15.5834	16.1994	16.2075	16.2128	18.1053	18.1469	18.158	16.0103	16.0364	16.0132	16.795	16.7553	16.7401	18.2959	18.261	18.2558	15.6972	15.6376	15.6307	16.4613	16.4464	16.4465	18.2499	18.2184	18.1839	15.7379	15.6698	15.6477	16.7313	16.7076	16.6737	18.3419	18.326	18.268
CON__P05784	SWISS-PROT:P05784	Tax_Id=10090 Gene_Symbol=Krt18 Keratin, type I cytoskeletal 18		contaminants_for_Spectronaut	9.52461	9.48955	8.68264	11.2137	10.4195	10.954	13.5908	13.6146	13.7347	9.18133	9.11018	8.94012	11.3999	11.2837	11.31	13.0139	12.5924	12.6942	10.0369	10.0242	9.70223	12.1114	11.7643	11.5537	13.2778	13.195	12.8025	13.5236	13.3607	13.4112	12.0156	11.5094	11.7093	14.9667	14.9242	14.9444
CON__P05787;P05787	SWISS-PROT:P05787;KRT8	Tax_Id=9606 Gene_Symbol=KRT8 Keratin, type II cytoskeletal 8;Keratin, type II cytoskeletal 8	;K2C8_HUMAN	contaminants_for_Spectronaut;UP000005640_9606-2022	18.6086	18.647	18.6146	19.8903	19.9261	19.9377	20.839	20.8802	20.8731	18.8404	18.8081	18.7895	19.127	19.1364	19.0939	20.5317	20.4917	20.5013	18.7685	18.7336	18.7045	18.9612	18.9328	18.9102	20.8557	20.8111	20.7964	18.8433	18.8111	18.7562	19.0803	19.0492	19.0259	21.0195	20.9881	20.9679
CON__P06868	SWISS-PROT:P06868	(Bos taurus) Plasminogen precursor		contaminants_for_Spectronaut	9.55167	9.52592	9.15684	9.36796	10.0428	10.1332	11.5288	11.1553	11.5158	9.41575	9.23678	8.93985	9.84215	9.44391	9.65547	10.8718	10.8948	10.9224	9.33032	9.31243	8.99527	9.32268	9.75349	9.28297	11.4783	11.308	11.3724	9.80531	9.17456	8.80655	9.00622	8.73103	9.07124	11.538	11.5796	11.324
CON__P08729	SWISS-PROT:P08729	Tax_Id=9606 Gene_Symbol=KRT7 Keratin, type II cytoskeletal 7		contaminants_for_Spectronaut	14.9362	14.9036	14.9302	15.2941	15.3578	15.4036	16.9021	16.9327	16.9599	14.5705	14.6023	14.5193	15.9984	15.9925	15.9551	16.3854	16.3771	16.353	14.3867	14.3256	14.2992	15.4582	15.4113	15.4026	17.2737	17.2435	17.227	14.8216	14.766	14.7616	15.5314	15.4874	15.4806	17.1611	17.1432	17.1135
CON__P12763	SWISS-PROT:P12763	(Bos taurus) Alpha-2-HS-glycoprotein precursor		contaminants_for_Spectronaut	14.5485	14.7312	14.6842	15.998	15.9321	15.9563	17.1791	17.1083	17.269	14.9513	15.0448	14.9067	16.2155	16.261	16.2286	16.9218	16.9661	16.9389	15.0305	15.0253	14.9792	16.5541	16.4663	16.4598	17.3853	17.3436	17.3483	14.8604	14.8114	14.804	16.396	16.3591	16.3201	17.6457	17.6212	17.5892
CON__P13645;P13645	SWISS-PROT:P13645;KRT10	Tax_Id=9606 Gene_Symbol=KRT10 Keratin, type I cytoskeletal 10;Keratin, type I cytoskeletal 10	;K1C10_HUMAN	contaminants_for_Spectronaut;UP000005640_9606-2022	10.0638	9.56829	7.61744	8.38829	9.01407	9.5952	10.2733	10.2769	10.2075	8.83452	8.74047	9.17852	9.48284	8.75844	8.92607	11.1556	11.2842	11.1215	10.0526	9.29023	9.01619	9.92307	9.94225	9.52216	12.0897	12.1453	12.0251	8.89161	9.24769	8.84694	10.0603	9.84701	9.85765	11.6729	11.8905	11.816
CON__P15497	SWISS-PROT:P15497	(Bos taurus) Apolipoprotein A-I precursor		contaminants_for_Spectronaut	13.7396	13.442	13.6104	13.5074	13.5127	13.5943	16.366	16.3672	16.4057	13.2212	13.2587	13.2954	14.5004	14.4834	14.4507	16.6038	16.5713	16.5504	13.6101	13.5353	13.6011	14.3152	14.3078	14.2658	16.5483	16.4964	16.473	13.9574	13.9112	13.9074	14.8347	14.7853	14.7492	16.8705	16.858	16.8198
CON__P15636	SWISS-PROT:P15636	Protease I precursor Lysyl endopeptidase Achromobacter lyticus.		contaminants_for_Spectronaut	13.8132	13.9459	13.5762	13.6296	13.4649	13.5268	15.3768	15.409	15.4717	12.6733	12.7816	12.6048	13.8894	13.8694	13.7602	15.0591	14.9676	14.9744	13.0146	13.0639	12.944	14.4267	14.3749	14.2947	16.0122	15.9051	15.8938	13.2878	12.9736	13.1609	14.0245	13.9362	13.954	15.7801	15.7044	15.6558
CON__P17690	SWISS-PROT:P17690	(Bos taurus) Beta-2-glycoprotein 1 precursor		contaminants_for_Spectronaut	7.66024	8.51298	8.09602	10.5028	10.5913	10.4743	10.0093	9.81734	9.8374	9.4939	10.032	9.88552	11.3965	11.0704	10.9915	10.6175	10.5591	10.6417	10.5794	10.4404	10.4869	12.0524	12.0368	11.9005	10.3815	10.3319	10.2448	10.576	10.0507	9.52342	9.99425	10.1974	9.67626	9.51394	8.92146	9.13198
CON__P17697	SWISS-PROT:P17697	(Bos taurus) Clusterin precursor		contaminants_for_Spectronaut	10.1664	9.88311	8.82173	8.98274	7.81501	7.82241	11.4494	11.4072	11.4633	8.01884	8.09357	7.90202	8.93709	8.7817	8.92859	11.5828	11.6497	11.5804	8.545	9.0984	9.37979	9.64551	9.91739	9.68696	11.9575	11.8991	11.944	8.89404	8.28305	8.57628	10.4572	10.3979	9.90807	13.0097	13.098	13.0053
CON__P19012;P19012	SWISS-PROT:P19012;KRT15	Tax_Id=9606 Gene_Symbol=KRT15 Keratin, type I cytoskeletal 15;Keratin, type I cytoskeletal 15	;K1C15_HUMAN	contaminants_for_Spectronaut;UP000005640_9606-2022	4.94283	8.98362	9.00666	8.96385	11.2952	10.5497	13.0641	13.0121	12.9892	9.18143	8.11521	8.35539	10.38	10.6438	10.7947	11.73	11.3426	10.3183	9.63277	9.47544	9.87111	10.7751	10.3192	10.5595	12.4184	10.8706	11.5736	10.8658	9.98825	10.8324	12.1513	12.2209	12.1283	13.6794	13.7171	13.5716
CON__P28800	SWISS-PROT:P28800	(Bos taurus) Alpha-2-antiplasmin precursor		contaminants_for_Spectronaut	9.28488	8.78369	9.34629	10.2825	10.5044	10.5574	12.1007	12.1481	12.3306	10.5307	10.4751	10.3766	10.1859	10.1426	10.1475	12.0962	12.1235	12.072	10.5526	10.3788	10.4185	11.2979	11.2183	11.0101	12.7439	12.6428	12.6032	10.8898	11.0842	10.9828	11.9542	11.8757	12.0001	12.7466	12.7938	12.8342
CON__P34955	SWISS-PROT:P34955	(Bos taurus) Alpha-1-antiproteinase precursor		contaminants_for_Spectronaut	13.6607	13.7068	13.7345	14.9654	15.0144	15.0167	15.5343	15.5837	15.5766	13.996	13.9992	13.9627	14.813	14.7985	14.8231	15.9185	15.9171	15.915	14.1799	14.1463	14.1344	13.4423	13.3952	13.3696	16.0755	16.017	15.9868	13.7051	13.6792	13.628	14.3451	14.3174	14.2168	16.1195	16.0843	16.0778
CON__P35527;P35527	SWISS-PROT:P35527;KRT9	Tax_Id=9606 Gene_Symbol=KRT9 Keratin, type I cytoskeletal 9;Keratin, type I cytoskeletal 9	;K1C9_HUMAN	contaminants_for_Spectronaut;UP000005640_9606-2022	NaN	7.71935	NaN	4.54135	6.49982	5.27005	8.83099	8.31641	8.86601	4.49257	3.27242	3.921	7.85017	8.33786	7.85192	9.51231	9.87278	9.80826	7.89709	7.7336	6.71865	8.29367	8.99407	8.29712	10.1518	10.1379	10.2123	8.10663	7.49505	6.84093	7.92393	7.47377	7.25519	10.7862	10.8195	10.5575
CON__P41361	SWISS-PROT:P41361	(Bos taurus) Antithrombin-III precursor		contaminants_for_Spectronaut	10.6072	8.7547	10.3473	9.69158	10.1211	9.90195	11.5691	11.7542	11.7227	10.0371	10.6123	10.2938	10.3293	10.2034	10.3082	12.1125	12.0718	12.0713	9.99677	9.4748	9.56735	10.367	10.3043	10.4619	11.9684	11.9017	11.8838	9.67158	9.49269	9.24105	11.0766	11.2007	11.081	13.0076	12.7553	12.8701
CON__P78386;P78386	SWISS-PROT:P78386;KRT85	Keratin, type II cuticular Hb5 (Hair keratin, type II Hb5) - Homo sapiens (Human).;Keratin, type II cuticular Hb5	;KRT85_HUMAN	contaminants_for_Spectronaut;UP000005640_9606-2022	12.5518	12.3678	12.5709	13.7339	13.819	13.7253	12.0275	11.9563	12.053	12.5573	12.6158	12.4113	13.6366	13.6815	13.7607	16.2179	16.2158	16.1467	13.01	12.9718	12.8189	13.3819	13.3489	13.364	13.3773	13.2799	13.2583	12.1956	12.3713	12.2066	12.6533	12.4853	12.8028	NaN	NaN	NaN
CON__P81644	SWISS-PROT:P81644	(Bos taurus) Apolipoprotein A-II precursor		contaminants_for_Spectronaut	11.4868	8.52755	10.867	10.929	10.8249	10.6507	13.5012	12.3183	12.2364	11.9881	12.2096	12.0323	13.5667	13.5505	13.5377	15.5679	15.5561	15.5071	12.4288	12.3922	12.3595	13.7518	13.6657	13.6597	11.3368	11.4708	10.9351	11.6052	11.5636	11.562	13.3425	13.292	13.1885	15.03	15.0159	14.9732
CON__Q03247	SWISS-PROT:Q03247	(Bos taurus) Apolipoprotein E precursor		contaminants_for_Spectronaut	10.8958	10.6647	10.2229	11.1632	11.1693	11.2754	13.0859	13.1478	13.2496	11.6808	11.7214	11.6728	11.93	11.9387	11.7521	13.2688	13.2518	13.1417	11.1818	11.1948	11.2475	11.5473	11.492	11.5475	14.2752	14.1889	14.1882	11.5322	11.4698	11.3833	12.2746	12.4113	12.0852	14.1162	14.1334	14.0695
CON__Q04695;Q04695	SWISS-PROT:Q04695;KRT17	Tax_Id=9606 Gene_Symbol=KRT17 Keratin, type I cytoskeletal 17;Keratin, type I cytoskeletal 17	;K1C17_HUMAN	contaminants_for_Spectronaut;UP000005640_9606-2022	15.8974	15.9211	15.9134	16.7041	16.7196	16.775	16.9008	16.9275	16.9442	15.8486	15.8476	15.8329	16.3411	16.3026	16.3129	17.361	17.3452	17.3536	15.5949	15.5855	15.5602	16.6679	16.6539	16.6348	17.3253	17.2752	17.265	15.5502	15.501	15.4616	16.7073	16.6619	16.6432	17.7592	17.7299	17.7053
CON__Q0IIK2	TREMBL:Q0IIK2	(Bos taurus) Transferrin		contaminants_for_Spectronaut	13.848	13.5903	13.6857	14.2459	14.1302	14.2393	15.6695	15.7034	15.7282	13.6195	13.5612	13.5068	13.8788	13.9394	13.9479	16.0267	15.9644	15.9893	13.7952	13.71	13.697	14.3462	14.2601	14.258	15.9483	15.8984	15.8409	14.1741	14.1253	14.0829	14.8197	14.7524	14.7091	16.3884	16.3586	16.3127
CON__Q0V8M9	TREMBL:Q0V8M9;Q9TRI0	(Bos taurus) similar to inter-alpha (globulin) inhibitor H3 isoform 2		contaminants_for_Spectronaut	8.07835	5.94978	9.57076	8.2427	7.87738	8.47286	10.6813	10.6259	10.7292	8.71487	8.45502	9.17914	9.08497	9.19256	9.14222	11.1191	10.9038	11.1871	8.20931	7.86423	8.11864	8.98973	9.02008	8.76619	11.8575	11.7291	11.7219	9.14139	7.12678	8.75267	9.25547	9.15469	9.20287	12.2679	12.2342	12.359
CON__Q2KJ62	TREMBL:Q2KJ62	(Bos taurus) KNG protein		contaminants_for_Spectronaut	11.1213	11.7693	11.7368	11.5736	11.4121	10.7131	13.0715	13.0633	13.0152	11.4543	11.4933	11.4914	11.3396	11.3847	11.3033	13.6643	13.6089	13.6335	11.3601	11.1974	11.0368	11.4006	11.359	11.4723	13.3736	13.4018	13.4624	11.1349	11.0138	10.7798	12.7075	12.6131	12.6958	14.2135	14.1745	14.2763
CON__Q2UVX4	SWISS-PROT:Q2UVX4	(Bos taurus) Complement C3 precursor		contaminants_for_Spectronaut	8.9554	7.95149	8.65792	9.61591	9.71958	9.65256	11.3529	11.4453	11.3999	8.57438	8.94601	9.30733	10.0341	10.445	9.87095	11.5081	11.4555	11.3554	9.94121	9.68685	9.40941	10.4573	10.3926	10.4763	11.838	11.8053	11.7783	9.81197	9.75586	9.73064	10.4372	10.4075	10.427	11.7634	11.8263	11.7538
CON__Q3KNV1;P08729	TREMBL:Q3KNV1;Q96GE1;KRT7	Tax_Id=9606 Gene_Symbol=KRT7 keratin 7;Keratin, type II cytoskeletal 7	;K2C7_HUMAN	contaminants_for_Spectronaut;UP000005640_9606-2022	12.3792	12.5447	12.9041	14.6027	14.4093	14.4797	13.5053	13.6991	13.5529	10.9036	9.69909	8.70483	11.1756	11.8425	10.7293	14.8271	14.5167	14.6713	11.5819	11.3702	10.639	12.0074	11.6938	10.6903	14.5384	15.1428	13.8542	10.8377	10.0778	10.3822	13.1924	11.2399	11.9204	16.9634	16.911	16.9061
CON__Q3MHN5	SWISS-PROT:Q3MHN5	(Bos taurus) Vitamin D-binding protein precursor		contaminants_for_Spectronaut	8.52334	8.72653	8.49282	8.60824	10.425	8.78903	13.2144	13.2827	12.6693	9.90975	9.75747	7.49596	11.0915	11.2117	10.2304	13.5794	12.7728	13.2309	10.2985	10.0792	8.57998	10.425	10.3113	10.2488	13.4352	13.1875	13.0269	10.5831	9.45856	9.59107	11.3183	10.6907	10.1984	10.8698	10.0161	10.2224
CON__Q3SX09	TREMBL:Q3SX09	(Bos taurus) similar to HBG protein		contaminants_for_Spectronaut	13.6229	13.6857	13.7199	13.6849	13.6584	13.6379	15.6511	15.5062	15.5475	12.9648	12.9559	13.0164	14.1463	14.1355	14.1033	16.3085	16.2917	16.2746	13.2273	13.168	13.1454	14.2163	14.2036	14.147	16.3815	16.3255	16.3061	13.4363	13.4072	13.3489	14.6499	14.6027	14.5672	16.1036	16.0644	16.0447
CON__Q3SX28	TREMBL:Q3SX28;Q5KR48	(Bos taurus) Tropomyosin 2		contaminants_for_Spectronaut	10.196	10.186	9.89073	12.0702	12.3764	12.087	11.7905	11.893	11.7715	9.9306	9.82567	10.4004	12.8301	12.6481	12.6871	12.6753	12.6824	12.6469	11.1057	11.0936	11.0505	10.8548	11.0472	10.7443	11.1728	11.075	11.17	12.2447	11.9747	12.0915	9.75251	10.1622	7.85705	13.6628	13.0748	13.0885
CON__Q3SZ57	SWISS-PROT:Q3SZ57	(Bos taurus) Alpha-fetoprotein precursor		contaminants_for_Spectronaut	9.24893	9.38024	9.82218	10.5621	10.8174	10.675	12.3802	12.3852	12.4205	9.82385	10.0863	9.97682	10.7919	10.6298	10.808	13.1181	13.0723	13.1178	10.8861	10.7727	10.8599	11.6727	11.6946	11.6693	12.2123	12.1667	12.1038	11.2001	11.1576	10.8337	11.5459	11.5068	11.4545	12.5503	12.53	12.4767
CON__Q3SZH5	TREMBL:Q3SZH5	(Bos taurus) Similar to Angiotensinogen		contaminants_for_Spectronaut	6.09066	5.35763	5.23569	7.27028	5.81563	8.16865	9.14113	9.27061	8.8089	6.55961	5.50002	6.51613	8.50598	8.28522	7.76224	9.0474	8.97431	8.9469	8.58182	8.1813	7.55386	7.28737	7.13299	7.14917	9.81465	9.80592	9.77256	8.31128	8.24163	8.32849	9.19366	9.01229	9.01519	10.4745	10.4582	10.3202
CON__Q3SZR3	SWISS-PROT:Q3SZR3	(Bos taurus) Alpha-1-acid glycoprotein precursor		contaminants_for_Spectronaut	8.31458	8.04719	5.78447	7.5978	7.81976	8.34822	9.41192	9.5796	9.64187	7.65864	6.91394	6.59862	9.30846	9.59367	9.10117	10.0253	9.90763	9.74974	9.20418	7.94799	8.47507	9.84596	10.1153	9.94357	10.2748	10.2839	10.2065	7.8492	7.4866	7.41776	8.82418	8.78524	8.83218	11.8494	11.8071	11.8299
CON__Q3SZV7	TREMBL:Q3SZV7	(Bos taurus) Similar to hemopexin		contaminants_for_Spectronaut	10.1418	10.9503	10.2302	11.4681	11.2922	11.4972	11.6349	11.5589	11.3083	10.9808	10.9694	10.8758	11.5312	11.5359	11.6075	11.5167	11.463	11.4915	11.033	10.9483	10.9036	11.5641	11.5791	11.5146	11.5093	11.6328	11.5072	12.2624	12.2097	12.2044	13.0635	13.0691	12.9468	13.8773	13.7886	13.7773
CON__Q3T052	TREMBL:Q3T052;Q5EA67	(Bos taurus) Inter-alpha (Globulin) inhibitor H4		contaminants_for_Spectronaut	9.35049	9.0086	9.28899	10.5507	10.6306	9.90008	13.0085	12.9634	12.9445	9.26467	9.54601	9.0033	11.2213	11.0326	11.3215	13.0634	13.1048	13.1309	10.266	10.1806	10.2565	11.8297	11.7954	11.7213	12.9623	12.9458	12.942	10.3404	10.1641	10.2244	11.3162	11.4084	11.2682	12.8465	12.8441	12.75
CON__Q3Y5Z3	SWISS-PROT:Q3Y5Z3	(Bos taurus) Adiponectin precursor		contaminants_for_Spectronaut	9.79946	9.19002	8.92472	9.80903	9.55361	9.3917	10.9671	10.8582	10.8594	8.9719	8.51971	7.99327	10.407	9.83304	9.89366	11.0613	11.1543	11.1286	9.61606	8.98039	9.58949	10.1358	10.1635	10.1036	11.1814	10.9597	11.136	10.044	9.79051	9.90628	10.7518	10.5327	10.0561	12.4976	12.4951	12.3565
CON__Q3ZBS7	TREMBL:Q3ZBS7	(Bos taurus) Vitronectin		contaminants_for_Spectronaut	12.7182	12.8225	12.8676	12.7398	12.609	12.6249	15.0834	15.138	15.2083	12.525	12.6162	12.5031	13.2524	12.926	12.831	16.3827	16.2941	16.3231	12.581	12.574	12.602	14.5258	14.2375	14.144	16.5976	16.5125	16.4793	13.5076	13.4425	13.2871	14.0334	14.0636	13.8853	16.806	16.7807	16.7263
CON__Q58D62	SWISS-PROT:Q58D62	(Bos taurus) Fetuin-B precursor		contaminants_for_Spectronaut	12.2612	12.0324	11.5135	13.0929	12.8083	12.7963	13.6131	13.6257	13.5538	12.1622	12.173	12.1276	12.0014	11.9377	11.9474	14.3682	14.2956	14.316	11.978	11.8191	11.5621	12.5225	12.5092	12.4398	14.9226	14.876	14.8624	12.0704	11.9123	11.9452	12.6083	12.6916	12.6213	13.1711	13.1783	13.1174
CON__Q6KB66-1;Q6KB66	SWISS-PROT:Q6KB66-1;KRT80	Tax_Id=9606 Gene_Symbol=KRT80 Isoform 1 of Keratin, type II cytoskeletal 80;Keratin, type II cytoskeletal 80	;K2C80_HUMAN	contaminants_for_Spectronaut;UP000005640_9606-2022	10.4114	10.221	10.761	11.7136	11.4995	11.598	12.9216	12.9716	12.8438	10.6305	10.7112	10.8975	11.2721	11.4174	11.3708	13.4147	13.4383	13.375	11.2136	11.3187	11.3996	11.3384	11.3354	11.3187	13.7615	13.6094	13.6351	11.6196	11.3681	11.4683	12.1356	12.1554	12.2421	13.9191	13.9421	13.8633
CON__Q9TRI1	TREMBL:Q9TRI1	(Bos taurus) similar to inter-alpha-trypsin inhibitor heavy chain2		contaminants_for_Spectronaut	11.3494	10.7934	10.8955	11.5441	11.4655	11.604	13.4746	13.4063	13.4318	10.8687	10.9461	10.8201	12.1663	12.1526	12.1626	13.4825	13.4432	13.4387	11.4042	11.284	11.2062	12.6913	12.6474	12.6774	13.1968	13.1706	13.1218	12.0985	11.8676	12.0002	13.0358	13.0294	12.9544	13.7244	13.6573	13.6539
CON__REFSEQ:XP_001252647	(Bos	taurus) similar to endopin 2B		contaminants_for_Spectronaut	12.7977	12.63	12.3031	12.9386	12.9163	12.8728	13.8972	13.9395	13.8158	12.4929	12.339	12.3346	11.2439	11.2283	11.166	12.9947	12.95	12.8466	11.3049	10.9514	11.2247	12.2539	12.2526	12.2457	14.0648	14.0619	14.0376	11.9204	11.6102	11.7124	12.8303	12.7296	12.7642	13.9956	13.9926	13.8762
E9PAV3	NACA	Nascent polypeptide-associated complex subunit alpha, muscle-specific form	NACAM_HUMAN	UP000005640_9606-2022	12.2593	12.4223	12.9174	14.3294	14.3705	14.2783	15.1813	15.2475	15.1983	12.6157	12.6439	12.726	14.9648	14.9634	14.934	15.0281	15.0524	15.0202	13.6702	13.6313	13.661	15.3772	15.3522	15.3256	15.5155	15.4749	15.4427	14.037	14.0141	13.9845	15.1923	15.1866	15.1391	15.8397	15.7923	15.7486
E9PRG8	C11orf98	Uncharacterized protein C11orf98	CK098_HUMAN	UP000005640_9606-2022	10.8464	11.0703	10.7516	13.208	13.3216	13.3909	15.0577	15.1058	15.0674	12.1274	11.9804	11.9301	12.9413	12.8859	12.8605	15.527	15.5002	15.4583	12.0311	12.1412	12.0933	13.0512	12.9027	12.8691	14.3661	14.3332	14.3177	12.0773	11.9494	12.0271	13.3965	13.2627	13.3989	13.7645	13.5855	13.6675
H3BV60	TGFBR3L	Transforming growth factor-beta receptor type 3-like protein	TGR3L_HUMAN	UP000005640_9606-2022	9.84053	11.2346	9.30295	NaN	NaN	NaN	NaN	NaN	NaN	NaN	NaN	NaN	10.6507	8.7423	10.2799	NaN	NaN	NaN	NaN	NaN	NaN	NaN	NaN	NaN	9.84786	10.294	10.0883	NaN	NaN	NaN	NaN	NaN	NaN	NaN	NaN	NaN
L0R819	ASDURF	ASNSD1 upstream open reading frame protein	ASURF_HUMAN	UP000005640_9606-2022	8.71484	8.35314	8.27428	8.80045	8.13387	8.52964	11.329	11.3369	11.3643	7.94913	8.03124	7.7944	10.643	10.2811	10.2953	11.7922	11.0682	11.4682	8.90532	8.62311	8.59236	10.7809	10.775	10.5928	12.7388	12.7597	12.7219	8.39969	8.54316	8.36172	10.8275	11.0143	11.0004	12.926	12.7113	12.7404
O00115	DNASE2	Deoxyribonuclease-2-alpha	DNS2A_HUMAN	UP000005640_9606-2022	10.3634	10.6367	10.6162	9.98401	11.327	11.3432	11.9631	12.0179	11.937	11.5668	11.6018	11.5657	11.943	11.7996	11.1559	12.7266	12.5233	12.6543	11.0004	10.9069	10.9673	12.3814	12.3812	12.1145	12.7312	12.8067	12.6754	11.9579	11.8778	11.8888	11.2359	11.1842	11.1082	12.206	12.1594	12.2731
O00116	AGPS	Alkyldihydroxyacetonephosphate synthase, peroxisomal	ADAS_HUMAN	UP000005640_9606-2022	10.304	10.3512	11.0161	11.936	11.8072	11.9816	13.8145	13.8533	13.8026	10.1561	10.3151	10.5193	11.8869	11.8579	11.9164	14.4761	14.4492	14.4759	11.3645	11.4675	10.8987	12.0837	12.1225	12.2505	15.0813	14.9864	14.9554	11.4811	11.3682	11.3561	12.3652	12.2131	12.1825	14.8346	14.7827	14.805
O00139	KIF2A	Kinesin-like protein KIF2A	KIF2A_HUMAN	UP000005640_9606-2022	11.0763	10.8481	10.8222	11.7864	11.7289	11.7437	13.616	13.6292	13.626	11.2814	11.1447	11.2423	12.3746	12.4873	12.3908	13.8208	13.749	13.7664	11.5708	11.3755	11.5441	12.5447	12.5322	12.3885	13.962	13.9165	13.8672	11.6717	11.6179	11.6193	12.2159	12.1614	12.0707	14.4933	14.5181	14.4603
O00148	DDX39A	ATP-dependent RNA helicase DDX39A	DX39A_HUMAN	UP000005640_9606-2022	10.9469	10.586	10.4943	11.6761	11.5432	11.4659	11.7326	11.7703	11.744	8.52032	8.82157	9.39	11.1895	11.3546	11.384	12.1895	12.1361	12.0837	9.96407	9.83667	10.0305	12.2508	12.2269	12.2408	12.3108	12.2403	12.2266	11.5156	11.4924	11.3919	13.0458	12.9219	12.949	13.3816	13.3324	13.2966
O00151	PDLIM1	PDZ and LIM domain protein 1	PDLI1_HUMAN	UP000005640_9606-2022	13.2155	13.047	13.0415	13.7345	13.759	13.7023	15.4987	15.5782	15.5463	13.6996	13.8264	13.636	14.6226	14.6012	14.5591	16.0916	16.0595	16.0543	13.3883	13.2592	13.2994	14.5367	14.4997	14.4724	16.0288	15.9927	15.9557	13.888	13.8802	13.7891	14.2502	14.2101	14.1636	16.4066	16.3801	16.351
O00154	ACOT7	Cytosolic acyl coenzyme A thioester hydrolase	BACH_HUMAN	UP000005640_9606-2022	11.0842	10.9917	10.9633	12.8378	12.8616	12.912	15.0009	14.9598	15.0129	11.8462	11.9183	11.8946	13.7064	13.6875	13.7269	14.3731	14.3569	14.3271	12.2154	12.1831	12.1274	13.9336	13.9643	13.9425	15.4334	15.388	15.3519	12.7571	12.751	12.6549	13.8415	13.7986	13.7405	16.1823	16.1596	16.1225
O00159	MYO1C	Unconventional myosin-Ic	MYO1C_HUMAN	UP000005640_9606-2022	12.134	12.3758	12.3054	13.2733	13.3107	13.2781	14.9872	15.016	15.0297	12.8884	12.9084	12.9244	13.4904	13.412	13.3958	15.4358	15.3886	15.4111	12.8174	12.8244	12.8063	13.5621	13.5029	13.5074	15.7358	15.6894	15.6898	12.8368	12.781	12.7884	13.84	13.7716	13.719	15.6541	15.6467	15.6007
O00161	SNAP23	Synaptosomal-associated protein 23	SNP23_HUMAN	UP000005640_9606-2022	9.40262	9.20549	8.88193	10.2757	10.4739	10.0987	12.5226	12.7407	12.8694	9.45545	9.12333	9.33174	11.5122	11.3246	11.4116	13.5418	13.529	13.3965	10.1217	10.323	9.92327	11.414	11.3914	11.1361	12.9334	12.891	12.8174	10.4664	10.6525	10.491	11.379	11.2752	11.2689	13.8379	13.8591	13.7554
O00165	HAX1	HCLS1-associated protein X-1	HAX1_HUMAN	UP000005640_9606-2022	10.4763	9.88015	9.9536	10.4268	10.4329	10.2399	11.4112	11.4287	11.4841	11.1381	10.8839	10.6808	10.551	11.3876	10.9178	11.8466	11.8014	11.8604	9.87967	9.95321	9.76773	10.8831	10.8246	10.896	12.3133	12.2342	12.1933	9.45134	9.67357	9.79387	11.8038	11.9931	11.8318	12.8135	12.752	12.6884
O00170	AIP	AH receptor-interacting protein	AIP_HUMAN	UP000005640_9606-2022	10.5539	10.8553	11.0523	11.8928	11.7328	11.8629	13.6126	13.4702	13.7169	10.9183	10.9692	10.7856	12.1372	12.172	12.3129	13.3533	13.3115	13.3547	10.8872	11.1073	10.9203	12.6268	12.6415	12.774	13.7526	13.7406	13.6771	12.4604	12.3152	12.3601	12.5601	12.4151	12.485	14.1319	14.0237	14.0791
O00178	GTPBP1	GTP-binding protein 1	GTPB1_HUMAN	UP000005640_9606-2022	10.4982	9.18942	10.2146	10.4943	10.6625	10.4197	13.1373	13.1249	12.9801	9.69342	9.33858	8.90411	11.2343	11.1825	11.0938	13.6465	13.5224	13.5454	9.73252	9.53764	9.62731	11.0885	11.1585	11.1976	13.8371	13.822	13.7834	10.2064	9.86659	10.0503	11.7834	11.6116	11.5816	13.9812	13.975	13.8535
O00186	STXBP3	Syntaxin-binding protein 3	STXB3_HUMAN	UP000005640_9606-2022	10.4356	10.9685	10.0595	11.2535	11.632	11.6333	13.421	13.4537	13.4272	10.8676	10.8397	10.6394	11.5101	11.4041	11.2495	13.9356	13.9442	13.9178	11.8188	11.6098	11.7832	11.9575	11.9918	11.9032	13.7582	13.7166	13.6751	10.9478	11.0925	10.9202	12.0814	11.9804	11.921	14.8029	14.8449	14.7543
O00193	SMAP	Small acidic protein	SMAP_HUMAN	UP000005640_9606-2022	10.7434	10.6531	10.6276	9.99706	9.9817	8.27245	14.3341	14.2426	14.179	10.8793	10.8598	10.8398	12.854	12.979	12.9545	13.508	13.4601	13.4497	11.9515	11.8969	11.9169	13.6629	13.6969	13.6163	13.9035	13.7856	13.8728	13.463	13.4621	13.0555	13.7086	13.6111	13.5359	13.1393	13.0447	12.753
O00194	RAB27B	Ras-related protein Rab-27B	RB27B_HUMAN	UP000005640_9606-2022	7.06615	6.94285	4.79105	NaN	NaN	NaN	12.0863	11.9368	11.4743	7.78897	5.95737	6.62506	9.27154	9.23337	9.43016	11.0007	10.7929	10.7397	8.55489	7.81153	8.75076	9.64014	10.2015	10.0797	10.2161	10.0834	10.0421	7.77947	8.94595	8.40472	NaN	NaN	NaN	10.0612	10.0115	9.74292
O00203	AP3B1	AP-3 complex subunit beta-1	AP3B1_HUMAN	UP000005640_9606-2022	11.2254	11.2047	11.1436	12.8605	12.7409	12.7661	13.9843	14.1173	14.1339	11.9284	11.903	11.7742	12.9635	12.9087	12.8724	14.2037	14.1604	14.1762	12.2057	12.0623	12.0723	12.9052	12.9308	12.8721	14.1308	14.0809	14.066	12.6939	12.6286	12.6215	13.2757	13.2384	13.2097	14.2011	14.1705	14.145
O00217	NDUFS8	NADH dehydrogenase [ubiquinone] iron-sulfur protein 8, mitochondrial	NDUS8_HUMAN	UP000005640_9606-2022	10.149	8.89585	8.84623	10.2854	11.0254	9.70375	12.5976	12.6339	12.7353	10.5222	10.5627	10.2615	9.96979	9.4907	9.80923	11.8105	11.6711	11.6923	8.93612	8.88109	8.77395	10.6391	10.471	10.4388	12.4664	12.4151	12.3242	10.7918	10.8369	10.5209	10.8656	10.8025	10.7204	12.8495	12.7901	12.763
O00231	PSMD11	26S proteasome non-ATPase regulatory subunit 11	PSD11_HUMAN	UP000005640_9606-2022	13.3022	13.1874	13.1338	14.3766	14.363	14.4055	16.2663	16.3183	16.3074	14.0615	14.0819	14.0337	14.3654	14.3164	14.2975	16.2338	16.218	16.2222	13.6054	13.542	13.5589	14.5978	14.5732	14.5505	16.4035	16.3693	16.3224	13.7134	13.6633	13.6014	14.5845	14.5631	14.5309	16.9689	16.9378	16.9265
O00232	PSMD12	26S proteasome non-ATPase regulatory subunit 12	PSD12_HUMAN	UP000005640_9606-2022	11.7481	11.4936	11.5565	13.1806	13.1276	13.2511	14.5391	14.5877	14.6107	11.9264	11.8618	11.838	12.5788	12.5501	12.5624	15.2194	15.2069	15.1831	12.1806	12.0211	11.9581	13.2401	13.2436	13.1573	15.1669	15.1223	15.0952	12.1683	12.1508	12.0815	13.0426	12.967	12.9009	15.7518	15.7593	15.7243
O00233	PSMD9	26S proteasome non-ATPase regulatory subunit 9	PSMD9_HUMAN	UP000005640_9606-2022	11.2742	11.1822	11.5503	12.4325	12.5107	12.2873	13.8945	13.8059	13.795	11.5957	11.5681	11.4828	12.9291	12.8421	12.9134	13.8723	13.8016	13.8345	11.9174	11.8819	11.8375	12.8464	12.7928	12.7941	14.1954	14.177	14.1376	12.0895	11.9402	12.0562	13.3573	13.2888	13.2836	14.2287	14.2547	14.134
O00244	ATOX1	Copper transport protein ATOX1	ATOX1_HUMAN	UP000005640_9606-2022	10.5813	10.816	11.1463	11.3935	11.4114	11.3734	13.1771	13.0319	13.1116	12.4581	12.366	12.305	12.9238	12.9016	12.8053	13.5874	13.5998	13.6332	12.7526	12.7137	12.7793	13.0695	13.012	13.0052	14.0529	14.0138	13.966	13.1685	13.1611	13.0937	12.2475	12.2102	12.1086	14.0084	13.9586	13.9453
O00255	MEN1	Menin	MEN1_HUMAN	UP000005640_9606-2022	7.79308	5.82176	8.13224	8.90361	9.25445	9.1396	11.6833	11.9862	11.7925	7.97201	8.18551	7.67873	10.4195	10.2658	10.5044	12.4299	12.3871	12.3932	9.39356	9.44386	9.5324	10.4369	10.4569	10.3753	12.5465	12.4791	12.4793	10.0804	9.90423	9.87724	10.7027	10.6134	10.7994	12.608	12.5641	12.4889
O00264	PGRMC1	Membrane-associated progesterone receptor component 1	PGRC1_HUMAN	UP000005640_9606-2022	12.1672	12.187	12.0301	13.7949	13.7469	13.755	14.8253	14.7845	14.6736	12.7028	12.7075	12.6666	13.5449	13.5239	13.4631	14.9708	14.9016	14.9379	12.9853	12.9862	12.9171	14.2007	14.1504	14.1763	15.1451	15.1052	15.0709	11.5427	11.5242	11.5075	15.2666	15.241	15.1598	15.4156	15.3795	15.3581
O00267	SUPT5H	Transcription elongation factor SPT5	SPT5H_HUMAN	UP000005640_9606-2022	10.9118	10.7437	10.6578	11.4087	11.6549	11.7805	13.4731	13.5652	13.6051	11.0577	10.9056	10.8963	11.8361	11.8845	11.8862	13.6795	13.6478	13.629	10.8152	10.6201	10.6162	12.2953	12.4048	12.2677	14.0147	13.96	13.9501	11.176	11.1434	11.1561	12.5112	12.4426	12.3516	14.3142	14.2965	14.2458
O00268	TAF4	Transcription initiation factor TFIID subunit 4	TAF4_HUMAN	UP000005640_9606-2022	7.74163	7.57776	8.58261	9.03609	8.91179	8.37451	11.2029	11.3073	11.2963	7.0238	7.39688	5.75148	8.56268	8.73441	8.4205	12.2032	11.9645	12.0387	8.41922	8.63164	8.73695	9.20057	9.26716	9.17959	12.4736	12.4391	12.396	9.29472	9.20749	9.28218	10.5669	10.4417	10.4658	12.1941	12.2489	12.1852
O00273	DFFA	DNA fragmentation factor subunit alpha	DFFA_HUMAN	UP000005640_9606-2022	10.7801	10.5209	10.5144	11.3308	11.1187	11.1781	14.2117	14.2143	14.283	11.1607	10.8068	10.8401	11.5248	11.6656	11.5891	15.0293	14.9785	14.9806	11.163	11.0423	11.1174	12.6095	12.6315	12.5963	15.2044	15.1656	15.1296	12.2473	12.2483	12.1149	12.3943	12.2064	12.2002	15.0168	15.0383	15.0083
O00287	RFXAP	Regulatory factor X-associated protein	RFXAP_HUMAN	UP000005640_9606-2022	6.00796	7.4101	7.11842	4.30378	7.86035	4.63944	8.06747	8.26545	7.44334	6.39527	4.93367	3.7065	8.05946	6.74943	6.22437	7.77764	7.73764	8.02261	6.78885	6.29971	6.41908	6.76171	6.46256	6.88691	9.34509	9.36136	8.59579	6.53191	6.08777	5.36615	7.58516	7.86693	7.49238	9.41344	9.40663	9.40942
O00291	HIP1	Huntingtin-interacting protein 1	HIP1_HUMAN	UP000005640_9606-2022	7.27177	9.33037	9.76543	10.0207	9.76921	9.81068	12.0111	12.0659	11.9917	9.33739	9.17414	8.72672	9.85228	10.0723	9.92023	12.5379	12.4689	12.5422	9.56556	9.73061	9.53393	10.5529	10.6179	10.6737	12.9363	12.8932	12.8935	9.75102	10.004	10.1068	11.5016	11.4749	11.3556	13.5974	13.5682	13.4437
O00299	CLIC1	Chloride intracellular channel protein 1	CLIC1_HUMAN	UP000005640_9606-2022	15.4382	15.4887	15.4612	15.4893	15.6003	15.5694	17.2011	17.2645	17.2703	14.3786	14.4304	14.3719	15.9533	15.9307	15.9611	16.7458	16.7254	16.7144	14.7174	14.6744	14.6852	15.8968	15.8661	15.8456	17.0419	16.9941	16.9584	15.1276	15.0831	15.0409	16.4328	16.3983	16.3516	16.7436	16.6953	16.6807
O00303	EIF3F	Eukaryotic translation initiation factor 3 subunit F	EIF3F_HUMAN	UP000005640_9606-2022	12.6503	12.5177	12.3885	13.9492	14.1854	14.0978	16.7513	16.7303	16.7776	13.1205	13.2023	13.2025	14.3838	14.3078	14.3703	16.6588	16.6514	16.6271	13.4172	13.3623	13.3054	14.663	14.6355	14.6192	17.1157	17.0773	17.0401	13.6334	13.4916	13.5196	14.9632	14.9388	14.9068	16.5295	16.5345	16.5055
O00308	WWP2	NEDD4-like E3 ubiquitin-protein ligase WWP2	WWP2_HUMAN	UP000005640_9606-2022	8.55607	8.26722	8.42629	8.46111	7.60614	8.62302	8.87264	9.12228	9.10218	6.26254	5.25576	6.70628	8.19774	10.6668	5.78988	9.28472	9.63786	8.99874	8.5901	7.94707	6.64758	7.41969	7.41417	7.5461	9.57425	9.30307	9.5587	NaN	NaN	NaN	NaN	NaN	NaN	10.8103	10.8296	10.6078
O00330	PDHX	Pyruvate dehydrogenase protein X component, mitochondrial	ODPX_HUMAN	UP000005640_9606-2022	11.4308	11.6947	11.7449	12.0777	12.3111	12.3653	14.277	14.2372	14.1969	12.0967	12.0264	12.1706	12.5618	12.5945	12.5597	14.6816	14.6373	14.6534	11.8835	11.8292	11.7961	12.7065	12.698	12.6285	14.2465	14.1405	14.213	12.5205	12.2957	12.2172	12.4874	12.4025	12.3829	14.5987	14.624	14.5236
O00399	DCTN6	Dynactin subunit 6	DCTN6_HUMAN	UP000005640_9606-2022	9.43701	10.6065	11.091	11.07	10.5136	10.0075	12.3601	12.3546	12.3147	8.64147	8.63298	8.64551	9.2261	9.41387	9.50453	12.272	12.2042	12.1001	8.95221	9.40832	9.29808	10.207	10.2973	10.0798	13.2881	13.138	13.2394	10.2001	9.83683	9.80492	10.3156	10.3386	10.1557	13.3344	13.2326	13.1087
O00400	SLC33A1	Acetyl-coenzyme A transporter 1	ACATN_HUMAN	UP000005640_9606-2022	6.10819	7.50908	5.62165	8.58753	8.00862	8.65114	11.692	11.3985	11.5119	8.60468	7.44746	7.66885	9.19565	8.83607	8.87981	12.4015	12.5082	12.2876	8.74348	8.85759	8.94595	8.96573	8.66033	8.76019	11.8348	11.9745	11.7033	8.90124	8.45877	8.60885	10.006	10.0255	9.77478	11.9911	11.8687	11.8774
O00401	WASL	Neural Wiskott-Aldrich syndrome protein	WASL_HUMAN	UP000005640_9606-2022	11.2302	11.7754	11.2473	11.526	11.6768	11.8443	13.7258	13.7464	13.8566	11.9391	11.7353	11.9635	12.6384	12.6318	12.6079	14.0443	14.0775	14.0367	12.4611	12.2816	12.3063	13.2035	13.1555	13.1569	14.0831	14.0295	13.9804	12.1403	12.2216	12.1331	13.4241	13.3937	13.3021	14.2943	14.308	14.2185
O00410	IPO5	Importin-5	IPO5_HUMAN	UP000005640_9606-2022	13.3961	13.4096	13.5662	14.3911	14.3771	14.4417	15.9595	15.9821	16.0063	13.1086	13.0421	13.0173	14.149	14.1625	14.1082	16.0957	16.0828	16.0615	13.6677	13.6014	13.6321	14.232	14.1924	14.1577	16.3431	16.2794	16.2738	13.9994	13.9479	13.9502	14.8427	14.7912	14.7655	16.659	16.6374	16.6283
O00411	POLRMT	DNA-directed RNA polymerase, mitochondrial	RPOM_HUMAN	UP000005640_9606-2022	9.35386	9.3985	9.19502	10.4196	10.3007	10.3347	11.9987	12.1509	12.1273	9.49079	9.38688	9.55881	10.1622	10.1705	10.4264	12.6214	12.606	12.5598	10.3265	10.1584	10.2862	10.6704	10.7222	10.834	12.6286	12.5277	12.518	10.0994	9.89119	9.85433	10.7692	10.713	10.5751	13.1669	13.1529	13.1536
O00418	EEF2K	Eukaryotic elongation factor 2 kinase	EF2K_HUMAN	UP000005640_9606-2022	7.45753	8.439	4.59421	8.43885	8.38883	9.0654	11.0746	10.8341	11.1429	7.59396	8.11449	7.1414	9.14722	9.01176	9.24263	11.1889	11.2257	11.299	9.01529	8.8373	8.65053	9.0234	9.34804	9.30896	11.7068	11.7608	11.6776	9.23089	9.89366	9.42328	9.35559	9.39715	9.5792	11.8452	11.7076	11.7534
O00422	SAP18	Histone deacetylase complex subunit SAP18	SAP18_HUMAN	UP000005640_9606-2022	11.8257	11.7914	11.7855	12.9465	12.9705	12.7884	13.3006	13.3487	13.3972	11.5989	11.5242	11.4381	12.5926	12.5988	12.544	14.2571	14.2432	14.2029	12.4419	12.4051	12.4032	13.1912	13.2456	13.1284	14.4934	14.3939	14.3588	11.565	11.4413	11.368	13.0365	12.9289	12.9409	13.8508	13.868	13.8635
O00425	IGF2BP3	Insulin-like growth factor 2 mRNA-binding protein 3	IF2B3_HUMAN	UP000005640_9606-2022	13.0909	13.1292	13.2148	13.5312	13.6154	13.5221	15.058	15.1065	15.1196	12.8068	12.8947	12.7957	13.3646	13.3634	13.3331	15.2823	15.2772	15.2498	13.0105	13.0191	12.9718	13.9783	13.9311	13.9191	15.6218	15.5639	15.5497	13.073	13.0577	12.9684	14.1765	14.1369	14.0992	15.601	15.5816	15.5604
O00429	DNM1L	Dynamin-1-like protein	DNM1L_HUMAN	UP000005640_9606-2022	13.461	13.4038	13.4839	14.2774	14.3587	14.2652	14.8371	14.8781	14.9495	13.3785	13.3329	13.3545	13.7811	13.8094	13.7963	14.9014	14.9195	14.8757	13.5279	13.4784	13.5533	14.1538	14.1355	14.1142	15.1721	15.1229	15.1037	13.4799	13.3466	13.3234	14.2733	14.2358	14.1847	15.5821	15.5578	15.5302
O00442	RTCA	RNA 3'-terminal phosphate cyclase	RTCA_HUMAN	UP000005640_9606-2022	9.08362	9.00745	9.10486	9.09189	10.0187	9.53287	11.4916	11.5279	11.4394	10.1057	10.5136	10.2005	9.91425	9.60988	9.8164	12.1638	12.0516	12.0655	10.4823	10.3597	10.6423	10.6612	10.8077	10.7433	12.5225	12.4004	12.3916	10.6247	9.77704	10.3166	10.9163	10.8617	10.5766	12.491	12.4882	12.4744
O00443	PIK3C2A	Phosphatidylinositol 4-phosphate 3-kinase C2 domain-containing subunit alpha	P3C2A_HUMAN	UP000005640_9606-2022	8.87053	8.98702	8.95848	9.69504	9.68637	9.56457	11.3968	11.5866	11.4729	8.82156	8.95957	9.15491	10.3212	10.168	10.2215	11.6946	11.5892	11.674	9.24841	9.29531	9.09893	10.6556	10.6062	10.6227	11.9662	11.9132	11.8683	9.60079	9.778	9.38211	11.179	10.8586	10.7103	12.6202	12.559	12.4724
O00461	GOLIM4	Golgi integral membrane protein 4	GOLI4_HUMAN	UP000005640_9606-2022	10.3647	10.101	9.82133	11.0239	11.0312	11.0848	12.9114	13.0936	12.9905	10.4578	10.3031	10.2634	11.3841	11.4382	11.4108	13.7365	13.7168	13.744	10.6653	10.4716	10.3142	11.9181	11.8339	11.9771	14.004	13.9175	13.9081	10.7448	10.5637	10.7489	12.1988	12.075	12.0389	13.9474	13.9038	13.8453
O00462	MANBA	Beta-mannosidase	MANBA_HUMAN	UP000005640_9606-2022	7.03731	8.9459	7.87671	6.92412	7.32785	7.07647	10.9557	10.9835	10.7037	7.89489	7.26032	8.14441	9.32059	9.35921	9.78528	10.9224	10.9267	11.0141	8.20667	8.61581	7.70087	9.54332	9.65654	9.82235	11.7376	11.5636	11.6036	7.8918	7.72727	8.54202	8.67741	8.54641	8.24047	11.2502	11.1816	11.1631
O00468	AGRN	Agrin	AGRIN_HUMAN	UP000005640_9606-2022	9.8235	9.68267	8.55305	9.91865	9.58297	9.41543	11.9662	11.9783	11.9741	9.5535	9.50169	9.55711	10.7037	10.4522	10.3612	12.2646	12.21	12.1838	10.3874	9.80018	10.2451	10.545	10.5352	10.4585	12.6523	12.6691	12.6349	11.5291	11.4996	11.3918	11.4815	11.4452	11.3642	13.313	13.2957	13.2488
O00469	PLOD2	Procollagen-lysine,2-oxoglutarate 5-dioxygenase 2	PLOD2_HUMAN	UP000005640_9606-2022	14.0505	14.1434	13.9939	13.6722	13.7606	13.7475	15.3739	15.4164	15.4629	13.7757	13.6762	13.7536	14.1874	14.2015	14.193	15.1476	15.1262	15.063	13.564	13.5234	13.4958	14.44	14.3817	14.3567	15.611	15.5628	15.5514	13.4581	13.3831	13.3846	14.1352	14.0778	14.007	15.7951	15.7662	15.749
O00471	EXOC5	Exocyst complex component 5	EXOC5_HUMAN	UP000005640_9606-2022	9.54843	10.1571	8.70206	9.1972	9.55892	8.51172	12.0437	12.3122	12.1791	9.48998	9.40294	9.78118	10.3511	10.4022	10.3821	12.6293	12.7745	12.7798	8.62002	9.05822	8.83989	10.686	10.7504	10.6274	12.7501	12.7791	12.7185	10.7869	10.5674	10.5925	11.5094	10.964	10.9081	13.1076	13.1271	13.2009
O00483	NDUFA4	Cytochrome c oxidase subunit NDUFA4	NDUA4_HUMAN	UP000005640_9606-2022	13.5174	13.4701	13.6745	13.9787	13.9761	14.0369	14.3981	14.3875	14.3545	14.2979	14.3033	14.2345	14.43	14.4263	14.3903	15.0608	15.0015	15.0027	12.6706	12.6452	12.6729	12.9405	12.8798	12.8756	13.9036	13.8253	13.875	13.3697	13.2584	13.2901	14.8624	14.8134	14.7221	14.3345	14.3433	14.2761
O00487	PSMD14	26S proteasome non-ATPase regulatory subunit 14	PSDE_HUMAN	UP000005640_9606-2022	13.5655	13.5565	13.5665	15.1138	15.0454	15.1303	15.9368	16.0015	15.987	14.4865	14.4383	14.411	14.4276	14.42	14.4236	16.0589	16.005	15.9947	14.1561	14.1211	14.0509	14.5401	14.5481	14.483	16.1212	16.0818	16.0869	14.2897	14.2386	14.2163	14.5645	14.6495	14.5066	16.5401	16.4994	16.4653
O00488	ZNF593	Zinc finger protein 593	ZN593_HUMAN	UP000005640_9606-2022	11.3496	12.1072	11.8194	9.32263	9.69686	9.56823	11.4109	11.4716	11.6143	9.02529	9.23164	7.57861	9.62689	9.40968	9.70698	12.375	12.3817	12.3478	11.7514	9.58646	9.89399	10.3732	9.62084	10.0017	12.9903	12.95	13.0803	9.82871	9.81747	9.72789	10.496	9.62649	10.3247	13.1145	13.0936	13.1185
O00499	BIN1	Myc box-dependent-interacting protein 1	BIN1_HUMAN	UP000005640_9606-2022	12.6432	12.1605	12.0579	11.7423	11.29	11.6915	13.4368	13.4149	13.385	10.8183	10.8921	10.9322	11.8335	11.8649	11.5086	13.1286	13.0715	13.0824	11.2969	11.1194	11.1607	10.9064	10.9049	10.8413	13.7759	13.7051	13.6976	11.849	11.7976	11.6135	11.7073	11.6383	11.5883	13.6489	13.6728	13.6277
O00505	KPNA3	Importin subunit alpha-4	IMA4_HUMAN	UP000005640_9606-2022	12.5754	12.4212	12.4907	13.1536	13.3568	13.3735	13.8221	13.9604	14.0273	12.4201	12.2392	12.2569	13.3782	13.4571	13.43	13.5156	13.528	13.5194	12.1107	12.0407	11.888	12.7868	12.7321	12.6492	13.8939	13.8337	13.7854	12.0171	11.8472	12.0238	13.1401	13.1237	13.023	14.3615	14.3605	14.3021
O00506	STK25	Serine/threonine-protein kinase 25	STK25_HUMAN	UP000005640_9606-2022	13.5479	13.7504	13.72	11.5744	11.4316	11.6387	12.2516	12.1795	12.2689	10.6083	10.7638	10.8187	10.3395	11.3801	10.8525	12.9095	12.986	12.7273	11.9039	11.843	11.8337	11.2767	11.4865	11.3508	12.9364	12.7868	12.6632	11.2535	11.1426	11.0917	12.333	12.1699	12.5109	13.3492	13.578	13.3771
O00541	PES1	Pescadillo homolog	PESC_HUMAN	UP000005640_9606-2022	13.9045	13.8508	13.8469	14.0997	14.0358	14.0847	15.3753	15.3839	15.4373	14.0228	13.9254	13.9205	14.0928	14.0971	14.088	15.1014	15.0383	15.0169	13.2575	13.1444	13.1653	13.6588	13.5929	13.604	15.5007	15.4747	15.4437	13.8114	13.764	13.7416	13.4632	13.4388	13.3834	16.3231	16.261	16.2375
O00560	SDCBP	Syntenin-1	SDCB1_HUMAN	UP000005640_9606-2022	9.45907	9.21906	9.77886	11.4477	11.3175	11.7415	13.7636	13.8716	13.858	8.87643	9.20527	9.17336	10.9383	10.87	10.7273	13.5385	13.503	13.5263	10.4165	10.4918	10.5321	11.4323	11.37	11.347	13.8153	13.7609	13.7393	11.1827	11.313	11.151	11.0838	11.2185	10.9146	14.0522	13.9283	13.8992
O00562	PITPNM1	Membrane-associated phosphatidylinositol transfer protein 1	PITM1_HUMAN	UP000005640_9606-2022	6.71791	8.66973	8.09795	10.3475	9.42152	9.0267	9.95184	9.90648	9.87652	6.68495	7.11866	6.46469	8.60798	8.5688	8.54354	10.2507	10.2276	10.2251	8.68299	8.69613	8.24138	8.68228	8.82267	8.51612	10.776	10.5237	10.6332	8.20379	8.19766	8.23198	9.39625	9.07168	8.43746	11.0932	10.7828	11.0161
O00566	MPHOSPH10	U3 small nucleolar ribonucleoprotein protein MPP10	MPP10_HUMAN	UP000005640_9606-2022	10.6382	9.88025	10.4454	10.5551	10.5813	10.637	11.9152	11.8419	12.0532	11.729	11.9178	11.2807	10.1042	10.1287	9.87299	12.4606	12.3958	12.4309	9.77847	9.4424	9.31978	9.57015	9.55222	9.43645	13.2716	13.2753	13.2232	10.8262	10.5172	10.5358	10.1134	10.037	9.97008	13.0163	13.0657	12.9678
O00567	NOP56	Nucleolar protein 56	NOP56_HUMAN	UP000005640_9606-2022	13.0807	13.0541	13.0462	14.4032	14.3386	14.4117	14.9324	14.9483	14.9788	13.9925	14.0796	14.0471	13.8815	13.8718	13.8147	15.3632	15.3351	15.3482	13.7757	13.776	13.7331	13.9999	13.9578	13.9705	15.1853	15.1283	15.0858	13.5818	13.4435	13.4105	14.4212	14.3384	14.3264	15.3513	15.3427	15.2995
O00571	DDX3X	ATP-dependent RNA helicase DDX3X	DDX3X_HUMAN	UP000005640_9606-2022	15.1884	15.193	15.1083	15.6885	15.7152	15.7738	16.7595	16.7828	16.7817	15.0287	14.9527	14.9089	15.7457	15.7297	15.6963	16.6603	16.638	16.6017	15.0134	14.9896	14.961	15.952	15.8916	15.8564	16.6653	16.6169	16.5988	15.465	15.3982	15.3864	15.6758	15.6255	15.6031	17.0002	16.9729	16.9307
O00592	PODXL	Podocalyxin	PODXL_HUMAN	UP000005640_9606-2022	13.9209	13.8746	13.9107	15.0842	15.0874	15.1544	14.55	14.5599	14.5841	12.9101	12.891	12.7955	15.6983	15.6568	15.6963	13.6078	13.579	13.4707	14.5115	14.4569	14.4213	14.5512	14.4984	14.4955	14.6659	14.4094	14.3424	15.3789	15.3594	15.2576	16.7142	16.667	16.6537	14.3773	14.3632	14.1826
O00622	CCN1	CCN family member 1	CCN1_HUMAN	UP000005640_9606-2022	12.6188	12.7861	12.675	12.5654	12.2983	12.3305	14.2593	14.251	14.3802	12.6373	12.6737	12.4578	12.7286	12.6406	12.6425	14.7168	14.7127	14.6357	11.8698	11.772	11.7491	13.2489	13.1742	13.0608	15.4396	15.409	15.3607	12.0927	12.0546	12.0453	12.9783	12.8674	12.8837	16.0065	15.9315	15.9843
O00625	PIR	Pirin	PIR_HUMAN	UP000005640_9606-2022	11.7965	11.958	11.8751	12.4197	12.495	12.5323	13.3666	13.3509	13.3579	11.9277	11.8882	11.8029	13.5515	13.5083	13.4612	13.5285	13.5104	13.5154	12.5836	12.5697	12.5536	13.4104	13.2957	13.272	13.872	13.8457	13.8144	12.0988	12.1497	12.1001	13.6827	13.5799	13.4739	13.9337	13.8693	13.903
O00629	KPNA4	Importin subunit alpha-3	IMA3_HUMAN	UP000005640_9606-2022	11.3506	11.4637	11.3775	11.5595	11.7155	11.5653	10.8539	10.9308	10.8134	12.0994	12.2599	12.0658	9.10169	9.6646	9.2373	11.3038	11.3545	11.3141	9.84965	9.69761	9.7922	10.2097	10.1726	10.1854	11.4699	11.4599	11.4167	9.10057	9.20401	8.62687	11.2931	10.7803	10.6282	11.6025	11.7358	11.44
O00712	NFIB	Nuclear factor 1 B-type	NFIB_HUMAN	UP000005640_9606-2022	7.942	8.66408	7.17009	10.4619	10.3446	10.4702	10.222	10.2953	10.1652	7.03838	8.61431	8.34361	9.55922	9.54745	9.06842	10.3329	10.2563	10.3866	9.0736	8.6819	8.34167	9.64618	9.43777	9.56136	10.9763	11.1831	10.8277	10.2592	10.3554	10.356	10.9247	10.9033	10.7741	11.4992	11.5571	11.4707
O00743	PPP6C	Serine/threonine-protein phosphatase 6 catalytic subunit	PPP6_HUMAN	UP000005640_9606-2022	10.8554	11.064	10.7255	12.0485	11.7587	11.5962	14.0677	14.1736	14.1724	12.2748	12.3424	12.1019	12.4052	12.1325	12.0286	14.4642	14.4489	14.4084	11.1771	11.1982	11.126	12.1556	12.0327	12.1901	14.8323	14.782	14.7703	11.7902	11.914	11.7557	12.1351	12.0254	11.9772	14.8328	14.773	14.7871
O00744	WNT10B	Protein Wnt-10b	WN10B_HUMAN	UP000005640_9606-2022	8.14641	8.29138	3.43857	9.37388	9.15481	9.0379	11.5572	11.3802	11.3642	8.75717	8.27682	8.05514	9.67686	9.8646	10.1081	12.1891	12.0306	12.0361	9.38366	9.07708	9.15785	10.1776	9.97675	10.0698	12.1069	11.8486	12.1277	9.64223	9.22587	9.3704	10.5198	10.3212	9.94501	13.1742	13.0059	13.1354
O00754	MAN2B1	Lysosomal alpha-mannosidase	MA2B1_HUMAN	UP000005640_9606-2022	10.3447	8.70909	9.46748	10.2905	10.0052	9.99746	12.7789	12.8483	12.9284	10.0837	10.3158	10.5165	10.2265	10.1138	10.0025	13.224	13.2089	13.1693	9.83635	9.39303	10.0605	10.8216	10.6115	10.6576	13.1577	13.0942	13.0387	10.5289	10.18	10.3927	10.9567	11.2152	11.156	13.9338	13.9239	13.8596
O00762	UBE2C	Ubiquitin-conjugating enzyme E2 C	UBE2C_HUMAN	UP000005640_9606-2022	13.2314	12.9131	13.0132	11.8565	11.8968	11.9042	14.7334	14.8088	14.7419	12.8579	12.5522	12.6132	12.6282	12.6287	12.5248	15.1062	14.9973	14.9885	14.1913	14.308	14.3166	12.9811	12.9711	12.9461	14.8167	14.7399	14.6948	13.2488	13.2317	13.2284	13.6766	13.6159	13.6075	14.6632	14.597	14.6111
O00764	PDXK	Pyridoxal kinase	PDXK_HUMAN	UP000005640_9606-2022	12.8037	12.8406	12.5855	13.3118	13.3131	13.4407	14.4183	14.4738	14.5469	12.5153	12.5755	12.6323	13.0547	12.6237	12.8321	14.6308	14.5847	14.6029	13.0941	13.0965	13.0832	13.128	13.0274	13.0116	14.6938	14.6557	14.599	12.7904	12.6317	12.608	13.1558	13.0723	13.0163	14.9948	14.9294	14.9021
O00767	SCD	Stearoyl-CoA desaturase	SCD_HUMAN	UP000005640_9606-2022	5.66341	4.40246	6.9888	8.68646	10.0191	9.94879	11.1784	11.2221	11.2597	8.95554	8.99216	9.2192	11.6452	8.40124	9.48311	11.6297	11.5757	11.5349	9.16153	8.78976	8.94972	9.76636	10.0901	9.75	12.9383	12.8766	12.8432	10.1188	10.154	10.0844	10.0112	10.0022	10.0105	14.3456	14.3486	14.2653
O14495	PLPP3	Phospholipid phosphatase 3	PLPP3_HUMAN	UP000005640_9606-2022	5.70771	NaN	7.26475	11.831	10.6404	10.9594	11.9269	11.68	11.733	7.66025	7.05734	7.37574	8.57553	8.80157	8.63719	11.7801	11.7468	11.385	8.77363	7.85437	8.68017	9.81578	9.60511	9.66874	11.3501	11.1912	11.1974	8.48629	8.23062	8.2836	9.90646	9.63318	9.66794	11.5285	11.6893	11.611
O14497	ARID1A	AT-rich interactive domain-containing protein 1A	ARI1A_HUMAN	UP000005640_9606-2022	9.9804	8.88628	9.0811	10.4087	10.6096	10.7155	12.5795	12.6995	12.618	9.9241	9.56861	9.95144	10.7385	10.9101	10.8549	13.0424	13.0032	13.0118	9.26041	9.43771	9.46025	10.7448	10.8425	10.8756	12.9773	13.0342	12.9284	10.3458	10.4407	10.4997	10.8547	10.8799	10.8031	13.4316	13.3423	13.3576
O14530	TXNDC9	Thioredoxin domain-containing protein 9	TXND9_HUMAN	UP000005640_9606-2022	10.6939	10.0787	10.7736	11.6851	11.9571	12.0265	12.0536	12.1241	12.1634	10.2007	10.1659	9.97555	11.4106	11.4336	11.4875	12.4747	12.3762	12.3436	11.2278	11.0744	11.0726	12.1356	12.0808	12.0832	12.667	12.5338	12.5337	10.8885	10.9247	10.7848	11.3922	11.4184	11.3375	12.7319	12.8094	12.7581
O14545	TRAFD1	TRAF-type zinc finger domain-containing protein 1	TRAD1_HUMAN	UP000005640_9606-2022	10.4613	10.9962	9.98691	11.3845	11.4351	11.164	13.026	13.2168	13.0997	10.8695	10.7848	10.9773	12.1926	11.8454	11.8072	12.9722	12.9818	13.0112	11.4001	11.1549	10.7234	12.0812	12.1696	11.9676	13.1758	13.1375	13.0959	11.4278	11.4047	11.5738	13.1539	13.0172	12.9365	13.4669	13.4537	13.4051
O14548	COX7A2L	Cytochrome c oxidase subunit 7A-related protein, mitochondrial	COX7R_HUMAN	UP000005640_9606-2022	10.2526	10.4408	10.542	12.6007	12.3617	12.4176	14.3505	14.3641	14.3462	11.488	11.438	11.1461	13.3882	13.1689	13.1658	12.6813	12.6112	12.6625	11.7539	11.5249	11.6701	12.8947	12.9466	12.8666	13.1368	13.0642	13.0344	11.6608	11.6968	11.4705	12.0566	11.929	11.9037	13.7199	13.6697	13.6564
O14561	NDUFAB1	Acyl carrier protein, mitochondrial	ACPM_HUMAN	UP000005640_9606-2022	11.8115	11.0332	11.491	10.8395	11.4026	10.1983	13.5514	13.5676	13.6013	10.7357	11.1865	10.1864	10.3617	10.4479	9.89023	13.3915	13.2988	13.3503	10.1702	9.74238	9.7472	10.7724	10.6475	10.6271	13.8187	13.7767	13.7749	9.76169	9.25312	9.27452	11.214	11.0196	11.009	15.5389	15.4765	15.4466
O14562	UBFD1	Ubiquitin domain-containing protein UBFD1	UBFD1_HUMAN	UP000005640_9606-2022	11.0543	10.915	10.3758	12.7885	12.5206	12.6155	14.5324	14.5458	14.5667	12.4084	12.3499	12.4454	13.0127	12.8625	12.8544	15.012	15.0224	14.9524	12.1154	12.0958	11.8315	13.0119	12.8414	12.8975	15.736	15.6855	15.6454	13.3413	13.2252	13.2582	12.77	12.636	12.4723	15.7817	15.7401	15.7481
O14578	CIT	Citron Rho-interacting kinase	CTRO_HUMAN	UP000005640_9606-2022	8.13582	8.94726	8.90484	9.29403	9.48059	9.53091	11.7191	12.0411	11.9693	9.11365	8.66641	8.85095	10.0749	9.68327	9.80203	12.2771	12.2346	12.3316	9.43597	9.13091	8.95195	10.9085	10.9002	10.9176	12.8038	12.7292	12.6875	10.6243	10.0011	10.5359	11.2283	11.0402	11.1611	12.6779	12.7334	12.6593
O14579	COPE	Coatomer subunit epsilon	COPE_HUMAN	UP000005640_9606-2022	11.8185	11.9084	11.9246	12.2895	12.4342	12.4624	14.1011	14.1962	14.2022	11.9234	11.866	11.9769	12.1259	12.0885	12.188	14.3471	14.3536	14.3241	12.3342	12.1618	12.1236	12.6439	12.6332	12.5786	15.2791	15.2215	15.1955	12.7104	12.6936	12.6619	12.3494	12.2892	12.2527	15.3804	15.3635	15.3037
O14617	AP3D1	AP-3 complex subunit delta-1	AP3D1_HUMAN	UP000005640_9606-2022	11.0969	10.7843	11.1546	11.7989	11.7799	11.5751	13.364	13.4162	13.4063	10.9268	11.0115	10.7938	11.2391	11.2574	11.2427	13.5878	13.5527	13.5148	11.397	11.02	10.922	12.0036	11.9763	11.7729	14.132	14.0749	14.0487	11.7249	11.6915	11.6779	12.1153	12.0795	11.9616	14.3986	14.3743	14.3703
O14618	CCS	Copper chaperone for superoxide dismutase	CCS_HUMAN	UP000005640_9606-2022	10.0267	9.95246	9.34584	11.3235	11.4483	11.6543	12.8493	12.928	12.9646	10.5095	10.4895	10.4648	12.2863	12.1755	12.1403	13.3982	13.3288	13.3073	10.8039	10.7412	10.8027	12.199	12.2592	12.1682	13.3222	13.2466	13.2525	10.8956	10.7376	10.7408	10.8288	11.0729	10.6733	11.8586	11.9989	11.7685
O14639	ABLIM1	Actin-binding LIM protein 1	ABLM1_HUMAN	UP000005640_9606-2022	9.84037	10.1126	9.80052	10.5686	10.6669	10.4331	12.5266	12.6229	12.6729	10.046	9.81495	9.86812	11.2134	11.0782	11.242	13.0037	12.9336	12.9373	11.1659	11.0076	11.1028	11.7362	11.8365	11.7533	13.7622	13.6854	13.6958	11.3464	10.6842	11.1225	11.5533	11.5339	11.456	13.3679	13.3324	13.3188
O14640	DVL1	Segment polarity protein dishevelled homolog DVL-1	DVL1_HUMAN	UP000005640_9606-2022	7.83011	4.46021	3.71424	7.87381	7.78718	7.84055	10.5321	10.4785	10.3614	6.86663	7.12673	6.56933	8.5253	8.2933	9.31468	10.434	10.4456	10.3615	7.95716	7.4439	7.07017	8.86997	9.01879	8.86354	10.9504	10.8697	10.8278	7.87494	7.23272	7.73852	9.35273	9.31883	9.15623	10.1043	10.1836	10.1566
O14641	DVL2	Segment polarity protein dishevelled homolog DVL-2	DVL2_HUMAN	UP000005640_9606-2022	9.03468	9.26615	9.04519	10.5767	10.8006	10.7144	11.6529	11.4831	11.5305	9.65445	10.0039	9.71505	10.2817	10.1342	10.1446	11.8745	11.9375	12.0396	10.1847	10.2233	9.8704	10.6009	10.5926	10.4939	12.4267	12.2303	12.2679	10.6259	10.6214	10.5725	11.1488	10.7902	10.6709	12.6641	12.5516	12.533
O14646	CHD1	Chromodomain-helicase-DNA-binding protein 1	CHD1_HUMAN	UP000005640_9606-2022	10.5845	10.2423	10.9533	10.6055	10.8472	10.7079	12.2783	12.2953	12.3913	9.92301	10.056	10.1061	10.9488	10.9992	11.016	12.8448	12.7476	12.765	10.417	10.4273	10.4797	11.3112	11.1703	11.1675	13.2169	13.2288	13.162	11.0808	10.9063	10.9738	11.8797	11.8672	11.7801	13.689	13.6219	13.605
O14653	GOSR2	Golgi SNAP receptor complex member 2	GOSR2_HUMAN	UP000005640_9606-2022	8.69488	7.89743	7.0697	9.53902	9.89875	9.52346	9.93353	10.0623	9.84998	7.47516	8.08519	7.58731	8.52263	8.7098	8.64659	9.89092	9.9241	10.0037	7.45635	7.88153	7.18764	9.21896	9.43817	9.53826	10.8595	10.4935	10.29	9.24205	8.56022	8.41666	9.5021	9.647	9.04879	10.9426	10.9081	10.7907
O14662	STX16	Syntaxin-16	STX16_HUMAN	UP000005640_9606-2022	8.45517	9.54092	9.70096	10.3079	10.2664	9.53088	10.5863	10.6233	10.3498	9.13321	8.81838	8.97934	11.0542	10.8161	10.0114	11.1142	10.5947	10.7403	9.61876	9.52469	9.31108	11.6895	11.4457	11.3721	10.9855	11.0328	11.0757	11.5867	11.6461	11.3489	12.5483	12.6786	12.5583	11.3079	10.6778	11.3334
O14672	ADAM10	Disintegrin and metalloproteinase domain-containing protein 10	ADA10_HUMAN	UP000005640_9606-2022	8.93063	8.85401	9.29806	9.0814	9.43203	9.74576	11.6462	11.7531	11.712	10.0412	9.61318	10.1044	10.1789	10.6871	10.1137	12.8803	12.8082	12.7981	9.76606	9.81834	9.78217	10.6617	10.7366	10.7688	13.215	13.2165	13.1215	9.91181	10.0602	9.52326	11.3949	10.8824	10.8962	12.9309	12.9547	12.9422
O14681	EI24	Etoposide-induced protein 2.4 homolog	EI24_HUMAN	UP000005640_9606-2022	10.1097	9.52106	8.08602	11.4901	11.3957	9.09918	10.3594	10.0906	10.4192	10.3677	9.99607	9.93079	9.47115	9.23866	8.93941	11.2192	11.0094	11.0108	10.1403	10.0883	9.96829	9.30442	9.36674	7.6729	10.6817	10.616	10.5653	11.397	11.0961	11.0506	10.4885	10.68	10.3574	12.5926	12.4755	12.5649
O14684	PTGES	Prostaglandin E synthase	PTGES_HUMAN	UP000005640_9606-2022	13.0168	13.3258	10.814	10.1886	10.4794	10.6815	13.6107	13.9306	13.4883	10.2293	10.1979	10.1027	11.7487	11.3931	11.5242	14.0694	14.0467	13.8665	10.7534	10.3879	10.0731	12.5434	12.6161	12.146	14.4242	14.6571	14.4018	10.2701	10.5984	10.7467	12.2184	11.7286	12.0003	14.3733	14.1531	14.0693
O14686	KMT2D	Histone-lysine N-methyltransferase 2D	KMT2D_HUMAN	UP000005640_9606-2022	9.85487	9.84811	7.24925	7.76318	8.53986	8.65565	9.80855	9.83536	10.2348	7.31928	7.95	6.83997	8.99251	8.95249	8.73014	10.304	10.3236	10.3843	7.11833	7.62588	7.07251	9.27032	9.02705	8.66066	11.3183	11.2194	11.121	8.62161	7.87834	8.49938	9.37194	9.41067	9.47184	11.6242	11.5725	11.4593
O14713	ITGB1BP1	Integrin beta-1-binding protein 1	ITBP1_HUMAN	UP000005640_9606-2022	7.39059	5.38249	3.57379	8.81617	8.34899	8.38598	8.81214	8.77795	7.98128	7.52785	6.3587	4.51488	6.35513	5.54333	6.64768	10.0618	10.1695	9.64947	NaN	NaN	NaN	7.37351	7.51698	6.61364	9.38901	9.4499	9.29585	NaN	NaN	NaN	8.16435	7.89625	8.28964	10.3663	10.8368	10.4069
O14715	RGPD8	RANBP2-like and GRIP domain-containing protein 8	RGPD8_HUMAN	UP000005640_9606-2022	12.642	12.5499	12.667	13.1024	13.2268	13.1599	13.5186	13.5733	13.586	12.75	12.8488	12.7471	13.128	13.1725	13.1782	13.6054	13.4825	13.5205	13.0784	12.9202	12.9715	13.3618	13.379	13.3403	14.1246	14.0786	14.0506	12.2191	12.1547	12.1891	13.4412	13.4268	13.36	14.4496	14.4256	14.4093
O14727	APAF1	Apoptotic protease-activating factor 1	APAF_HUMAN	UP000005640_9606-2022	6.57667	5.34179	NaN	8.10046	8.17509	6.87015	10.5074	10.3292	10.4844	7.63122	7.79168	7.57554	8.51246	8.3851	8.56172	10.3445	10.2323	10.5856	8.06631	7.21086	6.33691	8.2758	8.55778	8.28634	10.9216	10.7392	10.6451	9.09957	8.3198	7.84961	9.02929	8.84882	8.59474	10.9586	10.0174	11.1252
O14732	IMPA2	Inositol monophosphatase 2	IMPA2_HUMAN	UP000005640_9606-2022	11.3611	11.1513	11.3652	12.9624	13.0858	12.8557	13.6953	13.7151	13.8677	12.3101	12.1955	12.0816	13.2906	13.2039	13.1141	12.9586	12.958	12.9089	13.0695	12.7177	12.618	14.4244	14.3821	14.3001	13.0934	13.0502	12.9398	13.0941	12.9927	12.9076	14.1631	14.109	14.0867	13.8949	13.8783	13.7949
O14733	MAP2K7	Dual specificity mitogen-activated protein kinase kinase 7	MP2K7_HUMAN	UP000005640_9606-2022	7.88404	7.56375	6.99943	8.30189	8.21669	8.32944	10.3368	10.4479	10.5732	7.58038	7.53473	8.16451	7.95621	8.97377	8.17935	10.6581	10.7541	10.5659	8.15663	7.6016	7.68315	9.63998	9.89954	9.57155	11.4402	11.2982	11.6611	7.77634	7.5274	7.92838	8.80441	8.88772	9.07491	11.4445	11.0083	11.0978
O14734	ACOT8	Acyl-coenzyme A thioesterase 8	ACOT8_HUMAN	UP000005640_9606-2022	10.1688	9.79761	9.75471	10.4608	10.0727	10.3176	13.2181	13.1464	13.1269	10.6461	10.7431	9.9475	11.1629	11.4172	11.2943	12.7225	12.7279	12.6963	10.6403	10.4156	10.3702	11.2776	11.2443	11.2658	13.4694	13.4836	13.3315	10.4185	10.861	10.4591	11.5004	11.6705	11.5313	13.1946	13.1861	13.2141
O14735	CDIPT	CDP-diacylglycerol--inositol 3-phosphatidyltransferase	CDIPT_HUMAN	UP000005640_9606-2022	7.07826	7.32236	6.32923	10.795	10.8174	10.78	11.2278	11.1262	11.1214	9.16937	9.21125	8.78055	11.2835	11.0659	11.1614	11.6327	11.5907	11.5672	8.75017	8.44202	8.33582	9.7824	9.79615	9.67598	12.0832	11.9259	11.9039	9.66903	9.47932	9.53234	11.643	11.667	11.5247	11.7073	11.6801	11.6851
O14737	PDCD5	Programmed cell death protein 5	PDCD5_HUMAN	UP000005640_9606-2022	13.6662	13.8508	13.8783	14.2437	14.1723	14.2537	15.2062	15.2129	15.1544	12.982	12.9227	12.9239	14.3446	14.3909	14.3132	15.8985	15.8556	15.8521	12.9144	12.8716	12.8737	14.1454	14.1442	14.1321	15.9725	15.9146	15.9088	12.9787	12.9875	12.9623	13.5458	13.5263	13.4799	16.1705	16.1414	16.1448
O14744	PRMT5	Protein arginine N-methyltransferase 5	ANM5_HUMAN	UP000005640_9606-2022	14.3999	14.4148	14.5033	14.6191	14.7307	14.7757	15.6162	15.61	15.6127	14.1675	14.1576	14.1085	14.8576	14.8222	14.8016	14.9642	14.9326	14.902	14.4263	14.429	14.3358	14.6167	14.605	14.5443	15.796	15.7559	15.714	14.9961	14.9316	14.8626	14.8406	14.7782	14.7649	15.8968	15.8935	15.8693
O14745	SLC9A3R1	Na(+)/H(+) exchange regulatory cofactor NHE-RF1	NHRF1_HUMAN	UP000005640_9606-2022	10.2104	9.99722	10.833	10.2896	11.2903	11.0329	13.0785	12.9727	13.0861	10.8825	10.951	10.7927	12.1781	11.9866	12.0309	13.9727	13.9241	13.9342	10.9951	10.7694	10.9439	11.7501	11.7419	11.791	13.2534	13.1	13.1465	11.6848	11.5005	11.4213	11.9036	11.8149	11.7412	13.7338	13.708	13.6577
O14757	CHEK1	Serine/threonine-protein kinase Chk1	CHK1_HUMAN	UP000005640_9606-2022	NaN	9.54911	NaN	9.98344	9.91647	9.6907	11.9025	11.8908	12.1748	8.9653	8.39689	8.84737	10.6677	10.4897	10.6443	12.0036	11.9951	12.0063	9.95463	9.84428	9.06396	9.85371	9.45843	9.97883	13.1008	13.2029	13.0705	10.218	10.0844	10.2278	10.0873	9.99343	9.67688	13.1719	13.2447	13.1141
O14773	TPP1	Tripeptidyl-peptidase 1	TPP1_HUMAN	UP000005640_9606-2022	11.4428	10.9286	11.1485	12.1533	12.0593	12.1619	12.1901	12.125	12.0734	10.2638	10.2073	9.96425	11.8089	11.5692	11.7342	11.8184	11.7369	11.801	11.8295	11.5732	11.5582	12.6879	12.7111	12.6598	12.742	12.6694	12.6593	11.5499	11.5877	11.3559	11.6559	11.7185	11.4219	13.5502	13.5169	13.4657
O14776	TCERG1	Transcription elongation regulator 1	TCRG1_HUMAN	UP000005640_9606-2022	12.6749	12.6087	12.6388	13.2835	13.4734	13.3495	15.2918	15.3136	15.3083	12.9149	13.0099	12.8461	13.7085	13.7162	13.6829	15.6404	15.5959	15.6017	12.6713	12.6319	12.4845	13.6043	13.5706	13.5213	15.4713	15.407	15.4183	13.2463	13.1821	13.1528	13.998	13.8316	13.8345	15.6997	15.6757	15.6547
O14777	NDC80	Kinetochore protein NDC80 homolog	NDC80_HUMAN	UP000005640_9606-2022	9.38922	9.39144	9.07551	10.6058	10.6602	10.6481	12.3946	12.4687	12.5019	9.50384	9.12709	9.17682	10.5106	10.5869	10.5566	13.0063	12.9684	12.8831	10.1623	10.1193	10.2312	10.9503	11.0452	11.0388	12.9305	12.8788	12.7994	10.9054	10.6999	10.7954	11.6602	11.6812	11.6024	13.2041	13.2847	13.2743
O14786	NRP1	Neuropilin-1	NRP1_HUMAN	UP000005640_9606-2022	7.98176	3.0773	7.15666	8.82491	8.54452	9.02412	10.0292	10.1398	10.2997	8.32374	7.26496	7.49829	9.42559	9.4477	9.53427	10.6539	10.5374	10.4156	8.68913	8.53066	8.6659	9.68663	9.43686	9.4908	11.0346	10.9811	10.9506	8.24916	7.63965	7.8138	9.95373	10.0599	9.55678	10.7737	10.7907	10.7445
O14787	TNPO2	Transportin-2	TNPO2_HUMAN	UP000005640_9606-2022	12.2292	10.3559	12.4967	9.83274	10.1821	9.2451	10.9669	11.4876	11.4015	13.0249	12.9514	12.9638	9.36586	9.00836	9.00157	11.9633	11.7202	11.776	9.45309	8.10574	8.03323	9.2656	8.94392	9.15574	11.2838	11.2767	10.9951	7.3863	5.17824	7.85968	9.25629	9.42767	9.52993	11.4132	11.6024	11.5305
O14802	POLR3A	DNA-directed RNA polymerase III subunit RPC1	RPC1_HUMAN	UP000005640_9606-2022	9.59015	9.53311	9.03251	10.2689	10.3634	10.2312	11.9198	12.0785	12.1173	9.44618	9.41011	9.41398	10.9599	10.9568	11.0233	12.2876	12.2926	12.2547	10.1671	9.83814	9.92507	11.2551	11.2503	11.1372	12.7964	12.7168	12.6963	10.3138	10.2337	10.2744	11.0179	11.12	11.0245	12.6916	12.778	12.7282
O14818	PSMA7	Proteasome subunit alpha type-7	PSA7_HUMAN	UP000005640_9606-2022	14.9968	14.9144	14.9319	15.1053	15.1428	15.1933	16.7034	16.7613	16.7447	14.2219	14.1911	14.1651	15.8105	15.8152	15.811	16.9931	16.9526	16.9844	15.012	14.9667	14.908	15.6829	15.6596	15.6478	16.9746	16.9077	16.891	15.3058	15.2685	15.2328	16.0032	15.9489	15.9135	17.3302	17.2805	17.2386
O14828	SCAMP3	Secretory carrier-associated membrane protein 3	SCAM3_HUMAN	UP000005640_9606-2022	10.5723	10.568	10.6101	11.9564	12.0114	12.0162	13.6434	13.6384	13.6498	11.5532	11.5107	11.5011	11.4528	11.7286	11.6857	14.0233	13.999	13.9869	12.0321	12.1557	11.6874	12.623	12.4691	12.4278	14.7277	14.6639	14.6729	12.477	12.3262	12.3572	13.018	12.9398	12.8748	14.8397	14.8505	14.8156
O14832	PHYH	Phytanoyl-CoA dioxygenase, peroxisomal	PAHX_HUMAN	UP000005640_9606-2022	8.24858	6.34117	7.31465	6.82828	5.21479	6.0694	8.93419	9.40322	9.03151	NaN	NaN	NaN	9.91196	9.55457	9.88047	8.86693	7.79062	8.65358	8.48446	8.2967	8.78295	8.46427	8.46649	8.36198	NaN	NaN	NaN	8.619	7.80213	8.31883	NaN	NaN	NaN	NaN	NaN	NaN
O14893	GEMIN2	Gem-associated protein 2	GEMI2_HUMAN	UP000005640_9606-2022	10.1261	9.90031	8.18889	10.6936	10.8462	10.2394	11.428	11.5545	11.6775	9.72195	8.60894	9.25647	11.5136	11.4538	11.4864	11.8903	11.9783	10.3676	11.3916	11.3712	11.3358	12.861	12.9131	12.8252	12.8613	12.8235	12.7144	11.5262	11.7265	11.6203	13.0428	13.0005	12.9316	14.3698	14.3246	14.2052
O14907	TAX1BP3	Tax1-binding protein 3	TX1B3_HUMAN	UP000005640_9606-2022	9.13234	10.6482	10.1836	11.011	10.8953	11.0675	13.1083	13.1045	12.7049	11.8837	11.8794	11.4789	9.89325	9.36639	9.28186	12.1109	12.1013	12.0835	11.8575	11.9789	11.9188	10.841	10.9184	10.7548	13.4748	13.3804	13.3508	11.0451	10.8966	10.905	11.6538	11.6182	11.4824	14.3171	14.3126	14.2171
O14908	GIPC1	PDZ domain-containing protein GIPC1	GIPC1_HUMAN	UP000005640_9606-2022	10.7563	10.4286	9.93292	10.6651	10.5971	10.6624	12.8562	12.7322	12.8675	10.939	10.8062	11.0377	11.5249	11.5313	11.6435	13.8275	13.8166	13.7529	11.2118	11.1788	11.0095	12.1309	12.3256	12.2706	14.3549	14.2857	14.2477	12.0494	11.9752	11.7058	12.2795	12.154	11.9916	13.7578	13.6553	13.6535
O14920	IKBKB	Inhibitor of nuclear factor kappa-B kinase subunit beta	IKKB_HUMAN	UP000005640_9606-2022	8.25244	7.21924	6.73155	7.2139	7.06748	7.68042	11.1617	11.5895	11.4601	8.07422	7.98531	7.80305	8.95651	8.69385	8.69833	11.2937	11.3141	11.3601	7.42777	7.64184	7.50477	8.99478	8.96821	8.88628	11.5975	11.6071	11.618	8.48994	7.91167	7.78401	10.1793	10.1557	9.94035	11.941	11.9949	11.8548
O14925	TIMM23	Mitochondrial import inner membrane translocase subunit Tim23	TIM23_HUMAN	UP000005640_9606-2022	9.13427	9.47148	8.95237	10.0107	10.5896	10.4462	13.1367	12.9804	13.0705	11.5366	10.5156	10.7632	11.0118	10.9457	11.0837	13.2438	13.231	13.2351	9.6282	9.37953	8.86609	11.137	11.1512	11.0782	13.3488	13.3335	13.3145	10.8311	10.3277	10.5215	12.3442	12.3212	12.2952	14.2298	14.1723	14.184
O14929	HAT1	Histone acetyltransferase type B catalytic subunit	HAT1_HUMAN	UP000005640_9606-2022	10.0056	10.9487	10.6261	12.6884	12.6098	12.6421	13.4049	13.5688	13.5515	10.5424	10.8	10.5885	12.5924	12.5424	12.5784	13.986	13.9851	13.9645	11.6848	11.7039	11.6768	12.1589	12.0879	12.0523	14.0657	14.005	13.9937	12.0454	11.9883	11.7446	12.1548	11.9883	11.9598	15.0941	15.0998	15.0124
O14936	CASK	Peripheral plasma membrane protein CASK	CSKP_HUMAN	UP000005640_9606-2022	11.0485	11.0264	10.7538	11.1832	11.2747	11.3736	13.5113	13.6815	13.542	10.2635	10.724	10.6177	12.209	12.2439	12.1964	13.9858	13.9429	13.9427	11.5866	11.3501	11.3482	12.4241	12.2832	12.3625	14.6843	14.6382	14.6451	10.8189	10.9272	10.6832	12.2324	12.2155	12.2674	14.9141	14.9243	14.8935
O14949	UQCRQ	Cytochrome b-c1 complex subunit 8	QCR8_HUMAN	UP000005640_9606-2022	13.1471	13.1867	13.1572	14.1754	14.2718	14.1545	15.7861	15.786	15.7657	14.0922	14.0272	14.0211	15.4948	15.503	15.4989	14.8497	14.8352	14.8228	14.2172	14.1649	14.1107	15.7517	15.7094	15.6897	15.2208	15.1758	15.1546	14.5419	14.4388	14.4102	14.4288	14.3753	14.2973	15.7061	15.6692	15.6272
O14950;P19105	MYL12B;MYL12A	Myosin regulatory light chain 12B;Myosin regulatory light chain 12A	ML12B_HUMAN;ML12A_HUMAN	UP000005640_9606-2022	15.9462	16.2288	15.7873	13.3495	13.219	13.284	17.6174	17.4974	17.5987	12.5444	12.6402	12.652	14.3315	13.9799	14.1087	17.6775	17.6441	17.6975	13.1169	13.1085	12.7746	14.5995	14.5663	14.5279	17.6963	17.6696	17.6259	13.5046	12.5112	12.9289	14.9486	14.717	14.4294	17.277	17.085	17.0785
O14964	HGS	Hepatocyte growth factor-regulated tyrosine kinase substrate	HGS_HUMAN	UP000005640_9606-2022	10.3297	10.7152	10.4749	11.646	11.7893	11.6638	13.4923	13.5484	13.5343	11.2381	11.1383	11.0806	12.0852	12.0119	11.9798	13.6811	13.663	13.5871	11.7658	11.6434	11.6689	12.7656	12.7742	12.7644	13.7143	13.6737	13.6241	12.6897	12.5464	12.4825	13.4827	13.4441	13.4028	14.1575	14.1625	14.1712
O14965	AURKA	Aurora kinase A	AURKA_HUMAN	UP000005640_9606-2022	8.89815	8.58694	8.93376	9.28652	9.47969	8.75324	11.1784	11.1301	11.1249	9.01418	8.37789	9.31919	9.36804	9.2474	9.41039	12.3214	12.2455	12.2479	9.3841	9.45083	9.34878	9.85249	9.53077	9.84507	12.4399	12.388	12.3527	8.65629	7.88745	8.58135	9.91826	9.81648	9.80143	13.0171	12.9789	12.9981
O14974	PPP1R12A	Protein phosphatase 1 regulatory subunit 12A	MYPT1_HUMAN	UP000005640_9606-2022	11.2606	10.7638	11.1169	12.9638	12.9041	13.0299	14.2582	14.3056	14.2679	11.7114	12.0713	11.6729	12.9328	12.8826	12.8901	14.5222	14.53	14.4668	12.5522	12.4758	12.3365	12.9706	12.9477	12.8721	14.7892	14.7646	14.723	12.82	12.7856	12.7157	13.2886	13.1755	13.138	14.9453	14.8864	14.8865
O14975	SLC27A2	Very long-chain acyl-CoA synthetase	S27A2_HUMAN	UP000005640_9606-2022	9.55911	9.92478	9.39825	10.2642	10.5806	10.3642	12.5709	12.5913	12.6358	9.73405	9.59621	9.48431	10.1878	10.5463	10.6006	12.4711	12.3576	12.415	10.647	10.6305	10.8781	11.4259	11.4306	11.2523	13.3687	13.3361	13.3028	10.4016	10.1923	10.2024	12.5148	12.4857	12.4146	13.6201	13.5016	13.4678
O14976	GAK	Cyclin-G-associated kinase	GAK_HUMAN	UP000005640_9606-2022	6.39001	7.20459	6.38625	9.64872	9.1326	9.19325	10.9053	11.0781	11.0795	8.63135	8.72331	8.48359	9.48941	9.15953	8.9906	11.6923	11.6536	11.6315	8.49394	8.88244	8.48291	10.0178	9.99437	10.0555	12.7728	12.714	12.6737	9.43007	8.92738	9.212	10.8705	10.6633	10.3008	11.9816	12.0115	11.906
O14979	HNRNPDL	Heterogeneous nuclear ribonucleoprotein D-like	HNRDL_HUMAN	UP000005640_9606-2022	16.6382	16.7508	16.6208	15.5538	15.478	15.4385	16.7079	16.7227	16.692	15.4837	15.4781	15.4365	14.204	14.2015	14.1967	16.977	16.9099	16.8775	14.2786	14.2603	14.2427	14.9896	14.99	15.0339	17.5382	17.4791	17.484	13.6822	13.5856	13.551	15.247	15.2149	15.1713	17.9429	17.8888	17.8839
O14980	XPO1	Exportin-1	XPO1_HUMAN	UP000005640_9606-2022	13.131	13.1127	12.952	13.7141	13.7337	13.8401	15.8191	15.8446	15.864	12.9912	12.9935	12.8475	13.3835	13.3805	13.3813	15.8305	15.8273	15.798	13.1087	13.0094	12.9452	14.0279	14.0097	13.961	15.9424	15.9068	15.8945	13.4539	13.4178	13.4122	13.8766	13.8413	13.7913	16.4224	16.4291	16.369
O14981	BTAF1	TATA-binding protein-associated factor 172	BTAF1_HUMAN	UP000005640_9606-2022	11.2047	11.2353	10.9925	10.7481	10.9587	10.6984	13.0971	13.03	13.07	10.2215	10.7077	10.2881	10.8257	10.8872	10.8299	13.0602	12.9947	13.0252	10.5536	10.1653	10.4572	11.3265	11.3972	11.403	13.2324	13.1985	13.1772	11.3682	11.1672	11.3018	11.5625	11.4912	11.5547	13.9502	13.8822	13.7794
O15013	ARHGEF10	Rho guanine nucleotide exchange factor 10	ARHGA_HUMAN	UP000005640_9606-2022	8.92863	9.68685	9.41482	11.1493	10.0744	10.7803	10.6339	10.7361	10.8403	8.2163	8.28016	7.82425	7.80991	8.02824	8.23951	10.8698	10.9366	11.0097	9.71313	9.53055	9.49569	8.54383	8.5044	8.57189	10.9004	10.8203	10.796	9.19029	8.98588	9.3553	9.65292	9.41879	9.43108	12.0948	12.116	12.1879
O15014	ZNF609	Zinc finger protein 609	ZN609_HUMAN	UP000005640_9606-2022	10.0651	10.0129	8.96168	10.0783	9.24314	9.28357	11.0869	10.9163	10.7643	10.0532	8.46736	8.79525	9.17574	9.27799	9.5184	11.2928	11.5102	11.5663	9.32098	8.79715	8.88191	9.50955	9.22562	9.10925	12.0274	12.088	11.978	9.62335	9.7172	9.47978	9.96587	10.1067	10.0456	12.0932	11.9993	12.0349
O15020	SPTBN2	Spectrin beta chain, non-erythrocytic 2	SPTN2_HUMAN	UP000005640_9606-2022	8.69217	9.07471	9.05995	9.73967	9.86519	9.97883	11.9996	11.9838	12.0071	9.25299	9.54486	9.34411	10.413	10.3773	10.3218	12.6005	12.5396	12.5049	9.71204	9.80714	9.48992	10.453	10.5933	10.6361	12.7476	12.76	12.6886	10.1167	9.86653	9.88834	10.7849	10.7352	10.6371	13.0758	13.0464	13.015
O15027	SEC16A	Protein transport protein Sec16A	SC16A_HUMAN	UP000005640_9606-2022	12.1057	11.9135	11.758	12.5322	12.6048	12.3262	13.4695	13.5985	13.5232	11.9652	11.7623	11.8691	12.2614	12.2991	12.3215	14.1576	14.1434	14.1449	11.9321	12.0023	11.9787	12.7388	12.6583	12.6531	14.2589	14.1908	14.1829	12.3166	12.2534	12.3	13.0441	12.9917	12.8729	14.7799	14.761	14.7422
O15031	PLXNB2	Plexin-B2	PLXB2_HUMAN	UP000005640_9606-2022	9.43397	9.83809	10.2743	11.3515	11.3094	11.6202	13.1107	13.1627	13.0942	10.5275	10.3589	10.1264	11.3704	11.6947	11.4785	13.2847	13.206	13.18	11.129	11.2341	11.1483	12.2358	12.3759	12.2592	13.6673	13.6023	13.5589	12.0129	11.5604	11.5337	12.5965	12.6847	12.6819	13.8455	13.8086	13.7328
O15042	U2SURP	U2 snRNP-associated SURP motif-containing protein	SR140_HUMAN	UP000005640_9606-2022	12.0379	11.9921	11.9561	13.6411	13.534	13.6633	14.4618	14.5274	14.5755	12.3438	12.3066	12.3655	13.789	13.6542	13.6921	14.8228	14.8266	14.834	12.6565	12.5096	12.4409	13.75	13.6719	13.6908	14.8914	14.7906	14.8344	12.9887	12.9274	12.9082	13.7096	13.5952	13.4935	15.6887	15.6406	15.5963
O15067	PFAS	Phosphoribosylformylglycinamidine synthase	PUR4_HUMAN	UP000005640_9606-2022	14.6412	14.6838	14.5714	14.6794	14.7135	14.7135	15.8423	15.8856	15.9018	14.1872	14.1461	14.1045	14.4481	14.4619	14.4812	16.0724	16.0404	16.0444	14.1805	14.0999	14.0824	14.7989	14.7877	14.7475	16.6269	16.5745	16.5528	14.4703	14.3564	14.3641	14.5562	14.5277	14.458	17.0264	16.9998	16.9826
O15084	ANKRD28	Serine/threonine-protein phosphatase 6 regulatory ankyrin repeat subunit A	ANR28_HUMAN	UP000005640_9606-2022	9.9779	9.28446	9.01177	9.39344	9.61762	8.49321	11.7752	11.6314	11.8117	8.60664	8.11898	8.71662	9.23834	9.28991	9.16583	11.6032	11.6341	11.3384	8.93387	9.04337	9.02501	8.71364	8.86217	8.83978	11.6969	11.6893	11.631	9.87791	9.04457	9.6044	10.2501	10.0416	9.89006	12.5045	12.5188	12.5264
O15091	PRORP	Mitochondrial ribonuclease P catalytic subunit	MRPP3_HUMAN	UP000005640_9606-2022	10.5417	10.3681	9.72949	9.45332	9.40271	9.97463	13.1966	13.1971	13.1291	9.50455	10.2327	9.30385	10.1014	10.1203	10.0669	13.151	13.0582	13.0629	8.95997	9.01203	9.1167	10.8995	10.9911	10.8479	13.5214	13.5017	13.4426	9.89234	9.50884	9.83916	11.5184	11.5004	11.4054	13.6163	13.5782	13.5522
O15111	CHUK	Inhibitor of nuclear factor kappa-B kinase subunit alpha	IKKA_HUMAN	UP000005640_9606-2022	8.799	9.92782	8.32113	9.51497	9.09602	9.49304	11.1867	11.3336	11.1285	7.88749	9.49102	8.4947	9.39541	9.32921	9.32141	11.3938	11.3362	11.4044	8.96511	8.64495	9.00854	9.0964	9.75265	9.93266	12.5734	12.4513	12.4342	9.49713	9.45019	9.42136	10.6026	10.5249	10.3811	12.5637	12.4554	12.6279
O15118	NPC1	NPC intracellular cholesterol transporter 1	NPC1_HUMAN	UP000005640_9606-2022	10.4383	10.6919	9.8326	10.2731	10.4185	10.2708	11.5353	11.4981	11.4038	10.0952	9.94223	9.94171	10.1196	10.1234	10.3226	12.2198	12.1693	12.1968	10.0433	10.0727	9.32532	9.31742	9.70793	9.54667	12.5082	12.4744	12.4515	10.0975	10.275	10.0878	11.4928	11.5371	11.4147	13.5265	13.5018	13.4406
O15120	AGPAT2	1-acyl-sn-glycerol-3-phosphate acyltransferase beta	PLCB_HUMAN	UP000005640_9606-2022	7.48087	6.07418	8.23802	8.82281	8.81954	9.08637	9.78922	9.87044	9.8953	8.42378	7.20252	8.35255	8.81096	8.9181	8.70005	9.10009	8.89037	8.84531	8.37376	7.48667	7.45359	9.35595	9.36478	8.02431	9.5168	9.70563	9.70352	8.04518	8.05686	7.0397	7.64386	6.10069	7.45916	9.82546	9.797	9.28855
O15126	SCAMP1	Secretory carrier-associated membrane protein 1	SCAM1_HUMAN	UP000005640_9606-2022	9.11051	9.55815	9.90353	10.6059	10.6776	10.692	13.9479	13.876	14.0544	10.4138	10.9346	10.5895	11.8269	11.6559	11.6846	14.2684	14.2069	14.1625	10.5836	10.7018	10.5942	12.1392	12.15	12.0659	14.651	14.6472	14.6299	11.0046	10.8694	10.8593	11.8147	11.7714	11.5571	13.7328	13.7249	13.7306
O15127	SCAMP2	Secretory carrier-associated membrane protein 2	SCAM2_HUMAN	UP000005640_9606-2022	8.72586	7.84375	7.92659	9.50487	9.25722	8.91683	11.788	11.8883	11.8879	8.96228	8.6308	8.8892	10.1148	9.90621	9.21503	12.5104	12.5149	12.4293	9.0763	9.15698	8.89307	9.81266	9.66926	9.8254	12.2418	12.0593	12.0244	9.59589	9.48785	8.63327	10.0091	9.75634	9.85724	12.7589	12.764	12.6464
O15131	KPNA5	Importin subunit alpha-6	IMA6_HUMAN	UP000005640_9606-2022	7.40693	7.71037	9.40733	9.3456	9.19277	8.75258	12.2588	12.4584	12.6368	8.69759	8.4831	8.60696	9.66807	9.59907	9.59088	12.6244	12.4905	12.5194	9.22936	8.85439	8.93441	9.11277	9.31235	8.96431	13.0345	12.9241	12.9312	10.0757	9.69397	10.0157	10.4199	10.0267	10.006	12.8648	12.8459	12.7572
O15143	ARPC1B	Actin-related protein 2/3 complex subunit 1B	ARC1B_HUMAN	UP000005640_9606-2022	13.0482	12.9023	12.9376	14.0544	14.1477	14.1532	14.9034	14.9477	14.9403	13.0638	13.0282	13.0532	13.3153	13.29	13.2072	15.0454	15.051	15.0358	12.8562	12.8348	12.7552	13.6382	13.5673	13.5376	15.3756	15.3252	15.282	12.726	12.6313	12.6765	14.27	14.2892	14.1779	15.7905	15.7673	15.7333
O15144	ARPC2	Actin-related protein 2/3 complex subunit 2	ARPC2_HUMAN	UP000005640_9606-2022	12.4741	12.4915	12.2676	13.4113	13.3712	13.3119	12.9321	12.9069	12.9458	11.9222	11.9232	11.8976	12.4431	12.5027	12.3928	13.0866	13.0746	13.0567	11.9202	11.865	11.9387	12.6715	12.6197	12.6008	13.8892	13.8419	13.809	12.4238	12.2991	12.285	13.1279	13.1066	13.064	14.2262	14.2199	14.2144
O15145	ARPC3	Actin-related protein 2/3 complex subunit 3	ARPC3_HUMAN	UP000005640_9606-2022	11.4795	11.5314	11.6425	13.0309	13.1041	13.0399	14.889	14.8979	14.9554	12.0308	11.9845	11.8679	14.5317	14.581	14.5572	16.1617	16.0972	16.1097	12.1447	12.1168	12.0675	13.7811	13.705	13.7271	16.435	16.3946	16.3802	12.8563	12.7965	12.7042	14.0176	13.9831	13.9081	15.4445	15.3956	15.3626
O15155	BET1	BET1 homolog	BET1_HUMAN	UP000005640_9606-2022	9.36731	7.9004	7.88322	10.4071	10.0099	9.88788	12.7635	12.7379	12.703	9.31096	9.35272	8.22741	9.65884	9.5224	10.1889	13.5	13.3294	13.3051	10.0286	9.70042	9.02862	10.9797	11.0073	10.7149	13.7026	13.68	13.6811	10.2127	9.77173	9.49146	9.89771	10.4667	9.78917	NaN	NaN	NaN
O15160	POLR1C	DNA-directed RNA polymerases I and III subunit RPAC1	RPAC1_HUMAN	UP000005640_9606-2022	12.3354	12.1622	12.046	12.2711	12.286	12.1847	14.59	14.6873	14.4731	11.7156	11.7633	11.3216	12.9397	13.0302	12.8771	14.7856	14.7361	14.6823	11.8239	11.8243	11.7256	13.2695	13.241	13.2432	14.7584	14.6599	14.6687	12.1206	12.1316	12.1044	13.7066	13.6283	13.5494	15.6134	15.5589	15.5242
O15164	TRIM24	Transcription intermediary factor 1-alpha	TIF1A_HUMAN	UP000005640_9606-2022	9.4793	7.32465	5.47228	9.09614	9.70061	10.0777	11.5195	11.4888	11.5721	8.53269	7.31781	7.95601	9.76644	9.64017	9.69671	11.4491	11.6677	11.482	9.1309	8.54425	8.68784	9.98273	9.73262	9.76584	12.2871	12.1694	12.2349	9.34629	8.9903	9.22538	10.422	10.3969	9.62177	12.5417	12.4718	12.4717
O15173	PGRMC2	Membrane-associated progesterone receptor component 2	PGRC2_HUMAN	UP000005640_9606-2022	11.7399	11.4998	11.5106	14.2559	14.2206	14.1163	13.8	13.8286	13.723	12.9873	13.0091	12.8805	13.9504	13.9309	13.9108	13.7428	13.6682	13.699	12.3262	12.1539	12.3048	14.1397	14.1298	14.0559	13.7863	13.7086	13.7079	12.7492	12.6751	12.666	14.1466	14.1229	14.1191	14.738	14.7237	14.6404
O15212	PFDN6	Prefoldin subunit 6	PFD6_HUMAN	UP000005640_9606-2022	13.0942	12.8042	13.1112	13.3019	13.3311	13.3588	16.0499	16.104	16.1088	12.1812	12.3425	12.2138	12.7146	12.8204	12.6346	14.9327	14.9146	14.9727	12.1777	12.2004	12.1379	13.5498	13.4884	13.4684	15.3019	15.2364	15.2225	12.6197	12.5786	12.533	14.2568	14.2315	14.2369	16.0763	16.0669	16.0606
O15213	WDR46	WD repeat-containing protein 46	WDR46_HUMAN	UP000005640_9606-2022	11.6585	11.6121	12.0039	10.999	11.4565	11.1822	12.5153	12.6765	12.7349	10.1892	9.62339	9.84048	11.2092	11.079	10.8558	12.8089	12.6982	12.7425	10.0037	9.7228	9.70199	11.2428	11.147	11.2353	13.4272	13.3789	13.3733	10.3883	10.0963	10.0306	10.8109	10.7355	10.48	13.441	13.3382	13.4104
O15226	NKRF	NF-kappa-B-repressing factor	NKRF_HUMAN	UP000005640_9606-2022	11.1755	11.0555	10.831	12.2586	12.2159	12.3026	14.0209	14.0318	14.0609	11.5788	11.5518	11.6057	12.7226	12.6418	12.4809	14.052	14.0092	14.0239	11.6498	11.58	11.5889	12.7549	12.7959	12.7902	14.3314	14.2827	14.2332	11.6154	11.4537	11.4367	12.8733	12.8152	12.7499	14.292	14.2689	14.2415
O15228	GNPAT	Dihydroxyacetone phosphate acyltransferase	GNPAT_HUMAN	UP000005640_9606-2022	8.36366	8.28229	8.0915	9.76267	9.29672	8.5359	10.9098	11.4542	11.2314	8.163	7.54651	8.16478	8.84843	8.67293	8.67583	10.872	10.5662	10.6964	9.04022	9.08649	8.81839	8.53152	8.5903	8.53562	10.8486	10.5446	10.8337	9.21774	8.7271	9.10434	8.73339	8.96612	8.41259	11.5044	11.3289	11.2966
O15230	LAMA5	Laminin subunit alpha-5	LAMA5_HUMAN	UP000005640_9606-2022	8.48426	9.31405	9.62056	10.4052	10.62	10.6239	12.3146	12.4265	12.4571	9.59964	10.1987	9.96973	10.2968	10.3057	9.97208	12.6974	12.6482	12.7052	9.91026	9.65745	9.77596	11.0035	10.9211	11.0053	13.3561	13.2558	13.2732	10.0571	9.83785	9.93725	11.7461	11.6872	11.5108	13.8884	13.8538	13.8271
O15234	CASC3	Protein CASC3	CASC3_HUMAN	UP000005640_9606-2022	10.3669	8.45134	7.8226	9.62267	9.12091	8.93854	10.8571	10.9631	10.8466	10.2412	9.22834	9.59608	9.59373	9.38801	9.13549	12.0331	12.0197	11.9596	9.01222	8.92574	8.85255	10.4998	9.70837	10.1249	11.5647	11.3668	11.4436	10.1912	9.88756	9.65851	10.0205	9.50039	9.87404	12.7602	12.6425	12.5921
O15235	MRPS12	28S ribosomal protein S12, mitochondrial	RT12_HUMAN	UP000005640_9606-2022	8.21046	8.84765	8.73228	10.0603	10.2287	10.3282	11.4393	11.6625	11.4938	8.8458	8.78079	8.1557	10.6027	10.7132	10.8262	11.7569	11.786	11.6213	9.48401	9.57927	9.64429	10.9934	10.965	10.9507	11.9126	11.914	11.8283	9.16091	9.0517	9.05963	11.5518	11.4984	11.4872	11.2076	11.057	11.1674
O15258	RER1	Protein RER1	RER1_HUMAN	UP000005640_9606-2022	8.8348	7.72063	8.17963	10.8789	11.0393	11.0768	12.6585	12.9025	12.5751	10.5886	10.4908	10.4633	11.1781	10.7444	10.4135	13.2054	13.3473	13.0877	10.8504	10.5012	10.789	10.8478	10.8582	10.8682	13.433	13.4315	13.4402	11.027	10.9808	10.7507	12.1185	11.9523	12.0719	13.2014	13.2073	13.1623
O15260	SURF4	Surfeit locus protein 4	SURF4_HUMAN	UP000005640_9606-2022	11.3304	11.4254	11.7812	12.4171	11.9358	12.1124	13.6336	13.6603	13.6041	12.2408	12.1429	11.9404	12.0545	12.0164	12.0064	13.8201	13.5779	13.7081	12.5155	12.1188	12.1683	12.5046	12.4484	12.3945	14.1042	14.0622	14.0214	12.5344	12.4873	12.3042	11.4592	11.4136	11.3516	14.7752	14.7099	14.6561
O15269	SPTLC1	Serine palmitoyltransferase 1	SPTC1_HUMAN	UP000005640_9606-2022	9.92418	9.28502	9.34657	11.1503	10.2731	10.4757	12.5587	12.6367	12.6711	10.5582	10.1867	9.99054	11.4379	11.3215	11.292	12.5414	12.5726	12.5288	10.6979	10.4563	10.4105	10.8948	10.8626	10.7347	12.6736	12.6633	12.5623	10.8469	10.831	10.8073	11.6547	11.8197	11.8861	13.0195	13.0021	12.9822
O15270	SPTLC2	Serine palmitoyltransferase 2	SPTC2_HUMAN	UP000005640_9606-2022	8.61183	9.7589	6.70274	11.1982	10.5365	11.0446	11.9085	11.9154	11.8214	9.98893	9.35194	9.8474	10.2198	10.1597	10.358	11.8315	11.787	11.8371	10.6856	10.7025	10.6151	10.8555	10.8506	10.8405	11.9527	11.9002	11.9698	9.56962	9.21712	9.45963	10.7736	10.6602	10.869	12.918	12.8274	12.8313
O15294	OGT	UDP-N-acetylglucosamine--peptide N-acetylglucosaminyltransferase 110 kDa subunit	OGT1_HUMAN	UP000005640_9606-2022	11.8434	11.9275	11.6669	12.921	12.9858	12.9473	14.6393	14.7039	14.7016	12.4506	12.5171	12.4799	13.3225	13.3547	13.36	14.8712	14.8547	14.8213	12.8865	12.6955	12.7157	13.722	13.705	13.6741	15.2147	15.1844	15.1277	13.0044	12.9046	12.9229	13.5436	13.4747	13.4572	15.6192	15.5555	15.5483
O15305	PMM2	Phosphomannomutase 2	PMM2_HUMAN	UP000005640_9606-2022	12.915	12.9039	12.6122	13.285	13.1884	13.2503	15.597	15.6476	15.7135	12.319	12.4802	12.082	12.6031	12.6128	12.5962	15.1884	15.1907	15.1741	12.7285	12.7204	12.7199	13.4694	13.4425	13.4348	15.7488	15.7171	15.6881	13.1598	13.1168	13.0442	13.9663	13.8329	13.6553	16.1636	16.1228	16.0628
O15318	POLR3G	DNA-directed RNA polymerase III subunit RPC7	RPC7_HUMAN	UP000005640_9606-2022	4.62945	NaN	5.7313	8.83261	9.30859	9.59826	8.99524	9.49571	9.13155	8.39747	8.98744	8.67019	9.11746	9.45769	10.4381	9.5383	9.51411	9.30821	8.44036	8.30902	8.66069	6.85046	7.37119	6.60449	10.2618	10.2586	10.0832	8.05786	7.61977	6.9001	8.15055	8.10409	8.06582	10.6528	10.6408	10.8431
O15321	TM9SF1	Transmembrane 9 superfamily member 1	TM9S1_HUMAN	UP000005640_9606-2022	9.73883	8.64728	8.80296	9.06004	9.13336	9.57421	11.0185	11.3619	11.0552	8.50787	9.24273	8.98622	9.52103	9.88627	9.80763	11.0782	10.8434	10.9552	9.16012	8.74995	8.89336	10.5228	10.4266	10.39	12.8947	12.8231	12.7611	9.98943	9.88632	10.0603	11.6653	11.5715	11.2454	13.3305	13.4011	13.2701
O15344	MID1	E3 ubiquitin-protein ligase Midline-1	TRI18_HUMAN	UP000005640_9606-2022	9.03073	8.55817	7.7195	8.69553	8.58752	8.18457	11.6696	11.758	12.0366	8.65647	8.19965	8.77073	10.2328	9.89011	10.0017	12.3747	12.2321	12.227	8.8656	8.65496	8.47126	10.531	10.5169	10.5083	13.1906	13.2122	13.1192	9.72813	9.45803	9.46774	11.0949	11.0513	10.7421	13.1835	13.1675	13.0605
O15347	HMGB3	High mobility group protein B3	HMGB3_HUMAN	UP000005640_9606-2022	12.2221	12.3159	12.2861	14.7908	14.7262	14.7237	14.9707	14.9887	15.085	13.574	13.4577	13.5361	13.6506	13.6297	13.6571	14.3311	14.2514	14.3008	12.8871	12.9146	12.8379	14.279	14.2367	14.1857	14.6657	14.6322	14.5753	14.5522	14.4896	14.433	14.3615	14.3552	14.2295	14.7191	14.6885	14.6997
O15355	PPM1G	Protein phosphatase 1G	PPM1G_HUMAN	UP000005640_9606-2022	13.5524	13.2836	13.2123	13.5408	13.54	13.5871	14.7071	14.7727	14.7651	12.6335	12.5019	12.5091	13.5934	13.6537	13.769	15.4755	15.4946	15.4564	12.908	12.9434	12.8922	14.0021	14.0021	13.9667	15.7745	15.7012	15.6674	13.4083	13.3295	13.3269	15.0079	15.0041	14.9557	15.5675	15.5665	15.553
O15357	INPPL1	Phosphatidylinositol 3,4,5-trisphosphate 5-phosphatase 2	SHIP2_HUMAN	UP000005640_9606-2022	10.4322	10.2719	10.3292	11.9069	11.8508	11.8518	13.4826	13.4898	13.5181	11.2968	11.1448	11.0747	12.4129	12.3817	12.2954	13.1875	13.1592	13.1399	11.5731	11.5282	11.5306	12.4041	12.3892	12.4037	13.4092	13.3461	13.3304	11.9685	11.9676	11.8947	12.586	12.5648	12.4969	14.0778	14.0387	13.9983
O15371	EIF3D	Eukaryotic translation initiation factor 3 subunit D	EIF3D_HUMAN	UP000005640_9606-2022	13.9398	13.8169	13.9062	13.7159	13.7381	13.7772	15.7269	15.8005	15.7729	13.4723	13.4046	13.3232	13.6926	13.709	13.6676	16.3131	16.2767	16.2999	13.4253	13.4266	13.3428	13.9257	13.8746	13.8493	16.4829	16.4165	16.3794	13.4012	13.3737	13.3299	14.5239	14.4926	14.4261	16.222	16.1781	16.1388
O15372	EIF3H	Eukaryotic translation initiation factor 3 subunit H	EIF3H_HUMAN	UP000005640_9606-2022	14.15	14.2539	14.209	13.2747	13.2162	13.2816	15.6977	15.7384	15.6835	13.646	13.6333	13.5551	14.3416	14.3466	14.2761	16.3575	16.3221	16.2821	13.2297	13.2489	13.1756	14.4569	14.3771	14.3875	16.8944	16.8455	16.7994	13.8349	13.7923	13.7755	14.931	14.9411	14.8662	16.5099	16.4838	16.4717
O15379	HDAC3	Histone deacetylase 3	HDAC3_HUMAN	UP000005640_9606-2022	7.37131	6.74153	5.99541	10.4491	9.95368	9.62143	10.2127	10.637	10.4932	8.91241	8.23623	7.06849	10.6824	10.127	10.5926	10.7005	10.6536	10.6053	9.61583	9.19483	9.16916	10.5671	10.5457	10.4538	11.1305	11.0531	11.0491	10.048	9.89763	9.96867	11.4327	11.2907	11.1629	12.4295	12.3582	12.2519
O15381	NVL	Nuclear valosin-containing protein-like	NVL_HUMAN	UP000005640_9606-2022	9.48636	7.65161	7.48112	9.1036	9.81402	9.69052	11.1459	11.3003	11.2471	8.80533	8.71745	9.09921	9.38053	9.26785	9.28391	11.6446	11.5756	11.564	9.64179	9.69826	9.29597	10.0535	10.0955	9.81604	12.2653	12.3272	12.2092	8.78124	9.30566	9.20482	10.668	10.5131	10.7285	12.4385	12.5403	12.3894
O15382	BCAT2	Branched-chain-amino-acid aminotransferase, mitochondrial	BCAT2_HUMAN	UP000005640_9606-2022	12.1392	11.4511	11.2018	10.1022	9.74924	9.82487	12.191	12.1862	12.1221	10.9067	10.8234	10.6898	10.2514	10.0306	10.2778	12.8004	12.7895	12.7838	10.5882	10.245	10.6815	10.4927	10.4611	10.6774	13.405	13.3546	13.3395	11.584	11.5877	11.624	11.9322	11.8642	11.8324	14.1613	14.1478	14.14
O15397	IPO8	Importin-8	IPO8_HUMAN	UP000005640_9606-2022	9.09858	8.39228	9.54285	10.7551	10.9746	10.707	12.4111	12.3134	12.4436	9.82727	9.99732	8.9939	11.0311	11.012	10.889	11.8925	11.8408	11.8929	10.6586	10.5132	10.4911	11.6817	11.7096	11.5562	11.8891	11.8259	11.7986	10.2696	10.1329	9.92442	11.4893	11.4744	11.355	12.6854	12.7404	12.6802
O15400	STX7	Syntaxin-7	STX7_HUMAN	UP000005640_9606-2022	9.80744	8.15969	8.78107	11.1509	9.76156	11.3765	12.2868	12.3281	12.3152	9.23114	8.93148	8.43745	10.9185	10.6617	10.6696	13.1712	13.0713	13.0493	9.59155	9.35775	9.29555	11.4429	11.3494	11.3634	13.0894	13.0026	12.9783	10.3883	10.2663	10.1644	11.0915	10.8786	10.8688	13.2048	13.1341	13.1259
O15427	SLC16A3	Monocarboxylate transporter 4	MOT4_HUMAN	UP000005640_9606-2022	12.6703	12.5337	12.6754	13.8266	13.7171	13.7508	14.879	14.9209	14.9996	12.8308	12.8794	12.7577	13.4239	13.4654	13.4655	15.8992	15.8419	15.828	13.1716	13.0684	13.1091	14.1439	14.0988	14.0731	15.9701	15.9151	15.8876	13.2891	13.236	13.2635	13.8882	13.803	13.7088	15.8847	15.8611	15.8406
O15431	SLC31A1	High affinity copper uptake protein 1	COPT1_HUMAN	UP000005640_9606-2022	6.84122	8.05616	9.06969	10.6927	10.9362	10.9654	8.86478	8.18035	5.24777	NaN	NaN	NaN	NaN	NaN	NaN	10.0123	9.92601	9.96752	9.32488	8.19876	9.64561	9.08512	8.54516	8.2074	11.0347	11.0202	10.9659	9.43554	9.63622	9.70532	8.93227	9.91613	7.99407	15.0423	15.0325	14.9353
O15439	ABCC4	ATP-binding cassette sub-family C member 4	MRP4_HUMAN	UP000005640_9606-2022	9.03504	9.29515	8.82051	10.741	10.6769	10.5886	12.1773	12.0899	12.2475	9.51738	9.91904	9.89791	11.3225	11.4177	11.2972	12.8168	12.8594	12.7368	10.5806	10.3138	10.2804	11.1662	11.1143	11.2419	13.2293	13.1464	13.1419	10.7636	10.6898	10.5599	11.1935	11.2348	11.0918	13.2964	13.2568	13.2184
O15446	POLR1G	DNA-directed RNA polymerase I subunit RPA34	RPA34_HUMAN	UP000005640_9606-2022	11.0169	11.6513	11.6986	10.1593	9.81258	10.0378	13.3328	13.5147	13.3954	10.6776	10.6322	10.5119	11.8036	11.589	11.6713	13.866	13.9403	13.7602	11.5452	11.1405	11.0233	11.6757	11.5579	11.4814	14.0878	14.0349	13.9976	12.054	12.2686	11.3672	12.6267	12.7244	12.5663	14.3365	14.301	14.1959
O15460	P4HA2	Prolyl 4-hydroxylase subunit alpha-2	P4HA2_HUMAN	UP000005640_9606-2022	11.0825	12.3823	11.3629	12.1608	12.6106	12.3425	12.8987	13.2183	13.2463	10.95	11.0173	10.8498	12.1301	12.1555	12.087	13.6803	13.6884	13.6337	12.2715	12.0625	12.1871	12.6451	12.7232	12.5642	13.6176	13.5378	13.5098	12.5528	12.103	12.2783	12.9072	12.891	12.8013	14.0438	14.0651	14.0144
O15498	YKT6	Synaptobrevin homolog YKT6	YKT6_HUMAN	UP000005640_9606-2022	12.3678	11.6654	11.9363	11.807	11.9356	11.5508	14.0392	14.0118	14.0512	11.3118	11.1453	11.0609	11.4327	11.647	11.7964	14.3773	14.2626	14.3043	10.7559	10.5945	10.4979	11.7198	11.8442	11.6143	14.04	14.1041	14.0231	10.7255	10.1975	10.2155	12.0695	12.0513	11.9259	14.6716	14.6213	14.6273
O15504	NUP42	Nucleoporin NUP42	NUP42_HUMAN	UP000005640_9606-2022	7.96625	9.16425	8.97649	10.2543	10.6834	10.3851	11.5648	11.7131	11.5769	9.47678	8.63318	9.11105	10.1354	10.0123	10.1211	12.0915	11.9916	11.97	9.37306	9.36457	9.37455	10.3837	9.91902	10.2024	12.0639	12.0108	11.9706	9.38429	9.18837	9.11774	11.0459	10.7666	10.4007	13.0791	13.0498	12.9627
O15511	ARPC5	Actin-related protein 2/3 complex subunit 5	ARPC5_HUMAN	UP000005640_9606-2022	14.2313	14.1826	14.087	13.6242	13.7729	13.8623	15.0715	14.9843	15.0358	12.9329	13.0602	12.7788	13.1664	13.1349	13.0432	14.2986	14.2661	14.2403	12.3081	12.4493	12.2593	13.671	13.5626	13.5398	15.3522	15.3663	15.2969	12.9522	12.9321	12.901	15.0127	15.0255	15.0398	16.1396	16.1648	16.2133
O15514	POLR2D	DNA-directed RNA polymerase II subunit RPB4	RPB4_HUMAN	UP000005640_9606-2022	10.0566	10.2883	10.0564	12.1235	10.9543	9.32653	11.4923	11.2513	10.7317	9.22578	9.94232	10.1595	10.5418	10.7854	10.4418	11.1453	11.0893	11.0992	NaN	NaN	NaN	10.8372	11.1758	11.3842	10.98	10.5839	10.6583	10.1468	9.22863	9.3745	11.3871	10.5712	10.1251	10.7811	10.776	10.7829
O15525	MAFG	Transcription factor MafG	MAFG_HUMAN	UP000005640_9606-2022	9.07642	8.70579	7.99698	8.81682	8.8445	8.65369	12.537	12.3048	12.2136	10.0349	9.74013	9.23522	10.6727	10.5125	10.7487	12.4593	12.3343	12.4723	9.52551	9.3664	9.216	10.6021	10.3314	10.2856	13.0553	13.0232	12.981	9.42395	9.57708	9.63891	10.6628	10.529	10.601	12.6371	12.6287	12.7973
O15533	TAPBP	Tapasin	TPSN_HUMAN	UP000005640_9606-2022	11.5268	11.1931	11.3349	11.9054	11.844	11.594	13.8519	13.798	13.8518	10.9875	11.0313	11.2627	13.1762	12.9731	12.9194	15.0245	14.9519	14.9343	12.0582	11.7918	11.532	13.1497	13.0059	13.1394	14.3996	14.3242	14.2976	11.9491	11.7897	11.8293	13.9563	13.7821	13.6727	13.3042	13.2606	13.2302
O15541	RNF113A	E3 ubiquitin-protein ligase RNF113A	R113A_HUMAN	UP000005640_9606-2022	8.97286	8.83148	8.8303	10.143	10.1409	10.2647	11.791	11.4904	11.6321	9.54528	8.70289	9.13676	10.3598	9.59504	9.87802	12.9129	12.8067	12.7669	9.39312	9.08728	9.00433	10.8237	10.6485	10.7774	13.4493	13.2802	13.2751	9.34844	8.67688	9.01807	10.9627	10.8548	10.8697	13.9492	13.9202	13.8719
O43143	DHX15	ATP-dependent RNA helicase DHX15	DHX15_HUMAN	UP000005640_9606-2022	13.6396	13.6473	13.6498	14.5688	14.6257	14.6647	15.9971	16.0339	16.0599	13.3725	13.3364	13.3218	14.4397	14.405	14.3776	16.186	16.1677	16.1581	13.5246	13.4385	13.4247	14.5998	14.5679	14.5454	16.6194	16.5763	16.5391	13.7121	13.6933	13.6304	14.8552	14.8394	14.8036	16.4708	16.442	16.4134
O43148	RNMT	mRNA cap guanine-N7 methyltransferase	MCES_HUMAN	UP000005640_9606-2022	12.4775	12.1284	12.0351	12.3628	12.1043	12.2141	13.5607	13.6482	13.6927	11.7961	11.5294	11.7946	12.2993	12.27	12.2771	13.3834	13.3021	13.371	11.9326	11.9084	11.9901	12.4476	12.2681	12.3442	14.2357	14.1885	14.1426	13.3511	13.2864	13.3151	13.3803	13.2978	13.2576	14.557	14.5867	14.4436
O43149	ZZEF1	Zinc finger ZZ-type and EF-hand domain-containing protein 1	ZZEF1_HUMAN	UP000005640_9606-2022	8.22098	6.74092	8.86202	8.55528	7.67684	7.31775	10.51	10.6905	10.5605	6.23193	6.57855	5.93332	8.91337	8.63679	8.59331	10.6476	10.5527	10.6047	8.12825	7.68732	7.95061	9.36831	9.27531	9.43143	11.482	11.4161	11.4192	8.80038	8.52408	8.69232	9.5085	9.04285	9.08691	11.8536	11.9129	11.9057
O43156	TTI1	TELO2-interacting protein 1 homolog	TTI1_HUMAN	UP000005640_9606-2022	10.6593	10.7698	10.0425	11.5324	10.848	11.2208	12.2433	12.2323	12.1677	11.1941	10.6392	9.65471	9.54982	9.75728	9.56658	12.297	12.1715	12.2033	10.7488	10.4897	10.3489	10.7341	10.9463	10.7795	12.5134	12.508	12.531	10.3117	10.2041	9.8327	10.664	10.6041	10.5865	12.8021	12.7491	12.8087
O43159	RRP8	Ribosomal RNA-processing protein 8	RRP8_HUMAN	UP000005640_9606-2022	10.5554	10.4723	10.4839	12.2719	12.2562	12.4187	12.3703	12.6254	12.6076	10.9343	10.6637	10.551	10.7842	10.6418	10.6518	13.0124	12.8982	12.9062	11.6277	11.5573	11.3706	11.6582	11.6681	11.6449	13.1284	13.1026	13.0872	11.4017	11.3018	11.0994	12.171	12.061	11.9433	13.7835	13.8064	13.7862
O43166	SIPA1L1	Signal-induced proliferation-associated 1-like protein 1	SI1L1_HUMAN	UP000005640_9606-2022	13.7897	7.2032	13.9975	NaN	NaN	NaN	10.082	10.3509	9.84143	NaN	NaN	NaN	NaN	NaN	NaN	11.0145	10.8471	10.7913	NaN	NaN	NaN	8.47679	8.84024	9.15548	11.1839	11.2792	11.0393	10.3148	NaN	9.42815	9.07488	10.4067	10.32	11.9557	12.2297	12.1546
O43169	CYB5B	Cytochrome b5 type B	CYB5B_HUMAN	UP000005640_9606-2022	10.3986	10.3685	10.4755	12.8923	12.9651	12.868	16.2039	16.1754	16.2416	11.4775	11.6307	11.3545	13.5061	13.5205	13.4551	16.1257	16.0728	16.0502	12.4596	12.339	12.4944	13.9793	13.9559	13.9465	15.8619	15.826	15.8003	12.71	12.6608	12.542	13.9662	13.9098	13.8899	16.1099	16.0723	16.0373
O43172	PRPF4	U4/U6 small nuclear ribonucleoprotein Prp4	PRP4_HUMAN	UP000005640_9606-2022	11.2584	11.2192	11.4628	12.6891	12.7044	12.493	14.4636	14.5728	14.5387	11.7962	11.872	11.7358	13.1139	13.0033	12.9253	14.6142	14.6498	14.5887	12.4156	12.3499	12.3301	13.0978	13.0526	13.0562	15.0099	14.9147	14.9158	12.8981	12.7244	12.7088	12.9383	12.8654	12.8425	15.0965	15.0294	15.047
O43175	PHGDH	D-3-phosphoglycerate dehydrogenase	SERA_HUMAN	UP000005640_9606-2022	15.8405	15.8645	15.8557	17.1297	17.1597	17.1837	17.0654	17.1275	17.1584	15.2946	15.2528	15.2598	16.4765	16.4641	16.4427	17.3303	17.2978	17.3	15.3903	15.3664	15.3417	15.52	15.4726	15.4652	17.155	17.1192	17.0959	15.6055	15.56	15.5266	16.6163	16.5998	16.5658	18.1162	18.1011	18.0522
O43181	NDUFS4	NADH dehydrogenase [ubiquinone] iron-sulfur protein 4, mitochondrial	NDUS4_HUMAN	UP000005640_9606-2022	7.78354	8.65018	7.89177	7.55577	8.74004	7.68951	11.7304	11.8702	11.8367	7.24742	6.20596	6.40208	9.27041	9.22452	8.87825	11.9517	11.8386	11.8644	7.93347	6.35828	7.94639	9.12261	9.09941	9.17785	11.0366	10.9118	11.1674	7.56892	7.34266	7.39202	9.3677	9.01352	9.04268	12.0099	11.994	12.008
O43237	DYNC1LI2	Cytoplasmic dynein 1 light intermediate chain 2	DC1L2_HUMAN	UP000005640_9606-2022	10.6085	10.9197	11.0678	11.4123	11.2687	11.3888	13.8525	14.0449	14.0402	12.237	12.447	12.6482	12.4438	12.4883	12.3393	14.7405	14.7308	14.7393	11.5567	11.552	11.5948	11.8828	11.9012	11.8002	14.6306	14.5379	14.5014	11.8951	11.7644	11.6455	12.5339	12.505	12.4779	14.884	14.8611	14.794
O43242	PSMD3	26S proteasome non-ATPase regulatory subunit 3	PSMD3_HUMAN	UP000005640_9606-2022	12.8953	13.0647	12.9116	14.0505	14.1566	14.1854	15.8372	15.8625	15.8826	13.252	13.2489	13.0769	14.1793	14.1939	14.1562	16.1217	16.0753	16.0804	13.4904	13.4074	13.401	14.4038	14.363	14.2667	16.2864	16.2375	16.2093	13.8244	13.6639	13.7447	14.4712	14.459	14.4095	16.2147	16.1613	16.1129
O43251	RBFOX2	RNA binding protein fox-1 homolog 2	RFOX2_HUMAN	UP000005640_9606-2022	9.90955	10.0706	9.97185	9.596	10.1727	9.63269	12.111	11.9537	12.1609	10.011	10.3813	10.1418	10.5407	10.5846	10.3888	12.9881	13.0685	13.0219	9.87988	9.80183	10.4984	11.3671	11.2311	11.1733	13.522	13.4088	13.4601	11.0078	10.892	10.9139	11.7306	11.0965	11.9168	13.2069	13.1179	13.0456
O43252	PAPSS1	Bifunctional 3'-phosphoadenosine 5'-phosphosulfate synthase 1	PAPS1_HUMAN	UP000005640_9606-2022	10.6436	10.5418	10.8495	11.5685	11.3713	11.6454	13.9414	13.9806	14.022	10.8922	11.1489	10.9982	11.6892	11.6498	11.6823	14.2194	14.2166	14.2085	11.3137	11.1426	11.2296	12.2693	12.2637	12.164	14.3162	14.2726	14.2368	12.2506	12.0951	12.1082	12.6832	12.5534	12.5619	14.957	14.8738	14.8231
O43264	ZW10	Centromere/kinetochore protein zw10 homolog	ZW10_HUMAN	UP000005640_9606-2022	8.89182	8.35202	8.17456	8.71965	9.54231	9.76546	11.5587	11.6812	11.6964	8.52956	8.52994	8.7362	9.5194	9.52696	9.42913	11.9424	11.6782	11.7985	9.44061	9.21803	9.20403	10.8087	10.9269	10.8112	12.3101	12.233	12.1786	10.3187	10.1105	9.97524	11.3837	11.013	11.0775	13.1286	13.1507	13.0534
O43290	SART1	U4/U6.U5 tri-snRNP-associated protein 1	SNUT1_HUMAN	UP000005640_9606-2022	11.9921	12.2935	12.0067	12.7205	12.7528	12.8158	14.3355	14.327	14.3281	11.8131	11.8472	11.8308	13.0229	13.0375	13.0029	14.6677	14.6439	14.6151	12.3531	12.2923	12.362	13.0178	12.9736	12.9831	14.9294	14.8868	14.8741	11.8878	11.651	11.8762	13.2283	13.1162	13.1402	14.965	14.9604	14.9577
O43292	GPAA1	Glycosylphosphatidylinositol anchor attachment 1 protein	GPAA1_HUMAN	UP000005640_9606-2022	11.1174	10.78	10.9011	11.2519	11.5178	10.9005	13.3564	13.3574	13.3691	9.58404	9.67532	9.48743	11.1055	11.0775	11.1637	12.7557	12.712	12.7261	10.7852	10.4119	10.6088	11.8997	11.7139	11.6972	13.3396	13.2592	13.2328	11.0875	10.8097	10.9468	11.3225	11.1717	11.2117	13.5311	13.5354	13.4511
O43301	HSPA12A	Heat shock 70 kDa protein 12A	HS12A_HUMAN	UP000005640_9606-2022	9.72517	8.88659	8.84742	10.0277	9.68153	9.99189	11.3993	11.1393	11.329	9.81796	9.99154	9.71407	9.81721	9.91502	9.84627	11.6881	11.7645	11.7141	9.88376	9.83512	9.80682	9.91977	9.89637	10.0006	12.2804	12.2697	12.213	10.4365	10.3509	10.2457	11.1152	10.9689	10.9841	12.9104	12.9688	12.9301
O43314	PPIP5K2	Inositol hexakisphosphate and diphosphoinositol-pentakisphosphate kinase 2	VIP2_HUMAN	UP000005640_9606-2022	8.88742	8.72047	9.74931	10.1882	10.0838	10.0649	10.8058	10.9206	11.0291	8.83525	8.9747	8.85098	9.94897	10.1335	10.1279	11.7647	11.6616	11.6623	10.0853	9.90589	9.66207	10.3893	10.2836	10.019	12.263	12.2881	12.2945	9.51779	9.54029	8.98141	10.4658	10.2359	10.3389	12.4705	12.5556	12.3808
O43318	MAP3K7	Mitogen-activated protein kinase kinase kinase 7	M3K7_HUMAN	UP000005640_9606-2022	5.21492	NaN	8.11817	8.08917	9.08098	9.38372	11.6886	11.6865	11.7818	7.97788	7.73212	7.78913	9.41509	9.17935	8.93107	11.1714	11.134	10.9868	8.81768	8.89664	8.8599	9.14901	9.09753	9.36318	11.2147	11.161	11.1609	10.0549	9.41617	9.45918	9.53155	9.51903	9.6162	11.6478	11.697	11.6948
O43324	EEF1E1	Eukaryotic translation elongation factor 1 epsilon-1	MCA3_HUMAN	UP000005640_9606-2022	11.4487	11.6869	11.4658	12.8558	12.7945	12.898	15.5113	15.6183	15.6867	12.5718	12.5045	12.4104	13.3802	13.4173	13.3764	15.1509	15.1207	15.0702	13.2311	13.1828	13.0711	14.0413	14.0043	13.9701	14.9297	14.8914	14.8547	13.1865	13.0693	13.0741	14.6053	14.5198	14.4504	15.2946	15.2615	15.1791
O43379	WDR62	WD repeat-containing protein 62	WDR62_HUMAN	UP000005640_9606-2022	9.25704	9.1997	5.40994	8.07056	8.31378	7.6277	9.89918	9.99093	10.1414	7.80003	7.44141	7.24892	8.47936	8.11405	8.2584	10.3354	10.0814	10.1534	8.96579	8.51283	8.01415	9.36211	9.10575	9.42926	11.0463	11.1785	11.1112	8.4903	8.30106	8.24153	9.67728	8.98751	9.09831	10.9247	10.989	10.8228
O43390	HNRNPR	Heterogeneous nuclear ribonucleoprotein R	HNRPR_HUMAN	UP000005640_9606-2022	13.3554	13.3813	13.394	14.3426	14.3491	14.4183	17.0763	17.1431	17.1363	13.6565	13.7905	13.6224	14.9057	14.8844	14.8936	17.4803	17.4629	17.4519	14.5782	14.5053	14.5002	14.8057	14.7413	14.7284	17.6026	17.5525	17.5286	14.7229	14.7176	14.6079	15.15	15.1348	15.0383	17.262	17.2378	17.2149
O43395	PRPF3	U4/U6 small nuclear ribonucleoprotein Prp3	PRPF3_HUMAN	UP000005640_9606-2022	12.8289	12.7926	12.6923	12.9585	13.1028	13.0861	14.3803	14.3537	14.4249	13.0622	13.0016	12.9115	12.5742	12.589	12.537	14.7221	14.702	14.6465	13.0511	12.9741	12.965	12.933	12.998	12.893	14.9556	14.8789	14.8736	12.8233	12.8347	12.8021	13.4125	13.2973	13.2907	14.935	14.9289	14.8765
O43396	TXNL1	Thioredoxin-like protein 1	TXNL1_HUMAN	UP000005640_9606-2022	11.0967	10.6928	10.6862	12.0672	11.8317	12.1186	12.7189	12.6812	12.7933	11.8053	11.7106	11.911	12.9207	13.0225	12.774	13.8334	13.8114	13.7705	11.4468	11.2567	11.0467	12.6732	12.6155	12.5066	13.3178	13.2613	13.2434	11.9174	11.8033	11.7415	12.9508	13.0029	12.9296	13.8476	13.7696	13.7651
O43399	TPD52L2	Tumor protein D54	TPD54_HUMAN	UP000005640_9606-2022	14.3459	14.4112	14.2814	14.8396	14.9266	14.9412	16.1422	16.1675	16.1847	14.9844	14.8236	14.8564	14.1948	14.1757	14.1754	16.1201	16.0922	16.0927	14.9647	14.8626	14.9283	13.5641	13.5028	13.4637	16.5691	16.5211	16.4535	15.2084	15.155	15.1096	13.8517	13.8539	13.7828	16.7045	16.6945	16.6805
O43402	EMC8	ER membrane protein complex subunit 8	EMC8_HUMAN	UP000005640_9606-2022	13.0922	13.2887	13.2416	9.574	11.0671	9.28422	11.4747	11.5859	11.7833	12.3104	10.1708	10.3755	10.414	10.4748	10.5957	11.5174	11.5618	11.1845	9.14711	8.9674	8.45606	11.2804	11.5997	11.2338	12.436	12.3074	12.2074	11.6359	10.8217	10.5808	11.2102	11.3483	11.1318	12.6898	12.6805	12.7085
O43414	ERI3	ERI1 exoribonuclease 3	ERI3_HUMAN	UP000005640_9606-2022	9.48719	8.20028	8.93669	10.537	10.9125	10.6796	10.8773	11.0069	11.1301	9.71628	8.9708	9.45101	11.1582	11.3568	11.4052	10.9646	10.6925	11.0387	10.2755	10.0683	10.051	10.7048	10.8962	11.1973	11.8504	11.7679	11.7679	10.1691	10.3848	10.8777	10.6341	10.7517	10.5711	11.9328	11.8035	11.8394
O43427	FIBP	Acidic fibroblast growth factor intracellular-binding protein	FIBP_HUMAN	UP000005640_9606-2022	8.68028	8.87921	5.43848	9.75838	10.3494	9.6381	11.1628	11.0287	11.2552	8.25971	9.44388	9.38595	9.09616	9.61484	9.4763	11.9097	11.8557	11.9514	10.3182	9.81653	8.26524	8.40623	8.37408	7.84982	11.5645	11.5529	11.5226	NaN	NaN	NaN	8.73116	9.11588	8.57095	11.5937	11.7723	11.6412
O43432	EIF4G3	Eukaryotic translation initiation factor 4 gamma 3	IF4G3_HUMAN	UP000005640_9606-2022	9.98712	10.9306	9.67976	11.4303	11.3866	11.4761	13.4143	13.4531	13.5251	10.8012	10.695	10.7419	12.1932	12.3114	12.0671	13.8078	13.6934	13.715	11.0869	11.0107	10.9179	11.9657	11.985	12.0168	13.5125	13.4483	13.4362	11.8236	11.6719	11.7611	12.5838	12.4055	12.3678	14.3749	14.3771	14.3714
O43447	PPIH	Peptidyl-prolyl cis-trans isomerase H	PPIH_HUMAN	UP000005640_9606-2022	12.7115	12.5933	12.2876	13.2854	13.2527	13.2109	14.6433	14.6035	14.6147	12.4695	12.6971	12.6589	12.7988	12.7617	12.7561	14.7985	14.696	14.6681	11.3756	11.2366	11.2134	12.6069	12.6772	12.6246	14.8536	14.7547	14.8244	12.3906	12.1409	12.0968	13.1719	13.1786	13.0752	15.3402	15.3217	15.277
O43464	HTRA2	Serine protease HTRA2, mitochondrial	HTRA2_HUMAN	UP000005640_9606-2022	12.4231	12.4087	12.5935	11.7645	11.7407	11.8492	12.0629	12.0205	11.7807	11.5915	11.2929	11.3339	12.9999	12.9345	13.0472	12.4411	12.4497	12.4457	12.1646	11.9194	11.9996	12.4749	12.5266	12.4287	13.6366	13.5343	13.477	12.0549	12.1378	12.1023	13.488	13.4176	13.3785	13.9864	13.9243	13.8494
O43488	AKR7A2	Aflatoxin B1 aldehyde reductase member 2	ARK72_HUMAN	UP000005640_9606-2022	11.2304	11.3464	11.6502	12.4983	12.5158	12.5885	14.2022	14.2229	14.1981	11.089	11.2737	11.1788	12.4692	12.3184	12.3348	13.6932	13.663	13.6098	11.7616	11.6089	11.5635	11.5456	11.561	11.4726	14.2143	14.1274	14.115	11.275	11.0712	10.9991	12.5244	12.4932	12.4807	14.3552	14.3533	14.2855
O43491	EPB41L2	Band 4.1-like protein 2	E41L2_HUMAN	UP000005640_9606-2022	10.7476	11.2909	11.0007	12.2271	12.4091	12.4903	13.5965	13.657	13.6899	11.2911	11.7564	11.7457	11.6484	11.5683	11.6586	13.8083	13.7638	13.7777	11.0834	11.1229	11.1107	11.9877	11.9451	12.0558	14.4203	14.3551	14.3168	11.2789	11.1282	11.03	12.3541	12.3833	12.3345	14.4814	14.4219	14.3848
O43504	LAMTOR5	Ragulator complex protein LAMTOR5	LTOR5_HUMAN	UP000005640_9606-2022	9.67211	10.3179	8.50046	9.69395	10.8351	10.1881	12.4258	12.4533	12.5155	11.1495	11.5196	11.3408	11.703	11.1447	9.59032	13.3964	13.4152	13.3187	10.2974	9.76692	9.94083	11.8362	9.91068	10.9933	13.037	12.913	12.8593	10.5731	9.74233	9.73204	11.4074	11.3365	11.2389	13.4082	13.3941	13.3462
O43516	WIPF1	WAS/WASL-interacting protein family member 1	WIPF1_HUMAN	UP000005640_9606-2022	8.03732	7.40233	6.05399	9.37519	9.00829	9.63741	10.9314	10.6884	10.6287	8.5398	8.12112	8.04156	9.52098	9.93099	9.3654	10.4046	10.5607	9.86622	8.45643	8.50169	9.05736	10.4174	10.6612	10.6163	10.9539	10.6746	10.7354	9.32692	8.59994	9.52189	9.91582	10.4273	10.188	11.302	11.2601	11.1446
O43583	DENR	Density-regulated protein	DENR_HUMAN	UP000005640_9606-2022	9.9877	9.8642	10.5109	12.0502	12.1137	12.1593	13.6089	13.6216	13.7975	12.1611	11.8181	11.6363	13.3003	13.3364	13.269	14.7253	14.6846	14.6808	11.0138	11.0826	10.9325	12.9639	12.901	12.8341	13.2315	13.2774	13.1334	12.3148	11.7228	11.6575	13.0014	12.8179	12.9321	12.2975	12.416	12.2449
O43592	XPOT	Exportin-T	XPOT_HUMAN	UP000005640_9606-2022	11.9591	12.3125	12.2773	12.8351	12.7435	12.9812	13.4478	13.4976	13.4881	11.4703	11.4999	11.5498	13.5092	13.2869	13.1751	13.6655	13.6619	13.6268	12.5598	12.5448	12.5271	12.5712	12.5273	12.481	14.2571	14.2026	14.2015	12.8251	12.8154	12.7439	13.6428	13.6142	13.5748	14.9308	14.9291	14.8985
O43598	DNPH1	2'-deoxynucleoside 5'-phosphate N-hydrolase 1	DNPH1_HUMAN	UP000005640_9606-2022	11.0232	10.8157	11.4734	11.7766	11.9539	11.7183	14.8935	14.9454	14.9328	11.1857	11.3482	11.6952	12.2791	12.1864	12.2466	15.4182	15.3476	15.4238	11.0349	10.938	10.684	13.036	13.0871	13.0039	15.3975	15.3675	15.3264	11.42	11.4276	11.3698	13.46	13.5472	13.3823	15.3178	15.3217	15.302
O43615	TIMM44	Mitochondrial import inner membrane translocase subunit TIM44	TIM44_HUMAN	UP000005640_9606-2022	12.7488	12.6897	12.6032	13.4461	13.5265	13.3473	15.8773	15.9188	15.8873	12.5823	12.6441	12.426	12.9995	12.9934	12.8696	15.7447	15.6954	15.7035	12.6111	12.5481	12.5111	13.0306	13.0426	12.9662	15.9615	15.9843	15.948	12.9658	12.863	12.8036	13.5361	13.4893	13.4847	15.5413	15.5925	15.5234
O43617	TRAPPC3	Trafficking protein particle complex subunit 3	TPPC3_HUMAN	UP000005640_9606-2022	10.4146	10.4335	10.2821	11.2715	11.5083	11.2251	14.4372	14.508	14.5169	10.962	11.1218	11.0199	13.0994	13.1106	12.926	13.4723	13.4654	13.4775	11.9583	11.9968	11.8884	12.539	12.5471	12.6374	14.1432	14.0452	14.1012	12.3537	12.3133	12.2388	11.889	11.8378	11.7744	14.7039	14.771	14.7128
O43633	CHMP2A	Charged multivesicular body protein 2a	CHM2A_HUMAN	UP000005640_9606-2022	13.352	13.247	13.2525	13.6161	13.7959	13.7836	14.0822	14.1809	14.2576	13.4494	13.3916	13.3643	13.294	13.2005	13.216	14.7944	14.7569	14.7506	13.4166	13.475	13.5222	13.4936	13.4426	13.4471	15.5226	15.4656	15.4211	12.6527	12.4833	12.508	13.205	13.2017	13.1684	15.0456	15.0084	14.9787
O43660	PLRG1	Pleiotropic regulator 1	PLRG1_HUMAN	UP000005640_9606-2022	10.7288	10.9685	10.8653	11.869	11.8992	11.9663	12.664	12.7742	12.7153	10.9603	11.2136	11.087	11.6858	11.5043	11.7174	13.1999	13.12	13.0969	11.4257	11.4859	11.3371	12.227	12.097	12.1202	13.4256	13.4169	13.4014	11.6789	11.5013	11.5409	12.2003	12.2333	12.0456	13.4823	13.4431	13.4627
O43663	PRC1	Protein regulator of cytokinesis 1	PRC1_HUMAN	UP000005640_9606-2022	9.99273	9.70577	10.0319	10.1081	10.1914	10.3521	11.9594	12.0081	11.8578	9.85441	9.43281	9.64407	10.9833	11.0978	11.0236	12.8784	12.9542	12.918	10.4519	10.3361	10.1084	10.4798	10.4767	10.405	13.1344	13.0754	13.0956	11.0668	11.1366	11.013	11.8436	11.8848	11.8748	13.644	13.6211	13.5439
O43665	RGS10	Regulator of G-protein signaling 10	RGS10_HUMAN	UP000005640_9606-2022	7.07993	8.20127	7.08612	9.3292	9.55477	9.42094	11.7993	12.0267	11.8236	8.02319	8.05062	8.02055	9.83398	9.85814	9.34248	12.5876	12.6248	12.5276	7.98742	8.30566	7.43915	9.36453	9.64645	9.72025	12.6487	12.6158	12.6663	8.93269	9.25595	8.84592	9.8586	9.73033	10.3205	12.4306	12.7088	12.5527
O43670	ZNF207	BUB3-interacting and GLEBS motif-containing protein ZNF207	ZN207_HUMAN	UP000005640_9606-2022	13.9848	13.4978	13.7877	14.4751	14.3998	14.8443	14.3901	14.401	13.8426	15.0351	14.3665	14.611	12.4772	12.4745	12.3805	13.5972	13.5204	13.1671	14.1598	14.1992	14.1992	13.1178	13.4212	13.292	14.0224	14.0508	13.9903	16.2858	16.2378	16.2076	13.8555	13.8476	13.7888	13.9407	13.9243	13.8751
O43674	NDUFB5	NADH dehydrogenase [ubiquinone] 1 beta subcomplex subunit 5, mitochondrial	NDUB5_HUMAN	UP000005640_9606-2022	8.44322	9.76349	8.27743	10.7197	11.181	10.8941	11.0245	11.0099	10.63	7.9627	8.02301	8.28842	10.6752	10.5811	10.4574	11.6076	11.7082	11.4932	9.56924	9.29236	9.51533	11.2534	11.1593	11.2488	12.1314	12.0983	12.1053	11.199	10.9193	10.9571	10.726	11.0775	10.9562	12.7069	12.9306	12.6893
O43676	NDUFB3	NADH dehydrogenase [ubiquinone] 1 beta subcomplex subunit 3	NDUB3_HUMAN	UP000005640_9606-2022	8.52391	9.40926	8.84971	10.5089	10.6542	10.5583	12.4036	12.5625	12.6563	9.5414	9.03208	8.63084	11.7117	11.7391	11.3401	12.8635	12.9146	12.9946	10.1168	10.0534	9.85418	12.1316	12.0668	12.0476	13.2819	13.1925	13.2219	10.9971	10.6639	10.6729	12.2121	12.3066	12.1682	13.0454	12.9689	12.9658
O43678	NDUFA2	NADH dehydrogenase [ubiquinone] 1 alpha subcomplex subunit 2	NDUA2_HUMAN	UP000005640_9606-2022	12.9254	12.1397	12.2376	13.7007	13.7848	13.5575	13.458	13.5087	13.5167	13.2632	13.1684	13.2224	14.7576	14.7418	14.6835	13.7209	13.7149	13.6592	13.687	13.5124	13.5919	14.8717	14.8	14.8051	13.6203	13.5818	13.5776	13.6463	13.5703	13.4812	14.5482	14.5315	14.44	13.6047	13.5711	13.5564
O43681	GET3	ATPase GET3	GET3_HUMAN	UP000005640_9606-2022	14.2122	14.3083	14.3047	12.5635	12.7456	12.8241	14.3176	14.3228	14.3392	13.7276	13.6674	13.6631	13.4321	13.2336	13.2278	15.1419	15.1049	15.0722	12.9942	12.9911	12.9834	13.9702	13.9802	13.9309	15.3678	15.3461	15.3053	13.5954	13.4964	13.498	14.2879	14.1843	14.1373	15.3587	15.3378	15.2961
O43683	BUB1	Mitotic checkpoint serine/threonine-protein kinase BUB1	BUB1_HUMAN	UP000005640_9606-2022	11.5371	11.3604	10.7938	10.1003	10.455	9.38053	12.3389	12.4694	12.1968	9.08512	8.7889	8.56859	11.0042	10.5432	10.5897	12.7081	12.6987	12.649	10.0848	9.88364	9.48884	10.5395	10.8045	10.5482	13.0962	13.1138	12.7429	10.8712	10.7637	10.6794	11.3751	11.3775	11.0786	13.5315	13.5002	13.4649
O43684	BUB3	Mitotic checkpoint protein BUB3	BUB3_HUMAN	UP000005640_9606-2022	14.4225	14.4047	14.382	15.5677	15.6645	15.6394	14.9232	14.8798	14.9362	14.5649	14.5249	14.483	14.4715	14.4521	14.456	15.5774	15.5669	15.5853	13.7914	13.7305	13.7324	15.0166	14.9932	14.9611	15.7324	15.6886	15.667	15.3634	15.3018	15.2852	15.9131	15.8822	15.8505	17.3097	17.2477	17.2379
O43707	ACTN4	Alpha-actinin-4	ACTN4_HUMAN	UP000005640_9606-2022	14.1514	14.2803	14.3907	15.7646	15.8517	15.8362	17.6471	17.6787	17.7359	14.6698	14.6409	14.6491	15.8015	15.7975	15.7706	18.0672	18.0422	18.0338	15.0978	15.0669	15.0774	16.0868	16.0626	16.0221	18.2559	18.2047	18.1916	15.1976	15.1566	15.1578	16.3635	16.3207	16.2685	18.4686	18.4524	18.4155
O43708	GSTZ1	Maleylacetoacetate isomerase	MAAI_HUMAN	UP000005640_9606-2022	10.5665	10.4778	7.81376	11.0833	11.0206	11.2172	11.8789	11.8462	11.8499	10.9995	10.9792	10.6136	10.6096	10.5663	10.5888	12.4867	12.4624	12.4084	10.4048	10.1754	10.7056	11.1648	11.1187	11.047	12.9654	12.9825	13.0667	11.0857	10.5458	10.8172	10.8452	10.5306	10.6546	12.4799	12.4041	12.5806
O43709	BUD23	Probable 18S rRNA (guanine-N(7))-methyltransferase	BUD23_HUMAN	UP000005640_9606-2022	10.2467	10.2378	10.3062	11.6121	11.4917	11.2143	12.3864	12.3686	12.4311	10.1564	9.82908	9.98844	11.3454	11.3042	11.4097	13.5621	13.5624	13.4677	10.0391	10.0741	9.76254	11.8472	11.9169	11.7081	13.9367	13.8127	13.8426	10.0313	9.74814	9.49261	11.5039	11.4194	11.3007	13.6724	13.6263	13.5656
O43719	HTATSF1	HIV Tat-specific factor 1	HTSF1_HUMAN	UP000005640_9606-2022	10.9288	10.0114	10.7759	11.4981	11.671	11.8217	12.7802	12.7614	12.7482	10.7292	10.1377	10.2031	11.4206	11.7443	11.7073	13.2871	13.2353	13.2956	10.9824	10.774	10.2131	11.6368	11.7859	11.6868	13.8354	13.7965	13.7261	11.7941	11.5851	10.5117	12.5733	12.7064	12.4407	14.4707	14.3634	14.4138
O43747	AP1G1	AP-1 complex subunit gamma-1	AP1G1_HUMAN	UP000005640_9606-2022	10.999	11.4626	10.9993	12.6514	12.5867	12.6557	13.5084	13.6404	13.6064	12.1341	12.0442	11.8709	12.7507	12.6543	12.6453	14.1505	14.1447	14.0985	12.4842	12.3476	12.2914	12.937	12.8999	12.8807	14.4512	14.4045	14.3855	12.0854	12.0428	11.9115	12.9274	12.8813	12.8228	14.5313	14.4587	14.413
O43752	STX6	Syntaxin-6	STX6_HUMAN	UP000005640_9606-2022	11.9281	12.1569	12.0761	8.9193	8.5329	9.38795	12.8395	12.9826	12.9167	9.2402	9.10143	9.29643	10.625	10.8158	10.8207	13.6503	13.5185	13.6622	9.76213	9.87151	9.689	10.6525	10.4446	10.1475	12.8781	12.8271	12.7489	10.7015	10.6665	10.5304	11.6939	11.6385	11.6714	13.2623	13.2304	13.1391
O43759	SYNGR1	Synaptogyrin-1	SNG1_HUMAN	UP000005640_9606-2022	7.67715	6.33801	6.40176	NaN	NaN	NaN	11.3826	11.6882	10.6354	9.45812	9.64244	9.75539	8.76951	8.90299	8.63287	12.7774	12.9501	10.5953	10.209	10.2969	10.276	9.43644	9.5246	8.94509	12.8805	12.2775	12.3067	8.92681	10.1486	10.0825	9.38626	9.54763	8.99409	11.8603	11.6879	11.7582
O43760	SYNGR2	Synaptogyrin-2	SNG2_HUMAN	UP000005640_9606-2022	10.6241	10.3715	10.325	12.2088	12.1621	12.0593	13.0707	13.1	13.0357	11.2174	11.106	10.9691	12.6119	12.6656	12.6679	13.0126	12.958	12.9744	11.3929	11.2365	11.1842	11.3102	11.1208	11.1476	12.6862	12.6117	12.5567	11.4928	11.4824	11.4489	12.6612	12.6979	12.5479	12.2089	12.0387	11.9333
O43765	SGTA	Small glutamine-rich tetratricopeptide repeat-containing protein alpha	SGTA_HUMAN	UP000005640_9606-2022	11.0674	11.1299	10.8133	11.636	12.1082	12.1169	14.8558	14.888	14.9311	11.7858	11.7246	11.7346	12.4042	12.3902	12.3609	14.3137	14.3411	14.3467	11.3466	11.2146	11.1663	12.7289	12.6641	12.6726	14.5414	14.4546	14.4116	11.5177	11.3092	11.5167	13.0736	13.0051	12.9447	15.852	15.8681	15.8196
O43768	ENSA	Alpha-endosulfine	ENSA_HUMAN	UP000005640_9606-2022	12.7012	12.7133	13.7252	14.5026	14.4729	14.49	15.6399	15.6717	15.7155	13.6163	13.4923	13.3933	13.1876	13.3856	12.9585	15.7259	15.7099	15.6644	12.4142	12.3363	12.2777	13.4533	13.3668	13.4209	15.4142	15.3865	15.3495	13.2644	13.1772	13.0389	14.0983	14.0838	14.0703	15.1713	15.1181	15.1234
O43772	SLC25A20	Mitochondrial carnitine/acylcarnitine carrier protein	MCAT_HUMAN	UP000005640_9606-2022	10.003	9.89146	10.2234	12.1683	12.2201	12.1291	13.1613	13.2926	13.3061	11.3907	11.24	11.3038	12.6689	12.7332	12.6791	13.8558	13.881	13.8415	11.5573	11.9564	11.7149	11.6155	11.6282	11.6693	13.9215	13.7906	13.8224	11.7088	11.7207	11.4732	12.0907	12.1627	12.1428	13.7323	13.7508	13.6028
O43776	NARS1	Asparagine--tRNA ligase, cytoplasmic	SYNC_HUMAN	UP000005640_9606-2022	11.632	11.012	11.0551	11.5599	11.7058	11.645	14.3586	14.3901	14.4449	11.1615	11.3457	11.0195	13.434	13.4154	13.3988	14.5069	14.4143	14.3834	10.7024	10.7043	10.6941	13.0468	13.0192	12.978	14.4859	14.4512	14.3877	12.0573	12.0658	12.0687	13.0429	13.0062	12.9353	15.0389	15.058	14.9792
O43795	MYO1B	Unconventional myosin-Ib	MYO1B_HUMAN	UP000005640_9606-2022	13.7263	13.4472	13.6135	13.7842	13.8103	13.8205	15.4389	15.4192	15.4879	12.7924	12.889	12.9312	13.7813	13.7495	13.7451	15.8418	15.8466	15.8221	13.4237	13.3464	13.345	14.0121	13.9724	13.9515	16.3017	16.2545	16.2469	13.6291	13.5805	13.533	14.8615	14.8083	14.7971	16.0702	16.046	16.0049
O43805	SSNA1	Sjoegren syndrome nuclear autoantigen 1	SSNA1_HUMAN	UP000005640_9606-2022	NaN	NaN	NaN	8.56796	8.55833	8.33645	12.1332	12.2318	12.1714	7.3784	7.14274	8.09309	9.54119	9.9628	9.61661	12.4493	12.4177	12.3572	7.43474	8.25067	7.79338	10.0046	10.0057	10.083	12.8908	12.8106	12.6156	8.17599	7.8361	8.10353	10.4092	10.2065	10.3974	12.9505	12.79	12.7467
O43808	SLC25A17	Peroxisomal membrane protein PMP34	PM34_HUMAN	UP000005640_9606-2022	9.802	8.13785	9.00781	9.18245	9.72327	9.5107	11.1976	10.9666	11.2495	9.27405	8.91106	10.0076	9.72044	10.1447	10.246	11.7114	11.6054	11.5834	9.05632	8.71175	8.26394	11.2071	11.1684	11.2083	12.2833	12.2283	12.1867	8.8244	8.49817	8.69102	9.69142	9.77557	9.66296	12.541	12.5662	12.5622
O43809	NUDT21	Cleavage and polyadenylation specificity factor subunit 5	CPSF5_HUMAN	UP000005640_9606-2022	12.496	12.183	12.5496	14.1772	14.2953	14.3358	14.3759	14.4213	14.3731	13.0929	13.0113	12.9732	13.6918	13.6402	13.6021	14.768	14.709	14.7282	13.0382	13.0026	12.9751	13.8233	13.7776	13.7321	14.8396	14.7872	14.7747	13.82	13.7621	13.6969	13.952	13.9414	13.9105	15.5651	15.5386	15.5415
O43813	LANCL1	Glutathione S-transferase LANCL1	LANC1_HUMAN	UP000005640_9606-2022	10.7225	11.2438	11.1091	12.917	12.8218	12.6208	14.9734	14.9637	14.996	10.9996	10.898	10.9045	12.4022	12.4408	12.3413	13.9536	13.9614	13.901	10.7057	10.6364	10.6319	13.0034	12.9732	12.9127	14.3589	14.2781	14.305	11.8743	11.8126	11.8379	12.9524	12.8996	12.761	14.9253	14.8878	14.8049
O43815	STRN	Striatin	STRN_HUMAN	UP000005640_9606-2022	10.2409	9.76887	10.3012	10.3038	10.15	10.5703	12.6338	12.8684	12.9224	10.7174	10.2803	10.0841	10.8669	10.7751	10.7821	12.9691	12.9295	12.9828	10.7792	10.5353	10.898	11.2143	11.2323	11.2167	13.4779	13.4443	13.4356	10.4181	10.3838	10.172	11.2417	11.2535	10.962	14.2462	14.2141	14.0716
O43818	RRP9	U3 small nucleolar RNA-interacting protein 2	U3IP2_HUMAN	UP000005640_9606-2022	11.4471	11.5823	11.872	12.348	12.4032	12.3529	14.4458	14.4295	14.5831	11.6055	11.5912	11.3199	12.4944	12.4201	12.4316	14.7111	14.6424	14.6999	11.7816	11.5436	11.6045	13.4196	13.3246	13.2998	14.3958	14.3118	14.2766	12.1969	11.9508	11.9885	13.2767	13.2444	13.1874	15.7265	15.7274	15.7037
O43819	SCO2	Protein SCO2 homolog, mitochondrial	SCO2_HUMAN	UP000005640_9606-2022	10.1985	10.5019	6.27687	8.62235	8.18663	8.0057	11.1305	11.1208	11.08	8.21243	8.16256	8.4327	9.42883	9.3469	8.34482	11.3142	11.4216	11.5403	6.85862	7.65147	6.9142	9.30043	9.32864	8.80126	11.9313	11.9239	11.8964	9.54644	9.3542	8.59484	11.0335	10.371	10.4126	11.8806	11.9833	11.9575
O43823	AKAP8	A-kinase anchor protein 8	AKAP8_HUMAN	UP000005640_9606-2022	11.491	11.2327	9.86766	11.8215	11.651	11.6873	12.6111	12.7375	12.7124	10.6138	10.843	10.5773	12.1687	12.0392	12.1646	12.0089	11.8677	12.0791	11.4587	11.3876	11.579	11.3393	11.3134	11.3008	13.0566	12.9249	12.833	10.8519	10.7453	10.5633	11.8332	11.4308	11.5424	13.1783	13.2197	13.1094
O43824	GTPBP6	Putative GTP-binding protein 6	GTPB6_HUMAN	UP000005640_9606-2022	9.23463	7.78268	8.55922	10.5501	10.483	10.8037	11.7368	11.9104	11.8924	10.9155	10.8611	10.5638	9.8089	9.48922	9.59544	12.4461	12.4303	12.28	9.25198	9.13685	8.98378	10.0197	9.97018	10.156	12.9678	12.7833	12.7642	9.83508	9.54772	9.72373	9.97543	9.85801	9.94323	12.7483	12.7309	12.7058
O43826	SLC37A4	Glucose-6-phosphate exchanger SLC37A4	G6PT1_HUMAN	UP000005640_9606-2022	9.49542	7.90693	7.78997	10.047	10.498	9.83426	9.52493	9.62306	9.44956	9.48174	9.13022	9.16438	9.76159	9.18047	8.49644	10.8152	10.7789	11.1437	7.71912	7.52809	6.21759	10.0517	10.1315	9.79396	10.3818	10.4433	10.2347	9.28406	8.52846	9.49883	10.1782	10.1672	9.84956	12.5028	12.1906	12.1588
O43837	IDH3B	Isocitrate dehydrogenase [NAD] subunit beta, mitochondrial	IDH3B_HUMAN	UP000005640_9606-2022	12.0815	11.6335	11.78	12.5822	12.6378	12.6728	14.392	14.4829	14.4707	12.1299	12.1611	12.1474	12.8148	12.7504	12.6956	14.3431	14.2848	14.3057	12.1811	12.0084	11.9142	13.0435	13.0137	12.976	14.3723	14.347	14.3318	12.7351	12.6609	12.6217	12.7392	12.755	12.5673	14.7921	14.7277	14.7504
O43847	NRDC	Nardilysin	NRDC_HUMAN	UP000005640_9606-2022	11.7696	11.4292	11.6321	12.99	12.9031	12.9158	13.8074	13.8441	13.8855	12.0717	12.0381	12.1394	13.1914	13.2062	13.071	14.4383	14.3784	14.3894	12.1427	12.0863	12.0911	13.0822	13.0234	13.0185	14.6989	14.6677	14.6491	12.9931	12.9248	12.9165	13.4827	13.5068	13.4288	14.88	14.8845	14.8809
O43852	CALU	Calumenin	CALU_HUMAN	UP000005640_9606-2022	15.0992	14.8893	14.8635	15.8071	15.8749	15.9153	14.8307	14.9162	14.9659	14.6294	14.7031	14.6492	15.5624	15.551	15.5374	15.3025	15.2698	15.1926	15.2067	15.1239	15.1547	14.7995	14.7844	14.7594	15.6756	15.6371	15.6139	15.9905	15.9235	15.8743	16.2124	16.1797	16.1297	15.4997	15.5562	15.4692
O43854	EDIL3	EGF-like repeat and discoidin I-like domain-containing protein 3	EDIL3_HUMAN	UP000005640_9606-2022	11.9493	12.0312	11.549	11.1886	11.2791	11.0309	12.7729	12.797	12.8417	10.8861	10.8846	10.9749	11.0862	10.9768	10.9814	13.4601	13.464	13.4495	10.942	10.7766	10.7683	11.6231	11.5748	11.5167	13.7783	13.7991	13.7301	11.6366	11.2642	11.5338	11.5493	11.518	11.6843	13.2104	13.2488	13.1819
O43865	AHCYL1	S-adenosylhomocysteine hydrolase-like protein 1	SAHH2_HUMAN	UP000005640_9606-2022	12.2698	11.9985	12.3333	13.5182	13.6261	13.5655	14.6293	14.6721	14.6864	12.1784	12.2006	12.2468	13.6362	13.6603	13.6287	15.0275	15.0231	15.0062	12.7127	12.6061	12.6258	13.0084	12.9868	12.9384	15.2307	15.1979	15.1322	12.4946	12.4462	12.4248	13.1962	13.069	13.0546	15.1089	15.0772	15.046
O43896	KIF1C	Kinesin-like protein KIF1C	KIF1C_HUMAN	UP000005640_9606-2022	8.18569	8.10283	7.95023	7.93436	7.46961	7.48087	10.3281	10.298	10.3766	7.55489	6.8113	7.77226	9.8391	9.93969	9.89085	11.6084	11.4293	11.3808	8.55145	9.10642	8.27626	9.39505	9.49787	9.83187	11.4216	11.3218	11.3882	9.45728	8.28248	8.40379	10.1503	9.85934	9.82728	12.0604	12.1545	12.1452
O43913	ORC5	Origin recognition complex subunit 5	ORC5_HUMAN	UP000005640_9606-2022	8.77781	6.74297	8.26425	9.55979	9.41945	9.61333	11.7907	11.6764	11.5805	8.8689	7.18586	9.23344	8.62	9.43513	9.04859	12.0716	11.9448	12.0001	8.77908	8.85037	8.5021	10.4985	10.3462	9.83878	12.6575	12.5692	12.7037	NaN	NaN	NaN	9.69745	10.1127	9.95184	12.9077	12.7743	12.8049
O43920	NDUFS5	NADH dehydrogenase [ubiquinone] iron-sulfur protein 5	NDUS5_HUMAN	UP000005640_9606-2022	10.2961	10.2266	10.1168	11.9777	11.8616	11.9844	13.94	13.8801	13.9056	11.0142	10.745	10.9428	11.7608	11.7883	11.6338	12.0839	12.0985	11.9303	11.8074	11.7499	11.732	12.9855	12.8936	12.9563	12.6306	12.5004	12.1851	11.3574	11.4266	11.4004	12.6228	12.5133	12.556	12.6389	12.5944	12.5617
O43929	ORC4	Origin recognition complex subunit 4	ORC4_HUMAN	UP000005640_9606-2022	8.20257	8.24466	8.45846	10.3586	9.73554	9.64742	12.0164	12.0593	12.2287	9.12814	9.05203	8.82405	9.72233	9.82877	10.0011	12.4182	12.406	12.3534	9.81802	9.56235	9.71367	10.3539	10.1042	10.2275	12.5153	12.5455	12.5353	9.0791	8.93339	8.93597	10.6547	10.7425	10.7225	13.0537	13.1318	13.0806
O43933	PEX1	Peroxisome biogenesis factor 1	PEX1_HUMAN	UP000005640_9606-2022	9.07437	7.51133	9.28521	8.61756	8.59336	8.74902	11.6557	11.4473	11.3997	7.89209	7.10608	7.46755	9.14722	8.97444	9.07428	11.9758	11.8168	11.7922	10.0445	10.3447	9.42759	9.43799	9.74355	9.59681	12.2296	12.3133	12.3774	10.2842	9.91133	9.72632	10.3969	10.405	10.2756	12.746	12.6768	12.6061
O60216	RAD21	Double-strand-break repair protein rad21 homolog	RAD21_HUMAN	UP000005640_9606-2022	10.027	10.2099	9.99573	11.01	11.5106	11.332	13.6302	13.6599	13.6678	10.6503	10.7788	10.6854	11.7902	11.744	11.7805	13.6294	13.6361	13.627	10.8741	10.8398	10.7148	11.9847	11.9609	11.9869	14.1194	14.0778	13.9795	11.2571	11.1215	11.0529	12.3303	12.3472	12.2672	14.0205	14.0221	13.9861
O60218	AKR1B10	Aldo-keto reductase family 1 member B10	AK1BA_HUMAN	UP000005640_9606-2022	14.6749	15.1429	14.7403	13.0411	12.9185	13.1904	13.2577	13.1383	13.3229	11.378	11.8077	11.5523	11.3231	11.3448	11.5205	13.3493	13.3667	13.2718	11.0326	10.6692	10.575	12.2788	12.3051	12.2161	12.6781	12.82	12.7731	11.6614	11.3815	11.6144	12.2646	12.2326	11.9422	13.2728	13.1991	13.1803
O60220	TIMM8A	Mitochondrial import inner membrane translocase subunit Tim8 A	TIM8A_HUMAN	UP000005640_9606-2022	7.80434	6.72912	7.46631	9.43133	9.31273	10.1638	13.3663	13.1373	13.2273	9.37235	8.36563	7.96198	11.1924	10.5289	10.3885	14.0957	13.9827	14.0427	9.76886	8.97302	9.07841	11.3307	11.3794	11.3561	13.7036	13.6754	13.57	9.80089	9.8561	9.71349	11.2651	11.1784	11.0737	13.0813	12.7833	12.9464
O60231	DHX16	Pre-mRNA-splicing factor ATP-dependent RNA helicase DHX16	DHX16_HUMAN	UP000005640_9606-2022	10.88	11.0719	10.4471	11.8221	11.8076	11.8172	14.2216	14.2899	14.2366	11.136	10.7475	10.6312	12.3313	12.2844	12.3583	14.1437	14.2074	14.1457	11.5996	11.4436	11.4531	12.762	12.7793	12.6669	14.5675	14.5068	14.5063	11.6127	11.5227	11.5118	12.8155	12.8622	12.7652	14.5901	14.5327	14.4622
O60232	ZNRD2	Protein ZNRD2	ZNRD2_HUMAN	UP000005640_9606-2022	11.3813	11.4274	11.3821	12.1341	11.9745	12.214	14.8658	14.9346	14.8885	11.5828	11.4323	11.5759	12.8735	12.9216	12.7057	14.4561	14.4605	14.3955	11.8947	11.8029	11.7435	13.0736	13.082	13.0584	15.1318	15.0762	15.0604	12.6207	12.5214	12.4599	12.7529	12.6483	12.6273	15.4695	15.4233	15.434
O60234	GMFG	Glia maturation factor gamma	GMFG_HUMAN	UP000005640_9606-2022	11.8618	12.147	12.0967	13.4312	13.3252	13.2245	14.6135	14.4874	14.6263	12.585	12.6457	12.6448	12.1828	12.1479	12.0712	15.2062	15.2575	15.1806	12.901	12.8348	12.7751	14.3287	14.3094	14.3015	14.9873	14.9133	14.8789	12.882	12.8027	12.6361	13.9036	13.7423	13.6585	14.5018	14.354	14.2864
O60245	PCDH7	Protocadherin-7	PCDH7_HUMAN	UP000005640_9606-2022	9.82329	10.2044	9.12174	8.45186	8.45751	9.20212	11.0145	11.0161	11.0319	8.9547	8.10908	8.76987	9.9398	10.2243	10.0511	11.468	11.4843	11.3136	9.46343	9.43892	9.48696	9.49652	9.7012	9.48033	11.9036	12.0127	11.8955	10.3899	10.5647	9.7663	10.517	10.4996	10.5023	12.5342	12.4818	12.2727
O60256	PRPSAP2	Phosphoribosyl pyrophosphate synthase-associated protein 2	KPRB_HUMAN	UP000005640_9606-2022	12.8742	13.0967	12.6462	11.717	11.7951	11.8472	14.3497	14.4112	14.4348	12.3731	12.2739	12.3425	12.1334	12.0512	12.0474	14.5645	14.5467	14.5259	11.9229	11.7222	11.7854	12.2304	12.199	12.1321	14.713	14.6876	14.6374	12.4363	12.2528	12.2926	12.4416	12.3616	12.3692	15.0285	15.0285	14.9985
O60264	SMARCA5	SWI/SNF-related matrix-associated actin-dependent regulator of chromatin subfamily A member 5	SMCA5_HUMAN	UP000005640_9606-2022	12.7094	12.6136	12.8045	13.3654	13.3542	13.4975	15.2625	15.2609	15.2805	12.8745	12.8173	12.7679	13.5105	13.5685	13.4132	15.4928	15.472	15.4629	12.4952	12.4026	12.3924	13.4986	13.4622	13.4566	15.5132	15.472	15.4616	12.7627	12.7512	12.7129	13.716	13.651	13.6563	15.6314	15.6248	15.5725
O60271	SPAG9	C-Jun-amino-terminal kinase-interacting protein 4	JIP4_HUMAN	UP000005640_9606-2022	9.71185	9.59264	9.33324	11.2208	11.2083	10.9065	13.112	13.1899	13.1585	10.4257	10.2457	10.3019	11.6984	11.7957	11.723	13.7336	13.6866	13.7047	10.9972	10.9031	10.8837	11.997	12.0294	11.9031	13.4767	13.4567	13.418	11.4513	11.3435	11.2221	12.482	12.3637	12.3075	13.5984	13.5401	13.5244
O60287	URB1	Nucleolar pre-ribosomal-associated protein 1	NPA1P_HUMAN	UP000005640_9606-2022	9.421	9.29705	9.40768	10.6128	10.5871	10.2428	12.5133	12.6779	12.6755	9.47943	9.58214	9.09449	10.2912	9.90414	10.0313	12.565	12.6044	12.5587	10.3965	10.32	10.1186	11.0025	10.9777	11.0052	13.0177	12.928	12.8968	10.6442	10.5324	10.4164	11.1001	11.0839	11.1613	13.5238	13.5369	13.5107
O60294	LCMT2	tRNA wybutosine-synthesizing protein 4	TYW4_HUMAN	UP000005640_9606-2022	7.18633	8.19933	6.38638	8.66145	8.1021	8.15492	10.4956	10.0889	9.85627	8.05633	6.67119	8.07024	9.04674	9.42491	8.86883	11.3087	11.1074	11.1647	7.93859	7.29583	7.05237	9.2022	9.59366	9.3924	11.6815	11.5776	11.7132	8.78085	8.29679	8.29011	9.13197	9.10513	8.56489	11.6897	11.7082	11.6768
O60306	AQR	RNA helicase aquarius	AQR_HUMAN	UP000005640_9606-2022	11.6239	11.9331	11.7554	12.1212	12.1528	12.0603	13.4228	13.5095	13.4822	11.1418	11.3227	10.9375	12.2189	12.1791	12.0878	13.7397	13.6893	13.6336	11.3241	11.2655	11.2084	12.4905	12.4632	12.4561	14.4701	14.4663	14.444	11.7054	11.7197	11.7087	12.4673	12.4314	12.4242	14.8581	14.7836	14.7824
O60313	OPA1	Dynamin-like 120 kDa protein, mitochondrial	OPA1_HUMAN	UP000005640_9606-2022	10.5583	10.7168	10.3456	11.3849	11.5573	11.6757	13.9297	13.9575	13.9985	10.506	10.5645	10.6903	11.9137	11.966	11.8985	13.8152	13.8182	13.7495	11.1732	11.2203	10.9698	12.1085	12.1395	12.0208	14.1947	14.1835	14.1534	11.2568	11.0903	11.1791	12.2561	12.2222	12.1602	14.1885	14.152	14.1477
O60318	MCM3AP	Germinal-center associated nuclear protein	GANP_HUMAN	UP000005640_9606-2022	10.0645	9.50617	8.96356	9.93458	9.91086	9.22142	11.2363	11.3069	11.1842	8.35531	7.87799	8.84103	10.1052	9.62633	10.0313	11.8999	11.8657	11.8388	8.92945	9.3286	9.21827	10.9801	11.0111	10.86	12.218	12.1944	12.1406	10.4471	10.4501	10.451	11.2001	10.7879	10.6254	12.49	12.3357	12.3157
O60333	KIF1B	Kinesin-like protein KIF1B	KIF1B_HUMAN	UP000005640_9606-2022	9.81498	9.44498	9.7501	10.2619	10.1992	10.2424	11.0967	11.2084	11.2173	9.26264	8.89662	9.1199	10.1239	10.2109	10.1926	12.0114	11.9596	11.9563	10.0244	9.94196	9.63677	10.3814	10.3909	10.2584	12.4741	12.4026	12.3188	10.2374	10.1687	9.93313	10.3549	10.2308	10.3194	12.6889	12.6973	12.6756
O60341	KDM1A	Lysine-specific histone demethylase 1A	KDM1A_HUMAN	UP000005640_9606-2022	11.2351	11.2513	11.3666	11.1005	11.0724	11.1341	13.979	14.0607	14.0342	11.6212	11.4587	11.4974	11.9918	11.9032	11.9121	13.5213	13.4554	13.4552	11.0699	11.0525	11.0263	12.1164	12.1631	12.0737	13.9955	13.9284	13.9172	11.5601	11.4505	11.4125	12.5064	12.5894	12.4836	14.2589	14.2676	14.2292
O60343	TBC1D4	TBC1 domain family member 4	TBCD4_HUMAN	UP000005640_9606-2022	11.7532	11.6757	11.5469	12.8945	12.5104	12.8312	14.9767	15.0936	15.0438	12.0474	12.0688	11.8014	13.3967	13.4013	13.4148	15.3745	15.3443	15.3453	12.8087	12.8268	12.864	13.917	13.8186	13.8794	15.545	15.5273	15.5046	13.6825	13.4416	13.4663	14.6653	14.6719	14.522	15.9022	15.8944	15.8196
O60427	FADS1	Acyl-CoA (8-3)-desaturase	FADS1_HUMAN	UP000005640_9606-2022	11.7439	11.7267	12.0078	11.2976	11.3609	11.3543	13.5448	13.0928	13.3053	11.8943	11.8347	11.5999	11.9536	12.0986	11.6213	13.4067	13.2826	13.3548	11.1615	10.6122	10.7093	11.6802	11.7709	11.6533	14.2788	14.2741	14.217	11.902	11.4363	11.6118	12.1009	11.9657	11.779	13.9671	13.9382	13.9494
O60437	PPL	Periplakin	PEPL_HUMAN	UP000005640_9606-2022	10.3873	9.99194	10.0064	11.0054	11.202	11.2495	12.6487	12.6386	12.6993	10.5206	10.6763	10.5477	11.5116	11.4188	11.469	12.9408	12.8815	12.8698	10.6462	10.6095	10.5417	11.8064	11.7495	11.6985	13.3924	13.3367	13.3228	11.0619	10.8289	10.9909	11.8758	11.7867	11.7756	13.4535	13.4124	13.3953
O60443	GSDME	Gasdermin-E	GSDME_HUMAN	UP000005640_9606-2022	13.5243	13.3762	13.3207	13.8855	13.8687	13.8589	15.9148	15.905	15.9483	13.0133	13.0171	12.9626	14.3714	14.3832	14.3663	16.0076	15.9724	15.9454	13.7326	13.6701	13.6999	14.075	14.0505	14.0355	16.6807	16.6126	16.6129	13.9755	13.9534	13.872	14.3484	14.2983	14.307	16.3187	16.282	16.2742
O60476	MAN1A2	Mannosyl-oligosaccharide 1,2-alpha-mannosidase IB	MA1A2_HUMAN	UP000005640_9606-2022	6.6693	NaN	6.51126	7.73444	7.40981	7.43824	10.2618	10.157	10.1174	6.53914	6.89973	6.03066	7.72223	7.74902	8.28688	10.9941	10.9992	10.8753	7.70235	7.40693	7.03435	8.48121	8.55628	8.28357	10.6658	10.8549	10.646	8.76127	8.72008	8.0466	9.34844	9.64685	9.11673	11.0732	10.8897	10.994
O60488	ACSL4	Long-chain-fatty-acid--CoA ligase 4	ACSL4_HUMAN	UP000005640_9606-2022	12.5433	12.5894	12.376	13.9213	13.9728	13.9789	15.0596	15.0666	15.1298	12.2274	12.096	12.1182	13.3329	13.4191	13.346	15.7216	15.6646	15.6573	12.7718	12.79	12.6596	13.3246	13.2683	13.2294	16.0583	15.9809	15.9496	12.9599	12.7444	12.8613	13.9693	13.9353	13.8924	16.0179	16.0212	15.9857
O60493	SNX3	Sorting nexin-3	SNX3_HUMAN	UP000005640_9606-2022	13.6998	13.5016	13.5257	13.1351	13.0709	13.2885	14.8874	14.8831	14.8866	12.9488	12.9392	13.2234	13.7856	13.8973	13.6656	14.343	14.3554	14.3214	13.9757	13.9139	13.9393	14.7983	14.7702	14.7802	14.7225	14.7166	14.6116	13.2553	13.1624	13.1186	14.7275	14.7919	14.6547	15.4788	15.4021	15.4491
O60499	STX10	Syntaxin-10	STX10_HUMAN	UP000005640_9606-2022	9.61212	10.2162	9.59509	9.94148	10.0242	10.3567	12.1938	12.1583	12.2293	8.69295	9.12487	8.50362	7.95851	8.09477	7.98309	11.5479	11.6265	11.572	9.09899	9.61168	9.2057	9.17696	9.50349	9.70548	12.4391	12.3838	12.3135	9.726	9.49369	9.14678	10.0376	10.1177	9.99347	12.0903	11.9674	12.0788
O60502	OGA	Protein O-GlcNAcase	OGA_HUMAN	UP000005640_9606-2022	11.3742	11.2567	11.1329	12.5545	12.4231	12.4496	13.1144	13.1565	13.1431	10.9989	10.7258	10.9959	11.7704	11.8549	11.8708	13.0493	13.0848	13.1014	11.4295	11.2197	11.2667	12.0613	12.0297	12.0579	13.7861	13.7504	13.6895	11.6538	11.7156	11.5368	12.2094	12.2157	12.1441	13.8727	13.8284	13.762
O60503	ADCY9	Adenylate cyclase type 9	ADCY9_HUMAN	UP000005640_9606-2022	8.19707	7.74777	6.45893	9.35237	9.73159	9.15949	10.5	10.3543	10.2671	8.14394	7.80751	7.74197	8.18379	8.38815	7.6762	10.9605	11.1013	11.3352	7.15442	7.08175	6.26361	8.85939	8.54105	8.59456	10.665	10.4582	10.4201	8.44221	7.40097	7.58043	8.97229	9.05086	8.72389	11.4079	11.3503	11.2836
O60504	SORBS3	Vinexin	VINEX_HUMAN	UP000005640_9606-2022	9.61431	9.90104	10.3761	11.8403	11.4694	11.6076	12.5451	12.5937	12.5942	10.41	10.2014	11.046	10.7126	10.4035	10.6169	12.7608	12.7314	12.641	10.5003	10.4156	10.5167	11.0562	11.0378	11.0109	12.8843	12.7826	12.7302	11.1226	10.9764	10.6507	11.5194	11.5595	11.5755	13.4645	13.476	13.4973
O60506	SYNCRIP	Heterogeneous nuclear ribonucleoprotein Q	HNRPQ_HUMAN	UP000005640_9606-2022	15.355	15.146	15.1869	15.6261	15.7109	15.6467	18.58	18.6225	18.6257	14.9292	14.8881	14.8828	16.3288	16.2784	16.2548	18.7115	18.7081	18.7144	15.4568	15.4027	15.386	17.0778	17.0361	17.0171	19.3664	19.3352	19.3265	16.083	16.043	16.0207	17.111	17.0622	17.0299	19.0141	19.0065	18.9717
O60508	CDC40	Pre-mRNA-processing factor 17	PRP17_HUMAN	UP000005640_9606-2022	5.66327	9.70416	6.61558	8.57661	8.77639	8.15393	11.7909	11.7204	11.7607	7.63615	6.58337	6.8288	9.85742	9.38483	9.04133	12.7553	12.7018	12.6143	9.84035	10.0185	9.53451	9.84503	9.82665	9.51214	13.0083	12.9826	12.9711	9.84399	9.83454	9.81198	10.1697	10.2171	10.0912	12.7814	12.8213	12.817
O60518	RANBP6	Ran-binding protein 6	RNBP6_HUMAN	UP000005640_9606-2022	4.74719	NaN	6.95368	7.20239	7.15072	7.807	9.53654	9.57648	9.43277	6.21076	6.08298	5.90433	8.94044	8.45176	8.59707	9.35003	9.31691	9.38746	7.45913	7.46896	6.95187	9.20266	9.51823	9.52822	9.91118	9.85405	9.80079	8.89886	8.46126	8.34247	9.56273	9.70876	9.44631	10.0639	10.0623	10.0376
O60524	NEMF	Ribosome quality control complex subunit NEMF	NEMF_HUMAN	UP000005640_9606-2022	10.5399	10.0546	10.1072	11.3782	11.4675	11.2095	13.3685	13.4392	13.4749	10.9432	10.6495	10.6278	11.4846	11.6005	11.5081	13.1639	13.1468	13.1445	11.3159	11.1868	11.1654	12.2745	12.1885	12.1082	13.236	13.1415	13.1578	11.4805	11.3152	11.3445	12.6002	12.5304	12.5436	13.87	13.8141	13.8263
O60547	GMDS	GDP-mannose 4,6 dehydratase	GMDS_HUMAN	UP000005640_9606-2022	11.9252	12.2364	11.9598	12.2478	12.7214	12.6625	14.7161	14.7643	14.8329	11.4107	11.3467	11.4694	13.2288	13.2418	13.1855	14.5031	14.4433	14.4212	12.3062	12.1926	12.2706	13.2008	13.1624	13.1886	14.5304	14.508	14.441	12.0421	11.9946	11.9592	13.6175	13.5243	13.4817	14.7989	14.7951	14.8115
O60551	NMT2	Glycylpeptide N-tetradecanoyltransferase 2	NMT2_HUMAN	UP000005640_9606-2022	5.86592	NaN	NaN	NaN	NaN	NaN	9.51248	9.4357	8.61034	NaN	NaN	NaN	8.02453	9.04645	7.82362	11.2365	11.2971	11.528	8.59005	8.19408	8.0708	9.33961	9.02952	9.01962	9.83513	9.61363	9.76955	6.11257	6.01041	5.12338	9.1835	9.19354	8.38094	10.5422	10.6976	10.6024
O60563	CCNT1	Cyclin-T1	CCNT1_HUMAN	UP000005640_9606-2022	8.5505	7.98123	7.92	10.398	9.77613	9.92613	12.6768	12.6701	12.6875	9.47909	9.70747	9.30878	10.2067	10.2306	9.9356	11.9885	12.0074	11.9037	8.96327	9.46773	9.05032	10.5967	10.4553	10.679	12.9359	12.9288	12.8648	10.6623	10.6105	9.7986	11.4115	11.4227	11.4453	13.1534	13.0281	13.0347
O60566	BUB1B	Mitotic checkpoint serine/threonine-protein kinase BUB1 beta	BUB1B_HUMAN	UP000005640_9606-2022	9.12146	9.45792	9.26207	10.2969	10.1353	10.3434	11.7406	11.8569	11.6961	8.78274	9.34582	8.80634	10.6945	10.7677	10.6992	11.9352	11.9623	11.9775	9.87802	9.63388	9.75932	11.0858	10.9238	10.9198	12.5719	12.6099	12.424	10.0787	9.82235	9.93679	10.7003	10.6183	10.6324	12.9653	12.7504	12.868
O60568	PLOD3	Multifunctional procollagen lysine hydroxylase and glycosyltransferase LH3	PLOD3_HUMAN	UP000005640_9606-2022	12.38	12.1597	11.9493	13.7975	14.0384	13.9045	15.2321	15.1724	15.2128	12.7096	12.3062	12.5232	13.7221	13.6948	13.7513	15.4416	15.416	15.434	12.8422	12.9771	12.8148	13.8677	13.8849	13.9244	15.5541	15.4893	15.4764	13.1591	12.9864	13.0217	14.1597	14.132	13.9656	16.1232	16.1101	16.0677
O60573	EIF4E2	Eukaryotic translation initiation factor 4E type 2	IF4E2_HUMAN	UP000005640_9606-2022	9.01361	10.4788	10.3725	10.1334	10.9789	9.08601	12.0822	12.2317	12.1754	9.64481	8.90951	10.1291	9.20914	9.22494	8.72252	11.7065	11.6731	11.643	8.83292	8.87679	8.8784	10.0395	9.73482	9.8377	12.7123	12.6468	12.4546	10.5309	10.441	10.4204	11.4477	11.316	11.2654	12.8203	12.8349	12.8155
O60610	DIAPH1	Protein diaphanous homolog 1	DIAP1_HUMAN	UP000005640_9606-2022	12.118	12.1715	12.263	13.4031	13.3892	13.3951	14.6898	14.7751	14.7802	12.4116	12.3117	12.2928	13.3438	13.3232	13.2286	14.6818	14.6612	14.6779	12.347	12.2484	12.2974	13.3433	13.2863	13.2443	15.0983	15.0432	15.0254	13.3339	13.2376	13.2071	14.0366	14.0301	13.9575	15.2358	15.2155	15.1667
O60637	TSPAN3	Tetraspanin-3	TSN3_HUMAN	UP000005640_9606-2022	11.7934	12.2073	12.3305	13.5276	13.4976	13.4187	10.2167	11.481	9.25464	12.3599	12.3283	12.2369	13.6831	13.637	13.4886	10.6571	10.6098	10.4717	12.7877	12.7132	12.575	13.3713	13.4415	13.5641	12.9649	13.0377	12.8794	12.2568	12.119	12.1284	13.697	13.3001	13.5729	12.8809	12.454	12.5967
O60645	EXOC3	Exocyst complex component 3	EXOC3_HUMAN	UP000005640_9606-2022	10.8722	10.3418	10.5148	12.8603	12.9115	12.9838	13.8261	13.8258	13.7929	11.4571	11.3252	10.5081	13.0501	13.0601	12.9816	14.168	14.1697	14.154	11.9298	11.6706	11.6299	13.3379	13.0657	13.2413	14.434	14.4117	14.323	12.2017	12.13	11.9794	13.4662	13.37	13.3372	14.524	14.4429	14.4321
O60664	PLIN3	Perilipin-3	PLIN3_HUMAN	UP000005640_9606-2022	13.8147	13.7154	13.8061	13.977	14.0099	14.0547	15.8315	15.8348	15.8196	13.2214	13.2177	13.1596	13.871	13.8315	13.8317	15.894	15.91	15.8827	13.0184	12.936	12.9756	14.1883	14.1887	14.1434	16.2733	16.2218	16.2133	13.1869	13.146	13.1395	14.7305	14.7363	14.6562	16.7746	16.7536	16.7172
O60669	SLC16A7	Monocarboxylate transporter 2	MOT2_HUMAN	UP000005640_9606-2022	9.63544	9.7431	9.53812	8.4762	8.99354	8.58126	11.7748	12.0173	11.8361	7.06446	6.93327	6.6474	8.55844	8.03706	8.8382	10.5087	9.75441	9.92236	8.17686	7.57776	7.90918	9.38458	9.73587	9.37034	10.8761	10.823	10.7869	8.72609	8.3475	7.90685	10.2222	9.91335	9.6449	NaN	NaN	NaN
O60671	RAD1	Cell cycle checkpoint protein RAD1	RAD1_HUMAN	UP000005640_9606-2022	9.11937	9.07136	8.19731	10.5768	10.7112	9.48853	11.1171	11.1282	10.8529	9.52235	8.99541	9.00673	10.4956	10.5587	10.4371	10.402	10.4296	10.1829	10.0946	10.2109	9.97431	10.4311	10.2593	10.1415	11.5548	11.419	11.3476	11.0357	10.901	10.1793	9.98261	9.7113	9.4324	11.6487	11.6497	11.6913
O60675	MAFK	Transcription factor MafK	MAFK_HUMAN	UP000005640_9606-2022	7.67824	5.20415	4.27459	7.38529	6.95224	7.30741	9.07486	8.77284	8.38168	5.31528	4.93321	4.40287	5.49076	6.56989	4.93557	9.22506	8.9546	9.20991	7.23108	5.92949	5.93073	7.81125	7.68268	7.52441	9.05111	9.11743	9.14116	7.14416	5.43688	5.45827	7.95713	7.85767	7.98981	8.47987	8.50904	8.58357
O60678	PRMT3	Protein arginine N-methyltransferase 3	ANM3_HUMAN	UP000005640_9606-2022	11.3842	10.9328	11.0959	12.0424	12.279	12.0395	13.4123	13.4505	13.5245	11.7435	11.4186	11.2305	11.6039	11.6946	11.4392	13.5439	13.4813	13.5453	11.5049	11.4434	11.5262	12.124	12.136	12.0623	14.0943	13.9939	13.969	12.1423	12.2788	12.1018	12.8414	12.715	12.875	14.5948	14.6851	14.627
O60684	KPNA6	Importin subunit alpha-7	IMA7_HUMAN	UP000005640_9606-2022	12.1829	11.6519	11.7268	12.2258	12.2104	12.3448	13.9662	14.1492	14.0797	12.241	11.7545	11.9702	12.1913	12.091	12.4201	14.9471	14.92	14.8643	10.5334	10.5797	10.5825	12.9753	12.8205	12.9095	14.8235	14.8821	14.8667	13.0295	12.5587	12.7977	13.6063	13.5533	13.4899	14.6636	14.7272	14.4533
O60701	UGDH	UDP-glucose 6-dehydrogenase	UGDH_HUMAN	UP000005640_9606-2022	13.3722	13.379	13.4471	14.6046	14.6203	14.5395	15.958	16.0022	16.0027	13.8109	13.8572	13.8413	14.1196	14.1073	14.1229	15.7019	15.6366	15.6532	14.1785	14.1251	14.085	14.1854	14.152	14.1059	15.9949	15.9682	15.9219	14.3557	14.2864	14.2719	14.7983	14.8186	14.746	16.2906	16.2666	16.2174
O60716	CTNND1	Catenin delta-1	CTND1_HUMAN	UP000005640_9606-2022	11.2021	11.2748	11.1923	12.0356	11.9199	11.8883	14.1511	14.2246	14.1956	11.2114	11.335	11.0493	12.239	12.2971	12.2533	14.1472	14.1245	14.1309	11.5495	11.4766	11.3524	12.3448	12.3027	12.298	14.6227	14.5349	14.5505	12.0584	11.9631	11.9529	12.2786	12.4049	12.239	14.6283	14.6118	14.5662
O60725	ICMT	Protein-S-isoprenylcysteine O-methyltransferase	ICMT_HUMAN	UP000005640_9606-2022	8.0645	8.39033	7.01059	9.39466	9.86881	10.2658	13.8253	13.8445	13.8915	8.02159	8.97429	8.62746	10.4599	10.9869	10.6622	12.5073	12.4106	12.4258	10.2126	10.1647	9.96626	11.3968	11.2686	11.4093	12.9116	12.7544	12.7046	10.5588	10.3662	10.293	11.1793	11.2312	11.161	13.427	13.4573	13.4153
O60739	EIF1B	Eukaryotic translation initiation factor 1b	EIF1B_HUMAN	UP000005640_9606-2022	9.87203	10.5442	10.9989	10.2322	10.909	10.7797	14.4065	14.3959	14.6486	11.6031	10.2743	10.9049	10.7174	10.3557	10.639	15.1313	15.0157	15.0943	11.4047	9.94705	10.3119	10.1402	9.60168	9.80095	13.9614	13.9083	13.9043	11.7093	10.9344	11.1942	11.6358	11.5311	11.5918	15.6047	15.5184	15.468
O60749	SNX2	Sorting nexin-2	SNX2_HUMAN	UP000005640_9606-2022	11.7259	11.6957	11.3616	12.7609	12.6484	12.657	13.6612	13.6786	13.6906	11.8142	11.7457	11.745	13.0137	13.038	13.0003	14.7749	14.7835	14.7655	12.2054	12.0446	12.0173	13.5619	13.5621	13.503	15.1163	15.0392	15.0381	12.2875	12.1884	12.0579	13.4155	13.4266	13.3233	15.7758	15.7326	15.7066
O60762	DPM1	Dolichol-phosphate mannosyltransferase subunit 1	DPM1_HUMAN	UP000005640_9606-2022	11.4615	11.7401	10.6826	13.0452	12.8535	12.6742	13.896	13.9072	14.0057	10.5251	10.5439	10.7064	13.2597	13.1198	13.2174	14.7714	14.8043	14.7295	11.9903	11.8239	11.7158	12.6738	12.6529	12.6336	15.138	15.0974	15.0327	11.4823	11.3822	11.2005	12.2235	12.0733	12.0312	14.9604	14.9035	14.8842
O60763	USO1	General vesicular transport factor p115	USO1_HUMAN	UP000005640_9606-2022	11.1499	11.2161	10.9593	12.1376	12.356	12.0704	13.4472	13.5698	13.5484	11.3339	11.3706	11.2568	12.6992	12.6516	12.7269	14.1751	14.1166	14.1006	11.8087	11.7518	11.7167	12.187	12.1469	12.1142	13.7691	13.7316	13.6954	12.6103	12.5896	12.4503	13.1741	13.0974	13.0389	14.1874	14.1501	14.1173
O60784	TOM1	Target of Myb protein 1	TOM1_HUMAN	UP000005640_9606-2022	9.37034	9.51768	9.78483	10.1494	10.2684	10.3499	12.2988	12.2775	12.3746	10.4898	10.8063	10.2361	11.3351	11.1557	10.7036	12.1588	12.2614	12.1505	9.7463	9.71389	9.09932	11.2343	10.8538	11.144	12.7399	12.631	12.6483	9.74135	9.88403	9.45586	11.6495	11.6872	11.5834	12.823	12.7273	12.7023
O60814;P57053;P62807	H2BC12;H2BC12L;H2BC10	Histone H2B type 1-K;Histone H2B type F-S;Histone H2B type 1-C/E/F/G/I	H2B1K_HUMAN;H2BFS_HUMAN;H2B1C_HUMAN	UP000005640_9606-2022	19.6969	19.6708	19.6953	18.2625	18.3383	18.2852	19.3464	19.4226	19.451	16.8649	16.8462	16.8306	17.2591	17.2065	17.1275	19.523	19.5253	19.4945	17.2489	17.2348	17.1659	17.6869	17.6194	17.5941	19.6161	19.5723	19.5501	17.1877	17.045	16.9493	18.0033	17.9748	17.9349	19.3916	19.3607	19.2942
O60825	PFKFB2	6-phosphofructo-2-kinase/fructose-2,6-bisphosphatase 2	F262_HUMAN	UP000005640_9606-2022	9.87125	9.64958	9.12509	9.53871	10.0543	9.3906	11.7896	11.8399	11.9047	8.72446	8.65693	8.7129	10.0774	9.9654	9.79393	12.2605	12.0463	11.9511	8.75935	9.23084	8.89852	9.81276	10.0513	10.4825	12.4605	12.4703	12.2398	9.73376	9.51495	9.28642	10.6965	10.6012	10.6425	12.1281	12.2005	12.0836
O60826	CCDC22	Coiled-coil domain-containing protein 22	CCD22_HUMAN	UP000005640_9606-2022	9.92504	10.6671	9.69806	11.5546	11.3823	10.9523	13.2604	13.4862	13.5493	10.3368	10.2704	10.2804	11.0043	10.9822	10.9208	14.0157	14.0189	13.9511	10.3047	10.6269	10.7348	11.4198	11.451	11.1878	14.4009	14.3482	14.3136	11.228	11.1105	11.0626	11.8376	11.831	11.6621	14.5002	14.4054	14.4622
O60828	PQBP1	Polyglutamine-binding protein 1	PQBP1_HUMAN	UP000005640_9606-2022	12.479	12.4836	12.2965	13.5218	13.487	13.6681	15.5726	15.5204	15.5601	12.9036	12.8047	12.9871	13.8061	13.7629	13.7455	16.0827	15.9958	16.0225	13.3083	13.2302	13.227	14.4171	14.3667	14.3944	15.4958	15.4995	15.433	13.5315	13.4413	13.4026	14.1675	14.1008	14.0709	15.2608	15.2673	15.2614
O60830	TIMM17B	Mitochondrial import inner membrane translocase subunit Tim17-B	TI17B_HUMAN	UP000005640_9606-2022	9.39857	9.73832	10.5798	11.5331	11.1742	11.5467	13.5882	13.6876	13.5825	10.9694	11.0186	10.669	12.3865	12.3711	12.1682	14.2112	14.2884	14.1461	11.3275	11.323	10.5098	12.8846	12.4267	12.6746	13.3789	13.3237	13.275	10.7289	10.6297	10.4391	10.8362	10.8906	10.5632	13.6918	13.6783	13.623
O60831	PRAF2	PRA1 family protein 2	PRAF2_HUMAN	UP000005640_9606-2022	9.7771	9.72099	9.64842	11.7757	11.9564	10.6366	13.2943	13.2698	13.2819	11.3832	11.2438	11.506	12.9754	12.9865	13.0222	13.1927	13.1961	13.1348	11.301	11.1233	11.1649	12.771	12.7944	12.7446	13.4452	13.3649	13.3653	11.6019	11.5838	11.5315	13.1616	12.8481	12.8891	13.5454	13.5307	13.4205
O60832	DKC1	H/ACA ribonucleoprotein complex subunit DKC1	DKC1_HUMAN	UP000005640_9606-2022	13.0791	13.2204	13.1914	13.6245	13.629	13.7278	15.1396	15.1846	15.1635	13.322	13.2215	13.2235	13.9017	13.9001	13.8653	15.252	15.216	15.1718	13.4363	13.3759	13.3002	14.4527	14.4401	14.4066	15.7901	15.7505	15.7226	13.2703	13.2074	13.1958	14.2513	14.2161	14.1745	15.9719	15.9215	15.916
O60841	EIF5B	Eukaryotic translation initiation factor 5B	IF2P_HUMAN	UP000005640_9606-2022	13.2309	13.0141	13.1722	13.7977	13.9068	13.8978	15.208	15.2225	15.2866	13.5177	13.479	13.4921	14.0804	14.0814	14.0842	15.2106	15.2121	15.1977	13.3588	13.3429	13.3068	14.2577	14.2042	14.1916	15.666	15.6063	15.583	13.6882	13.5725	13.5181	14.0875	14.0275	13.9828	15.5488	15.5099	15.4743
O60869	EDF1	Endothelial differentiation-related factor 1	EDF1_HUMAN	UP000005640_9606-2022	14.9351	14.9216	15.0572	16.1143	16.0168	16.123	18.7359	18.7085	18.7841	15.6499	15.6869	15.5394	16.7639	16.7174	16.6958	18.2263	18.2031	18.1799	15.1474	15.1522	15.1063	16.8933	16.9105	16.8746	16.9649	16.899	16.8821	15.2596	15.2213	15.1967	15.5003	15.4769	15.4327	15.9375	15.8869	15.8377
O60870	KIN	DNA/RNA-binding protein KIN17	KIN17_HUMAN	UP000005640_9606-2022	7.03831	5.50123	7.11762	9.87896	9.97384	10.3807	11.7319	11.6411	11.2203	9.30651	9.86949	8.6047	9.25329	9.68608	9.21171	11.6506	11.4011	11.5049	10.0165	9.93019	9.3018	9.82522	9.5916	9.589	12.0602	11.9066	11.8423	11.0554	10.941	10.9321	11.3835	11.2521	11.3407	12.7431	12.644	12.7815
O60879	DIAPH2	Protein diaphanous homolog 2	DIAP2_HUMAN	UP000005640_9606-2022	9.55708	8.80114	9.75842	11.0028	10.846	10.4339	12.2568	12.2264	12.2523	10.7727	10.6732	10.1757	11.3545	11.3903	11.2172	12.5166	12.4984	12.494	10.4094	10.5068	10.6075	11.792	11.7549	11.6781	13.0896	13.0208	13.0316	11.1392	10.8842	10.7795	12.0107	12.036	12.0099	13.2008	13.1777	13.2614
O60884	DNAJA2	DnaJ homolog subfamily A member 2	DNJA2_HUMAN	UP000005640_9606-2022	11.8641	11.8115	11.7779	12.0413	12.026	11.9129	14.3127	14.3423	14.3249	10.8621	10.9029	10.7131	13.1766	13.1668	12.9827	14.2761	14.2678	14.2431	12.2548	12.2221	12.1531	13.377	13.4046	13.3285	15.1146	15.0922	15.0276	11.8239	11.6807	11.6777	13.2523	13.2196	13.195	15.0019	14.935	14.9267
O60885	BRD4	Bromodomain-containing protein 4	BRD4_HUMAN	UP000005640_9606-2022	10.9011	10.4441	10.8703	11.4551	11.44	11.4112	13.7694	13.8484	13.9554	11.0561	11.3349	10.7701	11.7667	11.6348	11.5405	14.3072	14.3023	14.3058	11.4406	11.4547	11.2303	12.2667	12.1577	12.2456	14.4972	14.4255	14.4194	11.2138	11.2099	11.2185	12.6087	12.6835	12.7164	14.1561	14.154	14.0968
O60888	CUTA	Protein CutA	CUTA_HUMAN	UP000005640_9606-2022	12.2285	13.2035	13.612	12.2676	12.416	12.1757	14.9666	14.9465	14.9	15.0781	15.1528	15.3829	13.7454	13.2996	13.4818	15.2342	15.2457	15.1157	16.1879	16.2252	16.3375	11.1238	11.0507	10.5414	14.4646	14.4344	14.4	12.823	11.7062	12.2365	10.7221	10.6719	10.6512	14.6529	14.5572	14.5678
O60907	TBL1X	F-box-like/WD repeat-containing protein TBL1X	TBL1X_HUMAN	UP000005640_9606-2022	11.0288	10.3922	10.2575	11.5538	11.5897	11.4364	12.9323	13.0289	13.0087	10.8431	10.5489	10.6038	12.6328	11.6405	11.7472	13.1897	13.1411	13.1398	10.7758	10.7217	10.6322	11.8214	11.8046	11.7193	13.1624	13.1031	13.0195	11.2701	11.2142	11.202	12.4588	12.29	12.39	14.3652	14.316	14.2531
O60921	HUS1	Checkpoint protein HUS1	HUS1_HUMAN	UP000005640_9606-2022	7.34697	NaN	6.17589	7.1661	7.29428	7.05732	9.62766	9.7691	9.6635	6.86459	7.81351	7.79669	7.71243	7.20925	7.86595	9.47959	9.72343	9.60295	5.92417	6.94913	5.76045	8.86982	9.02561	8.51741	11.8177	10.7039	11.1607	8.357	8.14028	8.69999	9.06113	9.34276	8.99764	10.4296	10.0163	10.4146
O60925	PFDN1	Prefoldin subunit 1	PFD1_HUMAN	UP000005640_9606-2022	12.4772	12.4677	11.3853	13.8678	14.0401	13.9509	13.9161	13.8371	13.8842	13.055	13.1307	13.1117	14.4178	14.3626	14.3745	13.489	13.4879	13.4488	13.4021	13.3674	13.3128	14.7308	14.7101	14.6769	14.2711	14.2087	14.1999	13.4738	13.4543	13.4357	14.5721	14.537	14.4978	14.9546	14.9635	14.9394
O60930	RNASEH1	Ribonuclease H1	RNH1_HUMAN	UP000005640_9606-2022	9.09542	10.1286	9.84768	12.4093	12.3414	11.854	10.3961	10.4826	10.826	10.8788	10.5752	10.9515	12.4731	12.3558	12.1804	9.90389	10.2151	10.2862	11.5637	11.3296	11.2647	13.107	12.9417	12.8917	11.1201	11.1952	11.1469	11.2677	11.3822	11.5372	12.1149	12.2309	12.2227	12.0406	12.1021	11.8596
O60934	NBN	Nibrin	NBN_HUMAN	UP000005640_9606-2022	10.4744	10.339	9.73868	11.5642	11.3177	11.3633	13.0604	13.1067	13.0919	10.0906	10.2746	10.1781	11.3435	11.6623	11.6976	13.5437	13.5876	13.6405	10.6096	10.4779	10.4748	11.9851	12.0302	11.9421	14.0097	13.9247	13.9228	11.3696	11.5179	11.3382	12.3806	12.4482	12.3857	14.3035	14.3126	14.2677
O60936	NOL3	Nucleolar protein 3	NOL3_HUMAN	UP000005640_9606-2022	11.6481	11.8756	12.1454	9.84061	7.99622	9.38428	11.6587	11.7165	11.9012	9.72439	9.52622	8.31048	10.7713	10.6933	10.7978	11.6023	11.4784	11.4929	10.9958	11.289	8.26767	8.7039	8.4195	8.18938	10.9132	10.9802	10.7795	10.6353	9.42286	9.78905	10.321	10.5953	10.2082	12.2292	12.2608	12.1999
O75027	ABCB7	Iron-sulfur clusters transporter ABCB7, mitochondrial	ABCB7_HUMAN	UP000005640_9606-2022	11.652	11.6418	11.3849	13.2182	13.1255	13.2025	13.8925	13.9887	13.9418	11.9622	11.9221	11.8353	12.6026	12.5765	12.3636	13.95	13.93	13.9111	11.1713	11.0884	11.0711	12.8594	12.8581	12.8321	14.2524	14.1225	14.2065	12.6293	12.6134	12.5439	12.9818	12.9861	12.9108	14.6007	14.5449	14.5605
O75030	MITF	Microphthalmia-associated transcription factor	MITF_HUMAN	UP000005640_9606-2022	9.78524	8.12159	8.12537	8.45358	8.3202	8.58252	10.6685	10.628	10.4037	8.59903	8.94751	9.10646	10.1976	10.0354	9.35871	10.9256	10.9706	10.8842	8.35165	8.67189	8.78273	9.22312	9.43416	9.4817	10.573	10.703	10.509	10.0338	9.70678	9.76484	11.0765	10.7625	11.0088	12.1341	12.1475	12.0292
O75044	SRGAP2	SLIT-ROBO Rho GTPase-activating protein 2	SRGP2_HUMAN	UP000005640_9606-2022	9.12752	8.79291	9.09958	9.45949	9.55627	9.99262	11.7246	11.7343	11.7702	9.43889	9.40651	8.7194	9.41567	9.9798	9.15383	11.8605	11.7064	11.7242	9.11367	8.99625	8.70632	10.1718	10.1881	10.1865	11.9806	11.902	11.967	9.7657	8.9991	9.17864	9.77229	9.80263	9.7944	12.422	12.3412	12.5386
O75061	DNAJC6	Putative tyrosine-protein phosphatase auxilin	AUXI_HUMAN	UP000005640_9606-2022	8.7217	9.16929	8.53737	8.3369	7.2854	7.75811	8.84785	8.74472	8.97447	7.84923	7.38023	5.52105	7.62552	7.20767	7.7521	8.89346	8.98394	9.05736	7.0409	7.40512	7.90299	7.93608	8.172	7.86047	10.0348	10.2508	10.1829	8.63271	8.36674	8.5591	9.05532	9.22664	8.77449	10.8251	10.8448	10.7585
O75063	FAM20B	Glycosaminoglycan xylosylkinase	XYLK_HUMAN	UP000005640_9606-2022	7.07229	7.45971	6.33297	9.33185	9.02115	9.3336	10.2726	10.1961	10.3349	8.19622	8.8221	8.89801	10.4814	10.3929	10.0228	10.9733	10.9691	11.0176	9.93314	9.8191	9.86209	9.86799	10.0131	10.2285	10.5987	10.5198	10.3689	9.89908	9.75355	9.55667	10.9334	10.8728	10.737	11.7242	11.6909	11.7258
O75083	WDR1	WD repeat-containing protein 1	WDR1_HUMAN	UP000005640_9606-2022	14.4448	14.3436	14.5113	15.7657	15.8188	15.8551	16.3493	16.3492	16.3675	14.9916	15.0554	15.0049	16.0774	16.0139	16.0337	16.39	16.3488	16.3626	15.0881	15.0608	15.029	14.6619	14.6331	14.6298	16.2983	16.2625	16.2526	15.0544	15.0094	14.9709	15.1698	15.117	15.1042	16.6478	16.6315	16.6218
O75110	ATP9A	Probable phospholipid-transporting ATPase IIA	ATP9A_HUMAN	UP000005640_9606-2022	10.4565	9.85841	10.1568	9.52158	10.2115	9.38588	11.7572	11.6904	11.7067	8.80504	8.63122	8.84489	10.3782	10.2028	10.5325	12.8238	12.6943	12.7707	9.67255	9.9042	9.78903	10.7361	10.5522	10.463	12.9471	12.8618	12.7546	10.3611	10.2459	10.0969	10.9568	11.1759	10.7637	13.1495	13.1081	13.0008
O75116	ROCK2	Rho-associated protein kinase 2	ROCK2_HUMAN	UP000005640_9606-2022	11.4283	11.7508	11.1549	12.3016	12.3807	12.1904	14.4521	14.5088	14.4978	11.7113	11.775	11.693	12.6714	12.6909	12.6204	14.7642	14.7158	14.6933	11.9402	11.82	11.763	13.0295	12.9928	12.962	14.9462	14.8932	14.9061	12.4869	12.3637	12.3719	13.5442	13.447	13.4152	15.1704	15.1667	15.1389
O75122	CLASP2	CLIP-associating protein 2	CLAP2_HUMAN	UP000005640_9606-2022	9.02608	8.76588	8.5733	9.83647	9.69843	9.31432	12.1371	12.2532	12.2567	9.52301	9.3896	9.62737	10.7872	10.7492	10.7268	12.0101	11.9837	12.0311	9.7909	9.99581	9.8142	11.0275	10.8078	11.1129	12.7254	12.6716	12.607	10.2222	9.7221	9.82217	11.4351	11.4446	11.4516	13.191	13.1449	13.0956
O75128	COBL	Protein cordon-bleu	COBL_HUMAN	UP000005640_9606-2022	9.63644	8.82351	8.96755	10.1571	9.77466	10.0924	11.576	11.7481	11.7486	9.67774	9.70551	9.43932	10.4817	10.4196	10.4305	12.4571	12.3877	12.3809	9.35917	9.56277	9.37497	11.0586	10.985	10.8379	12.5252	12.5161	12.4364	9.86726	9.85645	9.89787	10.78	10.9293	10.7394	12.9055	12.976	12.8427
O75131	CPNE3	Copine-3	CPNE3_HUMAN	UP000005640_9606-2022	11.9362	11.907	11.9618	13.0289	13.2484	13.0958	15.5467	15.5098	15.6	12.675	12.8251	12.7143	13.4925	13.5324	13.5562	16.0228	16.02	16.0164	13.115	13.0378	13.0266	13.8401	13.8486	13.8075	15.5004	15.4725	15.4587	12.7947	12.7447	12.7158	13.7583	13.696	13.628	15.4534	15.4334	15.3948
O75143	ATG13	Autophagy-related protein 13	ATG13_HUMAN	UP000005640_9606-2022	5.23651	5.68865	4.84223	7.67296	8.28578	8.2002	10.0012	10.1611	9.69697	8.90908	9.16354	7.42786	7.33588	7.41022	7.7042	10.1094	9.9049	10.148	8.53739	6.73817	7.02867	7.99516	7.9211	7.19646	11.4517	11.2559	11.2703	9.32023	9.0068	7.5197	9.72923	9.6271	9.38392	11.2209	11.0005	10.6558
O75146	HIP1R	Huntingtin-interacting protein 1-related protein	HIP1R_HUMAN	UP000005640_9606-2022	5.3477	6.4922	8.33954	8.91777	9.05446	8.18752	11.0678	11.1472	11.1642	8.63813	9.32001	8.53788	9.60957	9.32266	9.20654	11.6302	11.3046	11.4966	9.69106	9.21953	9.22433	9.95742	9.75329	9.87424	12.0415	12.03	11.9886	9.05278	9.28274	9.42709	10.8502	10.7236	10.4957	12.3747	12.3332	12.3319
O75150	RNF40	E3 ubiquitin-protein ligase BRE1B	BRE1B_HUMAN	UP000005640_9606-2022	10.5066	10.2328	10.767	12.1007	11.9717	12.1676	13.2414	13.1996	13.3098	10.8022	10.885	10.7597	11.8146	11.8658	11.766	13.9442	13.9578	13.8961	11.1998	10.9484	10.8108	12.4399	12.4523	12.3739	13.7737	13.753	13.743	11.614	11.5251	11.4785	12.4854	12.5605	12.4972	14.5465	14.5333	14.4957
O75151	PHF2	Lysine-specific demethylase PHF2	PHF2_HUMAN	UP000005640_9606-2022	10.1164	10.9562	11.9503	11.7899	11.792	11.6979	11.5706	11.4923	11.5593	10.7581	10.2017	10.4615	10.0201	9.60263	9.94202	12.1195	12.0169	11.9777	11.4108	11.3048	11.3395	10.3719	10.5184	10.4089	12.1025	12.0466	12.0136	11.7735	11.9164	12.0832	10.3779	10.2139	10.289	13.0734	13.1157	12.9857
O75152	ZC3H11A	Zinc finger CCCH domain-containing protein 11A	ZC11A_HUMAN	UP000005640_9606-2022	11.2834	10.8234	10.9267	11.6935	11.8376	11.8379	14.25	14.3355	14.3208	11.0931	11.0761	11.0317	12.7416	12.7095	12.736	14.3978	14.345	14.3527	11.8889	11.8853	11.8333	13.0494	13.0552	13.0456	15.0232	14.9486	14.9293	12.2595	12.1864	12.1384	13.3781	13.3337	13.2686	15.2001	15.1456	15.1693
O75153	CLUH	Clustered mitochondria protein homolog	CLU_HUMAN	UP000005640_9606-2022	12.816	12.8419	12.655	13.8459	13.8986	13.8263	14.753	14.8008	14.803	12.8114	12.8635	12.7918	13.808	13.832	13.8088	15.1684	15.1417	15.1342	12.8962	12.8557	12.8089	13.6188	13.6007	13.5568	15.2445	15.1746	15.1521	13.0586	13.0275	12.993	13.8522	13.8308	13.7532	15.2677	15.2647	15.2168
O75157	TSC22D2	TSC22 domain family protein 2	T22D2_HUMAN	UP000005640_9606-2022	9.36752	8.76967	9.40255	10.2901	10.4958	10.7255	12.0249	12.0786	11.9893	8.27851	9.14318	8.4562	11.1515	11.0964	10.9964	12.8961	13.0442	12.962	10.3951	10.1251	10.2478	11.5733	11.6376	11.5251	11.8242	11.8097	11.6749	11.3563	10.0156	10.2346	12.2634	12.1411	12.0348	10.0658	9.98061	10.0055
O75165	DNAJC13	DnaJ homolog subfamily C member 13	DJC13_HUMAN	UP000005640_9606-2022	9.4767	9.72477	9.9473	10.616	10.6299	10.545	12.4227	12.5627	12.5945	9.98901	9.89284	9.75142	10.9428	10.9048	10.9424	13.0361	12.9948	12.9895	10.2778	10.1884	10.0318	11.2282	11.2528	11.1209	13.3396	13.293	13.2786	10.8195	10.7053	10.9051	11.5679	11.5847	11.5142	13.7173	13.714	13.6609
O75175	CNOT3	CCR4-NOT transcription complex subunit 3	CNOT3_HUMAN	UP000005640_9606-2022	9.29204	9.12359	8.76671	10.6588	10.4634	10.8247	12.4329	12.5597	12.5454	10.6565	10.3018	10.219	11.2445	11.4289	11.1453	12.6269	12.633	12.6161	10.136	10.0257	10.0783	11.4995	11.4898	11.4572	12.7745	12.7028	12.7232	9.82855	9.6024	9.58297	11.6945	11.5291	11.5506	13.0148	12.9688	12.9287
O75179	ANKRD17	Ankyrin repeat domain-containing protein 17	ANR17_HUMAN	UP000005640_9606-2022	9.20868	8.43133	9.81578	10.3154	10.3884	10.6152	11.8896	12.0003	11.9431	9.71201	9.60539	9.223	10.225	9.95885	10.4402	12.8006	12.7173	12.7649	9.98604	9.64603	9.84013	11.1592	11.2308	11.2182	13.4419	13.4138	13.3784	10.628	10.6912	10.4412	11.684	11.6128	11.5408	13.8961	13.9322	13.942
O75190	DNAJB6	DnaJ homolog subfamily B member 6	DNJB6_HUMAN	UP000005640_9606-2022	7.75376	4.47995	5.14161	8.21736	7.91676	7.65998	10.28	10.4814	10.3805	5.18226	6.39929	7.60712	8.94815	8.69869	8.22847	9.9924	9.76929	9.97431	7.49288	7.77389	7.28163	9.94253	9.87369	9.84528	11.5867	11.5793	11.4481	9.30115	9.35749	9.18118	10.3688	10.2205	9.99734	10.974	10.9201	10.903
O75208	COQ9	Ubiquinone biosynthesis protein COQ9, mitochondrial	COQ9_HUMAN	UP000005640_9606-2022	11.1591	11.1597	11.1708	9.8157	10.4937	10.9148	12.0039	11.9385	12.4184	9.96225	9.94477	9.97794	11.362	11.3143	11.3355	13.2761	13.2202	13.1784	10.3221	9.50815	9.89013	11.5846	11.6	11.5379	13.3698	13.2885	13.3295	9.4489	9.58259	10.026	11.7838	11.6267	11.4617	13.5136	13.5229	13.4091
O75223	GGCT	Gamma-glutamylcyclotransferase	GGCT_HUMAN	UP000005640_9606-2022	12.2671	12.0926	12.3233	13.5471	13.7344	13.6452	14.1957	14.2303	14.2752	12.6582	12.6445	12.5369	13.3337	13.2463	13.3154	13.882	13.8985	13.8466	12.9347	12.8873	12.9339	14.4339	14.4087	14.3768	14.7978	14.7272	14.6876	13.0152	12.9296	12.8274	13.7729	13.6655	13.5875	14.4955	14.4348	14.3911
O75251	NDUFS7	NADH dehydrogenase [ubiquinone] iron-sulfur protein 7, mitochondrial	NDUS7_HUMAN	UP000005640_9606-2022	9.0763	7.88539	8.8816	12.4084	12.3351	12.4261	12.8748	12.9126	12.7833	10.0057	10.4046	10.3403	10.8319	10.85	10.7581	12.1304	12.0613	12.1149	9.74046	10.0789	10.1347	10.5218	10.6944	10.0797	12.914	13.012	12.9939	10.3843	10.3453	10.3714	11.5115	11.574	11.3093	14.8682	14.7432	14.7444
O75306	NDUFS2	NADH dehydrogenase [ubiquinone] iron-sulfur protein 2, mitochondrial	NDUS2_HUMAN	UP000005640_9606-2022	10.4534	10.3731	10.0864	10.9686	10.7247	10.7718	13.5741	13.5378	13.5095	10.3696	10.5675	10.3693	11.8299	11.7314	11.6977	13.3952	13.3477	13.3641	11.4913	11.363	11.2787	12.2144	12.1674	12.1309	13.7391	13.7006	13.639	11.0631	10.929	10.9591	12.7285	12.6791	12.6208	14.2149	14.1847	14.1382
O75312	ZPR1	Zinc finger protein ZPR1	ZPR1_HUMAN	UP000005640_9606-2022	9.79382	8.90538	8.87303	9.918	10.0498	10.0826	12.137	12.1334	12.1178	9.13793	9.38568	9.37427	10.434	10.374	10.2367	13.207	13.2009	13.15	9.98645	10.2128	10.0396	11.5477	11.45	11.2975	13.2314	13.0961	13.0849	10.8514	10.6893	10.7319	11.6833	11.4901	11.605	13.8221	13.8474	13.8001
O75323	NIPSNAP2	Protein NipSnap homolog 2	NIPS2_HUMAN	UP000005640_9606-2022	11.9215	11.8751	11.6385	12.3604	12.4933	12.4593	13.5817	13.6948	13.8799	12.6097	12.5185	12.5168	11.8215	11.7776	11.6962	14.2385	14.1815	14.1198	11.5324	11.325	11.2823	12.6174	12.5802	12.5099	14.5706	14.5313	14.5059	13.2769	13.1478	13.0614	13.49	13.5279	13.4775	14.3356	14.1718	14.1516
O75330	HMMR	Hyaluronan mediated motility receptor	HMMR_HUMAN	UP000005640_9606-2022	9.44484	8.52335	8.39464	9.6172	9.57422	9.4142	11.1998	11.2117	11.4349	8.25817	8.3035	8.04594	9.84961	9.79178	9.62601	12.1039	12.09	12.0858	8.35863	8.65481	8.26273	10.0358	9.96412	9.87225	11.8809	11.7642	11.7578	9.39674	8.8961	8.56087	10.2578	10.3977	10.1286	12.2306	12.2698	12.128
O75340	PDCD6	Programmed cell death protein 6	PDCD6_HUMAN	UP000005640_9606-2022	14.4649	14.2411	14.1933	13.892	13.9009	13.8952	15.3476	15.3973	15.3586	12.5737	12.5611	12.5029	13.3189	13.3283	13.2495	15.4998	15.5155	15.5098	12.5831	12.4599	12.593	13.0813	13.0287	13.0101	15.083	15.0361	15.0441	12.837	12.8132	12.781	13.7466	13.7221	13.6434	15.6456	15.6272	15.566
O75347	TBCA	Tubulin-specific chaperone A	TBCA_HUMAN	UP000005640_9606-2022	14.6767	14.6302	14.6405	14.173	14.1433	14.1163	16.5335	16.5926	16.6285	13.2338	13.172	13.1506	13.9914	13.9204	13.9542	17.259	17.2728	17.2232	14.9059	14.9212	14.8878	14.4548	14.4188	14.4063	17.1171	17.0797	17.0536	14.9771	14.8645	14.7881	14.773	14.725	14.6782	16.9809	16.947	16.9461
O75348	ATP6V1G1	V-type proton ATPase subunit G 1	VATG1_HUMAN	UP000005640_9606-2022	8.25543	7.23567	8.58207	10.44	10.4913	10.707	14.03	13.9599	14.0088	8.46479	8.65796	9.3021	10.9688	10.9993	10.9044	14.3844	14.2607	14.277	9.52203	9.52574	9.50124	11.4702	11.455	11.3718	13.3156	13.3293	13.2539	10.1996	10.1714	10.1781	10.9248	10.7653	10.8475	14.2194	14.2388	14.2398
O75351	VPS4B	Vacuolar protein sorting-associated protein 4B	VPS4B_HUMAN	UP000005640_9606-2022	11.3496	11.6136	11.7448	12.244	12.2168	11.937	13.9272	13.9318	13.9801	10.9523	11.2107	11.018	13.001	13.0677	12.9136	13.7923	13.7286	13.7346	12.0823	11.7499	11.8565	12.7321	12.6685	12.7282	13.7153	13.5893	13.6093	12.7809	12.7121	12.77	12.7625	12.7701	12.7684	14.3223	14.3173	14.3272
O75352	MPDU1	Mannose-P-dolichol utilization defect 1 protein	MPU1_HUMAN	UP000005640_9606-2022	10.1677	10.1163	10.0987	9.83021	11.3247	9.22587	12.5055	12.5852	12.3957	10.1492	10.6413	10.5361	9.63431	9.28179	8.96034	13.2983	13.2576	13.3556	9.33018	9.41787	9.36815	11.3623	11.2284	11.2092	13.913	13.8571	13.8323	9.77544	9.90512	9.65512	10.677	10.8365	10.7849	12.926	12.9142	12.8641
O75367	MACROH2A1	Core histone macro-H2A.1	H2AY_HUMAN	UP000005640_9606-2022	15.8684	15.8868	15.8947	15.9811	16.1134	16.0876	18.2124	18.2446	18.2295	15.3451	15.4111	15.3862	16.2459	16.2169	16.2267	18.4058	18.41	18.3805	15.9882	15.9799	15.9578	15.6368	15.601	15.5981	18.8821	18.8491	18.8162	15.8973	15.9047	15.8393	16.4994	16.5047	16.4489	18.8999	18.9084	18.8795
O75368	SH3BGRL	SH3 domain-binding glutamic acid-rich-like protein	SH3L1_HUMAN	UP000005640_9606-2022	12.8445	13.1908	13.1959	13.4157	13.6116	13.6935	14.9542	14.9383	14.9217	14.0997	14.0366	14.0433	14.3348	14.2658	14.296	15.7167	15.7103	15.6939	14.6579	14.6032	13.9515	14.5302	14.4576	14.4926	16.1549	16.0912	16.0761	14.2357	14.2013	14.2503	14.345	14.3575	14.2964	16.0528	16.1231	16.0215
O75369	FLNB	Filamin-B	FLNB_HUMAN	UP000005640_9606-2022	14.8269	14.8759	14.8516	15.7083	15.7311	15.7679	17.4172	17.4562	17.4723	14.9527	14.9518	14.9215	15.7331	15.7341	15.7356	17.808	17.7806	17.7682	15.2663	15.2513	15.215	16.0663	16.0378	16.0123	17.972	17.9201	17.8949	15.2857	15.2369	15.2114	16.1617	16.1165	16.0754	17.9841	17.9564	17.926
O75376	NCOR1	Nuclear receptor corepressor 1	NCOR1_HUMAN	UP000005640_9606-2022	8.61858	10.2567	9.98443	10.5221	10.7537	10.7711	12.3399	12.3845	12.4341	10.3113	9.88075	10.1272	11.2652	11.1915	11.13	12.6484	12.6075	12.5828	10.2012	10.2379	9.94762	11.5216	11.4234	11.401	12.9656	12.8664	12.8595	10.5253	10.5625	10.6701	11.2343	11.0923	11.0106	13.7041	13.7096	13.6642
O75381	PEX14	Peroxisomal membrane protein PEX14	PEX14_HUMAN	UP000005640_9606-2022	12.3689	12.3614	12.5238	13.0788	13.213	13.3244	14.1556	14.2335	14.2376	12.2312	12.0961	11.9537	12.3211	12.2083	12.2796	14.1329	14.1397	14.1303	13.2904	13.0451	13.3055	12.5647	12.4778	12.4077	14.4645	14.366	14.3689	11.9063	11.8605	11.8506	12.2427	12.1869	12.2173	14.2936	14.2237	14.2401
O75390	CS	Citrate synthase, mitochondrial	CISY_HUMAN	UP000005640_9606-2022	14.4496	14.4179	14.4569	15.8792	15.9529	15.9736	16.301	16.3427	16.3702	15.2821	15.2839	15.2426	15.9884	16.0126	15.9815	16.8476	16.8348	16.8089	14.5258	14.4761	14.4601	15.6868	15.6379	15.6212	16.8926	16.8358	16.7947	14.8354	14.7972	14.7571	16.1771	16.1393	16.0724	17.1072	17.0875	17.0622
O75391	SPAG7	Sperm-associated antigen 7	SPAG7_HUMAN	UP000005640_9606-2022	9.51211	10.1908	9.2231	11.2412	10.8463	10.7689	12.015	12.1293	12.0324	11.0308	10.6128	10.9575	12.1069	11.9813	11.8492	12.4481	12.2513	12.3594	10.343	10.3679	10.383	10.8528	10.9088	10.9525	13.0105	12.9684	12.9624	10.8727	10.8796	10.8331	11.6065	11.4541	11.4918	13.6458	13.5109	13.4728
O75394	MRPL33	39S ribosomal protein L33, mitochondrial	RM33_HUMAN	UP000005640_9606-2022	9.577	7.63098	8.42047	9.26506	9.03191	9.14153	12.6533	12.6032	12.5638	9.52739	9.48101	9.03561	9.84207	9.92078	10.0679	13.1944	13.1127	13.0691	7.95018	7.63523	7.86876	10.2818	10.2501	10.028	13.1935	13.2712	13.2187	8.15591	7.96756	8.25277	9.80313	10.1332	9.81077	12.8708	12.8353	12.8155
O75396	SEC22B	Vesicle-trafficking protein SEC22b	SC22B_HUMAN	UP000005640_9606-2022	13.6198	13.5806	13.6408	14.6275	14.7196	14.7542	14.3611	14.3124	14.3083	13.263	13.2173	13.2273	14.3488	14.3709	14.363	14.8191	14.8211	14.7238	14.2511	14.23	14.1944	13.7368	13.7217	13.678	14.6234	14.5825	14.5694	14.8592	14.8076	14.7886	14.2623	14.2228	14.1819	15.1867	15.1644	15.1471
O75400	PRPF40A	Pre-mRNA-processing factor 40 homolog A	PR40A_HUMAN	UP000005640_9606-2022	13.3476	13.5252	13.285	13.7253	13.714	13.6523	14.4145	14.5597	14.5262	13.8505	13.8529	13.7444	13.9243	13.8738	13.8923	15.0533	15.0382	14.9935	12.8019	12.749	12.7346	13.6758	13.6421	13.6263	15.1236	15.0668	15.0694	13.3514	13.2924	13.2825	13.5438	13.5488	13.5022	15.5881	15.5881	15.5557
O75410	TACC1	Transforming acidic coiled-coil-containing protein 1	TACC1_HUMAN	UP000005640_9606-2022	8.80517	8.91635	8.47774	8.68746	9.46146	8.97794	11.9673	11.944	11.941	9.68199	9.52661	9.63858	9.95227	9.76554	9.96863	12.0568	11.9605	11.9089	8.07932	8.19681	8.28761	10.0107	9.91948	9.87478	11.6162	11.6	11.6566	9.89889	9.57029	9.82627	11.2411	11.3725	11.2268	12.8195	12.9251	12.8504
O75419	CDC45	Cell division control protein 45 homolog	CDC45_HUMAN	UP000005640_9606-2022	7.28387	7.59225	8.00606	9.96058	10.2909	10.0418	11.6215	11.6035	11.4882	9.06892	9.09785	8.08029	9.33862	9.09712	9.23271	11.2507	11.1268	11.1148	9.15185	8.93224	9.06244	9.80258	9.79696	9.76887	11.7961	11.8069	11.8731	9.8288	9.85358	9.62463	10.1976	9.92995	10.0647	12.3398	12.3826	12.2886
O75431	MTX2	Metaxin-2	MTX2_HUMAN	UP000005640_9606-2022	9.5575	8.22683	8.26372	11.4902	11.2148	11.4203	12.6417	12.8962	12.807	10.6355	10.1811	9.97461	10.8712	10.8204	10.6292	12.6697	12.5472	12.5628	10.2717	10.3258	10.2655	12.0389	12.1433	11.99	12.8072	12.7229	12.6862	10.2151	10.1869	9.64824	11.5802	11.5149	11.3869	12.0742	12.1009	12.0417
O75436	VPS26A	Vacuolar protein sorting-associated protein 26A	VP26A_HUMAN	UP000005640_9606-2022	13.283	13.4163	13.1075	13.8289	14.0302	13.9661	16.2461	16.2585	16.2392	13.3207	13.3596	13.2343	14.1526	14.0976	13.9299	16.3305	16.2895	16.2842	13.3681	13.2187	13.2452	14.4717	14.4103	14.414	16.3073	16.2763	16.2504	13.5551	13.5045	13.4056	13.7838	13.7404	13.7039	16.111	16.0533	16.0361
O75438	NDUFB1	NADH dehydrogenase [ubiquinone] 1 beta subcomplex subunit 1	NDUB1_HUMAN	UP000005640_9606-2022	9.94043	7.31252	7.85491	9.34822	10.2987	10.4334	11.4807	11.2304	11.1753	9.84969	9.25939	7.87229	10.455	10.3997	10.1202	12.4501	11.3219	10.783	11.0938	10.5091	11.1687	10.3305	9.628	10.0341	13.793	13.5607	13.7144	10.1726	9.73332	9.65634	11.8034	12.1062	11.0072	12.5521	12.4724	12.4797
O75439	PMPCB	Mitochondrial-processing peptidase subunit beta	MPPB_HUMAN	UP000005640_9606-2022	12.7182	12.6556	12.6966	13.2473	13.2462	13.2342	15.763	15.7441	15.7657	12.3757	12.3779	12.2517	13.7447	13.7353	13.6807	16.0729	16.0853	16.0898	12.7823	12.7828	12.7018	14.0704	13.986	14.0094	16.0453	15.9757	15.9372	13.463	13.3571	13.3778	14.2282	14.0832	14.0407	16.3629	16.311	16.2944
O75449	KATNA1	Katanin p60 ATPase-containing subunit A1	KTNA1_HUMAN	UP000005640_9606-2022	8.73891	8.58708	6.96806	10.6839	10.2414	10.0581	11.1188	11.2684	11.3969	8.61915	8.47602	8.45442	10.3233	10.3206	9.86015	12.082	12.0036	12.0294	9.56826	9.85483	9.24304	10.3484	10.3524	10.4546	12.1332	12.0675	12.0635	10.4183	10.3515	10.2113	11.0982	11.0469	10.8762	12.8986	12.8549	12.8192
O75467	ZNF324	Zinc finger protein 324A	Z324A_HUMAN	UP000005640_9606-2022	6.05199	NaN	7.85145	7.93598	8.52265	6.65606	7.52473	8.03726	7.77261	NaN	NaN	NaN	6.06556	3.26743	5.26083	9.45839	7.94845	8.83323	6.91619	5.55423	6.66393	7.99798	9.13706	8.10775	9.13813	9.70553	9.42461	NaN	NaN	NaN	NaN	NaN	NaN	NaN	NaN	NaN
O75475	PSIP1	PC4 and SFRS1-interacting protein	PSIP1_HUMAN	UP000005640_9606-2022	11.0603	10.9376	10.9861	12.426	12.3749	12.5064	13.4888	13.5606	13.5537	11.4751	11.2468	11.3361	13.0988	13.0577	13.0932	13.3667	13.3474	13.37	12.1929	12.0867	11.9322	12.8134	12.78	12.7371	13.8357	13.7808	13.7677	11.7054	11.5556	11.6382	12.3568	12.3624	12.3166	13.9144	13.887	13.8808
O75477	ERLIN1	Erlin-1	ERLN1_HUMAN	UP000005640_9606-2022	10.3036	9.72297	10.1507	11.2802	11.4509	10.8301	13.3116	13.3768	13.2888	10.6476	10.8681	10.1441	11.6169	11.6168	11.8051	14.2361	14.209	14.1769	10.8191	10.8493	10.5126	11.7343	11.805	11.9316	13.5273	13.537	13.5153	11.5242	11.5864	11.4583	13.5399	13.5026	13.2209	14.2315	14.144	14.1828
O75489	NDUFS3	NADH dehydrogenase [ubiquinone] iron-sulfur protein 3, mitochondrial	NDUS3_HUMAN	UP000005640_9606-2022	12.1377	11.0794	11.7743	12.1044	12.1218	12.0711	14.8577	14.8701	14.8771	12.3104	12.4488	12.2499	12.7666	12.6236	12.5689	14.8543	14.8282	14.7775	12.0616	12.1655	11.8082	11.5799	11.5717	11.5784	14.9704	14.876	14.8231	13.5019	13.4062	13.4213	11.9915	12.0142	11.901	15.1093	15.0699	14.9903
O75494	SRSF10	Serine/arginine-rich splicing factor 10	SRS10_HUMAN	UP000005640_9606-2022	11.0652	11.2698	10.9556	11.3769	11.5802	11.5586	15.4575	15.6297	15.7221	11.8373	11.1792	11.6501	12.592	12.3489	12.3274	15.4726	15.4158	15.4145	11.5087	11.5788	11.5616	13.4735	13.33	13.3257	15.7782	15.7176	15.7082	11.9963	11.7723	11.8717	13.5167	13.4297	13.3065	16.0832	16.0349	16.0409
O75496	GMNN	Geminin	GEMI_HUMAN	UP000005640_9606-2022	6.789	8.34579	8.07312	10.7717	11.1902	11.0324	11.2168	11.6527	11.3548	9.6322	10.0777	8.77627	9.76631	10.3429	10.1443	11.1077	11.0794	11.2048	9.3432	8.93862	9.04129	10.2773	10.5768	10.6166	12.0605	11.9662	12.004	7.75907	7.43006	7.863	10.5814	10.3227	10.2421	12.148	12.1073	11.9858
O75503	CLN5	Ceroid-lipofuscinosis neuronal protein 5	CLN5_HUMAN	UP000005640_9606-2022	NaN	5.2738	5.42333	8.18501	6.62714	7.27058	9.74583	9.94909	9.74729	4.65619	5.72993	4.9617	7.64565	6.7712	6.56039	10.5386	10.6098	10.219	5.79813	6.69128	5.50439	7.73124	7.68022	7.77701	10.1446	10.1984	10.2032	6.22579	6.19697	6.54132	8.07225	8.14651	8.36583	10.5047	10.3544	10.3599
O75506	HSBP1	Heat shock factor-binding protein 1	HSBP1_HUMAN	UP000005640_9606-2022	12.0195	11.5595	11.6427	10.6474	10.7808	6.93061	11.4926	11.3126	11.3338	8.20778	8.21557	8.01354	9.57309	9.63237	9.56277	11.9039	11.8754	11.8532	8.59224	7.47022	8.26235	10.6101	9.78518	10.5553	12.6976	12.49	12.642	12.5169	12.3822	12.2835	11.0917	10.7348	9.78824	12.7756	12.7417	12.3022
O75521	ECI2	Enoyl-CoA delta isomerase 2	ECI2_HUMAN	UP000005640_9606-2022	11.7695	11.9709	11.2378	13.5106	13.3038	13.3976	15.3886	15.399	15.4255	12.3379	12.2998	12.1936	12.9745	12.9056	12.9226	15.4944	15.4302	15.4672	12.158	12.2221	12.2021	13.4176	13.2603	13.2575	15.3833	15.2684	15.2598	11.5891	11.4115	11.5531	13.6332	13.6464	13.5514	15.7336	15.7093	15.6443
O75530	EED	Polycomb protein EED	EED_HUMAN	UP000005640_9606-2022	7.4509	7.21056	7.51487	9.6716	9.68924	9.55422	10.8907	11.0264	10.9091	8.51389	7.82575	8.38375	9.8034	9.6889	9.83548	11.2188	11.2536	11.17	8.98262	8.71556	9.03297	10.3885	10.3534	10.3351	12.0184	12.0063	11.9496	9.66547	9.68137	9.66962	10.9114	10.8516	10.7739	12.1914	12.1782	12.1743
O75531	BANF1	Barrier-to-autointegration factor	BAF_HUMAN	UP000005640_9606-2022	14.6279	14.6225	14.5413	15.2822	15.3229	15.2049	16.3973	16.461	16.4862	15.2365	15.2623	14.9921	15.5823	15.6028	15.5794	15.6747	15.6137	15.5644	15.5519	15.5172	15.4622	15.7352	15.7172	15.7058	16.6895	16.674	16.6377	15.329	15.2495	15.2189	16.0845	15.9746	16.0219	17.268	17.2068	17.1981
O75533	SF3B1	Splicing factor 3B subunit 1	SF3B1_HUMAN	UP000005640_9606-2022	14.8418	14.6002	14.7168	15.0696	15.0912	15.0544	16.553	16.6639	16.6305	14.6707	14.6929	14.6091	14.7946	14.744	14.7143	16.9622	16.9406	16.9048	15.1819	15.1411	15.0779	15.12	15.0508	15.0244	17.0781	17.0093	16.9871	15.3832	15.326	15.2863	15.3522	15.3137	15.2416	17.4246	17.3966	17.3534
O75534	CSDE1	Cold shock domain-containing protein E1	CSDE1_HUMAN	UP000005640_9606-2022	14.2506	14.1855	14.2055	14.849	14.842	14.9082	16.0901	16.135	16.1849	14.0987	14.0481	14.0672	14.651	14.6162	14.6112	16.6251	16.6064	16.6027	14.022	14.0001	13.9652	14.7922	14.7516	14.7389	16.7358	16.6989	16.6656	14.2018	14.1407	14.1002	14.9741	14.9366	14.8901	16.8213	16.8064	16.7687
O75558	STX11	Syntaxin-11	STX11_HUMAN	UP000005640_9606-2022	5.78677	7.74742	3.47538	NaN	NaN	NaN	7.77952	7.92621	7.75876	NaN	NaN	NaN	NaN	NaN	NaN	7.21526	7.48581	6.82982	NaN	NaN	NaN	NaN	NaN	NaN	7.0781	9.29519	8.84288	NaN	NaN	NaN	NaN	NaN	NaN	7.61654	5.36016	6.82673
O75569	PRKRA	Interferon-inducible double-stranded RNA-dependent protein kinase activator A	PRKRA_HUMAN	UP000005640_9606-2022	9.91964	9.75641	9.96956	10.8374	10.8066	10.8091	13.8299	13.8598	13.8329	8.87301	9.02799	9.17925	11.392	11.3523	11.387	14.6556	14.6584	14.6556	10.3007	10.1587	10.0653	11.9853	11.9923	12.0332	14.2368	14.1804	14.1559	10.5632	10.5124	10.4364	11.5882	11.5754	11.5514	14.0618	14.019	13.9947
O75582	RPS6KA5	Ribosomal protein S6 kinase alpha-5	KS6A5_HUMAN	UP000005640_9606-2022	NaN	7.37182	NaN	8.16075	7.8476	8.61286	9.54061	10.0184	9.26333	9.2749	8.92524	9.34405	8.39551	8.1095	8.70452	10.3992	10.2009	10.2967	9.77192	9.02307	9.05748	8.91722	9.51618	9.04951	10.8387	11.0033	10.8987	9.71747	9.42794	9.52261	10.1212	10.3963	10.2431	10.7415	10.8937	10.8073
O75592	MYCBP2	E3 ubiquitin-protein ligase MYCBP2	MYCB2_HUMAN	UP000005640_9606-2022	10.5934	10.5996	10.6063	11.0414	10.9559	10.9255	12.7833	12.829	12.827	10.551	10.3664	10.6106	11.7473	11.5563	11.3708	13.3346	13.245	13.2717	11.1655	10.7684	10.459	12.0738	11.9903	12.0438	13.6169	13.5771	13.5698	11.2044	11.0729	10.922	11.9963	12.007	11.8879	13.8567	13.8567	13.7767
O75600	GCAT	2-amino-3-ketobutyrate coenzyme A ligase, mitochondrial	KBL_HUMAN	UP000005640_9606-2022	7.86092	9.23738	8.43773	9.13863	8.40263	7.19499	9.76467	9.56978	9.86688	8.00159	7.37003	7.01622	7.52281	7.42103	7.73269	10.9937	11.035	10.8889	9.6262	8.76662	6.10463	7.86838	7.54386	6.32506	10.2795	10.2347	10.2092	6.65755	6.78143	6.76696	8.17202	8.27063	8.29635	11.7568	11.7575	11.5169
O75607	NPM3	Nucleoplasmin-3	NPM3_HUMAN	UP000005640_9606-2022	13.1651	13.0592	13.1686	11.105	11.3168	11.2492	12.7199	12.7997	12.9388	11.9578	11.8957	11.5897	8.49597	9.57264	9.88087	13.6857	13.6246	13.5701	10.6203	10.7126	10.2638	9.86297	10.141	9.65368	13.6802	13.6742	13.6419	9.77779	9.53514	9.64777	9.90798	10.3186	9.82588	13.3902	13.384	13.2648
O75608	LYPLA1	Acyl-protein thioesterase 1	LYPA1_HUMAN	UP000005640_9606-2022	13.545	13.4414	13.6086	14.8252	14.7667	14.7882	13.7608	13.6693	13.754	13.6223	13.7724	13.7925	15.0828	15.0925	15.1193	13.7844	13.8061	13.7335	14.6574	14.68	14.6793	11.49	11.4229	11.4252	13.9074	13.8197	13.8041	14.0317	13.9396	13.9664	11.0414	11.0499	10.4905	13.2862	13.2749	13.1488
O75616	ERAL1	GTPase Era, mitochondrial	ERAL1_HUMAN	UP000005640_9606-2022	11.3122	11.2143	11.3242	11.4139	11.3302	11.4505	13.3051	13.3842	13.3891	11.1458	11.0111	10.9132	12.4301	12.3748	12.2473	13.4872	13.4718	13.4381	12.1719	12.0831	11.924	12.6524	12.6334	12.5685	14.2079	14.1757	14.1252	11.6199	11.6419	11.6764	12.5396	12.5084	12.4932	15.3192	15.3062	15.2807
O75629	CREG1	Protein CREG1	CREG1_HUMAN	UP000005640_9606-2022	9.59509	9.64395	6.88767	11.2332	9.18962	10.2969	12.0373	12.4216	11.2721	9.49899	8.8319	8.27547	12.206	9.115	9.25408	12.7828	12.1386	11.4109	10.1505	8.8449	9.13865	8.58773	9.8053	8.88088	12.5718	12.6435	12.6686	8.37826	8.54216	9.33528	12.4738	11.4921	10.2026	13.2579	13.1568	12.731
O75643	SNRNP200	U5 small nuclear ribonucleoprotein 200 kDa helicase	U520_HUMAN	UP000005640_9606-2022	13.9138	13.8554	13.9425	14.3466	14.4226	14.4619	16.1302	16.1448	16.1635	14.0513	14.0696	14.0585	14.5465	14.5062	14.5438	16.1903	16.1452	16.1469	13.9285	13.8874	13.8864	14.289	14.26	14.2357	16.5025	16.452	16.4323	14.0276	13.9725	13.9751	14.7618	14.7327	14.683	16.5928	16.5854	16.5573
O75663	TIPRL	TIP41-like protein	TIPRL_HUMAN	UP000005640_9606-2022	11.6014	11.0963	11.239	12.9817	12.4662	12.5335	13.5931	13.6179	13.6892	11.8521	11.4623	11.441	12.8943	12.7673	12.7378	14.2303	14.1485	14.1968	11.4825	11.1637	11.3468	12.4206	12.3182	12.0394	13.8603	13.8549	13.7672	12.4021	12.0138	11.9061	12.0155	12.1861	11.9705	14.4643	14.4368	14.4353
O75674	TOM1L1	TOM1-like protein 1	TM1L1_HUMAN	UP000005640_9606-2022	8.73805	8.45469	6.14266	9.76136	8.18879	8.88689	11.3617	11.3026	11.1246	8.63679	9.65958	9.7006	10.5951	10.5231	10.4789	11.8712	11.869	11.7564	8.94054	8.93519	8.67036	9.85337	9.75363	9.40724	11.961	12.0405	11.7901	10.1052	9.98501	9.85176	10.7144	10.6072	10.5627	12.2082	12.1572	12.0288
O75683	SURF6	Surfeit locus protein 6	SURF6_HUMAN	UP000005640_9606-2022	10.3857	10.6086	10.3251	12.4126	12.5652	12.2473	13.1803	13.1092	13.3012	11.8853	11.8002	12.0381	13.39	13.3572	13.4091	13.337	13.2484	13.2541	11.9209	11.9566	11.854	12.8609	12.8962	12.9283	12.6911	12.6359	12.5929	12.468	12.3092	12.2554	11.9649	11.9848	11.8668	13.3799	13.4668	13.3766
O75688	PPM1B	Protein phosphatase 1B	PPM1B_HUMAN	UP000005640_9606-2022	8.83612	7.80769	8.91014	8.64866	8.81465	8.43294	11.7521	11.7854	11.2682	9.75033	9.41096	8.81547	9.89676	9.75981	8.9688	11.0119	11.0335	10.8976	9.5724	9.80531	9.27481	10.7382	10.6549	10.8014	12.4708	12.4037	12.3441	9.75482	9.66961	9.85138	9.95136	9.91033	9.9559	13.5925	13.6738	13.6161
O75691	UTP20	Small subunit processome component 20 homolog	UTP20_HUMAN	UP000005640_9606-2022	10.0912	9.97827	9.77692	11.0211	10.8789	10.9981	12.4565	12.4204	12.4743	10.2638	10.2893	10.3975	11.8809	11.8042	11.9029	12.844	12.8395	12.8539	11.1104	11.0692	11.0164	11.7284	11.7802	11.6648	13.1599	13.1368	13.0811	11.4776	11.3342	11.3032	11.8688	11.8124	11.7528	13.4932	13.4815	13.4347
O75694	NUP155	Nuclear pore complex protein Nup155	NU155_HUMAN	UP000005640_9606-2022	11.9854	11.9775	11.795	13.1649	13.2418	13.3164	15.0667	15.1628	15.1953	12.4265	12.3948	12.3357	13.7549	13.7344	13.6672	15.0875	15.0548	15.0484	13.0495	13.0837	13.0929	13.8698	13.8264	13.8015	15.6467	15.6039	15.5783	13.2477	13.2057	13.1692	14.0851	14.0269	13.9784	15.732	15.7178	15.7027
O75695	RP2	Protein XRP2	XRP2_HUMAN	UP000005640_9606-2022	10.3452	10.1708	9.85155	11.0918	10.9307	11.1486	13.0249	12.9537	13.0077	11.4391	11.4851	11.5948	11.9563	11.9248	11.7684	12.3233	12.278	12.2742	10.77	10.6747	10.564	12.7993	12.8069	12.7361	12.3626	12.3368	12.2647	12.7314	12.6033	12.5183	12.645	12.5975	12.6017	13.7261	13.7158	13.6579
O75717	WDHD1	WD repeat and HMG-box DNA-binding protein 1	WDHD1_HUMAN	UP000005640_9606-2022	10.9118	11.1582	11.1025	11.8186	11.8595	11.7989	13.3438	13.4795	13.4725	10.744	10.7668	10.8511	11.9605	12.0238	11.8077	13.7857	13.6272	13.6617	11.6841	11.5839	11.488	12.1481	12.1423	12.1187	13.8849	13.8663	13.8087	11.8741	11.7807	11.7657	12.5781	12.5336	12.4707	14.0608	14.0149	13.9815
O75718	CRTAP	Cartilage-associated protein	CRTAP_HUMAN	UP000005640_9606-2022	11.8931	11.7137	11.5836	12.5817	12.5452	12.7542	14.4981	14.6034	14.6293	12.2327	11.9707	11.9246	13.2606	13.2651	13.2034	15.477	15.4223	15.3975	12.4731	12.4401	12.3725	13.0345	12.9881	12.9757	15.089	15.0461	15.0385	12.9314	12.8297	12.7922	13.1611	13.1034	13.0634	15.4153	15.4066	15.3921
O75746	SLC25A12	Calcium-binding mitochondrial carrier protein Aralar1	CMC1_HUMAN	UP000005640_9606-2022	12.3091	12.2222	12.3264	13.0945	13.1617	13.1932	14.643	14.6895	14.7104	12.176	12.1019	11.9915	13.832	13.7811	13.7762	15.1924	15.1154	15.1331	12.7235	12.6408	12.6996	13.8447	13.8616	13.8232	15.5854	15.5544	15.4985	13.1604	13.1089	13.107	13.8968	13.8637	13.7231	15.7845	15.7608	15.7262
O75764	TCEA3	Transcription elongation factor A protein 3	TCEA3_HUMAN	UP000005640_9606-2022	9.55898	7.74913	8.49118	8.72498	9.58191	8.30629	10.9704	10.89	10.7757	9.24412	8.90336	8.8425	9.42726	9.30604	9.61141	12.2002	12.1815	12.0961	9.21584	9.57073	8.47631	9.67813	9.47605	9.27421	12.4211	12.3638	12.3469	8.47154	6.71288	8.2489	10.284	10.2861	10.0696	11.9585	11.8462	11.6496
O75781	PALM	Paralemmin-1	PALM_HUMAN	UP000005640_9606-2022	9.22568	8.97922	9.09141	11.4784	10.9706	10.8365	12.8996	12.9003	12.9158	9.28805	9.77172	9.39852	11.135	11.2142	11.0326	13.0873	13.0145	12.987	10.6368	10.4326	10.6027	11.4956	11.5761	11.5481	12.0262	12.0485	12.0043	10.6515	10.7938	10.8459	11.3276	11.257	11.4412	11.9376	11.9034	11.8324
O75787	ATP6AP2	Renin receptor	RENR_HUMAN	UP000005640_9606-2022	10.6936	10.6193	10.3137	12.3792	12.3908	12.4339	12.5141	12.5398	12.5793	10.9676	10.8684	10.9404	12.1981	12.1741	12.0143	12.4078	12.3654	12.3936	11.1348	10.9927	10.9412	13.1722	13.2613	13.2889	12.1632	12.1135	12.0255	11.1179	11.1032	11.1266	12.6275	12.6176	12.6329	12.613	12.5787	12.5673
O75792	RNASEH2A	Ribonuclease H2 subunit A	RNH2A_HUMAN	UP000005640_9606-2022	12.2871	12.2211	12.2566	11.7728	12.001	11.87	14.5957	14.6192	14.5904	10.8602	10.8362	10.8723	12.6211	12.4442	12.533	15.5031	15.3876	15.403	11.4427	11.3747	11.3147	13.0742	13.0657	12.9788	15.5952	15.5731	15.5114	11.9749	12.0031	12.0253	13.2429	13.1721	13.2246	15.3302	15.2811	15.2255
O75794	CDC123	Cell division cycle protein 123 homolog	CD123_HUMAN	UP000005640_9606-2022	12.7458	12.8727	12.859	12.7814	12.9376	12.8841	14.531	14.6422	14.5893	11.6752	11.7082	11.6287	12.6779	12.7004	12.6152	15.2642	15.1247	15.1587	11.953	11.8068	11.7805	13.773	13.61	13.7007	15.4102	15.3484	15.3041	12.5656	12.4675	12.3612	12.7283	12.7173	12.6123	15.2975	15.3571	15.2891
O75817	POP7	Ribonuclease P protein subunit p20	POP7_HUMAN	UP000005640_9606-2022	10.3043	10.4845	10.3814	8.06428	8.81703	5.85643	11.9114	12.04	11.9168	6.2079	7.76779	5.77613	9.05206	9.39328	8.86258	12.4191	12.4517	12.352	8.48651	8.76681	8.64254	9.34929	9.33207	9.5034	12.7046	12.6565	12.6471	7.62154	7.4754	5.35333	10.2551	10.0328	9.86586	12.0347	11.9839	11.9103
O75818	RPP40	Ribonuclease P protein subunit p40	RPP40_HUMAN	UP000005640_9606-2022	9.72871	7.1325	10.2585	9.81503	9.90294	10.3576	13.2487	13.1662	13.339	9.45282	9.91616	9.69088	10.9933	11.1614	11.1751	13.5421	13.4248	13.5142	10.8333	10.6033	10.4268	11.6845	11.5288	11.58	12.8444	12.8135	12.8713	10.3733	10.3515	10.4123	10.8437	10.7608	10.6596	13.4448	13.4365	13.3039
O75821	EIF3G	Eukaryotic translation initiation factor 3 subunit G	EIF3G_HUMAN	UP000005640_9606-2022	14.7756	14.8166	14.879	14.8587	14.8391	14.9596	16.8211	16.795	16.8317	15.0095	14.905	14.9266	15.7598	15.7579	15.7548	17.1022	17.0976	17.0963	14.4021	14.3302	14.3321	15.227	15.178	15.1678	16.8021	16.7416	16.7126	14.2999	14.2399	14.2169	15.5172	15.5032	15.4689	17.0125	16.9735	16.9528
O75822	EIF3J	Eukaryotic translation initiation factor 3 subunit J	EIF3J_HUMAN	UP000005640_9606-2022	13.6237	13.9094	13.8868	13.5645	13.6373	13.65	15.6339	15.6248	15.6265	13.0801	13.0467	13.0626	14.1517	14.0078	14.0253	15.2756	15.2486	15.1979	13.838	13.8669	13.7891	14.1846	14.1711	14.1398	15.9393	15.8905	15.878	14.3886	14.3263	14.4017	14.5245	14.4811	14.376	16.0331	15.966	15.9606
O75832	PSMD10	26S proteasome non-ATPase regulatory subunit 10	PSD10_HUMAN	UP000005640_9606-2022	11.4907	11.3894	11.4519	11.7049	11.5542	11.9056	13.4377	13.4722	13.4754	12.6045	12.583	12.262	11.0298	10.9501	11.1468	13.7629	13.7831	13.729	11.6076	11.5656	11.3889	10.8684	10.6649	10.7985	13.6956	13.7526	13.7406	11.3311	11.4364	11.549	12.6484	12.5347	12.538	14.8638	14.854	14.8775
O75844	ZMPSTE24	CAAX prenyl protease 1 homolog	FACE1_HUMAN	UP000005640_9606-2022	14.9571	14.7069	14.4724	12.5534	12.0768	12.3187	15.0267	15.0129	15.0598	12.2346	12.3512	12.2156	12.2828	12.2059	12.2418	14.5571	14.5228	14.5484	12.6103	12.3613	12.2585	12.8174	12.7689	12.7645	15.6394	15.623	15.5456	12.8453	12.7637	12.7813	12.899	12.8499	12.7693	14.9581	14.9305	14.8718
O75874	IDH1	Isocitrate dehydrogenase [NADP] cytoplasmic	IDHC_HUMAN	UP000005640_9606-2022	14.6411	14.5884	14.8235	15.0157	15.0829	15.1809	16.7743	16.7709	16.7752	14.34	14.2316	14.0797	13.9064	13.9784	13.9233	17.0721	17.063	17.0382	14.1936	14.1551	14.1942	13.8286	13.8083	13.7621	16.0042	15.9534	15.9576	14.0816	13.9673	13.9671	14.6205	14.5254	14.5009	16.8976	16.8613	16.8195
O75879	GATB	Glutamyl-tRNA(Gln) amidotransferase subunit B, mitochondrial	GATB_HUMAN	UP000005640_9606-2022	7.40121	9.43708	7.52471	9.96715	9.07144	9.85557	11.0073	10.9533	10.6992	9.53919	8.94405	8.97848	8.6437	8.24745	8.71891	11.4981	11.3322	11.3673	10.4816	10.1886	10.3741	9.91925	10.0998	9.9429	12.2382	12.3073	12.1091	10.0706	10.4153	10.563	10.0723	10.445	9.88903	12.3135	12.1336	12.1177
O75880	SCO1	Protein SCO1 homolog, mitochondrial	SCO1_HUMAN	UP000005640_9606-2022	12.0222	11.7976	11.7907	12.8931	12.9231	13.0412	15.2408	15.1825	15.2711	11.5872	11.6566	11.5838	13.2703	13.2759	13.2151	16.1495	16.0625	16.0232	12.6215	12.7102	12.6197	13.1214	13.1543	13.1242	15.2453	15.1635	15.1258	12.1352	12.1862	12.0077	13.032	12.9991	12.991	15.3571	15.4098	15.3557
O75884	RBBP9	Serine hydrolase RBBP9	RBBP9_HUMAN	UP000005640_9606-2022	10.6446	10.457	9.82649	12.5766	12.3154	11.2846	10.6834	10.7518	10.6653	10.0502	10.5626	9.70089	9.26739	8.82443	7.66638	11.2113	10.8924	11.1411	9.0988	9.24021	8.42529	9.39371	9.82242	9.87803	10.9769	10.9008	10.9635	9.7948	10.2523	10.08	11.1861	11.1959	11.2705	10.8674	10.8742	10.8845
O75886	STAM2	Signal transducing adapter molecule 2	STAM2_HUMAN	UP000005640_9606-2022	8.14548	8.31425	7.39992	9.43631	9.98985	9.86297	11.007	11.2853	11.0965	8.10667	8.47262	7.81459	9.93935	10.1992	9.98957	11.5227	11.6019	11.5583	9.34789	8.90972	9.00445	10.0653	9.8713	9.91926	11.678	11.5504	11.627	10.0065	9.76911	9.46432	11.2976	11.3493	11.297	12.4697	12.5704	12.5537
O75909	CCNK	Cyclin-K	CCNK_HUMAN	UP000005640_9606-2022	8.1912	9.29551	9.46312	10.5929	10.2719	9.81694	11.7291	11.8	11.7063	10.0733	9.86334	9.73011	10.3336	9.82786	10.0237	12.1312	12.106	11.9393	9.89364	9.53531	9.63105	10.8148	10.4274	10.7439	12.6271	12.5961	12.5776	9.90382	9.82807	10.2866	11.7937	11.7692	11.5444	13.4221	13.4777	13.4186
O75911	DHRS3	Short-chain dehydrogenase/reductase 3	DHRS3_HUMAN	UP000005640_9606-2022	12.6708	10.7267	11.6755	10.806	9.67274	9.44846	13.1185	13.0212	13.2774	10.2539	10.0895	9.58723	10.8715	10.7443	10.8963	13.6576	13.7483	13.5272	10.0949	8.99474	8.83219	10.3241	10.4703	10.5409	14.024	14.0482	13.9657	10.077	9.77923	9.91098	10.4674	10.3639	10.7286	14.1756	13.9897	13.9708
O75915	ARL6IP5	PRA1 family protein 3	PRAF3_HUMAN	UP000005640_9606-2022	10.8734	11.0482	11.1438	12.2766	10.9932	11.2526	12.5514	12.6588	12.7373	9.35616	9.31811	9.31783	11.5705	11.3786	11.1382	12.993	13.0185	13.0214	10.2724	10.1558	10.1464	11.5422	11.4938	11.5305	14.4062	14.3627	14.3152	11.3323	11.4056	11.1408	11.5949	11.5451	11.4557	13.8587	13.876	13.7555
O75934	BCAS2	Pre-mRNA-splicing factor SPF27	SPF27_HUMAN	UP000005640_9606-2022	10.2887	10.5616	10.6358	10.8945	11.2494	11.1826	13.9015	13.8456	13.9714	10.7916	10.8292	10.8641	11.3654	11.0373	11.1354	14.0296	14.1072	14.0631	11.2711	11.2581	10.9505	11.9401	12.0024	11.9657	13.9458	13.8682	13.8297	11.1342	11.1226	11.0376	12.7097	12.5694	12.6218	14.7607	14.7605	14.7038
O75935	DCTN3	Dynactin subunit 3	DCTN3_HUMAN	UP000005640_9606-2022	11.478	11.2491	11.4519	12.8105	12.8329	12.658	14.2057	14.2843	14.2859	12.5023	12.6075	12.5135	13.6001	13.6353	13.5395	14.2819	14.2002	14.201	11.9974	11.939	11.8625	13.7761	13.7189	13.7276	13.7256	13.6042	13.6008	12.3102	12.3148	12.2333	12.6316	12.6029	12.4365	13.6288	13.7261	13.6424
O75937	DNAJC8	DnaJ homolog subfamily C member 8	DNJC8_HUMAN	UP000005640_9606-2022	13.5471	13.6036	13.6256	13.9248	13.8968	13.7312	13.8623	14.0157	13.9429	12.5343	12.5268	12.4479	13.1164	13.1284	13.1425	14.9172	14.9176	14.8597	12.8678	12.7972	12.7781	13.6534	13.6147	13.6058	15.1082	15.0163	15.0134	12.8522	12.8318	12.8166	13.499	13.4632	13.4052	15.8257	15.8105	15.7551
O75940	SMNDC1	Survival of motor neuron-related-splicing factor 30	SPF30_HUMAN	UP000005640_9606-2022	10.4071	10.553	10.0645	11.4957	11.3315	11.4015	14.5458	14.4702	14.5552	10.6536	10.7283	10.8481	12.2544	12.3611	12.3717	14.4821	14.4565	14.4206	11.2664	11.1925	11.1322	12.244	12.1703	12.2058	14.2188	14.1692	14.0968	12.1468	11.9591	12.0538	12.6013	12.518	12.4187	14.6328	14.5913	14.5827
O75947	ATP5PD	ATP synthase subunit d, mitochondrial	ATP5H_HUMAN	UP000005640_9606-2022	14.5304	14.4979	14.4237	14.2547	14.3187	14.3434	17.4779	17.4354	17.4257	13.6215	13.5561	13.6032	13.9555	13.8977	13.9225	17.3961	17.3399	17.3428	12.9344	12.8797	12.8891	14.9163	14.9053	14.8825	17.4227	17.3829	17.3515	13.5378	13.4793	13.5128	14.662	14.6555	14.6218	17.1292	17.1027	17.0652
O75955	FLOT1	Flotillin-1	FLOT1_HUMAN	UP000005640_9606-2022	11.3082	11.1811	11.5047	11.9981	12.2483	12.4119	13.8551	13.8797	13.8715	11.3678	11.3167	11.2438	12.7789	12.8523	12.8302	14.3385	14.281	14.2929	11.3724	11.4131	11.371	12.8276	12.7746	12.7112	14.7456	14.6982	14.6701	12.3167	12.2843	12.241	13.2501	13.2039	13.147	14.8877	14.8545	14.8332
O75962	TRIO	Triple functional domain protein	TRIO_HUMAN	UP000005640_9606-2022	10.4223	9.41977	9.66343	10.3554	10.4508	10.39	12.2072	12.2415	12.1946	9.77332	10.0485	9.97623	10.6468	10.6698	10.6511	12.5296	12.48	12.4865	9.75133	10.0549	9.79829	10.9873	11.0253	10.9585	13.0445	12.9677	12.9252	10.4405	10.2124	10.3193	11.748	11.6103	11.4418	13.1967	13.2521	13.2404
O75964	ATP5MG	ATP synthase subunit g, mitochondrial	ATP5L_HUMAN	UP000005640_9606-2022	14.3067	14.3316	14.3909	15.1863	15.1557	15.2117	16.4635	16.5082	16.5332	14.1663	14.1757	14.1337	15.8104	15.8188	15.782	16.8344	16.8491	16.7823	14.6497	14.631	14.5965	15.9544	15.9115	15.8954	16.9564	16.9307	16.9191	14.7793	14.7338	14.7153	14.7284	14.6716	14.6815	16.4621	16.4629	16.4203
O75970	MPDZ	Multiple PDZ domain protein	MPDZ_HUMAN	UP000005640_9606-2022	7.94412	9.00166	8.77961	9.45103	9.26057	9.05031	11.1158	11.0817	11.0426	8.5253	8.74148	8.97659	9.76135	9.65852	9.72584	11.69	11.6922	11.596	9.42967	9.61384	9.56005	10.5825	10.5242	10.5461	11.9449	12.0363	12.0211	10.1481	9.48865	9.96027	11.13	11.144	10.8956	12.5714	12.5653	12.5025
O75976	CPD	Carboxypeptidase D	CBPD_HUMAN	UP000005640_9606-2022	9.82537	9.4944	8.78891	10.1737	10.4089	10.2262	11.9262	11.9658	12.0308	9.47661	9.43576	9.49846	10.427	10.2371	10.2162	11.8389	11.7365	11.7778	10.6327	10.4726	10.3785	10.8679	11.0119	10.951	12.4093	12.3754	12.354	10.9634	10.558	10.8009	11.1284	11.336	11.0878	13.1233	13.072	13.0877
O76003	GLRX3	Glutaredoxin-3	GLRX3_HUMAN	UP000005640_9606-2022	13.9281	14.0779	13.8271	15.0232	15.174	15.0514	16.5824	16.5861	16.6011	13.8335	13.7814	13.9217	15.233	15.2237	15.2376	16.584	16.5397	16.5348	14.3598	14.389	14.3213	14.9544	14.9638	14.9316	16.7394	16.7094	16.6702	14.2881	14.2166	14.2198	14.7464	14.7113	14.6587	16.7791	16.7394	16.7281
O76021	RSL1D1	Ribosomal L1 domain-containing protein 1	RL1D1_HUMAN	UP000005640_9606-2022	14.272	14.1691	14.3136	14.9321	14.8048	14.8131	15.7065	15.7808	15.7961	14.1521	14.2234	14.0266	15.4658	15.4358	15.3647	15.6723	15.6915	15.6734	14.4853	14.4791	14.4794	15.1415	15.0643	15.0615	16.5461	16.4998	16.4708	14.3017	14.233	14.2378	14.8659	14.8561	14.8194	16.2054	16.1907	16.1505
O76024	WFS1	Wolframin	WFS1_HUMAN	UP000005640_9606-2022	8.48907	8.52373	8.10878	10.014	9.63323	9.20359	11.4057	11.5212	11.5964	8.91024	8.21847	8.35449	9.58435	9.6286	9.4772	11.6338	11.6222	11.5699	9.39985	9.20015	9.22195	10.1649	10.2071	10.1031	11.9926	11.912	11.9266	9.97018	9.84092	9.87035	10.6759	10.7631	10.5231	12.3656	12.3435	12.3916
O76031	CLPX	ATP-dependent Clp protease ATP-binding subunit clpX-like, mitochondrial	CLPX_HUMAN	UP000005640_9606-2022	11.3345	11.4829	11.372	12.808	13.0209	12.8614	14.3545	14.2955	14.3837	12.0365	12.1164	12.0797	12.9896	13.019	13.0577	14.9884	15.0025	14.9782	12.4531	12.3972	12.3973	13.2715	13.1779	13.1597	14.8604	14.8296	14.815	12.628	12.5311	12.5174	13.4203	13.377	13.3244	14.8049	14.8273	14.7375
O76070	SNCG	Gamma-synuclein	SYUG_HUMAN	UP000005640_9606-2022	11.4498	12.0703	11.8435	13.2837	13.0821	13.1954	15.6441	15.6921	15.6337	12.4204	12.3933	12.4806	13.6115	13.6477	13.5526	15.4583	15.4393	15.4678	12.9962	12.8134	13.1123	14.0798	13.9815	13.9708	14.8216	14.774	14.7496	13.1112	13.1532	13.017	14.823	14.7985	14.7225	14.9795	14.9363	14.9396
O76071	CIAO1	Probable cytosolic iron-sulfur protein assembly protein CIAO1	CIAO1_HUMAN	UP000005640_9606-2022	13.4129	13.5197	13.1176	11.5712	11.5436	11.3337	12.9433	12.9665	12.965	14.2978	14.133	14.1285	13.9355	13.7993	13.4583	13.0106	12.8821	12.8118	12.6832	12.7134	12.6708	12.5349	12.5117	12.4943	13.3461	13.2428	13.2274	12.856	12.7504	12.7724	11.5045	11.5927	11.3603	13.4328	13.5307	13.4875
O76087;P0CL80;P0CL81;P0CL82;P0DSO3;P0DTW1;Q4V326	GAGE7;GAGE12F;GAGE12G;GAGE12I;GAGE4;GAGE1;GAGE2E	G antigen 7;G antigen 12F;G antigen 12G;G antigen 12I;G antigen 4;G antigen 1;G antigen 2E	GAGE7_HUMAN;GG12F_HUMAN;GG12G_HUMAN;GG12I_HUMAN;GAGE4_HUMAN;GAGE1_HUMAN;GAG2E_HUMAN	UP000005640_9606-2022	14.319	14.8404	13.6937	13.4962	13.5437	14.035	12.599	12.7841	12.8639	13.7759	13.5664	13.0958	13.364	13.1778	13.384	14.6159	14.3579	14.3906	12.9969	12.929	12.8014	14.3852	13.8122	13.8627	15.5849	15.7533	15.3058	15.5713	15.3404	15.3828	14.0566	13.9053	13.91	15.3164	15.1845	15.2036
O76094	SRP72	Signal recognition particle subunit SRP72	SRP72_HUMAN	UP000005640_9606-2022	11.7608	11.6873	11.8146	12.0169	12.0301	11.9445	14.4662	14.5221	14.53	11.3593	11.4041	11.3463	12.9778	13.0017	13.0231	14.9672	14.9558	14.9303	12.2333	12.1702	12.1903	12.9477	12.8722	12.8495	15.0108	14.9593	14.9414	12.2037	12.1486	12.1238	12.5888	12.6226	12.5822	15.0026	15.0072	14.9969
O94760	DDAH1	N(G),N(G)-dimethylarginine dimethylaminohydrolase 1	DDAH1_HUMAN	UP000005640_9606-2022	11.9516	11.649	12.2887	12.6848	12.9053	12.7968	14.784	14.8736	14.8357	12.5117	12.3195	12.3579	12.7206	12.7891	12.8106	15.0026	14.9378	14.9417	12.2592	12.2034	12.067	13.2363	13.0761	13.1479	14.8168	14.7311	14.7159	12.8241	12.7516	12.6456	12.8594	12.805	12.7777	15.955	15.9868	15.9035
O94761	RECQL4	ATP-dependent DNA helicase Q4	RECQ4_HUMAN	UP000005640_9606-2022	7.2542	6.73774	6.79835	8.40194	7.36374	8.52725	8.54958	8.62356	8.37442	6.23447	7.36942	6.34885	6.99353	7.7168	8.13005	8.46271	8.60513	8.50809	5.2869	6.40595	5.53228	8.04795	7.82745	7.162	9.89735	9.73237	9.85795	NaN	NaN	NaN	6.94043	7.05909	6.93809	9.62234	9.77926	9.71332
O94763	URI1	Unconventional prefoldin RPB5 interactor 1	RMP_HUMAN	UP000005640_9606-2022	9.03114	8.64824	8.80304	9.13803	9.11307	9.837	11.1582	11.3425	11.4235	8.76301	9.07425	9.31991	10.4862	10.656	10.2987	11.4649	11.4631	11.4134	9.83069	10.0796	9.85031	11.0906	11.1227	10.9494	11.6437	11.5489	11.6053	9.6425	9.53632	9.5741	9.94441	9.75082	9.59535	12.0891	12.077	12.0107
O94766	B3GAT3	Galactosylgalactosylxylosylprotein 3-beta-glucuronosyltransferase 3	B3GA3_HUMAN	UP000005640_9606-2022	7.73005	7.11717	7.30635	8.78415	9.38222	9.56383	11.2262	11.2644	11.2776	9.54692	8.84499	8.67247	10.1531	10.1052	10.215	10.521	10.5986	10.6141	9.34672	9.19914	8.71575	9.7131	9.44738	9.26092	11.4994	11.3929	11.4246	9.72678	9.59681	9.3231	9.33223	9.27887	9.24338	12.2895	12.3053	12.178
O94776	MTA2	Metastasis-associated protein MTA2	MTA2_HUMAN	UP000005640_9606-2022	11.9596	11.991	12.0939	13.0769	13.0684	13.0993	15.2971	15.2902	15.3018	12.046	12.0972	12.1228	13.32	13.353	13.3277	15.1576	15.1255	15.0963	12.3933	12.3845	12.3348	13.3405	13.2926	13.2999	15.4222	15.3802	15.3456	12.6565	12.6159	12.5839	13.0253	12.9865	12.9546	15.2785	15.252	15.2364
O94788	ALDH1A2	Retinal dehydrogenase 2	AL1A2_HUMAN	UP000005640_9606-2022	10.4531	9.89693	10.117	11.0713	11.2465	11.1389	13.0574	12.9439	13.0114	10.8427	10.8261	10.7725	11.1944	11.5952	11.2952	12.8645	12.7629	12.7682	11.6662	11.6299	11.6027	11.7301	11.7234	11.5801	13.8689	13.691	13.6549	11.1882	11.0584	11.0386	11.3715	11.4906	10.9268	12.7403	12.7827	12.6071
O94804	STK10	Serine/threonine-protein kinase 10	STK10_HUMAN	UP000005640_9606-2022	10.2787	10.1016	10.5651	10.6206	9.9528	9.38725	9.76207	9.77452	9.62372	11.0544	9.76062	10.2057	8.5094	8.11373	8.50476	10.4039	10.4842	10.3375	8.98535	8.92679	8.3821	8.70471	8.48171	8.71124	11.6475	11.6616	11.6711	9.34544	9.27212	8.75578	10.2882	10.2326	9.62433	12.0275	11.8315	11.7462
O94808	GFPT2	Glutamine--fructose-6-phosphate aminotransferase [isomerizing] 2	GFPT2_HUMAN	UP000005640_9606-2022	13.6221	13.8298	13.6664	13.0766	13.434	13.2946	13.1991	13.1866	13.2673	12.8432	13.4557	13.0793	12.1396	12.0964	12.0608	13.724	13.6697	13.6584	11.967	12.0662	11.8152	12.1565	12.2888	12.1669	14.5916	14.5475	14.5384	12.1811	12.7502	12.2316	12.8699	12.7821	12.3472	14.7173	14.8583	14.8328
O94822	LTN1	E3 ubiquitin-protein ligase listerin	LTN1_HUMAN	UP000005640_9606-2022	12.7639	12.8315	11.9054	10.6113	10.6309	10.7491	11.9027	11.9586	11.9599	11.1649	10.1744	10.68	10.7515	9.61457	10.2482	12.4122	12.3835	12.2204	10.2871	10.456	10.7904	10.1747	10.2096	10.5828	13.2923	13.0385	13.0495	11.7469	10.8797	11.2545	11.1414	10.6247	10.8836	13.3883	13.546	13.3147
O94826	TOMM70	Mitochondrial import receptor subunit TOM70	TOM70_HUMAN	UP000005640_9606-2022	12.8888	12.7396	12.8613	13.7382	13.6187	13.6881	15.3061	15.3122	15.4101	12.7602	12.8562	12.805	13.9462	13.9945	13.9031	15.6621	15.6609	15.6636	12.8323	12.7786	12.7492	13.4532	13.458	13.426	15.5347	15.5007	15.4583	13.197	13.1497	13.0981	13.7321	13.7122	13.6719	15.8694	15.8394	15.8157
O94842	TOX4	TOX high mobility group box family member 4	TOX4_HUMAN	UP000005640_9606-2022	10.7294	11.1038	11.1938	11.8227	12.0702	11.0293	12.6086	12.6353	12.8836	11.5249	11.4092	11.4546	11.137	11.1766	11.1422	12.7597	12.7348	12.7693	12.2209	12.272	12.0823	11.3177	11.3232	11.2627	13.3299	13.2343	13.2372	10.8748	11.1628	10.8141	10.4775	10.4416	10.4476	13.3077	13.2983	13.2382
O94855	SEC24D	Protein transport protein Sec24D	SC24D_HUMAN	UP000005640_9606-2022	11.0149	10.6087	10.512	11.8709	12.0478	11.8441	12.9728	13.105	13.0474	10.701	10.4386	10.4879	11.6101	11.8969	11.7534	13.6387	13.574	13.5681	10.9162	10.7534	10.6508	12.1377	12.0715	12.0999	13.9894	13.9472	13.9632	9.99232	10.1919	10.1906	12.311	12.3939	12.3778	14.1926	14.1849	14.1375
O94864	SUPT7L	STAGA complex 65 subunit gamma	ST65G_HUMAN	UP000005640_9606-2022	8.6286	8.12567	7.99389	9.32118	8.89828	9.33294	10.4802	10.3966	10.6071	10.2274	9.96975	9.17478	8.60072	9.00993	9.01295	10.6804	10.5524	10.5785	8.62581	8.83583	8.52982	9.90978	10.1591	9.79298	11.4419	11.6002	11.4111	9.37831	9.41981	9.24915	10.2123	10.0374	9.74815	10.7451	10.5099	10.5876
O94874	UFL1	E3 UFM1-protein ligase 1	UFL1_HUMAN	UP000005640_9606-2022	10.5345	10.8146	10.6169	11.6291	11.889	11.8475	13.2794	13.392	13.4475	10.4126	10.48	10.5618	11.5198	11.4796	11.4434	13.7672	13.8029	13.7371	11.1104	11.054	11.0969	11.7772	11.7849	11.794	13.9798	13.9674	13.9409	11.0091	10.8816	10.9806	11.9244	11.8483	11.8382	14.1598	14.058	14.0805
O94875	SORBS2	Sorbin and SH3 domain-containing protein 2	SRBS2_HUMAN	UP000005640_9606-2022	8.24897	7.96478	8.93804	9.51124	9.20842	9.69106	10.9262	11.0444	11.2016	9.31762	8.80242	9.12813	10.5817	10.8242	11.0638	11.7137	11.6861	11.6436	8.21827	8.85978	8.78854	10.9263	10.8994	10.8528	12.6581	12.7011	12.6811	9.3143	9.25797	9.21101	10.8522	10.7009	10.6729	13.0085	13.0777	12.9056
O94880	PHF14	PHD finger protein 14	PHF14_HUMAN	UP000005640_9606-2022	11.1357	10.4327	9.17465	9.13217	8.78028	9.48516	11.3898	11.3331	11.3599	8.53684	9.02665	8.58143	9.87339	9.14535	9.49293	12.1774	11.9587	11.8714	8.57949	8.70447	8.29074	9.95316	10.2708	9.79033	12.6347	12.6702	12.6413	9.25762	8.93569	8.89125	11.5027	10.9698	11.2189	13.2949	13.1754	13.1573
O94888	UBXN7	UBX domain-containing protein 7	UBXN7_HUMAN	UP000005640_9606-2022	11.0975	10.913	10.7014	12.1593	12.1949	12.3202	14.1504	14.1766	14.2461	11.5026	11.5916	11.684	12.4257	12.3702	12.435	14.7977	14.6946	14.6698	11.58	11.4418	11.4913	12.5659	12.5844	12.4861	14.7074	14.6497	14.6245	12.0373	11.8908	11.7914	12.8083	12.7995	12.79	14.5272	14.5904	14.5217
O94901	SUN1	SUN domain-containing protein 1	SUN1_HUMAN	UP000005640_9606-2022	8.36624	9.08917	8.55477	10.4154	10.406	10.4484	11.7363	11.8966	11.769	9.50895	9.78671	9.6025	10.7487	10.4924	10.5954	12.1352	12.1366	12.1057	10.3603	10.1206	10.0541	11.1692	11.1726	11.0594	12.3447	12.304	12.299	10.0069	9.91328	9.6946	10.7043	10.83	10.6415	12.3143	12.2799	12.244
O94903	PLPBP	Pyridoxal phosphate homeostasis protein	PLPHP_HUMAN	UP000005640_9606-2022	9.22625	9.62204	8.67834	10.9616	11.1429	10.7205	12.8804	12.9148	12.8877	10.4866	10.4432	10.5814	11.5244	11.5735	11.5686	13.3705	13.3294	13.2199	9.8871	10.0516	10.1235	11.3871	11.5641	11.3196	13.4145	13.3974	13.37	10.194	9.93707	10.0188	11.0082	10.8558	10.895	13.5335	13.5619	13.5361
O94905	ERLIN2	Erlin-2	ERLN2_HUMAN	UP000005640_9606-2022	13.4489	13.525	13.3671	13.5197	13.3732	13.5736	15.348	15.3667	15.3326	12.9991	12.7644	12.906	13.9742	13.9791	14.0279	15.6099	15.589	15.5913	13.6269	13.6441	13.5308	13.4969	13.5026	13.4337	15.3188	15.2413	15.2344	13.5441	13.5145	13.5063	14.9024	14.9404	14.8439	15.6662	15.6597	15.5393
O94906	PRPF6	Pre-mRNA-processing factor 6	PRP6_HUMAN	UP000005640_9606-2022	11.1822	11.3367	11.2128	12.5676	12.4196	12.6443	14.5277	14.5902	14.6157	11.8899	11.8813	11.8945	13.1003	13.1819	13.1292	14.7482	14.7225	14.6798	11.8193	11.7172	11.7144	13.4403	13.3657	13.3158	14.3916	14.3362	14.3153	12.1672	12.1913	12.0987	13.6312	13.6786	13.5572	14.688	14.633	14.6216
O94913	PCF11	Pre-mRNA cleavage complex 2 protein Pcf11	PCF11_HUMAN	UP000005640_9606-2022	11.0999	10.0945	10.5615	11.524	11.5711	11.67	13.761	13.7753	13.7409	10.6291	10.7192	10.7706	11.6501	11.7438	11.3037	14.4641	14.3816	14.4678	10.6957	10.9148	10.5052	12.7928	12.6069	12.6508	14.579	14.605	14.5784	12.0373	11.6045	12.0765	12.947	12.7506	12.175	14.5957	14.6634	14.4927
O94916	NFAT5	Nuclear factor of activated T-cells 5	NFAT5_HUMAN	UP000005640_9606-2022	8.8324	8.5507	6.35361	8.33467	8.0512	8.39758	9.80536	9.67839	9.9112	5.70554	5.38544	6.13736	7.76023	8.25942	8.66585	10.2507	9.93698	10.2127	9.04464	8.50537	8.80695	8.33021	8.25881	8.33813	10.9112	10.9655	10.8523	8.16357	8.22001	8.2856	10.0211	9.58382	9.31887	11.6341	11.5913	11.539
O94923	GLCE	D-glucuronyl C5-epimerase	GLCE_HUMAN	UP000005640_9606-2022	10.7683	10.027	9.7944	11.0115	10.9694	10.8285	11.977	11.8728	11.9225	10.6379	10.4919	10.312	10.8405	10.8686	10.9612	11.8788	11.6966	11.8062	10.6729	10.708	10.6372	11.9986	11.7214	11.9708	11.9958	11.9677	11.9195	10.211	9.87166	9.97988	12.0383	12.0947	11.9177	12.5796	12.4311	12.3412
O94925	GLS	Glutaminase kidney isoform, mitochondrial	GLSK_HUMAN	UP000005640_9606-2022	12.3546	12.5199	12.6385	12.6777	13.0816	13.0615	13.9448	13.898	13.9298	13.025	12.7526	12.8934	13.0369	13.056	13.1946	14.3384	14.2837	14.2675	11.2971	11.2	11.2745	14.0311	14.0533	13.9309	14.0132	13.9666	13.9561	12.5597	12.4718	12.4117	14.135	14.125	14.0882	15.0428	15.0537	15.0234
O94927	HAUS5	HAUS augmin-like complex subunit 5	HAUS5_HUMAN	UP000005640_9606-2022	6.8647	7.00679	7.6938	9.20183	8.75468	8.76518	11.8247	11.8954	11.5836	8.4067	7.88557	8.4863	10.0656	10.0133	9.88281	12.093	11.9909	12.0773	9.12515	8.96393	8.82782	10.6306	10.4523	10.4569	12.6213	12.627	12.6041	9.48727	9.56472	9.5399	10.7993	10.6375	10.5475	12.7992	12.7107	12.6277
O94964	SOGA1	Protein SOGA1	SOGA1_HUMAN	UP000005640_9606-2022	7.08875	7.53282	8.57259	9.73346	9.53229	9.14637	11.5893	11.7838	11.7245	6.9775	6.49148	7.0878	10.1661	10.1552	10.1207	11.7113	11.5672	11.5661	8.76861	8.59797	8.87959	10.2701	10.406	10.2838	12.1428	12.0694	12.0582	10.7694	9.28065	9.32683	10.7062	10.9868	10.7029	12.4128	12.3782	12.3867
O94966	USP19	Ubiquitin carboxyl-terminal hydrolase 19	UBP19_HUMAN	UP000005640_9606-2022	9.85334	8.26341	8.7903	10.1806	9.43261	9.27265	11.7519	11.6684	11.64	8.94927	8.66208	8.23702	10.1888	9.92545	9.80551	11.6416	11.6135	11.6122	9.00531	8.83579	8.64183	10.4121	10.6358	10.6737	12.0454	11.9875	11.9732	10.1047	9.66986	9.95745	10.7193	10.4111	10.3503	12.9466	12.9676	12.9208
O94967	WDR47	WD repeat-containing protein 47	WDR47_HUMAN	UP000005640_9606-2022	6.63767	6.34015	NaN	6.07006	8.76526	6.95023	10.3901	10.2376	10.237	7.88399	7.1569	7.65536	8.53481	8.02969	8.37197	10.0099	10.0441	10.1072	7.28201	6.78098	7.32182	7.64378	7.61629	8.16873	10.1446	10.3394	9.98477	8.50204	8.2496	8.12785	9.3344	9.07726	8.84815	11.1079	11.0726	11.0243
O94973	AP2A2	AP-2 complex subunit alpha-2	AP2A2_HUMAN	UP000005640_9606-2022	9.19984	8.01537	9.29397	10.7285	11.1343	10.715	12.5655	12.4305	12.4454	9.31026	9.74361	9.76151	10.6735	10.4254	10.4474	12.8649	12.841	12.8151	9.97203	9.42294	9.60716	11.1069	11.1147	11.1381	12.8934	12.8901	12.8271	10.7334	10.1615	10.4482	12.0397	12.0286	11.9956	13.3192	13.3524	13.275
O94979	SEC31A	Protein transport protein Sec31A	SC31A_HUMAN	UP000005640_9606-2022	12.9949	13.0033	13.0261	14.0196	14.0657	14.0583	15.0563	15.1143	15.1084	13.2238	13.1782	13.2206	13.5676	13.5225	13.471	15.5731	15.536	15.51	13.3008	13.2615	13.2629	13.8735	13.84	13.7864	15.7171	15.6852	15.65	13.6119	13.5473	13.5503	14.1425	14.1124	14.0588	15.8149	15.8227	15.767
O94992	HEXIM1	Protein HEXIM1	HEXI1_HUMAN	UP000005640_9606-2022	10.2409	10.2362	10.0933	11.7044	11.8821	11.7201	13.834	13.8438	13.8755	10.2916	10.3409	10.3398	12.0141	12.0458	11.9652	14.1037	14.1162	14.1097	10.8639	10.726	10.727	11.8858	11.806	11.7079	14.1061	14.0172	14.0816	11.6712	11.0481	11.34	12.6371	12.6498	12.5022	14.3647	14.3559	14.314
O95049	TJP3	Tight junction protein ZO-3	ZO3_HUMAN	UP000005640_9606-2022	7.37217	7.40553	4.30127	7.22435	4.13557	5.40614	9.78565	9.76978	9.71033	NaN	NaN	NaN	7.38315	6.99266	8.05482	10.1269	10.0454	10.2077	6.50231	4.08424	6.93543	8.99359	9.0809	9.00391	10.7361	10.7731	10.6728	8.20379	7.26198	7.95571	8.80337	8.735	8.9695	11.3922	11.2693	11.1196
O95059	RPP14	Ribonuclease P protein subunit p14	RPP14_HUMAN	UP000005640_9606-2022	11.1953	11.107	10.911	12.3148	12.5207	12.3567	9.90612	10.0987	10.0385	9.39093	10.6114	10.6497	8.41473	8.56808	8.28186	11.1701	11.1091	11.1388	11.5155	11.4859	11.5392	7.91861	7.73902	8.20557	12.0664	12.0876	12.1085	8.40042	8.53149	7.35855	9.29867	9.2067	9.00973	12.4752	12.4248	12.43
O95067	CCNB2	G2/mitotic-specific cyclin-B2	CCNB2_HUMAN	UP000005640_9606-2022	9.25889	11.8439	8.16347	9.95675	10.4891	9.06375	11.295	11.1077	11.3192	8.53232	9.03564	8.62948	10.0681	9.96358	9.92659	11.3175	11.2856	11.268	9.90728	9.82706	9.89938	10.247	10.9039	11.1582	11.6145	11.9302	11.8123	10.5442	10.4193	10.761	10.5738	9.8691	10.4075	12.679	12.612	12.4914
O95070	YIF1A	Protein YIF1A	YIF1A_HUMAN	UP000005640_9606-2022	8.35899	9.11221	8.74216	8.84403	8.61136	9.48711	11.1022	10.5923	11.0688	9.31354	5.81971	7.42267	9.14307	8.86565	9.21047	11.8525	11.8369	11.8053	9.73979	8.00725	8.00911	8.21303	7.83733	7.48335	12.941	12.814	12.8353	9.03233	9.91971	9.69075	10.0372	9.4112	8.00888	12.3603	12.4665	12.3286
O95071	UBR5	E3 ubiquitin-protein ligase UBR5	UBR5_HUMAN	UP000005640_9606-2022	10.1433	9.97983	9.8536	11.263	11.2352	11.2205	12.7011	12.7714	12.7766	10.5988	10.4132	10.4872	11.0559	11.0981	11.0167	13.1014	13.1043	13.0803	10.4589	10.4217	10.3376	11.2258	11.2427	11.1893	13.3004	13.3068	13.2915	10.8969	10.6171	10.7112	11.7409	11.5483	11.6592	13.8225	13.8023	13.776
O95081	AGFG2	Arf-GAP domain and FG repeat-containing protein 2	AGFG2_HUMAN	UP000005640_9606-2022	12.227	12.2537	11.5512	9.38965	9.56969	9.66959	12.7482	12.8313	12.4648	11.8506	11.7144	11.7161	10.7959	10.9959	10.7771	13.3579	13.3688	13.3413	11.1944	11.4764	11.22	10.7328	10.6963	10.6529	13.217	13.1022	13.0229	12.6147	12.0621	11.882	12.0372	12.0404	11.8611	13.9719	13.9145	13.8645
O95084	PRSS23	Serine protease 23	PRS23_HUMAN	UP000005640_9606-2022	10.3646	11.3423	10.1974	10.5902	10.6447	10.3105	13.4989	13.4638	13.5304	11.4183	11.2942	11.3258	11.199	11.3806	11.262	14.2618	14.1785	14.2247	10.2257	9.87253	9.98307	11.6978	11.6968	11.8223	14.6331	14.5416	14.5516	10.0257	9.83898	9.999	11.4714	11.4965	11.3936	14.3296	14.3241	14.358
O95139	NDUFB6	NADH dehydrogenase [ubiquinone] 1 beta subcomplex subunit 6	NDUB6_HUMAN	UP000005640_9606-2022	8.00473	7.74129	5.73926	10.1951	9.25635	9.68336	12.0321	11.1681	11.2963	9.50857	10.5561	10.2	9.66149	10.7488	10.3861	11.832	11.9464	12.3692	9.10554	8.57778	8.83633	NaN	NaN	NaN	11.5066	11.3858	11.3524	NaN	NaN	NaN	NaN	NaN	NaN	12.1397	12.0938	12.0764
O95140	MFN2	Mitofusin-2	MFN2_HUMAN	UP000005640_9606-2022	9.44861	8.81832	9.30273	10.2591	9.75901	9.80231	12.5145	12.4388	12.4948	10.2246	10.4796	10.2634	10.8871	10.8018	10.7888	12.8674	12.7945	12.8147	10.7746	10.8264	10.7059	11.4874	11.6877	11.3664	13.5603	13.4895	13.4638	10.5887	10.7423	10.4911	11.5892	11.4026	11.2152	13.8809	13.7657	13.7303
O95149	SNUPN	Snurportin-1	SPN1_HUMAN	UP000005640_9606-2022	10.1346	9.50452	9.23159	12.3404	12.2463	11.5807	10.3757	10.9163	9.80132	9.05233	9.01662	6.81836	9.73372	9.75692	9.39852	10.3633	10.453	10.4631	7.94099	7.12186	7.82967	8.60264	8.42024	8.60345	10.4796	9.73641	10.127	9.01271	8.94357	9.03801	9.63648	9.51381	9.23544	10.0632	9.95459	9.71074
O95155	UBE4B	Ubiquitin conjugation factor E4 B	UBE4B_HUMAN	UP000005640_9606-2022	11.8741	11.1552	11.1949	11.5884	12.118	11.8338	13.1022	13.1247	13.1275	11.9381	11.9685	12.0673	11.3058	11.6759	11.4259	13.7418	13.6705	13.6594	11.7589	11.7018	11.657	12.012	12.1838	11.9917	14.372	14.2895	14.2999	11.4165	11.2831	11.3627	12.0797	12.0534	11.998	14.3965	14.3413	14.2881
O95159	ZFPL1	Zinc finger protein-like 1	ZFPL1_HUMAN	UP000005640_9606-2022	10.1569	10.8227	8.01487	10.8903	10.7905	10.8186	11.5644	11.6166	11.6141	9.05951	7.91902	8.78311	10.838	10.9238	10.7954	12.0039	12.1537	12.2387	10.4288	10.3489	10.4326	12.0196	11.3131	11.3294	12.7302	12.7247	12.9007	10.0438	10.3355	10.2441	11.8019	11.7437	11.7297	13.367	13.3552	13.2702
O95163	ELP1	Elongator complex protein 1	ELP1_HUMAN	UP000005640_9606-2022	11.3416	11.226	11.5316	11.8336	11.7633	11.838	14.455	14.484	14.4068	11.7155	11.8079	11.6022	12.6051	12.5359	12.5726	14.4126	14.3904	14.382	11.4989	11.4481	11.4498	12.6917	12.7608	12.6648	14.4343	14.402	14.377	11.8861	11.828	11.7904	12.9416	12.9382	12.8827	14.5542	14.5256	14.4812
O95167	NDUFA3	NADH dehydrogenase [ubiquinone] 1 alpha subcomplex subunit 3	NDUA3_HUMAN	UP000005640_9606-2022	9.51236	8.82151	9.10055	11.5912	10.2746	10.447	9.9634	10.1111	10.1502	9.22949	9.4311	8.42352	11.2119	11.1739	11.2448	10.8124	10.7435	10.5147	9.58473	9.08077	9.15301	11.802	11.0909	11.0218	10.6134	10.5606	10.4497	10.1213	9.47019	9.59438	11.5342	11.6296	10.8267	11.2345	11.263	10.9492
O95168	NDUFB4	NADH dehydrogenase [ubiquinone] 1 beta subcomplex subunit 4	NDUB4_HUMAN	UP000005640_9606-2022	11.2999	11.8132	11.357	12.1695	11.7765	12.038	13.1536	13.1268	13.0267	10.1723	10.2219	10.4424	11.303	11.5602	11.2394	13.8987	13.857	13.7543	10.7662	10.5206	10.5438	11.9403	11.8593	11.8855	14.4082	14.3974	14.2374	10.2578	10.1267	10.0999	12.0555	12.1392	12.0224	13.928	13.7619	13.8656
O95169	NDUFB8	NADH dehydrogenase [ubiquinone] 1 beta subcomplex subunit 8, mitochondrial	NDUB8_HUMAN	UP000005640_9606-2022	8.72141	8.4875	7.65511	9.43493	8.91273	8.94503	10.7819	10.3877	10.5798	9.7543	10.1918	9.44672	9.55665	8.57803	9.26462	11.0279	11.0874	10.8693	10.9568	10.4713	8.78204	10.2868	10.0057	9.87937	11.2843	11.1374	11.1659	10.5347	10.4684	10.2291	10.7313	10.5116	10.2615	13.681	13.6192	13.567
O95182	NDUFA7	NADH dehydrogenase [ubiquinone] 1 alpha subcomplex subunit 7	NDUA7_HUMAN	UP000005640_9606-2022	8.20389	8.34317	8.22946	10.7305	9.79544	9.94302	11.8236	11.8322	11.8462	9.49514	8.82112	9.02812	10.7305	10.2656	10.3882	12.3978	12.4102	12.4889	9.67288	9.8864	9.68505	11.0324	11.2849	11.374	12.2391	12.32	12.2705	10.2925	10.2203	9.87531	10.7484	10.6703	10.6251	12.9042	12.8134	12.8324
O95183	VAMP5	Vesicle-associated membrane protein 5	VAMP5_HUMAN	UP000005640_9606-2022	13.5203	13.4604	13.7931	NaN	NaN	NaN	12.3921	12.5377	12.524	NaN	NaN	NaN	NaN	NaN	NaN	9.08395	8.32335	8.96084	NaN	NaN	NaN	NaN	NaN	NaN	NaN	NaN	NaN	NaN	NaN	NaN	NaN	NaN	NaN	NaN	NaN	NaN
O95197	RTN3	Reticulon-3	RTN3_HUMAN	UP000005640_9606-2022	14.852	14.9757	14.82	12.257	12.096	12.1755	12.2606	12.3136	12.1779	12.4218	12.3529	12.3147	10.0734	10.0105	10.0601	12.3993	12.2881	12.2915	10.0708	10.0388	10.1247	10.4657	10.4872	10.4405	12.54	12.5939	12.6102	11.89	11.9052	11.8206	11.1181	11.0058	10.957	13.4727	13.5944	13.4959
O95202	LETM1	Mitochondrial proton/calcium exchanger protein	LETM1_HUMAN	UP000005640_9606-2022	10.2762	10.3069	10.3488	11.2795	11.2855	11.4624	13.1058	13.2177	13.1898	11.3832	11.3206	11.2192	12.5946	12.6549	12.5696	13.4485	13.4107	13.4243	11.2066	11.0951	11.1637	12.4879	12.3935	12.3907	13.496	13.4009	13.3707	11.1876	11.1845	11.0471	12.5422	12.5811	12.5273	13.8494	13.8252	13.7896
O95208	EPN2	Epsin-2	EPN2_HUMAN	UP000005640_9606-2022	6.72602	7.0092	9.07034	7.27953	7.54476	7.46112	10.4145	10.5225	10.2673	8.9329	8.48957	8.08777	8.81842	9.0447	9.06738	11.5758	11.7874	11.4572	8.58345	7.94917	7.85588	9.02312	9.17252	9.33071	11.399	11.3147	11.2005	9.26945	8.44238	8.72789	9.06415	9.76995	9.60731	11.3603	11.5807	11.2792
O95218	ZRANB2	Zinc finger Ran-binding domain-containing protein 2	ZRAB2_HUMAN	UP000005640_9606-2022	12.386	12.1983	10.8677	12.984	12.734	12.0814	14.7349	14.4094	14.5489	12.4302	12.5642	12.3747	12.3901	12.2685	12.1535	14.2696	14.4646	14.3034	11.3794	10.9777	11.0989	12.2092	12.1914	12.2217	14.5468	14.4196	14.1818	10.8674	10.5765	10.7628	12.5955	12.5892	12.3839	14.3867	14.4156	14.4295
O95219	SNX4	Sorting nexin-4	SNX4_HUMAN	UP000005640_9606-2022	NaN	8.16669	6.845	7.26513	7.32545	7.92575	9.20628	9.32685	9.34971	6.2577	7.23172	7.00295	8.2	8.26555	7.74802	10.117	10.0785	10.0304	8.32054	7.60267	7.89722	7.15253	7.56305	7.55166	10.4385	10.3148	10.3363	8.88469	8.18079	8.3895	7.53167	7.92962	6.70695	10.5744	10.5883	10.4448
O95229	ZWINT	ZW10 interactor	ZWINT_HUMAN	UP000005640_9606-2022	6.7847	6.86886	7.00977	8.29357	8.35801	8.42742	11.4959	11.5645	11.5338	7.30772	6.93077	6.63986	8.49866	7.57075	7.92293	11.7155	11.5593	11.6348	8.26943	7.35158	7.37888	9.15454	9.24361	8.90163	11.4421	11.3799	11.2458	8.85709	8.6007	8.72704	10.1243	10.0002	9.93291	12.3872	12.4608	12.3989
O95232	LUC7L3	Luc7-like protein 3	LC7L3_HUMAN	UP000005640_9606-2022	10.9098	10.9415	11.0474	12.6893	12.6055	12.6086	13.1942	13.3411	13.3583	10.5381	10.3404	10.4865	11.2951	11.2415	11.0566	13.4124	13.2709	13.2585	11.605	11.8001	11.5359	12.0874	12.2087	12.1924	13.7452	13.6665	13.6465	11.9154	11.705	11.7937	12.7801	12.684	12.6697	14.2916	14.264	14.2255
O95235	KIF20A	Kinesin-like protein KIF20A	KI20A_HUMAN	UP000005640_9606-2022	8.92456	9.08713	8.81862	10.3936	10.3093	10.3183	11.6929	11.7976	11.9139	9.96225	9.68406	9.84769	10.3477	10.476	10.3428	11.8602	11.824	11.7257	10.261	10.315	10.252	10.6882	10.5113	10.5561	12.3404	12.2971	12.3286	10.6587	10.499	10.4638	10.9557	10.7766	10.7476	13.0552	13.0831	12.9807
O95239	KIF4A	Chromosome-associated kinesin KIF4A	KIF4A_HUMAN	UP000005640_9606-2022	11.961	11.6233	11.8257	12.7122	12.6765	12.5531	14.4045	14.5261	14.5308	11.7468	11.7324	11.6543	12.7287	12.6739	12.7043	14.8419	14.8061	14.8103	12.5124	12.4612	12.4566	13.0147	13.0004	12.9931	15.2063	15.1836	15.1716	12.7026	12.6198	12.5796	13.667	13.6335	13.5746	15.2614	15.2248	15.239
O95249	GOSR1	Golgi SNAP receptor complex member 1	GOSR1_HUMAN	UP000005640_9606-2022	NaN	6.46069	6.98619	9.48043	8.95231	8.64918	11.9159	11.9333	11.8552	7.9181	8.494	7.56514	9.05595	9.23286	9.18163	11.8829	11.7642	11.8243	9.22593	8.29966	8.83465	9.94594	9.93326	10.1776	12.8999	12.7314	12.9386	9.3022	9.60942	9.21694	11.094	11.2252	10.4797	12.5179	11.8448	12.3213
O95251	KAT7	Histone acetyltransferase KAT7	KAT7_HUMAN	UP000005640_9606-2022	8.21499	6.60756	7.37103	9.41057	9.54535	9.3357	11.6125	11.5983	11.4308	9.91448	8.4573	9.33767	9.34043	9.34541	9.34875	12.5039	12.4766	12.485	9.2092	9.47957	9.04403	10.0365	10.1245	10.0642	12.8793	12.8267	12.8642	10.3098	10.3986	10.05	10.7492	10.6006	10.3804	12.8283	12.8224	12.7885
O95263	PDE8B	High affinity cAMP-specific and IBMX-insensitive 3',5'-cyclic phosphodiesterase 8B	PDE8B_HUMAN	UP000005640_9606-2022	8.96855	10.1324	9.34184	9.99212	9.38595	9.79472	11.4559	11.5895	11.317	10.0531	10.4149	8.96694	10.2353	10.058	10.0718	11.9719	12.2541	11.9616	9.66923	9.64504	8.8452	10.5588	10.9966	10.9888	12.4259	12.3153	12.2031	10.6219	9.95963	10.393	10.7887	10.6214	10.3348	12.322	12.4426	12.3081
O95273	CCNDBP1	Cyclin-D1-binding protein 1	CCDB1_HUMAN	UP000005640_9606-2022	7.28391	7.50579	5.52314	8.0462	7.76999	8.49259	9.68809	9.71821	9.12403	6.4069	6.88047	4.13366	9.1111	7.15673	7.64295	9.96895	10.0025	9.8446	7.05505	7.01355	4.17507	9.2888	8.57248	8.86511	9.32457	9.59612	9.22504	NaN	NaN	NaN	NaN	NaN	NaN	10.4766	9.55775	9.53631
O95292	VAPB	Vesicle-associated membrane protein-associated protein B/C	VAPB_HUMAN	UP000005640_9606-2022	11.1679	11.2267	11.2821	12.2892	12.2256	12.2203	13.439	13.5772	13.5548	12.2547	12.1034	12.1468	12.8118	12.9248	12.7773	13.7325	13.693	13.657	12.394	12.2347	12.1886	12.9268	12.841	12.7955	14.6411	14.6116	14.5593	12.4465	12.322	12.3261	12.5805	12.4411	12.4135	14.4211	14.4081	14.3096
O95295	SNAPIN	SNARE-associated protein Snapin	SNAPN_HUMAN	UP000005640_9606-2022	8.67485	8.64446	8.6171	11.4017	11.1081	11.118	13.5815	13.53	13.4997	10.2406	10.1662	9.61432	11.1117	10.8015	10.4124	14.0229	13.9531	13.9638	11.0799	10.9853	11.089	11.4548	11.312	11.2221	14.6238	14.5839	14.5844	10.7853	10.705	10.7591	12.8938	12.8878	12.7617	13.9742	13.9436	13.8943
O95297	MPZL1	Myelin protein zero-like protein 1	MPZL1_HUMAN	UP000005640_9606-2022	7.2935	8.95874	8.88452	10.4773	10.9537	10.2065	11.9217	11.9364	11.9781	9.59148	9.03383	9.53829	10.1097	10.2556	10.0666	12.2255	12.2577	12.102	10.1952	10.0487	9.57998	10.7933	10.7077	10.667	12.9816	12.9412	12.9315	10.6687	10.4723	10.3024	10.9597	10.9549	10.8775	12.914	12.952	12.8643
O95298	NDUFC2	NADH dehydrogenase [ubiquinone] 1 subunit C2	NDUC2_HUMAN	UP000005640_9606-2022	9.33928	10.9385	10.6015	10.9554	10.7774	10.5015	12.6818	12.857	12.8324	9.99041	9.83273	9.33773	10.7912	10.4354	10.6115	11.4506	11.1868	11.0825	12.2132	12.1649	12.1839	11.9685	12.0656	12.1779	13.8502	14.2191	13.9291	13.8682	13.2587	11.9437	14.4801	14.3743	13.7171	15.3436	15.4122	15.4151
O95299	NDUFA10	NADH dehydrogenase [ubiquinone] 1 alpha subcomplex subunit 10, mitochondrial	NDUAA_HUMAN	UP000005640_9606-2022	11.3278	11.5549	10.5074	11.7761	11.7775	11.4693	13.9302	13.9964	14.0895	11.5151	11.4206	11.3905	11.8311	11.8446	11.5488	13.0778	12.9408	12.9887	11.5556	11.4098	11.4343	11.6284	11.6079	11.5146	13.1354	13.1421	12.9924	11.8248	11.9042	11.6691	12.1886	12.1986	12.0981	13.879	13.9329	13.6975
O95302	FKBP9	Peptidyl-prolyl cis-trans isomerase FKBP9	FKBP9_HUMAN	UP000005640_9606-2022	9.69167	9.92113	9.40825	12.2486	11.9682	12.0282	14.2327	14.2755	14.2484	10.6288	10.1812	10.6295	12.0012	12.0515	11.9768	13.2711	13.2581	13.2754	10.782	10.4342	10.6419	12.6411	12.6208	12.7137	13.6692	13.636	13.6176	11.7721	11.7545	11.5879	11.9364	11.8436	11.7244	13.597	13.5317	13.5408
O95336	PGLS	6-phosphogluconolactonase	6PGL_HUMAN	UP000005640_9606-2022	13.1859	13.1329	13.2479	12.8483	12.7421	12.8507	14.5715	14.6185	14.6229	12.6121	12.6496	12.6212	13.8382	13.8404	13.8141	15.5984	15.5762	15.5578	13.3097	13.2557	13.1844	13.9185	13.9464	13.9304	15.7869	15.716	15.6972	12.9076	12.8753	12.8601	14.1726	14.1138	14.1017	15.8087	15.775	15.7634
O95340	PAPSS2	Bifunctional 3'-phosphoadenosine 5'-phosphosulfate synthase 2	PAPS2_HUMAN	UP000005640_9606-2022	10.8975	10.7218	10.7232	10.9014	10.9764	11.1452	13.7326	13.8019	13.8085	10.9984	10.9043	11.0081	11.7724	11.7466	11.7561	14.5615	14.4797	14.563	10.876	10.6973	10.791	11.829	11.8903	11.7864	14.2974	14.2157	14.2178	11.8953	11.6339	11.6489	12.129	12.0509	12.0231	14.4699	14.4655	14.4422
O95347	SMC2	Structural maintenance of chromosomes protein 2	SMC2_HUMAN	UP000005640_9606-2022	11.683	11.7283	11.5577	12.2162	12.2528	12.4574	13.7721	13.834	13.9393	11.5826	11.5344	11.4704	12.7344	12.6679	12.7187	13.8594	13.8123	13.8076	11.9442	11.8585	11.8478	13.2011	13.1481	13.2008	14.3666	14.3119	14.303	12.2925	12.2009	12.1468	13.5269	13.4791	13.4256	14.1249	14.1218	14.0793
O95352	ATG7	Ubiquitin-like modifier-activating enzyme ATG7	ATG7_HUMAN	UP000005640_9606-2022	9.26505	9.4761	9.55931	10.41	10.589	10.4652	12.6987	12.6209	12.5634	10.1418	9.50346	9.98212	11.2949	11.3033	11.2485	13.2399	13.1928	13.2472	10.6368	10.0429	10.776	11.3756	11.5151	11.5321	13.4784	13.4218	13.355	10.4566	10.1242	10.44	11.2424	11.1843	11.2249	13.3319	13.1942	13.276
O95359	TACC2	Transforming acidic coiled-coil-containing protein 2	TACC2_HUMAN	UP000005640_9606-2022	9.09067	7.17786	8.75046	9.61662	10.5027	9.86781	11.1447	11.1882	11.3815	10.2638	10.3423	10.426	9.82324	9.55451	9.50349	11.4984	11.331	11.3925	10.4757	10.2119	10.3047	10.1752	10.2741	10.28	12.0217	12.0081	12.0157	10.1557	9.95741	9.98432	10.9009	10.8399	10.9868	12.1897	12.1479	12.1558
O95361	TRIM16	Tripartite motif-containing protein 16	TRI16_HUMAN	UP000005640_9606-2022	10.3499	10.4366	10.5957	10.4061	10.4345	10.6744	12.795	12.8842	12.8524	10.0293	10.2043	10.3341	11.2858	11.4492	11.3911	12.4896	12.5002	12.4755	10.745	10.4546	10.1923	11.5377	11.409	11.3398	12.9207	12.8537	12.9642	10.3523	10.108	10.2258	10.9324	10.8426	10.7808	13.0211	12.9561	12.9716
O95363	FARS2	Phenylalanine--tRNA ligase, mitochondrial	SYFM_HUMAN	UP000005640_9606-2022	10.5401	9.46369	9.97037	10.7304	10.6508	10.5255	10.6138	10.8747	10.9834	8.52432	9.19261	8.46269	11.4429	11.0679	11.1732	11.3074	11.3878	10.9632	10.1449	9.70391	9.3416	10.8929	10.7391	11.2387	11.7223	11.5818	12.0907	10.9687	10.6721	10.4411	11.915	12.2247	11.8956	12.606	12.4971	12.4449
O95372	LYPLA2	Acyl-protein thioesterase 2	LYPA2_HUMAN	UP000005640_9606-2022	11.7514	11.9945	11.894	12.7913	12.7849	12.8636	14.7829	14.7831	14.7608	12.5329	12.4654	12.2024	13.3317	13.3417	13.3178	13.6182	13.6029	13.5675	12.8498	12.8258	12.7271	12.8623	12.9269	12.8423	13.1922	13.0944	13.0916	11.9187	12.3755	12.3979	13.3808	13.2821	13.2607	15.0694	15.0154	15.067
O95373	IPO7	Importin-7	IPO7_HUMAN	UP000005640_9606-2022	14.6656	14.5655	14.6699	14.4538	14.483	14.4249	15.0499	15.1082	15.1631	14.2303	14.258	14.2742	13.8501	13.8921	13.8142	15.6656	15.6185	15.6332	13.8322	13.7541	13.7271	14.0626	14.0311	14.0419	15.9256	15.8643	15.8484	14.1495	14.1207	14.0771	14.0385	14.0183	13.9685	16.3577	16.3434	16.2696
O95376	ARIH2	E3 ubiquitin-protein ligase ARIH2	ARI2_HUMAN	UP000005640_9606-2022	8.79475	9.14026	9.67477	10.2421	10.3602	10.6792	11.1402	11.2457	11.0779	11.1028	10.9253	10.2883	10.7275	10.9351	10.9186	11.4874	11.5468	11.3688	9.76718	9.68313	9.22407	11.0809	11.0978	11.2016	12.2489	12.1033	12.1597	9.6853	9.61684	9.68262	10.5749	10.4304	10.4173	12.1372	12.0932	12.0606
O95391	SLU7	Pre-mRNA-splicing factor SLU7	SLU7_HUMAN	UP000005640_9606-2022	5.61817	8.10857	5.60285	9.69262	9.87773	9.4282	11.245	11.0666	11.389	9.35285	9.08029	9.18725	9.82807	9.89699	9.43412	11.7754	11.6986	11.6449	9.62587	8.99553	9.22419	10.1624	10.1056	10.4024	11.1466	11.0728	11.0417	9.96457	9.8087	9.89742	10.8159	10.7952	10.7266	11.3226	11.2781	11.2794
O95394	PGM3	Phosphoacetylglucosamine mutase	AGM1_HUMAN	UP000005640_9606-2022	11.3047	11.3228	11.3479	11.3741	11.5301	11.5213	12.9519	12.9266	12.9588	10.6576	10.7518	10.6473	11.3188	11.2204	11.22	13.0391	13.0754	13.1274	11.0997	11.1347	11.0143	10.8772	10.9169	10.967	13.2278	13.203	13.1925	11.2274	11.1668	11.1557	11.4422	11.5531	11.4387	13.796	13.7541	13.748
O95396	MOCS3	Adenylyltransferase and sulfurtransferase MOCS3	MOCS3_HUMAN	UP000005640_9606-2022	10.3911	10.1515	10.2476	9.89776	10.2365	10.2986	11.6895	11.8882	11.707	10.4534	9.77699	10.4898	10.6166	10.3025	10.594	11.8465	11.7962	11.83	12.4237	12.1426	11.9949	9.89149	9.59337	9.45263	12.8403	12.7905	12.7444	11.5117	11.4961	11.2605	10.4489	10.4585	10.3976	12.77	12.8161	12.7273
O95400	CD2BP2	CD2 antigen cytoplasmic tail-binding protein 2	CD2B2_HUMAN	UP000005640_9606-2022	11.2505	11.68	11.5992	13.0101	13.0458	12.7388	14.5653	14.5601	14.5679	12.0225	11.9767	11.9377	12.774	12.765	12.5721	14.2797	14.2017	14.0557	12.7049	12.6331	12.606	12.9062	12.8238	12.7594	15.3364	15.2387	15.2323	12.7275	12.7075	12.6338	13.8087	13.8402	13.6855	15.187	15.0585	15.0626
O95425	SVIL	Supervillin	SVIL_HUMAN	UP000005640_9606-2022	9.40981	9.1147	9.45186	10.4948	10.5102	10.4725	12.1339	12.2415	12.1635	9.96207	10.2195	10.2222	10.851	10.6129	10.6954	12.5476	12.524	12.5003	10.106	9.93224	9.9927	11.0636	10.9734	11.0235	13.1537	13.093	13.0807	10.71	10.5613	10.5515	11.4008	11.3183	11.3213	13.3372	13.2512	13.295
O95429	BAG4	BAG family molecular chaperone regulator 4	BAG4_HUMAN	UP000005640_9606-2022	7.7135	6.37706	5.95212	6.88953	7.35819	5.85577	9.26173	9.56567	9.08523	6.91726	6.33753	7.71163	8.96016	8.90044	9.27809	8.72395	8.89431	8.8851	8.14612	8.13273	8.48268	7.81946	7.94439	8.19264	10.8546	10.7783	10.7789	8.70845	8.66632	9.28877	8.25885	7.93508	7.36813	10.6824	10.6418	10.5499
O95433	AHSA1	Activator of 90 kDa heat shock protein ATPase homolog 1	AHSA1_HUMAN	UP000005640_9606-2022	13.011	13.1491	13.0816	14.1811	14.3179	14.2738	16.0064	15.9909	16.0276	13.7215	13.7165	13.6944	13.7234	13.7584	13.7642	16.3814	16.3532	16.3334	12.9204	12.9055	12.8594	14.2626	14.2044	14.1558	16.6084	16.5375	16.5178	12.9137	12.8777	12.8275	14.0766	14.0203	14.0179	16.7509	16.7311	16.6791
O95445	APOM	Apolipoprotein M	APOM_HUMAN	UP000005640_9606-2022	7.59808	9.76548	9.22652	10.2735	10.0196	10.6799	NaN	NaN	NaN	9.07644	8.34933	9.20805	11.1962	11.041	10.9133	NaN	NaN	NaN	9.41386	9.706	8.78748	NaN	NaN	NaN	NaN	NaN	NaN	NaN	NaN	NaN	NaN	NaN	NaN	NaN	NaN	NaN
O95453	PARN	Poly(A)-specific ribonuclease PARN	PARN_HUMAN	UP000005640_9606-2022	10.6293	10.6526	10.8864	10.671	11.1613	11.1323	13.5637	13.5619	13.5762	10.4394	10.4788	9.86421	11.8784	11.848	11.8726	13.7092	13.7129	13.6916	10.8385	10.924	10.5773	12.2	12.2277	12.136	14.0587	14.0511	13.9593	11.4904	11.3783	11.4772	13.0375	12.9841	12.9712	14.546	14.5146	14.4205
O95456	PSMG1	Proteasome assembly chaperone 1	PSMG1_HUMAN	UP000005640_9606-2022	13.0004	13.4717	13.1202	12.8051	12.4736	12.9141	14.2727	14.2735	14.2609	11.3588	11.5419	11.5944	12.7182	12.6256	12.6757	14.5251	14.4559	14.4638	12.2337	12.3447	12.3264	12.8051	12.8995	12.6246	14.3522	14.3478	14.2541	11.4167	11.3251	11.3051	12.3384	12.3655	12.1341	14.4322	14.3756	14.4232
O95466	FMNL1	Formin-like protein 1	FMNL1_HUMAN	UP000005640_9606-2022	11.2922	10.6983	10.9751	10.7823	11.3502	11.287	12.7896	12.6461	12.6956	10.5135	10.6631	10.5964	11.6331	11.6116	11.5719	12.4637	12.467	12.4577	10.8065	10.7456	10.7695	11.0837	11.203	11.2047	12.9926	12.8564	12.86	11.2413	11.3068	11.223	10.8197	10.7415	10.7718	13.4378	13.4428	13.3889
O95470	SGPL1	Sphingosine-1-phosphate lyase 1	SGPL1_HUMAN	UP000005640_9606-2022	8.43604	9.26352	9.7863	9.25044	9.90847	9.95518	11.6411	11.5005	11.5254	8.43133	8.56215	8.1644	9.69994	9.57108	9.74908	12.141	12.0547	12.1606	9.20092	9.28074	9.05134	10.6593	10.4365	10.4969	12.1612	12.1349	12.1111	9.35239	9.30548	9.22688	11.0759	10.9301	11.0671	12.1317	12.1233	12.1158
O95478	NSA2	Ribosome biogenesis protein NSA2 homolog	NSA2_HUMAN	UP000005640_9606-2022	10.6518	11.0575	10.7702	12.0185	11.7666	12.0073	12.8818	12.9594	12.9536	10.1368	9.75011	9.9998	12.5603	12.4818	12.5601	13.7288	13.7006	13.6981	11.8385	11.7437	11.7856	13.2002	13.1731	13.0766	14.1109	14.0467	14.07	11.9151	11.7768	11.8006	13.3676	13.3437	13.1905	13.8451	13.804	13.8178
O95479	H6PD	GDH/6PGL endoplasmic bifunctional protein	G6PE_HUMAN	UP000005640_9606-2022	9.63063	9.25341	8.80417	7.60772	8.05125	8.00471	10.2018	10.344	10.0393	8.11391	7.863	7.04908	8.91536	8.26559	8.59257	10.6004	10.7177	10.669	7.15534	6.85759	7.42205	8.60397	8.77265	8.50983	10.8765	10.9255	10.8174	8.86438	8.61706	8.8824	9.92656	9.74932	9.63677	11.8188	11.9045	11.7136
O95486	SEC24A	Protein transport protein Sec24A	SC24A_HUMAN	UP000005640_9606-2022	11.7949	11.5114	11.9236	10.9195	11.0374	10.9932	13.482	13.4384	13.5132	12.6326	12.5215	12.4409	11.1212	11.4877	11.1037	13.8707	13.8095	13.7966	11.0259	11.0261	10.9327	11.5267	11.5192	11.515	14.1198	14.0672	14.0002	11.6312	11.421	11.3255	11.754	11.7025	11.58	14.075	14.0947	14.0254
O95487	SEC24B	Protein transport protein Sec24B	SC24B_HUMAN	UP000005640_9606-2022	10.3157	9.48614	9.25351	11.1196	10.8328	11.0231	12.5323	12.6146	12.4937	10.5679	10.1738	10.2997	11.2537	11.4273	11.3238	12.8013	12.7251	12.8088	10.2377	10.2515	10.2818	11.4488	11.3626	11.3033	13.4102	13.331	13.3643	10.7956	10.7254	10.6791	11.5898	11.455	11.4135	13.8019	13.7772	13.7504
O95544	NADK	NAD kinase	NADK_HUMAN	UP000005640_9606-2022	9.09439	8.58829	7.09976	10.0727	9.52821	9.83068	11.3631	11.373	11.494	9.26065	8.69884	7.84362	9.93589	9.99902	9.67132	11.8948	11.9541	11.815	8.70554	8.41376	8.9053	10.4356	10.1892	9.84113	12.3499	11.9852	12.1932	9.7819	9.67342	9.56717	10.628	10.6139	10.5207	12.9287	12.8866	12.707
O95551	TDP2	Tyrosyl-DNA phosphodiesterase 2	TYDP2_HUMAN	UP000005640_9606-2022	9.28079	8.47307	9.06694	9.52873	10.2705	9.64215	10.2863	9.79102	10.5108	9.81422	9.5808	9.55383	10.6612	10.7645	10.6606	10.9492	10.9817	11.0675	8.83129	9.41965	9.28139	10.7148	10.5423	10.6319	12.4663	12.4283	12.3815	9.66248	9.65349	9.59603	9.96941	10.0092	9.89807	13.1705	13.149	13.2003
O95563	MPC2	Mitochondrial pyruvate carrier 2	MPC2_HUMAN	UP000005640_9606-2022	9.39382	8.44114	9.06775	10.4499	10.2869	10.3305	11.3553	11.6552	11.5803	9.21875	9.52753	9.81101	10.641	10.3391	10.5098	10.8817	10.4807	10.7372	10.181	10.0373	9.81791	10.8834	10.6656	10.6403	10.8594	11.1454	10.9912	10.7469	10.7732	10.6693	10.8346	10.6326	10.664	11.7932	11.7472	11.7741
O95571	ETHE1	Persulfide dioxygenase ETHE1, mitochondrial	ETHE1_HUMAN	UP000005640_9606-2022	8.21166	7.49819	8.37734	10.1519	9.50708	9.68004	12.4694	12.6005	12.4877	9.83683	9.87467	9.81346	11.7001	11.4899	11.5682	11.9498	11.5611	11.6023	9.79616	9.84389	9.77469	11.2388	11.0638	11.0635	12.4392	12.3521	12.3901	10.8435	10.7519	10.3227	13.0995	13.0766	13.06	13.9975	13.9101	13.9502
O95573	ACSL3	Fatty acid CoA ligase Acsl3	ACSL3_HUMAN	UP000005640_9606-2022	12.3865	12.3871	12.5516	13.2431	13.3767	13.3715	15.3389	15.3792	15.3651	12.5838	12.6524	12.6065	13.4764	13.4679	13.3104	15.0072	14.959	14.9774	12.8729	12.8573	12.7518	13.9228	13.9426	13.8781	15.1114	15.0944	15.0489	13.4224	13.2758	13.167	14.1278	14.1102	13.9964	15.5309	15.5077	15.4927
O95602	POLR1A	DNA-directed RNA polymerase I subunit RPA1	RPA1_HUMAN	UP000005640_9606-2022	10.9095	10.8443	11.142	11.3709	11.1221	11.5852	13.0165	13.1324	13.0023	10.1327	10.3053	10.0958	11.8569	11.7825	11.8581	13.168	13.1609	13.1531	10.758	10.7872	10.7491	12.0394	12.0057	12.0156	13.3668	13.3152	13.2625	11.5436	11.3849	11.406	12.0419	11.9272	11.8475	13.7484	13.7274	13.6765
O95619	YEATS4	YEATS domain-containing protein 4	YETS4_HUMAN	UP000005640_9606-2022	9.54661	9.79764	9.06136	10.245	11.0587	10.6578	12.1255	12.0702	11.8589	8.4338	8.7805	9.34443	11.0347	11.0853	10.9577	12.9236	12.8192	12.7488	9.43216	9.40509	8.96862	11.1313	11.2982	10.9432	12.4891	12.5338	12.4344	10.0132	9.9992	10.0856	11.5761	11.1189	11.5377	13.8113	13.8963	13.8237
O95625	ZBTB11	Zinc finger and BTB domain-containing protein 11	ZBT11_HUMAN	UP000005640_9606-2022	6.34037	6.85372	6.03928	6.55094	6.85678	6.71285	9.41097	9.6669	9.78397	8.34434	8.12457	8.62045	7.87359	7.75009	7.49506	9.4751	9.57065	9.48839	7.10183	7.01744	7.14438	7.79888	8.32485	7.64281	9.91922	9.64147	9.66131	7.98502	8.30782	7.24263	9.01566	8.71396	7.72103	9.45505	9.81647	9.58342
O95628	CNOT4	CCR4-NOT transcription complex subunit 4	CNOT4_HUMAN	UP000005640_9606-2022	8.22641	7.59754	5.62018	8.77811	9.22999	8.02055	10.8482	10.9303	11.143	7.57755	8.19947	8.19024	10.1244	9.34334	9.71416	10.9253	10.7903	11.0005	8.36689	8.67398	8.87845	9.90886	9.70889	9.7792	11.4316	11.3622	11.4727	8.78769	8.91843	8.74124	10.2222	10.2993	9.98272	11.2373	11.347	11.1602
O95630	STAMBP	STAM-binding protein	STABP_HUMAN	UP000005640_9606-2022	10.8377	11.0938	10.8725	11.2623	11.2481	11.32	12.3857	12.4178	12.4453	11.0171	11.1782	11.0398	11.5115	11.356	11.4994	12.9716	13.0274	13.02	10.092	10.5453	10.6288	11.3497	11.3775	11.1783	13.0422	13.2199	13.1273	10.7249	10.7782	10.699	11.2621	11.2862	11.2357	13.5922	13.5901	13.5286
O95639	CPSF4	Cleavage and polyadenylation specificity factor subunit 4	CPSF4_HUMAN	UP000005640_9606-2022	7.60392	NaN	5.47972	6.63824	6.28311	6.71504	10.9209	10.9759	11.1206	5.96235	6.8231	7.38339	7.30794	7.35028	7.87971	11.5655	11.5609	11.5128	7.53772	7.70792	8.04536	9.17352	9.09131	8.8851	11.1384	11.0649	11.067	7.74216	7.45413	7.31737	8.9788	8.85094	8.87161	11.5908	11.6026	11.5793
O95671	ASMTL	Probable bifunctional dTTP/UTP pyrophosphatase/methyltransferase protein	ASML_HUMAN	UP000005640_9606-2022	8.87263	6.94418	8.47149	9.30284	9.92716	9.82295	10.8938	10.5999	10.8701	10.5075	9.56941	10.4473	10.0085	10.1723	10.1749	10.7077	10.7049	10.9952	9.53758	8.51508	9.13413	10.1469	10.3494	10.298	11.4128	11.3908	11.1908	9.92462	10.1681	10.068	10.4166	9.61974	9.73312	11.4636	11.4507	11.4142
O95672	ECEL1	Endothelin-converting enzyme-like 1	ECEL1_HUMAN	UP000005640_9606-2022	9.76132	9.31838	9.02132	9.41571	9.80802	9.02338	11.8737	11.9233	12.0464	10.0041	10.4031	9.02423	9.76169	9.70867	10.0864	11.621	11.5471	11.4376	10.814	10.2327	10.3335	11.3565	11.3834	11.1573	11.8263	11.8226	11.7758	9.35606	9.66695	9.94291	10.9322	10.8116	10.6926	12.4322	12.5206	12.443
O95677	EYA4	Eyes absent homolog 4	EYA4_HUMAN	UP000005640_9606-2022	NaN	8.00168	7.64633	8.49248	8.63844	9.47778	10.2252	10.5579	10.3183	7.65183	8.12544	8.81876	9.68194	8.64699	9.0809	10.3822	10.1561	10.2447	8.38885	8.0502	4.9928	8.93438	8.61342	7.91611	9.95846	10.1951	9.772	NaN	NaN	NaN	7.93979	8.30823	8.27408	10.3079	10.2323	9.92068
O95684	CEP43	Centrosomal protein 43	CEP43_HUMAN	UP000005640_9606-2022	10.1867	10.599	10.5416	11.7085	11.6785	11.2531	12.1422	12.2731	12.2765	10.0873	10.2774	10.0941	11.0309	11.0904	11.0178	13.0563	12.9893	13.0834	9.53159	9.60467	9.32144	11.101	11.1312	10.9994	13.4991	13.4894	13.3922	11.4636	11.3641	11.2425	11.4683	11.4748	11.4162	13.4331	13.4046	13.3852
O95696	BRD1	Bromodomain-containing protein 1	BRD1_HUMAN	UP000005640_9606-2022	7.31275	4.76744	6.39884	3.84305	8.10497	7.6697	8.66118	9.04194	8.74698	6.90022	6.94149	5.15084	7.0118	6.4016	6.98348	9.30341	8.9048	9.35935	6.86957	6.49947	8.19529	8.1656	8.38469	7.86504	9.64028	9.56443	9.47784	6.52068	6.60667	5.83262	8.03933	8.04737	8.22147	10.6106	10.7736	10.2216
O95707	POP4	Ribonuclease P protein subunit p29	RPP29_HUMAN	UP000005640_9606-2022	9.06257	8.66152	8.38776	10.3043	10.0895	9.72489	11.6381	11.5856	11.6124	8.6243	8.95334	8.69101	10.3338	10.3583	10.2711	11.9863	12.1121	11.9189	9.65385	9.46871	9.50272	10.6943	10.4653	10.5221	11.9747	11.8986	11.9522	9.95518	9.89924	9.83336	11.1103	10.897	10.9418	12.6891	12.5579	12.6318
O95714	HERC2	E3 ubiquitin-protein ligase HERC2	HERC2_HUMAN	UP000005640_9606-2022	8.56139	7.96163	7.52723	9.55222	9.6459	9.60763	11.3736	11.4558	11.4197	9.07258	8.93135	9.17053	9.82663	9.75622	9.985	11.7853	11.7501	11.7451	9.47914	9.15728	9.1569	10.1114	10.2946	10.222	12.4127	12.3673	12.3136	9.44639	9.42179	9.49455	10.9229	10.8053	10.6321	12.568	12.5293	12.5667
O95716	RAB3D	Ras-related protein Rab-3D	RAB3D_HUMAN	UP000005640_9606-2022	13.501	12.7288	12.6349	16.2885	16.4691	16.5283	11.1509	11.2324	10.3492	14.148	14.1578	13.7927	13.0313	12.9553	12.9193	12.4517	12.5405	12.385	16.1039	15.9204	15.9241	17.0801	17.1015	16.7728	13.6733	12.7935	13.1488	15.798	15.7154	15.7472	17.0237	16.8008	16.4595	13.6351	13.6435	13.3863
O95721	SNAP29	Synaptosomal-associated protein 29	SNP29_HUMAN	UP000005640_9606-2022	10.3056	10.5481	10.5402	11.5328	11.6155	11.7297	14.2686	14.5406	14.5369	11.1234	11.1868	11.1228	11.789	11.732	11.7989	15.131	15.0886	14.9859	10.9444	11.0668	10.9636	12.7806	12.7936	12.7694	15.2026	15.17	15.1077	11.5759	11.448	11.3634	13.4049	13.3573	13.2614	15.3323	15.2781	15.2894
O95747	OXSR1	Serine/threonine-protein kinase OSR1	OXSR1_HUMAN	UP000005640_9606-2022	11.9047	11.7771	12.0956	13.4762	13.3628	13.4515	13.3906	13.4043	13.4134	12.6393	12.7476	12.7644	12.2854	12.3571	12.2843	14.1926	14.1885	14.1934	13.5719	13.4755	13.5818	13.5499	13.5416	13.5192	14.7851	14.7638	14.7402	12.6372	12.5935	12.5697	13.5811	13.5801	13.578	14.9138	14.8661	14.8377
O95749	GGPS1	Geranylgeranyl pyrophosphate synthase	GGPPS_HUMAN	UP000005640_9606-2022	9.11516	9.57998	9.41524	9.97526	9.4222	9.09035	11.1572	11.1361	11.2795	9.81366	9.82815	10.0943	10.437	10.0949	10.3277	11.4525	11.2344	11.1828	8.22685	8.36055	8.26019	9.813	9.72482	9.47085	11.5848	11.5513	11.56	9.58496	9.55667	9.41693	10.84	10.7783	10.799	12.2419	11.6128	12.4945
O95757	HSPA4L	Heat shock 70 kDa protein 4L	HS74L_HUMAN	UP000005640_9606-2022	13.8224	13.8904	13.7751	14.4972	14.6229	14.512	14.9868	14.9855	15.0472	13.3277	13.2558	13.2902	13.6263	13.6216	13.5746	15.0768	15.1187	15.0776	13.4311	13.405	13.3422	13.4382	13.4314	13.4161	15.3435	15.2901	15.2653	13.3707	13.3248	13.2142	13.8235	13.7957	13.7533	15.6914	15.6781	15.6384
O95758	PTBP3	Polypyrimidine tract-binding protein 3	PTBP3_HUMAN	UP000005640_9606-2022	10.2783	10.6431	10.8897	11.4077	10.7931	11.4911	12.6159	12.6774	12.7435	10.6615	11.0478	11.1906	11.9598	12.1299	11.8878	13.8148	13.8424	13.8067	10.685	10.5306	10.5623	11.0828	11.1163	10.9648	13.3545	13.3431	13.2433	11.3119	11.1973	11.2555	10.8303	10.7648	10.2965	13.2758	13.2666	13.3026
O95772	STARD3NL	STARD3 N-terminal-like protein	STR3N_HUMAN	UP000005640_9606-2022	7.86191	6.87848	NaN	6.50675	7.54397	6.16763	10.0772	10.6924	9.64416	6.48517	6.94258	5.54057	5.45515	6.46826	6.81871	9.64945	9.42939	9.17983	NaN	NaN	NaN	10.0361	10.5987	10.0672	11.563	10.9589	11.3769	NaN	NaN	NaN	NaN	NaN	NaN	10.608	10.7474	10.258
O95777	LSM8	U6 snRNA-associated Sm-like protein LSm8	LSM8_HUMAN	UP000005640_9606-2022	11.6034	11.4814	11.1353	14.1153	14.2751	13.7134	13.0787	13.1732	13.0833	13.0597	13.0516	12.8888	12.6131	12.6146	12.6751	13.1638	13.1373	13.1365	12.9757	12.9475	12.8488	13.3921	13.3499	13.2867	13.4099	13.3468	13.3557	13.7546	13.7208	13.6084	13.127	12.9642	12.9853	13.7422	13.718	13.7051
O95782	AP2A1	AP-2 complex subunit alpha-1	AP2A1_HUMAN	UP000005640_9606-2022	11.9554	11.728	11.8495	12.9361	13.025	13.0151	14.357	14.351	14.3746	12.2384	12.2661	12.3158	13.2984	13.3491	13.4548	14.9669	14.9543	14.9429	12.3843	12.3473	12.34	13.3586	13.2924	13.2932	15.3121	15.2473	15.242	12.8666	12.9534	12.9058	13.55	13.4734	13.4223	15.8015	15.8052	15.755
O95785	WIZ	Protein Wiz	WIZ_HUMAN	UP000005640_9606-2022	10.0841	9.86094	9.51275	10.9442	10.7949	10.3848	12.7134	12.8363	12.7051	9.68991	9.89249	9.67078	11.1459	11.1414	11.0582	13.43	13.3953	13.2757	10.0556	9.99486	10.4237	11.0105	10.9878	11.0643	13.1956	13.2478	13.1132	11.1339	10.8069	11.0141	11.5996	11.6729	11.4751	12.886	12.8693	12.7268
O95793	STAU1	Double-stranded RNA-binding protein Staufen homolog 1	STAU1_HUMAN	UP000005640_9606-2022	9.16913	8.80839	8.88585	9.59204	9.44529	9.66655	10.8256	10.7821	10.5266	9.0015	8.09729	8.1916	10.3582	10.0656	10.4259	11.5802	11.5541	11.5029	8.41591	8.92084	8.56017	9.97074	10.2921	10.1267	12.0869	12.05	12.035	9.13157	9.07455	9.01	10.2257	10.0659	9.9773	12.1092	11.9239	12.1553
O95801	TTC4	Tetratricopeptide repeat protein 4	TTC4_HUMAN	UP000005640_9606-2022	9.90307	9.75229	9.71667	11.0232	11.1258	11.0083	13.1173	13.1452	13.1836	10.8054	10.9242	10.7204	11.9422	11.7757	11.8692	12.7846	12.7531	12.6589	11.0933	11.1446	11.0112	12.6851	12.6887	12.6379	13.4294	13.3787	13.3578	10.9048	10.8124	10.8094	12.0447	12.0128	11.9831	14.6515	14.6173	14.5682
O95816	BAG2	BAG family molecular chaperone regulator 2	BAG2_HUMAN	UP000005640_9606-2022	14.0487	13.7575	13.8627	14.0918	14.1423	14.2336	14.8616	14.8723	14.9139	13.7103	13.782	13.6768	14.0632	14.1213	14.2105	16.2711	16.2528	16.235	13.0048	13.0151	12.958	14.3231	14.3261	14.2552	15.9904	15.9727	15.9407	13.6677	13.4733	13.507	14.6043	14.5444	14.5003	16.0307	16.0216	16.0041
O95817	BAG3	BAG family molecular chaperone regulator 3	BAG3_HUMAN	UP000005640_9606-2022	11.2123	10.8768	11.1277	12.0307	12.1269	12.0028	14.4664	14.5722	14.5044	10.9207	11.0062	10.9551	12.142	12.133	12.0654	14.869	14.8383	14.8639	11.7417	11.6178	11.6929	12.6716	12.6685	12.6162	15.3392	15.2984	15.2826	12.1047	12.0113	11.9202	12.6875	12.7501	12.668	15.2624	15.269	15.1997
O95819	MAP4K4	Mitogen-activated protein kinase kinase kinase kinase 4	M4K4_HUMAN	UP000005640_9606-2022	8.6365	9.98053	8.24604	9.74149	10.1609	9.88183	10.9195	11.1105	11.2425	9.49249	9.1178	8.77575	9.44164	9.62385	9.48391	11.6734	11.4194	11.379	9.21257	9.07201	8.78386	10.0967	9.98485	9.75459	12.2432	12.2931	12.2569	8.93314	9.08669	8.90813	10.6876	10.4495	10.3369	11.9912	11.8828	11.9854
O95825	CRYZL1	Quinone oxidoreductase-like protein 1	QORL1_HUMAN	UP000005640_9606-2022	NaN	7.65417	5.93158	9.76607	10.1022	10.0695	12.5227	12.5864	12.6611	8.83335	9.27704	9.0218	8.88022	9.71841	9.62404	12.8518	12.8159	12.7997	9.37613	8.8422	9.47042	10.0578	10.0386	10.1542	12.8953	12.8304	12.8119	9.35818	9.85446	9.61966	11.584	11.6509	11.5637	12.7791	12.838	12.7665
O95831	AIFM1	Apoptosis-inducing factor 1, mitochondrial	AIFM1_HUMAN	UP000005640_9606-2022	13.2778	13.3325	13.4303	14.0038	14.0933	14.0756	16.6196	16.6507	16.6489	14.129	14.1202	14.1333	14.2208	14.186	14.222	16.6876	16.6673	16.6486	13.6001	13.5781	13.5569	14.4435	14.4104	14.3933	16.451	16.3903	16.3722	13.8571	13.8166	13.7402	14.3951	14.3309	14.2697	16.9498	16.9073	16.9088
O95834	EML2	Echinoderm microtubule-associated protein-like 2	EMAL2_HUMAN	UP000005640_9606-2022	8.52356	8.70862	8.82546	9.4037	9.6949	9.93581	11.5696	11.4635	11.6138	7.69169	8.40112	7.90452	10.1803	9.94255	10.2151	11.0069	11.1403	11.1199	8.69709	8.17221	8.24406	10.3864	10.2789	10.4481	11.8441	11.6617	11.8011	9.90916	10.1374	9.70301	10.6885	10.7032	10.4283	12.4296	12.4052	12.3323
O95857;Q12999	TSPAN13;TSPAN31	Tetraspanin-13;Tetraspanin-31	TSN13_HUMAN;TSN31_HUMAN	UP000005640_9606-2022	9.83304	8.3167	9.58975	11.4622	11.3425	10.9819	13.5177	13.5531	13.5636	9.8196	10.4661	10.2868	12.211	12.2785	12.3144	14.0124	13.8916	14.0238	11.2488	11.0682	11.2147	12.614	12.6317	12.6283	14.2646	14.3162	14.2348	11.4867	11.5596	11.445	12.6004	12.535	12.7225	14.0043	13.9253	13.8008
O95861	BPNT1	3'(2'),5'-bisphosphate nucleotidase 1	BPNT1_HUMAN	UP000005640_9606-2022	12.2492	12.3852	12.5417	13.0513	12.9289	12.9836	14.542	14.583	14.6213	13.1189	13.2187	13.14	12.8295	12.8482	12.8314	15.1275	15.0606	15.0554	12.9987	12.7958	12.8941	13.5711	13.4745	13.4879	15.401	15.3339	15.3452	11.7608	11.6589	11.6212	12.7321	12.6744	12.6246	14.9598	14.9614	14.9404
O95865	DDAH2	N(G),N(G)-dimethylarginine dimethylaminohydrolase 2	DDAH2_HUMAN	UP000005640_9606-2022	6.04363	6.81413	6.80742	9.72833	9.53737	9.17485	10.9173	11.2084	11.2969	9.32291	8.80884	8.93234	10.1892	9.81118	10.1445	12.0941	12.2258	12.2173	9.00728	8.58435	8.8627	10.1	10.4122	10.3869	11.6652	11.7396	11.6891	8.86467	8.82435	9.06077	9.83004	9.79088	9.19452	11.9255	11.8818	11.8573
O95870	ABHD16A	Phosphatidylserine lipase ABHD16A	ABHGA_HUMAN	UP000005640_9606-2022	8.83647	9.84095	9.42634	9.48973	8.90063	8.79869	11.9342	11.8594	12.0929	8.8608	8.59876	8.45047	10.0914	10.1371	9.55927	12.814	12.9623	12.814	9.16029	9.05773	8.15873	9.70494	9.95189	9.61509	12.6493	12.8578	12.8609	9.40603	8.89287	9.02396	10.3397	10.5881	10.5578	12.8762	12.8879	12.8925
O95881	TXNDC12	Thioredoxin domain-containing protein 12	TXD12_HUMAN	UP000005640_9606-2022	13.367	13.6378	13.6758	13.9511	13.8301	14.0229	15.7772	15.7771	15.7654	13.5338	13.5752	13.4339	14.4627	14.52	14.4123	16.3076	16.2773	16.2686	13.7109	13.6999	13.6922	13.7791	13.7623	13.7407	17.1317	17.104	17.0629	13.3306	13.2305	13.1504	13.8532	13.8403	13.7182	17.8535	17.8248	17.7978
O95905	ECD	Protein ecdysoneless homolog	ECD_HUMAN	UP000005640_9606-2022	10.8081	10.7261	10.6786	11.0424	11.1072	10.9258	12.5009	12.5611	12.5947	10.1995	9.82341	9.53224	11.6002	11.1535	11.2973	12.8119	12.7596	12.8027	11.0271	10.8563	10.8116	11.5847	11.7444	11.4486	12.8835	12.857	12.8167	10.6696	10.3502	10.9005	12.0547	11.6275	11.5617	13.3429	13.3374	13.3513
O95926	SYF2	Pre-mRNA-splicing factor SYF2	SYF2_HUMAN	UP000005640_9606-2022	9.53176	8.16699	8.79022	11.1998	10.3036	10.4877	11.4188	11.6382	11.5377	6.03919	4.34018	6.75467	8.52072	8.70477	9.37769	11.4071	11.5184	11.4507	10.2731	9.48212	8.93564	10.0798	9.81843	10.011	11.426	11.2824	11.2154	NaN	NaN	NaN	NaN	NaN	NaN	10.5432	10.6605	10.5465
O95983	MBD3	Methyl-CpG-binding domain protein 3	MBD3_HUMAN	UP000005640_9606-2022	8.0629	7.9285	7.48762	10.275	9.60221	9.22864	11.5343	11.6932	11.6776	8.24447	8.97933	7.61698	10.0697	10.1193	9.63748	12.2831	12.307	12.2723	9.08635	8.20341	8.43025	10.3187	10.5148	10.5013	12.3529	12.2973	12.2319	9.4515	9.54037	9.24512	11.3021	11.1759	11.0296	12.9926	12.9616	12.9327
O95985	TOP3B	DNA topoisomerase 3-beta-1	TOP3B_HUMAN	UP000005640_9606-2022	9.07174	9.58624	8.1247	9.53358	8.98657	9.70032	11.5563	11.9169	11.7607	9.0755	9.11934	9.09743	10.4065	10.2522	10.1587	11.7278	11.6579	11.6442	9.40633	8.95752	9.18556	10.1963	10.1678	10.1057	12.1835	12.2178	12.2162	9.35016	9.45069	9.43543	10.6144	10.5057	10.3252	12.8966	13.0132	12.8715
O95989	NUDT3	Diphosphoinositol polyphosphate phosphohydrolase 1	NUDT3_HUMAN	UP000005640_9606-2022	9.50238	8.27429	8.33811	11.9123	11.4987	11.405	10.55	10.6612	10.5777	11.1014	11.0473	9.61172	10.9393	10.9843	10.86	11.1384	11.1748	11.2048	11.142	11.083	10.9253	10.2879	10.095	10.101	12.7599	12.7507	12.741	10.3258	10.5063	10.3433	12.4914	12.5577	12.1901	12.0899	12.4461	11.9651
O95997	PTTG1	Securin	PTTG1_HUMAN	UP000005640_9606-2022	6.07239	6.79471	7.6879	8.76177	7.64688	6.28687	10.9035	10.3293	10.8614	7.7806	5.46344	4.67229	8.25321	9.17282	9.11712	10.9573	10.9016	11.0292	7.6657	7.4734	7.3485	8.63282	8.82118	8.85298	11.8318	11.8648	11.8105	7.8103	7.91827	8.07923	9.53996	9.32702	9.06359	11.5308	11.4571	11.4189
O95999	BCL10	B-cell lymphoma/leukemia 10	BCL10_HUMAN	UP000005640_9606-2022	8.53321	7.12791	7.22262	8.18894	8.06616	7.39284	10.9285	11.1388	11.2127	7.91318	6.27879	7.55309	9.00936	9.54497	9.33049	11.6748	11.759	11.6699	8.80522	8.505	8.42445	10.2237	10.2024	10.2357	12.1509	12.0307	11.838	8.99309	8.88503	8.40134	10.1972	9.96817	9.75061	11.4818	11.5521	11.3676
O96000	NDUFB10	NADH dehydrogenase [ubiquinone] 1 beta subcomplex subunit 10	NDUBA_HUMAN	UP000005640_9606-2022	12.8657	13.0803	13.0088	13.2805	13.3402	13.4479	14.8667	14.9228	14.9381	13.0199	13.1266	12.82	13.1897	12.9041	13.0553	16.4014	16.372	16.4211	13.3557	13.3052	13.2621	13.5283	13.5143	13.5157	15.7859	15.7242	15.7611	13.3363	13.2581	13.1438	13.7533	13.7518	13.6998	16.5791	16.5552	16.513
O96005	CLPTM1	Cleft lip and palate transmembrane protein 1	CLPT1_HUMAN	UP000005640_9606-2022	9.49647	9.97602	9.76167	11.3432	11.4204	11.3077	12.9744	13.1303	13.105	10.1309	10.3563	10.0754	11.2033	11.0366	10.8992	13.0057	13.0069	12.9783	10.9378	10.6867	10.7032	11.7344	11.7425	11.6309	13.5368	13.4283	13.4206	11.3629	11.1845	11.1065	12.1132	12.1896	12.097	13.8044	13.7757	13.693
O96006	ZBED1	E3 SUMO-protein ligase ZBED1	ZBED1_HUMAN	UP000005640_9606-2022	8.95573	7.6373	8.95489	8.79983	9.27724	9.07582	10.7814	10.9814	11.2661	8.66571	8.48498	8.49428	9.65411	9.44815	9.82167	11.9275	11.9588	11.8594	8.1185	8.20396	8.71791	9.82458	9.75129	9.58577	11.9777	11.8181	11.8199	9.22141	8.84029	9.26881	10.8137	10.7525	10.6006	12.2335	12.2024	11.9702
O96008	TOMM40	Mitochondrial import receptor subunit TOM40 homolog	TOM40_HUMAN	UP000005640_9606-2022	10.2286	9.43638	9.72578	11.0623	11.4474	11.1859	12.9297	12.9088	12.947	10.6501	10.525	10.4683	12.0118	12.0594	11.9618	13.112	13.0771	13.0617	10.9677	10.9965	10.9701	13.1248	13.1323	13.0816	13.3017	13.1998	13.1445	10.9788	10.9523	10.8631	12.8159	12.7162	12.6884	14.0672	14.045	13.9661
O96013	PAK4	Serine/threonine-protein kinase PAK 4	PAK4_HUMAN	UP000005640_9606-2022	9.73646	10.306	8.35458	10.2446	9.6531	10.1242	11.7207	11.6462	11.7841	9.85008	9.56299	9.57599	9.45046	9.07412	9.19136	11.8825	11.7848	11.9707	9.4548	8.97423	9.95702	9.54702	9.40084	9.40996	12.3388	12.2126	12.2654	8.96896	9.30458	9.08117	10.1552	10.0433	9.93616	12.8778	12.8429	12.7309
O96017	CHEK2	Serine/threonine-protein kinase Chk2	CHK2_HUMAN	UP000005640_9606-2022	9.30393	9.31721	7.03276	10.6247	10.1244	9.54809	9.64803	10.0616	10.2566	9.04529	8.87503	7.42493	9.2176	8.96318	9.14457	9.9884	9.7529	9.63317	10.4655	8.38818	9.63308	10.0283	9.47628	9.74467	10.4646	10.4895	10.4555	NaN	NaN	NaN	11.7362	11.5672	11.0719	11.0378	10.9443	10.8956
O96019	ACTL6A	Actin-like protein 6A	ACL6A_HUMAN	UP000005640_9606-2022	13.6423	13.7639	13.4935	14.8668	14.9019	14.9724	15.5415	15.5835	15.5651	13.7874	13.7186	13.8066	13.9249	13.9151	13.8597	15.717	15.7111	15.6775	13.291	13.2574	13.2534	14.2684	14.2061	14.1797	15.8587	15.8007	15.7708	13.995	13.8954	13.8021	14.9107	14.8471	14.8652	16.0328	16.0311	15.9913
O96028	NSD2	Histone-lysine N-methyltransferase NSD2	NSD2_HUMAN	UP000005640_9606-2022	8.35478	8.01089	7.77424	9.69002	9.80562	8.81466	11.3102	11.1084	11.2806	8.15375	8.6114	8.5978	9.77427	9.96909	10.0317	11.5239	11.3967	11.5184	9.48536	9.47327	8.624	10.2799	10.0836	10.1558	12.022	11.9896	11.899	10.5865	9.8046	10.1488	10.7279	10.5188	10.6574	13.232	13.2798	13.2635
P00338	LDHA	L-lactate dehydrogenase A chain	LDHA_HUMAN	UP000005640_9606-2022	17.4293	17.4236	17.378	18.2242	18.2588	18.2551	18.2065	18.2589	18.2764	17.6416	17.6277	17.6064	18.3846	18.3844	18.3431	18.252	18.2451	18.2397	17.9894	17.9525	17.9149	17.5373	17.514	17.5074	18.8213	18.8538	18.8539	17.0724	16.9668	16.956	18.3854	18.3676	18.3116	19.3379	19.3244	19.3061
P00367	GLUD1	Glutamate dehydrogenase 1, mitochondrial	DHE3_HUMAN	UP000005640_9606-2022	12.3008	12.5853	12.4359	13.7024	13.8192	13.8361	15.286	15.3291	15.3557	12.9688	12.9477	12.9725	13.7939	13.7009	13.7569	15.6216	15.5926	15.6066	13.0393	12.9375	12.9595	13.467	13.4879	13.4741	16.1064	16.0471	16.037	12.5157	12.5218	12.4663	13.5382	13.5496	13.5059	16.3749	16.3349	16.3157
P00374	DHFR	Dihydrofolate reductase	DYR_HUMAN	UP000005640_9606-2022	11.5423	11.8305	11.6984	13.5227	13.6919	13.7394	15.2072	15.2103	15.2362	13.1598	13.0173	13.0683	13.3346	13.1859	13.2131	15.4555	15.3845	15.4276	12.5669	12.5585	12.6308	13.9636	14.0618	14.0463	15.361	15.3188	15.3039	12.778	12.6612	12.6227	13.4335	13.3932	13.3035	15.2246	15.184	15.1331
P00387	CYB5R3	NADH-cytochrome b5 reductase 3	NB5R3_HUMAN	UP000005640_9606-2022	12.589	12.6688	12.6008	12.9499	12.8398	12.954	15.3874	15.4298	15.4946	12.6103	12.6019	12.56	14.1387	14.1079	14.0929	16.448	16.4249	16.3748	13.0721	12.8573	13.104	14.1893	14.1418	14.0631	16.6694	16.6381	16.6403	13.2103	13.104	13.1111	14.6554	14.5685	14.5277	15.6514	15.6285	15.6113
P00390	GSR	Glutathione reductase, mitochondrial	GSHR_HUMAN	UP000005640_9606-2022	13.4703	13.3842	13.4028	14.2644	14.1413	14.2642	15.4747	15.5092	15.5283	13.569	13.4891	13.4357	14.5174	14.4853	14.4991	15.8474	15.8342	15.8206	14.3082	14.2118	14.2518	14.4315	14.3852	14.3657	15.9353	15.8905	15.8661	14.3791	14.3235	14.2886	14.5608	14.4772	14.441	15.9013	15.8719	15.8723
P00395	MT-CO1	Cytochrome c oxidase subunit 1	COX1_HUMAN	UP000005640_9606-2022	11.6971	11.6336	11.5502	10.2664	12.6871	11.9797	8.9392	9.04708	8.89293	11.8142	11.8592	11.5606	12.5509	11.2982	12.6359	10.6004	10.3323	9.88821	11.7953	11.8673	11.4987	12.2051	12.3524	12.4237	10.7067	10.7797	10.623	11.7859	11.7968	11.7457	12.2419	12.5855	12.4729	8.26174	8.62236	7.36203
P00403	MT-CO2	Cytochrome c oxidase subunit 2	COX2_HUMAN	UP000005640_9606-2022	15.4285	15.3508	15.2185	12.7659	12.7985	12.9626	14.9239	14.9213	14.9156	15.9224	15.9028	15.9212	12.9107	12.8525	12.8615	15.6064	15.5572	15.5307	16.2504	16.2048	16.1845	13.1517	13.131	13.1185	15.8032	15.7868	15.849	12.879	12.7697	12.7608	12.8184	12.8053	12.761	15.4894	15.4581	15.4193
P00441	SOD1	Superoxide dismutase [Cu-Zn]	SODC_HUMAN	UP000005640_9606-2022	10.4418	10.0731	10.0374	12.5189	12.6267	12.6107	11.3413	11.3164	11.4853	11.4326	11.4768	11.2809	13.0677	13.1399	13.0728	12.1008	12.1313	12.0337	11.7741	11.715	11.6518	13.4506	13.394	13.3464	12.2298	12.1709	12.1422	13.0528	13.0104	13.0437	10.7076	10.8487	10.4912	14.2642	14.2409	14.2422
P00491	PNP	Purine nucleoside phosphorylase	PNPH_HUMAN	UP000005640_9606-2022	13.8296	13.9267	14.0694	14.9549	15.1823	15.0712	15.7882	15.8239	15.8533	13.6934	13.7788	13.7403	14.0083	13.9248	13.9298	16.3893	16.3791	16.3305	13.7706	13.7128	13.7204	13.6691	13.6423	13.559	16.6137	16.5658	16.5369	13.8944	13.8069	13.7623	13.9913	13.9272	13.8982	16.7355	16.7213	16.6949
P00492	HPRT1	Hypoxanthine-guanine phosphoribosyltransferase	HPRT_HUMAN	UP000005640_9606-2022	12.0128	11.6799	11.6506	12.9078	13.0627	13.0569	14.7831	14.8207	14.829	11.9782	11.86	11.8733	14.1404	14.0928	14.0293	15.3313	15.3176	15.3334	12.8301	12.7848	12.8124	14.2395	14.3107	14.1857	15.734	15.6785	15.6577	12.8374	12.7194	12.7931	14.7748	14.724	14.7213	16.2538	16.2321	16.1823
P00505	GOT2	Aspartate aminotransferase, mitochondrial	AATM_HUMAN	UP000005640_9606-2022	15.8942	15.9254	15.8552	16.2018	16.2942	16.2859	17.8799	17.9366	17.9348	15.5907	15.5553	15.5556	16.4553	16.4754	16.4534	18.0866	18.0521	18.0541	15.6224	15.5906	15.5498	16.0565	16.0559	16.0473	17.9625	17.9256	17.8952	15.9885	15.9398	15.9294	16.5419	16.463	16.4681	18.259	18.2249	18.2162
P00533	EGFR	Epidermal growth factor receptor	EGFR_HUMAN	UP000005640_9606-2022	12.5062	12.4959	11.9237	13.0773	13.1883	13.1837	14.9525	15.0233	15.0098	13.0508	13.0511	13.1253	13.3136	13.1779	13.2099	15.2607	15.2298	15.2053	12.9052	12.8091	12.8557	13.039	13.0444	13.0074	15.2857	15.2482	15.2324	12.9274	12.8796	12.8018	13.2756	13.2831	13.2248	15.6972	15.6851	15.6366
P00558	PGK1	Phosphoglycerate kinase 1	PGK1_HUMAN	UP000005640_9606-2022	15.5522	15.6409	15.6366	16.7453	16.8058	16.7726	18.5285	18.547	18.572	16.0687	16.0929	16.0473	17.0953	17.0848	17.0231	18.4345	18.4013	18.3908	16.119	16.0904	16.0819	17.4555	17.4123	17.3915	18.3599	18.3086	18.3021	16.5575	16.4996	16.4756	16.822	16.753	16.7221	18.31	18.3075	18.28
P00568	AK1	Adenylate kinase isoenzyme 1	KAD1_HUMAN	UP000005640_9606-2022	15.0413	15.1236	15.1871	15.6135	15.6042	15.6294	15.3996	15.4146	15.4121	13.9114	13.8484	13.8383	14.5447	14.482	14.4732	15.639	15.6182	15.6128	14.3463	14.3192	14.2612	14.7374	14.7381	14.6815	15.4403	15.3615	15.3311	15.1297	15.0138	15.015	15.1758	15.1761	15.1578	15.8943	15.907	15.8557
P00813	ADA	Adenosine deaminase	ADA_HUMAN	UP000005640_9606-2022	7.52673	7.06708	7.81406	9.30377	8.90566	8.85686	11.2085	11.3236	11.2614	8.27566	8.12808	8.05844	9.40819	9.50524	9.55898	11.727	11.6796	11.6748	8.77272	8.47038	8.4189	10.4188	10.4562	10.3832	12.0367	11.9912	11.9641	9.60324	9.32859	9.47315	10.8701	10.7375	10.6831	12.6225	12.4781	12.4168
P00846	MT-ATP6	ATP synthase subunit a	ATP6_HUMAN	UP000005640_9606-2022	11.4794	11.1873	11.2106	13.2667	13.1668	13.3093	15.6499	15.7223	15.701	12.436	12.4663	12.2948	13.7214	13.7882	13.7067	15.863	15.8546	15.8069	12.4492	12.4056	12.3229	13.2594	13.21	13.2222	14.8304	14.6736	14.6744	12.3787	12.3278	12.2902	13.202	13.2334	13.1726	14.4536	14.4525	14.3308
P00966	ASS1	Argininosuccinate synthase	ASSY_HUMAN	UP000005640_9606-2022	17.2809	17.2292	17.1887	17.9395	17.9558	17.9751	17.9301	17.919	17.9609	16.7936	16.7654	16.7326	17.1726	17.1624	17.1396	17.9882	17.9375	17.9386	16.6527	16.6291	16.6105	17.5179	17.485	17.4651	17.5966	17.5362	17.4983	17.0938	17.0562	17.0243	17.5729	17.5363	17.5047	18.6506	18.6242	18.5796
P01023	A2M	Alpha-2-macroglobulin	A2MG_HUMAN	UP000005640_9606-2022	14.0918	14.1852	14.0775	13.9714	14.1622	13.9492	15.3325	15.3388	15.4214	13.2494	13.2387	13.1882	13.8904	13.9429	13.927	15.894	15.8284	15.8267	13.3205	13.2049	13.3155	14.1808	14.1454	14.1633	15.8968	15.8741	15.8209	13.5313	13.4462	13.4888	14.2402	14.2479	14.1585	16.3064	16.326	16.2907
P01024	C3	Complement C3	CO3_HUMAN	UP000005640_9606-2022	11.8299	11.1802	12.0978	11.977	11.8437	12.0365	13.1552	13.223	13.3037	11.2631	11.71	11.313	12.1117	11.8886	11.8958	13.719	13.6545	13.7217	12.8826	12.656	12.6294	11.6952	11.6697	11.6276	13.7088	13.6331	13.6307	12.1156	11.7554	11.7582	12.5275	12.5102	12.4882	14.162	14.1998	14.1941
P01033	TIMP1	Metalloproteinase inhibitor 1	TIMP1_HUMAN	UP000005640_9606-2022	6.97114	5.21892	5.70888	8.80835	8.62347	7.97901	10.0273	10.1871	10.3026	8.49745	7.34319	7.42867	9.69928	9.56129	9.14356	10.9657	11.0317	10.8827	8.34994	7.76411	7.25662	10.3218	10.4484	10.2987	10.5832	10.5072	10.698	9.76114	9.12726	9.32685	10.3203	10.7794	10.6981	11.8656	11.8291	11.3972
P01034	CST3	Cystatin-C	CYTC_HUMAN	UP000005640_9606-2022	5.87321	6.82393	NaN	NaN	NaN	NaN	3.95309	7.39146	8.4175	NaN	5.85929	7.2028	8.72794	9.25266	9.16196	10.5798	10.384	10.2927	8.29655	7.08616	7.93181	9.49214	9.84722	8.8017	11.0643	11.0918	11.2737	8.63612	7.74649	8.60407	10.467	9.63762	9.57704	11.0737	11.1288	11.0822
P01106	MYC	Myc proto-oncogene protein	MYC_HUMAN	UP000005640_9606-2022	8.20553	8.2034	8.13242	9.39986	9.60668	9.40246	10.407	10.6083	10.7049	9.13093	8.5933	8.6082	8.13239	9.33867	8.32071	9.7985	9.69291	9.20357	8.5964	8.69672	6.63372	9.68851	9.58603	9.65477	10.0998	10.1249	10.2228	7.47369	7.30614	7.35312	8.38168	8.64435	8.69694	10.8621	11.0814	10.7916
P01111	NRAS	GTPase NRas	RASN_HUMAN	UP000005640_9606-2022	14.3047	14.3843	14.1955	13.4974	13.3649	13.0649	16.3423	16.3594	16.3782	12.5909	12.5793	12.5951	14.6021	14.7408	14.6667	14.0094	13.9787	13.9984	14.0733	14.0024	13.8396	13.2363	13.1335	13.1381	15.2437	15.2081	15.1649	14.0596	14.0878	13.9625	13.3838	13.207	13.1956	15.3806	15.4417	15.387
P01112	HRAS	GTPase HRas	RASH_HUMAN	UP000005640_9606-2022	9.28494	10.0259	9.68944	9.5729	9.63924	9.65758	10.9982	11.0603	10.8881	8.63852	8.69983	8.46647	8.45017	7.76749	7.78634	11.5437	11.6666	11.2534	9.51337	9.48909	8.72856	7.61728	8.1658	8.18546	11.6602	11.4122	11.0491	11.0484	10.2577	10.2315	6.8176	7.23345	6.22591	12.3441	12.0558	12.0035
P01116	KRAS	GTPase KRas	RASK_HUMAN	UP000005640_9606-2022	8.7068	7.94657	8.43361	10.1752	10.0856	9.69753	12.5678	12.6109	12.7446	10.7005	9.5057	9.7	11.8475	11.5855	11.3156	11.5448	11.5122	11.3939	10.3232	10.3623	10.1835	10.3583	10.3335	10.2197	10.965	11.0638	10.6909	10.7397	10.2258	10.3301	11.5454	11.6219	11.6267	14.4208	14.3505	14.2683
P01130	LDLR	Low-density lipoprotein receptor	LDLR_HUMAN	UP000005640_9606-2022	8.82105	8.92569	8.29605	9.1465	10.0684	9.6891	11.4191	11.3942	11.5759	9.27354	8.85638	9.09277	9.76787	9.5553	9.75606	11.7139	11.6595	11.6489	10.0036	10.5142	9.97479	10.9495	10.8771	10.8355	12.027	12.002	12.0266	8.96231	9.94165	9.4846	10.9398	10.7732	10.5957	12.566	12.5144	12.4611
P01137	TGFB1	Transforming growth factor beta-1 proprotein	TGFB1_HUMAN	UP000005640_9606-2022	5.14774	5.23096	3.44908	8.53228	8.37923	8.10291	9.88349	9.63714	10.0308	NaN	NaN	NaN	8.88571	7.76531	6.29036	7.83368	10.2425	9.26845	NaN	NaN	NaN	8.84677	8.75013	6.51067	9.52369	9.37742	9.0484	7.51478	7.00441	6.29934	8.19669	8.67683	8.51863	NaN	NaN	NaN
P01889	HLA-B	HLA class I histocompatibility antigen, B alpha chain	HLAB_HUMAN	UP000005640_9606-2022	13.5688	13.5851	13.2399	14.4975	14.377	14.3978	17.7277	17.7521	17.7401	13.9741	13.2204	13.3743	14.4781	14.4041	14.3955	17.9774	17.9264	17.9127	13.9462	13.9139	13.865	15.095	15.0843	15.0483	17.2557	17.2123	17.1722	13.6321	13.5548	13.5358	14.4934	14.4178	14.3609	17.7468	17.7005	17.6775
P02144	MB	Myoglobin	MYG_HUMAN	UP000005640_9606-2022	7.14991	7.78553	6.30925	7.77144	7.58483	7.3541	9.94074	9.90195	9.98957	7.11011	6.5493	7.16706	8.72633	7.99593	7.3529	10.8107	10.7813	10.7265	9.31255	9.91635	8.95395	8.91333	8.40418	8.04365	10.7398	10.8419	10.6774	10.1876	10.5681	10.2883	10.27	9.93807	10.1561	10.0691	10.1133	10.1581
P02458	COL2A1	Collagen alpha-1(II) chain	CO2A1_HUMAN	UP000005640_9606-2022	8.905	9.11133	8.21754	10.1668	10.2342	11.6318	10.1523	10.1323	9.87265	8.61697	10.592	8.67693	9.01861	3.52603	7.275	10.1802	11.0399	11.0394	10.5984	10.055	8.54247	11.2046	11.7495	11.3762	11.3624	11.558	11.2253	NaN	NaN	NaN	10.9836	11.4257	11.4618	NaN	NaN	NaN
P02545	LMNA	Prelamin-A/C	LMNA_HUMAN	UP000005640_9606-2022	16.8847	16.8837	16.8589	17.6841	17.7335	17.7391	19.2105	19.231	19.2637	16.8955	16.8909	16.8509	17.6504	17.6359	17.6227	19.6803	19.6653	19.6658	16.8603	16.8285	16.797	17.5509	17.5239	17.5057	19.9523	19.8923	19.8788	17.2813	17.2538	17.2198	18.1572	18.1163	18.0897	19.7921	19.7632	19.732
P02786	TFRC	Transferrin receptor protein 1	TFR1_HUMAN	UP000005640_9606-2022	16.0456	16.0243	16.0285	15.9628	15.9787	15.9821	18.329	18.3325	18.3189	15.2269	15.2111	15.2352	16.6314	16.5902	16.5869	18.3673	18.3423	18.3419	15.4389	15.4231	15.4007	16.3513	16.3101	16.2966	18.2444	18.195	18.1614	15.9232	15.8726	15.8541	16.4488	16.4026	16.3616	18.3144	18.3088	18.2602
P02794	FTH1	Ferritin heavy chain	FRIH_HUMAN	UP000005640_9606-2022	8.49605	9.18735	8.374	8.99658	9.05656	9.4887	11.6109	11.6584	11.6474	9.60249	9.53018	9.20751	10.7803	10.4066	10.7448	11.6509	11.4956	11.6443	10.1025	10.3272	8.9987	10.7251	10.8762	10.4129	12.4807	12.2544	12.3254	10.3469	10.4524	10.2412	10.6153	9.93007	10.2118	11.1084	11.1089	11.2856
P03905	MT-ND4	NADH-ubiquinone oxidoreductase chain 4	NU4M_HUMAN	UP000005640_9606-2022	10.6416	10.4072	9.73523	10.7204	10.9178	10.3595	11.2749	11.2274	11.5201	9.9826	10.1485	9.92014	11.4346	11.4978	11.3911	11.1889	11.0987	11.1149	9.83109	10.0005	9.86313	10.6476	10.782	10.6266	12.5083	12.4864	12.4137	10.956	10.5654	10.6144	12.3532	12.2588	12.1203	12.6472	12.6672	12.5959
P03915	MT-ND5	NADH-ubiquinone oxidoreductase chain 5	NU5M_HUMAN	UP000005640_9606-2022	4.55242	4.28262	NaN	6.75765	7.09803	6.2107	10.548	10.0789	10.4185	6.03489	5.21092	6.13169	7.69716	7.9435	7.83354	10.175	10.1682	10.159	7.88176	7.69788	6.73372	10.0153	10.0409	9.5135	10.139	10.3324	10.1655	8.10403	8.0384	7.93045	9.13189	9.22013	9.2728	9.9128	10.0312	10.0971
P04004	VTN	Vitronectin	VTNC_HUMAN	UP000005640_9606-2022	9.83743	7.42293	8.83302	10.1942	9.50056	7.73498	11.0172	11.0811	10.8621	10.3352	9.9501	9.97251	9.69389	10.0001	9.16803	11.0493	10.9586	10.9702	9.01829	8.89788	8.89048	8.81564	8.66688	8.44703	11.3029	11.3233	11.2778	7.82976	8.58237	7.94176	10.2271	10.1798	10.1919	14.1537	14.1142	14.0189
P04040	CAT	Catalase	CATA_HUMAN	UP000005640_9606-2022	13.7788	13.8472	13.8164	14.233	14.2076	14.1769	16.6685	16.6576	16.6894	13.8202	13.7041	13.69	14.8029	14.7344	14.7729	16.8418	16.8435	16.8047	13.8637	13.8112	13.7543	15.059	15.0027	14.9787	17.0193	16.9523	16.9328	14.4581	14.4287	14.4131	15.1021	15.0752	15.0189	16.5675	16.5615	16.5225
P04049	RAF1	RAF proto-oncogene serine/threonine-protein kinase	RAF1_HUMAN	UP000005640_9606-2022	10.18	10.3335	9.54095	11.0679	10.8909	11.3121	14.2161	14.3061	14.3115	10.2022	10.3249	10.2556	11.691	11.5749	11.7868	14.3555	14.3505	14.3034	10.8553	10.4629	10.7128	12.2924	11.8931	12.203	14.1819	14.1756	14.1388	11.3541	11.4919	11.0713	12.5381	12.3473	12.3876	14.3488	14.3705	14.2702
P04062	GBA	Lysosomal acid glucosylceramidase	GLCM_HUMAN	UP000005640_9606-2022	12.0748	11.9604	11.8183	12.6507	12.9586	12.913	14.5712	14.5036	14.6438	11.2561	11.1952	11.2762	12.6897	12.7349	12.7026	14.891	14.778	14.7814	12.6665	12.5195	12.5785	13.5431	13.5611	13.5267	15.6274	15.5299	15.491	12.4026	12.3766	12.1527	13.6241	13.5638	13.5636	15.6994	15.6565	15.69
P04075	ALDOA	Fructose-bisphosphate aldolase A	ALDOA_HUMAN	UP000005640_9606-2022	17.5241	17.5009	17.5216	17.574	17.6413	17.6224	19.4321	19.4124	19.449	16.6882	16.6879	16.6838	17.4401	17.4139	17.4001	19.331	19.3058	19.3252	16.6451	16.6113	16.5967	17.9771	17.9548	17.9492	19.4752	19.4304	19.4129	17.4605	17.4272	17.412	18.0029	17.9516	17.9305	19.8627	19.8322	19.8126
P04080	CSTB	Cystatin-B	CYTB_HUMAN	UP000005640_9606-2022	14.2388	14.1763	14.28	15.0208	15.0834	15.0381	17.2773	17.3529	17.3117	14.8456	14.9041	14.7997	14.8007	14.8063	14.7163	17.3823	17.3616	17.3523	15.4683	15.4405	15.4104	15.0793	15.0517	15.0369	17.1361	17.0907	17.0758	15.4673	15.449	15.3728	15.8667	15.8004	15.7683	17.0453	17.0167	17.0365
P04083	ANXA1	Annexin A1	ANXA1_HUMAN	UP000005640_9606-2022	14.0851	14.2426	14.0894	15.7461	15.7359	15.7634	16.0025	16.0222	16.0569	14.9411	14.9027	14.8906	15.0827	15.0716	15.0429	16.6629	16.6482	16.6375	14.3667	14.3414	14.3072	15.5888	15.5662	15.5203	16.565	16.4751	16.4433	14.3714	14.3212	14.2759	15.1694	15.1425	15.0825	16.8111	16.8091	16.778
P04114	APOB	Apolipoprotein B-100	APOB_HUMAN	UP000005640_9606-2022	5.69258	8.1929	7.80498	10.9618	10.8763	11.1257	13.573	13.4893	13.5563	10.7654	11.1705	10.9798	11.2039	11.0291	11.1623	13.9211	13.8607	13.9095	10.5713	10.3378	10.4274	12.2355	12.1584	12.0175	12.5558	12.4442	12.3597	10.8407	10.7187	10.6563	12.1878	12.0437	11.9697	14.5793	14.4426	14.4997
P04150	NR3C1	Glucocorticoid receptor	GCR_HUMAN	UP000005640_9606-2022	9.17038	10.3105	7.77992	10.2179	10.7126	10.7306	12.2846	12.401	12.3526	9.52528	9.42824	9.69565	10.5998	10.8066	10.4937	13.5101	13.4889	13.4827	10.6208	10.444	10.4513	10.9443	10.8569	10.7252	12.4987	12.4877	12.4433	11.1146	11.0798	10.8159	11.4223	11.249	11.2626	13.5096	13.4166	13.2652
P04156	PRNP	Major prion protein	PRIO_HUMAN	UP000005640_9606-2022	11.2028	10.7428	10.7891	10.8644	10.7727	10.7782	11.4817	11.9661	11.8291	9.76654	9.45482	9.88782	10.3917	10.1156	10.4071	10.9101	10.6685	10.9106	9.24086	8.79407	8.97377	11.4217	11.4609	11.2513	11.2796	11.1396	11.069	9.77196	9.82033	9.71804	10.8073	10.7358	11.0416	12.073	12.0154	11.8771
P04179	SOD2	Superoxide dismutase [Mn], mitochondrial	SODM_HUMAN	UP000005640_9606-2022	14.1766	14.0382	14.1839	12.6274	12.643	12.6921	14.7369	14.7197	14.7655	13.3311	13.1672	13.0766	13.0145	12.9684	13.0062	15.3078	15.2398	15.2057	12.79	12.6911	12.7265	12.454	12.456	12.4335	15.6953	15.5973	15.5837	14.032	14.036	13.9678	13.3187	13.2346	13.1957	15.6695	15.6473	15.6142
P04181	OAT	Ornithine aminotransferase, mitochondrial	OAT_HUMAN	UP000005640_9606-2022	14.3873	14.3896	14.3368	15.2051	15.1925	15.2198	16.1247	16.1592	16.2105	13.6831	13.8005	13.7738	14.6221	14.6495	14.6105	17.1993	17.1235	17.1232	14.6774	14.5863	14.5387	14.3283	14.2654	14.291	16.9248	16.8655	16.8397	13.7913	13.6976	13.6681	14.1904	14.138	14.1274	16.8035	16.788	16.7679
P04183	TK1	Thymidine kinase, cytosolic	KITH_HUMAN	UP000005640_9606-2022	11.2487	9.57602	7.98537	10.4957	10.3275	10.6001	12.3572	12.4148	12.5258	10.3156	9.83956	10.2321	10.8273	10.7887	10.7063	12.6839	12.7113	12.5952	10.1461	10.1807	9.92382	11.1432	10.9325	11.0362	13.0943	13.0353	12.9729	9.93992	9.94487	9.79573	11.5886	11.6042	11.5169	12.9404	12.9801	12.9356
P04264	KRT1	Keratin, type II cytoskeletal 1	K2C1_HUMAN	UP000005640_9606-2022	9.13967	7.92193	8.65634	10.1058	10	10.472	12.2854	12.4377	12.3395	9.12738	9.28421	8.84054	10.5	10.2269	10.2617	12.6186	12.5968	12.5536	9.90962	9.84418	9.27915	9.63321	10.0023	10.1366	13.0618	12.9946	13.0503	10.0468	10.122	10.0575	10.5205	10.4538	10.4799	12.8939	12.8062	12.7751
P04406	GAPDH	Glyceraldehyde-3-phosphate dehydrogenase	G3P_HUMAN	UP000005640_9606-2022	17.6163	17.8414	17.9554	18.5755	18.6246	18.633	20.4661	20.4807	20.4943	16.8545	16.9034	16.9339	18.5653	18.5335	18.5065	20.4564	20.4531	20.4245	17.7626	17.7323	17.7509	18.7435	18.7355	18.6841	20.6357	20.5948	20.5568	18.2815	18.2796	18.2661	19.4057	19.3705	19.3238	21.0641	21.0383	20.9978
P04439	HLA-A	HLA class I histocompatibility antigen, A alpha chain	HLAA_HUMAN	UP000005640_9606-2022	14.3811	14.2288	14.2255	13.7007	13.2792	13.6095	18.4905	18.5042	18.5032	13.5733	13.5574	13.4871	13.4316	13.354	13.3833	18.6122	18.5351	18.5477	11.8877	11.95	11.9123	15.2022	15.1948	15.2282	14.9512	14.8751	14.8824	12.8317	12.8008	12.7806	15.3082	15.2404	15.2735	17.3516	17.3075	17.2429
P04626	ERBB2	Receptor tyrosine-protein kinase erbB-2	ERBB2_HUMAN	UP000005640_9606-2022	NaN	NaN	4.47537	8.37392	8.3842	8.61399	10.6702	10.8998	10.5634	7.40775	7.60875	7.72693	9.50761	9.17363	8.71971	10.4325	10.2528	10.1922	8.55394	8.02508	7.87955	10.192	9.95224	10.4991	11.4703	11.3998	11.5401	10.8947	10.4624	10.701	11.1947	11.1003	10.8367	10.7326	10.7688	10.521
P04632	CAPNS1	Calpain small subunit 1	CPNS1_HUMAN	UP000005640_9606-2022	12.4145	12.3605	12.6825	13.3761	13.3433	13.5696	14.5728	14.7029	14.5926	13.0896	12.9192	12.6826	13.1072	12.8919	13.0521	14.9403	14.964	14.8053	12.8805	12.9088	12.687	12.964	12.7772	12.8265	15.3983	15.347	15.306	13.0939	13.1102	13.0377	13.0742	12.9926	12.9357	15.7972	15.7797	15.7124
P04792	HSPB1	Heat shock protein beta-1	HSPB1_HUMAN	UP000005640_9606-2022	16.318	16.3045	16.3544	17.1652	17.2152	17.1796	17.7651	17.8232	17.8369	16.763	16.7328	16.7318	16.9701	16.9445	16.9193	18.1868	18.1359	18.0919	15.3034	15.3023	15.289	16.6784	16.6461	16.6043	18.32	18.2331	18.2137	15.7889	15.7639	15.7134	16.3381	16.2879	16.2297	18.7883	18.7301	18.7206
P04818	TYMS	Thymidylate synthase	TYSY_HUMAN	UP000005640_9606-2022	13.7556	13.6205	13.3868	13.3001	13.3562	13.3722	15.8829	15.9464	15.989	13.4832	13.547	13.4808	13.4557	13.6333	13.5728	16.781	16.7575	16.7369	13.3304	13.1957	13.258	13.8325	13.8542	13.7779	16.9831	16.9315	16.8877	13.1032	12.9148	12.9122	13.9694	14.0022	13.908	16.5199	16.4903	16.4811
P04843	RPN1	Dolichyl-diphosphooligosaccharide--protein glycosyltransferase subunit 1	RPN1_HUMAN	UP000005640_9606-2022	14.6471	14.7272	14.6671	15.5474	15.7085	15.7228	16.75	16.7939	16.8023	14.5427	14.5241	14.572	14.7358	14.7324	14.7288	17.2473	17.2331	17.2231	14.2858	14.2405	14.2531	15.258	15.2527	15.2204	17.3601	17.3112	17.287	14.2187	14.1868	14.1418	15.3248	15.2994	15.2683	17.2769	17.249	17.2454
P04844	RPN2	Dolichyl-diphosphooligosaccharide--protein glycosyltransferase subunit 2	RPN2_HUMAN	UP000005640_9606-2022	12.7245	12.9074	12.8621	13.6243	13.6527	13.6476	15.0547	15.0771	15.112	12.9061	12.8529	12.8464	13.6748	13.6141	13.6818	15.5587	15.567	15.5085	12.2219	12.2728	12.1568	13.9078	13.9287	13.8861	15.8257	15.7694	15.7512	12.7443	12.7288	12.7332	13.8503	13.7982	13.7601	15.7608	15.7506	15.7095
P04899	GNAI2	Guanine nucleotide-binding protein G(i) subunit alpha-2	GNAI2_HUMAN	UP000005640_9606-2022	12.9284	12.9128	12.9372	15.1484	15.0759	15.0321	15.8125	15.9017	15.9708	14.1054	14.1209	14.0709	14.9819	14.9457	14.9257	16.0066	15.9184	15.9	13.7738	13.7755	13.7227	15.651	15.6072	15.5983	16.1207	16.063	16.0193	14.4878	14.445	14.4265	14.6371	14.6075	14.4984	16.4975	16.5114	16.4101
P04920	SLC4A2	Anion exchange protein 2	B3A2_HUMAN	UP000005640_9606-2022	8.43086	8.39691	8.48875	9.9914	9.77293	9.94755	11.1856	11.1701	11.3039	9.75469	9.52877	9.70194	10.2096	9.92179	10.0953	11.3624	11.0433	11.316	9.59865	9.63886	9.63182	10.7164	10.7871	10.7365	10.7217	10.6825	10.6451	11.2862	10.6803	10.6676	11.9357	11.9266	11.8601	11.759	11.821	11.8031
P05023	ATP1A1	Sodium/potassium-transporting ATPase subunit alpha-1	AT1A1_HUMAN	UP000005640_9606-2022	14.8698	14.8415	14.834	15.9245	15.9731	15.964	16.6956	16.712	16.7369	14.6947	14.7175	14.6502	15.1489	15.1281	15.1343	16.9635	16.9533	16.9449	15.0876	15.0696	15.0438	16.077	16.04	16.0157	17.0778	17.0492	17.0238	14.9936	14.977	14.9341	15.7148	15.6884	15.6215	17.3937	17.3529	17.3231
P05026	ATP1B1	Sodium/potassium-transporting ATPase subunit beta-1	AT1B1_HUMAN	UP000005640_9606-2022	13.3424	13.4897	13.4837	13.4514	13.605	13.5857	15.3153	15.364	15.3673	12.4993	12.5085	12.5972	14.5726	14.527	14.4876	14.6572	14.5737	14.5814	12.7684	12.6908	12.8619	13.9581	13.9551	13.7396	15.2064	15.1613	15.142	12.5629	12.5028	12.5106	13.5746	13.5659	13.4984	15.1538	15.0126	14.9877
P05067	APP	Amyloid-beta precursor protein	A4_HUMAN	UP000005640_9606-2022	8.03971	8.60526	7.9719	8.50903	9.15944	8.29586	10.7691	10.8235	10.9921	7.78167	8.68853	7.57425	8.9669	8.93381	8.26098	11.5557	11.4577	11.41	7.31856	7.15847	7.27534	9.41526	9.54157	9.6035	11.204	11.3431	11.1766	8.46967	8.54636	8.14163	10.0179	9.57069	9.47181	11.5901	11.448	11.5328
P05107;P26010	ITGB2;ITGB7	Integrin beta-2;Integrin beta-7	ITB2_HUMAN;ITB7_HUMAN	UP000005640_9606-2022	5.68834	5.17974	7.1166	10.2813	9.98394	10.0542	12.5383	12.4016	12.3876	8.98149	9.21543	9.71765	NaN	NaN	NaN	13.0096	13.1266	13.0342	9.67123	9.8475	9.3306	11.0527	11.0415	10.8404	NaN	NaN	NaN	9.69224	9.88467	9.91294	11.0859	11.1361	10.8532	12.914	12.8844	12.8576
P05114	HMGN1	Non-histone chromosomal protein HMG-14	HMGN1_HUMAN	UP000005640_9606-2022	12.7567	13.5983	11.8464	NaN	NaN	NaN	13.0549	13.22	13.7211	8.47255	7.93722	6.74537	10.3313	9.57752	10.1672	12.543	10.8777	10.9679	NaN	NaN	NaN	9.7738	9.82811	9.66925	12.4521	12.6925	12.7616	NaN	NaN	NaN	9.91244	9.45984	9.58711	12.1536	12.5792	12.2427
P05141	SLC25A5	ADP/ATP translocase 2	ADT2_HUMAN	UP000005640_9606-2022	16.2939	16.2794	16.2593	17.2044	17.275	17.2958	18.1123	18.1523	18.1517	16.1335	16.172	16.1262	16.6443	16.629	16.6021	17.7348	17.7364	17.7201	16.995	16.9565	16.9608	16.6164	16.5924	16.5557	17.831	17.8048	17.7792	15.9113	15.8847	15.831	17.1323	17.0912	17.0717	18.1504	18.1393	18.1242
P05161	ISG15	Ubiquitin-like protein ISG15	ISG15_HUMAN	UP000005640_9606-2022	12.6662	12.7206	12.7094	12.8566	12.7977	12.6957	15.1953	15.2413	15.2335	12.4838	12.5313	12.4003	13.3666	13.3601	13.2213	15.5659	15.5082	15.5232	12.1489	12.1737	12.0929	13.6574	13.6542	13.6331	15.9643	15.9028	15.8872	12.7015	12.6931	12.6432	13.242	13.1967	13.1473	15.1311	15.1119	15.1124
P05165	PCCA	Propionyl-CoA carboxylase alpha chain, mitochondrial	PCCA_HUMAN	UP000005640_9606-2022	9.54792	8.90002	7.70361	9.96074	9.72885	9.9938	11.3307	11.079	11.1741	8.66519	8.58876	8.94462	10.4933	10.1048	10.1156	11.9391	12.0413	11.9079	9.37438	8.89807	9.06622	10.9787	10.792	10.8035	12.3452	12.2809	12.2148	9.5862	9.14675	9.35667	10.9815	10.737	10.8131	12.8912	12.8183	12.824
P05166	PCCB	Propionyl-CoA carboxylase beta chain, mitochondrial	PCCB_HUMAN	UP000005640_9606-2022	9.39484	8.34127	8.5812	11.1128	11.1395	11.0267	11.9603	12.1236	11.9833	11.3896	11.0387	10.8774	10.7837	10.5921	10.4387	11.9901	12.017	11.9939	9.61673	9.81755	9.74383	10.5444	10.8173	10.687	12.0997	12.0466	11.9914	9.72475	9.74055	9.76865	10.6788	10.6367	10.3278	11.8955	11.7953	11.861
P05187	ALPP	Alkaline phosphatase, placental type	PPB1_HUMAN	UP000005640_9606-2022	16.2739	16.2401	16.2809	16.5006	16.531	16.4556	16.7141	16.6519	16.7095	16.1369	16.1181	16.1026	16.7831	16.7773	16.7644	17.2562	17.2273	17.2426	15.9722	15.9236	15.9024	16.9466	16.8919	16.8885	17.4479	17.4011	17.3722	16.2361	16.1675	16.1312	17.0318	16.984	16.9456	17.7226	17.7041	17.6615
P05198	EIF2S1	Eukaryotic translation initiation factor 2 subunit 1	IF2A_HUMAN	UP000005640_9606-2022	14.8564	14.9722	14.9218	15.7503	15.8408	15.8075	16.8894	16.889	16.9317	15.1743	15.1679	15.0842	15.62	15.6149	15.5917	17.3782	17.3404	17.3419	14.7603	14.7149	14.7133	15.7338	15.7011	15.6889	17.3102	17.2405	17.2214	14.8915	14.8662	14.8339	15.808	15.7954	15.7657	17.2988	17.2595	17.2262
P05362	ICAM1	Intercellular adhesion molecule 1	ICAM1_HUMAN	UP000005640_9606-2022	11.7581	11.8906	11.7373	13.475	13.5922	13.5618	13.6155	13.5468	13.7373	12.9238	12.8679	12.7838	13.1646	13.187	13.1978	14.1092	14.1031	14.0585	12.9364	12.8558	12.7774	13.0459	12.9744	12.977	14.4852	14.4308	14.3962	12.5954	12.5317	12.4737	12.0192	12.0328	12.0109	14.7819	14.751	14.7065
P05387	RPLP2	60S acidic ribosomal protein P2	RLA2_HUMAN	UP000005640_9606-2022	14.525	14.4788	14.5084	17.0435	17.0388	16.944	19.5209	19.5707	19.5816	14.3058	14.3712	14.3502	17.2591	17.2441	17.2339	19.254	19.2881	19.2972	15.4231	15.4997	15.4837	17.1732	17.1271	17.0799	19.072	19.0048	18.9957	16.0564	16.0441	15.9942	16.9817	16.9326	16.877	18.9568	18.9369	18.905
P05388	RPLP0	60S acidic ribosomal protein P0	RLA0_HUMAN	UP000005640_9606-2022	15.1405	15.0418	14.9527	16.925	16.9223	16.8691	17.7912	17.8629	17.8787	16.0048	15.9863	15.9128	16.487	16.5002	16.4964	17.7976	17.8102	17.7644	16.134	16.103	16.0758	15.8784	15.8631	15.8439	17.3432	17.2751	17.2508	16.5248	16.4703	16.4227	15.7506	15.7365	15.7016	17.7526	17.713	17.6909
P05413	FABP3	Fatty acid-binding protein, heart	FABPH_HUMAN	UP000005640_9606-2022	11.5843	11.7064	11.445	11.6757	11.2884	11.8095	13.1159	13.0861	13.1741	10.4972	10.5725	10.4966	11.6652	11.5428	11.5326	12.2748	12.2697	12.1192	10.5945	10.4827	10.4127	11.2556	11.2852	11.3079	12.5809	12.5221	12.4948	10.9436	10.9542	10.9116	10.7684	10.7404	10.6464	12.6897	12.6262	12.562
P05455	SSB	Lupus La protein	LA_HUMAN	UP000005640_9606-2022	16.873	16.8065	16.7056	15.7268	15.8037	15.7211	16.7297	16.7973	16.7868	14.8836	14.8317	14.8709	14.5416	14.5393	14.5494	17.3955	17.4304	17.3979	14.3828	14.3061	14.3001	15.2366	15.2431	15.224	17.6833	17.6009	17.5865	14.2677	14.2151	14.2031	15.316	15.3043	15.2583	17.6965	17.6847	17.6472
P05549	TFAP2A	Transcription factor AP-2-alpha	AP2A_HUMAN	UP000005640_9606-2022	10.5004	9.57497	9.80235	10.7222	10.5952	10.8479	11.5234	11.5256	11.6294	10.2986	10.6649	10.3405	11.796	11.8934	11.7099	12.2537	12.2446	12.228	10.4264	10.2659	10.3298	12.5138	12.4539	12.5121	12.8635	12.8163	12.7719	10.8038	10.8588	10.524	12.0924	12.1255	12.1706	12.825	12.9361	12.8924
P05556	ITGB1	Integrin beta-1	ITB1_HUMAN	UP000005640_9606-2022	14.2832	14.2682	14.2389	14.3797	14.4017	14.4936	16.535	16.5958	16.64	13.5389	13.5403	13.5771	14.6987	14.6094	14.6474	16.4001	16.3784	16.3779	14.1975	14.1408	14.1689	15.0658	15.0374	15.0271	16.925	16.8859	16.8591	14.435	14.4262	14.3841	15.733	15.6738	15.6361	17.0941	17.0531	17.0485
P05783	KRT18	Keratin, type I cytoskeletal 18	K1C18_HUMAN	UP000005640_9606-2022	18.9919	18.971	18.9662	19.2418	19.2938	19.2727	20.1238	20.1506	20.1682	18.4792	18.4648	18.4478	19.4574	19.4628	19.4597	19.5462	19.5477	19.5429	17.8223	17.8145	17.804	19.0255	19.009	18.9995	19.4529	19.4139	19.4071	17.797	17.7686	17.7523	18.8403	18.8171	18.7768	20.0662	20.0533	20.0213
P05997	COL5A2	Collagen alpha-2(V) chain	CO5A2_HUMAN	UP000005640_9606-2022	9.83954	9.73704	8.66094	9.7506	9.46653	9.35261	11.1818	11.315	11.1167	9.96065	9.27655	9.71878	9.42841	9.10513	9.77033	11.1818	11.2077	11.2388	8.3684	8.7989	8.8063	9.42293	9.32643	9.30581	12.4776	12.3669	12.4087	8.89802	9.02255	8.61645	10.5347	10.6096	9.96218	12.657	12.6617	12.5616
P06132	UROD	Uroporphyrinogen decarboxylase	DCUP_HUMAN	UP000005640_9606-2022	9.6692	7.705	8.76325	10.4406	10.2816	10.4432	12.6113	12.6766	12.6007	10.5124	10.3386	10.161	11.3942	11.2723	11.1789	12.6219	12.5634	12.5647	9.73324	9.30114	9.43361	11.7519	11.6485	11.6488	13.1261	13.1011	13.0924	10.1762	10.1321	10.1232	11.5958	11.4939	11.3441	13.5944	13.5634	13.529
P06241	FYN	Tyrosine-protein kinase Fyn	FYN_HUMAN	UP000005640_9606-2022	7.33247	6.00497	6.279	8.95237	8.25241	8.0463	9.90786	9.53212	9.63316	7.79654	7.83332	6.70546	8.45421	8.62968	8.66112	10.5325	10.4999	10.3636	8.22482	7.85616	7.90397	10.3126	10.0873	10.0335	9.98816	9.9538	9.80663	9.80627	9.77036	9.74329	10.1645	10.1126	10.1708	10.5683	9.9194	9.61831
P06280	GLA	Alpha-galactosidase A	AGAL_HUMAN	UP000005640_9606-2022	9.11326	9.42053	8.95817	11.2134	11.1102	11.3662	13.3144	13.5432	13.384	10.0822	10.1086	10.0279	10.88	10.7526	10.4883	14.8047	14.6714	14.7459	11.3972	11.3531	11.2144	11.9451	11.8982	11.8953	13.878	13.854	13.795	10.5965	10.6348	10.2904	11.9118	12.0071	11.8809	14.5572	14.4655	14.5535
P06396	GSN	Gelsolin	GELS_HUMAN	UP000005640_9606-2022	9.92934	10.421	9.78315	11.8786	11.8459	11.921	12.0344	12.0409	11.9395	11.0397	11.3939	11.2492	11.523	11.3112	11.4332	12.1371	12.1712	12.028	11.579	11.4375	11.4038	11.5456	11.6035	11.4984	13.0642	13.0287	13.0217	11.2785	11.2152	11.1295	11.5414	11.4989	11.5874	13.3615	13.3674	13.2892
P06454	PTMA	Prothymosin alpha	PTMA_HUMAN	UP000005640_9606-2022	15.8269	15.6958	15.9637	17.7452	17.7308	17.8309	16.3423	16.3325	16.2832	17.2531	16.9978	16.9458	15.4076	15.4658	15.4536	14.6379	14.6786	14.5688	17.4371	17.2251	17.2881	15.8402	15.8524	15.8533	14.7089	14.6672	14.6508	17.3905	17.3428	17.3409	16.4002	16.3242	16.3216	16.0111	15.7428	15.7977
P06493	CDK1	Cyclin-dependent kinase 1	CDK1_HUMAN	UP000005640_9606-2022	15.4434	15.5238	15.5328	15.481	15.5354	15.5681	17.6418	17.6921	17.708	15.5041	15.471	15.4442	15.4484	15.4763	15.4057	18.1587	18.1736	18.1569	15.5735	15.4806	15.4381	16.6834	16.6186	16.5861	18.261	18.2078	18.1772	15.6049	15.4576	15.507	16.0599	16.0431	16.0121	18.2351	18.2132	18.1669
P06576	ATP5F1B	ATP synthase subunit beta, mitochondrial	ATPB_HUMAN	UP000005640_9606-2022	17.2429	17.2786	17.3082	16.6334	16.6421	16.6607	19.5935	19.6163	19.6173	17.3602	17.3815	17.3395	16.6713	16.677	16.6434	19.575	19.5273	19.5098	17.5037	17.4678	17.4409	16.9551	16.9365	16.891	19.6136	19.5664	19.5356	17.3932	17.327	17.3208	17.299	17.2556	17.204	19.9667	19.94	19.941
P06703	S100A6	Protein S100-A6	S10A6_HUMAN	UP000005640_9606-2022	16.3186	16.3364	16.2355	17.1058	17.2133	17.1365	17.4736	17.532	17.5087	15.5153	15.4864	15.4501	15.7915	15.7738	15.7205	19.407	19.4659	19.5105	15.7783	15.6992	15.6835	16.5418	16.4487	16.4577	18.547	18.4821	18.4765	14.7826	14.7158	14.7172	16.3576	16.2094	16.1976	18.1166	18.1143	18.1001
P06730	EIF4E	Eukaryotic translation initiation factor 4E	IF4E_HUMAN	UP000005640_9606-2022	12.3547	11.9235	12.2512	13.1295	13.1166	13.0825	14.6526	14.7376	14.6432	12.1451	12.3552	11.9722	13.9005	13.7924	13.8222	15.3146	15.2663	15.2729	13.0008	12.7712	12.7477	12.7957	12.7339	12.6808	15.4667	15.4767	15.4234	12.6903	12.7762	12.6395	13.5145	13.4623	13.4264	15.3533	15.3268	15.3315
P06733	ENO1	Alpha-enolase	ENOA_HUMAN	UP000005640_9606-2022	17.7952	17.8087	17.8002	18.446	18.505	18.4928	20.7699	20.7638	20.7893	17.6202	17.6392	17.6264	17.3307	17.3633	17.3249	20.4756	20.4567	20.4337	17.9728	17.9568	17.9474	17.5872	17.5371	17.5395	20.1805	20.1268	20.0879	17.2906	17.2667	17.2181	17.7885	17.7667	17.7262	20.7123	20.6718	20.6506
P06737	PYGL	Glycogen phosphorylase, liver form	PYGL_HUMAN	UP000005640_9606-2022	12.1023	12.3954	12.2488	12.8631	13.0458	12.9824	15.1719	15.2284	15.2309	12.1149	12.0661	12.1441	12.9341	12.9588	12.9486	15.1964	15.1714	15.1567	12.5354	12.6685	12.5701	13.1942	13.0746	13.1205	15.5688	15.5305	15.4868	12.1857	12.1896	12.1913	13.4537	13.411	13.337	15.8581	15.8526	15.8485
P06744	GPI	Glucose-6-phosphate isomerase	G6PI_HUMAN	UP000005640_9606-2022	16.7587	16.7547	16.7752	17.1197	17.1583	17.1628	18.0164	18.0563	18.0609	16.302	16.2949	16.2553	17.1064	17.1135	17.0954	18.1391	18.0883	18.1083	16.3769	16.342	16.3419	17.4447	17.4017	17.3859	18.6636	18.6171	18.5838	16.2545	16.1883	16.1618	17.7167	17.6783	17.6628	18.8202	18.8091	18.7523
P06748	NPM1	Nucleophosmin	NPM_HUMAN	UP000005640_9606-2022	15.477	15.4264	15.3159	16.7939	16.8364	16.8355	17.4035	17.437	17.4351	15.75	15.6834	15.6228	16.6331	16.6324	16.6274	17.8101	17.8008	17.7656	14.861	14.8046	14.7317	16.9687	16.9534	16.9374	17.5377	17.4807	17.4497	16.0924	16.0613	16.0357	16.8397	16.8029	16.8013	18.2005	18.1964	18.1453
P06753	TPM3	Tropomyosin alpha-3 chain	TPM3_HUMAN	UP000005640_9606-2022	12.9459	12.7883	13.3471	14.3564	14.3557	14.3207	15.009	15.2001	15.1549	12.3217	12.2561	12.3301	14.5743	14.5506	14.5184	17.2916	17.3489	17.3159	14.5204	14.2634	14.3642	14.634	14.6327	14.6313	15.611	15.7014	15.7259	14.0324	14.0354	14.0423	14.067	13.9505	14.0328	16.2097	16.1838	16.1785
P06756	ITGAV	Integrin alpha-V	ITAV_HUMAN	UP000005640_9606-2022	11.5459	11.8113	11.6818	12.3376	12.6723	12.4012	14.0677	14.0775	14.1071	11.3091	11.3486	11.2242	12.3161	12.2897	12.3664	14.5021	14.5271	14.4904	11.2606	11.2688	11.176	12.324	12.2572	12.1649	14.9185	14.8562	14.869	12.2216	12.1738	12.145	12.8485	12.7576	12.6593	15.0897	15.1028	15.0652
P06865	HEXA	Beta-hexosaminidase subunit alpha	HEXA_HUMAN	UP000005640_9606-2022	11.4595	11.9184	11.7031	12.7055	12.5959	12.6063	15.134	15.1764	15.1934	12.8673	12.6309	12.8928	12.9833	13.0158	13.0375	14.5506	14.5939	14.5215	11.9949	11.7736	11.6882	12.56	12.64	12.6912	14.7265	14.7389	14.6816	11.4799	11.3342	11.2837	12.5604	12.5838	12.5985	14.2969	14.398	14.234
P07093	SERPINE2	Glia-derived nexin	GDN_HUMAN	UP000005640_9606-2022	6.87306	3.38702	7.89621	8.3463	8.63361	8.86692	10.6195	10.6731	10.521	8.41696	8.82265	7.38863	8.26342	8.08552	8.69904	11.2346	11.3	11.1814	7.20689	5.86322	6.62496	9.14468	8.85974	8.88462	11.524	11.3938	11.279	8.03989	7.85873	8.25	9.61999	9.64747	9.59842	12.2226	12.4405	12.3215
P07099	EPHX1	Epoxide hydrolase 1	HYEP_HUMAN	UP000005640_9606-2022	10.8877	10.8737	10.5064	12.7047	12.9742	12.8674	13.3449	13.5023	13.4335	11.6942	11.8748	11.7766	12.5017	12.366	12.2055	13.3108	13.2939	13.2421	12.2387	12.1208	12.0524	12.3829	12.3047	12.4057	13.2799	13.2355	13.1987	11.9449	11.9218	11.7232	12.6471	12.5067	12.5745	13.7824	13.7802	13.7199
P07108	DBI	Acyl-CoA-binding protein	ACBP_HUMAN	UP000005640_9606-2022	11.7653	11.704	11.478	12.8706	13.0167	13.1055	15.4231	15.362	15.4587	12.5663	12.4515	12.4378	13.3294	13.2582	13.2669	16.1469	16.1279	16.1359	12.1525	12.0726	12.0311	13.739	13.756	13.6823	16.1337	16.0483	16.0577	13.1372	12.9826	12.992	13.931	13.8743	13.8042	16.3959	16.3575	16.354
P07195	LDHB	L-lactate dehydrogenase B chain	LDHB_HUMAN	UP000005640_9606-2022	18.1919	18.1369	18.1154	19.3837	19.419	19.394	18.7798	18.8246	18.8585	17.9785	17.9648	17.954	17.9243	17.9055	17.8684	18.9242	18.9243	18.9319	17.7109	17.6824	17.6651	18.6191	18.5979	18.5664	19.1077	19.037	19.043	17.1634	17.1401	17.1151	17.7403	17.7014	17.6768	19.889	19.8617	19.8439
P07199	CENPB	Major centromere autoantigen B	CENPB_HUMAN	UP000005640_9606-2022	9.00697	8.70871	9.63629	11.096	11.0428	10.9578	11.9877	11.9422	11.8548	9.50292	10.0504	9.38963	9.76538	9.39187	9.53346	12.6194	12.5339	12.4658	9.98621	9.8482	9.58061	10.3572	10.2474	10.2336	12.2873	12.1592	12.1727	10.1733	9.93298	9.80491	10.5371	10.6975	10.8157	12.7416	12.7109	12.577
P07203	GPX1	Glutathione peroxidase 1	GPX1_HUMAN	UP000005640_9606-2022	9.7057	9.96216	9.79905	11.8523	11.8821	11.9179	13.5515	13.7567	13.6318	11.4569	11.6298	11.4888	12.2635	12.1694	12.3189	14.1436	14.1921	14.1231	11.9217	11.8805	11.8279	12.9121	12.9793	12.869	14.612	14.5605	14.4858	11.4982	11.243	11.2421	11.914	11.8797	11.838	14.7131	14.715	14.6529
P07205	PGK2	Phosphoglycerate kinase 2	PGK2_HUMAN	UP000005640_9606-2022	7.82577	9.03995	7.99073	8.34809	7.90178	7.64378	10.7745	10.4896	10.3093	8.08727	9.03798	8.57784	8.10398	7.33056	8.22754	NaN	NaN	NaN	9.46084	8.93325	9.03343	11.5309	10.9983	11.0644	10.9383	10.855	10.7844	NaN	NaN	NaN	8.91674	7.67152	8.19499	10.6063	10.569	10.5672
P07237	P4HB	Protein disulfide-isomerase	PDIA1_HUMAN	UP000005640_9606-2022	14.3428	14.2765	14.3042	15.368	15.394	15.4026	17.125	17.1795	17.1965	14.7704	14.7426	14.7068	15.4182	15.3813	15.3799	17.6989	17.6689	17.6719	14.9472	14.926	14.8998	16.0509	16.0165	15.9991	17.308	17.2624	17.2518	15.2766	15.235	15.1994	15.7295	15.6964	15.6438	17.5256	17.5191	17.4895
P07305	H1-0	Histone H1.0	H10_HUMAN	UP000005640_9606-2022	13.2253	13.1517	13.2789	14.4314	14.4769	14.5116	15.1028	15.1101	15.0936	13.0894	13.1076	13.1406	13.512	13.4921	13.4765	15.4735	15.3772	15.4186	12.7311	12.7341	12.7166	14.46	14.3599	14.2967	16.0512	15.9928	15.9872	13.2835	13.1963	13.1392	15.2203	15.1287	15.1014	16.6085	16.6023	16.5798
P07311	ACYP1	Acylphosphatase-1	ACYP1_HUMAN	UP000005640_9606-2022	10.6006	10.2633	10.3507	12.771	12.9081	12.822	13.3133	13.3888	13.4516	11.9094	11.9263	11.8064	12.1469	12.1351	12.1551	13.7739	13.8107	13.7542	11.4394	11.3675	11.3976	12.044	11.9705	11.9372	14.1016	14.0947	14.0346	12.4754	12.3703	12.3157	13.8698	13.7921	13.7687	14.7125	14.7333	14.6315
P07339	CTSD	Cathepsin D	CATD_HUMAN	UP000005640_9606-2022	14.185	14.1533	14.1949	13.6128	13.7207	13.7467	14.8452	14.8804	14.9338	14.5678	14.6729	14.5687	14.4441	14.4647	14.4479	15.2686	15.2496	15.2313	14.3804	14.3322	14.3071	14.5739	14.4876	14.4746	15.4552	15.3833	15.3525	13.761	13.6887	13.6834	14.2043	14.247	14.2022	15.7463	15.7246	15.6984
P07355	ANXA2	Annexin A2	ANXA2_HUMAN	UP000005640_9606-2022	16.3754	16.4006	16.3879	17.448	17.4846	17.4761	18.6858	18.7055	18.7525	16.3308	16.3439	16.3238	18.1575	18.1911	18.1758	18.9092	18.8833	18.8646	16.6673	16.6287	16.6184	17.906	17.8749	17.8439	17.8934	17.8424	17.8256	16.9378	16.8915	16.8728	17.8061	17.7629	17.7257	18.6147	18.599	18.5581
P07384	CAPN1	Calpain-1 catalytic subunit	CAN1_HUMAN	UP000005640_9606-2022	12.8495	12.8793	12.7912	13.4153	13.4159	13.67	15.7218	15.7775	15.7722	12.7339	12.7131	12.7453	13.5616	13.6249	13.5536	15.4431	15.4132	15.407	12.8611	12.7709	12.8094	14.2858	14.2583	14.2634	15.7112	15.6573	15.6362	13.3526	13.2449	13.2566	14.4203	14.3937	14.3372	16.1394	16.111	16.0971
P07437	TUBB	Tubulin beta chain	TBB5_HUMAN	UP000005640_9606-2022	17.3896	17.1788	17.1985	19.0319	19.0687	19.0587	16.7923	16.7702	16.7643	17.0017	17.3293	17.5819	19.267	19.2189	19.2203	17.1816	17.1448	17.1984	17.8883	18.0552	18.2197	19.4153	19.3378	19.3193	15.164	14.9991	15.0496	16.1605	16.1253	16.073	18.5917	18.5964	18.5044	16.3111	16.2814	16.1736
P07602	PSAP	Prosaposin	SAP_HUMAN	UP000005640_9606-2022	12.4893	12.656	11.8981	13.9356	13.9556	13.7858	15.2689	15.2158	15.2644	12.7526	12.7234	12.8934	13.9626	13.955	13.844	15.3792	15.4648	15.4291	12.3292	12.2335	12.2029	13.2413	13.3514	13.3119	15.7727	15.7206	15.7016	14.177	13.9944	13.9792	14.7155	14.6585	14.6099	15.9243	16.0523	15.969
P07686	HEXB	Beta-hexosaminidase subunit beta	HEXB_HUMAN	UP000005640_9606-2022	12.3679	12.0996	11.952	13.4055	13.4503	13.4216	14.9284	15.048	15.0074	12.5765	12.5247	12.4813	13.1124	13.2041	13.1486	15.2734	15.2287	15.211	12.9809	12.7919	12.8056	13.1632	13.1892	13.1587	15.9077	15.8437	15.8228	12.8877	12.893	12.7715	13.9398	13.8384	13.8493	15.839	15.773	15.8012
P07711	CTSL	Procathepsin L	CATL1_HUMAN	UP000005640_9606-2022	9.13381	9.30487	9.09397	10.5771	10.4159	10.1709	12.0912	12.1621	12.2934	9.41615	9.65859	9.03845	11.0994	11.086	11.0895	12.7931	12.7976	12.6643	9.84866	9.93974	9.8715	11.7035	11.654	11.7157	13.1855	13.2266	13.1983	11.3867	11.2164	11.2148	11.6153	11.5856	11.6188	13.1083	13.0253	12.9909
P07737	PFN1	Profilin-1	PROF1_HUMAN	UP000005640_9606-2022	16.4037	16.343	16.1573	17.3114	17.3702	17.3966	18.2403	18.2446	18.2919	16.8604	16.8462	16.8648	17.8461	17.8857	17.8008	18.7486	18.7346	18.7172	17.1538	17.1385	17.1061	17.8091	17.7499	17.7405	18.9088	18.8784	18.8383	17.2116	17.1389	17.1241	17.6139	17.6318	17.6052	19.6935	19.6731	19.6376
P07738	BPGM	Bisphosphoglycerate mutase	PMGE_HUMAN	UP000005640_9606-2022	9.39993	9.12388	7.16809	10.2371	9.65616	10.4281	8.97809	9.29501	9.17232	8.2429	7.70445	8.57755	5.55389	7.02871	7.43079	9.79528	10.3344	10.4872	7.57758	7.84483	7.10322	8.40622	7.43533	7.93324	9.94675	9.78409	9.64204	6.80217	NaN	6.48201	8.88943	8.52469	6.55033	10.4685	10.1935	8.8915
P07741	APRT	Adenine phosphoribosyltransferase	APT_HUMAN	UP000005640_9606-2022	13.9343	13.9443	13.9758	14.9769	15.0694	14.971	15.2333	15.3463	15.417	13.3811	13.4152	13.3753	14.8191	14.8399	14.8088	15.0602	15.032	15.0269	13.4741	13.4966	13.4483	15.2834	15.2261	15.2248	15.7157	15.626	15.6314	13.7216	13.6775	13.6571	15.3204	15.2851	15.2583	15.29	15.2499	15.1952
P07814	EPRS1	Bifunctional glutamate/proline--tRNA ligase	SYEP_HUMAN	UP000005640_9606-2022	14.7403	14.743	14.6816	15.6198	15.6113	15.6297	16.7051	16.7588	16.7391	14.6517	14.618	14.6254	15.3797	15.3713	15.3604	16.7602	16.7433	16.7208	14.9147	14.8847	14.8543	15.446	15.4067	15.3901	17.1102	17.058	17.0262	14.9628	14.9066	14.8938	15.8406	15.7887	15.7299	17.6124	17.5917	17.5598
P07858	CTSB	Cathepsin B	CATB_HUMAN	UP000005640_9606-2022	11.8188	10.3905	10.9889	13.4573	13.5844	13.7031	14.5634	14.5725	14.7492	11.9205	11.4275	11.3506	13.2806	13.2118	13.2198	13.2884	13.2822	13.2595	13.0717	12.8862	12.9319	14.2213	14.2377	14.1924	14.8694	14.8509	14.7728	13.484	13.1933	13.1753	14.8498	14.8666	14.7912	15.9024	15.8231	15.8812
P07900	HSP90AA1	Heat shock protein HSP 90-alpha	HS90A_HUMAN	UP000005640_9606-2022	15.5108	15.4636	15.4809	16.5051	16.5531	16.5595	18.2432	18.2411	18.246	15.6389	15.6274	15.572	17.1365	17.1086	17.1003	18.6609	18.6548	18.6404	15.9576	15.9366	15.8802	17.532	17.5025	17.4668	18.3473	18.3033	18.2797	16.4174	16.3684	16.3286	17.2975	17.2578	17.2263	18.8357	18.821	18.7765
P07910	HNRNPC	Heterogeneous nuclear ribonucleoproteins C1/C2	HNRPC_HUMAN	UP000005640_9606-2022	17.2519	17.2309	17.1872	17.588	17.5917	17.5681	19.7339	19.7212	19.7644	16.5388	16.4634	16.4589	17.8132	17.838	17.7806	19.7944	19.7656	19.7679	17.1594	17.0916	17.0975	18.5438	18.5312	18.5177	19.6057	19.5831	19.5738	16.8987	16.8781	16.864	18.4693	18.4357	18.4012	19.9549	19.9258	19.9067
P07942	LAMB1	Laminin subunit beta-1	LAMB1_HUMAN	UP000005640_9606-2022	11.3985	11.2513	11.2824	12.4132	12.2089	12.2984	13.4947	13.6171	13.6159	11.9381	11.8337	11.8712	12.1037	12.0433	12.0774	13.5259	13.5289	13.5041	11.5437	11.5427	11.5586	12.3979	12.359	12.3413	13.7297	13.6877	13.6686	11.9528	11.9857	11.9507	12.6258	12.5184	12.5308	14.2744	14.2643	14.228
P07947	YES1	Tyrosine-protein kinase Yes	YES_HUMAN	UP000005640_9606-2022	10.4487	10.971	11.098	11.6314	12.0127	11.6222	13.2847	13.1823	13.3187	10.8425	10.7314	10.6333	11.5149	11.4519	11.4206	13.262	13.3107	13.3712	11.5148	11.2488	11.2625	11.6308	11.6566	11.6255	13.8679	13.8264	13.823	10.7413	10.7335	10.7642	11.797	11.7736	11.7127	13.739	13.717	13.6251
P07948	LYN	Tyrosine-protein kinase Lyn	LYN_HUMAN	UP000005640_9606-2022	9.79584	9.95173	10.1822	11.1081	11.2386	10.7902	12.4431	12.4928	12.5881	9.80535	10.1392	9.59963	11.1306	11.0483	10.8071	12.8257	12.9004	12.8324	10.3268	10.5856	10.3027	10.9811	10.9493	10.8868	13.1583	13.1209	13.0878	10.6761	10.5256	10.6363	11.1431	11.1679	11.2519	13.8548	13.7733	13.7014
P07951	TPM2	Tropomyosin beta chain	TPM2_HUMAN	UP000005640_9606-2022	10.6385	10.4773	10.4023	12.8432	12.5179	12.7548	10.1839	10.4168	10.8133	10.9363	11.2892	10.9131	9.44385	9.242	8.92282	12.0629	12.0484	11.9966	12.1552	12.0245	11.9518	10.5192	10.344	10.1335	11.9255	11.9713	11.9079	11.775	11.6102	11.688	8.15992	9.95134	8.07247	11.9994	11.9109	11.9209
P07954	FH	Fumarate hydratase, mitochondrial	FUMH_HUMAN	UP000005640_9606-2022	14.8832	14.8529	14.8573	15.2388	15.3028	15.349	16.0812	16.0943	16.1342	14.5507	14.5569	14.5748	15.1476	15.1405	15.1445	16.1827	16.1387	16.1519	14.4994	14.488	14.4147	14.9673	14.9301	14.8923	16.2455	16.2084	16.1722	14.5257	14.4546	14.4313	14.8175	14.7569	14.7486	16.5296	16.4986	16.4691
P07992	ERCC1	DNA excision repair protein ERCC-1	ERCC1_HUMAN	UP000005640_9606-2022	9.74241	9.34085	9.42205	8.26622	9.83555	9.90664	11.3026	11.9299	11.525	10.4514	10.5891	9.99061	9.79805	9.5289	9.2491	11.7167	11.6082	11.5621	9.00538	9.14915	8.81015	9.97825	9.77851	9.87375	12.2724	12.033	12.0248	11.8794	11.1807	11.5192	10.7141	10.5006	10.4736	12.2794	12.1653	12.2925
P07996	THBS1	Thrombospondin-1	TSP1_HUMAN	UP000005640_9606-2022	8.28494	9.0638	7.93335	10.4637	9.15244	10.1482	12.2925	12.4218	12.2314	9.37777	9.65346	8.99849	10.669	10.3967	10.6262	12.0552	11.9062	11.8744	9.63851	9.53087	9.5994	10.5297	10.3772	10.5559	11.9396	12.0306	12.0433	10.203	10.2802	10.2344	10.314	10.4682	10.1032	12.1622	12.3238	12.1618
P08048;P17010	ZFY;ZFX	Zinc finger Y-chromosomal protein;Zinc finger X-chromosomal protein	ZFY_HUMAN;ZFX_HUMAN	UP000005640_9606-2022	5.51493	7.23795	5.43902	7.4104	8.27707	7.71668	10.8884	7.69122	8.88589	7.71668	8.91542	6.86256	9.89047	10.0393	10.3395	10.2225	9.94861	9.38163	8.75766	9.02139	7.70973	8.81597	8.84516	9.54016	9.96123	10.0154	10.1034	NaN	NaN	NaN	10.1423	10.2265	9.79874	11.5081	11.5809	11.4412
P08069	IGF1R	Insulin-like growth factor 1 receptor	IGF1R_HUMAN	UP000005640_9606-2022	10.148	7.37287	7.73245	9.56761	8.81401	9.27997	11.6225	11.7666	11.8191	8.53971	8.73645	8.72414	9.82654	9.87265	9.93905	11.6679	11.6465	11.7177	9.44883	8.61915	8.76931	9.60584	9.48657	9.25477	12.5902	12.589	12.4831	9.49281	8.88034	9.14444	10.5921	10.5279	10.5863	12.7916	12.8323	12.9357
P08133	ANXA6	Annexin A6	ANXA6_HUMAN	UP000005640_9606-2022	13.8899	13.9219	13.8742	14.5086	14.551	14.5323	16.4403	16.5001	16.5236	14.0696	13.9901	13.9616	14.548	14.5331	14.5306	16.5643	16.5594	16.5372	14.2136	14.1656	14.1031	14.9372	14.9161	14.8956	17.0837	17.0568	17.0347	14.1833	14.1008	14.0923	15.1479	15.0656	15.0323	17.2608	17.2323	17.2208
P08134	RHOC	Rho-related GTP-binding protein RhoC	RHOC_HUMAN	UP000005640_9606-2022	13.343	13.5194	13.5393	14.2077	14.1752	14.1785	15.8619	15.8573	15.9098	13.5276	13.3353	13.4428	13.4664	13.4549	13.4358	15.6554	15.6958	15.6807	13.6913	13.5114	13.6333	13.4986	13.5264	13.4536	16.8093	16.7455	16.704	14.0466	13.9528	13.9204	13.9401	13.9252	13.8737	16.2226	16.2654	16.1936
P08174	CD55	Complement decay-accelerating factor	DAF_HUMAN	UP000005640_9606-2022	11.8825	11.8102	11.7767	12.9118	13.1482	13.1298	14.1026	14.0915	14.0949	11.9218	11.8666	11.8092	13.4508	13.4446	13.3351	13.9037	13.8217	13.7167	11.875	11.9054	11.7931	13.7573	13.6598	13.7134	14.1767	14.1268	14.0684	12.8318	12.8053	12.6861	13.7577	13.6723	13.7164	13.8154	13.8633	13.9791
P08195	SLC3A2	4F2 cell-surface antigen heavy chain	4F2_HUMAN	UP000005640_9606-2022	15.0405	15.0029	14.8959	16.662	16.683	16.6969	18.2277	18.2947	18.2839	15.1605	15.1514	15.1013	16.6216	16.6142	16.6075	17.9849	17.9697	17.9505	15.3448	15.3055	15.2836	16.6402	16.6005	16.5652	18.1414	18.1093	18.075	15.8851	15.8174	15.7853	17.0911	17.0483	17.0079	18.033	18.0179	17.9894
P08236	GUSB	Beta-glucuronidase	BGLR_HUMAN	UP000005640_9606-2022	8.39165	8.85258	8.26326	9.88222	9.28956	9.7462	11.1449	11.2521	11.0508	8.43042	9.26963	8.5216	9.42637	9.37016	9.13545	11.9876	11.9748	12.0329	8.84229	8.75273	8.60677	10.4702	10.6218	10.8385	12.5249	12.4799	12.4722	10.524	10.2637	10.2272	10.0392	10.0527	9.86396	12.9583	13.0638	12.8899
P08237	PFKM	ATP-dependent 6-phosphofructokinase, muscle type	PFKAM_HUMAN	UP000005640_9606-2022	13.8956	13.9462	13.7839	14.6222	14.5311	14.5771	16.0623	16.0839	16.0953	13.6044	13.6924	13.4558	14.9725	14.9176	14.8166	16.7508	16.749	16.7277	13.8018	13.8089	13.8131	15.1251	15.0867	15.0485	16.9724	16.9313	16.8933	14.1914	14.0587	14.0605	15.0201	14.978	14.941	17.1174	17.1039	17.0677
P08238	HSP90AB1	Heat shock protein HSP 90-beta	HS90B_HUMAN	UP000005640_9606-2022	17.9806	17.9646	17.9401	18.8151	18.85	18.8633	20.3622	20.4055	20.4112	17.8157	17.8295	17.7832	19.0859	19.0822	19.0588	19.6042	19.6234	19.5758	17.8583	17.8201	17.8072	18.7417	18.7048	18.6764	19.5458	19.5188	19.492	17.9643	17.9139	17.9059	18.7677	18.7089	18.6943	20.0522	20.0178	20.0008
P08240	SRPRA	Signal recognition particle receptor subunit alpha	SRPRA_HUMAN	UP000005640_9606-2022	11.5675	11.3681	10.6866	12.463	12.5821	12.5846	14.3611	14.4285	14.4615	11.1059	11.2319	11.0453	12.4452	12.3898	12.2742	14.8518	14.815	14.8596	11.2919	11.4733	11.4137	12.3143	12.3716	12.257	15.2497	15.1879	15.1645	12.1103	11.7135	11.7918	13.281	13.2668	13.161	15.4712	15.4792	15.4232
P08243	ASNS	Asparagine synthetase [glutamine-hydrolyzing]	ASNS_HUMAN	UP000005640_9606-2022	12.1347	12.4582	12.1922	13.3923	13.4845	13.5294	14.375	14.3326	14.3613	12.677	12.6838	12.6939	14.5598	14.5736	14.5445	14.7341	14.6681	14.6566	13.2827	13.1598	13.2059	14.059	14.0905	14.0319	15.5362	15.4964	15.4745	13.5419	13.4536	13.5271	14.0211	13.9724	13.9419	15.3143	15.2931	15.2602
P08397	HMBS	Porphobilinogen deaminase	HEM3_HUMAN	UP000005640_9606-2022	11.4347	10.42	11.0828	10.1855	9.71528	9.82328	12.7076	12.688	12.6296	9.71602	10.0866	9.69164	11.9099	11.7626	11.8847	12.5598	12.5521	12.6281	11.0334	10.9284	10.8866	11.0476	10.7307	10.9907	12.3089	12.0731	12.24	11.4532	10.8038	10.9666	12.2426	11.8583	12.0816	12.3605	12.4879	12.1611
P08559	PDHA1	Pyruvate dehydrogenase E1 component subunit alpha, somatic form, mitochondrial	ODPA_HUMAN	UP000005640_9606-2022	14.0512	13.9566	13.9521	14.8356	14.8538	14.8614	16.8257	16.8416	16.874	13.7469	13.6605	13.6273	15.1361	15.1177	15.011	16.8808	16.8343	16.8705	14.1166	14.0771	14.0467	14.9709	14.9682	14.9539	17.4205	17.3994	17.3963	14.9783	14.9267	14.9009	16.0809	16.0316	16.0094	18.186	18.186	18.143
P08572	COL4A2	Collagen alpha-2(IV) chain	CO4A2_HUMAN	UP000005640_9606-2022	7.93938	10.0006	6.71872	10.387	10.0794	10.0318	11.6602	11.3634	11.8466	9.06091	9.10179	9.54364	10.6071	10.6533	10.1914	10.6732	10.6361	10.6159	9.62726	9.62425	9.472	10.2618	10.2176	10.2559	12.0533	12.2782	12.2169	9.747	9.54612	9.73368	11.4441	11.2988	11.1754	11.8485	12.1463	11.8967
P08574	CYC1	Cytochrome c1, heme protein, mitochondrial	CY1_HUMAN	UP000005640_9606-2022	13.2432	13.2303	13.0815	13.5375	13.6859	13.5828	15.024	15.0987	15.1221	12.6085	12.591	12.4597	13.9859	14.2852	14.0961	14.482	14.4452	14.4924	12.8038	12.7669	12.7699	14.5103	14.5097	14.4623	15.0061	14.931	14.9104	14.2819	14.1971	14.1737	14.8412	14.705	14.7633	15.8441	15.8052	15.8035
P08579	SNRPB2	U2 small nuclear ribonucleoprotein B''	RU2B_HUMAN	UP000005640_9606-2022	11.5932	11.5309	11.2079	13.4691	13.5319	13.2017	13.8136	13.8684	13.9257	11.744	11.7294	11.4301	12.6836	11.9602	12.3061	13.1792	13.1991	13.1902	12.6677	12.6686	12.5629	12.4867	12.4962	12.4209	13.7648	13.6657	13.6896	13.1361	13.0192	12.9975	13.464	13.4785	13.3979	14.3756	14.4028	14.3553
P08581	MET	Hepatocyte growth factor receptor	MET_HUMAN	UP000005640_9606-2022	9.16558	7.98673	8.34195	9.56709	9.49623	10.0705	11.7302	12.1414	11.9609	9.12492	9.15899	9.47031	9.75978	9.55883	9.69078	12.6596	12.6367	12.6459	9.02179	9.26262	9.04861	10.4005	10.3295	10.1611	12.9254	12.9219	12.9191	9.46377	9.45276	9.4333	10.6755	10.8639	10.6655	13.5139	13.4842	13.3731
P08621	SNRNP70	U1 small nuclear ribonucleoprotein 70 kDa	RU17_HUMAN	UP000005640_9606-2022	14.0089	14.0079	14.0457	15.2722	15.3897	15.3371	16.4624	16.485	16.5361	14.5599	14.6245	14.5563	15.5254	15.4928	15.4632	16.3248	16.2608	16.3013	14.5178	14.5013	14.4576	15.3153	15.2888	15.274	16.7509	16.7167	16.6827	15.1008	15.0944	15.0578	15.9909	15.9437	15.9073	16.9753	16.9042	16.9438
P08648	ITGA5	Integrin alpha-5	ITA5_HUMAN	UP000005640_9606-2022	8.53482	8.4485	6.50634	9.33711	8.91502	9.43857	11.0321	11.0307	11.0847	8.45894	8.57075	7.84857	10.3239	9.62147	9.95384	12.2834	12.2836	12.2238	9.00451	8.73682	9.36563	10.2244	10.362	10.2394	11.4057	11.305	11.2455	9.52546	9.29615	9.36828	10.3576	10.2607	10.4737	12.0531	12.0265	12.058
P08651	NFIC	Nuclear factor 1 C-type	NFIC_HUMAN	UP000005640_9606-2022	9.8563	9.01078	9.3684	10.9708	10.7038	10.8365	11.7628	11.8061	11.8416	10.6502	10.5401	10.4122	10.0602	10.1773	10.3939	12.051	11.9764	12.0098	10.0097	9.64215	9.95348	11.0632	11.0661	10.9342	12.5213	12.45	12.444	9.99916	9.91332	9.91452	11.9932	11.8753	11.9276	13.2614	13.1734	13.2419
P08670	VIM	Vimentin	VIME_HUMAN	UP000005640_9606-2022	17.615	17.6261	17.6221	18.0763	18.1537	18.1405	19.0258	19.0593	19.0866	17.5429	17.5319	17.4914	17.9175	17.911	17.8778	18.6489	18.6611	18.651	17.4335	17.3966	17.3646	17.8247	17.7864	17.777	18.4851	18.4506	18.4362	17.1004	17.0556	17.0219	17.7612	17.7213	17.7058	18.8555	18.8346	18.7936
P08708	RPS17	40S ribosomal protein S17	RS17_HUMAN	UP000005640_9606-2022	13.6436	13.7043	13.61	13.5969	13.6892	13.6028	15.408	15.4571	15.4653	13.6342	13.6672	13.6622	14.7342	14.7088	14.6049	16.0755	16.0534	16.0471	13.9109	13.8899	13.8041	14.9103	14.8548	14.8413	16.2075	16.1517	16.1462	13.7285	13.6462	13.6371	14.8588	14.7863	14.7494	15.9917	15.9799	15.9259
P08754	GNAI3	Guanine nucleotide-binding protein G(i) subunit alpha-3	GNAI3_HUMAN	UP000005640_9606-2022	12.0072	12.9332	13.051	14.322	14.2571	14.3	12.3314	12.2815	12.2362	13.146	13.1198	13.3364	14.8302	14.7615	14.8416	13.0309	12.7288	12.7414	13.2985	13.2388	13.1889	14.908	14.8972	14.8649	12.752	12.7102	12.6746	13.9605	13.8744	13.8635	14.9667	14.9244	14.8982	14.2095	14.1982	14.1071
P08758	ANXA5	Annexin A5	ANXA5_HUMAN	UP000005640_9606-2022	16.0628	16.0318	16.0553	17.0706	17.103	17.1191	17.66	17.7152	17.6984	15.3563	15.3813	15.3152	17.0165	16.9948	16.9351	17.424	17.4191	17.3848	16.1101	16.1141	16.0732	17.0153	17.0008	16.9731	17.566	17.5324	17.5135	15.7252	15.6759	15.6618	17.1383	17.1052	17.0519	17.9112	17.8999	17.8599
P08842	STS	Steryl-sulfatase	STS_HUMAN	UP000005640_9606-2022	7.18876	8.63013	7.28594	8.49751	9.16488	8.57764	10.5901	10.5785	10.4821	8.07609	7.49283	8.39739	9.56327	9.33691	9.44537	11.314	11.0541	11.3012	8.27366	8.59088	8.4177	10.1065	10.1696	10.2401	11.2655	11.2732	11.1443	9.6991	10.1124	9.81665	10.5274	10.3464	9.84306	12.0832	12.1532	12.102
P08865	RPSA	40S ribosomal protein SA	RSSA_HUMAN	UP000005640_9606-2022	17.1523	17.2478	17.2789	18.2257	18.2614	18.2944	16.9389	16.9008	16.9523	16.6327	16.647	16.6334	17.4649	17.4228	17.4162	17.1013	17.1018	17.0817	17.3822	17.3484	17.3254	17.2457	17.209	17.1973	17.6983	17.6411	17.608	16.6145	16.5815	16.5509	16.9901	16.9727	16.9507	17.4207	17.3827	17.3549
P08962	CD63	CD63 antigen	CD63_HUMAN	UP000005640_9606-2022	10.8599	10.3445	9.84526	12.4375	12.2077	12.301	13.0467	13.1225	13.2693	11.836	11.6821	11.7198	12.6109	12.5762	12.4028	13.1096	13.1154	13.0859	11.3773	11.3523	11.3994	13.2867	13.2154	13.2699	15.3007	15.2343	15.1851	11.9845	11.8643	11.8095	12.651	12.4775	12.5346	14.5349	14.439	14.4302
P09001	MRPL3	39S ribosomal protein L3, mitochondrial	RM03_HUMAN	UP000005640_9606-2022	10.0281	10.0623	10.0675	10.6219	10.6224	10.6658	12.7473	12.7173	12.719	9.88106	9.99544	9.56143	11.9264	11.9334	11.8645	12.397	12.3498	12.3937	11.1334	11.0346	11.0301	11.9113	11.8067	11.8054	12.7557	12.7068	12.6857	11.0626	11.1594	10.8449	12.3486	12.2736	12.2672	13.3627	13.3821	13.3603
P09012	SNRPA	U1 small nuclear ribonucleoprotein A	SNRPA_HUMAN	UP000005640_9606-2022	13.8079	13.8609	13.6969	14.6246	14.642	14.6285	15.4147	15.4884	15.4816	13.6645	13.3411	13.4159	14.5047	14.4967	14.4881	16.0931	16.1009	16.046	14.4038	14.3595	14.336	14.4302	14.3439	14.397	16.5322	16.4827	16.4459	14.8775	14.837	14.7874	15.5234	15.4248	15.3961	16.6745	16.6457	16.6268
P09038	FGF2	Fibroblast growth factor 2	FGF2_HUMAN	UP000005640_9606-2022	7.82455	7.97998	6.89411	9.55597	9.22451	8.94846	11.3108	11.4962	11.4211	9.77471	9.36174	9.93211	9.89674	9.61235	9.23695	13.1266	13.0398	12.9142	10.0613	10.0941	10.2265	10.4598	10.5616	10.3147	13.0604	13.0619	12.9033	10.2202	10.5877	10.5914	11.0256	10.8911	10.7391	12.6662	12.687	12.4715
P09110	ACAA1	3-ketoacyl-CoA thiolase, peroxisomal	THIK_HUMAN	UP000005640_9606-2022	8.93144	8.64052	9.13133	10.2207	10.3122	10.4455	11.7005	11.7899	11.8029	10.2699	10.5002	9.9899	10.3827	10.1596	10.4293	11.9464	11.8743	11.9125	9.54353	9.55476	9.39222	11.2372	11.182	11.2318	12.7584	12.7448	12.7203	9.92198	9.89536	9.71507	11.0011	10.8695	10.9184	12.8097	12.7988	12.7825
P09132	SRP19	Signal recognition particle 19 kDa protein	SRP19_HUMAN	UP000005640_9606-2022	NaN	5.4298	1.701	7.63222	6.80312	7.39258	10.3179	10.3232	10.3186	4.09779	5.64234	4.66454	8.59857	8.14552	7.88303	11.1958	11.2168	11.1641	6.51259	6.46372	5.66344	9.43275	8.57875	8.60085	12.0193	11.7894	11.7731	7.76614	7.80351	7.55676	9.79299	9.75551	9.70676	10.6751	10.6437	10.5822
P09211	GSTP1	Glutathione S-transferase P	GSTP1_HUMAN	UP000005640_9606-2022	13.8321	13.8579	13.9621	14.2933	14.2616	14.415	16.4684	16.5629	16.5325	14.3996	14.3467	14.4766	14.5634	14.5354	14.5075	16.8801	16.9143	16.879	13.6159	13.5307	13.5539	14.8247	14.7879	14.7108	17.209	17.1678	17.1515	13.4764	13.481	13.3782	15.0795	15.0519	15.0099	17.3816	17.3688	17.3187
P09234	SNRPC	U1 small nuclear ribonucleoprotein C	RU1C_HUMAN	UP000005640_9606-2022	12.7053	12.9843	12.5459	14.801	14.3095	14.0927	12.9893	12.9484	13.0522	13.6775	13.6823	12.3244	12.3411	12.4008	12.3033	12.7114	12.7014	12.7013	12.1472	12.0528	12.3578	12.9571	13.1601	13.1523	13.01	12.9694	12.9205	12.5612	12.4076	12.3499	12.9526	12.8973	12.8271	14.2453	14.2058	14.1113
P09382	LGALS1	Galectin-1	LEG1_HUMAN	UP000005640_9606-2022	14.6984	14.6081	14.5895	15.3307	15.3622	15.3923	15.9834	15.9723	15.9659	15.2562	15.2606	15.2498	15.929	15.932	15.9057	17.1181	17.0884	17.0504	15.7096	15.6641	15.6405	15.728	15.679	15.6553	17.2482	17.2198	17.1881	15.5516	15.5053	15.4299	14.9769	14.8997	14.8725	16.9895	16.9573	16.9457
P09417	QDPR	Dihydropteridine reductase	DHPR_HUMAN	UP000005640_9606-2022	11.3588	11.2547	11.0841	12.2457	12.3875	12.4302	12.6566	12.6086	12.7508	11.4439	11.427	11.0947	11.9093	11.8737	11.8575	13.2914	13.2632	13.2566	11.3356	11.1938	11.1043	12.3805	12.393	12.369	12.6534	12.5963	12.6103	12.2669	12.197	11.7652	12.55	12.467	12.418	13.9251	13.8127	13.8269
P09429	HMGB1	High mobility group protein B1	HMGB1_HUMAN	UP000005640_9606-2022	15.0753	15.0198	14.9875	15.6584	15.6569	15.7502	16.8249	16.8138	16.9242	14.8189	14.8294	14.7758	15.1368	15.1275	15.0989	17.6744	17.635	17.6145	14.8247	14.8098	14.7265	14.9256	14.9067	14.8496	17.4588	17.4039	17.3808	15.2237	15.1406	15.0848	15.5535	15.4706	15.4373	17.8838	17.8374	17.844
P09471	GNAO1	Guanine nucleotide-binding protein G(o) subunit alpha	GNAO_HUMAN	UP000005640_9606-2022	10.2092	10.5534	11.0005	9.53224	9.86494	9.79218	11.6333	11.4217	11.0189	8.48562	8.75253	9.27081	9.46657	9.16111	9.21961	12.4152	12.5093	12.275	8.93236	9.18582	8.98681	9.86288	9.82329	9.46425	11.9786	11.9602	11.8011	9.54316	9.57997	9.57995	10.7202	10.6421	10.5399	12.4997	12.545	12.3599
P09488	GSTM1	Glutathione S-transferase Mu 1	GSTM1_HUMAN	UP000005640_9606-2022	11.5739	11.5859	11.5376	12.2279	12.0976	11.9304	13.2502	13.2584	13.2533	11.2081	10.9134	10.9222	12.0776	12.0959	12.1667	13.0241	13.0061	12.9634	11.5265	11.5951	11.2638	12.2854	12.2817	12.2606	13.3181	13.1481	13.1727	12.0169	11.8173	11.7786	12.6471	12.7024	12.7267	14.6251	14.6232	14.5664
P09493	TPM1	Tropomyosin alpha-1 chain	TPM1_HUMAN	UP000005640_9606-2022	12.1681	12.3299	12.3274	12.2824	12.5509	12.6829	13.6146	13.7435	13.8531	12.1135	11.9571	12.1744	12.0981	12.0885	12.059	14.588	14.6112	14.5741	12.0492	11.8491	11.9447	13.1643	13.142	12.8412	14.2064	14.1506	14.1308	11.9268	11.9071	11.825	13.2218	13.1953	13.1976	14.6185	14.6684	14.6132
P09496	CLTA	Clathrin light chain A	CLCA_HUMAN	UP000005640_9606-2022	13.0984	13.0085	12.9346	13.9938	13.9613	13.9463	16.3362	16.3591	16.3951	13.8276	13.8518	13.8104	14.4604	14.4775	14.4789	16.1336	16.1205	16.1032	13.624	13.6271	13.5807	14.5838	14.557	14.5212	16.1593	16.1435	16.0759	13.2226	13.1584	13.15	14.2752	14.244	14.2356	15.7245	15.6577	15.6609
P09497	CLTB	Clathrin light chain B	CLCB_HUMAN	UP000005640_9606-2022	10.4329	10.3575	10.3439	12.3859	12.2176	12.3224	14.538	14.6142	14.6086	11.1068	11.0124	11.1521	12.6479	12.552	12.6046	14.3455	14.3129	14.3231	11.9617	11.9457	11.8281	12.757	12.832	12.8569	13.5662	13.4762	13.4819	11.6795	11.5479	11.5967	12.4582	12.5001	12.481	13.8646	13.833	13.8532
P09525	ANXA4	Annexin A4	ANXA4_HUMAN	UP000005640_9606-2022	11.6242	11.218	11.4303	12.234	12.3042	12.3445	14.1377	14.226	14.2344	12.1053	12.0661	12.025	12.1989	12.3664	12.2828	14.7555	14.6945	14.7005	12.4889	12.4881	12.3899	12.4438	12.464	12.4256	15.4045	15.3382	15.353	12.334	12.2329	12.2293	13.6309	13.6127	13.5543	15.3019	15.2982	15.2388
P09543	CNP	2',3'-cyclic-nucleotide 3'-phosphodiesterase	CN37_HUMAN	UP000005640_9606-2022	12.4458	12.2585	12.4071	13.3151	13.2598	13.3397	14.9791	15.013	15.0019	12.9497	12.7632	12.7643	14.2741	14.1482	14.162	14.9045	14.9025	14.8817	12.7877	12.7885	12.6909	14.2611	14.1996	14.1884	15.3879	15.3599	15.3308	12.6542	12.5293	12.4609	13.4212	13.3933	13.3596	15.2638	15.1953	15.1863
P09601	HMOX1	Heme oxygenase 1	HMOX1_HUMAN	UP000005640_9606-2022	6.08937	3.1661	5.9517	7.22791	7.67504	7.22051	10.2251	10.4336	10.2134	9.37434	8.73594	8.72592	8.66854	8.5622	8.4726	10.8094	10.6819	10.4011	8.23922	7.86102	8.21154	9.36054	9.56494	9.40448	11.5225	11.5944	11.5278	8.63028	8.74251	8.65293	9.7897	9.83847	9.82861	11.3301	11.2892	11.3507
P09622	DLD	Dihydrolipoyl dehydrogenase, mitochondrial	DLDH_HUMAN	UP000005640_9606-2022	13.7908	13.7479	13.3698	14.3098	14.3079	14.3655	16.121	16.1701	16.1828	14.1206	14.0966	14.0533	14.5955	14.5862	14.5516	16.878	16.8639	16.8796	13.8411	13.7864	13.7961	15.3762	15.3581	15.3531	17.1995	17.147	17.1213	14.1488	13.9819	14.0322	16.0094	15.9149	15.899	17.16	17.1542	17.1033
P09651	HNRNPA1	Heterogeneous nuclear ribonucleoprotein A1	ROA1_HUMAN	UP000005640_9606-2022	16.8806	16.75	16.5254	16.7525	16.9676	16.9108	18.0066	18.0351	18.0448	15.7801	15.7036	15.7295	16.163	16.1551	16.1151	18.032	18.0418	18.0046	16.373	16.3471	16.3263	17.053	17.0012	16.9888	18.2478	18.1926	18.1647	16.5237	16.4919	16.4741	17.6727	17.6337	17.5581	18.7567	18.7157	18.682
P09661	SNRPA1	U2 small nuclear ribonucleoprotein A'	RU2A_HUMAN	UP000005640_9606-2022	14.8651	14.8161	14.8276	15.0785	15.0602	15.0019	17.1488	17.1569	17.2073	14.3907	14.292	14.2564	15.7906	15.7698	15.7458	17.0332	16.9943	16.9714	14.6807	14.6378	14.6306	15.242	15.2077	15.1974	17.1804	17.1258	17.1259	14.2017	14.1743	14.166	14.5366	14.5669	14.4867	16.6841	16.6632	16.6572
P09669	COX6C	Cytochrome c oxidase subunit 6C	COX6C_HUMAN	UP000005640_9606-2022	15.3453	15.0338	14.7472	15.3158	15.3288	15.4303	14.4411	14.4751	14.4752	12.2308	12.2244	12.2104	13.2718	13.2964	13.2763	15.9099	15.855	15.8575	13.5489	13.6617	13.4625	14.2039	14.1798	14.1537	16.1156	16.1194	16.0778	12.6064	12.6296	12.2581	14.0823	13.9984	13.9899	16.0287	16.024	15.9889
P09874	PARP1	Poly [ADP-ribose] polymerase 1	PARP1_HUMAN	UP000005640_9606-2022	14.8048	14.7766	14.7526	14.8423	14.9262	14.8671	15.8162	15.8632	15.8785	14.1042	14.0904	13.9992	14.356	14.369	14.3204	16.0851	16.0464	16.0447	13.8416	13.7568	13.755	14.4398	14.4246	14.3811	16.4542	16.3875	16.3584	14.0045	13.9475	13.9178	14.7326	14.6907	14.6413	16.5926	16.5569	16.5346
P09884	POLA1	DNA polymerase alpha catalytic subunit	DPOLA_HUMAN	UP000005640_9606-2022	10.9	10.7302	11.038	12.2195	12.2902	12.3019	13.8739	13.9566	13.9681	11.7651	11.9449	11.7681	12.644	12.5341	12.5857	14.4761	14.4655	14.5264	12.2671	12.272	12.1711	13.2475	13.2047	13.2145	14.0841	14.0239	14.0019	12.2785	12.1315	12.2065	12.9246	12.9461	12.9051	14.7599	14.7622	14.7127
P09923	ALPI	Intestinal-type alkaline phosphatase	PPBI_HUMAN	UP000005640_9606-2022	15.6958	15.7179	15.6648	15.2637	15.2459	15.1343	16.1918	16.2242	16.2276	15.3558	15.4035	15.3534	15.142	15.1323	15.1778	16.529	16.5087	16.4904	14.3472	14.3086	14.3178	15.6233	15.54	15.5405	16.8585	16.8144	16.7783	14.7107	14.6742	14.6218	16.2006	16.1781	16.1205	17.6834	17.647	17.6017
P09960	LTA4H	Leukotriene A-4 hydrolase	LKHA4_HUMAN	UP000005640_9606-2022	14.0455	14.0669	14.1146	14.1939	14.1791	14.2674	16.6703	16.6864	16.6913	14.1333	14.0993	14.0868	14.0326	14.0384	14.0016	17.1876	17.1567	17.1568	13.8645	13.8314	13.7984	14.6535	14.5984	14.6125	17.2502	17.1979	17.1848	13.9322	13.8739	13.8537	14.9748	14.9402	14.9019	17.606	17.5505	17.5301
P09972	ALDOC	Fructose-bisphosphate aldolase C	ALDOC_HUMAN	UP000005640_9606-2022	14.2314	13.9909	14.0881	15.3102	15.2195	15.1223	16.8332	16.84	16.8973	14.5565	14.73	14.361	15.1854	15.2023	15.1844	16.9741	16.9371	16.9508	14.1207	14.0807	14.0248	14.818	14.8225	14.7801	17.0459	16.98	16.9635	13.8852	13.8617	13.846	15.2047	15.1817	15.0999	17.5002	17.4634	17.4338
P0C0L4	C4A	Complement C4-A	CO4A_HUMAN	UP000005640_9606-2022	8.04796	9.19483	7.96908	7.83161	8.946	8.74476	10.4161	10.8066	10.531	7.02318	7.89346	6.24315	8.86161	9.17096	8.67601	10.9442	10.7404	10.8593	8.33232	8.17119	8.12701	9.13283	8.74972	8.75338	11.539	11.4579	11.4985	8.85061	8.58099	8.87581	9.27256	9.18356	8.91836	11.797	11.8433	11.6518
P0C0S5;Q71UI9	H2AZ1;H2AZ2	Histone H2A.Z;Histone H2A.V	H2AZ_HUMAN;H2AV_HUMAN	UP000005640_9606-2022	15.1133	15.0184	15.0329	16.1465	16.1727	16.1384	17.0188	17.041	17.0366	15.1748	15.1737	15.0358	16.8653	16.8751	16.8235	15.4144	15.422	15.4124	15.9232	15.8855	15.8633	16.9036	16.8774	16.8413	15.2926	15.2969	15.303	15.6518	15.5997	15.5815	16.6611	16.6951	16.622	16.312	16.2707	16.2182
P0CG12	DERPC	Decreased expression in renal and prostate cancer protein	DERPC_HUMAN	UP000005640_9606-2022	8.66602	9.15654	7.77103	8.34409	7.38228	7.19123	11.8298	10.8701	11.1539	8.57865	7.50456	6.64148	9.1189	8.33221	8.89705	9.74534	10.0499	9.85846	9.25329	9.06585	9.10033	9.5684	9.85222	8.5589	10.0218	10.1456	10.1158	7.51988	7.4429	7.34329	9.6525	9.89506	9.9369	11.651	11.526	11.4075
P0CG13	CHTF8	Chromosome transmission fidelity protein 8 homolog	CTF8_HUMAN	UP000005640_9606-2022	6.95823	6.74168	6.13114	9.28892	9.49288	8.23791	12.2352	12.4272	12.3307	7.38923	7.77174	7.35694	10.434	9.98706	10.1217	12.6533	12.6909	12.5725	8.93117	8.97012	8.77546	9.91699	10.0211	10.0226	12.1558	11.89	11.9013	8.06062	8.24209	8.16474	10.0742	10.0389	10.0375	11.0077	10.287	9.84139
P0CG29;P0CG30	GSTT2;GSTT2B	Glutathione S-transferase theta-2;Glutathione S-transferase theta-2B	GST2_HUMAN;GSTT2_HUMAN	UP000005640_9606-2022	12.0292	11.8257	11.9505	9.90551	10.101	9.81086	11.79	11.976	12.0345	10.2014	10.2509	10.1102	10.9783	10.8921	10.9651	12.154	12.0621	11.9149	12.8244	12.6471	12.4871	10.6994	10.5958	10.6705	11.6189	11.5779	11.5539	12.5469	12.4928	12.0905	12.4331	12.3717	12.3291	12.9515	12.9359	12.8871
P0CG38	POTEI	POTE ankyrin domain family member I	POTEI_HUMAN	UP000005640_9606-2022	11.2113	10.9081	11.0738	12.8033	13.0127	12.7642	10.7545	10.8171	10.5224	11.3165	11.2285	11.2539	9.68535	10.1722	9.32551	10.6215	10.0302	10.2702	11.318	11.1934	11.286	10.1551	9.11349	9.5137	13.4704	13.5579	13.603	NaN	NaN	NaN	11.8978	11.8613	11.7973	10.7421	10.6794	9.9656
P0CW18	PRSS56	Serine protease 56	PRS56_HUMAN	UP000005640_9606-2022	13.1283	13.3404	13.2095	12.9264	12.8791	13.0971	15.9225	15.9993	15.967	13.4553	13.2732	13.226	13.4613	13.4001	13.3093	15.5849	15.6003	15.5861	13.3274	13.3163	13.3629	13.9444	13.9486	13.9248	16.0454	15.9821	15.9766	13.5025	13.4371	13.4393	14.1005	14.1208	14.075	16.319	16.287	16.2443
P0DJD0;P0DJD1	RGPD1;RGPD2	RANBP2-like and GRIP domain-containing protein 1;RANBP2-like and GRIP domain-containing protein 2	RGPD1_HUMAN;RGPD2_HUMAN	UP000005640_9606-2022	9.04685	8.97189	5.60713	NaN	NaN	NaN	NaN	NaN	NaN	7.42884	7.15148	5.53568	NaN	NaN	NaN	5.80924	7.18944	8.65013	NaN	NaN	NaN	NaN	NaN	NaN	12.6493	10.1786	10.4663	NaN	NaN	NaN	NaN	NaN	NaN	NaN	NaN	NaN
P0DMM9;P0DMN0	SULT1A3;SULT1A4	Sulfotransferase 1A3;Sulfotransferase 1A4	ST1A3_HUMAN;ST1A4_HUMAN	UP000005640_9606-2022	NaN	6.0209	2.83171	7.65414	5.27537	6.21575	9.3533	9.01534	9.42483	4.51791	4.3454	4.55547	6.88655	6.75959	6.32248	10.0904	10.098	10.0537	5.63995	5.94292	5.32266	7.1687	6.8609	6.66186	9.87567	9.90616	9.76714	6.88361	7.75137	7.43523	9.57303	9.44924	9.49072	10.3591	10.3422	9.90352
P0DMV1;P0DMV2;Q5DJT8	CT45A8;CT45A9;CT45A2	Cancer/testis antigen family 45 member A8;Cancer/testis antigen family 45 member A9;Cancer/testis antigen family 45 member A2	CT458_HUMAN;CT459_HUMAN;CT452_HUMAN	UP000005640_9606-2022	10.1144	9.89921	9.82721	10.5675	9.98417	10.446	11.3872	11.3562	11.2858	9.03557	9.10437	9.1836	9.79766	9.89984	9.37084	12.0877	12.0719	12.0682	10.7801	10.4067	10.615	10.9602	11.126	11.2047	12.8179	12.6703	12.6332	10.2261	10.0794	9.95511	11.5535	11.5494	11.5005	12.4941	12.5027	12.5556
P0DMV8;P0DMV9	HSPA1A;HSPA1B	Heat shock 70 kDa protein 1A;Heat shock 70 kDa protein 1B	HS71A_HUMAN;HS71B_HUMAN	UP000005640_9606-2022	17.2662	17.2727	17.2894	18.3571	18.3909	18.3751	20.3866	20.4115	20.4476	17.0442	17.0489	17.0004	18.018	17.997	17.9816	20.0191	20.0204	19.9883	16.8409	16.807	16.7769	18.2129	18.1822	18.1514	19.7776	19.7292	19.7217	17.6349	17.6066	17.5549	17.9621	17.919	17.8885	20.0637	20.0138	20.0047
P0DP23;P0DP24;P0DP25	CALM1;CALM2;CALM3	Calmodulin-1;Calmodulin-2;Calmodulin-3	CALM1_HUMAN;CALM2_HUMAN;CALM3_HUMAN	UP000005640_9606-2022	14.5394	14.4889	14.4154	16.913	16.914	16.9133	16.1174	16.0977	16.3018	15.503	15.5548	15.4693	15.9995	15.9921	15.9615	16.0036	15.9292	15.9413	16.2778	16.22	16.2374	16.0319	15.9989	15.9995	17.2667	17.2643	17.2252	16.4215	16.3808	16.3117	16.9013	16.8692	16.8379	16.5341	16.4869	16.4855
P0DPB6	POLR1D	DNA-directed RNA polymerases I and III subunit RPAC2	RPAC2_HUMAN	UP000005640_9606-2022	11.6521	12.012	11.266	11.9362	11.9783	12.1016	11.8889	11.895	11.9636	12.8603	12.7313	12.4892	12.2038	12.2577	12.2498	11.9743	11.9568	11.9851	11.0138	11.3281	11.1712	12.8814	12.8698	12.8674	13.6356	13.5996	13.5234	11.2278	11.2538	11.4441	12.8595	12.8429	12.809	13.5104	13.4286	13.3762
P0DPD7	EEF1AKMT4	EEF1A lysine methyltransferase 4	EFMT4_HUMAN	UP000005640_9606-2022	10.4657	9.17523	8.53979	10.3298	9.80106	10.717	10.8571	10.9652	11.1512	10.1967	9.03906	8.73801	10.2553	9.48578	10.0399	11.4728	11.3028	11.0571	9.84697	10.2162	9.56157	10.4448	9.76263	10.4112	12.4945	12.2472	12.5145	11.0232	10.1446	10.1938	11.5453	9.71125	10.7393	12.4158	12.447	12.2578
P10109	FDX1	Adrenodoxin, mitochondrial	ADX_HUMAN	UP000005640_9606-2022	8.91546	7.10544	7.1967	7.73757	7.83724	8.2653	12.0526	12.0136	12.0089	5.74639	5.9078	3.78264	9.24058	9.33066	9.13161	12.0362	12.1255	12.0522	8.64614	8.91221	5.19371	10.7139	10.6955	10.1577	12.3516	12.2715	12.1389	9.28468	8.51225	8.82885	10.8956	11.0432	10.9662	NaN	NaN	NaN
P10155	RO60	RNA-binding protein RO60	RO60_HUMAN	UP000005640_9606-2022	10.0345	10.3699	10.4002	11.3577	11.4295	11.4335	13.2006	13.275	13.244	10.6375	10.7065	10.4203	11.8949	11.7241	11.8414	13.8857	13.8774	13.8589	11.4182	11.4118	11.3114	12.3124	12.3184	12.3759	13.8986	13.8481	13.8189	11.6389	11.5731	11.5285	12.5375	12.5161	12.5504	14.0106	13.9417	13.9229
P10176	COX8A	Cytochrome c oxidase subunit 8A, mitochondrial	COX8A_HUMAN	UP000005640_9606-2022	7.18219	8.19663	6.99068	9.62176	9.50931	9.05146	12.2767	13.0808	13.1733	8.78784	8.07763	9.29273	10.3377	10.6429	12.0145	13.2786	14.386	14.469	10.197	9.26535	7.59302	9.67891	9.82111	10.5481	12.148	12.2451	13.7629	9.57524	9.21164	9.6343	10.9334	9.54371	11.0155	13.0539	14.1362	14.1812
P10253	GAA	Lysosomal alpha-glucosidase	LYAG_HUMAN	UP000005640_9606-2022	10.5825	10.9646	10.8986	11.7101	11.4883	11.3543	13.4955	13.5633	13.4692	10.2333	10.0679	10.1936	12.1577	12.0823	12.0964	14.2668	14.2505	14.2152	11.5474	11.2245	11.3508	12.7016	12.562	12.4891	14.4504	14.4052	14.3721	11.9033	11.7462	11.7806	12.5136	12.3613	12.4151	14.6865	14.6805	14.6483
P10321	HLA-C	HLA class I histocompatibility antigen, C alpha chain	HLAC_HUMAN	UP000005640_9606-2022	8.88703	9.31027	8.17092	9.32534	9.80086	8.77956	12.6454	12.718	12.5462	10.7107	10.8208	10.6867	10.3872	9.94926	10.103	12.4878	12.4823	12.5062	10.4723	10.2284	10.3875	10.4039	10.1643	10.2085	12.9375	12.9199	12.9167	10.6767	10.503	10.4938	11.2051	10.4316	10.3643	13.2881	13.2487	13.1801
P10398	ARAF	Serine/threonine-protein kinase A-Raf	ARAF_HUMAN	UP000005640_9606-2022	9.23657	9.93376	9.37689	11.4917	11.9738	11.8718	11.9862	11.9473	11.9741	11.2885	11.3783	11.4234	11.6008	11.503	11.4163	12.6286	12.7167	12.6372	11.2736	11.3277	11.249	11.1283	11.216	11.1112	13.131	13.1158	13.0934	11.5051	11.3972	11.3221	11.7453	11.6247	11.5863	13.4739	13.3936	13.3845
P10412	H1-4	Histone H1.4	H14_HUMAN	UP000005640_9606-2022	16.2476	16.1947	16.1988	17.4727	17.5047	17.4584	15.6618	15.7196	15.7081	16.6146	16.5814	16.529	17.6995	17.6308	17.635	15.4789	15.7575	15.6567	16.5904	16.5496	16.5333	13.8184	13.7821	13.774	17.692	17.5981	17.594	16.8776	16.851	16.8059	14.2089	14.1896	14.149	16.4432	16.4409	16.3991
P10515	DLAT	Dihydrolipoyllysine-residue acetyltransferase component of pyruvate dehydrogenase complex, mitochondrial	ODP2_HUMAN	UP000005640_9606-2022	12.9538	12.7652	12.8338	13.4226	13.5371	13.5524	14.1861	14.1243	14.2396	13.2479	13.3591	13.3726	13.1943	13.2136	13.1545	14.0979	14.0666	14.0608	12.8455	12.7622	12.7119	13.1602	13.1733	13.1481	14.0569	13.9965	13.955	13.3618	13.3116	13.3028	13.3083	13.2891	13.273	14.5395	14.4881	14.4681
P10586	PTPRF	Receptor-type tyrosine-protein phosphatase F	PTPRF_HUMAN	UP000005640_9606-2022	10.6831	10.2058	10.7945	11.3133	11.2701	11.3407	12.7407	12.835	12.7375	10.7334	10.5999	10.6727	11.288	11.322	11.1263	13.1132	13.0653	13.0481	10.8962	10.6838	10.6547	11.4133	11.4067	11.4019	13.8502	13.7622	13.7468	10.8094	10.9316	10.7714	11.9583	11.8439	11.8076	13.8595	13.9021	13.8239
P10599	TXN	Thioredoxin	THIO_HUMAN	UP000005640_9606-2022	17.1269	17.0831	17.1831	16.5655	16.5941	16.5325	19.0356	19.0587	19.0764	15.6274	15.667	15.5872	17.7246	17.7419	17.6436	19.5868	19.5659	19.5835	15.8983	15.804	15.8204	17.0778	17.0503	16.9988	19.5858	19.5394	19.5216	16.1019	16.0561	16.0198	17.7371	17.7246	17.6291	19.5615	19.5477	19.5071
P10606	COX5B	Cytochrome c oxidase subunit 5B, mitochondrial	COX5B_HUMAN	UP000005640_9606-2022	15.1024	15.187	15.0247	15.029	15.0097	15.1437	17.3702	17.3988	17.3768	15.5241	15.5343	15.4636	15.637	15.6746	15.6239	17.5626	17.5439	17.5397	15.2693	15.2096	15.1692	15.7218	15.647	15.6534	17.7727	17.7315	17.6841	14.7501	14.6836	14.6457	15.9857	15.9664	15.9516	18.4553	18.4056	18.3816
P10619	CTSA	Lysosomal protective protein	PPGB_HUMAN	UP000005640_9606-2022	9.65055	9.15207	9.81797	10.9926	11.1396	11.2005	12.6695	12.5822	12.6241	10.8525	10.8473	11.0016	11.2511	11.2716	11.3389	13.3165	13.2437	13.2356	10.8714	10.9483	10.7687	11.5074	11.4364	11.415	13.4942	13.4179	13.378	11.6345	11.5573	11.1835	11.7009	11.7801	11.6637	13.8628	13.8564	13.849
P10620	MGST1	Microsomal glutathione S-transferase 1	MGST1_HUMAN	UP000005640_9606-2022	10.5975	10.9983	10.4931	11.2451	10.5605	11.0216	13.2072	13.1594	13.1846	11.8368	11.9532	11.9733	12.0866	11.9908	11.7666	14.1754	14.149	14.0276	11.6253	11.4646	11.4409	11.7675	11.6863	11.5937	14.2078	14.1516	14.1081	12.1447	12.0954	11.9878	12.7397	12.5737	12.1481	15.033	14.9982	14.9793
P10636	MAPT	Microtubule-associated protein tau	TAU_HUMAN	UP000005640_9606-2022	6.75504	8.0227	7.587	8.33373	9.33897	9.43894	10.3648	10.3476	10.6585	8.71048	8.72674	7.71002	9.90656	9.69041	9.71071	10.4198	10.4366	10.4912	9.22013	8.96241	9.02007	10.1569	10.1164	10.0872	11.432	11.3773	11.3857	9.49649	9.1011	9.5498	10.5946	10.565	10.2405	11.7749	11.7466	11.743
P10644	PRKAR1A	cAMP-dependent protein kinase type I-alpha regulatory subunit	KAP0_HUMAN	UP000005640_9606-2022	11.9477	11.2422	11.5816	12.6648	12.5712	12.5317	13.2126	13.2243	13.2103	11.7112	11.4076	11.5947	11.5494	11.6532	11.4968	13.5374	13.4028	13.4829	12.5531	11.8467	11.6297	12.2917	12.3019	12.2648	14.2006	14.1019	14.1072	12.2047	12.1166	12.1553	13.2972	13.3972	13.18	13.7934	13.7702	13.791
P10646	TFPI	Tissue factor pathway inhibitor	TFPI1_HUMAN	UP000005640_9606-2022	5.70064	NaN	2.76729	8.7965	9.14661	8.95168	10.5895	10.5017	10.2075	7.27167	5.99682	6.29624	10.332	9.54468	9.66992	9.69006	9.40126	9.25015	9.22336	8.69086	9.3466	10.6202	10.4541	10.5895	9.54712	9.63998	9.59793	9.51215	9.35066	9.11019	11.4101	9.81546	10.4861	10.8903	10.9443	9.78528
P10746	UROS	Uroporphyrinogen-III synthase	HEM4_HUMAN	UP000005640_9606-2022	10.7616	10.418	10.7994	11.311	11.1821	10.2495	10.2955	10.5131	10.194	7.76586	8.95221	7.87578	12.0392	11.3113	10.7592	9.95732	9.92564	10.076	9.89498	10.1921	8.96735	9.50542	9.2041	9.30021	11.1809	11.0528	10.9054	11.4256	10.8454	10.9059	10.1307	10.3179	9.95041	10.7778	10.9638	10.9906
P10768	ESD	S-formylglutathione hydrolase	ESTD_HUMAN	UP000005640_9606-2022	12.1074	12.6106	12.5983	13.852	13.966	13.8858	14.5439	14.498	14.6019	13.5739	13.6782	13.5519	14.5382	14.5125	14.4541	14.9745	15.011	14.9512	13.5616	13.4469	13.4581	13.7986	13.8419	13.8381	14.8227	14.7667	14.7895	14.3297	14.3597	14.3033	14.351	14.2842	14.2797	14.3462	14.3799	14.3624
P10809	HSPD1	60 kDa heat shock protein, mitochondrial	CH60_HUMAN	UP000005640_9606-2022	16.865	16.9005	16.8779	17.9171	17.9554	17.9629	17.5651	17.6209	17.6215	16.5447	16.5591	16.5441	17.4256	17.4365	17.3829	17.3745	17.3639	17.3556	16.3053	16.2834	16.2697	17.2437	17.2208	17.2121	17.6903	17.6422	17.6068	16.2138	16.1849	16.1553	17.4655	17.4299	17.394	18.3156	18.3155	18.2726
P11021	HSPA5	Endoplasmic reticulum chaperone BiP	BIP_HUMAN	UP000005640_9606-2022	15.7971	15.7958	15.7913	16.1513	16.1818	16.2057	18.7965	18.8107	18.8303	15.7385	15.7466	15.7322	16.6799	16.6564	16.654	18.8111	18.8001	18.7942	15.9006	15.878	15.8504	16.9413	16.9067	16.8803	19.1474	19.1048	19.0862	15.8823	15.8398	15.8032	17.0199	16.9897	16.9625	19.1115	19.0842	19.0628
P11047	LAMC1	Laminin subunit gamma-1	LAMC1_HUMAN	UP000005640_9606-2022	8.90696	8.89265	9.14166	11.0074	10.8716	10.7367	12.5604	12.642	12.6704	10.2538	9.77812	9.91842	11.2319	11.1069	11.3226	12.4291	12.3644	12.3727	10.8131	10.8617	10.6264	11.745	11.8228	11.7287	13.1153	13.0513	13.0246	10.9245	10.8364	10.9182	11.6501	11.5946	11.6346	13.3486	13.2925	13.2747
P11117	ACP2	Lysosomal acid phosphatase	PPAL_HUMAN	UP000005640_9606-2022	11.084	11.0667	11.0422	10.9376	10.8038	10.7564	14.3283	14.3408	14.4124	9.99814	10.0009	10.1403	11.5714	11.5943	11.3676	13.9684	14.0336	13.9176	10.292	10.2948	10.2859	11.6855	11.7868	11.8221	14.1822	14.1729	14.1126	11.4947	11.489	11.5654	12.037	12.2137	11.7443	14.578	14.7271	14.6336
P11142	HSPA8	Heat shock cognate 71 kDa protein	HSP7C_HUMAN	UP000005640_9606-2022	17.878	17.8684	17.8388	17.8238	17.9015	17.8612	20.0068	19.9766	19.9993	17.2204	17.1969	17.1908	18.0513	18.0304	18.0021	19.7184	19.6869	19.699	17.8047	17.7611	17.7047	18.6213	18.5836	18.5641	20.1548	20.1067	20.0866	17.3393	17.2762	17.2326	18.881	18.8441	18.7721	20.036	20.0108	19.9853
P11166	SLC2A1	Solute carrier family 2, facilitated glucose transporter member 1	GTR1_HUMAN	UP000005640_9606-2022	8.11769	8.631	9.20001	10.9623	11.1144	10.6844	13.235	13.2309	13.1384	10.0624	10.0189	10.7457	10.9096	10.8455	10.9488	13.3675	13.2904	13.2688	10.3103	10.2592	10.037	11.0433	11.0694	10.9371	13.3401	13.2428	13.2727	11.2426	10.8643	10.8181	11.4726	11.5357	11.2612	14.2602	14.2561	14.2295
P11171	EPB41	Protein 4.1	EPB41_HUMAN	UP000005640_9606-2022	9.23078	9.28818	9.19365	9.71551	9.47095	10.0227	12.4428	12.5447	12.4393	9.61015	9.9749	9.61684	10.2465	10.2684	10.1769	12.7061	12.6834	12.5496	9.78094	9.74149	10.0731	10.7816	10.6677	10.5617	13.2592	13.1331	13.1682	10.1961	10.0899	9.97779	11.1207	10.962	10.9367	13.4384	13.3787	13.4356
P11172	UMPS	Uridine 5'-monophosphate synthase	UMPS_HUMAN	UP000005640_9606-2022	13.0935	13.2924	13.3266	13.4685	13.5614	13.4946	14.635	14.6554	14.6842	12.7084	12.7076	12.6693	13.0744	13.0698	13.0349	14.827	14.7881	14.7935	13.409	13.3583	13.3737	13.3083	13.3039	13.2576	14.9102	14.8447	14.825	12.776	12.6973	12.6786	13.3674	13.291	13.2728	15.0517	15.0201	15.0028
P11177	PDHB	Pyruvate dehydrogenase E1 component subunit beta, mitochondrial	ODPB_HUMAN	UP000005640_9606-2022	14.246	14.1775	14.3911	14.1249	14.1053	14.1392	14.8466	14.8854	14.905	13.3628	13.2639	13.3231	13.2786	13.3368	13.3223	15.0583	15.0594	15.0347	12.77	12.7607	12.704	14.241	14.2197	14.2083	15.7102	15.6664	15.6243	13.4462	13.3632	13.3879	13.7002	13.6056	13.6212	15.6203	15.6022	15.5535
P11182	DBT	Lipoamide acyltransferase component of branched-chain alpha-keto acid dehydrogenase complex, mitochondrial	ODB2_HUMAN	UP000005640_9606-2022	10.56	10.2762	10.3584	11.373	11.2473	11.2313	13.4069	13.3621	13.4983	10.626	10.6453	10.455	11.9662	11.7873	11.8921	13.1368	13.1474	13.1836	11.3169	11.4744	11.4773	11.5599	11.7759	11.7112	13.5584	13.5315	13.4815	11.6026	10.9889	11.4458	11.7082	11.6052	11.6242	13.8761	13.8286	13.8601
P11216	PYGB	Glycogen phosphorylase, brain form	PYGB_HUMAN	UP000005640_9606-2022	9.99427	10.6405	10.3183	10.935	10.9519	11.4592	14.0355	14.0226	14.0977	9.73831	10.0953	9.9967	11.5481	11.4023	11.452	13.6125	13.5662	13.5929	10.3168	10.2897	10.2255	10.9543	10.8253	10.8193	14.464	14.4537	14.4337	10.232	10.2783	10.4603	11.6678	11.7809	11.6392	15.1214	15.0979	15.085
P11217	PYGM	Glycogen phosphorylase, muscle form	PYGM_HUMAN	UP000005640_9606-2022	12.4171	12.2517	12.3053	13.4138	13.2477	13.6804	14.8888	14.947	14.8871	12.8329	12.7326	12.6457	13.3649	13.3196	13.2104	13.4275	13.4547	13.4018	12.851	12.6973	12.6959	13.7734	13.7413	13.7228	14.6487	14.6367	14.5954	12.9036	12.7431	12.7838	13.7121	13.5735	13.5431	14.5957	14.5426	14.5354
P11233	RALA	Ras-related protein Ral-A	RALA_HUMAN	UP000005640_9606-2022	7.5021	7.31806	7.3911	10.0083	9.41715	10.0547	12.9864	12.8524	13.0513	8.89785	8.51635	8.66127	10.1661	10.3735	10.2504	13.4986	13.4388	13.3861	9.39065	9.55383	9.07122	10.9431	10.7724	10.7178	13.3368	13.2697	13.223	9.98732	9.49203	9.55783	11.652	11.5908	11.5371	14.4901	14.3262	14.3403
P11234	RALB	Ras-related protein Ral-B	RALB_HUMAN	UP000005640_9606-2022	11.6308	11.4668	11.4062	11.6865	11.7306	11.7132	12.7048	12.6201	12.6313	10.865	10.9001	10.8203	12.7859	12.8381	12.8047	13.8806	13.8485	13.8501	10.7202	10.9256	10.1694	12.5145	12.5639	12.5637	13.6414	13.5941	13.545	11.8842	11.7875	11.649	13.0532	12.9984	12.9423	14.4285	14.4311	14.3523
P11274	BCR	Breakpoint cluster region protein	BCR_HUMAN	UP000005640_9606-2022	NaN	8.33472	5.67829	9.44358	7.81318	8.99666	10.8406	10.8334	10.9387	8.51323	8.42739	8.15254	9.7323	9.48266	9.76672	11.1638	11.1085	11.1206	8.68466	8.9504	8.00728	9.77819	9.83064	9.85989	11.8536	11.9525	11.863	10.3211	9.5789	9.28651	10.5198	10.3553	10.3033	12.1398	12.2329	12.1263
P11279	LAMP1	Lysosome-associated membrane glycoprotein 1	LAMP1_HUMAN	UP000005640_9606-2022	14.2978	14.3622	14.3051	14.7256	14.6415	14.5777	14.7055	14.7961	14.7354	14.979	14.9321	14.9712	14.5281	14.5321	14.5128	14.8032	14.7798	14.7725	15.1923	15.1164	15.1354	14.4205	14.4162	14.4214	15.1334	15.0847	15.0957	12.6688	12.6587	12.7182	13.4652	13.3898	13.3973	14.7725	14.7276	14.6715
P11310	ACADM	Medium-chain specific acyl-CoA dehydrogenase, mitochondrial	ACADM_HUMAN	UP000005640_9606-2022	14.2246	14.2958	14.179	14.7199	14.7249	14.781	16.3954	16.4662	16.4448	14.2517	14.1965	14.0818	14.7076	14.6958	14.6848	16.5562	16.5501	16.5406	14.6466	14.5782	14.5337	14.9494	14.924	14.9316	16.7817	16.7189	16.6843	14.3603	14.3221	14.2771	15.3149	15.259	15.2607	16.827	16.7874	16.7649
P11387	TOP1	DNA topoisomerase 1	TOP1_HUMAN	UP000005640_9606-2022	14.093	14.0241	13.9923	14.7898	14.8532	14.8295	15.9702	16.0269	16.0366	14.1494	14.0606	14.0446	14.6368	14.5828	14.6303	16.4533	16.4348	16.4133	14.276	14.2385	14.2452	14.6784	14.664	14.6504	17.0046	16.958	16.9278	14.1575	14.1085	14.1111	15.0317	14.9643	14.9478	17.086	17.1048	17.0894
P11388	TOP2A	DNA topoisomerase 2-alpha	TOP2A_HUMAN	UP000005640_9606-2022	13.0552	13.0432	13.0005	14.2511	14.2872	14.2247	15.8289	15.8586	15.8962	13.5533	13.5168	13.5379	14.549	14.5271	14.5104	15.9593	15.946	15.9131	13.8005	13.7873	13.807	14.5373	14.5337	14.5062	16.1418	16.0899	16.0822	13.8656	13.8361	13.8207	14.4479	14.4099	14.3313	16.2733	16.2599	16.1998
P11413	G6PD	Glucose-6-phosphate 1-dehydrogenase	G6PD_HUMAN	UP000005640_9606-2022	14.0342	14.0613	14.0434	15.0524	15.0892	15.0542	16.3809	16.4351	16.4281	13.8089	13.8234	13.8099	14.5517	14.5541	14.525	16.7469	16.7335	16.7023	13.9127	13.8755	13.8442	14.8933	14.8545	14.8382	16.7086	16.6674	16.6494	14.1503	14.1145	14.0872	15.0316	14.9715	14.9642	17.2512	17.2393	17.2144
P11441	UBL4A	Ubiquitin-like protein 4A	UBL4A_HUMAN	UP000005640_9606-2022	12.4107	12.2185	12.3955	11.6087	11.6711	11.5433	13.9656	13.9528	14.0892	11.4553	11.1522	11.4897	11.4701	11.4346	11.5192	14.4346	14.4233	14.4715	10.9582	10.9938	10.9732	12.0759	12.0826	11.9828	14.482	14.4568	14.3575	10.9159	11.0685	11.0437	12.2711	12.2681	12.1825	14.8866	14.9781	14.8835
P11498	PC	Pyruvate carboxylase, mitochondrial	PYC_HUMAN	UP000005640_9606-2022	15.039	14.9683	15.0873	14.7246	14.8081	14.7231	16.7209	16.7565	16.7868	14.3029	14.2809	14.3188	14.7482	14.7401	14.7028	16.826	16.7999	16.7888	14.4104	14.3578	14.3526	14.9148	14.8954	14.8614	17.3915	17.3365	17.3048	14.5869	14.5517	14.5226	15.4032	15.3292	15.302	17.2196	17.1917	17.1601
P11532	DMD	Dystrophin	DMD_HUMAN	UP000005640_9606-2022	10.537	10.5673	10.6014	11.0749	10.7235	10.7099	13.3523	13.3432	13.267	10.2872	9.96413	9.86659	11.2349	11.0144	10.8828	13.7868	13.7028	13.7037	10.5863	10.4645	10.5232	10.671	10.7515	10.8385	13.6858	13.6544	13.5969	10.3369	10.4503	10.2551	11.6513	11.6156	11.6103	14.2336	14.3156	14.1311
P11586	MTHFD1	C-1-tetrahydrofolate synthase, cytoplasmic	C1TC_HUMAN	UP000005640_9606-2022	15.8143	15.759	15.7743	15.8659	15.94	15.9416	17.698	17.7256	17.7411	15.4602	15.4351	15.4325	16.1161	16.1242	16.1022	17.8127	17.7997	17.7768	15.6955	15.6407	15.6366	16.1447	16.1097	16.0996	17.9574	17.9109	17.8819	15.6339	15.5928	15.5807	16.0869	16.0444	16.0212	17.8183	17.7802	17.7707
P11717	IGF2R	Cation-independent mannose-6-phosphate receptor	MPRI_HUMAN	UP000005640_9606-2022	12.3918	12.3413	12.3056	13.7182	13.6901	13.702	14.5646	14.6108	14.6249	12.6586	12.6246	12.5531	13.2198	13.1946	13.177	14.7901	14.794	14.7386	13.2434	13.1517	13.1606	13.4416	13.4137	13.3738	15.1708	15.0996	15.0853	13.1204	13.0799	13.0647	13.7325	13.7348	13.6403	15.2116	15.2189	15.18
P11766	ADH5	Alcohol dehydrogenase class-3	ADHX_HUMAN	UP000005640_9606-2022	13.8021	13.958	13.8484	14.3935	14.4652	14.3901	14.3368	14.4186	14.4209	14.253	14.2095	14.1814	12.9605	12.9542	12.9651	14.6433	14.63	14.6196	13.508	13.5489	13.4487	13.0401	12.9627	12.9431	15.3769	15.3802	15.3203	13.7658	13.754	13.72	13.7364	13.6768	13.6649	15.8467	15.8328	15.8103
P11802	CDK4	Cyclin-dependent kinase 4	CDK4_HUMAN	UP000005640_9606-2022	12.4514	12.3537	12.3147	11.9033	12.0087	11.7532	14.0079	14.0185	14.0954	11.6118	11.3209	11.6607	12.3874	12.1927	12.3786	14.6048	14.5981	14.6374	11.4278	11.6403	11.4237	12.3677	12.2278	12.1456	14.81	14.7674	14.752	12.4769	12.3524	12.299	13.2161	12.9757	13.0644	14.8404	14.7743	14.7541
P11908	PRPS2	Ribose-phosphate pyrophosphokinase 2	PRPS2_HUMAN	UP000005640_9606-2022	13.2494	13.4448	13.6928	13.9655	13.9079	13.9214	16.0918	16.0981	16.1055	13.2256	13.2484	13.1975	13.9091	13.8839	13.9136	16.569	16.5049	16.5458	13.0611	13.0439	13.0567	14.5808	14.5269	14.479	16.8861	16.8162	16.8123	13.6053	13.5496	13.4966	15.0275	15.0152	14.9791	17.3545	17.3241	17.3014
P11940	PABPC1	Polyadenylate-binding protein 1	PABP1_HUMAN	UP000005640_9606-2022	15.4585	15.4412	15.4261	16.1907	16.2357	16.2703	17.8767	17.9105	17.9121	15.4476	15.4232	15.4209	16.5396	16.5396	16.5221	18.0129	17.9918	17.9857	15.2203	15.1853	15.1709	16.9178	16.8799	16.8415	18.469	18.4248	18.401	15.6898	15.6346	15.6105	17.0782	17.0437	17.0094	18.3018	18.2613	18.2366
P12004	PCNA	Proliferating cell nuclear antigen	PCNA_HUMAN	UP000005640_9606-2022	14.7528	14.7646	14.7368	15.4527	15.4592	15.4887	16.1223	16.1515	16.1986	14.9081	14.8711	14.8601	15.3031	15.2815	15.2954	16.6225	16.5615	16.5923	14.7553	14.7291	14.6851	15.4223	15.3948	15.3686	16.8715	16.799	16.7947	14.4947	14.473	14.4226	15.5422	15.5025	15.4609	16.7002	16.6634	16.6414
P12081	HARS1	Histidine--tRNA ligase, cytoplasmic	HARS1_HUMAN	UP000005640_9606-2022	13.1514	13.0851	13.0765	14.4293	14.4153	14.2214	16.1895	16.2122	16.2184	13.4997	13.578	13.5	14.2636	14.257	14.2279	16.0964	16.0707	16.0681	13.6658	13.6422	13.6439	14.5033	14.4889	14.4704	16.3817	16.3369	16.3393	13.4331	13.3901	13.3444	14.6037	14.5126	14.5666	16.7239	16.703	16.6674
P12235	SLC25A4	ADP/ATP translocase 1	ADT1_HUMAN	UP000005640_9606-2022	8.4739	8.98076	9.9636	11.6491	10.6825	10.9246	14.2938	14.2061	14.3001	9.70442	10.0468	9.83335	10.6018	10.7013	10.5668	13.92	13.8287	13.9102	10.9224	10.8337	10.848	12.7792	12.6891	12.556	14.2046	14.1769	14.1814	11.3277	11.3538	11.2899	12.4751	12.4502	12.3676	14.8463	14.813	14.6971
P12236	SLC25A6	ADP/ATP translocase 3	ADT3_HUMAN	UP000005640_9606-2022	14.4992	14.6723	14.6409	15.1601	15.1897	15.2814	16.958	16.9942	16.9777	14.7667	14.7446	14.7012	14.24	14.2187	14.2576	16.7262	16.7684	16.6594	14.6342	14.5853	14.6129	15.0562	15.0459	15.0224	17.2947	17.224	17.2137	15.0831	15.0211	15.0154	15.7252	15.6611	15.671	17.1071	17.079	17.0485
P12259	F5	Coagulation factor V	FA5_HUMAN	UP000005640_9606-2022	8.94799	8.33965	8.46375	8.63557	7.31642	8.56439	9.46748	9.25153	9.19525	7.61691	7.3897	7.83151	6.99169	6.97489	6.51655	9.9794	9.87844	9.44745	8.54527	8.32599	8.09753	8.88187	9.26164	9.15879	9.552	9.72772	9.62852	10.4422	10.3934	10.2004	11.4157	11.3934	11.4114	NaN	NaN	NaN
P12268	IMPDH2	Inosine-5'-monophosphate dehydrogenase 2	IMDH2_HUMAN	UP000005640_9606-2022	14.0946	14.1221	14.0475	15.7605	15.7239	15.7397	17.8444	17.8558	17.8541	14.8166	14.8767	14.797	16.1323	16.0811	16.07	17.8536	17.849	17.8272	14.7181	14.7008	14.6826	16.1797	16.1458	16.1099	18.0136	17.9746	17.9542	15.305	15.2602	15.2213	16.6877	16.6289	16.5698	18.6636	18.6283	18.6068
P12270	TPR	Nucleoprotein TPR	TPR_HUMAN	UP000005640_9606-2022	12.5992	12.5683	12.5366	13.5459	13.6246	13.5966	15.4354	15.4738	15.4987	12.8654	12.7888	12.7435	13.6287	13.577	13.5713	15.7482	15.7264	15.7172	12.9085	12.9071	12.8689	13.634	13.5859	13.5682	15.9062	15.8541	15.8274	13.0804	13.0167	12.9356	13.9806	13.9339	13.9015	15.787	15.7654	15.7334
P12277	CKB	Creatine kinase B-type	KCRB_HUMAN	UP000005640_9606-2022	11.7709	11.222	11.2145	11.864	11.8212	11.8532	13.5653	13.628	13.6512	11.928	11.7444	11.6785	12.802	12.7676	12.625	13.9337	13.8384	13.8824	12.272	12.1383	11.9738	12.8946	12.8648	12.8357	14.4276	14.3768	14.3596	11.8294	11.7483	11.8116	13.1302	13.0422	12.9779	14.1526	14.2359	14.1426
P12429	ANXA3	Annexin A3	ANXA3_HUMAN	UP000005640_9606-2022	13.9046	13.7687	13.9161	14.4107	14.3238	14.4235	16.6146	16.6072	16.6484	13.4237	13.386	13.3804	14.1194	14.0682	14.1078	16.713	16.6945	16.699	13.3425	13.2864	13.279	14.1798	14.1446	14.0866	16.7713	16.7319	16.7147	13.5455	13.4455	13.454	14.6499	14.6431	14.6001	16.8978	16.8786	16.8452
P12532	CKMT1B	Creatine kinase U-type, mitochondrial	KCRU_HUMAN	UP000005640_9606-2022	10.7871	10.4109	10.9073	10.4093	10.9277	11.1546	13.0717	12.9476	13.1796	11.3924	11.4566	10.5403	11.44	10.9371	11.3949	12.8016	12.7842	12.7909	10.4359	10.6912	10.8732	11.735	11.717	11.776	13.6326	13.5631	13.5903	10.8745	10.6315	10.6473	12.2732	12.223	12.1876	14.0076	14.0494	14.0253
P12694	BCKDHA	2-oxoisovalerate dehydrogenase subunit alpha, mitochondrial	ODBA_HUMAN	UP000005640_9606-2022	7.80303	5.13587	9.0201	8.86648	8.68511	8.67382	11.3905	11.4041	11.3841	7.70123	7.72432	7.93522	9.13163	9.16071	9.04391	11.2948	11.1658	11.2369	9.84628	9.90155	9.77818	10.327	10.4683	10.1817	12.3967	12.2517	12.3581	9.86461	9.28946	9.03328	9.70094	9.2173	8.9581	12.1391	12.0893	12.0417
P12814	ACTN1	Alpha-actinin-1	ACTN1_HUMAN	UP000005640_9606-2022	13.6106	13.6414	13.4572	12.91	13.0684	13.0237	15.6212	15.657	15.7039	12.5295	12.4714	12.4155	13.531	13.4115	13.4438	15.7714	15.7251	15.748	12.6198	12.6057	12.5603	14.1755	14.1677	14.1135	16.7131	16.6533	16.641	13.0549	12.9953	13.0013	13.9106	13.8948	13.8093	16.3918	16.3532	16.3348
P12931	SRC	Proto-oncogene tyrosine-protein kinase Src	SRC_HUMAN	UP000005640_9606-2022	10.6844	9.65337	10.4408	10.3148	10.0998	10.5672	11.7297	11.6484	11.9524	9.70653	8.53078	9.40949	10.6096	10.5949	10.5696	11.2667	11.3313	11.3101	10.2644	9.88746	10.0385	11.7587	11.7948	11.5785	11.9334	11.7924	11.8445	10.8847	10.1636	9.04158	10.9479	10.8304	10.861	12.9798	12.7541	12.9326
P12955	PEPD	Xaa-Pro dipeptidase	PEPD_HUMAN	UP000005640_9606-2022	10.6173	10.9081	10.3333	10.7821	10.8838	10.7893	13.5787	13.6393	13.6386	11.5916	11.6571	11.5429	11.2944	11.1923	11.2577	13.5983	13.5327	13.5783	10.9991	10.954	10.9547	11.4871	11.6413	11.4869	13.5584	13.462	13.4222	11.1728	11.1265	11.0353	11.4277	11.3912	11.3761	13.2893	13.2589	13.332
P12956	XRCC6	X-ray repair cross-complementing protein 6	XRCC6_HUMAN	UP000005640_9606-2022	15.4816	15.4336	15.3511	15.3565	15.4257	15.3518	17.193	17.2404	17.2708	15.7321	15.7002	15.6439	15.2229	15.2372	15.2083	17.4778	17.4551	17.4336	14.7737	14.7234	14.6941	15.5849	15.5566	15.5254	17.1849	17.159	17.1358	15.2978	15.2215	15.2006	15.2835	15.2251	15.1828	17.7795	17.7705	17.7424
P13010	XRCC5	X-ray repair cross-complementing protein 5	XRCC5_HUMAN	UP000005640_9606-2022	15.0942	15.0585	15.045	15.4171	15.3787	15.3685	16.3308	16.4249	16.4268	14.5592	14.5438	14.4737	15.661	15.6545	15.6232	17.1154	17.0828	17.0924	14.9834	14.9316	14.9157	15.6724	15.6265	15.634	16.9097	16.8698	16.8421	15.2669	15.2247	15.1747	16.3761	16.3605	16.3443	17.2446	17.2319	17.1985
P13051	UNG	Uracil-DNA glycosylase	UNG_HUMAN	UP000005640_9606-2022	9.04208	9.18431	9.08281	10.8735	10.7607	11.1246	12.5359	12.612	12.6452	9.92825	10.2287	10.1906	11.1571	11.0452	11.0402	13.0926	13.0069	12.8244	10.6814	11.0482	10.5166	11.5277	11.4898	11.6347	13.5033	13.4532	13.3962	10.0646	10.3364	10.5808	11.483	11.3797	11.3565	13.7587	13.7457	13.6615
P13073	COX4I1	Cytochrome c oxidase subunit 4 isoform 1, mitochondrial	COX41_HUMAN	UP000005640_9606-2022	14.3803	14.3725	14.3716	15.9661	16.0294	15.9316	16.6191	16.649	16.6528	14.3215	14.247	14.256	14.9029	14.9236	14.9172	17.1482	17.1137	17.0689	14.4026	14.3131	14.2366	15.442	15.4035	15.3806	17.0657	16.9748	16.9768	14.8391	14.8025	14.6995	16.0924	16.0239	16.0237	18.2382	18.213	18.2156
P13284	IFI30	Gamma-interferon-inducible lysosomal thiol reductase	GILT_HUMAN	UP000005640_9606-2022	8.53488	8.24148	8.10291	10.2531	10.0011	10.1264	11.2091	11.4153	11.3097	8.85638	8.80202	8.5424	9.58129	9.23871	9.46162	11.952	11.967	11.922	8.17656	8.07717	8.11052	8.75934	8.80705	8.76333	12.5222	12.4485	12.4266	10.5155	10.5344	10.5749	10.5989	10.5178	10.4748	12.7549	12.687	12.751
P13473	LAMP2	Lysosome-associated membrane glycoprotein 2	LAMP2_HUMAN	UP000005640_9606-2022	12.5477	12.4111	11.9507	13.7526	13.4063	13.5369	12.4733	12.5957	12.5305	12.7738	12.4045	12.3463	13.7346	13.8085	13.6544	13.2853	13.4758	13.2898	12.7906	12.7625	12.5984	13.9686	13.9012	13.9638	13.6103	13.5936	13.5493	12.7337	12.729	12.6137	9.59012	10.0631	8.96837	13.7327	13.7159	13.6798
P13489	RNH1	Ribonuclease inhibitor	RINI_HUMAN	UP000005640_9606-2022	13.2804	13.3317	13.3366	14.5463	14.3619	14.3925	15.7587	15.8113	15.8333	13.9422	13.9202	13.8542	15.0025	15.111	15.0433	15.0761	15.035	15.0543	13.7615	13.692	13.6396	15.6709	15.6439	15.6157	15.374	15.2693	15.278	14.2177	14.189	14.1196	14.793	14.7204	14.7528	15.766	15.7818	15.7348
P13498	CYBA	Cytochrome b-245 light chain	CY24A_HUMAN	UP000005640_9606-2022	8.55659	8.65566	8.91335	11.6436	11.5649	11.4464	13.1206	13.2298	13.0368	9.87832	10.5757	9.80535	12.1662	12.2416	12.0766	14.035	13.9494	13.8743	11.0553	11.044	10.4484	12.1757	12.148	12.0773	14.1366	14.0775	14.007	11.3761	11.299	11.2922	12.4476	12.3184	12.3769	14.1836	14.0054	14.0762
P13639	EEF2	Elongation factor 2	EF2_HUMAN	UP000005640_9606-2022	16.6396	16.6208	16.6423	17.7885	17.8636	17.8812	19.1284	19.1684	19.1922	17.1648	17.165	17.1056	17.5582	17.5541	17.5132	19.107	19.0863	19.087	17.2176	17.1882	17.1418	17.8886	17.8632	17.8462	19.2635	19.2057	19.1953	17.4448	17.4021	17.36	17.9261	17.8784	17.8539	19.5653	19.5444	19.5027
P13667	PDIA4	Protein disulfide-isomerase A4	PDIA4_HUMAN	UP000005640_9606-2022	13.9585	13.9287	13.9155	14.5414	14.6051	14.6209	16.5069	16.5336	16.5193	14.1375	14.0224	14.0288	14.7826	14.7827	14.762	16.2935	16.2603	16.2642	14.0651	14.0075	13.9912	14.4711	14.4688	14.4385	16.6544	16.6161	16.5848	14.4979	14.4534	14.4211	15.0408	14.9607	14.9573	16.6292	16.5926	16.5656
P13674	P4HA1	Prolyl 4-hydroxylase subunit alpha-1	P4HA1_HUMAN	UP000005640_9606-2022	10.436	10.9863	11.2343	11.9812	12.0617	12.1652	13.5471	13.5733	13.6046	10.9733	10.8643	10.8712	11.8193	11.8453	11.8096	14.1124	14.1209	14.136	11.5412	11.3959	11.2633	12.2123	12.2955	12.1831	14.3779	14.3398	14.3025	11.6804	11.6662	11.6437	12.6755	12.6519	12.5979	14.5895	14.6021	14.5414
P13693	TPT1	Translationally-controlled tumor protein	TCTP_HUMAN	UP000005640_9606-2022	13.1302	13.2744	12.9845	13.0666	13.1504	13.0435	14.2898	14.3081	14.4449	14.0239	14.0372	13.914	13.2643	13.0574	13.127	15.4685	15.4414	15.4429	14.0773	14.0496	14.0277	12.6301	12.4781	12.5612	15.6182	15.5702	15.5357	14.0719	13.9825	13.9266	12.1748	12.0839	12.0317	16.1768	16.2247	16.1796
P13716	ALAD	Delta-aminolevulinic acid dehydratase	HEM2_HUMAN	UP000005640_9606-2022	9.21816	9.3897	9.23707	9.71352	9.56662	10.0824	11.7691	11.9154	11.8496	9.56148	8.7381	9.43858	9.93465	9.68217	9.53809	12.0306	11.9703	11.9971	10.012	9.61533	8.56394	10.553	10.5124	10.0108	12.5423	12.374	12.3947	9.8397	9.68344	9.85404	10.3511	10.2445	10.3141	12.5326	12.7107	12.4713
P13797	PLS3	Plastin-3	PLST_HUMAN	UP000005640_9606-2022	13.8556	13.8295	13.9314	14.9452	15.0037	15.0214	16.0317	16.0372	16.0807	13.8329	13.8037	13.7666	14.4713	14.4416	14.3977	16.1058	16.0621	16.0755	13.9334	13.8878	13.8709	14.904	14.8615	14.8559	16.4676	16.4151	16.3861	14.1221	14.0587	14.0222	15.2703	15.2302	15.1655	16.6602	16.645	16.6167
P13798	APEH	Acylamino-acid-releasing enzyme	ACPH_HUMAN	UP000005640_9606-2022	11.8263	11.7583	11.9225	13.1864	13.3058	13.2729	15.3136	15.3422	15.3739	12.6153	12.6274	12.672	13.8493	13.8567	13.7481	15.6496	15.6266	15.6239	12.6565	12.5876	12.5776	14.2045	14.1509	14.1073	15.2784	15.2143	15.2151	13.1714	13.2068	13.1396	13.9046	13.8506	13.8146	15.117	15.0781	15.0437
P13804	ETFA	Electron transfer flavoprotein subunit alpha, mitochondrial	ETFA_HUMAN	UP000005640_9606-2022	12.9704	12.931	12.9871	13.7794	13.8185	13.8246	15.8543	15.8845	15.8948	13.629	13.6886	13.6558	13.2527	13.2481	13.2521	15.9278	15.8995	15.8845	13.8026	13.7398	13.7206	13.6408	13.6006	13.5976	16.5801	16.5283	16.4999	13.5953	13.5519	13.4944	14.0905	14.044	14.0349	16.3999	16.3402	16.3424
P13807	GYS1	Glycogen [starch] synthase, muscle	GYS1_HUMAN	UP000005640_9606-2022	8.9264	9.11318	9.51019	10.1176	10.1059	9.94464	12.4858	12.4538	12.5974	9.75757	9.70089	9.57503	11.4653	11.5843	11.5284	12.8626	12.8522	12.8614	10.4327	10.209	10.3171	11.6389	11.6545	11.5462	12.617	12.6206	12.5138	10.7057	10.5696	10.6936	11.9368	11.8627	11.8826	13.2402	13.2537	13.1844
P13861	PRKAR2A	cAMP-dependent protein kinase type II-alpha regulatory subunit	KAP2_HUMAN	UP000005640_9606-2022	12.2904	12.1516	11.9064	13.2163	13.3254	13.1775	14.6008	14.5979	14.6747	12.4268	12.3248	12.2739	12.9588	12.9826	12.8912	14.5541	14.5345	14.5305	12.8646	12.8953	12.8369	12.7761	12.7816	12.7158	15.4104	15.3716	15.3309	12.6199	12.5308	12.5771	13.2663	13.1826	13.1959	14.9984	14.9783	14.9239
P13929	ENO3	Beta-enolase	ENOB_HUMAN	UP000005640_9606-2022	13.7551	13.7386	13.755	13.9015	13.8356	13.9916	16.0407	16.0592	16.0495	13.4912	13.439	13.4135	14.7414	14.7414	14.7475	16.2977	16.2885	16.2758	13.075	13.1464	13.0885	15.3383	15.3133	15.311	16.9895	16.9371	16.9195	14.3017	14.2713	14.2315	15.5356	15.505	15.4359	17.0493	17.016	17.0136
P13984	GTF2F2	General transcription factor IIF subunit 2	T2FB_HUMAN	UP000005640_9606-2022	12.1777	11.4641	11.9834	12.9358	12.8179	13.0219	14.2267	14.2955	14.2729	12.1242	12.17	12.164	12.7025	12.9038	12.6793	14.1104	14.0406	14.0328	12.1674	12.1456	12.1123	12.5018	12.4163	12.442	13.9674	13.8469	13.8652	12.0858	12.0107	11.9835	12.5323	12.4741	12.2649	13.9768	13.922	13.9596
P13987	CD59	CD59 glycoprotein	CD59_HUMAN	UP000005640_9606-2022	12.9679	13.3216	13.6483	14.8389	14.876	14.9168	17.4649	17.4199	17.5452	13.2428	13.1861	13.1842	14.4349	14.5667	14.3485	15.8336	15.7703	15.7784	13.5217	13.3895	13.6613	15.9832	16.0117	15.8889	15.8913	15.8193	15.788	14.3907	14.3193	14.1555	14.7289	14.7132	14.6422	15.7746	15.752	15.7087
P13995	MTHFD2	Bifunctional methylenetetrahydrofolate dehydrogenase/cyclohydrolase, mitochondrial	MTDC_HUMAN	UP000005640_9606-2022	11.0155	11.0627	10.4675	11.912	11.8498	11.7564	13.6035	13.5101	13.6166	10.7754	10.6858	10.6783	13.507	13.505	13.5218	13.8313	13.7725	13.8199	12.1035	12.1129	12.0454	13.0049	13.024	12.9775	14.2682	14.2613	14.2266	12.3373	12.1709	12.1722	12.6263	12.5517	12.5612	14.067	14.0162	13.9999
P14174	MIF	Macrophage migration inhibitory factor	MIF_HUMAN	UP000005640_9606-2022	15.7551	14.9308	14.9933	17.2786	17.2895	17.2546	18.2765	18.256	18.2742	16.7541	16.7564	16.7189	17.7121	17.7041	17.6496	16.6743	16.547	16.5785	15.6129	15.0737	15.537	15.1696	15.1675	15.0867	16.0517	16.0799	16.0491	15.7157	14.8952	14.8074	15.5526	15.5319	15.368	18.6623	18.6456	18.6148
P14209	CD99	CD99 antigen	CD99_HUMAN	UP000005640_9606-2022	11.962	11.9285	11.7629	12.6933	12.5947	12.6862	9.68415	9.51418	9.96844	12.2683	12.361	12.417	13.2474	13.1058	13.1744	9.83979	9.14984	7.56996	12.3059	11.9352	12.2357	13.1808	13.0455	12.9504	11.3286	11.0597	11.0276	11.2145	8.55011	11.3517	NaN	NaN	NaN	10.1045	9.70892	9.85609
P14314	PRKCSH	Glucosidase 2 subunit beta	GLU2B_HUMAN	UP000005640_9606-2022	15.3691	15.4403	15.2127	16.2136	16.2799	16.2439	17.0904	17.079	17.0921	14.7013	14.7161	14.7221	15.5641	15.5729	15.5164	17.8239	17.7928	17.7696	14.8402	14.7747	14.7078	15.4855	15.4418	15.4069	17.9849	17.9311	17.8973	15.4278	15.3544	15.3282	15.8156	15.7766	15.7393	18.1722	18.1626	18.1042
P14324	FDPS	Farnesyl pyrophosphate synthase	FPPS_HUMAN	UP000005640_9606-2022	15.1396	15.2598	14.9683	15.378	15.3344	15.3399	17.1458	17.1352	17.2303	14.4482	14.3067	14.3493	15.1463	15.1349	15.1263	17.4112	17.3872	17.4023	14.9876	14.8901	14.825	15.8131	15.8257	15.8318	17.811	17.7784	17.7514	15.2961	15.2954	15.2668	16.2671	16.2783	16.2118	18.0929	18.0604	18.0058
P14373	TRIM27	Zinc finger protein RFP	TRI27_HUMAN	UP000005640_9606-2022	7.44746	4.8638	5.77457	7.95271	7.90661	7.56113	10.482	10.5552	10.5456	7.59183	7.88685	7.46689	8.27008	7.71164	7.53302	11.5729	11.5786	11.4807	8.80103	8.74509	8.32856	8.85092	8.88544	8.94034	12.1459	12.1639	11.9986	8.69187	8.60809	8.61675	9.58278	9.57878	9.24265	12.7527	12.7158	12.6376
P14406	COX7A2	Cytochrome c oxidase subunit 7A2, mitochondrial	CX7A2_HUMAN	UP000005640_9606-2022	13.2767	13.2674	13.1319	12.8322	12.8439	12.8779	14.7123	14.6025	14.5677	13.9228	13.9031	13.9171	11.4622	11.4488	11.4919	15.1452	15.1581	15.0186	13.8691	13.7801	13.8544	11.7697	11.7893	11.726	14.5579	14.5389	14.4918	9.85768	9.8123	9.73415	11.8136	11.4233	11.4894	14.3978	14.3549	14.297
P14550	AKR1A1	Aldo-keto reductase family 1 member A1	AK1A1_HUMAN	UP000005640_9606-2022	12.5009	12.4784	12.3597	13.4202	13.4837	13.4557	15.1531	15.2535	15.2166	12.3002	12.42	12.3525	13.4586	13.508	13.4302	14.7818	14.7087	14.6918	12.7116	12.6009	12.608	13.2395	13.209	13.2068	15.7605	15.6748	15.6841	12.9089	12.8249	12.8181	13.3779	13.2712	13.2558	15.7504	15.7776	15.7471
P14618	PKM	Pyruvate kinase PKM	KPYM_HUMAN	UP000005640_9606-2022	19.6445	19.6273	19.6526	18.9956	19.0418	19.052	20.5992	20.6533	20.6314	18.696	18.6976	18.6669	18.6194	18.6196	18.6191	20.3524	20.3474	20.3347	17.8327	17.8102	17.7983	18.206	18.1733	18.1629	20.5522	20.5021	20.4754	18.5551	18.507	18.5068	18.6281	18.6142	18.5699	20.8255	20.798	20.7715
P14621	ACYP2	Acylphosphatase-2	ACYP2_HUMAN	UP000005640_9606-2022	7.4142	6.86917	7.21684	9.6772	8.87656	9.06557	12.271	12.2062	12.3927	7.80236	7.23577	8.58812	9.78298	9.98388	9.93267	12.5456	12.4777	12.5256	8.61585	8.49031	8.66228	10.8209	10.689	10.5777	12.4652	12.408	12.3956	9.31563	9.28559	9.30554	10.6272	10.597	10.5833	12.1904	12.11	12.1105
P14625	HSP90B1	Endoplasmin	ENPL_HUMAN	UP000005640_9606-2022	17.5495	17.6088	17.5522	17.4489	17.4561	17.4416	18.4305	18.4779	18.5079	16.6613	16.6453	16.5996	17.4702	17.4716	17.4424	18.5921	18.5851	18.5621	16.6645	16.6295	16.6128	17.0317	17.0067	16.9784	18.5417	18.5053	18.4798	16.5424	16.4944	16.4672	17.1115	17.069	17.032	18.6313	18.5956	18.5748
P14635	CCNB1	G2/mitotic-specific cyclin-B1	CCNB1_HUMAN	UP000005640_9606-2022	9.85721	9.8547	9.54794	10.8206	10.8	11.1031	12.2185	12.3404	12.352	10.1347	10.2464	9.98586	11.5016	11.7638	11.5623	12.4778	12.4256	12.408	10.2936	10.5413	10.4275	11.5683	11.5696	11.4581	12.6026	12.5281	12.4851	9.5608	9.19285	9.18437	10.8799	10.7705	10.766	12.6072	12.5305	12.5057
P14649	MYL6B	Myosin light chain 6B	MYL6B_HUMAN	UP000005640_9606-2022	15.9415	16.1583	16.0764	14.7931	14.0251	14.1037	15.3175	15.3377	15.3561	13.5351	13.8592	13.7215	15.1472	14.8679	14.6585	15.8633	15.7749	15.9043	14.2475	14.212	14.1555	15.4387	15.2947	15.3454	16.1331	16.0895	16.0801	16.3263	16.2467	16.1899	16.4607	16.4097	16.1109	15.8501	15.8714	15.7673
P14678	SNRPB	Small nuclear ribonucleoprotein-associated proteins B and B'	RSMB_HUMAN	UP000005640_9606-2022	14.7507	14.3494	14.3388	15.4958	15.3858	15.3387	15.9801	15.9633	16.014	14.163	14.1185	14.132	14.6448	14.6647	14.6808	16.0403	16.0391	15.9985	13.6903	13.5645	13.5883	14.724	14.7021	14.6768	15.9979	15.9691	15.9635	14.2624	14.1825	14.1714	15.3677	15.3012	15.2787	15.5178	15.5235	15.5038
P14735	IDE	Insulin-degrading enzyme	IDE_HUMAN	UP000005640_9606-2022	13.0165	12.9272	12.973	13.2109	13.3425	13.0748	15.7607	15.73	15.779	12.5804	12.6945	12.5183	13.785	13.7141	13.7186	15.6845	15.6523	15.6646	12.8942	12.7501	12.8886	13.8321	13.8131	13.7752	16.0713	16.0103	15.9832	13.3563	13.332	13.2626	14.2576	14.246	14.1788	15.9774	15.984	15.9494
P14854	COX6B1	Cytochrome c oxidase subunit 6B1	CX6B1_HUMAN	UP000005640_9606-2022	15.9212	16.2302	14.4067	15.0505	15.0009	15.2877	14.9468	14.9819	15.0147	14.3564	13.7976	14.0623	15.3578	15.3516	15.3102	16.0211	15.9406	15.9881	14.4572	13.9145	14.5194	14.2629	14.1448	14.2762	16.4052	16.3839	16.3179	13.5216	13.3031	13.3057	13.1702	13.164	12.715	15.8108	15.7551	15.7237
P14859	POU2F1	POU domain, class 2, transcription factor 1	PO2F1_HUMAN	UP000005640_9606-2022	6.71955	7.81042	6.80702	7.95256	8.10094	8.08507	12.1812	12.1939	12.266	7.78108	8.09248	7.82068	10.3722	10.3375	10.6443	12.99	12.908	12.8917	8.75626	8.67164	8.6611	10.8391	10.604	10.7459	13.2152	13.1497	13.1294	9.68537	8.54192	9.28338	10.7724	10.7222	10.7141	12.8873	12.8365	12.7362
P14866	HNRNPL	Heterogeneous nuclear ribonucleoprotein L	HNRPL_HUMAN	UP000005640_9606-2022	16.6686	16.567	16.4407	14.5933	14.6666	14.6335	17.7445	17.7926	17.8005	16.0956	16.0925	16.0462	14.642	14.6412	14.5981	17.4423	17.4051	17.3645	14.6386	14.6166	14.5993	15.1077	15.0785	15.0351	17.9672	17.9032	17.8937	15.16	15.1359	15.0918	15.502	15.4603	15.4269	17.96	17.9312	17.9043
P14868	DARS1	Aspartate--tRNA ligase, cytoplasmic	SYDC_HUMAN	UP000005640_9606-2022	14.999	15.057	15.0786	15.0071	15.0342	15.0082	16.8704	16.9049	16.9114	14.3378	14.376	14.3243	14.8206	14.8286	14.8241	17.2575	17.2441	17.2268	14.8838	14.8249	14.8288	15.2871	15.2592	15.2495	17.3646	17.3078	17.2919	14.5412	14.4626	14.4547	15.5693	15.5143	15.4795	17.4975	17.4808	17.4602
P14923	JUP	Junction plakoglobin	PLAK_HUMAN	UP000005640_9606-2022	13.007	13.0558	12.9676	13.7194	13.666	13.7828	14.6724	14.7271	14.7505	12.2208	12.2315	12.1294	13.882	13.8354	13.8479	15.2382	15.235	15.2236	12.3286	12.2829	12.2924	13.7684	13.7524	13.727	15.5064	15.4311	15.4123	13.6077	13.5339	13.5006	14.2914	14.2759	14.2087	15.9695	15.9597	15.9278
P14927	UQCRB	Cytochrome b-c1 complex subunit 7	QCR7_HUMAN	UP000005640_9606-2022	11.7084	11.2028	11.5426	12.6046	12.6403	12.5158	15.0023	15.1423	15.0185	11.7503	11.5885	11.6786	13.0563	13.0854	13.0674	15.352	15.2642	15.2386	12.4575	12.4187	12.3508	13.2644	13.1262	13.238	16.1078	16.0441	15.9867	12.4982	12.4423	12.4019	13.2843	13.2347	13.2887	15.752	15.6902	15.7004
P15104	GLUL	Glutamine synthetase	GLNA_HUMAN	UP000005640_9606-2022	6.97538	7.33476	5.12867	8.08229	8.03705	6.86125	9.34847	9.00349	8.94483	6.87439	5.77157	4.27352	7.26063	8.00509	6.36546	10.4474	10.5355	10.1743	7.07927	7.7364	6.4879	8.04265	7.42163	7.22692	11.3091	11.091	11.0804	7.99202	8.28449	8.36647	9.67311	8.88755	8.25522	11.5824	11.5732	11.4834
P15121	AKR1B1	Aldo-keto reductase family 1 member B1	ALDR_HUMAN	UP000005640_9606-2022	16.7527	16.8295	16.717	17.7515	17.8523	17.7939	18.4256	18.4306	18.4808	16.583	16.5423	16.506	16.4312	16.4284	16.4108	18.2036	18.1611	18.166	16.2493	16.2151	16.1676	16.4447	16.4289	16.3948	18.6085	18.5661	18.5359	16.6784	16.634	16.6067	16.568	16.5529	16.5272	18.2233	18.1936	18.1766
P15151	PVR	Poliovirus receptor	PVR_HUMAN	UP000005640_9606-2022	11.1741	10.1925	9.1307	9.7509	9.71613	9.57819	12.9444	13.0347	12.9113	10.7916	10.0813	10.8034	10.9461	10.7848	10.853	12.9731	12.8787	12.6645	10.5844	10.4229	10.5222	10.5497	10.6982	10.6516	13.5871	13.5246	13.55	10.7881	10.7538	10.5782	10.1109	10.1374	9.81398	13.2208	13.183	13.1226
P15170	GSPT1	Eukaryotic peptide chain release factor GTP-binding subunit ERF3A	ERF3A_HUMAN	UP000005640_9606-2022	12.7867	12.8216	12.7615	13.8391	13.8993	13.9332	15.6011	15.694	15.6557	12.8451	12.8412	12.8319	14.2442	14.1922	14.1658	16.2945	16.2704	16.2972	13.4922	13.4719	13.4162	14.4667	14.3961	14.4348	16.5194	16.4828	16.4525	13.88	13.853	13.8047	15.1633	15.173	15.0739	16.8212	16.8012	16.7575
P15291	B4GALT1	Beta-1,4-galactosyltransferase 1	B4GT1_HUMAN	UP000005640_9606-2022	9.47738	9.24526	9.39454	10.7444	10.9887	10.8622	12.8497	12.8183	12.8498	9.46557	8.98583	9.1194	9.52644	9.40473	9.31633	10.862	10.7979	10.779	9.43063	9.60275	9.53568	11.7216	11.7798	11.6934	11.1973	11.1968	11.0257	10.4093	10.093	9.99073	9.39579	9.42074	9.31454	12.2769	12.2487	12.169
P15311	EZR	Ezrin	EZRI_HUMAN	UP000005640_9606-2022	13.845	13.7997	13.8294	15.4184	15.4265	15.4095	15.4661	15.4793	15.4883	14.0419	14.0434	13.9578	14.8754	14.8767	14.842	15.9984	15.981	15.9598	14.5445	14.5433	14.499	15.1596	15.1271	15.1159	16.0239	15.9835	15.9353	14.6277	14.5256	14.5082	15.4856	15.4693	15.4273	16.1321	16.1092	16.0944
P15328	FOLR1	Folate receptor alpha	FOLR1_HUMAN	UP000005640_9606-2022	10.3867	10.3578	11.1992	12.0036	11.7976	11.3084	13.6701	13.6508	13.7182	11.782	12.1583	11.9407	11.887	11.7895	11.655	13.031	13.0679	12.8147	12.1639	12.2298	12.4363	12.4136	12.4922	12.4432	13.6156	13.534	13.5255	13.8633	13.619	13.4621	12.3072	12.4236	12.0991	13.5514	13.4499	13.5349
P15374	UCHL3	Ubiquitin carboxyl-terminal hydrolase isozyme L3	UCHL3_HUMAN	UP000005640_9606-2022	12.0991	12.5606	11.8543	12.3819	12.2374	12.5859	14.5654	14.6113	14.5814	11.9316	11.7399	11.6654	11.3201	11.2788	11.2227	15.2655	15.2502	15.2441	11.3118	11.1218	11.2672	12.455	12.5924	12.5235	15.6411	15.6284	15.6339	11.7527	11.6137	11.6402	13.0533	13.0032	12.7357	15.6286	15.6254	15.5957
P15529	CD46	Membrane cofactor protein	MCP_HUMAN	UP000005640_9606-2022	11.3165	10.7156	10.5935	11.6564	11.6025	11.5563	13.2031	13.0298	13.4496	11.487	11.6333	11.4417	12.3279	12.2048	12.2933	13.9958	13.9474	13.9413	11.2724	11.0794	11.2337	13.067	12.9866	12.9221	13.8741	13.9063	13.8277	11.9973	12.034	12.0021	12.7356	12.6817	12.6038	14.4784	14.3884	14.3711
P15531	NME1	Nucleoside diphosphate kinase A	NDKA_HUMAN	UP000005640_9606-2022	14.7042	14.7076	14.6437	15.7149	15.7224	15.7669	16.0864	16.1115	16.1522	14.0881	14.0568	14.0272	15.4731	15.5014	15.4231	16.4585	16.3786	16.3867	15.602	15.5294	15.498	15.7595	15.6899	15.6707	16.6976	16.6129	16.6253	14.4956	14.4447	14.4139	15.5096	15.4526	15.4202	16.8569	16.8451	16.8343
P15559	NQO1	NAD(P)H dehydrogenase [quinone] 1	NQO1_HUMAN	UP000005640_9606-2022	13.5123	13.5276	13.5504	14.3524	14.444	14.4269	15.0264	15.0169	15.0183	12.7273	12.7098	12.6627	13.7187	13.7118	13.6558	15.1338	15.0961	15.1169	12.9728	12.9731	12.9261	14.4249	14.4305	14.3496	15.383	15.3412	15.3055	12.8357	12.8072	12.7543	15.7053	15.6126	15.5472	15.7959	15.7902	15.7827
P15586	GNS	N-acetylglucosamine-6-sulfatase	GNS_HUMAN	UP000005640_9606-2022	11.5131	11.1519	11.6668	12.91	12.9581	13.2373	13.585	13.7151	13.6033	12.6513	12.5858	12.8514	12.0267	12.1204	12.0697	13.9314	13.912	13.8797	11.6026	11.4443	11.5258	12.1747	12.2872	12.2113	14.5901	14.5288	14.5536	12.6658	12.6413	12.6163	12.974	12.8273	12.7978	14.9365	14.9427	14.8825
P15735	PHKG2	Phosphorylase b kinase gamma catalytic chain, liver/testis isoform	PHKG2_HUMAN	UP000005640_9606-2022	8.61215	8.91203	8.02822	9.21555	10.0632	8.70564	11.601	11.6594	11.5401	7.844	8.05321	7.31312	9.42438	9.74587	9.20955	10.3733	10.485	10.4053	8.67266	7.62053	8.53147	8.25965	9.31747	8.60489	12.4771	12.1955	12.313	9.01803	8.94716	8.44074	9.33179	9.28615	9.00984	11.2333	10.9408	11.1238
P15848	ARSB	Arylsulfatase B	ARSB_HUMAN	UP000005640_9606-2022	6.90379	6.40641	4.21446	9.73157	9.44516	9.04314	8.37078	8.57808	8.58263	6.52323	7.52173	7.34352	7.06609	7.26583	7.24172	9.40336	9.34543	9.08877	7.80232	7.68685	8.35907	7.47231	6.17979	6.4634	9.73788	9.69783	9.40727	8.54335	8.69904	8.1492	7.76157	8.06793	8.47691	9.97915	10.2817	10.272
P15880	RPS2	40S ribosomal protein S2	RS2_HUMAN	UP000005640_9606-2022	15.8515	15.8563	15.8372	17.3707	17.4128	17.4128	17.9065	17.9267	17.9422	15.7074	15.6745	15.6268	16.8461	16.8483	16.8329	17.7578	17.7385	17.7043	15.8553	15.8302	15.8332	16.2541	16.2305	16.2005	17.6744	17.615	17.5954	16.4969	16.4513	16.4247	16.7949	16.7689	16.7396	17.5288	17.5217	17.5059
P15924	DSP	Desmoplakin	DESP_HUMAN	UP000005640_9606-2022	13.3645	13.3284	13.2617	13.9884	13.9644	13.9509	15.2847	15.3254	15.3507	13.3897	13.3995	13.3406	14.0841	14.0356	14.0765	15.464	15.4339	15.4285	13.4888	13.4316	13.4007	14.2202	14.1789	14.177	16.0025	15.93	15.9231	13.9049	13.8521	13.8428	14.4846	14.4357	14.3997	16.1319	16.0967	16.0646
P15927	RPA2	Replication protein A 32 kDa subunit	RFA2_HUMAN	UP000005640_9606-2022	12.4459	12.1388	10.5405	13.458	13.3467	13.5011	12.7532	12.9011	12.7202	11.3705	11.3169	11.3446	12.3072	12.2148	12.1355	12.6767	12.5466	12.4578	12.3907	12.4303	12.2837	11.9675	11.9582	11.9346	12.9736	12.977	12.8182	13.2648	13.1771	13.0993	12.9894	12.7434	12.8993	13.5739	13.5415	13.5323
P15941	MUC1	Mucin-1	MUC1_HUMAN	UP000005640_9606-2022	7.12363	7.56683	8.61638	9.60426	9.36084	9.60701	8.82085	8.85923	8.70887	8.22572	8.90949	8.21174	10.6632	10.4426	9.60541	11.4706	11.5369	11.4081	9.70013	9.47534	9.91545	11.0784	11.2337	10.9922	11.1461	11.1316	10.7755	9.95392	9.75079	10.0387	11.257	11.1075	11.38	11.5137	11.4146	11.4047
P15954	COX7C	Cytochrome c oxidase subunit 7C, mitochondrial	COX7C_HUMAN	UP000005640_9606-2022	3.1177	5.95495	8.2851	10.9757	11.3744	11.3942	12.9227	12.8439	11.6363	9.77227	8.80222	8.58237	10.624	11.0446	10.8053	12.1652	12.9497	12.9326	9.40487	10.1985	10.1528	10.8904	10.6766	10.5256	NaN	NaN	NaN	8.82776	8.93624	8.83872	11.3201	10.8118	11.2055	NaN	NaN	NaN
P16070	CD44	CD44 antigen	CD44_HUMAN	UP000005640_9606-2022	13.7485	13.8358	13.8974	14.5417	14.5543	14.5669	16.2045	16.2823	16.2333	13.3704	13.3563	13.3203	14.8656	14.8266	14.7734	15.8475	15.8561	15.8409	14.161	14.0767	14.0514	14.8676	14.8307	14.8135	16.4531	16.3991	16.4035	14.4172	14.4587	14.3579	15.0882	15.0321	15.0008	16.8203	16.7634	16.7801
P16083	NQO2	Ribosyldihydronicotinamide dehydrogenase [quinone]	NQO2_HUMAN	UP000005640_9606-2022	12.4031	11.4522	12.4686	14.1289	13.6568	13.9278	14.97	14.977	15.0495	11.525	11.3875	11.3707	13.0541	13.1096	12.9058	14.441	14.4593	14.4778	11.6167	11.3281	11.5225	12.6605	12.497	12.3776	15.1401	14.9939	14.9786	11.499	11.4066	11.1916	12.6248	12.5868	12.4929	14.6451	14.6799	14.647
P16104	H2AX	Histone H2AX	H2AX_HUMAN	UP000005640_9606-2022	24.0947	23.9586	23.9719	17.7899	17.2911	16.7588	17.4146	17.3776	17.1452	16.4559	16.3376	16.7226	15.8786	16.1539	16.2812	16.8111	16.6806	16.6637	16.3518	15.9696	16.0702	16.3237	16.225	16.3409	17.429	17.3624	17.333	17.8853	17.4682	17.9278	16.4389	16.4945	16.6219	17.5241	17.4889	17.4232
P16144	ITGB4	Integrin beta-4	ITB4_HUMAN	UP000005640_9606-2022	9.23957	9.33918	9.25634	8.92182	8.39359	8.47515	10.9304	10.988	11.0689	8.45367	8.24937	8.43588	9.76326	9.61483	9.6449	11.8992	11.7643	11.8188	8.40139	9.02221	7.91537	10.2053	10.2749	10.092	12.4719	12.4357	12.436	9.80028	9.72336	8.92943	10.7113	10.567	10.5644	12.4838	12.4984	12.3538
P16152	CBR1	Carbonyl reductase [NADPH] 1	CBR1_HUMAN	UP000005640_9606-2022	13.1744	13.2418	13.3788	14.2669	14.3785	14.4391	16.377	16.408	16.4405	14.459	14.4948	14.3978	14.7358	14.6922	14.6498	16.9663	16.9345	16.8922	13.4928	13.4648	13.4598	14.838	14.7752	14.8014	16.3386	16.2786	16.2906	13.2466	13.1825	13.1709	14.5218	14.4867	14.4521	16.7425	16.6913	16.6764
P16219	ACADS	Short-chain specific acyl-CoA dehydrogenase, mitochondrial	ACADS_HUMAN	UP000005640_9606-2022	7.0127	6.94285	5.24186	7.85042	8.77234	8.68999	11.0255	10.8556	10.7682	6.43968	7.76781	6.71245	8.52585	8.16411	8.39555	10.7276	10.5706	10.5322	8.64495	8.0914	8.0274	9.22971	9.48675	8.9334	11.8394	11.7772	11.8017	8.17147	8.02494	7.92274	10.2812	9.58806	9.56954	12.3468	12.228	12.2019
P16220	CREB1	Cyclic AMP-responsive element-binding protein 1	CREB1_HUMAN	UP000005640_9606-2022	8.2486	8.10597	9.07009	9.7699	9.91867	10.3537	10.6237	10.3077	10.8643	10.1216	9.70674	9.74854	11.3512	11.1107	11.3057	11.4417	11.5756	11.5258	10.0738	9.92245	9.97585	11.7756	11.5976	11.7041	13.4919	13.3905	13.355	10.8533	10.5544	10.5445	11.7307	11.8244	11.6575	13.1896	13.0946	12.8592
P16278	GLB1	Beta-galactosidase	BGAL_HUMAN	UP000005640_9606-2022	8.73443	8.49716	8.06459	9.99567	10.2097	10.1012	12.6503	12.6761	12.7378	8.55186	8.6268	8.77544	10.4415	10.6593	10.5764	13.5383	13.5484	13.5026	9.47412	9.53247	9.41055	11.314	11.2357	11.1812	13.8773	13.8491	13.8477	10.1847	10.1793	10.0504	11.3616	11.2561	11.1655	13.2589	13.245	13.1597
P16298	PPP3CB	Serine/threonine-protein phosphatase 2B catalytic subunit beta isoform	PP2BB_HUMAN	UP000005640_9606-2022	10.7689	10.6706	10.6962	10.8722	10.8277	10.4791	12.5973	12.3647	12.3715	10.8145	10.8335	10.5991	10.7712	10.6684	10.7547	12.6133	12.6066	12.5864	12.4813	12.1571	12.1074	11.8905	11.8944	11.8358	13.5232	13.5539	13.5197	11.4976	11.3961	11.166	12.1455	12.1216	12.1603	13.5784	13.5586	13.488
P16333	NCK1	Cytoplasmic protein NCK1	NCK1_HUMAN	UP000005640_9606-2022	10.824	10.785	10.1478	11.4645	11.3133	11.021	12.9809	13.0172	13.0327	10.7938	10.2518	10.3991	11.7739	11.6566	11.7233	13.2175	13.3244	13.2673	11.4988	10.9827	11.2874	11.7724	11.8143	11.7674	13.3228	13.2631	13.2483	11.989	11.9627	11.9763	12.2359	12.2618	12.1429	14.5029	14.4776	14.4753
P16383	GCFC2	Intron Large complex component GCFC2	GCFC2_HUMAN	UP000005640_9606-2022	9.07632	7.90613	7.71188	10.565	10.1658	9.85896	10.1403	10.1798	10.2595	8.14686	8.42078	8.85569	9.70632	9.0511	9.13236	11.0949	11.1502	10.9642	10.1124	10.2585	10.2782	10.4249	10.409	10.7382	11.379	11.4781	11.3445	9.71187	9.4461	9.07551	10.7442	10.6802	10.4768	11.3019	10.9951	11.0344
P16402	H1-3	Histone H1.3	H13_HUMAN	UP000005640_9606-2022	18.3023	18.2414	18.2565	18.7204	18.6996	18.716	21.0889	21.0126	21.0532	18.4657	18.4612	18.3899	19.5978	19.2717	19.4507	19.7757	19.7504	19.6743	17.9888	17.9845	17.9479	18.3573	18.256	18.3858	20.218	20.1155	20.0853	17.9431	17.9267	17.9225	19.0422	19.0066	18.995	19.7883	19.7598	19.7381
P16403	H1-2	Histone H1.2	H12_HUMAN	UP000005640_9606-2022	16.2895	16.318	16.2746	15.3733	15.2101	15.2757	19.2611	19.2869	19.3293	14.3044	14.2016	14.2446	17.6631	17.6629	17.5915	18.9219	18.8787	18.8315	14.4345	14.499	14.3895	18.0518	18.0407	18.004	16.8259	16.7276	16.7147	17.2208	17.1825	17.1009	14.3976	14.3734	14.2818	19.1602	19.0989	19.0445
P16435	POR	NADPH--cytochrome P450 reductase	NCPR_HUMAN	UP000005640_9606-2022	13.9959	13.931	13.9618	14.6433	14.7368	14.7636	16.2408	16.3052	16.3354	14.6148	14.5985	14.5323	14.6386	14.6182	14.5659	16.7544	16.7389	16.7431	14.4567	14.4064	14.4102	15.2648	15.2568	15.2077	17.0623	17.0229	17.0064	14.964	14.9396	14.9358	15.5135	15.4308	15.4122	17.2347	17.2074	17.1795
P16455	MGMT	Methylated-DNA--protein-cysteine methyltransferase	MGMT_HUMAN	UP000005640_9606-2022	10.5009	9.63087	9.69599	11.3571	11.1649	10.5288	13.2666	13.2889	13.4245	9.79183	9.90012	9.74709	11.1764	11.3578	11.5059	13.148	13.1597	13.2452	10.3238	10.0618	10.0678	11.302	11.1408	11.0969	13.7726	13.734	13.6975	10.5242	10.6997	10.4019	11.5124	11.3649	11.3453	13.4937	13.4764	13.4799
P16591	FER	Tyrosine-protein kinase Fer	FER_HUMAN	UP000005640_9606-2022	8.29191	8.03007	7.23826	7.80502	8.6917	8.54659	9.84575	10.0248	9.88184	7.23158	8.20818	7.41641	8.84474	8.53645	8.6195	10.4284	10.4714	10.4329	8.46284	7.87945	8.14539	8.69255	8.8225	8.84991	10.4267	10.5442	10.4408	8.38941	7.86176	8.56633	8.95764	8.57404	8.96146	10.7739	10.8948	10.725
P16615	ATP2A2	Sarcoplasmic/endoplasmic reticulum calcium ATPase 2	AT2A2_HUMAN	UP000005640_9606-2022	13.9757	13.9357	13.9889	14.2531	14.3019	14.344	15.7656	15.7953	15.8348	13.7784	13.8053	13.7772	14.2981	14.2747	14.3123	15.9464	15.9093	15.8993	14.0591	14.0038	13.9988	14.6174	14.5841	14.5585	16.4459	16.3944	16.3753	14.1764	14.1025	14.0949	14.8083	14.749	14.7458	16.539	16.5278	16.4772
P16930	FAH	Fumarylacetoacetase	FAAA_HUMAN	UP000005640_9606-2022	11.9113	11.3908	11.1877	12.1927	12.1965	12.1465	14.2727	14.3054	14.3103	11.364	11.3465	11.069	12.374	12.283	12.1596	14.4265	14.4097	14.392	11.5887	11.2264	11.2614	12.6697	12.6603	12.6048	14.7868	14.6858	14.7084	11.6743	11.6855	11.6422	13.1397	13.0333	12.9281	15.1172	15.0694	15.0509
P16949	STMN1	Stathmin	STMN1_HUMAN	UP000005640_9606-2022	15.4439	15.4879	15.5657	16.2054	16.2491	16.2268	17.8503	17.8492	17.8436	15.2234	15.2392	15.1892	16.8733	16.8711	16.784	16.9754	16.9789	16.9092	15.4188	15.3875	15.3748	17.3568	17.3456	17.335	17.8753	17.816	17.7604	16.059	16.0253	16.0126	16.3461	16.3367	16.3129	17.2515	17.2237	17.1866
P16989	YBX3	Y-box-binding protein 3	YBOX3_HUMAN	UP000005640_9606-2022	11.7938	11.8156	11.7067	12.9133	12.94	13.0118	14.0246	13.9307	14.0434	12.1916	12.0634	12.0463	13.2424	13.2671	13.2458	14.5259	14.5006	14.5013	11.5336	11.3464	11.3772	13.852	13.8059	13.7828	14.7945	14.7337	14.7071	12.7181	12.6317	12.6055	13.8316	13.7841	13.7583	14.9489	14.9226	14.8943
P17028	ZNF24	Zinc finger protein 24	ZNF24_HUMAN	UP000005640_9606-2022	8.87269	7.49303	8.09601	8.97877	9.44687	8.98165	11.7179	11.7894	11.9228	8.26556	8.69764	8.18193	9.95953	10.0949	9.95594	12.2587	12.2635	12.2601	9.13924	8.89075	9.35764	9.72058	9.6166	9.73617	12.7701	12.7092	12.409	9.38194	8.71192	8.52725	9.78438	9.61133	9.80696	12.6144	12.4903	12.6664
P17066	HSPA6	Heat shock 70 kDa protein 6	HSP76_HUMAN	UP000005640_9606-2022	12.8027	14.5934	12.5901	16.5485	16.6413	16.4329	14.688	14.8175	15.0204	21.4878	21.4424	21.3949	14.9101	13.5093	14.6951	16.4431	16.4572	16.0337	21.2884	21.2842	21.2779	13.3829	13.4862	13.4001	15.4736	15.2859	14.6686	14.6638	14.5544	14.4313	14.4877	14.5997	13.8057	16.3976	16.4516	16.6061
P17096	HMGA1	High mobility group protein HMG-I/HMG-Y	HMGA1_HUMAN	UP000005640_9606-2022	15.4232	15.3915	15.4211	15.0208	14.9829	15.0462	18.2172	18.2018	18.1516	16.0377	16.0049	16.016	15.9644	15.9928	15.9281	18.3936	18.4517	18.4135	15.0061	15.0165	14.9968	16.1452	16.126	16.0971	19.0773	19.0174	18.9933	15.6573	15.6183	15.5862	17.0343	16.9977	16.9289	17.486	17.4078	17.4218
P17152	TMEM11	Transmembrane protein 11, mitochondrial	TMM11_HUMAN	UP000005640_9606-2022	10.5851	10.4253	11.4777	10.5078	11.043	10.7455	13.2286	13.1999	13.3187	11.3691	11.2689	10.887	11.0229	11.0705	11.0718	14.1341	14.0446	13.9785	11.3407	11.2666	11.0493	11.0127	10.9224	10.9294	14.0099	13.9365	13.8954	10.0235	10.1736	9.45843	11.0455	11.3027	10.8069	13.662	13.591	13.6645
P17174	GOT1	Aspartate aminotransferase, cytoplasmic	AATC_HUMAN	UP000005640_9606-2022	14.7021	14.7412	14.6051	14.7191	14.7291	14.8162	16.7129	16.7262	16.7382	14.3007	14.3049	14.2522	14.7165	14.7001	14.7448	16.3112	16.3119	16.3074	14.9669	14.9488	14.9244	14.8598	14.8541	14.8254	17.1615	17.1059	17.0759	14.8103	14.7343	14.6988	15.3802	15.3334	15.3217	17.259	17.2649	17.2226
[truncated: 7,947 more rows]

## Sheet: c. IDs Overview - LOW INPUT
Peptides
Exp	Identified	CV<20%	CV<10%
100pg	15669	11898	7359
10ng	46800	36427	24142
1ng	30518	25344	18187
250pg	20594	17001	11651
500pg	24089	19507	13417
50pg	11741	8426	4700
5ng	42177	32482	21602
Precursors
[truncated: 17 more rows]

## Sheet: d.PGs Results SNv18 - LOW INPUT
PG.ProteinGroups	PG.Genes	PG.ProteinDescriptions	PG.ProteinNames	PG.FastaFiles	[1] 20230503_OLEP07_Santosh_1ng_1.raw.PG.Quantity	[2] 20230503_OLEP07_Santosh_1ng_2.raw.PG.Quantity	[3] 20230503_OLEP07_Santosh_1ng_3.raw.PG.Quantity	[4] 20230503_OLEP07_Santosh_5ng_1.raw.PG.Quantity	[5] 20230503_OLEP07_Santosh_5ng_2.raw.PG.Quantity	[6] 20230503_OLEP07_Santosh_5ng_3.raw.PG.Quantity	[7] 20230503_OLEP07_Santosh_10ng_1.raw.PG.Quantity	[8] 20230503_OLEP07_Santosh_10ng_2.raw.PG.Quantity	[9] 20230503_OLEP07_Santosh_10ng_3.raw.PG.Quantity	[10] 20230503_OLEP07_Santosh_50pg_1.raw.PG.Quantity	[11] 20230503_OLEP07_Santosh_50pg_2.raw.PG.Quantity	[12] 20230503_OLEP07_Santosh_50pg_3.raw.PG.Quantity	[13] 20230503_OLEP07_Santosh_100pg_1.raw.PG.Quantity	[14] 20230503_OLEP07_Santosh_100pg_2.raw.PG.Quantity	[15] 20230503_OLEP07_Santosh_100pg_3.raw.PG.Quantity	[16] 20230503_OLEP07_Santosh_250pg_1.raw.PG.Quantity	[17] 20230503_OLEP07_Santosh_250pg_2.raw.PG.Quantity	[18] 20230503_OLEP07_Santosh_250pg_3.raw.PG.Quantity	[19] 20230503_OLEP07_Santosh_500pg_1.raw.PG.Quantity	[20] 20230503_OLEP07_Santosh_500pg_2.raw.PG.Quantity	[21] 20230503_OLEP07_Santosh_500pg_3.raw.PG.Quantity
[truncated: 7,039 more rows]
