# Supplementary material for: Ultra-fast label-free quantification and comprehensive proteome coverage with narrow-window data-independent acquisition
Source: Nat Biotechnol. 2024 Feb 1;42(12):1855–66. doi: 10.1038/s41587-023-02099-7 (PMC11631760; doi:10.1038/s41587-023-02099-7)
Supplement: Supplementary file 8 — Experimental overview. [file 41587_2023_2099_MOESM8_ESM.xlsx]

## Sheet: Experiment overview
source name	characteristics[]	characteristics[phenotype]	characteristics[organism]	characteristics[organism part]	characteristics[cell type]	characteristics[disease]	characteristics[biological replicate]	assay name	comment[technical replicate]	comment[data file]	comment[fraction identifier]	comment[label]	comment[cleavage agent details]	comment[instrument]
dilution_hek_1000ng_1	not applicable	not applicable	homo sapiens	not applicable	HEK293	not applicable	1	dilution series HEK	1	2022-09-01_OLEP03_60min_1000ng_HeK293T_01.raw	1	label free sample	NT=Trypsin	Orbitrap Astral
dilution_hek_1000ng_2	not applicable	not applicable	homo sapiens	not applicable	HEK293	not applicable	1	dilution series HEK	2	2022-09-01_OLEP03_60min_1000ng_HeK293T_02.raw	1	label free sample	NT=Trypsin	Orbitrap Astral
dilution_hek_1000ng_3	not applicable	not applicable	homo sapiens	not applicable	HEK293	not applicable	1	dilution series HEK	3	2022-09-01_OLEP03_60min_1000ng_HeK293T_03.raw	1	label free sample	NT=Trypsin	Orbitrap Astral
dilution_hek_100ng_1	not applicable	not applicable	homo sapiens	not applicable	HEK293	not applicable	1	dilution series HEK	1	2022-09-01_OLEP03_60min_100ng_HeK293T_01.raw	1	label free sample	NT=Trypsin	Orbitrap Astral
dilution_hek_100ng_2	not applicable	not applicable	homo sapiens	not applicable	HEK293	not applicable	1	dilution series HEK	2	2022-09-01_OLEP03_60min_100ng_HeK293T_02.raw	1	label free sample	NT=Trypsin	Orbitrap Astral
dilution_hek_100ng_3	not applicable	not applicable	homo sapiens	not applicable	HEK293	not applicable	1	dilution series HEK	3	2022-09-01_OLEP03_60min_100ng_HeK293T_03.raw	1	label free sample	NT=Trypsin	Orbitrap Astral
dilution_hek_2000ng_1	not applicable	not applicable	homo sapiens	not applicable	HEK293	not applicable	1	dilution series HEK	1	2022-09-01_OLEP03_60min_2000ng_HeK293T_01.raw	1	label free sample	NT=Trypsin	Orbitrap Astral
dilution_hek_2000ng_2	not applicable	not applicable	homo sapiens	not applicable	HEK293	not applicable	1	dilution series HEK	2	2022-09-01_OLEP03_60min_2000ng_HeK293T_02.raw	1	label free sample	NT=Trypsin	Orbitrap Astral
dilution_hek_2000ng_3	not applicable	not applicable	homo sapiens	not applicable	HEK293	not applicable	1	dilution series HEK	3	2022-09-01_OLEP03_60min_2000ng_HeK293T_03.raw	1	label free sample	NT=Trypsin	Orbitrap Astral
dilution_hek_200ng_1	not applicable	not applicable	homo sapiens	not applicable	HEK293	not applicable	1	dilution series HEK	1	2022-09-01_OLEP03_60min_200ng_HeK293T_01.raw	1	label free sample	NT=Trypsin	Orbitrap Astral
dilution_hek_200ng_2	not applicable	not applicable	homo sapiens	not applicable	HEK293	not applicable	1	dilution series HEK	2	2022-09-01_OLEP03_60min_200ng_HeK293T_02.raw	1	label free sample	NT=Trypsin	Orbitrap Astral
dilution_hek_200ng_3	not applicable	not applicable	homo sapiens	not applicable	HEK293	not applicable	1	dilution series HEK	3	2022-09-01_OLEP03_60min_200ng_HeK293T_03.raw	1	label free sample	NT=Trypsin	Orbitrap Astral
dilution_hek_300ng_1	not applicable	not applicable	homo sapiens	not applicable	HEK293	not applicable	1	dilution series HEK	1	2022-09-01_OLEP03_60min_300ng_HeK293T_01.raw	1	label free sample	NT=Trypsin	Orbitrap Astral
dilution_hek_300ng_2	not applicable	not applicable	homo sapiens	not applicable	HEK293	not applicable	1	dilution series HEK	2	2022-09-01_OLEP03_60min_300ng_HeK293T_02.raw	1	label free sample	NT=Trypsin	Orbitrap Astral
dilution_hek_300ng_3	not applicable	not applicable	homo sapiens	not applicable	HEK293	not applicable	1	dilution series HEK	3	2022-09-01_OLEP03_60min_300ng_HeK293T_03.raw	1	label free sample	NT=Trypsin	Orbitrap Astral
dilution_hek_500ng_1	not applicable	not applicable	homo sapiens	not applicable	HEK293	not applicable	1	dilution series HEK	1	2022-09-01_OLEP03_60min_500ng_HeK293T_01.raw	1	label free sample	NT=Trypsin	Orbitrap Astral
dilution_hek_500ng_2	not applicable	not applicable	homo sapiens	not applicable	HEK293	not applicable	1	dilution series HEK	2	2022-09-01_OLEP03_60min_500ng_HeK293T_02.raw	1	label free sample	NT=Trypsin	Orbitrap Astral
dilution_hek_500ng_3	not applicable	not applicable	homo sapiens	not applicable	HEK293	not applicable	1	dilution series HEK	3	2022-09-01_OLEP03_60min_500ng_HeK293T_03.raw	1	label free sample	NT=Trypsin	Orbitrap Astral
singleshot_60min_1000ng_1	not applicable	not applicable	homo sapiens	not applicable	HEK293	not applicable	1	single_shot 60min	1	2022-09-01_OLEP03_60min_1000ng_HeK293T_01.raw	1	label free sample	NT=Trypsin	Orbitrap Astral
singleshot_60min_1000ng_2	not applicable	not applicable	homo sapiens	not applicable	HEK293	not applicable	1	single_shot 60min	2	2022-09-01_OLEP03_60min_1000ng_HeK293T_02.raw	1	label free sample	NT=Trypsin	Orbitrap Astral
singleshot_60min_1000ng_3	not applicable	not applicable	homo sapiens	not applicable	HEK293	not applicable	1	single_shot 60min	3	2022-09-01_OLEP03_60min_1000ng_HeK293T_03.raw	1	label free sample	NT=Trypsin	Orbitrap Astral
singleshot_5min_200ng_1	not applicable	not applicable	homo sapiens	not applicable	HEK293	not applicable	1	single_shot_5min	1	25052023_HeK_200ng_Tritation-180SPD_01_20230525155651.raw	1	label free sample	NT=Trypsin	Orbitrap Astral
singleshot_5min_200ng_2	not applicable	not applicable	homo sapiens	not applicable	HEK293	not applicable	1	single_shot_5min	2	25052023_HeK_200ng_Tritation-180SPD_02_20230525160533.raw	1	label free sample	NT=Trypsin	Orbitrap Astral
singleshot_5min_200ng_3	not applicable	not applicable	homo sapiens	not applicable	HEK293	not applicable	1	single_shot_5min	3	25052023_HeK_200ng_Tritation-180SPD_03_20230525161412.raw	1	label free sample	NT=Trypsin	Orbitrap Astral
singleshot_15min_200ng_1	not applicable	not applicable	homo sapiens	not applicable	HEK293	not applicable	1	single_shot_15min	1	20230306_OLEP08_200ngHek_180k_500AGC_2p5ms_2Th_15min_jvo_nce25_01.raw	1	label free sample	NT=Trypsin	Orbitrap Astral
singleshot_15min_200ng_2	not applicable	not applicable	homo sapiens	not applicable	HEK293	not applicable	1	single_shot_15min	2	20230306_OLEP08_200ngHek_180k_500AGC_2p5ms_2Th_15min_jvo_nce25_02.raw	1	label free sample	NT=Trypsin	Orbitrap Astral
singleshot_15min_200ng_3	not applicable	not applicable	homo sapiens	not applicable	HEK293	not applicable	1	single_shot_15min	3	20230306_OLEP08_200ngHek_180k_500AGC_2p5ms_2Th_15min_jvo_nce25_03.raw	1	label free sample	NT=Trypsin	Orbitrap Astral
singleshot_30min_1000ng_1	not applicable	not applicable	homo sapiens	not applicable	HEK293	not applicable	1	single_shot_30min	1	20230324_OLEP08_1000ng_30min_180K_2Th_2p5ms_cycle0p5s_HEK_01.raw	1	label free sample	NT=Trypsin	Orbitrap Astral
singleshot_30min_1000ng_2	not applicable	not applicable	homo sapiens	not applicable	HEK293	not applicable	1	single_shot_30min	2	20230324_OLEP08_1000ng_30min_180K_2Th_2p5ms_cycle0p5s_HEK_02.raw	1	label free sample	NT=Trypsin	Orbitrap Astral
singleshot_30min_1000ng_3	not applicable	not applicable	homo sapiens	not applicable	HEK293	not applicable	1	single_shot_30min	3	20230324_OLEP08_1000ng_30min_180K_2Th_2p5ms_cycle0p5s_HEK_03.raw	1	label free sample	NT=Trypsin	Orbitrap Astral
DIA16Th_28ms_100ng_01	not applicable	not applicable	homo sapiens	not applicable	HeLa	not applicable	1	differential ITs and Windows	1	20221021_OLEP06_NeoOLY1_FH_60min_EasySpray_PepMap_75cm_60min_240kMS1_DIA16Th_28ms_Loop1s_100ng_01.raw	1	label free sample	NT=Trypsin	Orbitrap Astral
DIA16Th_28ms_100ng_02	not applicable	not applicable	homo sapiens	not applicable	HeLa	not applicable	1	differential ITs and Windows	2	20221021_OLEP06_NeoOLY1_FH_60min_EasySpray_PepMap_75cm_60min_240kMS1_DIA16Th_28ms_Loop1s_100ng_02.raw	1	label free sample	NT=Trypsin	Orbitrap Astral
DIA16Th_28ms_100ng_03	not applicable	not applicable	homo sapiens	not applicable	HeLa	not applicable	1	differential ITs and Windows	3	20221021_OLEP06_NeoOLY1_FH_60min_EasySpray_PepMap_75cm_60min_240kMS1_DIA16Th_28ms_Loop1s_100ng_03.raw	1	label free sample	NT=Trypsin	Orbitrap Astral
DIA16Th_28ms_10ng_01	not applicable	not applicable	homo sapiens	not applicable	HeLa	not applicable	1	differential ITs and Windows	1	20221021_OLEP06_NeoOLY1_FH_60min_EasySpray_PepMap_75cm_60min_240kMS1_DIA16Th_28ms_Loop1s_10ng_01.raw	1	label free sample	NT=Trypsin	Orbitrap Astral
DIA16Th_28ms_10ng_02	not applicable	not applicable	homo sapiens	not applicable	HeLa	not applicable	1	differential ITs and Windows	2	20221021_OLEP06_NeoOLY1_FH_60min_EasySpray_PepMap_75cm_60min_240kMS1_DIA16Th_28ms_Loop1s_10ng_02.raw	1	label free sample	NT=Trypsin	Orbitrap Astral
DIA16Th_28ms_10ng_03	not applicable	not applicable	homo sapiens	not applicable	HeLa	not applicable	1	differential ITs and Windows	3	20221021_OLEP06_NeoOLY1_FH_60min_EasySpray_PepMap_75cm_60min_240kMS1_DIA16Th_28ms_Loop1s_10ng_03.raw	1	label free sample	NT=Trypsin	Orbitrap Astral
DIA16Th_28ms_25ng_01	not applicable	not applicable	homo sapiens	not applicable	HeLa	not applicable	1	differential ITs and Windows	1	20221021_OLEP06_NeoOLY1_FH_60min_EasySpray_PepMap_75cm_60min_240kMS1_DIA16Th_28ms_Loop1s_25ng_01.raw	1	label free sample	NT=Trypsin	Orbitrap Astral
DIA16Th_28ms_25ng_02	not applicable	not applicable	homo sapiens	not applicable	HeLa	not applicable	1	differential ITs and Windows	2	20221021_OLEP06_NeoOLY1_FH_60min_EasySpray_PepMap_75cm_60min_240kMS1_DIA16Th_28ms_Loop1s_25ng_02.raw	1	label free sample	NT=Trypsin	Orbitrap Astral
DIA16Th_28ms_25ng_03	not applicable	not applicable	homo sapiens	not applicable	HeLa	not applicable	1	differential ITs and Windows	3	20221021_OLEP06_NeoOLY1_FH_60min_EasySpray_PepMap_75cm_60min_240kMS1_DIA16Th_28ms_Loop1s_25ng_03.raw	1	label free sample	NT=Trypsin	Orbitrap Astral
DIA2Th_3p5ms_100ng_01	not applicable	not applicable	homo sapiens	not applicable	HeLa	not applicable	1	differential ITs and Windows	1	20221021_OLEP06_NeoOLY1_FH_60min_EasySpray_PepMap_75cm_60min_240kMS1_DIA2Th_3p5ms_Loop1s_100ng_01.raw	1	label free sample	NT=Trypsin	Orbitrap Astral
DIA2Th_3p5ms_100ng_02	not applicable	not applicable	homo sapiens	not applicable	HeLa	not applicable	1	differential ITs and Windows	2	20221021_OLEP06_NeoOLY1_FH_60min_EasySpray_PepMap_75cm_60min_240kMS1_DIA2Th_3p5ms_Loop1s_100ng_02.raw	1	label free sample	NT=Trypsin	Orbitrap Astral
DIA2Th_3p5ms_100ng_03	not applicable	not applicable	homo sapiens	not applicable	HeLa	not applicable	1	differential ITs and Windows	3	20221021_OLEP06_NeoOLY1_FH_60min_EasySpray_PepMap_75cm_60min_240kMS1_DIA2Th_3p5ms_Loop1s_100ng_03.raw	1	label free sample	NT=Trypsin	Orbitrap Astral
DIA2Th_3p5ms_10ng_01	not applicable	not applicable	homo sapiens	not applicable	HeLa	not applicable	1	differential ITs and Windows	1	20221021_OLEP06_NeoOLY1_FH_60min_EasySpray_PepMap_75cm_60min_240kMS1_DIA2Th_3p5ms_Loop1s_10ng_01.raw	1	label free sample	NT=Trypsin	Orbitrap Astral
DIA2Th_3p5ms_10ng_02	not applicable	not applicable	homo sapiens	not applicable	HeLa	not applicable	1	differential ITs and Windows	2	20221021_OLEP06_NeoOLY1_FH_60min_EasySpray_PepMap_75cm_60min_240kMS1_DIA2Th_3p5ms_Loop1s_10ng_02.raw	1	label free sample	NT=Trypsin	Orbitrap Astral
DIA2Th_3p5ms_10ng_03	not applicable	not applicable	homo sapiens	not applicable	HeLa	not applicable	1	differential ITs and Windows	3	20221021_OLEP06_NeoOLY1_FH_60min_EasySpray_PepMap_75cm_60min_240kMS1_DIA2Th_3p5ms_Loop1s_10ng_03.raw	1	label free sample	NT=Trypsin	Orbitrap Astral
DIA2Th_3p5ms_25ng_01	not applicable	not applicable	homo sapiens	not applicable	HeLa	not applicable	1	differential ITs and Windows	1	20221021_OLEP06_NeoOLY1_FH_60min_EasySpray_PepMap_75cm_60min_240kMS1_DIA2Th_3p5ms_Loop1s_25ng_01.raw	1	label free sample	NT=Trypsin	Orbitrap Astral
DIA2Th_3p5ms_25ng_02	not applicable	not applicable	homo sapiens	not applicable	HeLa	not applicable	1	differential ITs and Windows	2	20221021_OLEP06_NeoOLY1_FH_60min_EasySpray_PepMap_75cm_60min_240kMS1_DIA2Th_3p5ms_Loop1s_25ng_02.raw	1	label free sample	NT=Trypsin	Orbitrap Astral
DIA2Th_3p5ms_25ng_03	not applicable	not applicable	homo sapiens	not applicable	HeLa	not applicable	1	differential ITs and Windows	3	20221021_OLEP06_NeoOLY1_FH_60min_EasySpray_PepMap_75cm_60min_240kMS1_DIA2Th_3p5ms_Loop1s_25ng_03.raw	1	label free sample	NT=Trypsin	Orbitrap Astral
DIA4Th_7ms_100ng_01	not applicable	not applicable	homo sapiens	not applicable	HeLa	not applicable	1	differential ITs and Windows	1	20221021_OLEP06_NeoOLY1_FH_60min_EasySpray_PepMap_75cm_60min_240kMS1_DIA4Th_7ms_Loop1s_100ng_01.raw	1	label free sample	NT=Trypsin	Orbitrap Astral
DIA4Th_7ms_100ng_02	not applicable	not applicable	homo sapiens	not applicable	HeLa	not applicable	1	differential ITs and Windows	2	20221021_OLEP06_NeoOLY1_FH_60min_EasySpray_PepMap_75cm_60min_240kMS1_DIA4Th_7ms_Loop1s_100ng_02.raw	1	label free sample	NT=Trypsin	Orbitrap Astral
DIA4Th_7ms_100ng_03	not applicable	not applicable	homo sapiens	not applicable	HeLa	not applicable	1	differential ITs and Windows	3	20221021_OLEP06_NeoOLY1_FH_60min_EasySpray_PepMap_75cm_60min_240kMS1_DIA4Th_7ms_Loop1s_100ng_03.raw	1	label free sample	NT=Trypsin	Orbitrap Astral
DIA4Th_7ms_10ng_01	not applicable	not applicable	homo sapiens	not applicable	HeLa	not applicable	1	differential ITs and Windows	1	20221021_OLEP06_NeoOLY1_FH_60min_EasySpray_PepMap_75cm_60min_240kMS1_DIA4Th_7ms_Loop1s_10ng_01.raw	1	label free sample	NT=Trypsin	Orbitrap Astral
DIA4Th_7ms_10ng_02	not applicable	not applicable	homo sapiens	not applicable	HeLa	not applicable	1	differential ITs and Windows	2	20221021_OLEP06_NeoOLY1_FH_60min_EasySpray_PepMap_75cm_60min_240kMS1_DIA4Th_7ms_Loop1s_10ng_02.raw	1	label free sample	NT=Trypsin	Orbitrap Astral
DIA4Th_7ms_10ng_03	not applicable	not applicable	homo sapiens	not applicable	HeLa	not applicable	1	differential ITs and Windows	3	20221021_OLEP06_NeoOLY1_FH_60min_EasySpray_PepMap_75cm_60min_240kMS1_DIA4Th_7ms_Loop1s_10ng_03.raw	1	label free sample	NT=Trypsin	Orbitrap Astral
DIA4Th_7ms_25ng_01	not applicable	not applicable	homo sapiens	not applicable	HeLa	not applicable	1	differential ITs and Windows	1	20221021_OLEP06_NeoOLY1_FH_60min_EasySpray_PepMap_75cm_60min_240kMS1_DIA4Th_7ms_Loop1s_25ng_01.raw	1	label free sample	NT=Trypsin	Orbitrap Astral
DIA4Th_7ms_25ng_02	not applicable	not applicable	homo sapiens	not applicable	HeLa	not applicable	1	differential ITs and Windows	2	20221021_OLEP06_NeoOLY1_FH_60min_EasySpray_PepMap_75cm_60min_240kMS1_DIA4Th_7ms_Loop1s_25ng_02.raw	1	label free sample	NT=Trypsin	Orbitrap Astral
DIA4Th_7ms_25ng_03	not applicable	not applicable	homo sapiens	not applicable	HeLa	not applicable	1	differential ITs and Windows	3	20221021_OLEP06_NeoOLY1_FH_60min_EasySpray_PepMap_75cm_60min_240kMS1_DIA4Th_7ms_Loop1s_25ng_03.raw	1	label free sample	NT=Trypsin	Orbitrap Astral
DIA8Th_14ms_100ng_01	not applicable	not applicable	homo sapiens	not applicable	HeLa	not applicable	1	differential ITs and Windows	1	20221021_OLEP06_NeoOLY1_FH_60min_EasySpray_PepMap_75cm_60min_240kMS1_DIA8Th_14ms_Loop1s_100ng_01.raw	1	label free sample	NT=Trypsin	Orbitrap Astral
DIA8Th_14ms_100ng_02	not applicable	not applicable	homo sapiens	not applicable	HeLa	not applicable	1	differential ITs and Windows	2	20221021_OLEP06_NeoOLY1_FH_60min_EasySpray_PepMap_75cm_60min_240kMS1_DIA8Th_14ms_Loop1s_100ng_02.raw	1	label free sample	NT=Trypsin	Orbitrap Astral
DIA8Th_14ms_100ng_03	not applicable	not applicable	homo sapiens	not applicable	HeLa	not applicable	1	differential ITs and Windows	3	20221021_OLEP06_NeoOLY1_FH_60min_EasySpray_PepMap_75cm_60min_240kMS1_DIA8Th_14ms_Loop1s_100ng_03.raw	1	label free sample	NT=Trypsin	Orbitrap Astral
DIA8Th_14ms_10ng_01	not applicable	not applicable	homo sapiens	not applicable	HeLa	not applicable	1	differential ITs and Windows	1	20221021_OLEP06_NeoOLY1_FH_60min_EasySpray_PepMap_75cm_60min_240kMS1_DIA8Th_14ms_Loop1s_10ng_01.raw	1	label free sample	NT=Trypsin	Orbitrap Astral
DIA8Th_14ms_10ng_02	not applicable	not applicable	homo sapiens	not applicable	HeLa	not applicable	1	differential ITs and Windows	2	20221021_OLEP06_NeoOLY1_FH_60min_EasySpray_PepMap_75cm_60min_240kMS1_DIA8Th_14ms_Loop1s_10ng_02.raw	1	label free sample	NT=Trypsin	Orbitrap Astral
DIA8Th_14ms_10ng_03	not applicable	not applicable	homo sapiens	not applicable	HeLa	not applicable	1	differential ITs and Windows	3	20221021_OLEP06_NeoOLY1_FH_60min_EasySpray_PepMap_75cm_60min_240kMS1_DIA8Th_14ms_Loop1s_10ng_03.raw	1	label free sample	NT=Trypsin	Orbitrap Astral
DIA8Th_14ms_25ng_01	not applicable	not applicable	homo sapiens	not applicable	HeLa	not applicable	1	differential ITs and Windows	1	20221021_OLEP06_NeoOLY1_FH_60min_EasySpray_PepMap_75cm_60min_240kMS1_DIA8Th_14ms_Loop1s_25ng_01.raw	1	label free sample	NT=Trypsin	Orbitrap Astral
DIA8Th_14ms_25ng_02	not applicable	not applicable	homo sapiens	not applicable	HeLa	not applicable	1	differential ITs and Windows	2	20221021_OLEP06_NeoOLY1_FH_60min_EasySpray_PepMap_75cm_60min_240kMS1_DIA8Th_14ms_Loop1s_25ng_02.raw	1	label free sample	NT=Trypsin	Orbitrap Astral
DIA8Th_14ms_25ng_03	not applicable	not applicable	homo sapiens	not applicable	HeLa	not applicable	1	differential ITs and Windows	3	20221021_OLEP06_NeoOLY1_FH_60min_EasySpray_PepMap_75cm_60min_240kMS1_DIA8Th_14ms_Loop1s_25ng_03.raw	1	label free sample	NT=Trypsin	Orbitrap Astral
E5_200ng	not applicable	not applicable	Homo sapiens;Saccharomyces cerevisiae;Escherichia coli	not applicable	HeLa;not applicable	not applicable	1	Lable-free quantification	1	20230324_OLEP08_200ng_30min_E5H50Y45_180K_2Th3p5ms_01		label free sample	NT=Trypsin	Orbitrap Astral
E5_200ng	not applicable	not applicable	Homo sapiens;Saccharomyces cerevisiae;Escherichia coli	not applicable	HeLa;not applicable	not applicable	1	Lable-free quantification	2	20230324_OLEP08_200ng_30min_E5H50Y45_180K_2Th3p5ms_02		label free sample	NT=Trypsin	Orbitrap Astral
E5_200ng	not applicable	not applicable	Homo sapiens;Saccharomyces cerevisiae;Escherichia coli	not applicable	HeLa;not applicable	not applicable	1	Lable-free quantification	3	20230324_OLEP08_200ng_30min_E5H50Y45_180K_2Th3p5ms_03		label free sample	NT=Trypsin	Orbitrap Astral
E10_200ng	not applicable	not applicable	Homo sapiens;Saccharomyces cerevisiae;Escherichia coli	not applicable	HeLa;not applicable	not applicable	1	Lable-free quantification	1	20230324_OLEP08_200ng_30min_E10H50Y40_180K_2Th3p5ms_01		label free sample	NT=Trypsin	Orbitrap Astral
E10_200ng	not applicable	not applicable	Homo sapiens;Saccharomyces cerevisiae;Escherichia coli	not applicable	HeLa;not applicable	not applicable	1	Lable-free quantification	2	20230324_OLEP08_200ng_30min_E10H50Y40_180K_2Th3p5ms_02		label free sample	NT=Trypsin	Orbitrap Astral
E10_200ng	not applicable	not applicable	Homo sapiens;Saccharomyces cerevisiae;Escherichia coli	not applicable	HeLa;not applicable	not applicable	1	Lable-free quantification	3	20230324_OLEP08_200ng_30min_E10H50Y40_180K_2Th3p5ms_03		label free sample	NT=Trypsin	Orbitrap Astral
E20_200ng	not applicable	not applicable	Homo sapiens;Saccharomyces cerevisiae;Escherichia coli	not applicable	HeLa;not applicable	not applicable	1	Lable-free quantification	1	20230324_OLEP08_200ng_30min_E20H50Y30_180K_2Th3p5ms_01		label free sample	NT=Trypsin	Orbitrap Astral
E20_200ng	not applicable	not applicable	Homo sapiens;Saccharomyces cerevisiae;Escherichia coli	not applicable	HeLa;not applicable	not applicable	1	Lable-free quantification	2	20230324_OLEP08_200ng_30min_E20H50Y30_180K_2Th3p5ms_02		label free sample	NT=Trypsin	Orbitrap Astral
E20_200ng	not applicable	not applicable	Homo sapiens;Saccharomyces cerevisiae;Escherichia coli	not applicable	HeLa;not applicable	not applicable	1	Lable-free quantification	3	20230324_OLEP08_200ng_30min_E20H50Y30_180K_2Th3p5ms_03		label free sample	NT=Trypsin	Orbitrap Astral
E30_200ng	not applicable	not applicable	Homo sapiens;Saccharomyces cerevisiae;Escherichia coli	not applicable	HeLa;not applicable	not applicable	1	Lable-free quantification	1	20230324_OLEP08_200ng_30min_E30H50Y20_180K_2Th3p5ms_01		label free sample	NT=Trypsin	Orbitrap Astral
E30_200ng	not applicable	not applicable	Homo sapiens;Saccharomyces cerevisiae;Escherichia coli	not applicable	HeLa;not applicable	not applicable	1	Lable-free quantification	2	20230324_OLEP08_200ng_30min_E30H50Y20_180K_2Th3p5ms_02		label free sample	NT=Trypsin	Orbitrap Astral
E30_200ng	not applicable	not applicable	Homo sapiens;Saccharomyces cerevisiae;Escherichia coli	not applicable	HeLa;not applicable	not applicable	1	Lable-free quantification	3	20230324_OLEP08_200ng_30min_E30H50Y20_180K_2Th3p5ms_03		label free sample	NT=Trypsin	Orbitrap Astral
E40_200ng	not applicable	not applicable	Homo sapiens;Saccharomyces cerevisiae;Escherichia coli	not applicable	HeLa;not applicable	not applicable	1	Lable-free quantification	1	20230324_OLEP08_200ng_30min_E40H50Y10_180K_2Th3p5ms_01		label free sample	NT=Trypsin	Orbitrap Astral
E40_200ng	not applicable	not applicable	Homo sapiens;Saccharomyces cerevisiae;Escherichia coli	not applicable	HeLa;not applicable	not applicable	1	Lable-free quantification	2	20230324_OLEP08_200ng_30min_E40H50Y10_180K_2Th3p5ms_02		label free sample	NT=Trypsin	Orbitrap Astral
E40_200ng	not applicable	not applicable	Homo sapiens;Saccharomyces cerevisiae;Escherichia coli	not applicable	HeLa;not applicable	not applicable	1	Lable-free quantification	3	20230324_OLEP08_200ng_30min_E40H50Y10_180K_2Th3p5ms_03		label free sample	NT=Trypsin	Orbitrap Astral
E45_200ng	not applicable	not applicable	Homo sapiens;Saccharomyces cerevisiae;Escherichia coli	not applicable	HeLa;not applicable	not applicable	1	Lable-free quantification	1	20230324_OLEP08_200ng_30min_E45H50Y5_180K_2Th3p5ms_01		label free sample	NT=Trypsin	Orbitrap Astral
E45_200ng	not applicable	not applicable	Homo sapiens;Saccharomyces cerevisiae;Escherichia coli	not applicable	HeLa;not applicable	not applicable	1	Lable-free quantification	2	20230324_OLEP08_200ng_30min_E45H50Y5_180K_2Th3p5ms_02		label free sample	NT=Trypsin	Orbitrap Astral
E45_200ng	not applicable	not applicable	Homo sapiens;Saccharomyces cerevisiae;Escherichia coli	not applicable	HeLa;not applicable	not applicable	1	Lable-free quantification	3	20230324_OLEP08_200ng_30min_E45H50Y5_180K_2Th3p5ms_03		label free sample	NT=Trypsin	Orbitrap Astral
E5_800ng	not applicable	not applicable	Homo sapiens;Saccharomyces cerevisiae;Escherichia coli	not applicable	HeLa;not applicable	not applicable	1	Lable-free quantification	1	20230324_OLEP08_800ng_30min_E5H50Y45_180K_2Th3p5ms_01		label free sample	NT=Trypsin	Orbitrap Astral
E5_800ng	not applicable	not applicable	Homo sapiens;Saccharomyces cerevisiae;Escherichia coli	not applicable	HeLa;not applicable	not applicable	1	Lable-free quantification	2	20230324_OLEP08_800ng_30min_E5H50Y45_180K_2Th3p5ms_02		label free sample	NT=Trypsin	Orbitrap Astral
E5_800ng	not applicable	not applicable	Homo sapiens;Saccharomyces cerevisiae;Escherichia coli	not applicable	HeLa;not applicable	not applicable	1	Lable-free quantification	3	20230324_OLEP08_800ng_30min_E5H50Y45_180K_2Th3p5ms_03		label free sample	NT=Trypsin	Orbitrap Astral
E10_800ng	not applicable	not applicable	Homo sapiens;Saccharomyces cerevisiae;Escherichia coli	not applicable	HeLa;not applicable	not applicable	1	Lable-free quantification	1	20230324_OLEP08_800ng_30min_E10H50Y40_180K_2Th3p5ms_01		label free sample	NT=Trypsin	Orbitrap Astral
E10_800ng	not applicable	not applicable	Homo sapiens;Saccharomyces cerevisiae;Escherichia coli	not applicable	HeLa;not applicable	not applicable	1	Lable-free quantification	2	20230324_OLEP08_800ng_30min_E10H50Y40_180K_2Th3p5ms_02		label free sample	NT=Trypsin	Orbitrap Astral
E10_800ng	not applicable	not applicable	Homo sapiens;Saccharomyces cerevisiae;Escherichia coli	not applicable	HeLa;not applicable	not applicable	1	Lable-free quantification	3	20230324_OLEP08_800ng_30min_E10H50Y40_180K_2Th3p5ms_03		label free sample	NT=Trypsin	Orbitrap Astral
E20_800ng	not applicable	not applicable	Homo sapiens;Saccharomyces cerevisiae;Escherichia coli	not applicable	HeLa;not applicable	not applicable	1	Lable-free quantification	1	20230324_OLEP08_800ng_30min_E20H50Y30_180K_2Th3p5ms_01		label free sample	NT=Trypsin	Orbitrap Astral
E20_800ng	not applicable	not applicable	Homo sapiens;Saccharomyces cerevisiae;Escherichia coli	not applicable	HeLa;not applicable	not applicable	1	Lable-free quantification	2	20230324_OLEP08_800ng_30min_E20H50Y30_180K_2Th3p5ms_02		label free sample	NT=Trypsin	Orbitrap Astral
E20_800ng	not applicable	not applicable	Homo sapiens;Saccharomyces cerevisiae;Escherichia coli	not applicable	HeLa;not applicable	not applicable	1	Lable-free quantification	3	20230324_OLEP08_800ng_30min_E20H50Y30_180K_2Th3p5ms_03		label free sample	NT=Trypsin	Orbitrap Astral
E30_800ng	not applicable	not applicable	Homo sapiens;Saccharomyces cerevisiae;Escherichia coli	not applicable	HeLa;not applicable	not applicable	1	Lable-free quantification	1	20230324_OLEP08_800ng_30min_E30H50Y20_180K_2Th3p5ms_01		label free sample	NT=Trypsin	Orbitrap Astral
E30_800ng	not applicable	not applicable	Homo sapiens;Saccharomyces cerevisiae;Escherichia coli	not applicable	HeLa;not applicable	not applicable	1	Lable-free quantification	2	20230324_OLEP08_800ng_30min_E30H50Y20_180K_2Th3p5ms_02		label free sample	NT=Trypsin	Orbitrap Astral
E30_800ng	not applicable	not applicable	Homo sapiens;Saccharomyces cerevisiae;Escherichia coli	not applicable	HeLa;not applicable	not applicable	1	Lable-free quantification	3	20230324_OLEP08_800ng_30min_E30H50Y20_180K_2Th3p5ms_03		label free sample	NT=Trypsin	Orbitrap Astral
E40_800ng	not applicable	not applicable	Homo sapiens;Saccharomyces cerevisiae;Escherichia coli	not applicable	HeLa;not applicable	not applicable	1	Lable-free quantification	1	20230324_OLEP08_800ng_30min_E40H50Y10_180K_2Th3p5ms_01		label free sample	NT=Trypsin	Orbitrap Astral
E40_800ng	not applicable	not applicable	Homo sapiens;Saccharomyces cerevisiae;Escherichia coli	not applicable	HeLa;not applicable	not applicable	1	Lable-free quantification	2	20230324_OLEP08_800ng_30min_E40H50Y10_180K_2Th3p5ms_02		label free sample	NT=Trypsin	Orbitrap Astral
E40_800ng	not applicable	not applicable	Homo sapiens;Saccharomyces cerevisiae;Escherichia coli	not applicable	HeLa;not applicable	not applicable	1	Lable-free quantification	3	20230324_OLEP08_800ng_30min_E40H50Y10_180K_2Th3p5ms_03		label free sample	NT=Trypsin	Orbitrap Astral
E45_800ng	not applicable	not applicable	Homo sapiens;Saccharomyces cerevisiae;Escherichia coli	not applicable	HeLa;not applicable	not applicable	1	Lable-free quantification	1	20230324_OLEP08_800ng_30min_E45H50Y5_180K_2Th3p5ms_01		label free sample	NT=Trypsin	Orbitrap Astral
E45_800ng	not applicable	not applicable	Homo sapiens;Saccharomyces cerevisiae;Escherichia coli	not applicable	HeLa;not applicable	not applicable	1	Lable-free quantification	2	20230324_OLEP08_800ng_30min_E45H50Y5_180K_2Th3p5ms_02		label free sample	NT=Trypsin	Orbitrap Astral
E45_800ng	not applicable	not applicable	Homo sapiens;Saccharomyces cerevisiae;Escherichia coli	not applicable	HeLa;not applicable	not applicable	1	Lable-free quantification	3	20230324_OLEP08_800ng_30min_E45H50Y5_180K_2Th3p5ms_03		label free sample	NT=Trypsin	Orbitrap Astral
20230306_OLEP08_200ng_yeast_240k_500AGC_2p5ms_3Th_8min_jvo_nce25_01	not applicable	not applicable	Saccharomyces cerevisiae	MAT?	S288C	not applicable	1	Yeast_KO_collection	1	20230306_OLEP08_200ng_yeast_240k_500AGC_2p5ms_3Th_8min_jvo_nce25_01	1	label free sample	NT=Trypsin	Orbitrap Astral
20230306_OLEP08_200ng_yeast_240k_500AGC_2p5ms_3Th_8min_jvo_nce25_02	not applicable	not applicable	Saccharomyces cerevisiae	MAT?	S288C	not applicable	1	Yeast_KO_collection	2	20230306_OLEP08_200ng_yeast_240k_500AGC_2p5ms_3Th_8min_jvo_nce25_02	1	label free sample	NT=Trypsin	Orbitrap Astral
20230306_OLEP08_200ng_yeast_240k_500AGC_2p5ms_3Th_8min_jvo_nce25_03	not applicable	not applicable	Saccharomyces cerevisiae	MAT?	S288C	not applicable	1	Yeast_KO_collection	3	20230306_OLEP08_200ng_yeast_240k_500AGC_2p5ms_3Th_8min_jvo_nce25_03	1	label free sample	NT=Trypsin	Orbitrap Astral
20230306_OLEP08_200ng_yeast_240k_500AGC_2p5ms_3Th_9min_jvo_nce25_01	not applicable	not applicable	Saccharomyces cerevisiae	MAT?	S288C	not applicable	1	Yeast_KO_collection	1	20230306_OLEP08_200ng_yeast_240k_500AGC_2p5ms_3Th_9min_jvo_nce25_01	1	label free sample	NT=Trypsin	Orbitrap Astral
20230306_OLEP08_200ng_yeast_240k_500AGC_2p5ms_3Th_9min_jvo_nce25_02	not applicable	not applicable	Saccharomyces cerevisiae	MAT?	S288C	not applicable	1	Yeast_KO_collection	2	20230306_OLEP08_200ng_yeast_240k_500AGC_2p5ms_3Th_9min_jvo_nce25_02	1	label free sample	NT=Trypsin	Orbitrap Astral
20230306_OLEP08_200ng_yeast_240k_500AGC_2p5ms_3Th_9min_jvo_nce25_03	not applicable	not applicable	Saccharomyces cerevisiae	MAT?	S288C	not applicable	1	Yeast_KO_collection	3	20230306_OLEP08_200ng_yeast_240k_500AGC_2p5ms_3Th_9min_jvo_nce25_03	1	label free sample	NT=Trypsin	Orbitrap Astral
20230306_OLEP08_200ng_yeast_240k_500AGC_2p5ms_3Th_10min_jvo_nce25_01	not applicable	not applicable	Saccharomyces cerevisiae	MAT?	S288C	not applicable	1	Yeast_KO_collection	1	20230306_OLEP08_200ng_yeast_240k_500AGC_2p5ms_3Th_10min_jvo_nce25_01	1	label free sample	NT=Trypsin	Orbitrap Astral
20230306_OLEP08_200ng_yeast_240k_500AGC_2p5ms_3Th_10min_jvo_nce25_02	not applicable	not applicable	Saccharomyces cerevisiae	MAT?	S288C	not applicable	1	Yeast_KO_collection	2	20230306_OLEP08_200ng_yeast_240k_500AGC_2p5ms_3Th_10min_jvo_nce25_02	1	label free sample	NT=Trypsin	Orbitrap Astral
20230306_OLEP08_200ng_yeast_240k_500AGC_2p5ms_3Th_10min_jvo_nce25_03	not applicable	not applicable	Saccharomyces cerevisiae	MAT?	S288C	not applicable	1	Yeast_KO_collection	3	20230306_OLEP08_200ng_yeast_240k_500AGC_2p5ms_3Th_10min_jvo_nce25_03	1	label free sample	NT=Trypsin	Orbitrap Astral
20230306_OLEP08_200ng_yeast_240k_500AGC_2p5ms_3Th_11min_jvo_nce25_01	not applicable	not applicable	Saccharomyces cerevisiae	MAT?	S288C	not applicable	1	Yeast_KO_collection	1	20230306_OLEP08_200ng_yeast_240k_500AGC_2p5ms_3Th_11min_jvo_nce25_01	1	label free sample	NT=Trypsin	Orbitrap Astral
20230306_OLEP08_200ng_yeast_240k_500AGC_2p5ms_3Th_11min_jvo_nce25_02	not applicable	not applicable	Saccharomyces cerevisiae	MAT?	S288C	not applicable	1	Yeast_KO_collection	2	20230306_OLEP08_200ng_yeast_240k_500AGC_2p5ms_3Th_11min_jvo_nce25_02	1	label free sample	NT=Trypsin	Orbitrap Astral
20230306_OLEP08_200ng_yeast_240k_500AGC_2p5ms_3Th_11min_jvo_nce25_03	not applicable	not applicable	Saccharomyces cerevisiae	MAT?	S288C	not applicable	1	Yeast_KO_collection	3	20230306_OLEP08_200ng_yeast_240k_500AGC_2p5ms_3Th_11min_jvo_nce25_03	1	label free sample	NT=Trypsin	Orbitrap Astral
20230306_OLEP08_200ng_yeast_240k_500AGC_2p5ms_3Th_12min_jvo_nce25_01	not applicable	not applicable	Saccharomyces cerevisiae	MAT?	S288C	not applicable	1	Yeast_KO_collection	1	20230306_OLEP08_200ng_yeast_240k_500AGC_2p5ms_3Th_12min_jvo_nce25_01	1	label free sample	NT=Trypsin	Orbitrap Astral
20230306_OLEP08_200ng_yeast_240k_500AGC_2p5ms_3Th_12min_jvo_nce25_02	not applicable	not applicable	Saccharomyces cerevisiae	MAT?	S288C	not applicable	1	Yeast_KO_collection	2	20230306_OLEP08_200ng_yeast_240k_500AGC_2p5ms_3Th_12min_jvo_nce25_02	1	label free sample	NT=Trypsin	Orbitrap Astral
20230306_OLEP08_200ng_yeast_240k_500AGC_2p5ms_3Th_12min_jvo_nce25_03	not applicable	not applicable	Saccharomyces cerevisiae	MAT?	S288C	not applicable	1	Yeast_KO_collection	3	20230306_OLEP08_200ng_yeast_240k_500AGC_2p5ms_3Th_12min_jvo_nce25_03	1	label free sample	NT=Trypsin	Orbitrap Astral
20230306_OLEP08_200ng_yeast_240k_500AGC_2p5ms_3Th_13min_jvo_nce25_01	not applicable	not applicable	Saccharomyces cerevisiae	MAT?	S288C	not applicable	1	Yeast_KO_collection	1	20230306_OLEP08_200ng_yeast_240k_500AGC_2p5ms_3Th_13min_jvo_nce25_01	1	label free sample	NT=Trypsin	Orbitrap Astral
20230306_OLEP08_200ng_yeast_240k_500AGC_2p5ms_3Th_13min_jvo_nce25_02	not applicable	not applicable	Saccharomyces cerevisiae	MAT?	S288C	not applicable	1	Yeast_KO_collection	2	20230306_OLEP08_200ng_yeast_240k_500AGC_2p5ms_3Th_13min_jvo_nce25_02	1	label free sample	NT=Trypsin	Orbitrap Astral
20230306_OLEP08_200ng_yeast_240k_500AGC_2p5ms_3Th_13min_jvo_nce25_03	not applicable	not applicable	Saccharomyces cerevisiae	MAT?	S288C	not applicable	1	Yeast_KO_collection	3	20230306_OLEP08_200ng_yeast_240k_500AGC_2p5ms_3Th_13min_jvo_nce25_03	1	label free sample	NT=Trypsin	Orbitrap Astral
20230306_OLEP08_200ng_yeast_240k_500AGC_2p5ms_3Th_14min_jvo_nce25_01	not applicable	not applicable	Saccharomyces cerevisiae	MAT?	S288C	not applicable	1	Yeast_KO_collection	1	20230306_OLEP08_200ng_yeast_240k_500AGC_2p5ms_3Th_14min_jvo_nce25_01	1	label free sample	NT=Trypsin	Orbitrap Astral
20230306_OLEP08_200ng_yeast_240k_500AGC_2p5ms_3Th_14min_jvo_nce25_02	not applicable	not applicable	Saccharomyces cerevisiae	MAT?	S288C	not applicable	1	Yeast_KO_collection	2	20230306_OLEP08_200ng_yeast_240k_500AGC_2p5ms_3Th_14min_jvo_nce25_02	1	label free sample	NT=Trypsin	Orbitrap Astral
20230306_OLEP08_200ng_yeast_240k_500AGC_2p5ms_3Th_14min_jvo_nce25_03	not applicable	not applicable	Saccharomyces cerevisiae	MAT?	S288C	not applicable	1	Yeast_KO_collection	3	20230306_OLEP08_200ng_yeast_240k_500AGC_2p5ms_3Th_14min_jvo_nce25_03	1	label free sample	NT=Trypsin	Orbitrap Astral
20230306_OLEP08_200ng_yeast_240k_500AGC_2p5ms_3Th_15min_jvo_nce25_01	not applicable	not applicable	Saccharomyces cerevisiae	MAT?	S288C	not applicable	1	Yeast_KO_collection	1	20230306_OLEP08_200ng_yeast_240k_500AGC_2p5ms_3Th_15min_jvo_nce25_01	1	label free sample	NT=Trypsin	Orbitrap Astral
20230306_OLEP08_200ng_yeast_240k_500AGC_2p5ms_3Th_15min_jvo_nce25_02	not applicable	not applicable	Saccharomyces cerevisiae	MAT?	S288C	not applicable	1	Yeast_KO_collection	2	20230306_OLEP08_200ng_yeast_240k_500AGC_2p5ms_3Th_15min_jvo_nce25_02	1	label free sample	NT=Trypsin	Orbitrap Astral
20230306_OLEP08_200ng_yeast_240k_500AGC_2p5ms_3Th_15min_jvo_nce25_03	not applicable	not applicable	Saccharomyces cerevisiae	MAT?	S288C	not applicable	1	Yeast_KO_collection	3	20230306_OLEP08_200ng_yeast_240k_500AGC_2p5ms_3Th_15min_jvo_nce25_03	1	label free sample	NT=Trypsin	Orbitrap Astral
HEK_12F_rep1	not applicable	not applicable	homo sapiens	not applicable	HEK293	not applicable	1	HEK293_F12	1	OLEP07_200ng_CPR_HEK_180SPD_Frac01	1	label free sample	NT=Trypsin	Orbitrap Astral
HEK_12F_rep1	not applicable	not applicable	homo sapiens	not applicable	HEK293	not applicable	1	HEK293_F12	1	OLEP07_200ng_CPR_HEK_180SPD_Frac02	2	label free sample	NT=Trypsin	Orbitrap Astral
HEK_12F_rep1	not applicable	not applicable	homo sapiens	not applicable	HEK293	not applicable	1	HEK293_F12	1	OLEP07_200ng_CPR_HEK_180SPD_Frac03	3	label free sample	NT=Trypsin	Orbitrap Astral
HEK_12F_rep1	not applicable	not applicable	homo sapiens	not applicable	HEK293	not applicable	1	HEK293_F12	1	OLEP07_200ng_CPR_HEK_180SPD_Frac04	4	label free sample	NT=Trypsin	Orbitrap Astral
HEK_12F_rep1	not applicable	not applicable	homo sapiens	not applicable	HEK293	not applicable	1	HEK293_F12	1	OLEP07_200ng_CPR_HEK_180SPD_Frac05	5	label free sample	NT=Trypsin	Orbitrap Astral
HEK_12F_rep1	not applicable	not applicable	homo sapiens	not applicable	HEK293	not applicable	1	HEK293_F12	1	OLEP07_200ng_CPR_HEK_180SPD_Frac06	6	label free sample	NT=Trypsin	Orbitrap Astral
HEK_12F_rep1	not applicable	not applicable	homo sapiens	not applicable	HEK293	not applicable	1	HEK293_F12	1	OLEP07_200ng_CPR_HEK_180SPD_Frac07	7	label free sample	NT=Trypsin	Orbitrap Astral
HEK_12F_rep1	not applicable	not applicable	homo sapiens	not applicable	HEK293	not applicable	1	HEK293_F12	1	OLEP07_200ng_CPR_HEK_180SPD_Frac08	8	label free sample	NT=Trypsin	Orbitrap Astral
HEK_12F_rep1	not applicable	not applicable	homo sapiens	not applicable	HEK293	not applicable	1	HEK293_F12	1	OLEP07_200ng_CPR_HEK_180SPD_Frac09	9	label free sample	NT=Trypsin	Orbitrap Astral
HEK_12F_rep1	not applicable	not applicable	homo sapiens	not applicable	HEK293	not applicable	1	HEK293_F12	1	OLEP07_200ng_CPR_HEK_180SPD_Frac10	10	label free sample	NT=Trypsin	Orbitrap Astral
HEK_12F_rep1	not applicable	not applicable	homo sapiens	not applicable	HEK293	not applicable	1	HEK293_F12	1	OLEP07_200ng_CPR_HEK_180SPD_Frac11	11	label free sample	NT=Trypsin	Orbitrap Astral
HEK_12F_rep1	not applicable	not applicable	homo sapiens	not applicable	HEK293	not applicable	1	HEK293_F12	1	OLEP07_200ng_CPR_HEK_180SPD_Frac12	12	label free sample	NT=Trypsin	Orbitrap Astral
HEK_23F_rep1	not applicable	not applicable	homo sapiens	not applicable	HEK293	not applicable	1	HEK293_F23	1	OLEP07_200ng_CPR_HEK_180SPD_22_rep1_Frac01	1	label free sample	NT=Trypsin	Orbitrap Astral
HEK_23F_rep1	not applicable	not applicable	homo sapiens	not applicable	HEK293	not applicable	1	HEK293_F23	1	OLEP07_200ng_CPR_HEK_180SPD_22_rep1_Frac02	2	label free sample	NT=Trypsin	Orbitrap Astral
HEK_23F_rep1	not applicable	not applicable	homo sapiens	not applicable	HEK293	not applicable	1	HEK293_F23	1	OLEP07_200ng_CPR_HEK_180SPD_22_rep1_Frac03	3	label free sample	NT=Trypsin	Orbitrap Astral
HEK_23F_rep1	not applicable	not applicable	homo sapiens	not applicable	HEK293	not applicable	1	HEK293_F23	1	OLEP07_200ng_CPR_HEK_180SPD_22_rep1_Frac04	4	label free sample	NT=Trypsin	Orbitrap Astral
HEK_23F_rep1	not applicable	not applicable	homo sapiens	not applicable	HEK293	not applicable	1	HEK293_F23	1	OLEP07_200ng_CPR_HEK_180SPD_22_rep1_Frac05	5	label free sample	NT=Trypsin	Orbitrap Astral
HEK_23F_rep1	not applicable	not applicable	homo sapiens	not applicable	HEK293	not applicable	1	HEK293_F23	1	OLEP07_200ng_CPR_HEK_180SPD_22_rep1_Frac06	6	label free sample	NT=Trypsin	Orbitrap Astral
HEK_23F_rep1	not applicable	not applicable	homo sapiens	not applicable	HEK293	not applicable	1	HEK293_F23	1	OLEP07_200ng_CPR_HEK_180SPD_22_rep1_Frac07	7	label free sample	NT=Trypsin	Orbitrap Astral
HEK_23F_rep1	not applicable	not applicable	homo sapiens	not applicable	HEK293	not applicable	1	HEK293_F23	1	OLEP07_200ng_CPR_HEK_180SPD_22_rep1_Frac08	8	label free sample	NT=Trypsin	Orbitrap Astral
HEK_23F_rep1	not applicable	not applicable	homo sapiens	not applicable	HEK293	not applicable	1	HEK293_F23	1	OLEP07_200ng_CPR_HEK_180SPD_22_rep1_Frac09	9	label free sample	NT=Trypsin	Orbitrap Astral
HEK_23F_rep1	not applicable	not applicable	homo sapiens	not applicable	HEK293	not applicable	1	HEK293_F23	1	OLEP07_200ng_CPR_HEK_180SPD_22_rep1_Frac10	10	label free sample	NT=Trypsin	Orbitrap Astral
HEK_23F_rep1	not applicable	not applicable	homo sapiens	not applicable	HEK293	not applicable	1	HEK293_F23	1	OLEP07_200ng_CPR_HEK_180SPD_22_rep1_Frac11	11	label free sample	NT=Trypsin	Orbitrap Astral
HEK_23F_rep1	not applicable	not applicable	homo sapiens	not applicable	HEK293	not applicable	1	HEK293_F23	1	OLEP07_200ng_CPR_HEK_180SPD_22_rep1_Frac12	12	label free sample	NT=Trypsin	Orbitrap Astral
HEK_23F_rep1	not applicable	not applicable	homo sapiens	not applicable	HEK293	not applicable	1	HEK293_F23	1	OLEP07_200ng_CPR_HEK_180SPD_22_rep1_Frac13	13	label free sample	NT=Trypsin	Orbitrap Astral
HEK_23F_rep1	not applicable	not applicable	homo sapiens	not applicable	HEK293	not applicable	1	HEK293_F23	1	OLEP07_200ng_CPR_HEK_180SPD_22_rep1_Frac14	14	label free sample	NT=Trypsin	Orbitrap Astral
HEK_23F_rep1	not applicable	not applicable	homo sapiens	not applicable	HEK293	not applicable	1	HEK293_F23	1	OLEP07_200ng_CPR_HEK_180SPD_22_rep1_Frac15	15	label free sample	NT=Trypsin	Orbitrap Astral
HEK_23F_rep1	not applicable	not applicable	homo sapiens	not applicable	HEK293	not applicable	1	HEK293_F23	1	OLEP07_200ng_CPR_HEK_180SPD_22_rep1_Frac16	16	label free sample	NT=Trypsin	Orbitrap Astral
HEK_23F_rep1	not applicable	not applicable	homo sapiens	not applicable	HEK293	not applicable	1	HEK293_F23	1	OLEP07_200ng_CPR_HEK_180SPD_22_rep1_Frac17	17	label free sample	NT=Trypsin	Orbitrap Astral
HEK_23F_rep1	not applicable	not applicable	homo sapiens	not applicable	HEK293	not applicable	1	HEK293_F23	1	OLEP07_200ng_CPR_HEK_180SPD_22_rep1_Frac18	18	label free sample	NT=Trypsin	Orbitrap Astral
HEK_23F_rep1	not applicable	not applicable	homo sapiens	not applicable	HEK293	not applicable	1	HEK293_F23	1	OLEP07_200ng_CPR_HEK_180SPD_22_rep1_Frac19	19	label free sample	NT=Trypsin	Orbitrap Astral
HEK_23F_rep1	not applicable	not applicable	homo sapiens	not applicable	HEK293	not applicable	1	HEK293_F23	1	OLEP07_200ng_CPR_HEK_180SPD_22_rep1_Frac20	20	label free sample	NT=Trypsin	Orbitrap Astral
HEK_23F_rep1	not applicable	not applicable	homo sapiens	not applicable	HEK293	not applicable	1	HEK293_F23	1	OLEP07_200ng_CPR_HEK_180SPD_22_rep1_Frac21	21	label free sample	NT=Trypsin	Orbitrap Astral
HEK_23F_rep1	not applicable	not applicable	homo sapiens	not applicable	HEK293	not applicable	1	HEK293_F23	1	OLEP07_200ng_CPR_HEK_180SPD_22_rep1_Frac22	22	label free sample	NT=Trypsin	Orbitrap Astral
HEK_23F_rep1	not applicable	not applicable	homo sapiens	not applicable	HEK293	not applicable	1	HEK293_F23	1	OLEP07_200ng_CPR_HEK_180SPD_frac_24_rep1_Frac23	23	label free sample	NT=Trypsin	Orbitrap Astral
HEK_34F_rep1	not applicable	not applicable	homo sapiens	not applicable	HEK293	not applicable	1	HEK293_F34	1	OLEP07_200ng_CPR_HEK_180SPD_33_rep1_Frac01	1	label free sample	NT=Trypsin	Orbitrap Astral
HEK_34F_rep1	not applicable	not applicable	homo sapiens	not applicable	HEK293	not applicable	1	HEK293_F34	1	OLEP07_200ng_CPR_HEK_180SPD_33_rep1_Frac02	2	label free sample	NT=Trypsin	Orbitrap Astral
HEK_34F_rep1	not applicable	not applicable	homo sapiens	not applicable	HEK293	not applicable	1	HEK293_F34	1	OLEP07_200ng_CPR_HEK_180SPD_33_rep1_Frac03	3	label free sample	NT=Trypsin	Orbitrap Astral
HEK_34F_rep1	not applicable	not applicable	homo sapiens	not applicable	HEK293	not applicable	1	HEK293_F34	1	OLEP07_200ng_CPR_HEK_180SPD_33_rep1_Frac04	4	label free sample	NT=Trypsin	Orbitrap Astral
HEK_34F_rep1	not applicable	not applicable	homo sapiens	not applicable	HEK293	not applicable	1	HEK293_F34	1	OLEP07_200ng_CPR_HEK_180SPD_33_rep1_Frac05	5	label free sample	NT=Trypsin	Orbitrap Astral
HEK_34F_rep1	not applicable	not applicable	homo sapiens	not applicable	HEK293	not applicable	1	HEK293_F34	1	OLEP07_200ng_CPR_HEK_180SPD_33_rep1_Frac06	6	label free sample	NT=Trypsin	Orbitrap Astral
HEK_34F_rep1	not applicable	not applicable	homo sapiens	not applicable	HEK293	not applicable	1	HEK293_F34	1	OLEP07_200ng_CPR_HEK_180SPD_33_rep1_Frac07	7	label free sample	NT=Trypsin	Orbitrap Astral
HEK_34F_rep1	not applicable	not applicable	homo sapiens	not applicable	HEK293	not applicable	1	HEK293_F34	1	OLEP07_200ng_CPR_HEK_180SPD_33_rep1_Frac08	8	label free sample	NT=Trypsin	Orbitrap Astral
HEK_34F_rep1	not applicable	not applicable	homo sapiens	not applicable	HEK293	not applicable	1	HEK293_F34	1	OLEP07_200ng_CPR_HEK_180SPD_33_rep1_Frac09	9	label free sample	NT=Trypsin	Orbitrap Astral
HEK_34F_rep1	not applicable	not applicable	homo sapiens	not applicable	HEK293	not applicable	1	HEK293_F34	1	OLEP07_200ng_CPR_HEK_180SPD_33_rep1_Frac10	10	label free sample	NT=Trypsin	Orbitrap Astral
HEK_34F_rep1	not applicable	not applicable	homo sapiens	not applicable	HEK293	not applicable	1	HEK293_F34	1	OLEP07_200ng_CPR_HEK_180SPD_33_rep1_Frac11	11	label free sample	NT=Trypsin	Orbitrap Astral
HEK_34F_rep1	not applicable	not applicable	homo sapiens	not applicable	HEK293	not applicable	1	HEK293_F34	1	OLEP07_200ng_CPR_HEK_180SPD_33_rep1_Frac12	12	label free sample	NT=Trypsin	Orbitrap Astral
HEK_34F_rep1	not applicable	not applicable	homo sapiens	not applicable	HEK293	not applicable	1	HEK293_F34	1	OLEP07_200ng_CPR_HEK_180SPD_33_rep1_Frac13	13	label free sample	NT=Trypsin	Orbitrap Astral
HEK_34F_rep1	not applicable	not applicable	homo sapiens	not applicable	HEK293	not applicable	1	HEK293_F34	1	OLEP07_200ng_CPR_HEK_180SPD_33_rep1_Frac14	14	label free sample	NT=Trypsin	Orbitrap Astral
HEK_34F_rep1	not applicable	not applicable	homo sapiens	not applicable	HEK293	not applicable	1	HEK293_F34	1	OLEP07_200ng_CPR_HEK_180SPD_33_rep1_Frac15	15	label free sample	NT=Trypsin	Orbitrap Astral
HEK_34F_rep1	not applicable	not applicable	homo sapiens	not applicable	HEK293	not applicable	1	HEK293_F34	1	OLEP07_200ng_CPR_HEK_180SPD_33_rep1_Frac16	16	label free sample	NT=Trypsin	Orbitrap Astral
HEK_34F_rep1	not applicable	not applicable	homo sapiens	not applicable	HEK293	not applicable	1	HEK293_F34	1	OLEP07_200ng_CPR_HEK_180SPD_33_rep1_Frac17	17	label free sample	NT=Trypsin	Orbitrap Astral
HEK_34F_rep1	not applicable	not applicable	homo sapiens	not applicable	HEK293	not applicable	1	HEK293_F34	1	OLEP07_200ng_CPR_HEK_180SPD_33_rep1_Frac18	18	label free sample	NT=Trypsin	Orbitrap Astral
HEK_34F_rep1	not applicable	not applicable	homo sapiens	not applicable	HEK293	not applicable	1	HEK293_F34	1	OLEP07_200ng_CPR_HEK_180SPD_33_rep1_Frac19	19	label free sample	NT=Trypsin	Orbitrap Astral
HEK_34F_rep1	not applicable	not applicable	homo sapiens	not applicable	HEK293	not applicable	1	HEK293_F34	1	OLEP07_200ng_CPR_HEK_180SPD_33_rep1_Frac20	20	label free sample	NT=Trypsin	Orbitrap Astral
HEK_34F_rep1	not applicable	not applicable	homo sapiens	not applicable	HEK293	not applicable	1	HEK293_F34	1	OLEP07_200ng_CPR_HEK_180SPD_33_rep1_Frac21	21	label free sample	NT=Trypsin	Orbitrap Astral
HEK_34F_rep1	not applicable	not applicable	homo sapiens	not applicable	HEK293	not applicable	1	HEK293_F34	1	OLEP07_200ng_CPR_HEK_180SPD_33_rep1_Frac22	22	label free sample	NT=Trypsin	Orbitrap Astral
HEK_34F_rep1	not applicable	not applicable	homo sapiens	not applicable	HEK293	not applicable	1	HEK293_F34	1	OLEP07_200ng_CPR_HEK_180SPD_33_rep1_Frac23	23	label free sample	NT=Trypsin	Orbitrap Astral
HEK_34F_rep1	not applicable	not applicable	homo sapiens	not applicable	HEK293	not applicable	1	HEK293_F34	1	OLEP07_200ng_CPR_HEK_180SPD_33_rep1_Frac24	24	label free sample	NT=Trypsin	Orbitrap Astral
HEK_34F_rep1	not applicable	not applicable	homo sapiens	not applicable	HEK293	not applicable	1	HEK293_F34	1	OLEP07_200ng_CPR_HEK_180SPD_33_rep1_Frac25	25	label free sample	NT=Trypsin	Orbitrap Astral
HEK_34F_rep1	not applicable	not applicable	homo sapiens	not applicable	HEK293	not applicable	1	HEK293_F34	1	OLEP07_200ng_CPR_HEK_180SPD_33_rep1_Frac26	26	label free sample	NT=Trypsin	Orbitrap Astral
HEK_34F_rep1	not applicable	not applicable	homo sapiens	not applicable	HEK293	not applicable	1	HEK293_F34	1	OLEP07_200ng_CPR_HEK_180SPD_33_rep1_Frac27	27	label free sample	NT=Trypsin	Orbitrap Astral
HEK_34F_rep1	not applicable	not applicable	homo sapiens	not applicable	HEK293	not applicable	1	HEK293_F34	1	OLEP07_200ng_CPR_HEK_180SPD_33_rep1_Frac28	28	label free sample	NT=Trypsin	Orbitrap Astral
HEK_34F_rep1	not applicable	not applicable	homo sapiens	not applicable	HEK293	not applicable	1	HEK293_F34	1	OLEP07_200ng_CPR_HEK_180SPD_33_rep1_Frac29	29	label free sample	NT=Trypsin	Orbitrap Astral
HEK_34F_rep1	not applicable	not applicable	homo sapiens	not applicable	HEK293	not applicable	1	HEK293_F34	1	OLEP07_200ng_CPR_HEK_180SPD_33_rep1_Frac30	30	label free sample	NT=Trypsin	Orbitrap Astral
HEK_34F_rep1	not applicable	not applicable	homo sapiens	not applicable	HEK293	not applicable	1	HEK293_F34	1	OLEP07_200ng_CPR_HEK_180SPD_33_rep1_Frac31	31	label free sample	NT=Trypsin	Orbitrap Astral
HEK_34F_rep1	not applicable	not applicable	homo sapiens	not applicable	HEK293	not applicable	1	HEK293_F34	1	OLEP07_200ng_CPR_HEK_180SPD_33_rep1_Frac32	32	label free sample	NT=Trypsin	Orbitrap Astral
HEK_34F_rep1	not applicable	not applicable	homo sapiens	not applicable	HEK293	not applicable	1	HEK293_F34	1	OLEP07_200ng_CPR_HEK_180SPD_33_rep1_Frac33	33	label free sample	NT=Trypsin	Orbitrap Astral
HEK_34F_rep1	not applicable	not applicable	homo sapiens	not applicable	HEK293	not applicable	1	HEK293_F34	1	OLEP07_200ng_CPR_HEK_180SPD_33_rep1_Frac34	34	label free sample	NT=Trypsin	Orbitrap Astral
HEK_34F_rep2	not applicable	not applicable	homo sapiens	not applicable	HEK293	not applicable	1	HEK293_F34	2	OLEP07_200ng_CPR_HEK_180SPD_33_rep2_Frac01	1	label free sample	NT=Trypsin	Orbitrap Astral
HEK_34F_rep2	not applicable	not applicable	homo sapiens	not applicable	HEK293	not applicable	1	HEK293_F34	2	OLEP07_200ng_CPR_HEK_180SPD_33_rep2_Frac02	2	label free sample	NT=Trypsin	Orbitrap Astral
HEK_34F_rep2	not applicable	not applicable	homo sapiens	not applicable	HEK293	not applicable	1	HEK293_F34	2	OLEP07_200ng_CPR_HEK_180SPD_33_rep2_Frac03	3	label free sample	NT=Trypsin	Orbitrap Astral
HEK_34F_rep2	not applicable	not applicable	homo sapiens	not applicable	HEK293	not applicable	1	HEK293_F34	2	OLEP07_200ng_CPR_HEK_180SPD_33_rep2_Frac04	4	label free sample	NT=Trypsin	Orbitrap Astral
HEK_34F_rep2	not applicable	not applicable	homo sapiens	not applicable	HEK293	not applicable	1	HEK293_F34	2	OLEP07_200ng_CPR_HEK_180SPD_33_rep2_Frac05	5	label free sample	NT=Trypsin	Orbitrap Astral
HEK_34F_rep2	not applicable	not applicable	homo sapiens	not applicable	HEK293	not applicable	1	HEK293_F34	2	OLEP07_200ng_CPR_HEK_180SPD_33_rep2_Frac06	6	label free sample	NT=Trypsin	Orbitrap Astral
HEK_34F_rep2	not applicable	not applicable	homo sapiens	not applicable	HEK293	not applicable	1	HEK293_F34	2	OLEP07_200ng_CPR_HEK_180SPD_33_rep2_Frac07	7	label free sample	NT=Trypsin	Orbitrap Astral
HEK_34F_rep2	not applicable	not applicable	homo sapiens	not applicable	HEK293	not applicable	1	HEK293_F34	2	OLEP07_200ng_CPR_HEK_180SPD_33_rep2_Frac08	8	label free sample	NT=Trypsin	Orbitrap Astral
HEK_34F_rep2	not applicable	not applicable	homo sapiens	not applicable	HEK293	not applicable	1	HEK293_F34	2	OLEP07_200ng_CPR_HEK_180SPD_33_rep2_Frac09	9	label free sample	NT=Trypsin	Orbitrap Astral
HEK_34F_rep2	not applicable	not applicable	homo sapiens	not applicable	HEK293	not applicable	1	HEK293_F34	2	OLEP07_200ng_CPR_HEK_180SPD_33_rep2_Frac10	10	label free sample	NT=Trypsin	Orbitrap Astral
HEK_34F_rep2	not applicable	not applicable	homo sapiens	not applicable	HEK293	not applicable	1	HEK293_F34	2	OLEP07_200ng_CPR_HEK_180SPD_33_rep2_Frac11	11	label free sample	NT=Trypsin	Orbitrap Astral
HEK_34F_rep2	not applicable	not applicable	homo sapiens	not applicable	HEK293	not applicable	1	HEK293_F34	2	OLEP07_200ng_CPR_HEK_180SPD_33_rep2_Frac12	12	label free sample	NT=Trypsin	Orbitrap Astral
HEK_34F_rep2	not applicable	not applicable	homo sapiens	not applicable	HEK293	not applicable	1	HEK293_F34	2	OLEP07_200ng_CPR_HEK_180SPD_33_rep2_Frac13	13	label free sample	NT=Trypsin	Orbitrap Astral
HEK_34F_rep2	not applicable	not applicable	homo sapiens	not applicable	HEK293	not applicable	1	HEK293_F34	2	OLEP07_200ng_CPR_HEK_180SPD_33_rep2_Frac14	14	label free sample	NT=Trypsin	Orbitrap Astral
HEK_34F_rep2	not applicable	not applicable	homo sapiens	not applicable	HEK293	not applicable	1	HEK293_F34	2	OLEP07_200ng_CPR_HEK_180SPD_33_rep2_Frac15	15	label free sample	NT=Trypsin	Orbitrap Astral
HEK_34F_rep2	not applicable	not applicable	homo sapiens	not applicable	HEK293	not applicable	1	HEK293_F34	2	OLEP07_200ng_CPR_HEK_180SPD_33_rep2_Frac16	16	label free sample	NT=Trypsin	Orbitrap Astral
HEK_34F_rep2	not applicable	not applicable	homo sapiens	not applicable	HEK293	not applicable	1	HEK293_F34	2	OLEP07_200ng_CPR_HEK_180SPD_33_rep2_Frac17	17	label free sample	NT=Trypsin	Orbitrap Astral
HEK_34F_rep2	not applicable	not applicable	homo sapiens	not applicable	HEK293	not applicable	1	HEK293_F34	2	OLEP07_200ng_CPR_HEK_180SPD_33_rep2_Frac18	18	label free sample	NT=Trypsin	Orbitrap Astral
HEK_34F_rep2	not applicable	not applicable	homo sapiens	not applicable	HEK293	not applicable	1	HEK293_F34	2	OLEP07_200ng_CPR_HEK_180SPD_33_rep2_Frac19	19	label free sample	NT=Trypsin	Orbitrap Astral
HEK_34F_rep2	not applicable	not applicable	homo sapiens	not applicable	HEK293	not applicable	1	HEK293_F34	2	OLEP07_200ng_CPR_HEK_180SPD_33_rep2_Frac20	20	label free sample	NT=Trypsin	Orbitrap Astral
HEK_34F_rep2	not applicable	not applicable	homo sapiens	not applicable	HEK293	not applicable	1	HEK293_F34	2	OLEP07_200ng_CPR_HEK_180SPD_33_rep2_Frac21	21	label free sample	NT=Trypsin	Orbitrap Astral
HEK_34F_rep2	not applicable	not applicable	homo sapiens	not applicable	HEK293	not applicable	1	HEK293_F34	2	OLEP07_200ng_CPR_HEK_180SPD_33_rep2_Frac22	22	label free sample	NT=Trypsin	Orbitrap Astral
HEK_34F_rep2	not applicable	not applicable	homo sapiens	not applicable	HEK293	not applicable	1	HEK293_F34	2	OLEP07_200ng_CPR_HEK_180SPD_33_rep2_Frac23	23	label free sample	NT=Trypsin	Orbitrap Astral
HEK_34F_rep2	not applicable	not applicable	homo sapiens	not applicable	HEK293	not applicable	1	HEK293_F34	2	OLEP07_200ng_CPR_HEK_180SPD_33_rep2_Frac24	24	label free sample	NT=Trypsin	Orbitrap Astral
HEK_34F_rep2	not applicable	not applicable	homo sapiens	not applicable	HEK293	not applicable	1	HEK293_F34	2	OLEP07_200ng_CPR_HEK_180SPD_33_rep2_Frac25	25	label free sample	NT=Trypsin	Orbitrap Astral
HEK_34F_rep2	not applicable	not applicable	homo sapiens	not applicable	HEK293	not applicable	1	HEK293_F34	2	OLEP07_200ng_CPR_HEK_180SPD_33_rep2_Frac26	26	label free sample	NT=Trypsin	Orbitrap Astral
HEK_34F_rep2	not applicable	not applicable	homo sapiens	not applicable	HEK293	not applicable	1	HEK293_F34	2	OLEP07_200ng_CPR_HEK_180SPD_33_rep2_Frac27	27	label free sample	NT=Trypsin	Orbitrap Astral
HEK_34F_rep2	not applicable	not applicable	homo sapiens	not applicable	HEK293	not applicable	1	HEK293_F34	2	OLEP07_200ng_CPR_HEK_180SPD_33_rep2_Frac28	28	label free sample	NT=Trypsin	Orbitrap Astral
HEK_34F_rep2	not applicable	not applicable	homo sapiens	not applicable	HEK293	not applicable	1	HEK293_F34	2	OLEP07_200ng_CPR_HEK_180SPD_33_rep2_Frac29	29	label free sample	NT=Trypsin	Orbitrap Astral
HEK_34F_rep2	not applicable	not applicable	homo sapiens	not applicable	HEK293	not applicable	1	HEK293_F34	2	OLEP07_200ng_CPR_HEK_180SPD_33_rep2_Frac30	30	label free sample	NT=Trypsin	Orbitrap Astral
HEK_34F_rep2	not applicable	not applicable	homo sapiens	not applicable	HEK293	not applicable	1	HEK293_F34	2	OLEP07_200ng_CPR_HEK_180SPD_33_rep2_Frac31	31	label free sample	NT=Trypsin	Orbitrap Astral
HEK_34F_rep2	not applicable	not applicable	homo sapiens	not applicable	HEK293	not applicable	1	HEK293_F34	2	OLEP07_200ng_CPR_HEK_180SPD_33_rep2_Frac32	32	label free sample	NT=Trypsin	Orbitrap Astral
HEK_34F_rep2	not applicable	not applicable	homo sapiens	not applicable	HEK293	not applicable	1	HEK293_F34	2	OLEP07_200ng_CPR_HEK_180SPD_33_rep2_Frac33	33	label free sample	NT=Trypsin	Orbitrap Astral
HEK_34F_rep2	not applicable	not applicable	homo sapiens	not applicable	HEK293	not applicable	1	HEK293_F34	2	OLEP07_200ng_CPR_HEK_180SPD_33_rep2_Frac34	34	label free sample	NT=Trypsin	Orbitrap Astral
HEK_34F_rep3	not applicable	not applicable	homo sapiens	not applicable	HEK293	not applicable	1	HEK293_F34	3	OLEP07_200ng_CPR_HEK_180SPD_33_rep3_Frac01	1	label free sample	NT=Trypsin	Orbitrap Astral
HEK_34F_rep3	not applicable	not applicable	homo sapiens	not applicable	HEK293	not applicable	1	HEK293_F34	3	OLEP07_200ng_CPR_HEK_180SPD_33_rep3_Frac02	2	label free sample	NT=Trypsin	Orbitrap Astral
HEK_34F_rep3	not applicable	not applicable	homo sapiens	not applicable	HEK293	not applicable	1	HEK293_F34	3	OLEP07_200ng_CPR_HEK_180SPD_33_rep3_Frac03	3	label free sample	NT=Trypsin	Orbitrap Astral
HEK_34F_rep3	not applicable	not applicable	homo sapiens	not applicable	HEK293	not applicable	1	HEK293_F34	3	OLEP07_200ng_CPR_HEK_180SPD_33_rep3_Frac04	4	label free sample	NT=Trypsin	Orbitrap Astral
HEK_34F_rep3	not applicable	not applicable	homo sapiens	not applicable	HEK293	not applicable	1	HEK293_F34	3	OLEP07_200ng_CPR_HEK_180SPD_33_rep3_Frac05	5	label free sample	NT=Trypsin	Orbitrap Astral
HEK_34F_rep3	not applicable	not applicable	homo sapiens	not applicable	HEK293	not applicable	1	HEK293_F34	3	OLEP07_200ng_CPR_HEK_180SPD_33_rep3_Frac06	6	label free sample	NT=Trypsin	Orbitrap Astral
HEK_34F_rep3	not applicable	not applicable	homo sapiens	not applicable	HEK293	not applicable	1	HEK293_F34	3	OLEP07_200ng_CPR_HEK_180SPD_33_rep3_Frac07	7	label free sample	NT=Trypsin	Orbitrap Astral
HEK_34F_rep3	not applicable	not applicable	homo sapiens	not applicable	HEK293	not applicable	1	HEK293_F34	3	OLEP07_200ng_CPR_HEK_180SPD_33_rep3_Frac08	8	label free sample	NT=Trypsin	Orbitrap Astral
HEK_34F_rep3	not applicable	not applicable	homo sapiens	not applicable	HEK293	not applicable	1	HEK293_F34	3	OLEP07_200ng_CPR_HEK_180SPD_33_rep3_Frac09	9	label free sample	NT=Trypsin	Orbitrap Astral
HEK_34F_rep3	not applicable	not applicable	homo sapiens	not applicable	HEK293	not applicable	1	HEK293_F34	3	OLEP07_200ng_CPR_HEK_180SPD_33_rep3_Frac10	10	label free sample	NT=Trypsin	Orbitrap Astral
HEK_34F_rep3	not applicable	not applicable	homo sapiens	not applicable	HEK293	not applicable	1	HEK293_F34	3	OLEP07_200ng_CPR_HEK_180SPD_33_rep3_Frac11	11	label free sample	NT=Trypsin	Orbitrap Astral
HEK_34F_rep3	not applicable	not applicable	homo sapiens	not applicable	HEK293	not applicable	1	HEK293_F34	3	OLEP07_200ng_CPR_HEK_180SPD_33_rep3_Frac12	12	label free sample	NT=Trypsin	Orbitrap Astral
HEK_34F_rep3	not applicable	not applicable	homo sapiens	not applicable	HEK293	not applicable	1	HEK293_F34	3	OLEP07_200ng_CPR_HEK_180SPD_33_rep3_Frac13	13	label free sample	NT=Trypsin	Orbitrap Astral
HEK_34F_rep3	not applicable	not applicable	homo sapiens	not applicable	HEK293	not applicable	1	HEK293_F34	3	OLEP07_200ng_CPR_HEK_180SPD_33_rep3_Frac14	14	label free sample	NT=Trypsin	Orbitrap Astral
HEK_34F_rep3	not applicable	not applicable	homo sapiens	not applicable	HEK293	not applicable	1	HEK293_F34	3	OLEP07_200ng_CPR_HEK_180SPD_33_rep3_Frac15	15	label free sample	NT=Trypsin	Orbitrap Astral
HEK_34F_rep3	not applicable	not applicable	homo sapiens	not applicable	HEK293	not applicable	1	HEK293_F34	3	OLEP07_200ng_CPR_HEK_180SPD_33_rep3_Frac16	16	label free sample	NT=Trypsin	Orbitrap Astral
HEK_34F_rep3	not applicable	not applicable	homo sapiens	not applicable	HEK293	not applicable	1	HEK293_F34	3	OLEP07_200ng_CPR_HEK_180SPD_33_rep3_Frac17	17	label free sample	NT=Trypsin	Orbitrap Astral
HEK_34F_rep3	not applicable	not applicable	homo sapiens	not applicable	HEK293	not applicable	1	HEK293_F34	3	OLEP07_200ng_CPR_HEK_180SPD_33_rep3_Frac18	18	label free sample	NT=Trypsin	Orbitrap Astral
HEK_34F_rep3	not applicable	not applicable	homo sapiens	not applicable	HEK293	not applicable	1	HEK293_F34	3	OLEP07_200ng_CPR_HEK_180SPD_33_rep3_Frac19	19	label free sample	NT=Trypsin	Orbitrap Astral
HEK_34F_rep3	not applicable	not applicable	homo sapiens	not applicable	HEK293	not applicable	1	HEK293_F34	3	OLEP07_200ng_CPR_HEK_180SPD_33_rep3_Frac20	20	label free sample	NT=Trypsin	Orbitrap Astral
HEK_34F_rep3	not applicable	not applicable	homo sapiens	not applicable	HEK293	not applicable	1	HEK293_F34	3	OLEP07_200ng_CPR_HEK_180SPD_33_rep3_Frac21	21	label free sample	NT=Trypsin	Orbitrap Astral
HEK_34F_rep3	not applicable	not applicable	homo sapiens	not applicable	HEK293	not applicable	1	HEK293_F34	3	OLEP07_200ng_CPR_HEK_180SPD_33_rep3_Frac22	22	label free sample	NT=Trypsin	Orbitrap Astral
HEK_34F_rep3	not applicable	not applicable	homo sapiens	not applicable	HEK293	not applicable	1	HEK293_F34	3	OLEP07_200ng_CPR_HEK_180SPD_33_rep3_Frac23	23	label free sample	NT=Trypsin	Orbitrap Astral
HEK_34F_rep3	not applicable	not applicable	homo sapiens	not applicable	HEK293	not applicable	1	HEK293_F34	3	OLEP07_200ng_CPR_HEK_180SPD_33_rep3_Frac24	24	label free sample	NT=Trypsin	Orbitrap Astral
HEK_34F_rep3	not applicable	not applicable	homo sapiens	not applicable	HEK293	not applicable	1	HEK293_F34	3	OLEP07_200ng_CPR_HEK_180SPD_33_rep3_Frac25	25	label free sample	NT=Trypsin	Orbitrap Astral
HEK_34F_rep3	not applicable	not applicable	homo sapiens	not applicable	HEK293	not applicable	1	HEK293_F34	3	OLEP07_200ng_CPR_HEK_180SPD_33_rep3_Frac26	26	label free sample	NT=Trypsin	Orbitrap Astral
HEK_34F_rep3	not applicable	not applicable	homo sapiens	not applicable	HEK293	not applicable	1	HEK293_F34	3	OLEP07_200ng_CPR_HEK_180SPD_33_rep3_Frac27	27	label free sample	NT=Trypsin	Orbitrap Astral
HEK_34F_rep3	not applicable	not applicable	homo sapiens	not applicable	HEK293	not applicable	1	HEK293_F34	3	OLEP07_200ng_CPR_HEK_180SPD_33_rep3_Frac28	28	label free sample	NT=Trypsin	Orbitrap Astral
HEK_34F_rep3	not applicable	not applicable	homo sapiens	not applicable	HEK293	not applicable	1	HEK293_F34	3	OLEP07_200ng_CPR_HEK_180SPD_33_rep3_Frac29	29	label free sample	NT=Trypsin	Orbitrap Astral
HEK_34F_rep3	not applicable	not applicable	homo sapiens	not applicable	HEK293	not applicable	1	HEK293_F34	3	OLEP07_200ng_CPR_HEK_180SPD_33_rep3_Frac30	30	label free sample	NT=Trypsin	Orbitrap Astral
HEK_34F_rep3	not applicable	not applicable	homo sapiens	not applicable	HEK293	not applicable	1	HEK293_F34	3	OLEP07_200ng_CPR_HEK_180SPD_33_rep3_Frac31	31	label free sample	NT=Trypsin	Orbitrap Astral
HEK_34F_rep3	not applicable	not applicable	homo sapiens	not applicable	HEK293	not applicable	1	HEK293_F34	3	OLEP07_200ng_CPR_HEK_180SPD_33_rep3_Frac32	32	label free sample	NT=Trypsin	Orbitrap Astral
HEK_34F_rep3	not applicable	not applicable	homo sapiens	not applicable	HEK293	not applicable	1	HEK293_F34	3	OLEP07_200ng_CPR_HEK_180SPD_33_rep3_Frac33	33	label free sample	NT=Trypsin	Orbitrap Astral
HEK_34F_rep3	not applicable	not applicable	homo sapiens	not applicable	HEK293	not applicable	1	HEK293_F34	3	OLEP07_200ng_CPR_HEK_180SPD_33_rep3_Frac34	34	label free sample	NT=Trypsin	Orbitrap Astral
HEK_46F_rep1	not applicable	not applicable	homo sapiens	not applicable	HEK293	not applicable	1	HEK293_F46	1	OLEP07_200ng_CPR_HEK_180SPD_24_rep1_Frac01	1	label free sample	NT=Trypsin	Orbitrap Astral
HEK_46F_rep1	not applicable	not applicable	homo sapiens	not applicable	HEK293	not applicable	1	HEK293_F46	1	OLEP07_200ng_CPR_HEK_180SPD_24_rep1_Frac02	2	label free sample	NT=Trypsin	Orbitrap Astral
HEK_46F_rep1	not applicable	not applicable	homo sapiens	not applicable	HEK293	not applicable	1	HEK293_F46	1	OLEP07_200ng_CPR_HEK_180SPD_24_rep1_Frac03	3	label free sample	NT=Trypsin	Orbitrap Astral
HEK_46F_rep1	not applicable	not applicable	homo sapiens	not applicable	HEK293	not applicable	1	HEK293_F46	1	OLEP07_200ng_CPR_HEK_180SPD_24_rep1_Frac04	4	label free sample	NT=Trypsin	Orbitrap Astral
HEK_46F_rep1	not applicable	not applicable	homo sapiens	not applicable	HEK293	not applicable	1	HEK293_F46	1	OLEP07_200ng_CPR_HEK_180SPD_24_rep1_Frac05	5	label free sample	NT=Trypsin	Orbitrap Astral
HEK_46F_rep1	not applicable	not applicable	homo sapiens	not applicable	HEK293	not applicable	1	HEK293_F46	1	OLEP07_200ng_CPR_HEK_180SPD_24_rep1_Frac06	6	label free sample	NT=Trypsin	Orbitrap Astral
HEK_46F_rep1	not applicable	not applicable	homo sapiens	not applicable	HEK293	not applicable	1	HEK293_F46	1	OLEP07_200ng_CPR_HEK_180SPD_24_rep1_Frac07	7	label free sample	NT=Trypsin	Orbitrap Astral
HEK_46F_rep1	not applicable	not applicable	homo sapiens	not applicable	HEK293	not applicable	1	HEK293_F46	1	OLEP07_200ng_CPR_HEK_180SPD_24_rep1_Frac08	8	label free sample	NT=Trypsin	Orbitrap Astral
HEK_46F_rep1	not applicable	not applicable	homo sapiens	not applicable	HEK293	not applicable	1	HEK293_F46	1	OLEP07_200ng_CPR_HEK_180SPD_24_rep1_Frac09	9	label free sample	NT=Trypsin	Orbitrap Astral
HEK_46F_rep1	not applicable	not applicable	homo sapiens	not applicable	HEK293	not applicable	1	HEK293_F46	1	OLEP07_200ng_CPR_HEK_180SPD_24_rep1_Frac10	10	label free sample	NT=Trypsin	Orbitrap Astral
HEK_46F_rep1	not applicable	not applicable	homo sapiens	not applicable	HEK293	not applicable	1	HEK293_F46	1	OLEP07_200ng_CPR_HEK_180SPD_24_rep1_Frac11	11	label free sample	NT=Trypsin	Orbitrap Astral
HEK_46F_rep1	not applicable	not applicable	homo sapiens	not applicable	HEK293	not applicable	1	HEK293_F46	1	OLEP07_200ng_CPR_HEK_180SPD_24_rep1_Frac12	12	label free sample	NT=Trypsin	Orbitrap Astral
HEK_46F_rep1	not applicable	not applicable	homo sapiens	not applicable	HEK293	not applicable	1	HEK293_F46	1	OLEP07_200ng_CPR_HEK_180SPD_24_rep1_Frac13	13	label free sample	NT=Trypsin	Orbitrap Astral
HEK_46F_rep1	not applicable	not applicable	homo sapiens	not applicable	HEK293	not applicable	1	HEK293_F46	1	OLEP07_200ng_CPR_HEK_180SPD_24_rep1_Frac14	14	label free sample	NT=Trypsin	Orbitrap Astral
HEK_46F_rep1	not applicable	not applicable	homo sapiens	not applicable	HEK293	not applicable	1	HEK293_F46	1	OLEP07_200ng_CPR_HEK_180SPD_24_rep1_Frac15	15	label free sample	NT=Trypsin	Orbitrap Astral
HEK_46F_rep1	not applicable	not applicable	homo sapiens	not applicable	HEK293	not applicable	1	HEK293_F46	1	OLEP07_200ng_CPR_HEK_180SPD_24_rep1_Frac16	16	label free sample	NT=Trypsin	Orbitrap Astral
HEK_46F_rep1	not applicable	not applicable	homo sapiens	not applicable	HEK293	not applicable	1	HEK293_F46	1	OLEP07_200ng_CPR_HEK_180SPD_24_rep1_Frac17	17	label free sample	NT=Trypsin	Orbitrap Astral
HEK_46F_rep1	not applicable	not applicable	homo sapiens	not applicable	HEK293	not applicable	1	HEK293_F46	1	OLEP07_200ng_CPR_HEK_180SPD_24_rep1_Frac18	18	label free sample	NT=Trypsin	Orbitrap Astral
HEK_46F_rep1	not applicable	not applicable	homo sapiens	not applicable	HEK293	not applicable	1	HEK293_F46	1	OLEP07_200ng_CPR_HEK_180SPD_24_rep1_Frac19	19	label free sample	NT=Trypsin	Orbitrap Astral
HEK_46F_rep1	not applicable	not applicable	homo sapiens	not applicable	HEK293	not applicable	1	HEK293_F46	1	OLEP07_200ng_CPR_HEK_180SPD_24_rep1_Frac20	20	label free sample	NT=Trypsin	Orbitrap Astral
HEK_46F_rep1	not applicable	not applicable	homo sapiens	not applicable	HEK293	not applicable	1	HEK293_F46	1	OLEP07_200ng_CPR_HEK_180SPD_24_rep1_Frac21	21	label free sample	NT=Trypsin	Orbitrap Astral
HEK_46F_rep1	not applicable	not applicable	homo sapiens	not applicable	HEK293	not applicable	1	HEK293_F46	1	OLEP07_200ng_CPR_HEK_180SPD_24_rep1_Frac22	22	label free sample	NT=Trypsin	Orbitrap Astral
HEK_46F_rep1	not applicable	not applicable	homo sapiens	not applicable	HEK293	not applicable	1	HEK293_F46	1	OLEP07_200ng_CPR_HEK_180SPD_24_rep1_Frac23	23	label free sample	NT=Trypsin	Orbitrap Astral
HEK_46F_rep1	not applicable	not applicable	homo sapiens	not applicable	HEK293	not applicable	1	HEK293_F46	1	OLEP07_200ng_CPR_HEK_180SPD_24_rep1_Frac24	24	label free sample	NT=Trypsin	Orbitrap Astral
HEK_46F_rep1	not applicable	not applicable	homo sapiens	not applicable	HEK293	not applicable	1	HEK293_F46	1	OLEP07_200ng_CPR_HEK_180SPD_24_rep1_Frac25	25	label free sample	NT=Trypsin	Orbitrap Astral
HEK_46F_rep1	not applicable	not applicable	homo sapiens	not applicable	HEK293	not applicable	1	HEK293_F46	1	OLEP07_200ng_CPR_HEK_180SPD_24_rep1_Frac26	26	label free sample	NT=Trypsin	Orbitrap Astral
HEK_46F_rep1	not applicable	not applicable	homo sapiens	not applicable	HEK293	not applicable	1	HEK293_F46	1	OLEP07_200ng_CPR_HEK_180SPD_24_rep1_Frac27	27	label free sample	NT=Trypsin	Orbitrap Astral
HEK_46F_rep1	not applicable	not applicable	homo sapiens	not applicable	HEK293	not applicable	1	HEK293_F46	1	OLEP07_200ng_CPR_HEK_180SPD_24_rep1_Frac28	28	label free sample	NT=Trypsin	Orbitrap Astral
HEK_46F_rep1	not applicable	not applicable	homo sapiens	not applicable	HEK293	not applicable	1	HEK293_F46	1	OLEP07_200ng_CPR_HEK_180SPD_24_rep1_Frac29	29	label free sample	NT=Trypsin	Orbitrap Astral
HEK_46F_rep1	not applicable	not applicable	homo sapiens	not applicable	HEK293	not applicable	1	HEK293_F46	1	OLEP07_200ng_CPR_HEK_180SPD_24_rep1_Frac30	30	label free sample	NT=Trypsin	Orbitrap Astral
HEK_46F_rep1	not applicable	not applicable	homo sapiens	not applicable	HEK293	not applicable	1	HEK293_F46	1	OLEP07_200ng_CPR_HEK_180SPD_24_rep1_Frac31	31	label free sample	NT=Trypsin	Orbitrap Astral
HEK_46F_rep1	not applicable	not applicable	homo sapiens	not applicable	HEK293	not applicable	1	HEK293_F46	1	OLEP07_200ng_CPR_HEK_180SPD_24_rep1_Frac32	32	label free sample	NT=Trypsin	Orbitrap Astral
HEK_46F_rep1	not applicable	not applicable	homo sapiens	not applicable	HEK293	not applicable	1	HEK293_F46	1	OLEP07_200ng_CPR_HEK_180SPD_24_rep1_Frac33	33	label free sample	NT=Trypsin	Orbitrap Astral
HEK_46F_rep1	not applicable	not applicable	homo sapiens	not applicable	HEK293	not applicable	1	HEK293_F46	1	OLEP07_200ng_CPR_HEK_180SPD_24_rep1_Frac34	34	label free sample	NT=Trypsin	Orbitrap Astral
HEK_46F_rep1	not applicable	not applicable	homo sapiens	not applicable	HEK293	not applicable	1	HEK293_F46	1	OLEP07_200ng_CPR_HEK_180SPD_24_rep1_Frac35	35	label free sample	NT=Trypsin	Orbitrap Astral
HEK_46F_rep1	not applicable	not applicable	homo sapiens	not applicable	HEK293	not applicable	1	HEK293_F46	1	OLEP07_200ng_CPR_HEK_180SPD_24_rep1_Frac36	36	label free sample	NT=Trypsin	Orbitrap Astral
HEK_46F_rep1	not applicable	not applicable	homo sapiens	not applicable	HEK293	not applicable	1	HEK293_F46	1	OLEP07_200ng_CPR_HEK_180SPD_24_rep1_Frac37	37	label free sample	NT=Trypsin	Orbitrap Astral
HEK_46F_rep1	not applicable	not applicable	homo sapiens	not applicable	HEK293	not applicable	1	HEK293_F46	1	OLEP07_200ng_CPR_HEK_180SPD_24_rep1_Frac38	38	label free sample	NT=Trypsin	Orbitrap Astral
HEK_46F_rep1	not applicable	not applicable	homo sapiens	not applicable	HEK293	not applicable	1	HEK293_F46	1	OLEP07_200ng_CPR_HEK_180SPD_24_rep1_Frac39	39	label free sample	NT=Trypsin	Orbitrap Astral
HEK_46F_rep1	not applicable	not applicable	homo sapiens	not applicable	HEK293	not applicable	1	HEK293_F46	1	OLEP07_200ng_CPR_HEK_180SPD_24_rep1_Frac40	40	label free sample	NT=Trypsin	Orbitrap Astral
HEK_46F_rep1	not applicable	not applicable	homo sapiens	not applicable	HEK293	not applicable	1	HEK293_F46	1	OLEP07_200ng_CPR_HEK_180SPD_24_rep1_Frac41	41	label free sample	NT=Trypsin	Orbitrap Astral
HEK_46F_rep1	not applicable	not applicable	homo sapiens	not applicable	HEK293	not applicable	1	HEK293_F46	1	OLEP07_200ng_CPR_HEK_180SPD_24_rep1_Frac42	42	label free sample	NT=Trypsin	Orbitrap Astral
HEK_46F_rep1	not applicable	not applicable	homo sapiens	not applicable	HEK293	not applicable	1	HEK293_F46	1	OLEP07_200ng_CPR_HEK_180SPD_24_rep1_Frac43	43	label free sample	NT=Trypsin	Orbitrap Astral
HEK_46F_rep1	not applicable	not applicable	homo sapiens	not applicable	HEK293	not applicable	1	HEK293_F46	1	OLEP07_200ng_CPR_HEK_180SPD_24_rep1_Frac44	44	label free sample	NT=Trypsin	Orbitrap Astral
HEK_46F_rep1	not applicable	not applicable	homo sapiens	not applicable	HEK293	not applicable	1	HEK293_F46	1	OLEP07_200ng_CPR_HEK_180SPD_24_rep1_Frac45	45	label free sample	NT=Trypsin	Orbitrap Astral
HEK_46F_rep1	not applicable	not applicable	homo sapiens	not applicable	HEK293	not applicable	1	HEK293_F46	1	OLEP07_200ng_CPR_HEK_180SPD_24_rep1_Frac46	46	label free sample	NT=Trypsin	Orbitrap Astral
HEK_46F_rep2	not applicable	not applicable	homo sapiens	not applicable	HEK293	not applicable	1	HEK293_F46	2	OLEP07_200ng_CPR_HEK_180SPD_24_rep2_Frac01	1	label free sample	NT=Trypsin	Orbitrap Astral
HEK_46F_rep2	not applicable	not applicable	homo sapiens	not applicable	HEK293	not applicable	1	HEK293_F46	2	OLEP07_200ng_CPR_HEK_180SPD_24_rep2_Frac02	2	label free sample	NT=Trypsin	Orbitrap Astral
HEK_46F_rep2	not applicable	not applicable	homo sapiens	not applicable	HEK293	not applicable	1	HEK293_F46	2	OLEP07_200ng_CPR_HEK_180SPD_24_rep2_Frac03	3	label free sample	NT=Trypsin	Orbitrap Astral
HEK_46F_rep2	not applicable	not applicable	homo sapiens	not applicable	HEK293	not applicable	1	HEK293_F46	2	OLEP07_200ng_CPR_HEK_180SPD_24_rep2_Frac04	4	label free sample	NT=Trypsin	Orbitrap Astral
HEK_46F_rep2	not applicable	not applicable	homo sapiens	not applicable	HEK293	not applicable	1	HEK293_F46	2	OLEP07_200ng_CPR_HEK_180SPD_24_rep2_Frac05	5	label free sample	NT=Trypsin	Orbitrap Astral
HEK_46F_rep2	not applicable	not applicable	homo sapiens	not applicable	HEK293	not applicable	1	HEK293_F46	2	OLEP07_200ng_CPR_HEK_180SPD_24_rep2_Frac06	6	label free sample	NT=Trypsin	Orbitrap Astral
HEK_46F_rep2	not applicable	not applicable	homo sapiens	not applicable	HEK293	not applicable	1	HEK293_F46	2	OLEP07_200ng_CPR_HEK_180SPD_24_rep2_Frac07	7	label free sample	NT=Trypsin	Orbitrap Astral
HEK_46F_rep2	not applicable	not applicable	homo sapiens	not applicable	HEK293	not applicable	1	HEK293_F46	2	OLEP07_200ng_CPR_HEK_180SPD_24_rep2_Frac08	8	label free sample	NT=Trypsin	Orbitrap Astral
HEK_46F_rep2	not applicable	not applicable	homo sapiens	not applicable	HEK293	not applicable	1	HEK293_F46	2	OLEP07_200ng_CPR_HEK_180SPD_24_rep2_Frac09	9	label free sample	NT=Trypsin	Orbitrap Astral
HEK_46F_rep2	not applicable	not applicable	homo sapiens	not applicable	HEK293	not applicable	1	HEK293_F46	2	OLEP07_200ng_CPR_HEK_180SPD_24_rep2_Frac10	10	label free sample	NT=Trypsin	Orbitrap Astral
HEK_46F_rep2	not applicable	not applicable	homo sapiens	not applicable	HEK293	not applicable	1	HEK293_F46	2	OLEP07_200ng_CPR_HEK_180SPD_24_rep2_Frac11	11	label free sample	NT=Trypsin	Orbitrap Astral
HEK_46F_rep2	not applicable	not applicable	homo sapiens	not applicable	HEK293	not applicable	1	HEK293_F46	2	OLEP07_200ng_CPR_HEK_180SPD_24_rep2_Frac12	12	label free sample	NT=Trypsin	Orbitrap Astral
HEK_46F_rep2	not applicable	not applicable	homo sapiens	not applicable	HEK293	not applicable	1	HEK293_F46	2	OLEP07_200ng_CPR_HEK_180SPD_24_rep2_Frac13	13	label free sample	NT=Trypsin	Orbitrap Astral
HEK_46F_rep2	not applicable	not applicable	homo sapiens	not applicable	HEK293	not applicable	1	HEK293_F46	2	OLEP07_200ng_CPR_HEK_180SPD_24_rep2_Frac14	14	label free sample	NT=Trypsin	Orbitrap Astral
HEK_46F_rep2	not applicable	not applicable	homo sapiens	not applicable	HEK293	not applicable	1	HEK293_F46	2	OLEP07_200ng_CPR_HEK_180SPD_24_rep2_Frac15	15	label free sample	NT=Trypsin	Orbitrap Astral
HEK_46F_rep2	not applicable	not applicable	homo sapiens	not applicable	HEK293	not applicable	1	HEK293_F46	2	OLEP07_200ng_CPR_HEK_180SPD_24_rep2_Frac16	16	label free sample	NT=Trypsin	Orbitrap Astral
HEK_46F_rep2	not applicable	not applicable	homo sapiens	not applicable	HEK293	not applicable	1	HEK293_F46	2	OLEP07_200ng_CPR_HEK_180SPD_24_rep2_Frac17	17	label free sample	NT=Trypsin	Orbitrap Astral
HEK_46F_rep2	not applicable	not applicable	homo sapiens	not applicable	HEK293	not applicable	1	HEK293_F46	2	OLEP07_200ng_CPR_HEK_180SPD_24_rep2_Frac18	18	label free sample	NT=Trypsin	Orbitrap Astral
HEK_46F_rep2	not applicable	not applicable	homo sapiens	not applicable	HEK293	not applicable	1	HEK293_F46	2	OLEP07_200ng_CPR_HEK_180SPD_24_rep2_Frac19	19	label free sample	NT=Trypsin	Orbitrap Astral
HEK_46F_rep2	not applicable	not applicable	homo sapiens	not applicable	HEK293	not applicable	1	HEK293_F46	2	OLEP07_200ng_CPR_HEK_180SPD_24_rep2_Frac20	20	label free sample	NT=Trypsin	Orbitrap Astral
HEK_46F_rep2	not applicable	not applicable	homo sapiens	not applicable	HEK293	not applicable	1	HEK293_F46	2	OLEP07_200ng_CPR_HEK_180SPD_24_rep2_Frac21	21	label free sample	NT=Trypsin	Orbitrap Astral
HEK_46F_rep2	not applicable	not applicable	homo sapiens	not applicable	HEK293	not applicable	1	HEK293_F46	2	OLEP07_200ng_CPR_HEK_180SPD_24_rep2_Frac22	22	label free sample	NT=Trypsin	Orbitrap Astral
HEK_46F_rep2	not applicable	not applicable	homo sapiens	not applicable	HEK293	not applicable	1	HEK293_F46	2	OLEP07_200ng_CPR_HEK_180SPD_24_rep2_Frac23	23	label free sample	NT=Trypsin	Orbitrap Astral
HEK_46F_rep2	not applicable	not applicable	homo sapiens	not applicable	HEK293	not applicable	1	HEK293_F46	2	OLEP07_200ng_CPR_HEK_180SPD_24_rep2_Frac24	24	label free sample	NT=Trypsin	Orbitrap Astral
HEK_46F_rep2	not applicable	not applicable	homo sapiens	not applicable	HEK293	not applicable	1	HEK293_F46	2	OLEP07_200ng_CPR_HEK_180SPD_24_rep2_Frac25	25	label free sample	NT=Trypsin	Orbitrap Astral
HEK_46F_rep2	not applicable	not applicable	homo sapiens	not applicable	HEK293	not applicable	1	HEK293_F46	2	OLEP07_200ng_CPR_HEK_180SPD_24_rep2_Frac26	26	label free sample	NT=Trypsin	Orbitrap Astral
HEK_46F_rep2	not applicable	not applicable	homo sapiens	not applicable	HEK293	not applicable	1	HEK293_F46	2	OLEP07_200ng_CPR_HEK_180SPD_24_rep2_Frac27	27	label free sample	NT=Trypsin	Orbitrap Astral
HEK_46F_rep2	not applicable	not applicable	homo sapiens	not applicable	HEK293	not applicable	1	HEK293_F46	2	OLEP07_200ng_CPR_HEK_180SPD_24_rep2_Frac28	28	label free sample	NT=Trypsin	Orbitrap Astral
HEK_46F_rep2	not applicable	not applicable	homo sapiens	not applicable	HEK293	not applicable	1	HEK293_F46	2	OLEP07_200ng_CPR_HEK_180SPD_24_rep2_Frac29	29	label free sample	NT=Trypsin	Orbitrap Astral
HEK_46F_rep2	not applicable	not applicable	homo sapiens	not applicable	HEK293	not applicable	1	HEK293_F46	2	OLEP07_200ng_CPR_HEK_180SPD_24_rep2_Frac30	30	label free sample	NT=Trypsin	Orbitrap Astral
HEK_46F_rep2	not applicable	not applicable	homo sapiens	not applicable	HEK293	not applicable	1	HEK293_F46	2	OLEP07_200ng_CPR_HEK_180SPD_24_rep2_Frac31	31	label free sample	NT=Trypsin	Orbitrap Astral
HEK_46F_rep2	not applicable	not applicable	homo sapiens	not applicable	HEK293	not applicable	1	HEK293_F46	2	OLEP07_200ng_CPR_HEK_180SPD_24_rep2_Frac32	32	label free sample	NT=Trypsin	Orbitrap Astral
HEK_46F_rep2	not applicable	not applicable	homo sapiens	not applicable	HEK293	not applicable	1	HEK293_F46	2	OLEP07_200ng_CPR_HEK_180SPD_24_rep2_Frac33	33	label free sample	NT=Trypsin	Orbitrap Astral
HEK_46F_rep2	not applicable	not applicable	homo sapiens	not applicable	HEK293	not applicable	1	HEK293_F46	2	OLEP07_200ng_CPR_HEK_180SPD_24_rep2_Frac34	34	label free sample	NT=Trypsin	Orbitrap Astral
HEK_46F_rep2	not applicable	not applicable	homo sapiens	not applicable	HEK293	not applicable	1	HEK293_F46	2	OLEP07_200ng_CPR_HEK_180SPD_24_rep2_Frac35	35	label free sample	NT=Trypsin	Orbitrap Astral
HEK_46F_rep2	not applicable	not applicable	homo sapiens	not applicable	HEK293	not applicable	1	HEK293_F46	2	OLEP07_200ng_CPR_HEK_180SPD_24_rep2_Frac36	36	label free sample	NT=Trypsin	Orbitrap Astral
HEK_46F_rep2	not applicable	not applicable	homo sapiens	not applicable	HEK293	not applicable	1	HEK293_F46	2	OLEP07_200ng_CPR_HEK_180SPD_24_rep2_Frac37	37	label free sample	NT=Trypsin	Orbitrap Astral
HEK_46F_rep2	not applicable	not applicable	homo sapiens	not applicable	HEK293	not applicable	1	HEK293_F46	2	OLEP07_200ng_CPR_HEK_180SPD_24_rep2_Frac38	38	label free sample	NT=Trypsin	Orbitrap Astral
HEK_46F_rep2	not applicable	not applicable	homo sapiens	not applicable	HEK293	not applicable	1	HEK293_F46	2	OLEP07_200ng_CPR_HEK_180SPD_24_rep2_Frac39	39	label free sample	NT=Trypsin	Orbitrap Astral
HEK_46F_rep2	not applicable	not applicable	homo sapiens	not applicable	HEK293	not applicable	1	HEK293_F46	2	OLEP07_200ng_CPR_HEK_180SPD_24_rep2_Frac40	40	label free sample	NT=Trypsin	Orbitrap Astral
HEK_46F_rep2	not applicable	not applicable	homo sapiens	not applicable	HEK293	not applicable	1	HEK293_F46	2	OLEP07_200ng_CPR_HEK_180SPD_24_rep2_Frac41	41	label free sample	NT=Trypsin	Orbitrap Astral
HEK_46F_rep2	not applicable	not applicable	homo sapiens	not applicable	HEK293	not applicable	1	HEK293_F46	2	OLEP07_200ng_CPR_HEK_180SPD_24_rep2_Frac42	42	label free sample	NT=Trypsin	Orbitrap Astral
HEK_46F_rep2	not applicable	not applicable	homo sapiens	not applicable	HEK293	not applicable	1	HEK293_F46	2	OLEP07_200ng_CPR_HEK_180SPD_24_rep2_Frac43	43	label free sample	NT=Trypsin	Orbitrap Astral
HEK_46F_rep2	not applicable	not applicable	homo sapiens	not applicable	HEK293	not applicable	1	HEK293_F46	2	OLEP07_200ng_CPR_HEK_180SPD_24_rep2_Frac44	44	label free sample	NT=Trypsin	Orbitrap Astral
HEK_46F_rep2	not applicable	not applicable	homo sapiens	not applicable	HEK293	not applicable	1	HEK293_F46	2	OLEP07_200ng_CPR_HEK_180SPD_24_rep2_Frac45	45	label free sample	NT=Trypsin	Orbitrap Astral
HEK_46F_rep2	not applicable	not applicable	homo sapiens	not applicable	HEK293	not applicable	1	HEK293_F46	2	OLEP07_200ng_CPR_HEK_180SPD_24_rep2_Frac46	46	label free sample	NT=Trypsin	Orbitrap Astral
HEK_46F_rep3	not applicable	not applicable	homo sapiens	not applicable	HEK293	not applicable	1	HEK293_F46	3	OLEP07_200ng_CPR_HEK_180SPD_24_rep3_Frac01	1	label free sample	NT=Trypsin	Orbitrap Astral
HEK_46F_rep3	not applicable	not applicable	homo sapiens	not applicable	HEK293	not applicable	1	HEK293_F46	3	OLEP07_200ng_CPR_HEK_180SPD_24_rep3_Frac02	2	label free sample	NT=Trypsin	Orbitrap Astral
HEK_46F_rep3	not applicable	not applicable	homo sapiens	not applicable	HEK293	not applicable	1	HEK293_F46	3	OLEP07_200ng_CPR_HEK_180SPD_24_rep3_Frac03	3	label free sample	NT=Trypsin	Orbitrap Astral
HEK_46F_rep3	not applicable	not applicable	homo sapiens	not applicable	HEK293	not applicable	1	HEK293_F46	3	OLEP07_200ng_CPR_HEK_180SPD_24_rep3_Frac04	4	label free sample	NT=Trypsin	Orbitrap Astral
HEK_46F_rep3	not applicable	not applicable	homo sapiens	not applicable	HEK293	not applicable	1	HEK293_F46	3	OLEP07_200ng_CPR_HEK_180SPD_24_rep3_Frac05	5	label free sample	NT=Trypsin	Orbitrap Astral
HEK_46F_rep3	not applicable	not applicable	homo sapiens	not applicable	HEK293	not applicable	1	HEK293_F46	3	OLEP07_200ng_CPR_HEK_180SPD_24_rep3_Frac06	6	label free sample	NT=Trypsin	Orbitrap Astral
HEK_46F_rep3	not applicable	not applicable	homo sapiens	not applicable	HEK293	not applicable	1	HEK293_F46	3	OLEP07_200ng_CPR_HEK_180SPD_24_rep3_Frac07	7	label free sample	NT=Trypsin	Orbitrap Astral
HEK_46F_rep3	not applicable	not applicable	homo sapiens	not applicable	HEK293	not applicable	1	HEK293_F46	3	OLEP07_200ng_CPR_HEK_180SPD_24_rep3_Frac08	8	label free sample	NT=Trypsin	Orbitrap Astral
HEK_46F_rep3	not applicable	not applicable	homo sapiens	not applicable	HEK293	not applicable	1	HEK293_F46	3	OLEP07_200ng_CPR_HEK_180SPD_24_rep3_Frac09	9	label free sample	NT=Trypsin	Orbitrap Astral
HEK_46F_rep3	not applicable	not applicable	homo sapiens	not applicable	HEK293	not applicable	1	HEK293_F46	3	OLEP07_200ng_CPR_HEK_180SPD_24_rep3_Frac10	10	label free sample	NT=Trypsin	Orbitrap Astral
HEK_46F_rep3	not applicable	not applicable	homo sapiens	not applicable	HEK293	not applicable	1	HEK293_F46	3	OLEP07_200ng_CPR_HEK_180SPD_24_rep3_Frac11	11	label free sample	NT=Trypsin	Orbitrap Astral
HEK_46F_rep3	not applicable	not applicable	homo sapiens	not applicable	HEK293	not applicable	1	HEK293_F46	3	OLEP07_200ng_CPR_HEK_180SPD_24_rep3_Frac12	12	label free sample	NT=Trypsin	Orbitrap Astral
HEK_46F_rep3	not applicable	not applicable	homo sapiens	not applicable	HEK293	not applicable	1	HEK293_F46	3	OLEP07_200ng_CPR_HEK_180SPD_24_rep3_Frac13	13	label free sample	NT=Trypsin	Orbitrap Astral
HEK_46F_rep3	not applicable	not applicable	homo sapiens	not applicable	HEK293	not applicable	1	HEK293_F46	3	OLEP07_200ng_CPR_HEK_180SPD_24_rep3_Frac14	14	label free sample	NT=Trypsin	Orbitrap Astral
HEK_46F_rep3	not applicable	not applicable	homo sapiens	not applicable	HEK293	not applicable	1	HEK293_F46	3	OLEP07_200ng_CPR_HEK_180SPD_24_rep3_Frac15	15	label free sample	NT=Trypsin	Orbitrap Astral
HEK_46F_rep3	not applicable	not applicable	homo sapiens	not applicable	HEK293	not applicable	1	HEK293_F46	3	OLEP07_200ng_CPR_HEK_180SPD_24_rep3_Frac16	16	label free sample	NT=Trypsin	Orbitrap Astral
HEK_46F_rep3	not applicable	not applicable	homo sapiens	not applicable	HEK293	not applicable	1	HEK293_F46	3	OLEP07_200ng_CPR_HEK_180SPD_24_rep3_Frac17	17	label free sample	NT=Trypsin	Orbitrap Astral
HEK_46F_rep3	not applicable	not applicable	homo sapiens	not applicable	HEK293	not applicable	1	HEK293_F46	3	OLEP07_200ng_CPR_HEK_180SPD_24_rep3_Frac18	18	label free sample	NT=Trypsin	Orbitrap Astral
HEK_46F_rep3	not applicable	not applicable	homo sapiens	not applicable	HEK293	not applicable	1	HEK293_F46	3	OLEP07_200ng_CPR_HEK_180SPD_24_rep3_Frac19	19	label free sample	NT=Trypsin	Orbitrap Astral
HEK_46F_rep3	not applicable	not applicable	homo sapiens	not applicable	HEK293	not applicable	1	HEK293_F46	3	OLEP07_200ng_CPR_HEK_180SPD_24_rep3_Frac20	20	label free sample	NT=Trypsin	Orbitrap Astral
HEK_46F_rep3	not applicable	not applicable	homo sapiens	not applicable	HEK293	not applicable	1	HEK293_F46	3	OLEP07_200ng_CPR_HEK_180SPD_24_rep3_Frac21	21	label free sample	NT=Trypsin	Orbitrap Astral
HEK_46F_rep3	not applicable	not applicable	homo sapiens	not applicable	HEK293	not applicable	1	HEK293_F46	3	OLEP07_200ng_CPR_HEK_180SPD_24_rep3_Frac22	22	label free sample	NT=Trypsin	Orbitrap Astral
HEK_46F_rep3	not applicable	not applicable	homo sapiens	not applicable	HEK293	not applicable	1	HEK293_F46	3	OLEP07_200ng_CPR_HEK_180SPD_24_rep3_Frac23	23	label free sample	NT=Trypsin	Orbitrap Astral
HEK_46F_rep3	not applicable	not applicable	homo sapiens	not applicable	HEK293	not applicable	1	HEK293_F46	3	OLEP07_200ng_CPR_HEK_180SPD_24_rep3_Frac24	24	label free sample	NT=Trypsin	Orbitrap Astral
HEK_46F_rep3	not applicable	not applicable	homo sapiens	not applicable	HEK293	not applicable	1	HEK293_F46	3	OLEP07_200ng_CPR_HEK_180SPD_24_rep3_Frac25	25	label free sample	NT=Trypsin	Orbitrap Astral
HEK_46F_rep3	not applicable	not applicable	homo sapiens	not applicable	HEK293	not applicable	1	HEK293_F46	3	OLEP07_200ng_CPR_HEK_180SPD_24_rep3_Frac26	26	label free sample	NT=Trypsin	Orbitrap Astral
HEK_46F_rep3	not applicable	not applicable	homo sapiens	not applicable	HEK293	not applicable	1	HEK293_F46	3	OLEP07_200ng_CPR_HEK_180SPD_24_rep3_Frac27	27	label free sample	NT=Trypsin	Orbitrap Astral
HEK_46F_rep3	not applicable	not applicable	homo sapiens	not applicable	HEK293	not applicable	1	HEK293_F46	3	OLEP07_200ng_CPR_HEK_180SPD_24_rep3_Frac28	28	label free sample	NT=Trypsin	Orbitrap Astral
HEK_46F_rep3	not applicable	not applicable	homo sapiens	not applicable	HEK293	not applicable	1	HEK293_F46	3	OLEP07_200ng_CPR_HEK_180SPD_24_rep3_Frac29	29	label free sample	NT=Trypsin	Orbitrap Astral
HEK_46F_rep3	not applicable	not applicable	homo sapiens	not applicable	HEK293	not applicable	1	HEK293_F46	3	OLEP07_200ng_CPR_HEK_180SPD_24_rep3_Frac30	30	label free sample	NT=Trypsin	Orbitrap Astral
HEK_46F_rep3	not applicable	not applicable	homo sapiens	not applicable	HEK293	not applicable	1	HEK293_F46	3	OLEP07_200ng_CPR_HEK_180SPD_24_rep3_Frac31	31	label free sample	NT=Trypsin	Orbitrap Astral
HEK_46F_rep3	not applicable	not applicable	homo sapiens	not applicable	HEK293	not applicable	1	HEK293_F46	3	OLEP07_200ng_CPR_HEK_180SPD_24_rep3_Frac32	32	label free sample	NT=Trypsin	Orbitrap Astral
HEK_46F_rep3	not applicable	not applicable	homo sapiens	not applicable	HEK293	not applicable	1	HEK293_F46	3	OLEP07_200ng_CPR_HEK_180SPD_24_rep3_Frac33	33	label free sample	NT=Trypsin	Orbitrap Astral
HEK_46F_rep3	not applicable	not applicable	homo sapiens	not applicable	HEK293	not applicable	1	HEK293_F46	3	OLEP07_200ng_CPR_HEK_180SPD_24_rep3_Frac34	34	label free sample	NT=Trypsin	Orbitrap Astral
HEK_46F_rep3	not applicable	not applicable	homo sapiens	not applicable	HEK293	not applicable	1	HEK293_F46	3	OLEP07_200ng_CPR_HEK_180SPD_24_rep3_Frac35	35	label free sample	NT=Trypsin	Orbitrap Astral
HEK_46F_rep3	not applicable	not applicable	homo sapiens	not applicable	HEK293	not applicable	1	HEK293_F46	3	OLEP07_200ng_CPR_HEK_180SPD_24_rep3_Frac36	36	label free sample	NT=Trypsin	Orbitrap Astral
HEK_46F_rep3	not applicable	not applicable	homo sapiens	not applicable	HEK293	not applicable	1	HEK293_F46	3	OLEP07_200ng_CPR_HEK_180SPD_24_rep3_Frac37	37	label free sample	NT=Trypsin	Orbitrap Astral
HEK_46F_rep3	not applicable	not applicable	homo sapiens	not applicable	HEK293	not applicable	1	HEK293_F46	3	OLEP07_200ng_CPR_HEK_180SPD_24_rep3_Frac38	38	label free sample	NT=Trypsin	Orbitrap Astral
HEK_46F_rep3	not applicable	not applicable	homo sapiens	not applicable	HEK293	not applicable	1	HEK293_F46	3	OLEP07_200ng_CPR_HEK_180SPD_24_rep3_Frac39	39	label free sample	NT=Trypsin	Orbitrap Astral
HEK_46F_rep3	not applicable	not applicable	homo sapiens	not applicable	HEK293	not applicable	1	HEK293_F46	3	OLEP07_200ng_CPR_HEK_180SPD_24_rep3_Frac40	40	label free sample	NT=Trypsin	Orbitrap Astral
HEK_46F_rep3	not applicable	not applicable	homo sapiens	not applicable	HEK293	not applicable	1	HEK293_F46	3	OLEP07_200ng_CPR_HEK_180SPD_24_rep3_Frac41	41	label free sample	NT=Trypsin	Orbitrap Astral
HEK_46F_rep3	not applicable	not applicable	homo sapiens	not applicable	HEK293	not applicable	1	HEK293_F46	3	OLEP07_200ng_CPR_HEK_180SPD_24_rep3_Frac42	42	label free sample	NT=Trypsin	Orbitrap Astral
HEK_46F_rep3	not applicable	not applicable	homo sapiens	not applicable	HEK293	not applicable	1	HEK293_F46	3	OLEP07_200ng_CPR_HEK_180SPD_24_rep3_Frac43	43	label free sample	NT=Trypsin	Orbitrap Astral
HEK_46F_rep3	not applicable	not applicable	homo sapiens	not applicable	HEK293	not applicable	1	HEK293_F46	3	OLEP07_200ng_CPR_HEK_180SPD_24_rep3_Frac44	44	label free sample	NT=Trypsin	Orbitrap Astral
HEK_46F_rep3	not applicable	not applicable	homo sapiens	not applicable	HEK293	not applicable	1	HEK293_F46	3	OLEP07_200ng_CPR_HEK_180SPD_24_rep3_Frac45	45	label free sample	NT=Trypsin	Orbitrap Astral
HEK_46F_rep3	not applicable	not applicable	homo sapiens	not applicable	HEK293	not applicable	1	HEK293_F46	3	OLEP07_200ng_CPR_HEK_180SPD_24_rep3_Frac46	46	label free sample	NT=Trypsin	Orbitrap Astral
2Th_2p5_01	not applicable	not applicable	homo sapiens	not applicable	HEK293	not applicable	1	DDAvsDIA	1	20230320_OLEP08_1000ngHeK_uPAC_180k-30min_MontBlanc_2p5ms_0p5_2Th_01	1	label free sample	NT=Trypsin	Orbitrap Astral
2Th_2p5_02	not applicable	not applicable	homo sapiens	not applicable	HEK293	not applicable	1	DDAvsDIA	2	20230320_OLEP08_1000ngHeK_uPAC_180k-30min_MontBlanc_2p5ms_0p5_2Th_02	1	label free sample	NT=Trypsin	Orbitrap Astral
2Th_2p5_03	not applicable	not applicable	homo sapiens	not applicable	HEK293	not applicable	1	DDAvsDIA	3	20230320_OLEP08_1000ngHeK_uPAC_180k-30min_MontBlanc_2p5ms_0p5_2Th_03	1	label free sample	NT=Trypsin	Orbitrap Astral
2Th_DDA_01	not applicable	not applicable	homo sapiens	not applicable	HEK293	not applicable	1	DDAvsDIA	1	20230320_OLEP08_1000ngHeK_uPAC_180k-30min_MontBlanc_2Th_0p5_Cycle_01	1	label free sample	NT=Trypsin	Orbitrap Astral
2Th_DDA_02	not applicable	not applicable	homo sapiens	not applicable	HEK293	not applicable	1	DDAvsDIA	2	20230320_OLEP08_1000ngHeK_uPAC_180k-30min_MontBlanc_2Th_0p5_Cycle_02	1	label free sample	NT=Trypsin	Orbitrap Astral
2Th_DDA_03	not applicable	not applicable	homo sapiens	not applicable	HEK293	not applicable	1	DDAvsDIA	3	20230320_OLEP08_1000ngHeK_uPAC_180k-30min_MontBlanc_2Th_0p5_Cycle_03	1	label free sample	NT=Trypsin	Orbitrap Astral
3Th_2p5_01	not applicable	not applicable	homo sapiens	not applicable	HEK293	not applicable	1	DDAvsDIA	1	20230320_OLEP08_1000ngHeK_uPAC_180k-30min_MontBlanc_3p5ms_0p5_2Th_01	1	label free sample	NT=Trypsin	Orbitrap Astral
3Th_2p5_02	not applicable	not applicable	homo sapiens	not applicable	HEK293	not applicable	1	DDAvsDIA	2	20230320_OLEP08_1000ngHeK_uPAC_180k-30min_MontBlanc_3p5ms_0p5_2Th_02	1	label free sample	NT=Trypsin	Orbitrap Astral
3Th_2p5_03	not applicable	not applicable	homo sapiens	not applicable	HEK293	not applicable	1	DDAvsDIA	3	20230320_OLEP08_1000ngHeK_uPAC_180k-30min_MontBlanc_3p5ms_0p5_2Th_03	1	label free sample	NT=Trypsin	Orbitrap Astral
Cycle_01_20230808143253	not applicable	not applicable	homo sapiens	not applicable	HEK293	not applicable	1	DDAvsDIA	1	Cycle_01_20230808143253	1	label free sample	NT=Trypsin	Orbitrap Astral
Cycle_02_20230808144922	not applicable	not applicable	homo sapiens	not applicable	HEK293	not applicable	1	DDAvsDIA	2	Cycle_02_20230808144922	1	label free sample	NT=Trypsin	Orbitrap Astral
Cycle_03_20230808150548	not applicable	not applicable	homo sapiens	not applicable	HEK293	not applicable	1	DDAvsDIA	3	Cycle_03_20230808150548	1	label free sample	NT=Trypsin	Orbitrap Astral
top100_01	not applicable	not applicable	homo sapiens	not applicable	HEK293	not applicable	1	DDAvsDIA	1	top100_01	1	label free sample	NT=Trypsin	Orbitrap Astral
top100_02	not applicable	not applicable	homo sapiens	not applicable	HEK293	not applicable	1	DDAvsDIA	2	top100_02	1	label free sample	NT=Trypsin	Orbitrap Astral
top100_03	not applicable	not applicable	homo sapiens	not applicable	HEK293	not applicable	1	DDAvsDIA	3	top100_03	1	label free sample	NT=Trypsin	Orbitrap Astral
top50_01_20230808155512	not applicable	not applicable	homo sapiens	not applicable	HEK293	not applicable	1	DDAvsDIA	1	top50_01_20230808155512	1	label free sample	NT=Trypsin	Orbitrap Astral
top50_02_20230808161140	not applicable	not applicable	homo sapiens	not applicable	HEK293	not applicable	1	DDAvsDIA	2	top50_02_20230808161140	1	label free sample	NT=Trypsin	Orbitrap Astral
top50_03_20230808162807	not applicable	not applicable	homo sapiens	not applicable	HEK293	not applicable	1	DDAvsDIA	3	top50_03_20230808162807	1	label free sample	NT=Trypsin	Orbitrap Astral
top75_01_20230808171732	not applicable	not applicable	homo sapiens	not applicable	HEK293	not applicable	1	DDAvsDIA	1	top75_01_20230808171732	1	label free sample	NT=Trypsin	Orbitrap Astral
top75_02_20230808173359	not applicable	not applicable	homo sapiens	not applicable	HEK293	not applicable	1	DDAvsDIA	2	top75_02_20230808173359	1	label free sample	NT=Trypsin	Orbitrap Astral
top75_03_20230808175026	not applicable	not applicable	homo sapiens	not applicable	HEK293	not applicable	1	DDAvsDIA	3	top75_03_20230808175026	1	label free sample	NT=Trypsin	Orbitrap Astral
HeLa_200ng_2th2p5ms_01	not applicable	not applicable	homo sapiens	not applicable	HEK293	not applicable	1	DDAvsDIA	1	HeLa_200ng_2th2p5ms_01	1	label free sample	NT=Trypsin	Orbitrap Astral
HeLa_200ng_2th2p5ms_02	not applicable	not applicable	homo sapiens	not applicable	HEK293	not applicable	1	DDAvsDIA	2	HeLa_200ng_2th2p5ms_02	1	label free sample	NT=Trypsin	Orbitrap Astral
HeLa_200ng_2th2p5ms_03	not applicable	not applicable	homo sapiens	not applicable	HEK293	not applicable	1	DDAvsDIA	3	HeLa_200ng_2th2p5ms_03	1	label free sample	NT=Trypsin	Orbitrap Astral
100pg_1	not applicable	not applicable	homo sapiens	not applicable	HeLa	not applicable	1	dilution series HeLa_low	1	20230503_OLEP07_Santosh_100pg_1	1	label free sample	NT=Trypsin	Orbitrap Astral
100pg_2	not applicable	not applicable	homo sapiens	not applicable	HeLa	not applicable	1	dilution series HeLa_low	2	20230503_OLEP07_Santosh_100pg_2	1	label free sample	NT=Trypsin	Orbitrap Astral
100pg_3	not applicable	not applicable	homo sapiens	not applicable	HeLa	not applicable	1	dilution series HeLa_low	3	20230503_OLEP07_Santosh_100pg_3	1	label free sample	NT=Trypsin	Orbitrap Astral
10ng_1	not applicable	not applicable	homo sapiens	not applicable	HeLa	not applicable	1	dilution series HeLa_low	1	20230503_OLEP07_Santosh_10ng_1	1	label free sample	NT=Trypsin	Orbitrap Astral
10ng_2	not applicable	not applicable	homo sapiens	not applicable	HeLa	not applicable	1	dilution series HeLa_low	2	20230503_OLEP07_Santosh_10ng_2	1	label free sample	NT=Trypsin	Orbitrap Astral
10ng_3	not applicable	not applicable	homo sapiens	not applicable	HeLa	not applicable	1	dilution series HeLa_low	3	20230503_OLEP07_Santosh_10ng_3	1	label free sample	NT=Trypsin	Orbitrap Astral
1ng_1	not applicable	not applicable	homo sapiens	not applicable	HeLa	not applicable	1	dilution series HeLa_low	1	20230503_OLEP07_Santosh_1ng_1	1	label free sample	NT=Trypsin	Orbitrap Astral
1ng_2	not applicable	not applicable	homo sapiens	not applicable	HeLa	not applicable	1	dilution series HeLa_low	2	20230503_OLEP07_Santosh_1ng_2	1	label free sample	NT=Trypsin	Orbitrap Astral
1ng_3	not applicable	not applicable	homo sapiens	not applicable	HeLa	not applicable	1	dilution series HeLa_low	3	20230503_OLEP07_Santosh_1ng_3	1	label free sample	NT=Trypsin	Orbitrap Astral
250pg_1	not applicable	not applicable	homo sapiens	not applicable	HeLa	not applicable	1	dilution series HeLa_low	1	20230503_OLEP07_Santosh_250pg_1	1	label free sample	NT=Trypsin	Orbitrap Astral
250pg_2	not applicable	not applicable	homo sapiens	not applicable	HeLa	not applicable	1	dilution series HeLa_low	2	20230503_OLEP07_Santosh_250pg_2	1	label free sample	NT=Trypsin	Orbitrap Astral
250pg_3	not applicable	not applicable	homo sapiens	not applicable	HeLa	not applicable	1	dilution series HeLa_low	3	20230503_OLEP07_Santosh_250pg_3	1	label free sample	NT=Trypsin	Orbitrap Astral
500pg_1	not applicable	not applicable	homo sapiens	not applicable	HeLa	not applicable	1	dilution series HeLa_low	1	20230503_OLEP07_Santosh_500pg_1	1	label free sample	NT=Trypsin	Orbitrap Astral
500pg_2	not applicable	not applicable	homo sapiens	not applicable	HeLa	not applicable	1	dilution series HeLa_low	2	20230503_OLEP07_Santosh_500pg_2	1	label free sample	NT=Trypsin	Orbitrap Astral
500pg_3	not applicable	not applicable	homo sapiens	not applicable	HeLa	not applicable	1	dilution series HeLa_low	3	20230503_OLEP07_Santosh_500pg_3	1	label free sample	NT=Trypsin	Orbitrap Astral
50pg_1	not applicable	not applicable	homo sapiens	not applicable	HeLa	not applicable	1	dilution series HeLa_low	1	20230503_OLEP07_Santosh_50pg_1	1	label free sample	NT=Trypsin	Orbitrap Astral
50pg_2	not applicable	not applicable	homo sapiens	not applicable	HeLa	not applicable	1	dilution series HeLa_low	2	20230503_OLEP07_Santosh_50pg_2	1	label free sample	NT=Trypsin	Orbitrap Astral
50pg_3	not applicable	not applicable	homo sapiens	not applicable	HeLa	not applicable	1	dilution series HeLa_low	3	20230503_OLEP07_Santosh_50pg_3	1	label free sample	NT=Trypsin	Orbitrap Astral
5ng_1	not applicable	not applicable	homo sapiens	not applicable	HeLa	not applicable	1	dilution series HeLa_low	1	20230503_OLEP07_Santosh_5ng_1	1	label free sample	NT=Trypsin	Orbitrap Astral
5ng_2	not applicable	not applicable	homo sapiens	not applicable	HeLa	not applicable	1	dilution series HeLa_low	2	20230503_OLEP07_Santosh_5ng_2	1	label free sample	NT=Trypsin	Orbitrap Astral
5ng_3	not applicable	not applicable	homo sapiens	not applicable	HeLa	not applicable	1	dilution series HeLa_low	3	20230503_OLEP07_Santosh_5ng_3	1	label free sample	NT=Trypsin	Orbitrap Astral
KO1	not applicable	not applicable	Saccharomyces cerevisiae	diploid cells	BY4743	not applicable	1	Yeast_KO_collection	1	02052023_Yeast_KO_3Th_2p5ms_KO1_rep01_20230503212731	1	label free sample	NT=Trypsin	Orbitrap Astral
KO1	not applicable	not applicable	Saccharomyces cerevisiae	diploid cells	BY4744	not applicable	1	Yeast_KO_collection	2	02052023_Yeast_KO_3Th_2p5ms_KO1_rep02_20230503213628	1	label free sample	NT=Trypsin	Orbitrap Astral
KO1	not applicable	not applicable	Saccharomyces cerevisiae	diploid cells	BY4745	not applicable	1	Yeast_KO_collection	3	02052023_Yeast_KO_3Th_2p5ms_KO1_rep03_20230503214522	1	label free sample	NT=Trypsin	Orbitrap Astral
KO10	not applicable	not applicable	Saccharomyces cerevisiae	diploid cells	BY4746	not applicable	1	Yeast_KO_collection	1	02052023_Yeast_KO_3Th_2p5ms_KO10_rep01	1	label free sample	NT=Trypsin	Orbitrap Astral
KO10	not applicable	not applicable	Saccharomyces cerevisiae	diploid cells	BY4747	not applicable	1	Yeast_KO_collection	2	02052023_Yeast_KO_3Th_2p5ms_KO10_rep02	1	label free sample	NT=Trypsin	Orbitrap Astral
KO10	not applicable	not applicable	Saccharomyces cerevisiae	diploid cells	BY4748	not applicable	1	Yeast_KO_collection	3	02052023_Yeast_KO_3Th_2p5ms_KO10_rep03	1	label free sample	NT=Trypsin	Orbitrap Astral
KO100	not applicable	not applicable	Saccharomyces cerevisiae	diploid cells	BY4749	not applicable	1	Yeast_KO_collection	1	02052023_Yeast_KO_3Th_2p5ms_KO100_rep01	1	label free sample	NT=Trypsin	Orbitrap Astral
KO100	not applicable	not applicable	Saccharomyces cerevisiae	diploid cells	BY4750	not applicable	1	Yeast_KO_collection	2	02052023_Yeast_KO_3Th_2p5ms_KO100_rep02	1	label free sample	NT=Trypsin	Orbitrap Astral
KO100	not applicable	not applicable	Saccharomyces cerevisiae	diploid cells	BY4751	not applicable	1	Yeast_KO_collection	3	02052023_Yeast_KO_3Th_2p5ms_KO100_rep03	1	label free sample	NT=Trypsin	Orbitrap Astral
KO101	not applicable	not applicable	Saccharomyces cerevisiae	diploid cells	BY4752	not applicable	1	Yeast_KO_collection	1	02052023_Yeast_KO_3Th_2p5ms_KO101_rep01	1	label free sample	NT=Trypsin	Orbitrap Astral
KO101	not applicable	not applicable	Saccharomyces cerevisiae	diploid cells	BY4753	not applicable	1	Yeast_KO_collection	2	02052023_Yeast_KO_3Th_2p5ms_KO101_rep02	1	label free sample	NT=Trypsin	Orbitrap Astral
KO101	not applicable	not applicable	Saccharomyces cerevisiae	diploid cells	BY4754	not applicable	1	Yeast_KO_collection	3	02052023_Yeast_KO_3Th_2p5ms_KO101_rep03	1	label free sample	NT=Trypsin	Orbitrap Astral
KO102	not applicable	not applicable	Saccharomyces cerevisiae	diploid cells	BY4755	not applicable	1	Yeast_KO_collection	1	02052023_Yeast_KO_3Th_2p5ms_KO102_rep01	1	label free sample	NT=Trypsin	Orbitrap Astral
KO102	not applicable	not applicable	Saccharomyces cerevisiae	diploid cells	BY4756	not applicable	1	Yeast_KO_collection	2	02052023_Yeast_KO_3Th_2p5ms_KO102_rep01_20230506113730	1	label free sample	NT=Trypsin	Orbitrap Astral
KO102	not applicable	not applicable	Saccharomyces cerevisiae	diploid cells	BY4757	not applicable	1	Yeast_KO_collection	3	02052023_Yeast_KO_3Th_2p5ms_KO102_rep02	1	label free sample	NT=Trypsin	Orbitrap Astral
KO102	not applicable	not applicable	Saccharomyces cerevisiae	diploid cells	BY4758	not applicable	1	Yeast_KO_collection	1	02052023_Yeast_KO_3Th_2p5ms_KO102_rep02_20230506114632	1	label free sample	NT=Trypsin	Orbitrap Astral
KO102	not applicable	not applicable	Saccharomyces cerevisiae	diploid cells	BY4759	not applicable	1	Yeast_KO_collection	2	02052023_Yeast_KO_3Th_2p5ms_KO102_rep03	1	label free sample	NT=Trypsin	Orbitrap Astral
KO102	not applicable	not applicable	Saccharomyces cerevisiae	diploid cells	BY4760	not applicable	1	Yeast_KO_collection	3	02052023_Yeast_KO_3Th_2p5ms_KO102_rep03_20230506115537	1	label free sample	NT=Trypsin	Orbitrap Astral
KO103	not applicable	not applicable	Saccharomyces cerevisiae	diploid cells	BY4761	not applicable	1	Yeast_KO_collection	1	02052023_Yeast_KO_3Th_2p5ms_KO103_rep01	1	label free sample	NT=Trypsin	Orbitrap Astral
KO103	not applicable	not applicable	Saccharomyces cerevisiae	diploid cells	BY4762	not applicable	1	Yeast_KO_collection	2	02052023_Yeast_KO_3Th_2p5ms_KO103_rep02	1	label free sample	NT=Trypsin	Orbitrap Astral
KO103	not applicable	not applicable	Saccharomyces cerevisiae	diploid cells	BY4763	not applicable	1	Yeast_KO_collection	3	02052023_Yeast_KO_3Th_2p5ms_KO103_rep03	1	label free sample	NT=Trypsin	Orbitrap Astral
KO104	not applicable	not applicable	Saccharomyces cerevisiae	diploid cells	BY4764	not applicable	1	Yeast_KO_collection	1	02052023_Yeast_KO_3Th_2p5ms_KO104_rep01	1	label free sample	NT=Trypsin	Orbitrap Astral
KO104	not applicable	not applicable	Saccharomyces cerevisiae	diploid cells	BY4765	not applicable	1	Yeast_KO_collection	2	02052023_Yeast_KO_3Th_2p5ms_KO104_rep02	1	label free sample	NT=Trypsin	Orbitrap Astral
KO104	not applicable	not applicable	Saccharomyces cerevisiae	diploid cells	BY4766	not applicable	1	Yeast_KO_collection	3	02052023_Yeast_KO_3Th_2p5ms_KO104_rep03	1	label free sample	NT=Trypsin	Orbitrap Astral
KO11	not applicable	not applicable	Saccharomyces cerevisiae	diploid cells	BY4767	not applicable	1	Yeast_KO_collection	1	02052023_Yeast_KO_3Th_2p5ms_KO11_rep01	1	label free sample	NT=Trypsin	Orbitrap Astral
KO11	not applicable	not applicable	Saccharomyces cerevisiae	diploid cells	BY4768	not applicable	1	Yeast_KO_collection	2	02052023_Yeast_KO_3Th_2p5ms_KO11_rep02	1	label free sample	NT=Trypsin	Orbitrap Astral
KO11	not applicable	not applicable	Saccharomyces cerevisiae	diploid cells	BY4769	not applicable	1	Yeast_KO_collection	3	02052023_Yeast_KO_3Th_2p5ms_KO11_rep03	1	label free sample	NT=Trypsin	Orbitrap Astral
KO12	not applicable	not applicable	Saccharomyces cerevisiae	diploid cells	BY4770	not applicable	1	Yeast_KO_collection	1	02052023_Yeast_KO_3Th_2p5ms_KO12_rep01	1	label free sample	NT=Trypsin	Orbitrap Astral
KO12	not applicable	not applicable	Saccharomyces cerevisiae	diploid cells	BY4771	not applicable	1	Yeast_KO_collection	2	02052023_Yeast_KO_3Th_2p5ms_KO12_rep02	1	label free sample	NT=Trypsin	Orbitrap Astral
KO12	not applicable	not applicable	Saccharomyces cerevisiae	diploid cells	BY4772	not applicable	1	Yeast_KO_collection	3	02052023_Yeast_KO_3Th_2p5ms_KO12_rep03	1	label free sample	NT=Trypsin	Orbitrap Astral
KO13	not applicable	not applicable	Saccharomyces cerevisiae	diploid cells	BY4773	not applicable	1	Yeast_KO_collection	1	02052023_Yeast_KO_3Th_2p5ms_KO13_rep01	1	label free sample	NT=Trypsin	Orbitrap Astral
KO13	not applicable	not applicable	Saccharomyces cerevisiae	diploid cells	BY4774	not applicable	1	Yeast_KO_collection	2	02052023_Yeast_KO_3Th_2p5ms_KO13_rep02	1	label free sample	NT=Trypsin	Orbitrap Astral
KO13	not applicable	not applicable	Saccharomyces cerevisiae	diploid cells	BY4775	not applicable	1	Yeast_KO_collection	3	02052023_Yeast_KO_3Th_2p5ms_KO13_rep03	1	label free sample	NT=Trypsin	Orbitrap Astral
KO14	not applicable	not applicable	Saccharomyces cerevisiae	diploid cells	BY4776	not applicable	1	Yeast_KO_collection	1	02052023_Yeast_KO_3Th_2p5ms_KO14_rep01	1	label free sample	NT=Trypsin	Orbitrap Astral
KO14	not applicable	not applicable	Saccharomyces cerevisiae	diploid cells	BY4777	not applicable	1	Yeast_KO_collection	2	02052023_Yeast_KO_3Th_2p5ms_KO14_rep02	1	label free sample	NT=Trypsin	Orbitrap Astral
KO14	not applicable	not applicable	Saccharomyces cerevisiae	diploid cells	BY4778	not applicable	1	Yeast_KO_collection	3	02052023_Yeast_KO_3Th_2p5ms_KO14_rep03	1	label free sample	NT=Trypsin	Orbitrap Astral
KO15	not applicable	not applicable	Saccharomyces cerevisiae	diploid cells	BY4779	not applicable	1	Yeast_KO_collection	1	02052023_Yeast_KO_3Th_2p5ms_KO15_rep01	1	label free sample	NT=Trypsin	Orbitrap Astral
KO15	not applicable	not applicable	Saccharomyces cerevisiae	diploid cells	BY4780	not applicable	1	Yeast_KO_collection	2	02052023_Yeast_KO_3Th_2p5ms_KO15_rep02	1	label free sample	NT=Trypsin	Orbitrap Astral
KO15	not applicable	not applicable	Saccharomyces cerevisiae	diploid cells	BY4781	not applicable	1	Yeast_KO_collection	3	02052023_Yeast_KO_3Th_2p5ms_KO15_rep03	1	label free sample	NT=Trypsin	Orbitrap Astral
KO16	not applicable	not applicable	Saccharomyces cerevisiae	diploid cells	BY4782	not applicable	1	Yeast_KO_collection	1	02052023_Yeast_KO_3Th_2p5ms_KO16_rep01	1	label free sample	NT=Trypsin	Orbitrap Astral
KO16	not applicable	not applicable	Saccharomyces cerevisiae	diploid cells	BY4783	not applicable	1	Yeast_KO_collection	2	02052023_Yeast_KO_3Th_2p5ms_KO16_rep02	1	label free sample	NT=Trypsin	Orbitrap Astral
KO16	not applicable	not applicable	Saccharomyces cerevisiae	diploid cells	BY4784	not applicable	1	Yeast_KO_collection	3	02052023_Yeast_KO_3Th_2p5ms_KO16_rep03	1	label free sample	NT=Trypsin	Orbitrap Astral
KO17	not applicable	not applicable	Saccharomyces cerevisiae	diploid cells	BY4785	not applicable	1	Yeast_KO_collection	1	02052023_Yeast_KO_3Th_2p5ms_KO17_rep01	1	label free sample	NT=Trypsin	Orbitrap Astral
KO17	not applicable	not applicable	Saccharomyces cerevisiae	diploid cells	BY4786	not applicable	1	Yeast_KO_collection	2	02052023_Yeast_KO_3Th_2p5ms_KO17_rep02	1	label free sample	NT=Trypsin	Orbitrap Astral
KO17	not applicable	not applicable	Saccharomyces cerevisiae	diploid cells	BY4787	not applicable	1	Yeast_KO_collection	3	02052023_Yeast_KO_3Th_2p5ms_KO17_rep03	1	label free sample	NT=Trypsin	Orbitrap Astral
KO18	not applicable	not applicable	Saccharomyces cerevisiae	diploid cells	BY4788	not applicable	1	Yeast_KO_collection	1	02052023_Yeast_KO_3Th_2p5ms_KO18_rep01	1	label free sample	NT=Trypsin	Orbitrap Astral
KO18	not applicable	not applicable	Saccharomyces cerevisiae	diploid cells	BY4789	not applicable	1	Yeast_KO_collection	2	02052023_Yeast_KO_3Th_2p5ms_KO18_rep02	1	label free sample	NT=Trypsin	Orbitrap Astral
KO18	not applicable	not applicable	Saccharomyces cerevisiae	diploid cells	BY4790	not applicable	1	Yeast_KO_collection	3	02052023_Yeast_KO_3Th_2p5ms_KO18_rep03	1	label free sample	NT=Trypsin	Orbitrap Astral
KO19	not applicable	not applicable	Saccharomyces cerevisiae	diploid cells	BY4791	not applicable	1	Yeast_KO_collection	1	02052023_Yeast_KO_3Th_2p5ms_KO19_rep01	1	label free sample	NT=Trypsin	Orbitrap Astral
KO19	not applicable	not applicable	Saccharomyces cerevisiae	diploid cells	BY4792	not applicable	1	Yeast_KO_collection	2	02052023_Yeast_KO_3Th_2p5ms_KO19_rep02	1	label free sample	NT=Trypsin	Orbitrap Astral
KO19	not applicable	not applicable	Saccharomyces cerevisiae	diploid cells	BY4793	not applicable	1	Yeast_KO_collection	3	02052023_Yeast_KO_3Th_2p5ms_KO19_rep03	1	label free sample	NT=Trypsin	Orbitrap Astral
KO2	not applicable	not applicable	Saccharomyces cerevisiae	diploid cells	BY4794	not applicable	1	Yeast_KO_collection	1	02052023_Yeast_KO_3Th_2p5ms_KO2_rep01_20230503220312	1	label free sample	NT=Trypsin	Orbitrap Astral
KO2	not applicable	not applicable	Saccharomyces cerevisiae	diploid cells	BY4795	not applicable	1	Yeast_KO_collection	2	02052023_Yeast_KO_3Th_2p5ms_KO2_rep02_20230503221209	1	label free sample	NT=Trypsin	Orbitrap Astral
KO2	not applicable	not applicable	Saccharomyces cerevisiae	diploid cells	BY4796	not applicable	1	Yeast_KO_collection	3	02052023_Yeast_KO_3Th_2p5ms_KO2_rep03_20230503222105	1	label free sample	NT=Trypsin	Orbitrap Astral
KO20	not applicable	not applicable	Saccharomyces cerevisiae	diploid cells	BY4797	not applicable	1	Yeast_KO_collection	1	02052023_Yeast_KO_3Th_2p5ms_KO20_rep01	1	label free sample	NT=Trypsin	Orbitrap Astral
KO20	not applicable	not applicable	Saccharomyces cerevisiae	diploid cells	BY4798	not applicable	1	Yeast_KO_collection	2	02052023_Yeast_KO_3Th_2p5ms_KO20_rep02	1	label free sample	NT=Trypsin	Orbitrap Astral
KO20	not applicable	not applicable	Saccharomyces cerevisiae	diploid cells	BY4799	not applicable	1	Yeast_KO_collection	3	02052023_Yeast_KO_3Th_2p5ms_KO20_rep03	1	label free sample	NT=Trypsin	Orbitrap Astral
KO21	not applicable	not applicable	Saccharomyces cerevisiae	diploid cells	BY4800	not applicable	1	Yeast_KO_collection	1	02052023_Yeast_KO_3Th_2p5ms_KO21_rep01	1	label free sample	NT=Trypsin	Orbitrap Astral
KO21	not applicable	not applicable	Saccharomyces cerevisiae	diploid cells	BY4801	not applicable	1	Yeast_KO_collection	2	02052023_Yeast_KO_3Th_2p5ms_KO21_rep02	1	label free sample	NT=Trypsin	Orbitrap Astral
KO21	not applicable	not applicable	Saccharomyces cerevisiae	diploid cells	BY4802	not applicable	1	Yeast_KO_collection	3	02052023_Yeast_KO_3Th_2p5ms_KO21_rep03	1	label free sample	NT=Trypsin	Orbitrap Astral
KO22	not applicable	not applicable	Saccharomyces cerevisiae	diploid cells	BY4803	not applicable	1	Yeast_KO_collection	1	02052023_Yeast_KO_3Th_2p5ms_KO22_rep01	1	label free sample	NT=Trypsin	Orbitrap Astral
KO22	not applicable	not applicable	Saccharomyces cerevisiae	diploid cells	BY4804	not applicable	1	Yeast_KO_collection	2	02052023_Yeast_KO_3Th_2p5ms_KO22_rep02	1	label free sample	NT=Trypsin	Orbitrap Astral
KO22	not applicable	not applicable	Saccharomyces cerevisiae	diploid cells	BY4805	not applicable	1	Yeast_KO_collection	3	02052023_Yeast_KO_3Th_2p5ms_KO22_rep03	1	label free sample	NT=Trypsin	Orbitrap Astral
KO23	not applicable	not applicable	Saccharomyces cerevisiae	diploid cells	BY4806	not applicable	1	Yeast_KO_collection	1	02052023_Yeast_KO_3Th_2p5ms_KO23_rep01	1	label free sample	NT=Trypsin	Orbitrap Astral
KO23	not applicable	not applicable	Saccharomyces cerevisiae	diploid cells	BY4807	not applicable	1	Yeast_KO_collection	2	02052023_Yeast_KO_3Th_2p5ms_KO23_rep02	1	label free sample	NT=Trypsin	Orbitrap Astral
KO23	not applicable	not applicable	Saccharomyces cerevisiae	diploid cells	BY4808	not applicable	1	Yeast_KO_collection	3	02052023_Yeast_KO_3Th_2p5ms_KO23_rep03	1	label free sample	NT=Trypsin	Orbitrap Astral
KO24	not applicable	not applicable	Saccharomyces cerevisiae	diploid cells	BY4809	not applicable	1	Yeast_KO_collection	1	02052023_Yeast_KO_3Th_2p5ms_KO24_rep01	1	label free sample	NT=Trypsin	Orbitrap Astral
KO24	not applicable	not applicable	Saccharomyces cerevisiae	diploid cells	BY4810	not applicable	1	Yeast_KO_collection	2	02052023_Yeast_KO_3Th_2p5ms_KO24_rep02	1	label free sample	NT=Trypsin	Orbitrap Astral
KO24	not applicable	not applicable	Saccharomyces cerevisiae	diploid cells	BY4811	not applicable	1	Yeast_KO_collection	3	02052023_Yeast_KO_3Th_2p5ms_KO24_rep03	1	label free sample	NT=Trypsin	Orbitrap Astral
KO25	not applicable	not applicable	Saccharomyces cerevisiae	diploid cells	BY4812	not applicable	1	Yeast_KO_collection	1	02052023_Yeast_KO_3Th_2p5ms_KO25_rep01	1	label free sample	NT=Trypsin	Orbitrap Astral
KO25	not applicable	not applicable	Saccharomyces cerevisiae	diploid cells	BY4813	not applicable	1	Yeast_KO_collection	2	02052023_Yeast_KO_3Th_2p5ms_KO25_rep02	1	label free sample	NT=Trypsin	Orbitrap Astral
KO25	not applicable	not applicable	Saccharomyces cerevisiae	diploid cells	BY4814	not applicable	1	Yeast_KO_collection	3	02052023_Yeast_KO_3Th_2p5ms_KO25_rep03	1	label free sample	NT=Trypsin	Orbitrap Astral
KO26	not applicable	not applicable	Saccharomyces cerevisiae	diploid cells	BY4815	not applicable	1	Yeast_KO_collection	1	02052023_Yeast_KO_3Th_2p5ms_KO26_rep01	1	label free sample	NT=Trypsin	Orbitrap Astral
KO26	not applicable	not applicable	Saccharomyces cerevisiae	diploid cells	BY4816	not applicable	1	Yeast_KO_collection	2	02052023_Yeast_KO_3Th_2p5ms_KO26_rep02	1	label free sample	NT=Trypsin	Orbitrap Astral
KO26	not applicable	not applicable	Saccharomyces cerevisiae	diploid cells	BY4817	not applicable	1	Yeast_KO_collection	3	02052023_Yeast_KO_3Th_2p5ms_KO26_rep03	1	label free sample	NT=Trypsin	Orbitrap Astral
KO27	not applicable	not applicable	Saccharomyces cerevisiae	diploid cells	BY4818	not applicable	1	Yeast_KO_collection	1	02052023_Yeast_KO_3Th_2p5ms_KO27_rep01	1	label free sample	NT=Trypsin	Orbitrap Astral
KO27	not applicable	not applicable	Saccharomyces cerevisiae	diploid cells	BY4819	not applicable	1	Yeast_KO_collection	2	02052023_Yeast_KO_3Th_2p5ms_KO27_rep02	1	label free sample	NT=Trypsin	Orbitrap Astral
KO27	not applicable	not applicable	Saccharomyces cerevisiae	diploid cells	BY4820	not applicable	1	Yeast_KO_collection	3	02052023_Yeast_KO_3Th_2p5ms_KO27_rep03	1	label free sample	NT=Trypsin	Orbitrap Astral
KO28	not applicable	not applicable	Saccharomyces cerevisiae	diploid cells	BY4821	not applicable	1	Yeast_KO_collection	1	02052023_Yeast_KO_3Th_2p5ms_KO28_rep01	1	label free sample	NT=Trypsin	Orbitrap Astral
KO28	not applicable	not applicable	Saccharomyces cerevisiae	diploid cells	BY4822	not applicable	1	Yeast_KO_collection	2	02052023_Yeast_KO_3Th_2p5ms_KO28_rep02	1	label free sample	NT=Trypsin	Orbitrap Astral
KO28	not applicable	not applicable	Saccharomyces cerevisiae	diploid cells	BY4823	not applicable	1	Yeast_KO_collection	3	02052023_Yeast_KO_3Th_2p5ms_KO28_rep03	1	label free sample	NT=Trypsin	Orbitrap Astral
KO29	not applicable	not applicable	Saccharomyces cerevisiae	diploid cells	BY4824	not applicable	1	Yeast_KO_collection	1	02052023_Yeast_KO_3Th_2p5ms_KO29_rep01	1	label free sample	NT=Trypsin	Orbitrap Astral
KO29	not applicable	not applicable	Saccharomyces cerevisiae	diploid cells	BY4825	not applicable	1	Yeast_KO_collection	2	02052023_Yeast_KO_3Th_2p5ms_KO29_rep02	1	label free sample	NT=Trypsin	Orbitrap Astral
KO29	not applicable	not applicable	Saccharomyces cerevisiae	diploid cells	BY4826	not applicable	1	Yeast_KO_collection	3	02052023_Yeast_KO_3Th_2p5ms_KO29_rep03	1	label free sample	NT=Trypsin	Orbitrap Astral
KO3	not applicable	not applicable	Saccharomyces cerevisiae	diploid cells	BY4827	not applicable	1	Yeast_KO_collection	1	02052023_Yeast_KO_3Th_2p5ms_KO3_rep01	1	label free sample	NT=Trypsin	Orbitrap Astral
KO3	not applicable	not applicable	Saccharomyces cerevisiae	diploid cells	BY4828	not applicable	1	Yeast_KO_collection	2	02052023_Yeast_KO_3Th_2p5ms_KO3_rep02	1	label free sample	NT=Trypsin	Orbitrap Astral
KO3	not applicable	not applicable	Saccharomyces cerevisiae	diploid cells	BY4829	not applicable	1	Yeast_KO_collection	3	02052023_Yeast_KO_3Th_2p5ms_KO3_rep03	1	label free sample	NT=Trypsin	Orbitrap Astral
KO30	not applicable	not applicable	Saccharomyces cerevisiae	diploid cells	BY4830	not applicable	1	Yeast_KO_collection	1	02052023_Yeast_KO_3Th_2p5ms_KO30_rep01	1	label free sample	NT=Trypsin	Orbitrap Astral
KO30	not applicable	not applicable	Saccharomyces cerevisiae	diploid cells	BY4831	not applicable	1	Yeast_KO_collection	2	02052023_Yeast_KO_3Th_2p5ms_KO30_rep02	1	label free sample	NT=Trypsin	Orbitrap Astral
KO30	not applicable	not applicable	Saccharomyces cerevisiae	diploid cells	BY4832	not applicable	1	Yeast_KO_collection	3	02052023_Yeast_KO_3Th_2p5ms_KO30_rep03	1	label free sample	NT=Trypsin	Orbitrap Astral
KO31	not applicable	not applicable	Saccharomyces cerevisiae	diploid cells	BY4833	not applicable	1	Yeast_KO_collection	1	02052023_Yeast_KO_3Th_2p5ms_KO31_rep01	1	label free sample	NT=Trypsin	Orbitrap Astral
KO31	not applicable	not applicable	Saccharomyces cerevisiae	diploid cells	BY4834	not applicable	1	Yeast_KO_collection	2	02052023_Yeast_KO_3Th_2p5ms_KO31_rep02	1	label free sample	NT=Trypsin	Orbitrap Astral
KO31	not applicable	not applicable	Saccharomyces cerevisiae	diploid cells	BY4835	not applicable	1	Yeast_KO_collection	3	02052023_Yeast_KO_3Th_2p5ms_KO31_rep03	1	label free sample	NT=Trypsin	Orbitrap Astral
KO32	not applicable	not applicable	Saccharomyces cerevisiae	diploid cells	BY4836	not applicable	1	Yeast_KO_collection	1	02052023_Yeast_KO_3Th_2p5ms_KO32_rep01	1	label free sample	NT=Trypsin	Orbitrap Astral
KO32	not applicable	not applicable	Saccharomyces cerevisiae	diploid cells	BY4837	not applicable	1	Yeast_KO_collection	2	02052023_Yeast_KO_3Th_2p5ms_KO32_rep02	1	label free sample	NT=Trypsin	Orbitrap Astral
KO32	not applicable	not applicable	Saccharomyces cerevisiae	diploid cells	BY4838	not applicable	1	Yeast_KO_collection	3	02052023_Yeast_KO_3Th_2p5ms_KO32_rep03	1	label free sample	NT=Trypsin	Orbitrap Astral
KO33	not applicable	not applicable	Saccharomyces cerevisiae	diploid cells	BY4839	not applicable	1	Yeast_KO_collection	1	02052023_Yeast_KO_3Th_2p5ms_KO33_rep01	1	label free sample	NT=Trypsin	Orbitrap Astral
KO33	not applicable	not applicable	Saccharomyces cerevisiae	diploid cells	BY4840	not applicable	1	Yeast_KO_collection	2	02052023_Yeast_KO_3Th_2p5ms_KO33_rep02	1	label free sample	NT=Trypsin	Orbitrap Astral
KO33	not applicable	not applicable	Saccharomyces cerevisiae	diploid cells	BY4841	not applicable	1	Yeast_KO_collection	3	02052023_Yeast_KO_3Th_2p5ms_KO33_rep03	1	label free sample	NT=Trypsin	Orbitrap Astral
KO34	not applicable	not applicable	Saccharomyces cerevisiae	diploid cells	BY4842	not applicable	1	Yeast_KO_collection	1	02052023_Yeast_KO_3Th_2p5ms_KO34_rep01	1	label free sample	NT=Trypsin	Orbitrap Astral
KO34	not applicable	not applicable	Saccharomyces cerevisiae	diploid cells	BY4843	not applicable	1	Yeast_KO_collection	2	02052023_Yeast_KO_3Th_2p5ms_KO34_rep02	1	label free sample	NT=Trypsin	Orbitrap Astral
KO34	not applicable	not applicable	Saccharomyces cerevisiae	diploid cells	BY4844	not applicable	1	Yeast_KO_collection	3	02052023_Yeast_KO_3Th_2p5ms_KO34_rep03	1	label free sample	NT=Trypsin	Orbitrap Astral
KO35	not applicable	not applicable	Saccharomyces cerevisiae	diploid cells	BY4845	not applicable	1	Yeast_KO_collection	1	02052023_Yeast_KO_3Th_2p5ms_KO35_rep01	1	label free sample	NT=Trypsin	Orbitrap Astral
KO35	not applicable	not applicable	Saccharomyces cerevisiae	diploid cells	BY4846	not applicable	1	Yeast_KO_collection	2	02052023_Yeast_KO_3Th_2p5ms_KO35_rep02	1	label free sample	NT=Trypsin	Orbitrap Astral
KO35	not applicable	not applicable	Saccharomyces cerevisiae	diploid cells	BY4847	not applicable	1	Yeast_KO_collection	3	02052023_Yeast_KO_3Th_2p5ms_KO35_rep03	1	label free sample	NT=Trypsin	Orbitrap Astral
KO36	not applicable	not applicable	Saccharomyces cerevisiae	diploid cells	BY4848	not applicable	1	Yeast_KO_collection	1	02052023_Yeast_KO_3Th_2p5ms_KO36_rep01	1	label free sample	NT=Trypsin	Orbitrap Astral
KO36	not applicable	not applicable	Saccharomyces cerevisiae	diploid cells	BY4849	not applicable	1	Yeast_KO_collection	2	02052023_Yeast_KO_3Th_2p5ms_KO36_rep02	1	label free sample	NT=Trypsin	Orbitrap Astral
KO36	not applicable	not applicable	Saccharomyces cerevisiae	diploid cells	BY4850	not applicable	1	Yeast_KO_collection	3	02052023_Yeast_KO_3Th_2p5ms_KO36_rep03	1	label free sample	NT=Trypsin	Orbitrap Astral
KO37	not applicable	not applicable	Saccharomyces cerevisiae	diploid cells	BY4851	not applicable	1	Yeast_KO_collection	1	02052023_Yeast_KO_3Th_2p5ms_KO37_rep01	1	label free sample	NT=Trypsin	Orbitrap Astral
KO37	not applicable	not applicable	Saccharomyces cerevisiae	diploid cells	BY4852	not applicable	1	Yeast_KO_collection	2	02052023_Yeast_KO_3Th_2p5ms_KO37_rep02	1	label free sample	NT=Trypsin	Orbitrap Astral
KO37	not applicable	not applicable	Saccharomyces cerevisiae	diploid cells	BY4853	not applicable	1	Yeast_KO_collection	3	02052023_Yeast_KO_3Th_2p5ms_KO37_rep03	1	label free sample	NT=Trypsin	Orbitrap Astral
KO38	not applicable	not applicable	Saccharomyces cerevisiae	diploid cells	BY4854	not applicable	1	Yeast_KO_collection	1	02052023_Yeast_KO_3Th_2p5ms_KO38_rep01	1	label free sample	NT=Trypsin	Orbitrap Astral
KO38	not applicable	not applicable	Saccharomyces cerevisiae	diploid cells	BY4855	not applicable	1	Yeast_KO_collection	2	02052023_Yeast_KO_3Th_2p5ms_KO38_rep02	1	label free sample	NT=Trypsin	Orbitrap Astral
KO38	not applicable	not applicable	Saccharomyces cerevisiae	diploid cells	BY4856	not applicable	1	Yeast_KO_collection	3	02052023_Yeast_KO_3Th_2p5ms_KO38_rep03	1	label free sample	NT=Trypsin	Orbitrap Astral
KO39	not applicable	not applicable	Saccharomyces cerevisiae	diploid cells	BY4857	not applicable	1	Yeast_KO_collection	1	02052023_Yeast_KO_3Th_2p5ms_KO39_rep01	1	label free sample	NT=Trypsin	Orbitrap Astral
KO39	not applicable	not applicable	Saccharomyces cerevisiae	diploid cells	BY4858	not applicable	1	Yeast_KO_collection	2	02052023_Yeast_KO_3Th_2p5ms_KO39_rep02	1	label free sample	NT=Trypsin	Orbitrap Astral
KO39	not applicable	not applicable	Saccharomyces cerevisiae	diploid cells	BY4859	not applicable	1	Yeast_KO_collection	3	02052023_Yeast_KO_3Th_2p5ms_KO39_rep03	1	label free sample	NT=Trypsin	Orbitrap Astral
KO4	not applicable	not applicable	Saccharomyces cerevisiae	diploid cells	BY4860	not applicable	1	Yeast_KO_collection	1	02052023_Yeast_KO_3Th_2p5ms_KO4_rep01	1	label free sample	NT=Trypsin	Orbitrap Astral
KO4	not applicable	not applicable	Saccharomyces cerevisiae	diploid cells	BY4861	not applicable	1	Yeast_KO_collection	2	02052023_Yeast_KO_3Th_2p5ms_KO4_rep02	1	label free sample	NT=Trypsin	Orbitrap Astral
KO4	not applicable	not applicable	Saccharomyces cerevisiae	diploid cells	BY4862	not applicable	1	Yeast_KO_collection	3	02052023_Yeast_KO_3Th_2p5ms_KO4_rep03	1	label free sample	NT=Trypsin	Orbitrap Astral
KO40	not applicable	not applicable	Saccharomyces cerevisiae	diploid cells	BY4863	not applicable	1	Yeast_KO_collection	1	02052023_Yeast_KO_3Th_2p5ms_KO40_rep01	1	label free sample	NT=Trypsin	Orbitrap Astral
KO40	not applicable	not applicable	Saccharomyces cerevisiae	diploid cells	BY4864	not applicable	1	Yeast_KO_collection	2	02052023_Yeast_KO_3Th_2p5ms_KO40_rep02	1	label free sample	NT=Trypsin	Orbitrap Astral
KO40	not applicable	not applicable	Saccharomyces cerevisiae	diploid cells	BY4865	not applicable	1	Yeast_KO_collection	3	02052023_Yeast_KO_3Th_2p5ms_KO40_rep03	1	label free sample	NT=Trypsin	Orbitrap Astral
KO41	not applicable	not applicable	Saccharomyces cerevisiae	diploid cells	BY4866	not applicable	1	Yeast_KO_collection	1	02052023_Yeast_KO_3Th_2p5ms_KO41_rep01	1	label free sample	NT=Trypsin	Orbitrap Astral
KO41	not applicable	not applicable	Saccharomyces cerevisiae	diploid cells	BY4867	not applicable	1	Yeast_KO_collection	2	02052023_Yeast_KO_3Th_2p5ms_KO41_rep02	1	label free sample	NT=Trypsin	Orbitrap Astral
KO41	not applicable	not applicable	Saccharomyces cerevisiae	diploid cells	BY4868	not applicable	1	Yeast_KO_collection	3	02052023_Yeast_KO_3Th_2p5ms_KO41_rep03	1	label free sample	NT=Trypsin	Orbitrap Astral
KO42	not applicable	not applicable	Saccharomyces cerevisiae	diploid cells	BY4869	not applicable	1	Yeast_KO_collection	1	02052023_Yeast_KO_3Th_2p5ms_KO42_rep01	1	label free sample	NT=Trypsin	Orbitrap Astral
KO42	not applicable	not applicable	Saccharomyces cerevisiae	diploid cells	BY4870	not applicable	1	Yeast_KO_collection	2	02052023_Yeast_KO_3Th_2p5ms_KO42_rep02	1	label free sample	NT=Trypsin	Orbitrap Astral
KO42	not applicable	not applicable	Saccharomyces cerevisiae	diploid cells	BY4871	not applicable	1	Yeast_KO_collection	3	02052023_Yeast_KO_3Th_2p5ms_KO42_rep03	1	label free sample	NT=Trypsin	Orbitrap Astral
KO43	not applicable	not applicable	Saccharomyces cerevisiae	diploid cells	BY4872	not applicable	1	Yeast_KO_collection	1	02052023_Yeast_KO_3Th_2p5ms_KO43_rep01	1	label free sample	NT=Trypsin	Orbitrap Astral
KO43	not applicable	not applicable	Saccharomyces cerevisiae	diploid cells	BY4873	not applicable	1	Yeast_KO_collection	2	02052023_Yeast_KO_3Th_2p5ms_KO43_rep02	1	label free sample	NT=Trypsin	Orbitrap Astral
KO43	not applicable	not applicable	Saccharomyces cerevisiae	diploid cells	BY4874	not applicable	1	Yeast_KO_collection	3	02052023_Yeast_KO_3Th_2p5ms_KO43_rep03	1	label free sample	NT=Trypsin	Orbitrap Astral
KO44	not applicable	not applicable	Saccharomyces cerevisiae	diploid cells	BY4875	not applicable	1	Yeast_KO_collection	1	02052023_Yeast_KO_3Th_2p5ms_KO44_rep01	1	label free sample	NT=Trypsin	Orbitrap Astral
KO44	not applicable	not applicable	Saccharomyces cerevisiae	diploid cells	BY4876	not applicable	1	Yeast_KO_collection	2	02052023_Yeast_KO_3Th_2p5ms_KO44_rep02	1	label free sample	NT=Trypsin	Orbitrap Astral
KO44	not applicable	not applicable	Saccharomyces cerevisiae	diploid cells	BY4877	not applicable	1	Yeast_KO_collection	3	02052023_Yeast_KO_3Th_2p5ms_KO44_rep03	1	label free sample	NT=Trypsin	Orbitrap Astral
KO45	not applicable	not applicable	Saccharomyces cerevisiae	diploid cells	BY4878	not applicable	1	Yeast_KO_collection	1	02052023_Yeast_KO_3Th_2p5ms_KO45_rep01	1	label free sample	NT=Trypsin	Orbitrap Astral
KO45	not applicable	not applicable	Saccharomyces cerevisiae	diploid cells	BY4879	not applicable	1	Yeast_KO_collection	2	02052023_Yeast_KO_3Th_2p5ms_KO45_rep02	1	label free sample	NT=Trypsin	Orbitrap Astral
KO45	not applicable	not applicable	Saccharomyces cerevisiae	diploid cells	BY4880	not applicable	1	Yeast_KO_collection	3	02052023_Yeast_KO_3Th_2p5ms_KO45_rep03	1	label free sample	NT=Trypsin	Orbitrap Astral
KO46	not applicable	not applicable	Saccharomyces cerevisiae	diploid cells	BY4881	not applicable	1	Yeast_KO_collection	1	02052023_Yeast_KO_3Th_2p5ms_KO46_rep01	1	label free sample	NT=Trypsin	Orbitrap Astral
KO46	not applicable	not applicable	Saccharomyces cerevisiae	diploid cells	BY4882	not applicable	1	Yeast_KO_collection	2	02052023_Yeast_KO_3Th_2p5ms_KO46_rep02	1	label free sample	NT=Trypsin	Orbitrap Astral
KO46	not applicable	not applicable	Saccharomyces cerevisiae	diploid cells	BY4883	not applicable	1	Yeast_KO_collection	3	02052023_Yeast_KO_3Th_2p5ms_KO46_rep03	1	label free sample	NT=Trypsin	Orbitrap Astral
KO47	not applicable	not applicable	Saccharomyces cerevisiae	diploid cells	BY4884	not applicable	1	Yeast_KO_collection	1	02052023_Yeast_KO_3Th_2p5ms_KO47_rep01	1	label free sample	NT=Trypsin	Orbitrap Astral
KO47	not applicable	not applicable	Saccharomyces cerevisiae	diploid cells	BY4885	not applicable	1	Yeast_KO_collection	2	02052023_Yeast_KO_3Th_2p5ms_KO47_rep02	1	label free sample	NT=Trypsin	Orbitrap Astral
KO47	not applicable	not applicable	Saccharomyces cerevisiae	diploid cells	BY4886	not applicable	1	Yeast_KO_collection	3	02052023_Yeast_KO_3Th_2p5ms_KO47_rep03	1	label free sample	NT=Trypsin	Orbitrap Astral
KO48	not applicable	not applicable	Saccharomyces cerevisiae	diploid cells	BY4887	not applicable	1	Yeast_KO_collection	1	02052023_Yeast_KO_3Th_2p5ms_KO48_rep01	1	label free sample	NT=Trypsin	Orbitrap Astral
KO48	not applicable	not applicable	Saccharomyces cerevisiae	diploid cells	BY4888	not applicable	1	Yeast_KO_collection	2	02052023_Yeast_KO_3Th_2p5ms_KO48_rep02	1	label free sample	NT=Trypsin	Orbitrap Astral
KO48	not applicable	not applicable	Saccharomyces cerevisiae	diploid cells	BY4889	not applicable	1	Yeast_KO_collection	3	02052023_Yeast_KO_3Th_2p5ms_KO48_rep03	1	label free sample	NT=Trypsin	Orbitrap Astral
KO49	not applicable	not applicable	Saccharomyces cerevisiae	diploid cells	BY4890	not applicable	1	Yeast_KO_collection	1	02052023_Yeast_KO_3Th_2p5ms_KO49_rep01	1	label free sample	NT=Trypsin	Orbitrap Astral
KO49	not applicable	not applicable	Saccharomyces cerevisiae	diploid cells	BY4891	not applicable	1	Yeast_KO_collection	2	02052023_Yeast_KO_3Th_2p5ms_KO49_rep02	1	label free sample	NT=Trypsin	Orbitrap Astral
KO49	not applicable	not applicable	Saccharomyces cerevisiae	diploid cells	BY4892	not applicable	1	Yeast_KO_collection	3	02052023_Yeast_KO_3Th_2p5ms_KO49_rep03	1	label free sample	NT=Trypsin	Orbitrap Astral
KO5	not applicable	not applicable	Saccharomyces cerevisiae	diploid cells	BY4893	not applicable	1	Yeast_KO_collection	1	02052023_Yeast_KO_3Th_2p5ms_KO5_rep01	1	label free sample	NT=Trypsin	Orbitrap Astral
KO5	not applicable	not applicable	Saccharomyces cerevisiae	diploid cells	BY4894	not applicable	1	Yeast_KO_collection	2	02052023_Yeast_KO_3Th_2p5ms_KO5_rep02	1	label free sample	NT=Trypsin	Orbitrap Astral
KO5	not applicable	not applicable	Saccharomyces cerevisiae	diploid cells	BY4895	not applicable	1	Yeast_KO_collection	3	02052023_Yeast_KO_3Th_2p5ms_KO5_rep03	1	label free sample	NT=Trypsin	Orbitrap Astral
KO50	not applicable	not applicable	Saccharomyces cerevisiae	diploid cells	BY4896	not applicable	1	Yeast_KO_collection	1	02052023_Yeast_KO_3Th_2p5ms_KO50_rep01	1	label free sample	NT=Trypsin	Orbitrap Astral
KO50	not applicable	not applicable	Saccharomyces cerevisiae	diploid cells	BY4897	not applicable	1	Yeast_KO_collection	2	02052023_Yeast_KO_3Th_2p5ms_KO50_rep02	1	label free sample	NT=Trypsin	Orbitrap Astral
KO50	not applicable	not applicable	Saccharomyces cerevisiae	diploid cells	BY4898	not applicable	1	Yeast_KO_collection	3	02052023_Yeast_KO_3Th_2p5ms_KO50_rep03	1	label free sample	NT=Trypsin	Orbitrap Astral
KO51	not applicable	not applicable	Saccharomyces cerevisiae	diploid cells	BY4899	not applicable	1	Yeast_KO_collection	1	02052023_Yeast_KO_3Th_2p5ms_KO51_rep01	1	label free sample	NT=Trypsin	Orbitrap Astral
KO51	not applicable	not applicable	Saccharomyces cerevisiae	diploid cells	BY4900	not applicable	1	Yeast_KO_collection	2	02052023_Yeast_KO_3Th_2p5ms_KO51_rep02	1	label free sample	NT=Trypsin	Orbitrap Astral
KO51	not applicable	not applicable	Saccharomyces cerevisiae	diploid cells	BY4901	not applicable	1	Yeast_KO_collection	3	02052023_Yeast_KO_3Th_2p5ms_KO51_rep03	1	label free sample	NT=Trypsin	Orbitrap Astral
KO52	not applicable	not applicable	Saccharomyces cerevisiae	diploid cells	BY4902	not applicable	1	Yeast_KO_collection	1	02052023_Yeast_KO_3Th_2p5ms_KO52_rep01	1	label free sample	NT=Trypsin	Orbitrap Astral
KO52	not applicable	not applicable	Saccharomyces cerevisiae	diploid cells	BY4903	not applicable	1	Yeast_KO_collection	2	02052023_Yeast_KO_3Th_2p5ms_KO52_rep02	1	label free sample	NT=Trypsin	Orbitrap Astral
KO52	not applicable	not applicable	Saccharomyces cerevisiae	diploid cells	BY4904	not applicable	1	Yeast_KO_collection	3	02052023_Yeast_KO_3Th_2p5ms_KO52_rep03	1	label free sample	NT=Trypsin	Orbitrap Astral
KO53	not applicable	not applicable	Saccharomyces cerevisiae	diploid cells	BY4905	not applicable	1	Yeast_KO_collection	1	02052023_Yeast_KO_3Th_2p5ms_KO53_rep01	1	label free sample	NT=Trypsin	Orbitrap Astral
KO53	not applicable	not applicable	Saccharomyces cerevisiae	diploid cells	BY4906	not applicable	1	Yeast_KO_collection	2	02052023_Yeast_KO_3Th_2p5ms_KO53_rep02	1	label free sample	NT=Trypsin	Orbitrap Astral
KO53	not applicable	not applicable	Saccharomyces cerevisiae	diploid cells	BY4907	not applicable	1	Yeast_KO_collection	3	02052023_Yeast_KO_3Th_2p5ms_KO53_rep03	1	label free sample	NT=Trypsin	Orbitrap Astral
KO54	not applicable	not applicable	Saccharomyces cerevisiae	diploid cells	BY4908	not applicable	1	Yeast_KO_collection	1	02052023_Yeast_KO_3Th_2p5ms_KO54_rep01	1	label free sample	NT=Trypsin	Orbitrap Astral
KO54	not applicable	not applicable	Saccharomyces cerevisiae	diploid cells	BY4909	not applicable	1	Yeast_KO_collection	2	02052023_Yeast_KO_3Th_2p5ms_KO54_rep02	1	label free sample	NT=Trypsin	Orbitrap Astral
KO54	not applicable	not applicable	Saccharomyces cerevisiae	diploid cells	BY4910	not applicable	1	Yeast_KO_collection	3	02052023_Yeast_KO_3Th_2p5ms_KO54_rep03	1	label free sample	NT=Trypsin	Orbitrap Astral
KO55	not applicable	not applicable	Saccharomyces cerevisiae	diploid cells	BY4911	not applicable	1	Yeast_KO_collection	1	02052023_Yeast_KO_3Th_2p5ms_KO55_rep01	1	label free sample	NT=Trypsin	Orbitrap Astral
KO55	not applicable	not applicable	Saccharomyces cerevisiae	diploid cells	BY4912	not applicable	1	Yeast_KO_collection	2	02052023_Yeast_KO_3Th_2p5ms_KO55_rep02	1	label free sample	NT=Trypsin	Orbitrap Astral
KO55	not applicable	not applicable	Saccharomyces cerevisiae	diploid cells	BY4913	not applicable	1	Yeast_KO_collection	3	02052023_Yeast_KO_3Th_2p5ms_KO55_rep03	1	label free sample	NT=Trypsin	Orbitrap Astral
KO56	not applicable	not applicable	Saccharomyces cerevisiae	diploid cells	BY4914	not applicable	1	Yeast_KO_collection	1	02052023_Yeast_KO_3Th_2p5ms_KO56_rep01	1	label free sample	NT=Trypsin	Orbitrap Astral
KO56	not applicable	not applicable	Saccharomyces cerevisiae	diploid cells	BY4915	not applicable	1	Yeast_KO_collection	2	02052023_Yeast_KO_3Th_2p5ms_KO56_rep02	1	label free sample	NT=Trypsin	Orbitrap Astral
KO56	not applicable	not applicable	Saccharomyces cerevisiae	diploid cells	BY4916	not applicable	1	Yeast_KO_collection	3	02052023_Yeast_KO_3Th_2p5ms_KO56_rep03	1	label free sample	NT=Trypsin	Orbitrap Astral
KO57	not applicable	not applicable	Saccharomyces cerevisiae	diploid cells	BY4917	not applicable	1	Yeast_KO_collection	1	02052023_Yeast_KO_3Th_2p5ms_KO57_rep01	1	label free sample	NT=Trypsin	Orbitrap Astral
KO57	not applicable	not applicable	Saccharomyces cerevisiae	diploid cells	BY4918	not applicable	1	Yeast_KO_collection	2	02052023_Yeast_KO_3Th_2p5ms_KO57_rep02	1	label free sample	NT=Trypsin	Orbitrap Astral
KO57	not applicable	not applicable	Saccharomyces cerevisiae	diploid cells	BY4919	not applicable	1	Yeast_KO_collection	3	02052023_Yeast_KO_3Th_2p5ms_KO57_rep03	1	label free sample	NT=Trypsin	Orbitrap Astral
KO58	not applicable	not applicable	Saccharomyces cerevisiae	diploid cells	BY4920	not applicable	1	Yeast_KO_collection	1	02052023_Yeast_KO_3Th_2p5ms_KO58_rep01	1	label free sample	NT=Trypsin	Orbitrap Astral
KO58	not applicable	not applicable	Saccharomyces cerevisiae	diploid cells	BY4921	not applicable	1	Yeast_KO_collection	2	02052023_Yeast_KO_3Th_2p5ms_KO58_rep02	1	label free sample	NT=Trypsin	Orbitrap Astral
KO58	not applicable	not applicable	Saccharomyces cerevisiae	diploid cells	BY4922	not applicable	1	Yeast_KO_collection	3	02052023_Yeast_KO_3Th_2p5ms_KO58_rep03	1	label free sample	NT=Trypsin	Orbitrap Astral
KO59	not applicable	not applicable	Saccharomyces cerevisiae	diploid cells	BY4923	not applicable	1	Yeast_KO_collection	1	02052023_Yeast_KO_3Th_2p5ms_KO59_rep01	1	label free sample	NT=Trypsin	Orbitrap Astral
KO59	not applicable	not applicable	Saccharomyces cerevisiae	diploid cells	BY4924	not applicable	1	Yeast_KO_collection	2	02052023_Yeast_KO_3Th_2p5ms_KO59_rep02	1	label free sample	NT=Trypsin	Orbitrap Astral
KO59	not applicable	not applicable	Saccharomyces cerevisiae	diploid cells	BY4925	not applicable	1	Yeast_KO_collection	3	02052023_Yeast_KO_3Th_2p5ms_KO59_rep03	1	label free sample	NT=Trypsin	Orbitrap Astral
KO6	not applicable	not applicable	Saccharomyces cerevisiae	diploid cells	BY4926	not applicable	1	Yeast_KO_collection	1	02052023_Yeast_KO_3Th_2p5ms_KO6_rep01	1	label free sample	NT=Trypsin	Orbitrap Astral
KO6	not applicable	not applicable	Saccharomyces cerevisiae	diploid cells	BY4927	not applicable	1	Yeast_KO_collection	2	02052023_Yeast_KO_3Th_2p5ms_KO6_rep02	1	label free sample	NT=Trypsin	Orbitrap Astral
KO6	not applicable	not applicable	Saccharomyces cerevisiae	diploid cells	BY4928	not applicable	1	Yeast_KO_collection	3	02052023_Yeast_KO_3Th_2p5ms_KO6_rep03	1	label free sample	NT=Trypsin	Orbitrap Astral
KO60	not applicable	not applicable	Saccharomyces cerevisiae	diploid cells	BY4929	not applicable	1	Yeast_KO_collection	1	02052023_Yeast_KO_3Th_2p5ms_KO60_rep01	1	label free sample	NT=Trypsin	Orbitrap Astral
KO60	not applicable	not applicable	Saccharomyces cerevisiae	diploid cells	BY4930	not applicable	1	Yeast_KO_collection	2	02052023_Yeast_KO_3Th_2p5ms_KO60_rep02	1	label free sample	NT=Trypsin	Orbitrap Astral
KO60	not applicable	not applicable	Saccharomyces cerevisiae	diploid cells	BY4931	not applicable	1	Yeast_KO_collection	3	02052023_Yeast_KO_3Th_2p5ms_KO60_rep03	1	label free sample	NT=Trypsin	Orbitrap Astral
KO61	not applicable	not applicable	Saccharomyces cerevisiae	diploid cells	BY4932	not applicable	1	Yeast_KO_collection	1	02052023_Yeast_KO_3Th_2p5ms_KO61_rep01	1	label free sample	NT=Trypsin	Orbitrap Astral
KO61	not applicable	not applicable	Saccharomyces cerevisiae	diploid cells	BY4933	not applicable	1	Yeast_KO_collection	2	02052023_Yeast_KO_3Th_2p5ms_KO61_rep02	1	label free sample	NT=Trypsin	Orbitrap Astral
KO61	not applicable	not applicable	Saccharomyces cerevisiae	diploid cells	BY4934	not applicable	1	Yeast_KO_collection	3	02052023_Yeast_KO_3Th_2p5ms_KO61_rep03	1	label free sample	NT=Trypsin	Orbitrap Astral
KO62	not applicable	not applicable	Saccharomyces cerevisiae	diploid cells	BY4935	not applicable	1	Yeast_KO_collection	1	02052023_Yeast_KO_3Th_2p5ms_KO62_rep01	1	label free sample	NT=Trypsin	Orbitrap Astral
KO62	not applicable	not applicable	Saccharomyces cerevisiae	diploid cells	BY4936	not applicable	1	Yeast_KO_collection	2	02052023_Yeast_KO_3Th_2p5ms_KO62_rep02	1	label free sample	NT=Trypsin	Orbitrap Astral
KO62	not applicable	not applicable	Saccharomyces cerevisiae	diploid cells	BY4937	not applicable	1	Yeast_KO_collection	3	02052023_Yeast_KO_3Th_2p5ms_KO62_rep03	1	label free sample	NT=Trypsin	Orbitrap Astral
KO63	not applicable	not applicable	Saccharomyces cerevisiae	diploid cells	BY4938	not applicable	1	Yeast_KO_collection	1	02052023_Yeast_KO_3Th_2p5ms_KO63_rep01	1	label free sample	NT=Trypsin	Orbitrap Astral
KO63	not applicable	not applicable	Saccharomyces cerevisiae	diploid cells	BY4939	not applicable	1	Yeast_KO_collection	2	02052023_Yeast_KO_3Th_2p5ms_KO63_rep02	1	label free sample	NT=Trypsin	Orbitrap Astral
KO63	not applicable	not applicable	Saccharomyces cerevisiae	diploid cells	BY4940	not applicable	1	Yeast_KO_collection	3	02052023_Yeast_KO_3Th_2p5ms_KO63_rep03	1	label free sample	NT=Trypsin	Orbitrap Astral
KO64	not applicable	not applicable	Saccharomyces cerevisiae	diploid cells	BY4941	not applicable	1	Yeast_KO_collection	1	02052023_Yeast_KO_3Th_2p5ms_KO64_rep01	1	label free sample	NT=Trypsin	Orbitrap Astral
KO64	not applicable	not applicable	Saccharomyces cerevisiae	diploid cells	BY4942	not applicable	1	Yeast_KO_collection	2	02052023_Yeast_KO_3Th_2p5ms_KO64_rep02	1	label free sample	NT=Trypsin	Orbitrap Astral
KO64	not applicable	not applicable	Saccharomyces cerevisiae	diploid cells	BY4943	not applicable	1	Yeast_KO_collection	3	02052023_Yeast_KO_3Th_2p5ms_KO64_rep03	1	label free sample	NT=Trypsin	Orbitrap Astral
KO65	not applicable	not applicable	Saccharomyces cerevisiae	diploid cells	BY4944	not applicable	1	Yeast_KO_collection	1	02052023_Yeast_KO_3Th_2p5ms_KO65_rep01	1	label free sample	NT=Trypsin	Orbitrap Astral
KO65	not applicable	not applicable	Saccharomyces cerevisiae	diploid cells	BY4945	not applicable	1	Yeast_KO_collection	2	02052023_Yeast_KO_3Th_2p5ms_KO65_rep02	1	label free sample	NT=Trypsin	Orbitrap Astral
KO65	not applicable	not applicable	Saccharomyces cerevisiae	diploid cells	BY4946	not applicable	1	Yeast_KO_collection	3	02052023_Yeast_KO_3Th_2p5ms_KO65_rep03	1	label free sample	NT=Trypsin	Orbitrap Astral
KO66	not applicable	not applicable	Saccharomyces cerevisiae	diploid cells	BY4947	not applicable	1	Yeast_KO_collection	1	02052023_Yeast_KO_3Th_2p5ms_KO66_rep01	1	label free sample	NT=Trypsin	Orbitrap Astral
KO66	not applicable	not applicable	Saccharomyces cerevisiae	diploid cells	BY4948	not applicable	1	Yeast_KO_collection	2	02052023_Yeast_KO_3Th_2p5ms_KO66_rep02	1	label free sample	NT=Trypsin	Orbitrap Astral
KO66	not applicable	not applicable	Saccharomyces cerevisiae	diploid cells	BY4949	not applicable	1	Yeast_KO_collection	3	02052023_Yeast_KO_3Th_2p5ms_KO66_rep03	1	label free sample	NT=Trypsin	Orbitrap Astral
KO67	not applicable	not applicable	Saccharomyces cerevisiae	diploid cells	BY4950	not applicable	1	Yeast_KO_collection	1	02052023_Yeast_KO_3Th_2p5ms_KO67_rep01	1	label free sample	NT=Trypsin	Orbitrap Astral
KO67	not applicable	not applicable	Saccharomyces cerevisiae	diploid cells	BY4951	not applicable	1	Yeast_KO_collection	2	02052023_Yeast_KO_3Th_2p5ms_KO67_rep02	1	label free sample	NT=Trypsin	Orbitrap Astral
KO67	not applicable	not applicable	Saccharomyces cerevisiae	diploid cells	BY4952	not applicable	1	Yeast_KO_collection	3	02052023_Yeast_KO_3Th_2p5ms_KO67_rep03	1	label free sample	NT=Trypsin	Orbitrap Astral
KO68	not applicable	not applicable	Saccharomyces cerevisiae	diploid cells	BY4953	not applicable	1	Yeast_KO_collection	1	02052023_Yeast_KO_3Th_2p5ms_KO68_rep01	1	label free sample	NT=Trypsin	Orbitrap Astral
KO68	not applicable	not applicable	Saccharomyces cerevisiae	diploid cells	BY4954	not applicable	1	Yeast_KO_collection	2	02052023_Yeast_KO_3Th_2p5ms_KO68_rep02	1	label free sample	NT=Trypsin	Orbitrap Astral
KO68	not applicable	not applicable	Saccharomyces cerevisiae	diploid cells	BY4955	not applicable	1	Yeast_KO_collection	3	02052023_Yeast_KO_3Th_2p5ms_KO68_rep03	1	label free sample	NT=Trypsin	Orbitrap Astral
KO69	not applicable	not applicable	Saccharomyces cerevisiae	diploid cells	BY4956	not applicable	1	Yeast_KO_collection	1	02052023_Yeast_KO_3Th_2p5ms_KO69_rep01	1	label free sample	NT=Trypsin	Orbitrap Astral
KO69	not applicable	not applicable	Saccharomyces cerevisiae	diploid cells	BY4957	not applicable	1	Yeast_KO_collection	2	02052023_Yeast_KO_3Th_2p5ms_KO69_rep02	1	label free sample	NT=Trypsin	Orbitrap Astral
KO69	not applicable	not applicable	Saccharomyces cerevisiae	diploid cells	BY4958	not applicable	1	Yeast_KO_collection	3	02052023_Yeast_KO_3Th_2p5ms_KO69_rep03	1	label free sample	NT=Trypsin	Orbitrap Astral
KO7	not applicable	not applicable	Saccharomyces cerevisiae	diploid cells	BY4959	not applicable	1	Yeast_KO_collection	1	02052023_Yeast_KO_3Th_2p5ms_KO7_rep01	1	label free sample	NT=Trypsin	Orbitrap Astral
KO7	not applicable	not applicable	Saccharomyces cerevisiae	diploid cells	BY4960	not applicable	1	Yeast_KO_collection	2	02052023_Yeast_KO_3Th_2p5ms_KO7_rep02	1	label free sample	NT=Trypsin	Orbitrap Astral
KO7	not applicable	not applicable	Saccharomyces cerevisiae	diploid cells	BY4961	not applicable	1	Yeast_KO_collection	3	02052023_Yeast_KO_3Th_2p5ms_KO7_rep03	1	label free sample	NT=Trypsin	Orbitrap Astral
KO70	not applicable	not applicable	Saccharomyces cerevisiae	diploid cells	BY4962	not applicable	1	Yeast_KO_collection	1	02052023_Yeast_KO_3Th_2p5ms_KO70_rep01	1	label free sample	NT=Trypsin	Orbitrap Astral
KO70	not applicable	not applicable	Saccharomyces cerevisiae	diploid cells	BY4963	not applicable	1	Yeast_KO_collection	2	02052023_Yeast_KO_3Th_2p5ms_KO70_rep02	1	label free sample	NT=Trypsin	Orbitrap Astral
KO70	not applicable	not applicable	Saccharomyces cerevisiae	diploid cells	BY4964	not applicable	1	Yeast_KO_collection	3	02052023_Yeast_KO_3Th_2p5ms_KO70_rep03	1	label free sample	NT=Trypsin	Orbitrap Astral
KO71	not applicable	not applicable	Saccharomyces cerevisiae	diploid cells	BY4965	not applicable	1	Yeast_KO_collection	1	02052023_Yeast_KO_3Th_2p5ms_KO71_rep01	1	label free sample	NT=Trypsin	Orbitrap Astral
KO71	not applicable	not applicable	Saccharomyces cerevisiae	diploid cells	BY4966	not applicable	1	Yeast_KO_collection	2	02052023_Yeast_KO_3Th_2p5ms_KO71_rep02	1	label free sample	NT=Trypsin	Orbitrap Astral
KO71	not applicable	not applicable	Saccharomyces cerevisiae	diploid cells	BY4967	not applicable	1	Yeast_KO_collection	3	02052023_Yeast_KO_3Th_2p5ms_KO71_rep03	1	label free sample	NT=Trypsin	Orbitrap Astral
KO71r	not applicable	not applicable	Saccharomyces cerevisiae	diploid cells	BY4968	not applicable	1	Yeast_KO_collection	1	02052023_Yeast_KO_3Th_2p5ms_KO71r_rep01	1	label free sample	NT=Trypsin	Orbitrap Astral
KO71r	not applicable	not applicable	Saccharomyces cerevisiae	diploid cells	BY4969	not applicable	1	Yeast_KO_collection	2	02052023_Yeast_KO_3Th_2p5ms_KO71r_rep02	1	label free sample	NT=Trypsin	Orbitrap Astral
KO71r	not applicable	not applicable	Saccharomyces cerevisiae	diploid cells	BY4970	not applicable	1	Yeast_KO_collection	3	02052023_Yeast_KO_3Th_2p5ms_KO71r_rep03	1	label free sample	NT=Trypsin	Orbitrap Astral
KO72	not applicable	not applicable	Saccharomyces cerevisiae	diploid cells	BY4971	not applicable	1	Yeast_KO_collection	1	02052023_Yeast_KO_3Th_2p5ms_KO72_rep01	1	label free sample	NT=Trypsin	Orbitrap Astral
KO72	not applicable	not applicable	Saccharomyces cerevisiae	diploid cells	BY4972	not applicable	1	Yeast_KO_collection	2	02052023_Yeast_KO_3Th_2p5ms_KO72_rep02	1	label free sample	NT=Trypsin	Orbitrap Astral
KO72	not applicable	not applicable	Saccharomyces cerevisiae	diploid cells	BY4973	not applicable	1	Yeast_KO_collection	3	02052023_Yeast_KO_3Th_2p5ms_KO72_rep03	1	label free sample	NT=Trypsin	Orbitrap Astral
KO73	not applicable	not applicable	Saccharomyces cerevisiae	diploid cells	BY4974	not applicable	1	Yeast_KO_collection	1	02052023_Yeast_KO_3Th_2p5ms_KO73_rep01	1	label free sample	NT=Trypsin	Orbitrap Astral
KO73	not applicable	not applicable	Saccharomyces cerevisiae	diploid cells	BY4975	not applicable	1	Yeast_KO_collection	2	02052023_Yeast_KO_3Th_2p5ms_KO73_rep02	1	label free sample	NT=Trypsin	Orbitrap Astral
KO73	not applicable	not applicable	Saccharomyces cerevisiae	diploid cells	BY4976	not applicable	1	Yeast_KO_collection	3	02052023_Yeast_KO_3Th_2p5ms_KO73_rep03	1	label free sample	NT=Trypsin	Orbitrap Astral
KO74	not applicable	not applicable	Saccharomyces cerevisiae	diploid cells	BY4977	not applicable	1	Yeast_KO_collection	1	02052023_Yeast_KO_3Th_2p5ms_KO74_rep01	1	label free sample	NT=Trypsin	Orbitrap Astral
KO74	not applicable	not applicable	Saccharomyces cerevisiae	diploid cells	BY4978	not applicable	1	Yeast_KO_collection	2	02052023_Yeast_KO_3Th_2p5ms_KO74_rep02	1	label free sample	NT=Trypsin	Orbitrap Astral
KO74	not applicable	not applicable	Saccharomyces cerevisiae	diploid cells	BY4979	not applicable	1	Yeast_KO_collection	3	02052023_Yeast_KO_3Th_2p5ms_KO74_rep03	1	label free sample	NT=Trypsin	Orbitrap Astral
KO75	not applicable	not applicable	Saccharomyces cerevisiae	diploid cells	BY4980	not applicable	1	Yeast_KO_collection	1	02052023_Yeast_KO_3Th_2p5ms_KO75_rep01	1	label free sample	NT=Trypsin	Orbitrap Astral
KO75	not applicable	not applicable	Saccharomyces cerevisiae	diploid cells	BY4981	not applicable	1	Yeast_KO_collection	2	02052023_Yeast_KO_3Th_2p5ms_KO75_rep02	1	label free sample	NT=Trypsin	Orbitrap Astral
KO75	not applicable	not applicable	Saccharomyces cerevisiae	diploid cells	BY4982	not applicable	1	Yeast_KO_collection	3	02052023_Yeast_KO_3Th_2p5ms_KO75_rep03	1	label free sample	NT=Trypsin	Orbitrap Astral
KO76	not applicable	not applicable	Saccharomyces cerevisiae	diploid cells	BY4983	not applicable	1	Yeast_KO_collection	1	02052023_Yeast_KO_3Th_2p5ms_KO76_rep01	1	label free sample	NT=Trypsin	Orbitrap Astral
KO76	not applicable	not applicable	Saccharomyces cerevisiae	diploid cells	BY4984	not applicable	1	Yeast_KO_collection	2	02052023_Yeast_KO_3Th_2p5ms_KO76_rep02	1	label free sample	NT=Trypsin	Orbitrap Astral
KO76	not applicable	not applicable	Saccharomyces cerevisiae	diploid cells	BY4985	not applicable	1	Yeast_KO_collection	3	02052023_Yeast_KO_3Th_2p5ms_KO76_rep03	1	label free sample	NT=Trypsin	Orbitrap Astral
KO77	not applicable	not applicable	Saccharomyces cerevisiae	diploid cells	BY4986	not applicable	1	Yeast_KO_collection	1	02052023_Yeast_KO_3Th_2p5ms_KO77_rep01	1	label free sample	NT=Trypsin	Orbitrap Astral
KO77	not applicable	not applicable	Saccharomyces cerevisiae	diploid cells	BY4987	not applicable	1	Yeast_KO_collection	2	02052023_Yeast_KO_3Th_2p5ms_KO77_rep02	1	label free sample	NT=Trypsin	Orbitrap Astral
KO77	not applicable	not applicable	Saccharomyces cerevisiae	diploid cells	BY4988	not applicable	1	Yeast_KO_collection	3	02052023_Yeast_KO_3Th_2p5ms_KO77_rep03	1	label free sample	NT=Trypsin	Orbitrap Astral
KO78	not applicable	not applicable	Saccharomyces cerevisiae	diploid cells	BY4989	not applicable	1	Yeast_KO_collection	1	02052023_Yeast_KO_3Th_2p5ms_KO78_rep01	1	label free sample	NT=Trypsin	Orbitrap Astral
KO78	not applicable	not applicable	Saccharomyces cerevisiae	diploid cells	BY4990	not applicable	1	Yeast_KO_collection	2	02052023_Yeast_KO_3Th_2p5ms_KO78_rep02	1	label free sample	NT=Trypsin	Orbitrap Astral
KO78	not applicable	not applicable	Saccharomyces cerevisiae	diploid cells	BY4991	not applicable	1	Yeast_KO_collection	3	02052023_Yeast_KO_3Th_2p5ms_KO78_rep03	1	label free sample	NT=Trypsin	Orbitrap Astral
KO79	not applicable	not applicable	Saccharomyces cerevisiae	diploid cells	BY4992	not applicable	1	Yeast_KO_collection	1	02052023_Yeast_KO_3Th_2p5ms_KO79_rep01	1	label free sample	NT=Trypsin	Orbitrap Astral
KO79	not applicable	not applicable	Saccharomyces cerevisiae	diploid cells	BY4993	not applicable	1	Yeast_KO_collection	2	02052023_Yeast_KO_3Th_2p5ms_KO79_rep02	1	label free sample	NT=Trypsin	Orbitrap Astral
KO79	not applicable	not applicable	Saccharomyces cerevisiae	diploid cells	BY4994	not applicable	1	Yeast_KO_collection	3	02052023_Yeast_KO_3Th_2p5ms_KO79_rep03	1	label free sample	NT=Trypsin	Orbitrap Astral
KO8	not applicable	not applicable	Saccharomyces cerevisiae	diploid cells	BY4995	not applicable	1	Yeast_KO_collection	1	02052023_Yeast_KO_3Th_2p5ms_KO8_rep01	1	label free sample	NT=Trypsin	Orbitrap Astral
KO8	not applicable	not applicable	Saccharomyces cerevisiae	diploid cells	BY4996	not applicable	1	Yeast_KO_collection	2	02052023_Yeast_KO_3Th_2p5ms_KO8_rep02	1	label free sample	NT=Trypsin	Orbitrap Astral
KO8	not applicable	not applicable	Saccharomyces cerevisiae	diploid cells	BY4997	not applicable	1	Yeast_KO_collection	3	02052023_Yeast_KO_3Th_2p5ms_KO8_rep03	1	label free sample	NT=Trypsin	Orbitrap Astral
KO80	not applicable	not applicable	Saccharomyces cerevisiae	diploid cells	BY4998	not applicable	1	Yeast_KO_collection	1	02052023_Yeast_KO_3Th_2p5ms_KO80_rep01	1	label free sample	NT=Trypsin	Orbitrap Astral
KO80	not applicable	not applicable	Saccharomyces cerevisiae	diploid cells	BY4999	not applicable	1	Yeast_KO_collection	2	02052023_Yeast_KO_3Th_2p5ms_KO80_rep02	1	label free sample	NT=Trypsin	Orbitrap Astral
KO80	not applicable	not applicable	Saccharomyces cerevisiae	diploid cells	BY5000	not applicable	1	Yeast_KO_collection	3	02052023_Yeast_KO_3Th_2p5ms_KO80_rep03	1	label free sample	NT=Trypsin	Orbitrap Astral
KO81	not applicable	not applicable	Saccharomyces cerevisiae	diploid cells	BY5001	not applicable	1	Yeast_KO_collection	1	02052023_Yeast_KO_3Th_2p5ms_KO81_rep01	1	label free sample	NT=Trypsin	Orbitrap Astral
KO81	not applicable	not applicable	Saccharomyces cerevisiae	diploid cells	BY5002	not applicable	1	Yeast_KO_collection	2	02052023_Yeast_KO_3Th_2p5ms_KO81_rep02	1	label free sample	NT=Trypsin	Orbitrap Astral
KO81	not applicable	not applicable	Saccharomyces cerevisiae	diploid cells	BY5003	not applicable	1	Yeast_KO_collection	3	02052023_Yeast_KO_3Th_2p5ms_KO81_rep03	1	label free sample	NT=Trypsin	Orbitrap Astral
KO82	not applicable	not applicable	Saccharomyces cerevisiae	diploid cells	BY5004	not applicable	1	Yeast_KO_collection	1	02052023_Yeast_KO_3Th_2p5ms_KO82_rep01	1	label free sample	NT=Trypsin	Orbitrap Astral
KO82	not applicable	not applicable	Saccharomyces cerevisiae	diploid cells	BY5005	not applicable	1	Yeast_KO_collection	2	02052023_Yeast_KO_3Th_2p5ms_KO82_rep02	1	label free sample	NT=Trypsin	Orbitrap Astral
KO82	not applicable	not applicable	Saccharomyces cerevisiae	diploid cells	BY5006	not applicable	1	Yeast_KO_collection	3	02052023_Yeast_KO_3Th_2p5ms_KO82_rep03	1	label free sample	NT=Trypsin	Orbitrap Astral
KO83	not applicable	not applicable	Saccharomyces cerevisiae	diploid cells	BY5007	not applicable	1	Yeast_KO_collection	1	02052023_Yeast_KO_3Th_2p5ms_KO83_rep01	1	label free sample	NT=Trypsin	Orbitrap Astral
KO83	not applicable	not applicable	Saccharomyces cerevisiae	diploid cells	BY5008	not applicable	1	Yeast_KO_collection	2	02052023_Yeast_KO_3Th_2p5ms_KO83_rep02	1	label free sample	NT=Trypsin	Orbitrap Astral
KO83	not applicable	not applicable	Saccharomyces cerevisiae	diploid cells	BY5009	not applicable	1	Yeast_KO_collection	3	02052023_Yeast_KO_3Th_2p5ms_KO83_rep03	1	label free sample	NT=Trypsin	Orbitrap Astral
KO84	not applicable	not applicable	Saccharomyces cerevisiae	diploid cells	BY5010	not applicable	1	Yeast_KO_collection	1	02052023_Yeast_KO_3Th_2p5ms_KO84_rep01	1	label free sample	NT=Trypsin	Orbitrap Astral
KO84	not applicable	not applicable	Saccharomyces cerevisiae	diploid cells	BY5011	not applicable	1	Yeast_KO_collection	2	02052023_Yeast_KO_3Th_2p5ms_KO84_rep02	1	label free sample	NT=Trypsin	Orbitrap Astral
KO84	not applicable	not applicable	Saccharomyces cerevisiae	diploid cells	BY5012	not applicable	1	Yeast_KO_collection	3	02052023_Yeast_KO_3Th_2p5ms_KO84_rep03	1	label free sample	NT=Trypsin	Orbitrap Astral
KO85	not applicable	not applicable	Saccharomyces cerevisiae	diploid cells	BY5013	not applicable	1	Yeast_KO_collection	1	02052023_Yeast_KO_3Th_2p5ms_KO85_rep01	1	label free sample	NT=Trypsin	Orbitrap Astral
KO85	not applicable	not applicable	Saccharomyces cerevisiae	diploid cells	BY5014	not applicable	1	Yeast_KO_collection	2	02052023_Yeast_KO_3Th_2p5ms_KO85_rep02	1	label free sample	NT=Trypsin	Orbitrap Astral
KO85	not applicable	not applicable	Saccharomyces cerevisiae	diploid cells	BY5015	not applicable	1	Yeast_KO_collection	3	02052023_Yeast_KO_3Th_2p5ms_KO85_rep03	1	label free sample	NT=Trypsin	Orbitrap Astral
KO86	not applicable	not applicable	Saccharomyces cerevisiae	diploid cells	BY5016	not applicable	1	Yeast_KO_collection	1	02052023_Yeast_KO_3Th_2p5ms_KO86_rep01	1	label free sample	NT=Trypsin	Orbitrap Astral
KO86	not applicable	not applicable	Saccharomyces cerevisiae	diploid cells	BY5017	not applicable	1	Yeast_KO_collection	2	02052023_Yeast_KO_3Th_2p5ms_KO86_rep02	1	label free sample	NT=Trypsin	Orbitrap Astral
KO86	not applicable	not applicable	Saccharomyces cerevisiae	diploid cells	BY5018	not applicable	1	Yeast_KO_collection	3	02052023_Yeast_KO_3Th_2p5ms_KO86_rep03	1	label free sample	NT=Trypsin	Orbitrap Astral
KO87	not applicable	not applicable	Saccharomyces cerevisiae	diploid cells	BY5019	not applicable	1	Yeast_KO_collection	1	02052023_Yeast_KO_3Th_2p5ms_KO87_rep01	1	label free sample	NT=Trypsin	Orbitrap Astral
KO87	not applicable	not applicable	Saccharomyces cerevisiae	diploid cells	BY5020	not applicable	1	Yeast_KO_collection	2	02052023_Yeast_KO_3Th_2p5ms_KO87_rep02	1	label free sample	NT=Trypsin	Orbitrap Astral
KO87	not applicable	not applicable	Saccharomyces cerevisiae	diploid cells	BY5021	not applicable	1	Yeast_KO_collection	3	02052023_Yeast_KO_3Th_2p5ms_KO87_rep03	1	label free sample	NT=Trypsin	Orbitrap Astral
KO88	not applicable	not applicable	Saccharomyces cerevisiae	diploid cells	BY5022	not applicable	1	Yeast_KO_collection	1	02052023_Yeast_KO_3Th_2p5ms_KO88_rep01	1	label free sample	NT=Trypsin	Orbitrap Astral
KO88	not applicable	not applicable	Saccharomyces cerevisiae	diploid cells	BY5023	not applicable	1	Yeast_KO_collection	2	02052023_Yeast_KO_3Th_2p5ms_KO88_rep02	1	label free sample	NT=Trypsin	Orbitrap Astral
KO88	not applicable	not applicable	Saccharomyces cerevisiae	diploid cells	BY5024	not applicable	1	Yeast_KO_collection	3	02052023_Yeast_KO_3Th_2p5ms_KO88_rep03	1	label free sample	NT=Trypsin	Orbitrap Astral
KO89	not applicable	not applicable	Saccharomyces cerevisiae	diploid cells	BY5025	not applicable	1	Yeast_KO_collection	1	02052023_Yeast_KO_3Th_2p5ms_KO89_rep01	1	label free sample	NT=Trypsin	Orbitrap Astral
KO89	not applicable	not applicable	Saccharomyces cerevisiae	diploid cells	BY5026	not applicable	1	Yeast_KO_collection	2	02052023_Yeast_KO_3Th_2p5ms_KO89_rep02	1	label free sample	NT=Trypsin	Orbitrap Astral
KO89	not applicable	not applicable	Saccharomyces cerevisiae	diploid cells	BY5027	not applicable	1	Yeast_KO_collection	3	02052023_Yeast_KO_3Th_2p5ms_KO89_rep03	1	label free sample	NT=Trypsin	Orbitrap Astral
KO9	not applicable	not applicable	Saccharomyces cerevisiae	diploid cells	BY5028	not applicable	1	Yeast_KO_collection	1	02052023_Yeast_KO_3Th_2p5ms_KO9_rep01	1	label free sample	NT=Trypsin	Orbitrap Astral
KO9	not applicable	not applicable	Saccharomyces cerevisiae	diploid cells	BY5029	not applicable	1	Yeast_KO_collection	2	02052023_Yeast_KO_3Th_2p5ms_KO9_rep02	1	label free sample	NT=Trypsin	Orbitrap Astral
KO9	not applicable	not applicable	Saccharomyces cerevisiae	diploid cells	BY5030	not applicable	1	Yeast_KO_collection	3	02052023_Yeast_KO_3Th_2p5ms_KO9_rep03	1	label free sample	NT=Trypsin	Orbitrap Astral
KO90	not applicable	not applicable	Saccharomyces cerevisiae	diploid cells	BY5031	not applicable	1	Yeast_KO_collection	1	02052023_Yeast_KO_3Th_2p5ms_KO90_rep01	1	label free sample	NT=Trypsin	Orbitrap Astral
KO90	not applicable	not applicable	Saccharomyces cerevisiae	diploid cells	BY5032	not applicable	1	Yeast_KO_collection	2	02052023_Yeast_KO_3Th_2p5ms_KO90_rep02	1	label free sample	NT=Trypsin	Orbitrap Astral
KO90	not applicable	not applicable	Saccharomyces cerevisiae	diploid cells	BY5033	not applicable	1	Yeast_KO_collection	3	02052023_Yeast_KO_3Th_2p5ms_KO90_rep03	1	label free sample	NT=Trypsin	Orbitrap Astral
KO91	not applicable	not applicable	Saccharomyces cerevisiae	diploid cells	BY5034	not applicable	1	Yeast_KO_collection	1	02052023_Yeast_KO_3Th_2p5ms_KO91_rep01	1	label free sample	NT=Trypsin	Orbitrap Astral
KO91	not applicable	not applicable	Saccharomyces cerevisiae	diploid cells	BY5035	not applicable	1	Yeast_KO_collection	2	02052023_Yeast_KO_3Th_2p5ms_KO91_rep02	1	label free sample	NT=Trypsin	Orbitrap Astral
KO91	not applicable	not applicable	Saccharomyces cerevisiae	diploid cells	BY5036	not applicable	1	Yeast_KO_collection	3	02052023_Yeast_KO_3Th_2p5ms_KO91_rep03	1	label free sample	NT=Trypsin	Orbitrap Astral
KO92	not applicable	not applicable	Saccharomyces cerevisiae	diploid cells	BY5037	not applicable	1	Yeast_KO_collection	1	02052023_Yeast_KO_3Th_2p5ms_KO92_rep01	1	label free sample	NT=Trypsin	Orbitrap Astral
KO92	not applicable	not applicable	Saccharomyces cerevisiae	diploid cells	BY5038	not applicable	1	Yeast_KO_collection	2	02052023_Yeast_KO_3Th_2p5ms_KO92_rep02	1	label free sample	NT=Trypsin	Orbitrap Astral
KO92	not applicable	not applicable	Saccharomyces cerevisiae	diploid cells	BY5039	not applicable	1	Yeast_KO_collection	3	02052023_Yeast_KO_3Th_2p5ms_KO92_rep03	1	label free sample	NT=Trypsin	Orbitrap Astral
KO93	not applicable	not applicable	Saccharomyces cerevisiae	diploid cells	BY5040	not applicable	1	Yeast_KO_collection	1	02052023_Yeast_KO_3Th_2p5ms_KO93_rep01	1	label free sample	NT=Trypsin	Orbitrap Astral
KO93	not applicable	not applicable	Saccharomyces cerevisiae	diploid cells	BY5041	not applicable	1	Yeast_KO_collection	2	02052023_Yeast_KO_3Th_2p5ms_KO93_rep02	1	label free sample	NT=Trypsin	Orbitrap Astral
KO93	not applicable	not applicable	Saccharomyces cerevisiae	diploid cells	BY5042	not applicable	1	Yeast_KO_collection	3	02052023_Yeast_KO_3Th_2p5ms_KO93_rep03	1	label free sample	NT=Trypsin	Orbitrap Astral
KO94	not applicable	not applicable	Saccharomyces cerevisiae	diploid cells	BY5043	not applicable	1	Yeast_KO_collection	1	02052023_Yeast_KO_3Th_2p5ms_KO94_rep01	1	label free sample	NT=Trypsin	Orbitrap Astral
KO94	not applicable	not applicable	Saccharomyces cerevisiae	diploid cells	BY5044	not applicable	1	Yeast_KO_collection	2	02052023_Yeast_KO_3Th_2p5ms_KO94_rep02	1	label free sample	NT=Trypsin	Orbitrap Astral
KO94	not applicable	not applicable	Saccharomyces cerevisiae	diploid cells	BY5045	not applicable	1	Yeast_KO_collection	3	02052023_Yeast_KO_3Th_2p5ms_KO94_rep03	1	label free sample	NT=Trypsin	Orbitrap Astral
KO95	not applicable	not applicable	Saccharomyces cerevisiae	diploid cells	BY5046	not applicable	1	Yeast_KO_collection	1	02052023_Yeast_KO_3Th_2p5ms_KO95_rep01	1	label free sample	NT=Trypsin	Orbitrap Astral
KO95	not applicable	not applicable	Saccharomyces cerevisiae	diploid cells	BY5047	not applicable	1	Yeast_KO_collection	2	02052023_Yeast_KO_3Th_2p5ms_KO95_rep02	1	label free sample	NT=Trypsin	Orbitrap Astral
KO95	not applicable	not applicable	Saccharomyces cerevisiae	diploid cells	BY5048	not applicable	1	Yeast_KO_collection	3	02052023_Yeast_KO_3Th_2p5ms_KO95_rep03	1	label free sample	NT=Trypsin	Orbitrap Astral
KO96	not applicable	not applicable	Saccharomyces cerevisiae	diploid cells	BY5049	not applicable	1	Yeast_KO_collection	1	02052023_Yeast_KO_3Th_2p5ms_KO96_rep01	1	label free sample	NT=Trypsin	Orbitrap Astral
KO96	not applicable	not applicable	Saccharomyces cerevisiae	diploid cells	BY5050	not applicable	1	Yeast_KO_collection	2	02052023_Yeast_KO_3Th_2p5ms_KO96_rep02	1	label free sample	NT=Trypsin	Orbitrap Astral
KO96	not applicable	not applicable	Saccharomyces cerevisiae	diploid cells	BY5051	not applicable	1	Yeast_KO_collection	3	02052023_Yeast_KO_3Th_2p5ms_KO96_rep03	1	label free sample	NT=Trypsin	Orbitrap Astral
KO97	not applicable	not applicable	Saccharomyces cerevisiae	diploid cells	BY5052	not applicable	1	Yeast_KO_collection	1	02052023_Yeast_KO_3Th_2p5ms_KO97_rep01	1	label free sample	NT=Trypsin	Orbitrap Astral
KO97	not applicable	not applicable	Saccharomyces cerevisiae	diploid cells	BY5053	not applicable	1	Yeast_KO_collection	2	02052023_Yeast_KO_3Th_2p5ms_KO97_rep02	1	label free sample	NT=Trypsin	Orbitrap Astral
KO97	not applicable	not applicable	Saccharomyces cerevisiae	diploid cells	BY5054	not applicable	1	Yeast_KO_collection	3	02052023_Yeast_KO_3Th_2p5ms_KO97_rep03	1	label free sample	NT=Trypsin	Orbitrap Astral
KO98	not applicable	not applicable	Saccharomyces cerevisiae	diploid cells	BY5055	not applicable	1	Yeast_KO_collection	1	02052023_Yeast_KO_3Th_2p5ms_KO98_rep01	1	label free sample	NT=Trypsin	Orbitrap Astral
KO98	not applicable	not applicable	Saccharomyces cerevisiae	diploid cells	BY5056	not applicable	1	Yeast_KO_collection	2	02052023_Yeast_KO_3Th_2p5ms_KO98_rep02	1	label free sample	NT=Trypsin	Orbitrap Astral
KO98	not applicable	not applicable	Saccharomyces cerevisiae	diploid cells	BY5057	not applicable	1	Yeast_KO_collection	3	02052023_Yeast_KO_3Th_2p5ms_KO98_rep03	1	label free sample	NT=Trypsin	Orbitrap Astral
KO99	not applicable	not applicable	Saccharomyces cerevisiae	diploid cells	BY5058	not applicable	1	Yeast_KO_collection	1	02052023_Yeast_KO_3Th_2p5ms_KO99_rep01	1	label free sample	NT=Trypsin	Orbitrap Astral
KO99	not applicable	not applicable	Saccharomyces cerevisiae	diploid cells	BY5059	not applicable	1	Yeast_KO_collection	2	02052023_Yeast_KO_3Th_2p5ms_KO99_rep02	1	label free sample	NT=Trypsin	Orbitrap Astral
KO99	not applicable	not applicable	Saccharomyces cerevisiae	diploid cells	BY5060	not applicable	1	Yeast_KO_collection	3	02052023_Yeast_KO_3Th_2p5ms_KO99_rep03	1	label free sample	NT=Trypsin	Orbitrap Astral
WTr	not applicable	not applicable	Saccharomyces cerevisiae	diploid cells	BY5061	not applicable	1	Yeast_KO_collection	1	02052023_Yeast_KO_3Th_2p5ms_WTr_rep01_20230504085759	1	label free sample	NT=Trypsin	Orbitrap Astral
WTr	not applicable	not applicable	Saccharomyces cerevisiae	diploid cells	BY5062	not applicable	1	Yeast_KO_collection	2	02052023_Yeast_KO_3Th_2p5ms_WTr_rep02_20230504090710	1	label free sample	NT=Trypsin	Orbitrap Astral
WTr	not applicable	not applicable	Saccharomyces cerevisiae	diploid cells	BY5063	not applicable	1	Yeast_KO_collection	3	02052023_Yeast_KO_3Th_2p5ms_WTr_rep03_20230504091619	1	label free sample	NT=Trypsin	Orbitrap Astral
Wtu	not applicable	not applicable	Saccharomyces cerevisiae	diploid cells	BY5064	not applicable	1	Yeast_KO_collection	1	02052023_Yeast_KO_3Th_2p5ms_WTu_rep01_20230504093428	1	label free sample	NT=Trypsin	Orbitrap Astral
Wtu	not applicable	not applicable	Saccharomyces cerevisiae	diploid cells	BY5065	not applicable	1	Yeast_KO_collection	2	02052023_Yeast_KO_3Th_2p5ms_WTu_rep02_20230504094339	1	label free sample	NT=Trypsin	Orbitrap Astral
Wtu	not applicable	not applicable	Saccharomyces cerevisiae	diploid cells	BY5066	not applicable	1	Yeast_KO_collection	3	02052023_Yeast_KO_3Th_2p5ms_WTu_rep03_20230504095250	1	label free sample	NT=Trypsin	Orbitrap Astral
200ng_CPR_HEK_180SPD_22_rep1_Frac01	not applicable	not applicable	homo sapiens	not applicable	HEK293	not applicable	1	HEK293_F23	1	OLEP07_200ng_CPR_HEK_180SPD_22_rep1_Frac01	1	label free sample	NT=Trypsin	Orbitrap Astral
200ng_CPR_HEK_180SPD_22_rep1_Frac02	not applicable	not applicable	homo sapiens	not applicable	HEK293	not applicable	1	HEK293_F23	1	OLEP07_200ng_CPR_HEK_180SPD_22_rep1_Frac02	2	label free sample	NT=Trypsin	Orbitrap Astral
200ng_CPR_HEK_180SPD_22_rep1_Frac03	not applicable	not applicable	homo sapiens	not applicable	HEK293	not applicable	1	HEK293_F23	1	OLEP07_200ng_CPR_HEK_180SPD_22_rep1_Frac03	3	label free sample	NT=Trypsin	Orbitrap Astral
200ng_CPR_HEK_180SPD_22_rep1_Frac04	not applicable	not applicable	homo sapiens	not applicable	HEK293	not applicable	1	HEK293_F23	1	OLEP07_200ng_CPR_HEK_180SPD_22_rep1_Frac04	4	label free sample	NT=Trypsin	Orbitrap Astral
200ng_CPR_HEK_180SPD_22_rep1_Frac05	not applicable	not applicable	homo sapiens	not applicable	HEK293	not applicable	1	HEK293_F23	1	OLEP07_200ng_CPR_HEK_180SPD_22_rep1_Frac05	5	label free sample	NT=Trypsin	Orbitrap Astral
200ng_CPR_HEK_180SPD_22_rep1_Frac06	not applicable	not applicable	homo sapiens	not applicable	HEK293	not applicable	1	HEK293_F23	1	OLEP07_200ng_CPR_HEK_180SPD_22_rep1_Frac06	6	label free sample	NT=Trypsin	Orbitrap Astral
200ng_CPR_HEK_180SPD_22_rep1_Frac07	not applicable	not applicable	homo sapiens	not applicable	HEK293	not applicable	1	HEK293_F23	1	OLEP07_200ng_CPR_HEK_180SPD_22_rep1_Frac07	7	label free sample	NT=Trypsin	Orbitrap Astral
200ng_CPR_HEK_180SPD_22_rep1_Frac08	not applicable	not applicable	homo sapiens	not applicable	HEK293	not applicable	1	HEK293_F23	1	OLEP07_200ng_CPR_HEK_180SPD_22_rep1_Frac08	8	label free sample	NT=Trypsin	Orbitrap Astral
200ng_CPR_HEK_180SPD_22_rep1_Frac09	not applicable	not applicable	homo sapiens	not applicable	HEK293	not applicable	1	HEK293_F23	1	OLEP07_200ng_CPR_HEK_180SPD_22_rep1_Frac09	9	label free sample	NT=Trypsin	Orbitrap Astral
200ng_CPR_HEK_180SPD_22_rep1_Frac10	not applicable	not applicable	homo sapiens	not applicable	HEK293	not applicable	1	HEK293_F23	1	OLEP07_200ng_CPR_HEK_180SPD_22_rep1_Frac10	10	label free sample	NT=Trypsin	Orbitrap Astral
200ng_CPR_HEK_180SPD_22_rep1_Frac11	not applicable	not applicable	homo sapiens	not applicable	HEK293	not applicable	1	HEK293_F23	1	OLEP07_200ng_CPR_HEK_180SPD_22_rep1_Frac11	11	label free sample	NT=Trypsin	Orbitrap Astral
200ng_CPR_HEK_180SPD_22_rep1_Frac12	not applicable	not applicable	homo sapiens	not applicable	HEK293	not applicable	1	HEK293_F23	1	OLEP07_200ng_CPR_HEK_180SPD_22_rep1_Frac12	12	label free sample	NT=Trypsin	Orbitrap Astral
200ng_CPR_HEK_180SPD_22_rep1_Frac13	not applicable	not applicable	homo sapiens	not applicable	HEK293	not applicable	1	HEK293_F23	1	OLEP07_200ng_CPR_HEK_180SPD_22_rep1_Frac13	13	label free sample	NT=Trypsin	Orbitrap Astral
200ng_CPR_HEK_180SPD_22_rep1_Frac14	not applicable	not applicable	homo sapiens	not applicable	HEK293	not applicable	1	HEK293_F23	1	OLEP07_200ng_CPR_HEK_180SPD_22_rep1_Frac14	14	label free sample	NT=Trypsin	Orbitrap Astral
200ng_CPR_HEK_180SPD_22_rep1_Frac15	not applicable	not applicable	homo sapiens	not applicable	HEK293	not applicable	1	HEK293_F23	1	OLEP07_200ng_CPR_HEK_180SPD_22_rep1_Frac15	15	label free sample	NT=Trypsin	Orbitrap Astral
200ng_CPR_HEK_180SPD_22_rep1_Frac16	not applicable	not applicable	homo sapiens	not applicable	HEK293	not applicable	1	HEK293_F23	1	OLEP07_200ng_CPR_HEK_180SPD_22_rep1_Frac16	16	label free sample	NT=Trypsin	Orbitrap Astral
200ng_CPR_HEK_180SPD_22_rep1_Frac17	not applicable	not applicable	homo sapiens	not applicable	HEK293	not applicable	1	HEK293_F23	1	OLEP07_200ng_CPR_HEK_180SPD_22_rep1_Frac17	17	label free sample	NT=Trypsin	Orbitrap Astral
200ng_CPR_HEK_180SPD_22_rep1_Frac18	not applicable	not applicable	homo sapiens	not applicable	HEK293	not applicable	1	HEK293_F23	1	OLEP07_200ng_CPR_HEK_180SPD_22_rep1_Frac18	18	label free sample	NT=Trypsin	Orbitrap Astral
200ng_CPR_HEK_180SPD_22_rep1_Frac19	not applicable	not applicable	homo sapiens	not applicable	HEK293	not applicable	1	HEK293_F23	1	OLEP07_200ng_CPR_HEK_180SPD_22_rep1_Frac19	19	label free sample	NT=Trypsin	Orbitrap Astral
200ng_CPR_HEK_180SPD_22_rep1_Frac20	not applicable	not applicable	homo sapiens	not applicable	HEK293	not applicable	1	HEK293_F23	1	OLEP07_200ng_CPR_HEK_180SPD_22_rep1_Frac20	20	label free sample	NT=Trypsin	Orbitrap Astral
200ng_CPR_HEK_180SPD_22_rep1_Frac21	not applicable	not applicable	homo sapiens	not applicable	HEK293	not applicable	1	HEK293_F23	1	OLEP07_200ng_CPR_HEK_180SPD_22_rep1_Frac21	21	label free sample	NT=Trypsin	Orbitrap Astral
200ng_CPR_HEK_180SPD_22_rep1_Frac22	not applicable	not applicable	homo sapiens	not applicable	HEK293	not applicable	1	HEK293_F23	1	OLEP07_200ng_CPR_HEK_180SPD_22_rep1_Frac22	22	label free sample	NT=Trypsin	Orbitrap Astral
200ng_CPR_HEK_180SPD_22_rep1_Frac23	not applicable	not applicable	homo sapiens	not applicable	HEK293	not applicable	1	HEK293_F23	1	OLEP07_200ng_CPR_HEK_180SPD_frac_24_rep1_Frac23	23	label free sample	NT=Trypsin	Orbitrap Astral
200ng_CPR_HEK_180SPD_22_rep2_Frac01	not applicable	not applicable	homo sapiens	not applicable	HEK293	not applicable	1	HEK293_F23	2	OLEP07_200ng_CPR_HEK_180SPD_22_rep2_Frac01	1	label free sample	NT=Trypsin	Orbitrap Astral
200ng_CPR_HEK_180SPD_22_rep2_Frac02	not applicable	not applicable	homo sapiens	not applicable	HEK293	not applicable	1	HEK293_F23	2	OLEP07_200ng_CPR_HEK_180SPD_22_rep2_Frac02	2	label free sample	NT=Trypsin	Orbitrap Astral
200ng_CPR_HEK_180SPD_22_rep2_Frac03	not applicable	not applicable	homo sapiens	not applicable	HEK293	not applicable	1	HEK293_F23	2	OLEP07_200ng_CPR_HEK_180SPD_22_rep2_Frac03	3	label free sample	NT=Trypsin	Orbitrap Astral
200ng_CPR_HEK_180SPD_22_rep2_Frac04	not applicable	not applicable	homo sapiens	not applicable	HEK293	not applicable	1	HEK293_F23	2	OLEP07_200ng_CPR_HEK_180SPD_22_rep2_Frac04	4	label free sample	NT=Trypsin	Orbitrap Astral
200ng_CPR_HEK_180SPD_22_rep2_Frac05	not applicable	not applicable	homo sapiens	not applicable	HEK293	not applicable	1	HEK293_F23	2	OLEP07_200ng_CPR_HEK_180SPD_22_rep2_Frac05	5	label free sample	NT=Trypsin	Orbitrap Astral
200ng_CPR_HEK_180SPD_22_rep2_Frac06	not applicable	not applicable	homo sapiens	not applicable	HEK293	not applicable	1	HEK293_F23	2	OLEP07_200ng_CPR_HEK_180SPD_22_rep2_Frac06	6	label free sample	NT=Trypsin	Orbitrap Astral
200ng_CPR_HEK_180SPD_22_rep2_Frac07	not applicable	not applicable	homo sapiens	not applicable	HEK293	not applicable	1	HEK293_F23	2	OLEP07_200ng_CPR_HEK_180SPD_22_rep2_Frac07	7	label free sample	NT=Trypsin	Orbitrap Astral
200ng_CPR_HEK_180SPD_22_rep2_Frac08	not applicable	not applicable	homo sapiens	not applicable	HEK293	not applicable	1	HEK293_F23	2	OLEP07_200ng_CPR_HEK_180SPD_22_rep2_Frac08	8	label free sample	NT=Trypsin	Orbitrap Astral
200ng_CPR_HEK_180SPD_22_rep2_Frac09	not applicable	not applicable	homo sapiens	not applicable	HEK293	not applicable	1	HEK293_F23	2	OLEP07_200ng_CPR_HEK_180SPD_22_rep2_Frac09	9	label free sample	NT=Trypsin	Orbitrap Astral
200ng_CPR_HEK_180SPD_22_rep2_Frac10	not applicable	not applicable	homo sapiens	not applicable	HEK293	not applicable	1	HEK293_F23	2	OLEP07_200ng_CPR_HEK_180SPD_22_rep2_Frac10	10	label free sample	NT=Trypsin	Orbitrap Astral
200ng_CPR_HEK_180SPD_22_rep2_Frac11	not applicable	not applicable	homo sapiens	not applicable	HEK293	not applicable	1	HEK293_F23	2	OLEP07_200ng_CPR_HEK_180SPD_22_rep2_Frac11	11	label free sample	NT=Trypsin	Orbitrap Astral
200ng_CPR_HEK_180SPD_22_rep2_Frac12	not applicable	not applicable	homo sapiens	not applicable	HEK293	not applicable	1	HEK293_F23	2	OLEP07_200ng_CPR_HEK_180SPD_22_rep2_Frac12	12	label free sample	NT=Trypsin	Orbitrap Astral
200ng_CPR_HEK_180SPD_22_rep2_Frac13	not applicable	not applicable	homo sapiens	not applicable	HEK293	not applicable	1	HEK293_F23	2	OLEP07_200ng_CPR_HEK_180SPD_22_rep2_Frac13	13	label free sample	NT=Trypsin	Orbitrap Astral
200ng_CPR_HEK_180SPD_22_rep2_Frac14	not applicable	not applicable	homo sapiens	not applicable	HEK293	not applicable	1	HEK293_F23	2	OLEP07_200ng_CPR_HEK_180SPD_22_rep2_Frac14	14	label free sample	NT=Trypsin	Orbitrap Astral
200ng_CPR_HEK_180SPD_22_rep2_Frac15	not applicable	not applicable	homo sapiens	not applicable	HEK293	not applicable	1	HEK293_F23	2	OLEP07_200ng_CPR_HEK_180SPD_22_rep2_Frac15	15	label free sample	NT=Trypsin	Orbitrap Astral
200ng_CPR_HEK_180SPD_22_rep2_Frac16	not applicable	not applicable	homo sapiens	not applicable	HEK293	not applicable	1	HEK293_F23	2	OLEP07_200ng_CPR_HEK_180SPD_22_rep2_Frac16	16	label free sample	NT=Trypsin	Orbitrap Astral
200ng_CPR_HEK_180SPD_22_rep2_Frac17	not applicable	not applicable	homo sapiens	not applicable	HEK293	not applicable	1	HEK293_F23	2	OLEP07_200ng_CPR_HEK_180SPD_22_rep2_Frac17	17	label free sample	NT=Trypsin	Orbitrap Astral
200ng_CPR_HEK_180SPD_22_rep2_Frac18	not applicable	not applicable	homo sapiens	not applicable	HEK293	not applicable	1	HEK293_F23	2	OLEP07_200ng_CPR_HEK_180SPD_22_rep2_Frac18	18	label free sample	NT=Trypsin	Orbitrap Astral
200ng_CPR_HEK_180SPD_22_rep2_Frac19	not applicable	not applicable	homo sapiens	not applicable	HEK293	not applicable	1	HEK293_F23	2	OLEP07_200ng_CPR_HEK_180SPD_22_rep2_Frac19	19	label free sample	NT=Trypsin	Orbitrap Astral
200ng_CPR_HEK_180SPD_22_rep2_Frac20	not applicable	not applicable	homo sapiens	not applicable	HEK293	not applicable	1	HEK293_F23	2	OLEP07_200ng_CPR_HEK_180SPD_22_rep2_Frac20	20	label free sample	NT=Trypsin	Orbitrap Astral
200ng_CPR_HEK_180SPD_22_rep2_Frac21	not applicable	not applicable	homo sapiens	not applicable	HEK293	not applicable	1	HEK293_F23	2	OLEP07_200ng_CPR_HEK_180SPD_22_rep2_Frac21	21	label free sample	NT=Trypsin	Orbitrap Astral
200ng_CPR_HEK_180SPD_22_rep2_Frac22	not applicable	not applicable	homo sapiens	not applicable	HEK293	not applicable	1	HEK293_F23	2	OLEP07_200ng_CPR_HEK_180SPD_22_rep2_Frac22	22	label free sample	NT=Trypsin	Orbitrap Astral
200ng_CPR_HEK_180SPD_22_rep2_Frac23	not applicable	not applicable	homo sapiens	not applicable	HEK293	not applicable	1	HEK293_F23	2	OLEP07_200ng_CPR_HEK_180SPD_frac_24_rep2_Frac23	23	label free sample	NT=Trypsin	Orbitrap Astral
200ng_CPR_HEK_180SPD_22_rep3_Frac01	not applicable	not applicable	homo sapiens	not applicable	HEK293	not applicable	1	HEK293_F23	3	OLEP07_200ng_CPR_HEK_180SPD_22_rep3_Frac01	1	label free sample	NT=Trypsin	Orbitrap Astral
200ng_CPR_HEK_180SPD_22_rep3_Frac02	not applicable	not applicable	homo sapiens	not applicable	HEK293	not applicable	1	HEK293_F23	3	OLEP07_200ng_CPR_HEK_180SPD_22_rep3_Frac02	2	label free sample	NT=Trypsin	Orbitrap Astral
200ng_CPR_HEK_180SPD_22_rep3_Frac03	not applicable	not applicable	homo sapiens	not applicable	HEK293	not applicable	1	HEK293_F23	3	OLEP07_200ng_CPR_HEK_180SPD_22_rep3_Frac03	3	label free sample	NT=Trypsin	Orbitrap Astral
200ng_CPR_HEK_180SPD_22_rep3_Frac04	not applicable	not applicable	homo sapiens	not applicable	HEK293	not applicable	1	HEK293_F23	3	OLEP07_200ng_CPR_HEK_180SPD_22_rep3_Frac04	4	label free sample	NT=Trypsin	Orbitrap Astral
200ng_CPR_HEK_180SPD_22_rep3_Frac05	not applicable	not applicable	homo sapiens	not applicable	HEK293	not applicable	1	HEK293_F23	3	OLEP07_200ng_CPR_HEK_180SPD_22_rep3_Frac05	5	label free sample	NT=Trypsin	Orbitrap Astral
200ng_CPR_HEK_180SPD_22_rep3_Frac06	not applicable	not applicable	homo sapiens	not applicable	HEK293	not applicable	1	HEK293_F23	3	OLEP07_200ng_CPR_HEK_180SPD_22_rep3_Frac06	6	label free sample	NT=Trypsin	Orbitrap Astral
200ng_CPR_HEK_180SPD_22_rep3_Frac07	not applicable	not applicable	homo sapiens	not applicable	HEK293	not applicable	1	HEK293_F23	3	OLEP07_200ng_CPR_HEK_180SPD_22_rep3_Frac07	7	label free sample	NT=Trypsin	Orbitrap Astral
200ng_CPR_HEK_180SPD_22_rep3_Frac08	not applicable	not applicable	homo sapiens	not applicable	HEK293	not applicable	1	HEK293_F23	3	OLEP07_200ng_CPR_HEK_180SPD_22_rep3_Frac08	8	label free sample	NT=Trypsin	Orbitrap Astral
200ng_CPR_HEK_180SPD_22_rep3_Frac09	not applicable	not applicable	homo sapiens	not applicable	HEK293	not applicable	1	HEK293_F23	3	OLEP07_200ng_CPR_HEK_180SPD_22_rep3_Frac09	9	label free sample	NT=Trypsin	Orbitrap Astral
200ng_CPR_HEK_180SPD_22_rep3_Frac10	not applicable	not applicable	homo sapiens	not applicable	HEK293	not applicable	1	HEK293_F23	3	OLEP07_200ng_CPR_HEK_180SPD_22_rep3_Frac10	10	label free sample	NT=Trypsin	Orbitrap Astral
200ng_CPR_HEK_180SPD_22_rep3_Frac11	not applicable	not applicable	homo sapiens	not applicable	HEK293	not applicable	1	HEK293_F23	3	OLEP07_200ng_CPR_HEK_180SPD_22_rep3_Frac11	11	label free sample	NT=Trypsin	Orbitrap Astral
200ng_CPR_HEK_180SPD_22_rep3_Frac12	not applicable	not applicable	homo sapiens	not applicable	HEK293	not applicable	1	HEK293_F23	3	OLEP07_200ng_CPR_HEK_180SPD_22_rep3_Frac12	12	label free sample	NT=Trypsin	Orbitrap Astral
200ng_CPR_HEK_180SPD_22_rep3_Frac13	not applicable	not applicable	homo sapiens	not applicable	HEK293	not applicable	1	HEK293_F23	3	OLEP07_200ng_CPR_HEK_180SPD_22_rep3_Frac13	13	label free sample	NT=Trypsin	Orbitrap Astral
200ng_CPR_HEK_180SPD_22_rep3_Frac14	not applicable	not applicable	homo sapiens	not applicable	HEK293	not applicable	1	HEK293_F23	3	OLEP07_200ng_CPR_HEK_180SPD_22_rep3_Frac14	14	label free sample	NT=Trypsin	Orbitrap Astral
200ng_CPR_HEK_180SPD_22_rep3_Frac15	not applicable	not applicable	homo sapiens	not applicable	HEK293	not applicable	1	HEK293_F23	3	OLEP07_200ng_CPR_HEK_180SPD_22_rep3_Frac15	15	label free sample	NT=Trypsin	Orbitrap Astral
200ng_CPR_HEK_180SPD_22_rep3_Frac16	not applicable	not applicable	homo sapiens	not applicable	HEK293	not applicable	1	HEK293_F23	3	OLEP07_200ng_CPR_HEK_180SPD_22_rep3_Frac16	16	label free sample	NT=Trypsin	Orbitrap Astral
200ng_CPR_HEK_180SPD_22_rep3_Frac17	not applicable	not applicable	homo sapiens	not applicable	HEK293	not applicable	1	HEK293_F23	3	OLEP07_200ng_CPR_HEK_180SPD_22_rep3_Frac17	17	label free sample	NT=Trypsin	Orbitrap Astral
200ng_CPR_HEK_180SPD_22_rep3_Frac18	not applicable	not applicable	homo sapiens	not applicable	HEK293	not applicable	1	HEK293_F23	3	OLEP07_200ng_CPR_HEK_180SPD_22_rep3_Frac18	18	label free sample	NT=Trypsin	Orbitrap Astral
200ng_CPR_HEK_180SPD_22_rep3_Frac19	not applicable	not applicable	homo sapiens	not applicable	HEK293	not applicable	1	HEK293_F23	3	OLEP07_200ng_CPR_HEK_180SPD_22_rep3_Frac19	19	label free sample	NT=Trypsin	Orbitrap Astral
200ng_CPR_HEK_180SPD_22_rep3_Frac20	not applicable	not applicable	homo sapiens	not applicable	HEK293	not applicable	1	HEK293_F23	3	OLEP07_200ng_CPR_HEK_180SPD_22_rep3_Frac20	20	label free sample	NT=Trypsin	Orbitrap Astral
200ng_CPR_HEK_180SPD_22_rep3_Frac21	not applicable	not applicable	homo sapiens	not applicable	HEK293	not applicable	1	HEK293_F23	3	OLEP07_200ng_CPR_HEK_180SPD_22_rep3_Frac21	21	label free sample	NT=Trypsin	Orbitrap Astral
200ng_CPR_HEK_180SPD_22_rep3_Frac22	not applicable	not applicable	homo sapiens	not applicable	HEK293	not applicable	1	HEK293_F23	3	OLEP07_200ng_CPR_HEK_180SPD_22_rep3_Frac22	22	label free sample	NT=Trypsin	Orbitrap Astral
200ng_CPR_HEK_180SPD_22_rep3_Frac23	not applicable	not applicable	homo sapiens	not applicable	HEK293	not applicable	1	HEK293_F23	3	OLEP07_200ng_CPR_HEK_180SPD_frac_24_rep3_Frac23	23	label free sample	NT=Trypsin	Orbitrap Astral
200ng_HeLa-23-rep1-frac01	not applicable	not applicable	homo sapiens	not applicable	HeLa	not applicable	1	HeLa_F23	1	OLEP07_200ng_HeLa-23-rep1-frac01	1	label free sample	NT=Trypsin	Orbitrap Astral
200ng_HeLa-23-rep1-frac02	not applicable	not applicable	homo sapiens	not applicable	HeLa	not applicable	1	HeLa_F23	1	OLEP07_200ng_HeLa-23-rep1-frac02	2	label free sample	NT=Trypsin	Orbitrap Astral
200ng_HeLa-23-rep1-frac03	not applicable	not applicable	homo sapiens	not applicable	HeLa	not applicable	1	HeLa_F23	1	OLEP07_200ng_HeLa-23-rep1-frac03	3	label free sample	NT=Trypsin	Orbitrap Astral
200ng_HeLa-23-rep1-frac04	not applicable	not applicable	homo sapiens	not applicable	HeLa	not applicable	1	HeLa_F23	1	OLEP07_200ng_HeLa-23-rep1-frac04	4	label free sample	NT=Trypsin	Orbitrap Astral
200ng_HeLa-23-rep1-frac05	not applicable	not applicable	homo sapiens	not applicable	HeLa	not applicable	1	HeLa_F23	1	OLEP07_200ng_HeLa-23-rep1-frac05	5	label free sample	NT=Trypsin	Orbitrap Astral
200ng_HeLa-23-rep1-frac06	not applicable	not applicable	homo sapiens	not applicable	HeLa	not applicable	1	HeLa_F23	1	OLEP07_200ng_HeLa-23-rep1-frac06	6	label free sample	NT=Trypsin	Orbitrap Astral
200ng_HeLa-23-rep1-frac07	not applicable	not applicable	homo sapiens	not applicable	HeLa	not applicable	1	HeLa_F23	1	OLEP07_200ng_HeLa-23-rep1-frac07	7	label free sample	NT=Trypsin	Orbitrap Astral
200ng_HeLa-23-rep1-frac08	not applicable	not applicable	homo sapiens	not applicable	HeLa	not applicable	1	HeLa_F23	1	OLEP07_200ng_HeLa-23-rep1-frac08	8	label free sample	NT=Trypsin	Orbitrap Astral
200ng_HeLa-23-rep1-frac09	not applicable	not applicable	homo sapiens	not applicable	HeLa	not applicable	1	HeLa_F23	1	OLEP07_200ng_HeLa-23-rep1-frac09	9	label free sample	NT=Trypsin	Orbitrap Astral
200ng_HeLa-23-rep1-frac10	not applicable	not applicable	homo sapiens	not applicable	HeLa	not applicable	1	HeLa_F23	1	OLEP07_200ng_HeLa-23-rep1-frac10	10	label free sample	NT=Trypsin	Orbitrap Astral
200ng_HeLa-23-rep1-frac11	not applicable	not applicable	homo sapiens	not applicable	HeLa	not applicable	1	HeLa_F23	1	OLEP07_200ng_HeLa-23-rep1-frac11	11	label free sample	NT=Trypsin	Orbitrap Astral
200ng_HeLa-23-rep1-frac12	not applicable	not applicable	homo sapiens	not applicable	HeLa	not applicable	1	HeLa_F23	1	OLEP07_200ng_HeLa-23-rep1-frac12	12	label free sample	NT=Trypsin	Orbitrap Astral
200ng_HeLa-23-rep1-frac13	not applicable	not applicable	homo sapiens	not applicable	HeLa	not applicable	1	HeLa_F23	1	OLEP07_200ng_HeLa-23-rep1-frac13	13	label free sample	NT=Trypsin	Orbitrap Astral
200ng_HeLa-23-rep1-frac14	not applicable	not applicable	homo sapiens	not applicable	HeLa	not applicable	1	HeLa_F23	1	OLEP07_200ng_HeLa-23-rep1-frac14	14	label free sample	NT=Trypsin	Orbitrap Astral
200ng_HeLa-23-rep1-frac15	not applicable	not applicable	homo sapiens	not applicable	HeLa	not applicable	1	HeLa_F23	1	OLEP07_200ng_HeLa-23-rep1-frac15	15	label free sample	NT=Trypsin	Orbitrap Astral
200ng_HeLa-23-rep1-frac16	not applicable	not applicable	homo sapiens	not applicable	HeLa	not applicable	1	HeLa_F23	1	OLEP07_200ng_HeLa-23-rep1-frac16	16	label free sample	NT=Trypsin	Orbitrap Astral
200ng_HeLa-23-rep1-frac17	not applicable	not applicable	homo sapiens	not applicable	HeLa	not applicable	1	HeLa_F23	1	OLEP07_200ng_HeLa-23-rep1-frac17	17	label free sample	NT=Trypsin	Orbitrap Astral
200ng_HeLa-23-rep1-frac18	not applicable	not applicable	homo sapiens	not applicable	HeLa	not applicable	1	HeLa_F23	1	OLEP07_200ng_HeLa-23-rep1-frac18	18	label free sample	NT=Trypsin	Orbitrap Astral
200ng_HeLa-23-rep1-frac19	not applicable	not applicable	homo sapiens	not applicable	HeLa	not applicable	1	HeLa_F23	1	OLEP07_200ng_HeLa-23-rep1-frac19	19	label free sample	NT=Trypsin	Orbitrap Astral
200ng_HeLa-23-rep1-frac20	not applicable	not applicable	homo sapiens	not applicable	HeLa	not applicable	1	HeLa_F23	1	OLEP07_200ng_HeLa-23-rep1-frac20	20	label free sample	NT=Trypsin	Orbitrap Astral
200ng_HeLa-23-rep1-frac21	not applicable	not applicable	homo sapiens	not applicable	HeLa	not applicable	1	HeLa_F23	1	OLEP07_200ng_HeLa-23-rep1-frac21	21	label free sample	NT=Trypsin	Orbitrap Astral
200ng_HeLa-23-rep1-frac22	not applicable	not applicable	homo sapiens	not applicable	HeLa	not applicable	1	HeLa_F23	1	OLEP07_200ng_HeLa-23-rep1-frac22	22	label free sample	NT=Trypsin	Orbitrap Astral
200ng_HeLa-23-rep1-frac23	not applicable	not applicable	homo sapiens	not applicable	HeLa	not applicable	1	HeLa_F23	1	OLEP07_200ng_HeLa-23-rep1-frac23	23	label free sample	NT=Trypsin	Orbitrap Astral
200ng_HeLa-23-rep2-frac01	not applicable	not applicable	homo sapiens	not applicable	HeLa	not applicable	1	HeLa_F23	2	OLEP07_200ng_HeLa-23-rep2-frac01	1	label free sample	NT=Trypsin	Orbitrap Astral
200ng_HeLa-23-rep2-frac02	not applicable	not applicable	homo sapiens	not applicable	HeLa	not applicable	1	HeLa_F23	2	OLEP07_200ng_HeLa-23-rep2-frac02	2	label free sample	NT=Trypsin	Orbitrap Astral
200ng_HeLa-23-rep2-frac03	not applicable	not applicable	homo sapiens	not applicable	HeLa	not applicable	1	HeLa_F23	2	OLEP07_200ng_HeLa-23-rep2-frac03	3	label free sample	NT=Trypsin	Orbitrap Astral
200ng_HeLa-23-rep2-frac04	not applicable	not applicable	homo sapiens	not applicable	HeLa	not applicable	1	HeLa_F23	2	OLEP07_200ng_HeLa-23-rep2-frac04	4	label free sample	NT=Trypsin	Orbitrap Astral
200ng_HeLa-23-rep2-frac05	not applicable	not applicable	homo sapiens	not applicable	HeLa	not applicable	1	HeLa_F23	2	OLEP07_200ng_HeLa-23-rep2-frac05	5	label free sample	NT=Trypsin	Orbitrap Astral
200ng_HeLa-23-rep2-frac06	not applicable	not applicable	homo sapiens	not applicable	HeLa	not applicable	1	HeLa_F23	2	OLEP07_200ng_HeLa-23-rep2-frac06	6	label free sample	NT=Trypsin	Orbitrap Astral
200ng_HeLa-23-rep2-frac07	not applicable	not applicable	homo sapiens	not applicable	HeLa	not applicable	1	HeLa_F23	2	OLEP07_200ng_HeLa-23-rep2-frac07	7	label free sample	NT=Trypsin	Orbitrap Astral
200ng_HeLa-23-rep2-frac08	not applicable	not applicable	homo sapiens	not applicable	HeLa	not applicable	1	HeLa_F23	2	OLEP07_200ng_HeLa-23-rep2-frac08	8	label free sample	NT=Trypsin	Orbitrap Astral
200ng_HeLa-23-rep2-frac09	not applicable	not applicable	homo sapiens	not applicable	HeLa	not applicable	1	HeLa_F23	2	OLEP07_200ng_HeLa-23-rep2-frac09	9	label free sample	NT=Trypsin	Orbitrap Astral
200ng_HeLa-23-rep2-frac10	not applicable	not applicable	homo sapiens	not applicable	HeLa	not applicable	1	HeLa_F23	2	OLEP07_200ng_HeLa-23-rep2-frac10	10	label free sample	NT=Trypsin	Orbitrap Astral
200ng_HeLa-23-rep2-frac11	not applicable	not applicable	homo sapiens	not applicable	HeLa	not applicable	1	HeLa_F23	2	OLEP07_200ng_HeLa-23-rep2-frac11	11	label free sample	NT=Trypsin	Orbitrap Astral
200ng_HeLa-23-rep2-frac12	not applicable	not applicable	homo sapiens	not applicable	HeLa	not applicable	1	HeLa_F23	2	OLEP07_200ng_HeLa-23-rep2-frac12	12	label free sample	NT=Trypsin	Orbitrap Astral
200ng_HeLa-23-rep2-frac13	not applicable	not applicable	homo sapiens	not applicable	HeLa	not applicable	1	HeLa_F23	2	OLEP07_200ng_HeLa-23-rep2-frac13	13	label free sample	NT=Trypsin	Orbitrap Astral
200ng_HeLa-23-rep2-frac14	not applicable	not applicable	homo sapiens	not applicable	HeLa	not applicable	1	HeLa_F23	2	OLEP07_200ng_HeLa-23-rep2-frac14	14	label free sample	NT=Trypsin	Orbitrap Astral
200ng_HeLa-23-rep2-frac15	not applicable	not applicable	homo sapiens	not applicable	HeLa	not applicable	1	HeLa_F23	2	OLEP07_200ng_HeLa-23-rep2-frac15	15	label free sample	NT=Trypsin	Orbitrap Astral
200ng_HeLa-23-rep2-frac16	not applicable	not applicable	homo sapiens	not applicable	HeLa	not applicable	1	HeLa_F23	2	OLEP07_200ng_HeLa-23-rep2-frac16	16	label free sample	NT=Trypsin	Orbitrap Astral
200ng_HeLa-23-rep2-frac17	not applicable	not applicable	homo sapiens	not applicable	HeLa	not applicable	1	HeLa_F23	2	OLEP07_200ng_HeLa-23-rep2-frac17	17	label free sample	NT=Trypsin	Orbitrap Astral
200ng_HeLa-23-rep2-frac18	not applicable	not applicable	homo sapiens	not applicable	HeLa	not applicable	1	HeLa_F23	2	OLEP07_200ng_HeLa-23-rep2-frac18	18	label free sample	NT=Trypsin	Orbitrap Astral
200ng_HeLa-23-rep2-frac19	not applicable	not applicable	homo sapiens	not applicable	HeLa	not applicable	1	HeLa_F23	2	OLEP07_200ng_HeLa-23-rep2-frac19	19	label free sample	NT=Trypsin	Orbitrap Astral
200ng_HeLa-23-rep2-frac20	not applicable	not applicable	homo sapiens	not applicable	HeLa	not applicable	1	HeLa_F23	2	OLEP07_200ng_HeLa-23-rep2-frac20	20	label free sample	NT=Trypsin	Orbitrap Astral
200ng_HeLa-23-rep2-frac21	not applicable	not applicable	homo sapiens	not applicable	HeLa	not applicable	1	HeLa_F23	2	OLEP07_200ng_HeLa-23-rep2-frac21	21	label free sample	NT=Trypsin	Orbitrap Astral
200ng_HeLa-23-rep2-frac22	not applicable	not applicable	homo sapiens	not applicable	HeLa	not applicable	1	HeLa_F23	2	OLEP07_200ng_HeLa-23-rep2-frac22	22	label free sample	NT=Trypsin	Orbitrap Astral
200ng_HeLa-23-rep2-frac23	not applicable	not applicable	homo sapiens	not applicable	HeLa	not applicable	1	HeLa_F23	2	OLEP07_200ng_HeLa-23-rep2-frac23	23	label free sample	NT=Trypsin	Orbitrap Astral
200ng_HeLa-23-rep3-frac01	not applicable	not applicable	homo sapiens	not applicable	HeLa	not applicable	1	HeLa_F23	3	OLEP07_200ng_HeLa-23-rep3-frac01	1	label free sample	NT=Trypsin	Orbitrap Astral
200ng_HeLa-23-rep3-frac02	not applicable	not applicable	homo sapiens	not applicable	HeLa	not applicable	1	HeLa_F23	3	OLEP07_200ng_HeLa-23-rep3-frac02	2	label free sample	NT=Trypsin	Orbitrap Astral
200ng_HeLa-23-rep3-frac03	not applicable	not applicable	homo sapiens	not applicable	HeLa	not applicable	1	HeLa_F23	3	OLEP07_200ng_HeLa-23-rep3-frac03	3	label free sample	NT=Trypsin	Orbitrap Astral
200ng_HeLa-23-rep3-frac04	not applicable	not applicable	homo sapiens	not applicable	HeLa	not applicable	1	HeLa_F23	3	OLEP07_200ng_HeLa-23-rep3-frac04	4	label free sample	NT=Trypsin	Orbitrap Astral
200ng_HeLa-23-rep3-frac05	not applicable	not applicable	homo sapiens	not applicable	HeLa	not applicable	1	HeLa_F23	3	OLEP07_200ng_HeLa-23-rep3-frac05	5	label free sample	NT=Trypsin	Orbitrap Astral
200ng_HeLa-23-rep3-frac06	not applicable	not applicable	homo sapiens	not applicable	HeLa	not applicable	1	HeLa_F23	3	OLEP07_200ng_HeLa-23-rep3-frac06	6	label free sample	NT=Trypsin	Orbitrap Astral
200ng_HeLa-23-rep3-frac07	not applicable	not applicable	homo sapiens	not applicable	HeLa	not applicable	1	HeLa_F23	3	OLEP07_200ng_HeLa-23-rep3-frac07	7	label free sample	NT=Trypsin	Orbitrap Astral
200ng_HeLa-23-rep3-frac08	not applicable	not applicable	homo sapiens	not applicable	HeLa	not applicable	1	HeLa_F23	3	OLEP07_200ng_HeLa-23-rep3-frac08	8	label free sample	NT=Trypsin	Orbitrap Astral
200ng_HeLa-23-rep3-frac09	not applicable	not applicable	homo sapiens	not applicable	HeLa	not applicable	1	HeLa_F23	3	OLEP07_200ng_HeLa-23-rep3-frac09	9	label free sample	NT=Trypsin	Orbitrap Astral
200ng_HeLa-23-rep3-frac10	not applicable	not applicable	homo sapiens	not applicable	HeLa	not applicable	1	HeLa_F23	3	OLEP07_200ng_HeLa-23-rep3-frac10	10	label free sample	NT=Trypsin	Orbitrap Astral
200ng_HeLa-23-rep3-frac11	not applicable	not applicable	homo sapiens	not applicable	HeLa	not applicable	1	HeLa_F23	3	OLEP07_200ng_HeLa-23-rep3-frac11	11	label free sample	NT=Trypsin	Orbitrap Astral
200ng_HeLa-23-rep3-frac12	not applicable	not applicable	homo sapiens	not applicable	HeLa	not applicable	1	HeLa_F23	3	OLEP07_200ng_HeLa-23-rep3-frac12	12	label free sample	NT=Trypsin	Orbitrap Astral
200ng_HeLa-23-rep3-frac13	not applicable	not applicable	homo sapiens	not applicable	HeLa	not applicable	1	HeLa_F23	3	OLEP07_200ng_HeLa-23-rep3-frac13	13	label free sample	NT=Trypsin	Orbitrap Astral
200ng_HeLa-23-rep3-frac14	not applicable	not applicable	homo sapiens	not applicable	HeLa	not applicable	1	HeLa_F23	3	OLEP07_200ng_HeLa-23-rep3-frac14	14	label free sample	NT=Trypsin	Orbitrap Astral
200ng_HeLa-23-rep3-frac15	not applicable	not applicable	homo sapiens	not applicable	HeLa	not applicable	1	HeLa_F23	3	OLEP07_200ng_HeLa-23-rep3-frac15	15	label free sample	NT=Trypsin	Orbitrap Astral
200ng_HeLa-23-rep3-frac16	not applicable	not applicable	homo sapiens	not applicable	HeLa	not applicable	1	HeLa_F23	3	OLEP07_200ng_HeLa-23-rep3-frac16	16	label free sample	NT=Trypsin	Orbitrap Astral
200ng_HeLa-23-rep3-frac17	not applicable	not applicable	homo sapiens	not applicable	HeLa	not applicable	1	HeLa_F23	3	OLEP07_200ng_HeLa-23-rep3-frac17	17	label free sample	NT=Trypsin	Orbitrap Astral
200ng_HeLa-23-rep3-frac18	not applicable	not applicable	homo sapiens	not applicable	HeLa	not applicable	1	HeLa_F23	3	OLEP07_200ng_HeLa-23-rep3-frac18	18	label free sample	NT=Trypsin	Orbitrap Astral
200ng_HeLa-23-rep3-frac19	not applicable	not applicable	homo sapiens	not applicable	HeLa	not applicable	1	HeLa_F23	3	OLEP07_200ng_HeLa-23-rep3-frac19	19	label free sample	NT=Trypsin	Orbitrap Astral
200ng_HeLa-23-rep3-frac20	not applicable	not applicable	homo sapiens	not applicable	HeLa	not applicable	1	HeLa_F23	3	OLEP07_200ng_HeLa-23-rep3-frac20	20	label free sample	NT=Trypsin	Orbitrap Astral
200ng_HeLa-23-rep3-frac21	not applicable	not applicable	homo sapiens	not applicable	HeLa	not applicable	1	HeLa_F23	3	OLEP07_200ng_HeLa-23-rep3-frac21	21	label free sample	NT=Trypsin	Orbitrap Astral
200ng_HeLa-23-rep3-frac22	not applicable	not applicable	homo sapiens	not applicable	HeLa	not applicable	1	HeLa_F23	3	OLEP07_200ng_HeLa-23-rep3-frac22	22	label free sample	NT=Trypsin	Orbitrap Astral
200ng_HeLa-23-rep3-frac23	not applicable	not applicable	homo sapiens	not applicable	HeLa	not applicable	1	HeLa_F23	3	OLEP07_200ng_HeLa-23-rep3-frac23	23	label free sample	NT=Trypsin	Orbitrap Astral
RR_1_4th_001	Sample	CTRL	homo sapiens	Brain	not applicable	CTRL	1	Clinical Sample	1	20230803_AST1_Neo1_UHG_7min_DIA_RR_1_4th_001	1	label free sample	NT=Trypsin	Orbitrap Astral
RR_1_4th_002	Sample	CTRL	homo sapiens	Brain	not applicable	CTRL	1	Clinical Sample	1	20230803_AST1_Neo1_UHG_7min_DIA_RR_1_4th_002	1	label free sample	NT=Trypsin	Orbitrap Astral
RR_1_4th_003	Sample	CTRL	homo sapiens	Brain	not applicable	CTRL	1	Clinical Sample	1	20230803_AST1_Neo1_UHG_7min_DIA_RR_1_4th_003	1	label free sample	NT=Trypsin	Orbitrap Astral
RR_1_4th_004	Sample	CTRL	homo sapiens	Brain	not applicable	CTRL	1	Clinical Sample	1	20230803_AST1_Neo1_UHG_7min_DIA_RR_1_4th_004	1	label free sample	NT=Trypsin	Orbitrap Astral
RR_1_4th_005	Sample	CTRL	homo sapiens	Brain	not applicable	CTRL	1	Clinical Sample	1	20230803_AST1_Neo1_UHG_7min_DIA_RR_1_4th_005	1	label free sample	NT=Trypsin	Orbitrap Astral
RR_1_4th_006	Sample	CTRL	homo sapiens	Brain	not applicable	CTRL	1	Clinical Sample	1	20230803_AST1_Neo1_UHG_7min_DIA_RR_1_4th_006	1	label free sample	NT=Trypsin	Orbitrap Astral
RR_1_4th_007	Sample	CTRL	homo sapiens	Brain	not applicable	CTRL	1	Clinical Sample	1	20230803_AST1_Neo1_UHG_7min_DIA_RR_1_4th_007	1	label free sample	NT=Trypsin	Orbitrap Astral
RR_1_4th_008	Sample	CTRL	homo sapiens	Brain	not applicable	CTRL	1	Clinical Sample	1	20230803_AST1_Neo1_UHG_7min_DIA_RR_1_4th_008	1	label free sample	NT=Trypsin	Orbitrap Astral
RR_1_4th_009	Sample	CTRL	homo sapiens	Brain	not applicable	CTRL	1	Clinical Sample	1	20230803_AST1_Neo1_UHG_7min_DIA_RR_1_4th_009	1	label free sample	NT=Trypsin	Orbitrap Astral
RR_1_4th_010	Sample	CTRL	homo sapiens	Brain	not applicable	CTRL	1	Clinical Sample	1	20230803_AST1_Neo1_UHG_7min_DIA_RR_1_4th_010	1	label free sample	NT=Trypsin	Orbitrap Astral
RR_1_4th_011	Sample	CTRL	homo sapiens	Brain	not applicable	CTRL	1	Clinical Sample	1	20230803_AST1_Neo1_UHG_7min_DIA_RR_1_4th_011	1	label free sample	NT=Trypsin	Orbitrap Astral
RR_1_4th_012	Sample	CTRL	homo sapiens	Brain	not applicable	CTRL	1	Clinical Sample	1	20230803_AST1_Neo1_UHG_7min_DIA_RR_1_4th_012	1	label free sample	NT=Trypsin	Orbitrap Astral
RR_1_4th_013	Sample	MSA	homo sapiens	Brain	not applicable	MSA	1	Clinical Sample	1	20230803_AST1_Neo1_UHG_7min_DIA_RR_1_4th_013	1	label free sample	NT=Trypsin	Orbitrap Astral
RR_1_4th_014	Sample	MSA	homo sapiens	Brain	not applicable	MSA	1	Clinical Sample	1	20230803_AST1_Neo1_UHG_7min_DIA_RR_1_4th_014	1	label free sample	NT=Trypsin	Orbitrap Astral
RR_1_4th_015	Sample	MSA	homo sapiens	Brain	not applicable	MSA	1	Clinical Sample	1	20230803_AST1_Neo1_UHG_7min_DIA_RR_1_4th_015	1	label free sample	NT=Trypsin	Orbitrap Astral
RR_1_4th_016	Sample	MSA	homo sapiens	Brain	not applicable	MSA	1	Clinical Sample	1	20230803_AST1_Neo1_UHG_7min_DIA_RR_1_4th_016	1	label free sample	NT=Trypsin	Orbitrap Astral
RR_1_4th_017	Sample	MSA	homo sapiens	Brain	not applicable	MSA	1	Clinical Sample	1	20230803_AST1_Neo1_UHG_7min_DIA_RR_1_4th_017	1	label free sample	NT=Trypsin	Orbitrap Astral
RR_1_4th_018	Sample	MSA	homo sapiens	Brain	not applicable	MSA	1	Clinical Sample	1	20230803_AST1_Neo1_UHG_7min_DIA_RR_1_4th_018	1	label free sample	NT=Trypsin	Orbitrap Astral
RR_1_4th_019	Sample	MSA	homo sapiens	Brain	not applicable	MSA	1	Clinical Sample	1	20230803_AST1_Neo1_UHG_7min_DIA_RR_1_4th_019	1	label free sample	NT=Trypsin	Orbitrap Astral
RR_1_4th_020	Sample	MSA	homo sapiens	Brain	not applicable	MSA	1	Clinical Sample	1	20230803_AST1_Neo1_UHG_7min_DIA_RR_1_4th_020	1	label free sample	NT=Trypsin	Orbitrap Astral
RR_1_4th_021	Sample	MSA	homo sapiens	Brain	not applicable	MSA	1	Clinical Sample	1	20230803_AST1_Neo1_UHG_7min_DIA_RR_1_4th_021	1	label free sample	NT=Trypsin	Orbitrap Astral
RR_1_4th_022	Sample	MSA	homo sapiens	Brain	not applicable	MSA	1	Clinical Sample	1	20230803_AST1_Neo1_UHG_7min_DIA_RR_1_4th_022	1	label free sample	NT=Trypsin	Orbitrap Astral
RR_1_4th_023	Sample	MSA	homo sapiens	Brain	not applicable	MSA	1	Clinical Sample	1	20230803_AST1_Neo1_UHG_7min_DIA_RR_1_4th_023	1	label free sample	NT=Trypsin	Orbitrap Astral
RR_1_4th_024	Sample	MSA	homo sapiens	Brain	not applicable	MSA	1	Clinical Sample	1	20230803_AST1_Neo1_UHG_7min_DIA_RR_1_4th_024	1	label free sample	NT=Trypsin	Orbitrap Astral
RR_1_4th_025	Sample	CTRL	homo sapiens	Brain	not applicable	CTRL	1	Clinical Sample	1	20230803_AST1_Neo1_UHG_7min_DIA_RR_1_4th_025	1	label free sample	NT=Trypsin	Orbitrap Astral
RR_1_4th_026	Sample	CTRL	homo sapiens	Brain	not applicable	CTRL	1	Clinical Sample	1	20230803_AST1_Neo1_UHG_7min_DIA_RR_1_4th_026	1	label free sample	NT=Trypsin	Orbitrap Astral
RR_1_4th_027	Sample	CTRL	homo sapiens	Brain	not applicable	CTRL	1	Clinical Sample	1	20230803_AST1_Neo1_UHG_7min_DIA_RR_1_4th_027	1	label free sample	NT=Trypsin	Orbitrap Astral
RR_1_4th_028	Sample	CTRL	homo sapiens	Brain	not applicable	CTRL	1	Clinical Sample	1	20230803_AST1_Neo1_UHG_7min_DIA_RR_1_4th_028	1	label free sample	NT=Trypsin	Orbitrap Astral
RR_1_4th_029	Sample	CTRL	homo sapiens	Brain	not applicable	CTRL	1	Clinical Sample	1	20230803_AST1_Neo1_UHG_7min_DIA_RR_1_4th_029	1	label free sample	NT=Trypsin	Orbitrap Astral
RR_1_4th_030	Sample	CTRL	homo sapiens	Brain	not applicable	CTRL	1	Clinical Sample	1	20230803_AST1_Neo1_UHG_7min_DIA_RR_1_4th_030	1	label free sample	NT=Trypsin	Orbitrap Astral
RR_1_4th_031	Sample	CTRL	homo sapiens	Brain	not applicable	CTRL	1	Clinical Sample	1	20230803_AST1_Neo1_UHG_7min_DIA_RR_1_4th_031	1	label free sample	NT=Trypsin	Orbitrap Astral
RR_1_4th_033	Sample	CTRL	homo sapiens	Brain	not applicable	CTRL	1	Clinical Sample	1	20230803_AST1_Neo1_UHG_7min_DIA_RR_1_4th_033	1	label free sample	NT=Trypsin	Orbitrap Astral
RR_1_4th_034	Sample	CTRL	homo sapiens	Brain	not applicable	CTRL	1	Clinical Sample	1	20230803_AST1_Neo1_UHG_7min_DIA_RR_1_4th_034	1	label free sample	NT=Trypsin	Orbitrap Astral
RR_1_4th_035	Sample	CTRL	homo sapiens	Brain	not applicable	CTRL	1	Clinical Sample	1	20230803_AST1_Neo1_UHG_7min_DIA_RR_1_4th_035	1	label free sample	NT=Trypsin	Orbitrap Astral
RR_1_4th_036	Sample	CTRL	homo sapiens	Brain	not applicable	CTRL	1	Clinical Sample	1	20230803_AST1_Neo1_UHG_7min_DIA_RR_1_4th_036	1	label free sample	NT=Trypsin	Orbitrap Astral
RR_1_4th_037	Sample	MSA	homo sapiens	Brain	not applicable	MSA	1	Clinical Sample	1	20230803_AST1_Neo1_UHG_7min_DIA_RR_1_4th_037	1	label free sample	NT=Trypsin	Orbitrap Astral
RR_1_4th_038	Sample	MSA	homo sapiens	Brain	not applicable	MSA	1	Clinical Sample	1	20230803_AST1_Neo1_UHG_7min_DIA_RR_1_4th_038	1	label free sample	NT=Trypsin	Orbitrap Astral
RR_1_4th_039	Sample	MSA	homo sapiens	Brain	not applicable	MSA	1	Clinical Sample	1	20230803_AST1_Neo1_UHG_7min_DIA_RR_1_4th_039	1	label free sample	NT=Trypsin	Orbitrap Astral
RR_1_4th_040	Sample	MSA	homo sapiens	Brain	not applicable	MSA	1	Clinical Sample	1	20230803_AST1_Neo1_UHG_7min_DIA_RR_1_4th_040	1	label free sample	NT=Trypsin	Orbitrap Astral
RR_1_4th_041	Sample	MSA	homo sapiens	Brain	not applicable	MSA	1	Clinical Sample	1	20230803_AST1_Neo1_UHG_7min_DIA_RR_1_4th_041	1	label free sample	NT=Trypsin	Orbitrap Astral
RR_1_4th_042	Sample	MSA	homo sapiens	Brain	not applicable	MSA	1	Clinical Sample	1	20230803_AST1_Neo1_UHG_7min_DIA_RR_1_4th_042	1	label free sample	NT=Trypsin	Orbitrap Astral
RR_1_4th_043	Sample	MSA	homo sapiens	Brain	not applicable	MSA	1	Clinical Sample	1	20230803_AST1_Neo1_UHG_7min_DIA_RR_1_4th_043	1	label free sample	NT=Trypsin	Orbitrap Astral
RR_1_4th_044	Sample	MSA	homo sapiens	Brain	not applicable	MSA	1	Clinical Sample	1	20230803_AST1_Neo1_UHG_7min_DIA_RR_1_4th_044	1	label free sample	NT=Trypsin	Orbitrap Astral
RR_1_4th_045	Sample	MSA	homo sapiens	Brain	not applicable	MSA	1	Clinical Sample	1	20230803_AST1_Neo1_UHG_7min_DIA_RR_1_4th_045	1	label free sample	NT=Trypsin	Orbitrap Astral
RR_1_4th_046	Sample	MSA	homo sapiens	Brain	not applicable	MSA	1	Clinical Sample	1	20230803_AST1_Neo1_UHG_7min_DIA_RR_1_4th_046	1	label free sample	NT=Trypsin	Orbitrap Astral
RR_1_4th_047	Sample	MSA	homo sapiens	Brain	not applicable	MSA	1	Clinical Sample	1	20230803_AST1_Neo1_UHG_7min_DIA_RR_1_4th_047	1	label free sample	NT=Trypsin	Orbitrap Astral
RR_1_4th_048	Sample	MSA	homo sapiens	Brain	not applicable	MSA	1	Clinical Sample	1	20230803_AST1_Neo1_UHG_7min_DIA_RR_1_4th_048	1	label free sample	NT=Trypsin	Orbitrap Astral
RR_1_4th_049	Sample	CTRL	homo sapiens	Brain	not applicable	CTRL	1	Clinical Sample	1	20230803_AST1_Neo1_UHG_7min_DIA_RR_1_4th_049	1	label free sample	NT=Trypsin	Orbitrap Astral
RR_1_4th_050	Sample	CTRL	homo sapiens	Brain	not applicable	CTRL	1	Clinical Sample	1	20230803_AST1_Neo1_UHG_7min_DIA_RR_1_4th_050	1	label free sample	NT=Trypsin	Orbitrap Astral
RR_1_4th_051	Sample	CTRL	homo sapiens	Brain	not applicable	CTRL	1	Clinical Sample	1	20230803_AST1_Neo1_UHG_7min_DIA_RR_1_4th_051	1	label free sample	NT=Trypsin	Orbitrap Astral
RR_1_4th_052	Sample	CTRL	homo sapiens	Brain	not applicable	CTRL	1	Clinical Sample	1	20230803_AST1_Neo1_UHG_7min_DIA_RR_1_4th_052	1	label free sample	NT=Trypsin	Orbitrap Astral
RR_1_4th_053	Sample	CTRL	homo sapiens	Brain	not applicable	CTRL	1	Clinical Sample	1	20230803_AST1_Neo1_UHG_7min_DIA_RR_1_4th_053	1	label free sample	NT=Trypsin	Orbitrap Astral
RR_1_4th_054	Sample	CTRL	homo sapiens	Brain	not applicable	CTRL	1	Clinical Sample	1	20230803_AST1_Neo1_UHG_7min_DIA_RR_1_4th_054	1	label free sample	NT=Trypsin	Orbitrap Astral
RR_1_4th_055	Sample	MSA	homo sapiens	Brain	not applicable	MSA	1	Clinical Sample	1	20230803_AST1_Neo1_UHG_7min_DIA_RR_1_4th_055	1	label free sample	NT=Trypsin	Orbitrap Astral
RR_1_4th_056	Sample	MSA	homo sapiens	Brain	not applicable	MSA	1	Clinical Sample	1	20230803_AST1_Neo1_UHG_7min_DIA_RR_1_4th_056	1	label free sample	NT=Trypsin	Orbitrap Astral
RR_1_4th_057	Sample	MSA	homo sapiens	Brain	not applicable	MSA	1	Clinical Sample	1	20230803_AST1_Neo1_UHG_7min_DIA_RR_1_4th_057	1	label free sample	NT=Trypsin	Orbitrap Astral
RR_1_4th_058	Sample	MSA	homo sapiens	Brain	not applicable	MSA	1	Clinical Sample	1	20230803_AST1_Neo1_UHG_7min_DIA_RR_1_4th_058	1	label free sample	NT=Trypsin	Orbitrap Astral
RR_1_4th_059	Sample	MSA	homo sapiens	Brain	not applicable	MSA	1	Clinical Sample	1	20230803_AST1_Neo1_UHG_7min_DIA_RR_1_4th_059	1	label free sample	NT=Trypsin	Orbitrap Astral
RR_1_4th_060	Sample	MSA	homo sapiens	Brain	not applicable	MSA	1	Clinical Sample	1	20230803_AST1_Neo1_UHG_7min_DIA_RR_1_4th_060	1	label free sample	NT=Trypsin	Orbitrap Astral
RR_1_4th_061	Sample	MSA	homo sapiens	Brain	not applicable	MSA	1	Clinical Sample	1	20230803_AST1_Neo1_UHG_7min_DIA_RR_1_4th_061	1	label free sample	NT=Trypsin	Orbitrap Astral
RR_1_4th_062	Sample	MSA	homo sapiens	Brain	not applicable	MSA	1	Clinical Sample	1	20230803_AST1_Neo1_UHG_7min_DIA_RR_1_4th_062	1	label free sample	NT=Trypsin	Orbitrap Astral
RR_1_4th_063	Sample	MSA	homo sapiens	Brain	not applicable	MSA	1	Clinical Sample	1	20230803_AST1_Neo1_UHG_7min_DIA_RR_1_4th_063	1	label free sample	NT=Trypsin	Orbitrap Astral
RR_1_4th_064	Sample	MSA	homo sapiens	Brain	not applicable	MSA	1	Clinical Sample	1	20230803_AST1_Neo1_UHG_7min_DIA_RR_1_4th_064	1	label free sample	NT=Trypsin	Orbitrap Astral
RR_1_4th_065	Sample	MSA	homo sapiens	Brain	not applicable	MSA	1	Clinical Sample	1	20230803_AST1_Neo1_UHG_7min_DIA_RR_1_4th_065	1	label free sample	NT=Trypsin	Orbitrap Astral
RR_1_4th_066	Sample	MSA	homo sapiens	Brain	not applicable	MSA	1	Clinical Sample	1	20230803_AST1_Neo1_UHG_7min_DIA_RR_1_4th_066	1	label free sample	NT=Trypsin	Orbitrap Astral
RR_1_4th_067	Sample	MSA	homo sapiens	Brain	not applicable	MSA	1	Clinical Sample	1	20230803_AST1_Neo1_UHG_7min_DIA_RR_1_4th_067	1	label free sample	NT=Trypsin	Orbitrap Astral
RR_1_4th_068	Sample	MSA	homo sapiens	Brain	not applicable	MSA	1	Clinical Sample	1	20230803_AST1_Neo1_UHG_7min_DIA_RR_1_4th_068	1	label free sample	NT=Trypsin	Orbitrap Astral
RR_1_4th_069	Sample	MSA	homo sapiens	Brain	not applicable	MSA	1	Clinical Sample	1	20230803_AST1_Neo1_UHG_7min_DIA_RR_1_4th_069	1	label free sample	NT=Trypsin	Orbitrap Astral
RR_1_4th_070	Sample	MSA	homo sapiens	Brain	not applicable	MSA	1	Clinical Sample	1	20230803_AST1_Neo1_UHG_7min_DIA_RR_1_4th_070	1	label free sample	NT=Trypsin	Orbitrap Astral
RR_1_4th_071	Sample	MSA	homo sapiens	Brain	not applicable	MSA	1	Clinical Sample	1	20230803_AST1_Neo1_UHG_7min_DIA_RR_1_4th_071	1	label free sample	NT=Trypsin	Orbitrap Astral
RR_1_4th_072	Sample	MSA	homo sapiens	Brain	not applicable	MSA	1	Clinical Sample	1	20230803_AST1_Neo1_UHG_7min_DIA_RR_1_4th_072	1	label free sample	NT=Trypsin	Orbitrap Astral
RR_1_4th_073	Sample	MSA	homo sapiens	Brain	not applicable	MSA	1	Clinical Sample	1	20230803_AST1_Neo1_UHG_7min_DIA_RR_1_4th_073	1	label free sample	NT=Trypsin	Orbitrap Astral
RR_1_4th_074	Sample	MSA	homo sapiens	Brain	not applicable	MSA	1	Clinical Sample	1	20230803_AST1_Neo1_UHG_7min_DIA_RR_1_4th_074	1	label free sample	NT=Trypsin	Orbitrap Astral
RR_1_4th_075	Sample	MSA	homo sapiens	Brain	not applicable	MSA	1	Clinical Sample	1	20230803_AST1_Neo1_UHG_7min_DIA_RR_1_4th_075	1	label free sample	NT=Trypsin	Orbitrap Astral
RR_2_4th_001	Sample	CTRL	homo sapiens	Brain	not applicable	CTRL	1	Clinical Sample	2	20230803_AST1_Neo1_UHG_7min_DIA_RR_2_4th_001	1	label free sample	NT=Trypsin	Orbitrap Astral
RR_2_4th_002	Sample	CTRL	homo sapiens	Brain	not applicable	CTRL	1	Clinical Sample	2	20230803_AST1_Neo1_UHG_7min_DIA_RR_2_4th_002	1	label free sample	NT=Trypsin	Orbitrap Astral
RR_2_4th_003	Sample	CTRL	homo sapiens	Brain	not applicable	CTRL	1	Clinical Sample	2	20230803_AST1_Neo1_UHG_7min_DIA_RR_2_4th_003	1	label free sample	NT=Trypsin	Orbitrap Astral
RR_2_4th_004	Sample	CTRL	homo sapiens	Brain	not applicable	CTRL	1	Clinical Sample	2	20230803_AST1_Neo1_UHG_7min_DIA_RR_2_4th_004	1	label free sample	NT=Trypsin	Orbitrap Astral
RR_2_4th_005	Sample	CTRL	homo sapiens	Brain	not applicable	CTRL	1	Clinical Sample	2	20230803_AST1_Neo1_UHG_7min_DIA_RR_2_4th_005	1	label free sample	NT=Trypsin	Orbitrap Astral
RR_2_4th_006	Sample	CTRL	homo sapiens	Brain	not applicable	CTRL	1	Clinical Sample	2	20230803_AST1_Neo1_UHG_7min_DIA_RR_2_4th_006	1	label free sample	NT=Trypsin	Orbitrap Astral
RR_2_4th_007	Sample	CTRL	homo sapiens	Brain	not applicable	CTRL	1	Clinical Sample	2	20230803_AST1_Neo1_UHG_7min_DIA_RR_2_4th_007	1	label free sample	NT=Trypsin	Orbitrap Astral
RR_2_4th_008	Sample	CTRL	homo sapiens	Brain	not applicable	CTRL	1	Clinical Sample	2	20230803_AST1_Neo1_UHG_7min_DIA_RR_2_4th_008	1	label free sample	NT=Trypsin	Orbitrap Astral
RR_2_4th_009	Sample	CTRL	homo sapiens	Brain	not applicable	CTRL	1	Clinical Sample	2	20230803_AST1_Neo1_UHG_7min_DIA_RR_2_4th_009	1	label free sample	NT=Trypsin	Orbitrap Astral
RR_2_4th_010	Sample	CTRL	homo sapiens	Brain	not applicable	CTRL	1	Clinical Sample	2	20230803_AST1_Neo1_UHG_7min_DIA_RR_2_4th_010	1	label free sample	NT=Trypsin	Orbitrap Astral
RR_2_4th_011	Sample	CTRL	homo sapiens	Brain	not applicable	CTRL	1	Clinical Sample	2	20230803_AST1_Neo1_UHG_7min_DIA_RR_2_4th_011	1	label free sample	NT=Trypsin	Orbitrap Astral
RR_2_4th_012	Sample	CTRL	homo sapiens	Brain	not applicable	CTRL	1	Clinical Sample	2	20230803_AST1_Neo1_UHG_7min_DIA_RR_2_4th_012	1	label free sample	NT=Trypsin	Orbitrap Astral
RR_2_4th_013	Sample	MSA	homo sapiens	Brain	not applicable	MSA	1	Clinical Sample	2	20230803_AST1_Neo1_UHG_7min_DIA_RR_2_4th_013	1	label free sample	NT=Trypsin	Orbitrap Astral
RR_2_4th_014	Sample	MSA	homo sapiens	Brain	not applicable	MSA	1	Clinical Sample	2	20230803_AST1_Neo1_UHG_7min_DIA_RR_2_4th_014	1	label free sample	NT=Trypsin	Orbitrap Astral
RR_2_4th_015	Sample	MSA	homo sapiens	Brain	not applicable	MSA	1	Clinical Sample	2	20230803_AST1_Neo1_UHG_7min_DIA_RR_2_4th_015	1	label free sample	NT=Trypsin	Orbitrap Astral
RR_2_4th_016	Sample	MSA	homo sapiens	Brain	not applicable	MSA	1	Clinical Sample	2	20230803_AST1_Neo1_UHG_7min_DIA_RR_2_4th_016	1	label free sample	NT=Trypsin	Orbitrap Astral
RR_2_4th_017	Sample	MSA	homo sapiens	Brain	not applicable	MSA	1	Clinical Sample	2	20230803_AST1_Neo1_UHG_7min_DIA_RR_2_4th_017	1	label free sample	NT=Trypsin	Orbitrap Astral
RR_2_4th_018	Sample	MSA	homo sapiens	Brain	not applicable	MSA	1	Clinical Sample	2	20230803_AST1_Neo1_UHG_7min_DIA_RR_2_4th_018	1	label free sample	NT=Trypsin	Orbitrap Astral
RR_2_4th_019	Sample	MSA	homo sapiens	Brain	not applicable	MSA	1	Clinical Sample	2	20230803_AST1_Neo1_UHG_7min_DIA_RR_2_4th_019	1	label free sample	NT=Trypsin	Orbitrap Astral
RR_2_4th_020	Sample	MSA	homo sapiens	Brain	not applicable	MSA	1	Clinical Sample	2	20230803_AST1_Neo1_UHG_7min_DIA_RR_2_4th_020	1	label free sample	NT=Trypsin	Orbitrap Astral
RR_2_4th_021	Sample	MSA	homo sapiens	Brain	not applicable	MSA	1	Clinical Sample	2	20230803_AST1_Neo1_UHG_7min_DIA_RR_2_4th_021	1	label free sample	NT=Trypsin	Orbitrap Astral
RR_2_4th_022	Sample	MSA	homo sapiens	Brain	not applicable	MSA	1	Clinical Sample	2	20230803_AST1_Neo1_UHG_7min_DIA_RR_2_4th_022	1	label free sample	NT=Trypsin	Orbitrap Astral
RR_2_4th_023	Sample	MSA	homo sapiens	Brain	not applicable	MSA	1	Clinical Sample	2	20230803_AST1_Neo1_UHG_7min_DIA_RR_2_4th_023	1	label free sample	NT=Trypsin	Orbitrap Astral
RR_2_4th_024	Sample	MSA	homo sapiens	Brain	not applicable	MSA	1	Clinical Sample	2	20230803_AST1_Neo1_UHG_7min_DIA_RR_2_4th_024	1	label free sample	NT=Trypsin	Orbitrap Astral
RR_2_4th_025	Sample	CTRL	homo sapiens	Brain	not applicable	CTRL	1	Clinical Sample	2	20230803_AST1_Neo1_UHG_7min_DIA_RR_2_4th_025	1	label free sample	NT=Trypsin	Orbitrap Astral
RR_2_4th_026	Sample	CTRL	homo sapiens	Brain	not applicable	CTRL	1	Clinical Sample	2	20230803_AST1_Neo1_UHG_7min_DIA_RR_2_4th_026	1	label free sample	NT=Trypsin	Orbitrap Astral
RR_2_4th_027	Sample	CTRL	homo sapiens	Brain	not applicable	CTRL	1	Clinical Sample	2	20230803_AST1_Neo1_UHG_7min_DIA_RR_2_4th_027	1	label free sample	NT=Trypsin	Orbitrap Astral
RR_2_4th_028	Sample	CTRL	homo sapiens	Brain	not applicable	CTRL	1	Clinical Sample	2	20230803_AST1_Neo1_UHG_7min_DIA_RR_2_4th_028	1	label free sample	NT=Trypsin	Orbitrap Astral
RR_2_4th_029	Sample	CTRL	homo sapiens	Brain	not applicable	CTRL	1	Clinical Sample	2	20230803_AST1_Neo1_UHG_7min_DIA_RR_2_4th_029	1	label free sample	NT=Trypsin	Orbitrap Astral
RR_2_4th_030	Sample	CTRL	homo sapiens	Brain	not applicable	CTRL	1	Clinical Sample	2	20230803_AST1_Neo1_UHG_7min_DIA_RR_2_4th_030	1	label free sample	NT=Trypsin	Orbitrap Astral
RR_2_4th_031	Sample	CTRL	homo sapiens	Brain	not applicable	CTRL	1	Clinical Sample	2	20230803_AST1_Neo1_UHG_7min_DIA_RR_2_4th_031	1	label free sample	NT=Trypsin	Orbitrap Astral
RR_2_4th_033	Sample	CTRL	homo sapiens	Brain	not applicable	CTRL	1	Clinical Sample	2	20230803_AST1_Neo1_UHG_7min_DIA_RR_2_4th_033	1	label free sample	NT=Trypsin	Orbitrap Astral
RR_2_4th_034	Sample	CTRL	homo sapiens	Brain	not applicable	CTRL	1	Clinical Sample	2	20230803_AST1_Neo1_UHG_7min_DIA_RR_2_4th_034	1	label free sample	NT=Trypsin	Orbitrap Astral
RR_2_4th_035	Sample	CTRL	homo sapiens	Brain	not applicable	CTRL	1	Clinical Sample	2	20230803_AST1_Neo1_UHG_7min_DIA_RR_2_4th_035	1	label free sample	NT=Trypsin	Orbitrap Astral
RR_2_4th_036	Sample	CTRL	homo sapiens	Brain	not applicable	CTRL	1	Clinical Sample	2	20230803_AST1_Neo1_UHG_7min_DIA_RR_2_4th_036	1	label free sample	NT=Trypsin	Orbitrap Astral
RR_2_4th_037	Sample	MSA	homo sapiens	Brain	not applicable	MSA	1	Clinical Sample	2	20230803_AST1_Neo1_UHG_7min_DIA_RR_2_4th_037	1	label free sample	NT=Trypsin	Orbitrap Astral
RR_2_4th_038	Sample	MSA	homo sapiens	Brain	not applicable	MSA	1	Clinical Sample	2	20230803_AST1_Neo1_UHG_7min_DIA_RR_2_4th_038	1	label free sample	NT=Trypsin	Orbitrap Astral
RR_2_4th_039	Sample	MSA	homo sapiens	Brain	not applicable	MSA	1	Clinical Sample	2	20230803_AST1_Neo1_UHG_7min_DIA_RR_2_4th_039	1	label free sample	NT=Trypsin	Orbitrap Astral
RR_2_4th_040	Sample	MSA	homo sapiens	Brain	not applicable	MSA	1	Clinical Sample	2	20230803_AST1_Neo1_UHG_7min_DIA_RR_2_4th_040	1	label free sample	NT=Trypsin	Orbitrap Astral
RR_2_4th_041	Sample	MSA	homo sapiens	Brain	not applicable	MSA	1	Clinical Sample	2	20230803_AST1_Neo1_UHG_7min_DIA_RR_2_4th_041	1	label free sample	NT=Trypsin	Orbitrap Astral
RR_2_4th_042	Sample	MSA	homo sapiens	Brain	not applicable	MSA	1	Clinical Sample	2	20230803_AST1_Neo1_UHG_7min_DIA_RR_2_4th_042	1	label free sample	NT=Trypsin	Orbitrap Astral
RR_2_4th_043	Sample	MSA	homo sapiens	Brain	not applicable	MSA	1	Clinical Sample	2	20230803_AST1_Neo1_UHG_7min_DIA_RR_2_4th_043	1	label free sample	NT=Trypsin	Orbitrap Astral
RR_2_4th_044	Sample	MSA	homo sapiens	Brain	not applicable	MSA	1	Clinical Sample	2	20230803_AST1_Neo1_UHG_7min_DIA_RR_2_4th_044	1	label free sample	NT=Trypsin	Orbitrap Astral
RR_2_4th_045	Sample	MSA	homo sapiens	Brain	not applicable	MSA	1	Clinical Sample	2	20230803_AST1_Neo1_UHG_7min_DIA_RR_2_4th_045	1	label free sample	NT=Trypsin	Orbitrap Astral
RR_2_4th_046	Sample	MSA	homo sapiens	Brain	not applicable	MSA	1	Clinical Sample	2	20230803_AST1_Neo1_UHG_7min_DIA_RR_2_4th_046	1	label free sample	NT=Trypsin	Orbitrap Astral
RR_2_4th_047	Sample	MSA	homo sapiens	Brain	not applicable	MSA	1	Clinical Sample	2	20230803_AST1_Neo1_UHG_7min_DIA_RR_2_4th_047	1	label free sample	NT=Trypsin	Orbitrap Astral
RR_2_4th_048	Sample	MSA	homo sapiens	Brain	not applicable	MSA	1	Clinical Sample	2	20230803_AST1_Neo1_UHG_7min_DIA_RR_2_4th_048	1	label free sample	NT=Trypsin	Orbitrap Astral
RR_2_4th_049	Sample	CTRL	homo sapiens	Brain	not applicable	CTRL	1	Clinical Sample	2	20230803_AST1_Neo1_UHG_7min_DIA_RR_2_4th_049	1	label free sample	NT=Trypsin	Orbitrap Astral
RR_2_4th_050	Sample	CTRL	homo sapiens	Brain	not applicable	CTRL	1	Clinical Sample	2	20230803_AST1_Neo1_UHG_7min_DIA_RR_2_4th_050	1	label free sample	NT=Trypsin	Orbitrap Astral
RR_2_4th_051	Sample	CTRL	homo sapiens	Brain	not applicable	CTRL	1	Clinical Sample	2	20230803_AST1_Neo1_UHG_7min_DIA_RR_2_4th_051	1	label free sample	NT=Trypsin	Orbitrap Astral
RR_2_4th_052	Sample	CTRL	homo sapiens	Brain	not applicable	CTRL	1	Clinical Sample	2	20230803_AST1_Neo1_UHG_7min_DIA_RR_2_4th_052	1	label free sample	NT=Trypsin	Orbitrap Astral
RR_2_4th_053	Sample	CTRL	homo sapiens	Brain	not applicable	CTRL	1	Clinical Sample	2	20230803_AST1_Neo1_UHG_7min_DIA_RR_2_4th_053	1	label free sample	NT=Trypsin	Orbitrap Astral
RR_2_4th_054	Sample	CTRL	homo sapiens	Brain	not applicable	CTRL	1	Clinical Sample	2	20230803_AST1_Neo1_UHG_7min_DIA_RR_2_4th_054	1	label free sample	NT=Trypsin	Orbitrap Astral
RR_2_4th_055	Sample	MSA	homo sapiens	Brain	not applicable	MSA	1	Clinical Sample	2	20230803_AST1_Neo1_UHG_7min_DIA_RR_2_4th_055	1	label free sample	NT=Trypsin	Orbitrap Astral
RR_2_4th_056	Sample	MSA	homo sapiens	Brain	not applicable	MSA	1	Clinical Sample	2	20230803_AST1_Neo1_UHG_7min_DIA_RR_2_4th_056	1	label free sample	NT=Trypsin	Orbitrap Astral
RR_2_4th_057	Sample	MSA	homo sapiens	Brain	not applicable	MSA	1	Clinical Sample	2	20230803_AST1_Neo1_UHG_7min_DIA_RR_2_4th_057	1	label free sample	NT=Trypsin	Orbitrap Astral
RR_2_4th_058	Sample	MSA	homo sapiens	Brain	not applicable	MSA	1	Clinical Sample	2	20230803_AST1_Neo1_UHG_7min_DIA_RR_2_4th_058	1	label free sample	NT=Trypsin	Orbitrap Astral
RR_2_4th_059	Sample	MSA	homo sapiens	Brain	not applicable	MSA	1	Clinical Sample	2	20230803_AST1_Neo1_UHG_7min_DIA_RR_2_4th_059	1	label free sample	NT=Trypsin	Orbitrap Astral
RR_2_4th_060	Sample	MSA	homo sapiens	Brain	not applicable	MSA	1	Clinical Sample	2	20230803_AST1_Neo1_UHG_7min_DIA_RR_2_4th_060	1	label free sample	NT=Trypsin	Orbitrap Astral
RR_2_4th_061	Sample	MSA	homo sapiens	Brain	not applicable	MSA	1	Clinical Sample	2	20230803_AST1_Neo1_UHG_7min_DIA_RR_2_4th_061	1	label free sample	NT=Trypsin	Orbitrap Astral
RR_2_4th_062	Sample	MSA	homo sapiens	Brain	not applicable	MSA	1	Clinical Sample	2	20230803_AST1_Neo1_UHG_7min_DIA_RR_2_4th_062	1	label free sample	NT=Trypsin	Orbitrap Astral
RR_2_4th_063	Sample	MSA	homo sapiens	Brain	not applicable	MSA	1	Clinical Sample	2	20230803_AST1_Neo1_UHG_7min_DIA_RR_2_4th_063	1	label free sample	NT=Trypsin	Orbitrap Astral
RR_2_4th_064	Sample	MSA	homo sapiens	Brain	not applicable	MSA	1	Clinical Sample	2	20230803_AST1_Neo1_UHG_7min_DIA_RR_2_4th_064	1	label free sample	NT=Trypsin	Orbitrap Astral
RR_2_4th_065	Sample	MSA	homo sapiens	Brain	not applicable	MSA	1	Clinical Sample	2	20230803_AST1_Neo1_UHG_7min_DIA_RR_2_4th_065	1	label free sample	NT=Trypsin	Orbitrap Astral
RR_2_4th_066	Sample	MSA	homo sapiens	Brain	not applicable	MSA	1	Clinical Sample	2	20230803_AST1_Neo1_UHG_7min_DIA_RR_2_4th_066	1	label free sample	NT=Trypsin	Orbitrap Astral
RR_2_4th_067	Sample	MSA	homo sapiens	Brain	not applicable	MSA	1	Clinical Sample	2	20230803_AST1_Neo1_UHG_7min_DIA_RR_2_4th_067	1	label free sample	NT=Trypsin	Orbitrap Astral
RR_2_4th_068	Sample	MSA	homo sapiens	Brain	not applicable	MSA	1	Clinical Sample	2	20230803_AST1_Neo1_UHG_7min_DIA_RR_2_4th_068	1	label free sample	NT=Trypsin	Orbitrap Astral
RR_2_4th_069	Sample	MSA	homo sapiens	Brain	not applicable	MSA	1	Clinical Sample	2	20230803_AST1_Neo1_UHG_7min_DIA_RR_2_4th_069	1	label free sample	NT=Trypsin	Orbitrap Astral
RR_2_4th_070	Sample	MSA	homo sapiens	Brain	not applicable	MSA	1	Clinical Sample	2	20230803_AST1_Neo1_UHG_7min_DIA_RR_2_4th_070	1	label free sample	NT=Trypsin	Orbitrap Astral
RR_2_4th_071	Sample	MSA	homo sapiens	Brain	not applicable	MSA	1	Clinical Sample	2	20230803_AST1_Neo1_UHG_7min_DIA_RR_2_4th_071	1	label free sample	NT=Trypsin	Orbitrap Astral
RR_2_4th_072	Sample	MSA	homo sapiens	Brain	not applicable	MSA	1	Clinical Sample	2	20230803_AST1_Neo1_UHG_7min_DIA_RR_2_4th_072	1	label free sample	NT=Trypsin	Orbitrap Astral
RR_2_4th_073	Sample	MSA	homo sapiens	Brain	not applicable	MSA	1	Clinical Sample	2	20230803_AST1_Neo1_UHG_7min_DIA_RR_2_4th_073	1	label free sample	NT=Trypsin	Orbitrap Astral
RR_2_4th_074	Sample	MSA	homo sapiens	Brain	not applicable	MSA	1	Clinical Sample	2	20230803_AST1_Neo1_UHG_7min_DIA_RR_2_4th_074	1	label free sample	NT=Trypsin	Orbitrap Astral
RR_2_4th_075	Sample	MSA	homo sapiens	Brain	not applicable	MSA	1	Clinical Sample	2	20230803_AST1_Neo1_UHG_7min_DIA_RR_2_4th_075	1	label free sample	NT=Trypsin	Orbitrap Astral
RR_4th_001	Sample	CTRL	homo sapiens	Brain	not applicable	CTRL	1	Clinical Sample	3	20230803_AST1_Neo1_UHG_7min_DIA_RR_4th_001	1	label free sample	NT=Trypsin	Orbitrap Astral
RR_4th_002	Sample	CTRL	homo sapiens	Brain	not applicable	CTRL	1	Clinical Sample	3	20230803_AST1_Neo1_UHG_7min_DIA_RR_4th_002	1	label free sample	NT=Trypsin	Orbitrap Astral
RR_4th_003	Sample	CTRL	homo sapiens	Brain	not applicable	CTRL	1	Clinical Sample	3	20230803_AST1_Neo1_UHG_7min_DIA_RR_4th_003	1	label free sample	NT=Trypsin	Orbitrap Astral
RR_4th_004	Sample	CTRL	homo sapiens	Brain	not applicable	CTRL	1	Clinical Sample	3	20230803_AST1_Neo1_UHG_7min_DIA_RR_4th_004	1	label free sample	NT=Trypsin	Orbitrap Astral
RR_4th_005	Sample	CTRL	homo sapiens	Brain	not applicable	CTRL	1	Clinical Sample	3	20230803_AST1_Neo1_UHG_7min_DIA_RR_4th_005	1	label free sample	NT=Trypsin	Orbitrap Astral
RR_4th_006	Sample	CTRL	homo sapiens	Brain	not applicable	CTRL	1	Clinical Sample	3	20230803_AST1_Neo1_UHG_7min_DIA_RR_4th_006	1	label free sample	NT=Trypsin	Orbitrap Astral
RR_4th_007	Sample	CTRL	homo sapiens	Brain	not applicable	CTRL	1	Clinical Sample	3	20230803_AST1_Neo1_UHG_7min_DIA_RR_4th_007	1	label free sample	NT=Trypsin	Orbitrap Astral
RR_4th_008	Sample	CTRL	homo sapiens	Brain	not applicable	CTRL	1	Clinical Sample	3	20230803_AST1_Neo1_UHG_7min_DIA_RR_4th_008	1	label free sample	NT=Trypsin	Orbitrap Astral
RR_4th_009	Sample	CTRL	homo sapiens	Brain	not applicable	CTRL	1	Clinical Sample	3	20230803_AST1_Neo1_UHG_7min_DIA_RR_4th_009	1	label free sample	NT=Trypsin	Orbitrap Astral
RR_4th_010	Sample	CTRL	homo sapiens	Brain	not applicable	CTRL	1	Clinical Sample	3	20230803_AST1_Neo1_UHG_7min_DIA_RR_4th_010	1	label free sample	NT=Trypsin	Orbitrap Astral
RR_4th_011	Sample	CTRL	homo sapiens	Brain	not applicable	CTRL	1	Clinical Sample	3	20230803_AST1_Neo1_UHG_7min_DIA_RR_4th_011	1	label free sample	NT=Trypsin	Orbitrap Astral
RR_4th_012	Sample	CTRL	homo sapiens	Brain	not applicable	CTRL	1	Clinical Sample	3	20230803_AST1_Neo1_UHG_7min_DIA_RR_4th_012	1	label free sample	NT=Trypsin	Orbitrap Astral
RR_4th_013	Sample	MSA	homo sapiens	Brain	not applicable	MSA	1	Clinical Sample	3	20230803_AST1_Neo1_UHG_7min_DIA_RR_4th_013	1	label free sample	NT=Trypsin	Orbitrap Astral
RR_4th_014	Sample	MSA	homo sapiens	Brain	not applicable	MSA	1	Clinical Sample	3	20230803_AST1_Neo1_UHG_7min_DIA_RR_4th_014	1	label free sample	NT=Trypsin	Orbitrap Astral
RR_4th_015	Sample	MSA	homo sapiens	Brain	not applicable	MSA	1	Clinical Sample	3	20230803_AST1_Neo1_UHG_7min_DIA_RR_4th_015	1	label free sample	NT=Trypsin	Orbitrap Astral
RR_4th_016	Sample	MSA	homo sapiens	Brain	not applicable	MSA	1	Clinical Sample	3	20230803_AST1_Neo1_UHG_7min_DIA_RR_4th_016	1	label free sample	NT=Trypsin	Orbitrap Astral
RR_4th_017	Sample	MSA	homo sapiens	Brain	not applicable	MSA	1	Clinical Sample	3	20230803_AST1_Neo1_UHG_7min_DIA_RR_4th_017	1	label free sample	NT=Trypsin	Orbitrap Astral
RR_4th_018	Sample	MSA	homo sapiens	Brain	not applicable	MSA	1	Clinical Sample	3	20230803_AST1_Neo1_UHG_7min_DIA_RR_4th_018	1	label free sample	NT=Trypsin	Orbitrap Astral
RR_4th_019	Sample	MSA	homo sapiens	Brain	not applicable	MSA	1	Clinical Sample	3	20230803_AST1_Neo1_UHG_7min_DIA_RR_4th_019	1	label free sample	NT=Trypsin	Orbitrap Astral
RR_4th_020	Sample	MSA	homo sapiens	Brain	not applicable	MSA	1	Clinical Sample	3	20230803_AST1_Neo1_UHG_7min_DIA_RR_4th_020	1	label free sample	NT=Trypsin	Orbitrap Astral
RR_4th_021	Sample	MSA	homo sapiens	Brain	not applicable	MSA	1	Clinical Sample	3	20230803_AST1_Neo1_UHG_7min_DIA_RR_4th_021	1	label free sample	NT=Trypsin	Orbitrap Astral
RR_4th_022	Sample	MSA	homo sapiens	Brain	not applicable	MSA	1	Clinical Sample	3	20230803_AST1_Neo1_UHG_7min_DIA_RR_4th_022	1	label free sample	NT=Trypsin	Orbitrap Astral
RR_4th_023	Sample	MSA	homo sapiens	Brain	not applicable	MSA	1	Clinical Sample	3	20230803_AST1_Neo1_UHG_7min_DIA_RR_4th_023	1	label free sample	NT=Trypsin	Orbitrap Astral
RR_4th_024	Sample	MSA	homo sapiens	Brain	not applicable	MSA	1	Clinical Sample	3	20230803_AST1_Neo1_UHG_7min_DIA_RR_4th_024	1	label free sample	NT=Trypsin	Orbitrap Astral
RR_4th_025	Sample	CTRL	homo sapiens	Brain	not applicable	CTRL	1	Clinical Sample	3	20230803_AST1_Neo1_UHG_7min_DIA_RR_4th_025	1	label free sample	NT=Trypsin	Orbitrap Astral
RR_4th_026	Sample	CTRL	homo sapiens	Brain	not applicable	CTRL	1	Clinical Sample	3	20230803_AST1_Neo1_UHG_7min_DIA_RR_4th_026	1	label free sample	NT=Trypsin	Orbitrap Astral
RR_4th_027	Sample	CTRL	homo sapiens	Brain	not applicable	CTRL	1	Clinical Sample	3	20230803_AST1_Neo1_UHG_7min_DIA_RR_4th_027	1	label free sample	NT=Trypsin	Orbitrap Astral
RR_4th_028	Sample	CTRL	homo sapiens	Brain	not applicable	CTRL	1	Clinical Sample	3	20230803_AST1_Neo1_UHG_7min_DIA_RR_4th_028	1	label free sample	NT=Trypsin	Orbitrap Astral
RR_4th_029	Sample	CTRL	homo sapiens	Brain	not applicable	CTRL	1	Clinical Sample	3	20230803_AST1_Neo1_UHG_7min_DIA_RR_4th_029	1	label free sample	NT=Trypsin	Orbitrap Astral
RR_4th_030	Sample	CTRL	homo sapiens	Brain	not applicable	CTRL	1	Clinical Sample	3	20230803_AST1_Neo1_UHG_7min_DIA_RR_4th_030	1	label free sample	NT=Trypsin	Orbitrap Astral
RR_4th_031	Sample	CTRL	homo sapiens	Brain	not applicable	CTRL	1	Clinical Sample	3	20230803_AST1_Neo1_UHG_7min_DIA_RR_4th_031	1	label free sample	NT=Trypsin	Orbitrap Astral
RR_4th_033	Sample	CTRL	homo sapiens	Brain	not applicable	CTRL	1	Clinical Sample	3	20230803_AST1_Neo1_UHG_7min_DIA_RR_4th_033	1	label free sample	NT=Trypsin	Orbitrap Astral
RR_4th_034	Sample	CTRL	homo sapiens	Brain	not applicable	CTRL	1	Clinical Sample	3	20230803_AST1_Neo1_UHG_7min_DIA_RR_4th_034	1	label free sample	NT=Trypsin	Orbitrap Astral
RR_4th_035	Sample	CTRL	homo sapiens	Brain	not applicable	CTRL	1	Clinical Sample	3	20230803_AST1_Neo1_UHG_7min_DIA_RR_4th_035	1	label free sample	NT=Trypsin	Orbitrap Astral
RR_4th_036	Sample	CTRL	homo sapiens	Brain	not applicable	CTRL	1	Clinical Sample	3	20230803_AST1_Neo1_UHG_7min_DIA_RR_4th_036	1	label free sample	NT=Trypsin	Orbitrap Astral
RR_4th_037	Sample	MSA	homo sapiens	Brain	not applicable	MSA	1	Clinical Sample	3	20230803_AST1_Neo1_UHG_7min_DIA_RR_4th_037	1	label free sample	NT=Trypsin	Orbitrap Astral
RR_4th_038	Sample	MSA	homo sapiens	Brain	not applicable	MSA	1	Clinical Sample	3	20230803_AST1_Neo1_UHG_7min_DIA_RR_4th_038	1	label free sample	NT=Trypsin	Orbitrap Astral
RR_4th_039	Sample	MSA	homo sapiens	Brain	not applicable	MSA	1	Clinical Sample	3	20230803_AST1_Neo1_UHG_7min_DIA_RR_4th_039	1	label free sample	NT=Trypsin	Orbitrap Astral
RR_4th_040	Sample	MSA	homo sapiens	Brain	not applicable	MSA	1	Clinical Sample	3	20230803_AST1_Neo1_UHG_7min_DIA_RR_4th_040	1	label free sample	NT=Trypsin	Orbitrap Astral
RR_4th_041	Sample	MSA	homo sapiens	Brain	not applicable	MSA	1	Clinical Sample	3	20230803_AST1_Neo1_UHG_7min_DIA_RR_4th_041	1	label free sample	NT=Trypsin	Orbitrap Astral
RR_4th_042	Sample	MSA	homo sapiens	Brain	not applicable	MSA	1	Clinical Sample	3	20230803_AST1_Neo1_UHG_7min_DIA_RR_4th_042	1	label free sample	NT=Trypsin	Orbitrap Astral
RR_4th_043	Sample	MSA	homo sapiens	Brain	not applicable	MSA	1	Clinical Sample	3	20230803_AST1_Neo1_UHG_7min_DIA_RR_4th_043	1	label free sample	NT=Trypsin	Orbitrap Astral
RR_4th_044	Sample	MSA	homo sapiens	Brain	not applicable	MSA	1	Clinical Sample	3	20230803_AST1_Neo1_UHG_7min_DIA_RR_4th_044	1	label free sample	NT=Trypsin	Orbitrap Astral
RR_4th_045	Sample	MSA	homo sapiens	Brain	not applicable	MSA	1	Clinical Sample	3	20230803_AST1_Neo1_UHG_7min_DIA_RR_4th_045	1	label free sample	NT=Trypsin	Orbitrap Astral
RR_4th_046	Sample	MSA	homo sapiens	Brain	not applicable	MSA	1	Clinical Sample	3	20230803_AST1_Neo1_UHG_7min_DIA_RR_4th_046	1	label free sample	NT=Trypsin	Orbitrap Astral
RR_4th_047	Sample	MSA	homo sapiens	Brain	not applicable	MSA	1	Clinical Sample	3	20230803_AST1_Neo1_UHG_7min_DIA_RR_4th_047	1	label free sample	NT=Trypsin	Orbitrap Astral
RR_4th_048	Sample	MSA	homo sapiens	Brain	not applicable	MSA	1	Clinical Sample	3	20230803_AST1_Neo1_UHG_7min_DIA_RR_4th_048	1	label free sample	NT=Trypsin	Orbitrap Astral
RR_4th_049	Sample	CTRL	homo sapiens	Brain	not applicable	CTRL	1	Clinical Sample	3	20230803_AST1_Neo1_UHG_7min_DIA_RR_4th_049	1	label free sample	NT=Trypsin	Orbitrap Astral
RR_4th_050	Sample	CTRL	homo sapiens	Brain	not applicable	CTRL	1	Clinical Sample	3	20230803_AST1_Neo1_UHG_7min_DIA_RR_4th_050	1	label free sample	NT=Trypsin	Orbitrap Astral
RR_4th_051	Sample	CTRL	homo sapiens	Brain	not applicable	CTRL	1	Clinical Sample	3	20230803_AST1_Neo1_UHG_7min_DIA_RR_4th_051	1	label free sample	NT=Trypsin	Orbitrap Astral
RR_4th_052	Sample	CTRL	homo sapiens	Brain	not applicable	CTRL	1	Clinical Sample	3	20230803_AST1_Neo1_UHG_7min_DIA_RR_4th_052	1	label free sample	NT=Trypsin	Orbitrap Astral
RR_4th_053	Sample	CTRL	homo sapiens	Brain	not applicable	CTRL	1	Clinical Sample	3	20230803_AST1_Neo1_UHG_7min_DIA_RR_4th_053	1	label free sample	NT=Trypsin	Orbitrap Astral
RR_4th_054	Sample	CTRL	homo sapiens	Brain	not applicable	CTRL	1	Clinical Sample	3	20230803_AST1_Neo1_UHG_7min_DIA_RR_4th_054	1	label free sample	NT=Trypsin	Orbitrap Astral
RR_4th_055	Sample	MSA	homo sapiens	Brain	not applicable	MSA	1	Clinical Sample	3	20230803_AST1_Neo1_UHG_7min_DIA_RR_4th_055	1	label free sample	NT=Trypsin	Orbitrap Astral
RR_4th_056	Sample	MSA	homo sapiens	Brain	not applicable	MSA	1	Clinical Sample	3	20230803_AST1_Neo1_UHG_7min_DIA_RR_4th_056	1	label free sample	NT=Trypsin	Orbitrap Astral
RR_4th_057	Sample	MSA	homo sapiens	Brain	not applicable	MSA	1	Clinical Sample	3	20230803_AST1_Neo1_UHG_7min_DIA_RR_4th_057	1	label free sample	NT=Trypsin	Orbitrap Astral
RR_4th_058	Sample	MSA	homo sapiens	Brain	not applicable	MSA	1	Clinical Sample	3	20230803_AST1_Neo1_UHG_7min_DIA_RR_4th_058	1	label free sample	NT=Trypsin	Orbitrap Astral
RR_4th_059	Sample	MSA	homo sapiens	Brain	not applicable	MSA	1	Clinical Sample	3	20230803_AST1_Neo1_UHG_7min_DIA_RR_4th_059	1	label free sample	NT=Trypsin	Orbitrap Astral
RR_4th_060	Sample	MSA	homo sapiens	Brain	not applicable	MSA	1	Clinical Sample	3	20230803_AST1_Neo1_UHG_7min_DIA_RR_4th_060	1	label free sample	NT=Trypsin	Orbitrap Astral
RR_4th_061	Sample	MSA	homo sapiens	Brain	not applicable	MSA	1	Clinical Sample	3	20230803_AST1_Neo1_UHG_7min_DIA_RR_4th_061	1	label free sample	NT=Trypsin	Orbitrap Astral
RR_4th_062	Sample	MSA	homo sapiens	Brain	not applicable	MSA	1	Clinical Sample	3	20230803_AST1_Neo1_UHG_7min_DIA_RR_4th_062	1	label free sample	NT=Trypsin	Orbitrap Astral
RR_4th_063	Sample	MSA	homo sapiens	Brain	not applicable	MSA	1	Clinical Sample	3	20230803_AST1_Neo1_UHG_7min_DIA_RR_4th_063	1	label free sample	NT=Trypsin	Orbitrap Astral
RR_4th_064	Sample	MSA	homo sapiens	Brain	not applicable	MSA	1	Clinical Sample	3	20230803_AST1_Neo1_UHG_7min_DIA_RR_4th_064	1	label free sample	NT=Trypsin	Orbitrap Astral
RR_4th_065	Sample	MSA	homo sapiens	Brain	not applicable	MSA	1	Clinical Sample	3	20230803_AST1_Neo1_UHG_7min_DIA_RR_4th_065	1	label free sample	NT=Trypsin	Orbitrap Astral
RR_4th_066	Sample	MSA	homo sapiens	Brain	not applicable	MSA	1	Clinical Sample	3	20230803_AST1_Neo1_UHG_7min_DIA_RR_4th_066	1	label free sample	NT=Trypsin	Orbitrap Astral
RR_4th_067	Sample	MSA	homo sapiens	Brain	not applicable	MSA	1	Clinical Sample	3	20230803_AST1_Neo1_UHG_7min_DIA_RR_4th_067	1	label free sample	NT=Trypsin	Orbitrap Astral
RR_4th_068	Sample	MSA	homo sapiens	Brain	not applicable	MSA	1	Clinical Sample	3	20230803_AST1_Neo1_UHG_7min_DIA_RR_4th_068	1	label free sample	NT=Trypsin	Orbitrap Astral
RR_4th_069	Sample	MSA	homo sapiens	Brain	not applicable	MSA	1	Clinical Sample	3	20230803_AST1_Neo1_UHG_7min_DIA_RR_4th_069	1	label free sample	NT=Trypsin	Orbitrap Astral
RR_4th_070	Sample	MSA	homo sapiens	Brain	not applicable	MSA	1	Clinical Sample	3	20230803_AST1_Neo1_UHG_7min_DIA_RR_4th_070	1	label free sample	NT=Trypsin	Orbitrap Astral
RR_4th_071	Sample	MSA	homo sapiens	Brain	not applicable	MSA	1	Clinical Sample	3	20230803_AST1_Neo1_UHG_7min_DIA_RR_4th_071	1	label free sample	NT=Trypsin	Orbitrap Astral
RR_4th_072	Sample	MSA	homo sapiens	Brain	not applicable	MSA	1	Clinical Sample	3	20230803_AST1_Neo1_UHG_7min_DIA_RR_4th_072	1	label free sample	NT=Trypsin	Orbitrap Astral
RR_4th_073	Sample	MSA	homo sapiens	Brain	not applicable	MSA	1	Clinical Sample	3	20230803_AST1_Neo1_UHG_7min_DIA_RR_4th_073	1	label free sample	NT=Trypsin	Orbitrap Astral
RR_4th_074	Sample	MSA	homo sapiens	Brain	not applicable	MSA	1	Clinical Sample	3	20230803_AST1_Neo1_UHG_7min_DIA_RR_4th_074	1	label free sample	NT=Trypsin	Orbitrap Astral
RR_4th_075	Sample	MSA	homo sapiens	Brain	not applicable	MSA	1	Clinical Sample	3	20230803_AST1_Neo1_UHG_7min_DIA_RR_4th_075	1	label free sample	NT=Trypsin	Orbitrap Astral
RR_Rep01_001	Library	CTRL	homo sapiens	Brain	not applicable	CTRL	1	Clinical Sample	1	20230803_AST1_Neo1_UHG_7min_DIA_RR_Rep01_001_20230805011629	1	label free sample	NT=Trypsin	Orbitrap Astral
RR_Rep01_002	Library	CTRL	homo sapiens	Brain	not applicable	CTRL	1	Clinical Sample	1	20230803_AST1_Neo1_UHG_7min_DIA_RR_Rep01_002_20230805062041	1	label free sample	NT=Trypsin	Orbitrap Astral
RR_Rep01_003	Library	CTRL	homo sapiens	Brain	not applicable	CTRL	1	Clinical Sample	1	20230803_AST1_Neo1_UHG_7min_DIA_RR_Rep01_003_20230805042647	1	label free sample	NT=Trypsin	Orbitrap Astral
RR_Rep01_004	Library	CTRL	homo sapiens	Brain	not applicable	CTRL	1	Clinical Sample	1	20230803_AST1_Neo1_UHG_7min_DIA_RR_Rep01_004_20230804220614	1	label free sample	NT=Trypsin	Orbitrap Astral
RR_Rep01_005	Library	CTRL	homo sapiens	Brain	not applicable	CTRL	1	Clinical Sample	1	20230803_AST1_Neo1_UHG_7min_DIA_RR_Rep01_005_20230805104648	1	label free sample	NT=Trypsin	Orbitrap Astral
RR_Rep01_006	Library	CTRL	homo sapiens	Brain	not applicable	CTRL	1	Clinical Sample	1	20230803_AST1_Neo1_UHG_7min_DIA_RR_Rep01_006_20230805004759	1	label free sample	NT=Trypsin	Orbitrap Astral
RR_Rep01_007	Library	CTRL	homo sapiens	Brain	not applicable	CTRL	1	Clinical Sample	1	20230803_AST1_Neo1_UHG_7min_DIA_RR_Rep01_007_20230805043618	1	label free sample	NT=Trypsin	Orbitrap Astral
RR_Rep01_008	Library	CTRL	homo sapiens	Brain	not applicable	CTRL	1	Clinical Sample	1	20230803_AST1_Neo1_UHG_7min_DIA_RR_Rep01_008_20230804230323	1	label free sample	NT=Trypsin	Orbitrap Astral
RR_Rep01_009	Library	CTRL	homo sapiens	Brain	not applicable	CTRL	1	Clinical Sample	1	20230803_AST1_Neo1_UHG_7min_DIA_RR_Rep01_009_20230805005730	1	label free sample	NT=Trypsin	Orbitrap Astral
RR_Rep01_010	Library	CTRL	homo sapiens	Brain	not applicable	CTRL	1	Clinical Sample	1	20230803_AST1_Neo1_UHG_7min_DIA_RR_Rep01_010_20230805063943	1	label free sample	NT=Trypsin	Orbitrap Astral
RR_Rep01_011	Library	CTRL	homo sapiens	Brain	not applicable	CTRL	1	Clinical Sample	1	20230803_AST1_Neo1_UHG_7min_DIA_RR_Rep01_011_20230805111519	1	label free sample	NT=Trypsin	Orbitrap Astral
RR_Rep01_012	Library	CTRL	homo sapiens	Brain	not applicable	CTRL	1	Clinical Sample	1	20230803_AST1_Neo1_UHG_7min_DIA_RR_Rep01_012_20230805013531	1	label free sample	NT=Trypsin	Orbitrap Astral
RR_Rep01_013	Library	MSA	homo sapiens	Brain	not applicable	MSA	1	Clinical Sample	1	20230803_AST1_Neo1_UHG_7min_DIA_RR_Rep01_013_20230805052346	1	label free sample	NT=Trypsin	Orbitrap Astral
RR_Rep01_014	Library	MSA	homo sapiens	Brain	not applicable	MSA	1	Clinical Sample	1	20230803_AST1_Neo1_UHG_7min_DIA_RR_Rep01_014_20230805032940	1	label free sample	NT=Trypsin	Orbitrap Astral
RR_Rep01_015	Library	MSA	homo sapiens	Brain	not applicable	MSA	1	Clinical Sample	1	20230803_AST1_Neo1_UHG_7min_DIA_RR_Rep01_015_20230805053317	1	label free sample	NT=Trypsin	Orbitrap Astral
RR_Rep01_016	Library	MSA	homo sapiens	Brain	not applicable	MSA	1	Clinical Sample	1	20230803_AST1_Neo1_UHG_7min_DIA_RR_Rep01_016_20230805105619	1	label free sample	NT=Trypsin	Orbitrap Astral
RR_Rep01_017	Library	MSA	homo sapiens	Brain	not applicable	MSA	1	Clinical Sample	1	20230803_AST1_Neo1_UHG_7min_DIA_RR_Rep01_017_20230805041716	1	label free sample	NT=Trypsin	Orbitrap Astral
RR_Rep01_018	Library	MSA	homo sapiens	Brain	not applicable	MSA	1	Clinical Sample	1	20230803_AST1_Neo1_UHG_7min_DIA_RR_Rep01_018_20230804213740	1	label free sample	NT=Trypsin	Orbitrap Astral
RR_Rep01_019	Library	MSA	homo sapiens	Brain	not applicable	MSA	1	Clinical Sample	1	20230803_AST1_Neo1_UHG_7min_DIA_RR_Rep01_019_20230805060141	1	label free sample	NT=Trypsin	Orbitrap Astral
RR_Rep01_020	Library	MSA	homo sapiens	Brain	not applicable	MSA	1	Clinical Sample	1	20230803_AST1_Neo1_UHG_7min_DIA_RR_Rep01_020_20230804225351	1	label free sample	NT=Trypsin	Orbitrap Astral
RR_Rep01_021	Library	MSA	homo sapiens	Brain	not applicable	MSA	1	Clinical Sample	1	20230803_AST1_Neo1_UHG_7min_DIA_RR_Rep01_021_20230804214711	1	label free sample	NT=Trypsin	Orbitrap Astral
RR_Rep01_022	Library	MSA	homo sapiens	Brain	not applicable	MSA	1	Clinical Sample	1	20230803_AST1_Neo1_UHG_7min_DIA_RR_Rep01_022_20230805091136	1	label free sample	NT=Trypsin	Orbitrap Astral
RR_Rep01_023	Library	MSA	homo sapiens	Brain	not applicable	MSA	1	Clinical Sample	1	20230803_AST1_Neo1_UHG_7min_DIA_RR_Rep01_023_20230805075541	1	label free sample	NT=Trypsin	Orbitrap Astral
RR_Rep01_024	Library	MSA	homo sapiens	Brain	not applicable	MSA	1	Clinical Sample	1	20230803_AST1_Neo1_UHG_7min_DIA_RR_Rep01_024_20230805015430	1	label free sample	NT=Trypsin	Orbitrap Astral
RR_Rep01_025	Library	CTRL	homo sapiens	Brain	not applicable	CTRL	1	Clinical Sample	1	20230803_AST1_Neo1_UHG_7min_DIA_RR_Rep01_025_20230805031037	1	label free sample	NT=Trypsin	Orbitrap Astral
RR_Rep01_026	Library	CTRL	homo sapiens	Brain	not applicable	CTRL	1	Clinical Sample	1	20230803_AST1_Neo1_UHG_7min_DIA_RR_Rep01_026_20230805085237	1	label free sample	NT=Trypsin	Orbitrap Astral
RR_Rep01_027	Library	CTRL	homo sapiens	Brain	not applicable	CTRL	1	Clinical Sample	1	20230803_AST1_Neo1_UHG_7min_DIA_RR_Rep01_027_20230805000027	1	label free sample	NT=Trypsin	Orbitrap Astral
RR_Rep01_028	Library	CTRL	homo sapiens	Brain	not applicable	CTRL	1	Clinical Sample	1	20230803_AST1_Neo1_UHG_7min_DIA_RR_Rep01_028_20230805025135	1	label free sample	NT=Trypsin	Orbitrap Astral
RR_Rep01_029	Library	CTRL	homo sapiens	Brain	not applicable	CTRL	1	Clinical Sample	1	20230803_AST1_Neo1_UHG_7min_DIA_RR_Rep01_029_20230805051415	1	label free sample	NT=Trypsin	Orbitrap Astral
RR_Rep01_030	Library	CTRL	homo sapiens	Brain	not applicable	CTRL	1	Clinical Sample	1	20230803_AST1_Neo1_UHG_7min_DIA_RR_Rep01_030_20230805110548	1	label free sample	NT=Trypsin	Orbitrap Astral
RR_Rep01_031	Library	CTRL	homo sapiens	Brain	not applicable	CTRL	1	Clinical Sample	1	20230803_AST1_Neo1_UHG_7min_DIA_RR_Rep01_031_20230805071739	1	label free sample	NT=Trypsin	Orbitrap Astral
RR_Rep01_032	Library	CTRL	homo sapiens	Brain	not applicable	CTRL	1	Clinical Sample	1	20230803_AST1_Neo1_UHG_7min_DIA_RR_Rep01_032_20230805102742	1	label free sample	NT=Trypsin	Orbitrap Astral
RR_Rep01_033	Library	CTRL	homo sapiens	Brain	not applicable	CTRL	1	Clinical Sample	1	20230803_AST1_Neo1_UHG_7min_DIA_RR_Rep01_033_20230805044547	1	label free sample	NT=Trypsin	Orbitrap Astral
RR_Rep01_034	Library	CTRL	homo sapiens	Brain	not applicable	CTRL	1	Clinical Sample	1	20230803_AST1_Neo1_UHG_7min_DIA_RR_Rep01_034_20230805001926	1	label free sample	NT=Trypsin	Orbitrap Astral
RR_Rep01_035	Library	CTRL	homo sapiens	Brain	not applicable	CTRL	1	Clinical Sample	1	20230803_AST1_Neo1_UHG_7min_DIA_RR_Rep01_035_20230805003828	1	label free sample	NT=Trypsin	Orbitrap Astral
RR_Rep01_036	Library	CTRL	homo sapiens	Brain	not applicable	CTRL	1	Clinical Sample	1	20230803_AST1_Neo1_UHG_7min_DIA_RR_Rep01_036_20230805090206	1	label free sample	NT=Trypsin	Orbitrap Astral
RR_Rep01_037	Library	MSA	homo sapiens	Brain	not applicable	MSA	1	Clinical Sample	1	20230803_AST1_Neo1_UHG_7min_DIA_RR_Rep01_037_20230805072710	1	label free sample	NT=Trypsin	Orbitrap Astral
RR_Rep01_038	Library	MSA	homo sapiens	Brain	not applicable	MSA	1	Clinical Sample	1	20230803_AST1_Neo1_UHG_7min_DIA_RR_Rep01_038_20230805061112	1	label free sample	NT=Trypsin	Orbitrap Astral
RR_Rep01_039	Library	MSA	homo sapiens	Brain	not applicable	MSA	1	Clinical Sample	1	20230803_AST1_Neo1_UHG_7min_DIA_RR_Rep01_039_20230805034844	1	label free sample	NT=Trypsin	Orbitrap Astral
RR_Rep01_040	Library	MSA	homo sapiens	Brain	not applicable	MSA	1	Clinical Sample	1	20230803_AST1_Neo1_UHG_7min_DIA_RR_Rep01_040_20230804215641	1	label free sample	NT=Trypsin	Orbitrap Astral
RR_Rep01_041	Library	MSA	homo sapiens	Brain	not applicable	MSA	1	Clinical Sample	1	20230803_AST1_Neo1_UHG_7min_DIA_RR_Rep01_041_20230805054246	1	label free sample	NT=Trypsin	Orbitrap Astral
RR_Rep01_042	Library	MSA	homo sapiens	Brain	not applicable	MSA	1	Clinical Sample	1	20230803_AST1_Neo1_UHG_7min_DIA_RR_Rep01_042_20230805063012	1	label free sample	NT=Trypsin	Orbitrap Astral
RR_Rep01_043	Library	MSA	homo sapiens	Brain	not applicable	MSA	1	Clinical Sample	1	20230803_AST1_Neo1_UHG_7min_DIA_RR_Rep01_043_20230805080513	1	label free sample	NT=Trypsin	Orbitrap Astral
RR_Rep01_044	Library	MSA	homo sapiens	Brain	not applicable	MSA	1	Clinical Sample	1	20230803_AST1_Neo1_UHG_7min_DIA_RR_Rep01_044_20230805012600	1	label free sample	NT=Trypsin	Orbitrap Astral
RR_Rep01_045	Library	MSA	homo sapiens	Brain	not applicable	MSA	1	Clinical Sample	1	20230803_AST1_Neo1_UHG_7min_DIA_RR_Rep01_045_20230804223445	1	label free sample	NT=Trypsin	Orbitrap Astral
RR_Rep01_046	Library	MSA	homo sapiens	Brain	not applicable	MSA	1	Clinical Sample	1	20230803_AST1_Neo1_UHG_7min_DIA_RR_Rep01_046_20230805033911	1	label free sample	NT=Trypsin	Orbitrap Astral
RR_Rep01_047	Library	MSA	homo sapiens	Brain	not applicable	MSA	1	Clinical Sample	1	20230803_AST1_Neo1_UHG_7min_DIA_RR_Rep01_047_20230804232223	1	label free sample	NT=Trypsin	Orbitrap Astral
RR_Rep01_048	Library	MSA	homo sapiens	Brain	not applicable	MSA	1	Clinical Sample	1	20230803_AST1_Neo1_UHG_7min_DIA_RR_Rep01_048_20230805014500	1	label free sample	NT=Trypsin	Orbitrap Astral
RR_Rep01_049	Library	CTRL	homo sapiens	Brain	not applicable	CTRL	1	Clinical Sample	1	20230803_AST1_Neo1_UHG_7min_DIA_RR_Rep01_049_20230805021332	1	label free sample	NT=Trypsin	Orbitrap Astral
RR_Rep01_050	Library	CTRL	homo sapiens	Brain	not applicable	CTRL	1	Clinical Sample	1	20230803_AST1_Neo1_UHG_7min_DIA_RR_Rep01_050_20230805082411	1	label free sample	NT=Trypsin	Orbitrap Astral
RR_Rep01_051	Library	CTRL	homo sapiens	Brain	not applicable	CTRL	1	Clinical Sample	1	20230803_AST1_Neo1_UHG_7min_DIA_RR_Rep01_051_20230805093042	1	label free sample	NT=Trypsin	Orbitrap Astral
RR_Rep01_052	Library	CTRL	homo sapiens	Brain	not applicable	CTRL	1	Clinical Sample	1	20230803_AST1_Neo1_UHG_7min_DIA_RR_Rep01_052_20230805065840	1	label free sample	NT=Trypsin	Orbitrap Astral
RR_Rep01_053	Library	CTRL	homo sapiens	Brain	not applicable	CTRL	1	Clinical Sample	1	20230803_AST1_Neo1_UHG_7min_DIA_RR_Rep01_053_20230805081442	1	label free sample	NT=Trypsin	Orbitrap Astral
RR_Rep01_054	Library	CTRL	homo sapiens	Brain	not applicable	CTRL	1	Clinical Sample	1	20230803_AST1_Neo1_UHG_7min_DIA_RR_Rep01_054_20230805024206	1	label free sample	NT=Trypsin	Orbitrap Astral
RR_Rep01_055	Library	MSA	homo sapiens	Brain	not applicable	MSA	1	Clinical Sample	1	20230803_AST1_Neo1_UHG_7min_DIA_RR_Rep01_055_20230804224418	1	label free sample	NT=Trypsin	Orbitrap Astral
RR_Rep01_056	Library	MSA	homo sapiens	Brain	not applicable	MSA	1	Clinical Sample	1	20230803_AST1_Neo1_UHG_7min_DIA_RR_Rep01_056_20230805002857	1	label free sample	NT=Trypsin	Orbitrap Astral
RR_Rep01_057	Library	MSA	homo sapiens	Brain	not applicable	MSA	1	Clinical Sample	1	20230803_AST1_Neo1_UHG_7min_DIA_RR_Rep01_057_20230805022303	1	label free sample	NT=Trypsin	Orbitrap Astral
RR_Rep01_058	Library	MSA	homo sapiens	Brain	not applicable	MSA	1	Clinical Sample	1	20230803_AST1_Neo1_UHG_7min_DIA_RR_Rep01_058_20230805083340	1	label free sample	NT=Trypsin	Orbitrap Astral
RR_Rep01_059	Library	MSA	homo sapiens	Brain	not applicable	MSA	1	Clinical Sample	1	20230803_AST1_Neo1_UHG_7min_DIA_RR_Rep01_059_20230805073641	1	label free sample	NT=Trypsin	Orbitrap Astral
RR_Rep01_060	Library	MSA	homo sapiens	Brain	not applicable	MSA	1	Clinical Sample	1	20230803_AST1_Neo1_UHG_7min_DIA_RR_Rep01_060_20230805092109	1	label free sample	NT=Trypsin	Orbitrap Astral
RR_Rep01_061	Library	MSA	homo sapiens	Brain	not applicable	MSA	1	Clinical Sample	1	20230803_AST1_Neo1_UHG_7min_DIA_RR_Rep01_061_20230805032007	1	label free sample	NT=Trypsin	Orbitrap Astral
RR_Rep01_062	Library	MSA	homo sapiens	Brain	not applicable	MSA	1	Clinical Sample	1	20230803_AST1_Neo1_UHG_7min_DIA_RR_Rep01_062_20230805070809	1	label free sample	NT=Trypsin	Orbitrap Astral
RR_Rep01_063	Library	MSA	homo sapiens	Brain	not applicable	MSA	1	Clinical Sample	1	20230803_AST1_Neo1_UHG_7min_DIA_RR_Rep01_063_20230804234125	1	label free sample	NT=Trypsin	Orbitrap Astral
RR_Rep01_064	Library	MSA	homo sapiens	Brain	not applicable	MSA	1	Clinical Sample	1	20230803_AST1_Neo1_UHG_7min_DIA_RR_Rep01_064_20230805023235	1	label free sample	NT=Trypsin	Orbitrap Astral
RR_Rep01_065	Library	MSA	homo sapiens	Brain	not applicable	MSA	1	Clinical Sample	1	20230803_AST1_Neo1_UHG_7min_DIA_RR_Rep01_065_20230805050446	1	label free sample	NT=Trypsin	Orbitrap Astral
RR_Rep01_066	Library	MSA	homo sapiens	Brain	not applicable	MSA	1	Clinical Sample	1	20230803_AST1_Neo1_UHG_7min_DIA_RR_Rep01_066_20230804212807	1	label free sample	NT=Trypsin	Orbitrap Astral
RR_Rep01_067	Library	MSA	homo sapiens	Brain	not applicable	MSA	1	Clinical Sample	1	20230803_AST1_Neo1_UHG_7min_DIA_RR_Rep01_067_20230805040744	1	label free sample	NT=Trypsin	Orbitrap Astral
RR_Rep01_068	Library	MSA	homo sapiens	Brain	not applicable	MSA	1	Clinical Sample	1	20230803_AST1_Neo1_UHG_7min_DIA_RR_Rep01_068_20230805112448	1	label free sample	NT=Trypsin	Orbitrap Astral
RR_Rep01_069	Library	MSA	homo sapiens	Brain	not applicable	MSA	1	Clinical Sample	1	20230803_AST1_Neo1_UHG_7min_DIA_RR_Rep01_069_20230805101811	1	label free sample	NT=Trypsin	Orbitrap Astral
RR_Rep01_070	Library	MSA	homo sapiens	Brain	not applicable	MSA	1	Clinical Sample	1	20230803_AST1_Neo1_UHG_7min_DIA_RR_Rep01_070_20230805100840	1	label free sample	NT=Trypsin	Orbitrap Astral
RR_Rep01_071	Library	MSA	homo sapiens	Brain	not applicable	MSA	1	Clinical Sample	1	20230803_AST1_Neo1_UHG_7min_DIA_RR_Rep01_071_20230805094941	1	label free sample	NT=Trypsin	Orbitrap Astral
RR_Rep01_072	Library	MSA	homo sapiens	Brain	not applicable	MSA	1	Clinical Sample	1	20230803_AST1_Neo1_UHG_7min_DIA_RR_Rep01_072_20230804235056	1	label free sample	NT=Trypsin	Orbitrap Astral
RR_Rep01_073	Library	MSA	homo sapiens	Brain	not applicable	MSA	1	Clinical Sample	1	20230803_AST1_Neo1_UHG_7min_DIA_RR_Rep01_073_20230804233154	1	label free sample	NT=Trypsin	Orbitrap Astral
RR_Rep01_074	Library	MSA	homo sapiens	Brain	not applicable	MSA	1	Clinical Sample	1	20230803_AST1_Neo1_UHG_7min_DIA_RR_Rep01_074_20230805095911	1	label free sample	NT=Trypsin	Orbitrap Astral
RR_Rep01_075	Library	MSA	homo sapiens	Brain	not applicable	MSA	1	Clinical Sample	1	20230803_AST1_Neo1_UHG_7min_DIA_RR_Rep01_075_20230804222512	1	label free sample	NT=Trypsin	Orbitrap Astral
RR-073	Sample	CTRL	homo sapiens	Brain	not applicable	MSA	1	Clinical Sample		2023115_Astral03_Evo5_UHG_SA_DIA_MSA_RR-073	1	label free sample	NT=Trypsin	Orbitrap Astral
RR-074	Sample	CTRL	homo sapiens	Brain	not applicable	MSA	1	Clinical Sample		2023115_Astral03_Evo5_UHG_SA_DIA_MSA_RR-074	1	label free sample	NT=Trypsin	Orbitrap Astral
RR-075	Sample	CTRL	homo sapiens	Brain	not applicable	MSA	1	Clinical Sample		2023115_Astral03_Evo5_UHG_SA_DIA_MSA_RR-075	1	label free sample	NT=Trypsin	Orbitrap Astral
RR-076	Sample	CTRL	homo sapiens	Brain	not applicable	MSA	1	Clinical Sample		2023115_Astral03_Evo5_UHG_SA_DIA_MSA_RR-076	1	label free sample	NT=Trypsin	Orbitrap Astral
RR-077	Sample	CTRL	homo sapiens	Brain	not applicable	MSA	1	Clinical Sample		2023115_Astral03_Evo5_UHG_SA_DIA_MSA_RR-077	1	label free sample	NT=Trypsin	Orbitrap Astral
RR-078	Sample	CTRL	homo sapiens	Brain	not applicable	MSA	1	Clinical Sample		2023115_Astral03_Evo5_UHG_SA_DIA_MSA_RR-078	1	label free sample	NT=Trypsin	Orbitrap Astral
RR-080	Sample	CTRL	homo sapiens	Brain	not applicable	MSA	1	Clinical Sample		2023115_Astral03_Evo5_UHG_SA_DIA_MSA_RR-080	1	label free sample	NT=Trypsin	Orbitrap Astral
RR-081	Sample	CTRL	homo sapiens	Brain	not applicable	MSA	1	Clinical Sample		2023115_Astral03_Evo5_UHG_SA_DIA_MSA_RR-081	1	label free sample	NT=Trypsin	Orbitrap Astral
RR-082	Sample	CTRL	homo sapiens	Brain	not applicable	MSA	1	Clinical Sample		2023115_Astral03_Evo5_UHG_SA_DIA_MSA_RR-082	1	label free sample	NT=Trypsin	Orbitrap Astral
RR-083	Sample	CTRL	homo sapiens	Brain	not applicable	MSA	1	Clinical Sample		2023115_Astral03_Evo5_UHG_SA_DIA_MSA_RR-083	1	label free sample	NT=Trypsin	Orbitrap Astral
RR-084	Sample	CTRL	homo sapiens	Brain	not applicable	MSA	1	Clinical Sample		2023115_Astral03_Evo5_UHG_SA_DIA_MSA_RR-084	1	label free sample	NT=Trypsin	Orbitrap Astral
RR-085	Sample	MSA	homo sapiens	Brain	not applicable	MSA	1	Clinical Sample		2023115_Astral03_Evo5_UHG_SA_DIA_MSA_RR-085	1	label free sample	NT=Trypsin	Orbitrap Astral
RR-086	Sample	MSA	homo sapiens	Brain	not applicable	MSA	1	Clinical Sample		2023115_Astral03_Evo5_UHG_SA_DIA_MSA_RR-086	1	label free sample	NT=Trypsin	Orbitrap Astral
RR-088	Sample	MSA	homo sapiens	Brain	not applicable	MSA	1	Clinical Sample		2023115_Astral03_Evo5_UHG_SA_DIA_MSA_RR-088	1	label free sample	NT=Trypsin	Orbitrap Astral
RR-089	Sample	MSA	homo sapiens	Brain	not applicable	MSA	1	Clinical Sample		2023115_Astral03_Evo5_UHG_SA_DIA_MSA_RR-089	1	label free sample	NT=Trypsin	Orbitrap Astral
RR-090	Sample	MSA	homo sapiens	Brain	not applicable	MSA	1	Clinical Sample		2023115_Astral03_Evo5_UHG_SA_DIA_MSA_RR-090	1	label free sample	NT=Trypsin	Orbitrap Astral
RR-091	Sample	MSA	homo sapiens	Brain	not applicable	MSA	1	Clinical Sample		2023115_Astral03_Evo5_UHG_SA_DIA_MSA_RR-091	1	label free sample	NT=Trypsin	Orbitrap Astral
RR-092	Sample	MSA	homo sapiens	Brain	not applicable	MSA	1	Clinical Sample		2023115_Astral03_Evo5_UHG_SA_DIA_MSA_RR-092	1	label free sample	NT=Trypsin	Orbitrap Astral
RR-093	Sample	MSA	homo sapiens	Brain	not applicable	MSA	1	Clinical Sample		2023115_Astral03_Evo5_UHG_SA_DIA_MSA_RR-093	1	label free sample	NT=Trypsin	Orbitrap Astral
RR-095	Sample	MSA	homo sapiens	Brain	not applicable	MSA	1	Clinical Sample		2023115_Astral03_Evo5_UHG_SA_DIA_MSA_RR-095	1	label free sample	NT=Trypsin	Orbitrap Astral
RR-096	Sample	MSA	homo sapiens	Brain	not applicable	MSA	1	Clinical Sample		2023115_Astral03_Evo5_UHG_SA_DIA_MSA_RR-096	1	label free sample	NT=Trypsin	Orbitrap Astral
RR-097	Sample	CTRL	homo sapiens	Brain	not applicable	MSA	1	Clinical Sample		2023115_Astral03_Evo5_UHG_SA_DIA_MSA_RR-097	1	label free sample	NT=Trypsin	Orbitrap Astral
RR-099	Sample	CTRL	homo sapiens	Brain	not applicable	MSA	1	Clinical Sample		2023115_Astral03_Evo5_UHG_SA_DIA_MSA_RR-099	1	label free sample	NT=Trypsin	Orbitrap Astral
RR-100	Sample	CTRL	homo sapiens	Brain	not applicable	MSA	1	Clinical Sample		2023115_Astral03_Evo5_UHG_SA_DIA_MSA_RR-100	1	label free sample	NT=Trypsin	Orbitrap Astral
RR-101	Sample	CTRL	homo sapiens	Brain	not applicable	MSA	1	Clinical Sample		2023115_Astral03_Evo5_UHG_SA_DIA_MSA_RR-101	1	label free sample	NT=Trypsin	Orbitrap Astral
RR-102	Sample	CTRL	homo sapiens	Brain	not applicable	MSA	1	Clinical Sample		2023115_Astral03_Evo5_UHG_SA_DIA_MSA_RR-102	1	label free sample	NT=Trypsin	Orbitrap Astral
RR-103	Sample	CTRL	homo sapiens	Brain	not applicable	MSA	1	Clinical Sample		2023115_Astral03_Evo5_UHG_SA_DIA_MSA_RR-103	1	label free sample	NT=Trypsin	Orbitrap Astral
RR-105	Sample	CTRL	homo sapiens	Brain	not applicable	MSA	1	Clinical Sample		2023115_Astral03_Evo5_UHG_SA_DIA_MSA_RR-105	1	label free sample	NT=Trypsin	Orbitrap Astral
RR-106	Sample	CTRL	homo sapiens	Brain	not applicable	MSA	1	Clinical Sample		2023115_Astral03_Evo5_UHG_SA_DIA_MSA_RR-106	1	label free sample	NT=Trypsin	Orbitrap Astral
RR-107	Sample	CTRL	homo sapiens	Brain	not applicable	MSA	1	Clinical Sample		2023115_Astral03_Evo5_UHG_SA_DIA_MSA_RR-107	1	label free sample	NT=Trypsin	Orbitrap Astral
RR-108	Sample	CTRL	homo sapiens	Brain	not applicable	MSA	1	Clinical Sample		2023115_Astral03_Evo5_UHG_SA_DIA_MSA_RR-108	1	label free sample	NT=Trypsin	Orbitrap Astral
RR-109	Sample	MSA	homo sapiens	Brain	not applicable	MSA	1	Clinical Sample		2023115_Astral03_Evo5_UHG_SA_DIA_MSA_RR-109	1	label free sample	NT=Trypsin	Orbitrap Astral
RR-110	Sample	MSA	homo sapiens	Brain	not applicable	MSA	1	Clinical Sample		2023115_Astral03_Evo5_UHG_SA_DIA_MSA_RR-110	1	label free sample	NT=Trypsin	Orbitrap Astral
RR-111	Sample	MSA	homo sapiens	Brain	not applicable	MSA	1	Clinical Sample		2023115_Astral03_Evo5_UHG_SA_DIA_MSA_RR-111	1	label free sample	NT=Trypsin	Orbitrap Astral
RR-112	Sample	MSA	homo sapiens	Brain	not applicable	MSA	1	Clinical Sample		2023115_Astral03_Evo5_UHG_SA_DIA_MSA_RR-112	1	label free sample	NT=Trypsin	Orbitrap Astral
RR-113	Sample	MSA	homo sapiens	Brain	not applicable	MSA	1	Clinical Sample		2023115_Astral03_Evo5_UHG_SA_DIA_MSA_RR-113	1	label free sample	NT=Trypsin	Orbitrap Astral
RR-114	Sample	MSA	homo sapiens	Brain	not applicable	MSA	1	Clinical Sample		2023115_Astral03_Evo5_UHG_SA_DIA_MSA_RR-114	1	label free sample	NT=Trypsin	Orbitrap Astral
RR-115	Sample	MSA	homo sapiens	Brain	not applicable	MSA	1	Clinical Sample		2023115_Astral03_Evo5_UHG_SA_DIA_MSA_RR-115	1	label free sample	NT=Trypsin	Orbitrap Astral
RR-116	Sample	MSA	homo sapiens	Brain	not applicable	MSA	1	Clinical Sample		2023115_Astral03_Evo5_UHG_SA_DIA_MSA_RR-116	1	label free sample	NT=Trypsin	Orbitrap Astral
RR-117	Sample	MSA	homo sapiens	Brain	not applicable	MSA	1	Clinical Sample		2023115_Astral03_Evo5_UHG_SA_DIA_MSA_RR-117	1	label free sample	NT=Trypsin	Orbitrap Astral
RR-118	Sample	MSA	homo sapiens	Brain	not applicable	MSA	1	Clinical Sample		2023115_Astral03_Evo5_UHG_SA_DIA_MSA_RR-118	1	label free sample	NT=Trypsin	Orbitrap Astral
RR-119	Sample	MSA	homo sapiens	Brain	not applicable	MSA	1	Clinical Sample		2023115_Astral03_Evo5_UHG_SA_DIA_MSA_RR-119	1	label free sample	NT=Trypsin	Orbitrap Astral
RR-120	Sample	MSA	homo sapiens	Brain	not applicable	MSA	1	Clinical Sample		2023115_Astral03_Evo5_UHG_SA_DIA_MSA_RR-120	1	label free sample	NT=Trypsin	Orbitrap Astral
RR-121	Sample	CTRL	homo sapiens	Brain	not applicable	MSA	1	Clinical Sample		2023115_Astral03_Evo5_UHG_SA_DIA_MSA_RR-121	1	label free sample	NT=Trypsin	Orbitrap Astral
RR-122	Sample	CTRL	homo sapiens	Brain	not applicable	MSA	1	Clinical Sample		2023115_Astral03_Evo5_UHG_SA_DIA_MSA_RR-122	1	label free sample	NT=Trypsin	Orbitrap Astral
RR-123	Sample	CTRL	homo sapiens	Brain	not applicable	MSA	1	Clinical Sample		2023115_Astral03_Evo5_UHG_SA_DIA_MSA_RR-123	1	label free sample	NT=Trypsin	Orbitrap Astral
RR-124	Sample	CTRL	homo sapiens	Brain	not applicable	MSA	1	Clinical Sample		2023115_Astral03_Evo5_UHG_SA_DIA_MSA_RR-124	1	label free sample	NT=Trypsin	Orbitrap Astral
RR-125	Sample	CTRL	homo sapiens	Brain	not applicable	MSA	1	Clinical Sample		2023115_Astral03_Evo5_UHG_SA_DIA_MSA_RR-125	1	label free sample	NT=Trypsin	Orbitrap Astral
RR-126	Sample	CTRL	homo sapiens	Brain	not applicable	MSA	1	Clinical Sample		2023115_Astral03_Evo5_UHG_SA_DIA_MSA_RR-126	1	label free sample	NT=Trypsin	Orbitrap Astral
RR-127	Sample	MSA	homo sapiens	Brain	not applicable	MSA	1	Clinical Sample		2023115_Astral03_Evo5_UHG_SA_DIA_MSA_RR-127	1	label free sample	NT=Trypsin	Orbitrap Astral
RR-128	Sample	MSA	homo sapiens	Brain	not applicable	MSA	1	Clinical Sample		2023115_Astral03_Evo5_UHG_SA_DIA_MSA_RR-128	1	label free sample	NT=Trypsin	Orbitrap Astral
RR-129	Sample	MSA	homo sapiens	Brain	not applicable	MSA	1	Clinical Sample		2023115_Astral03_Evo5_UHG_SA_DIA_MSA_RR-129	1	label free sample	NT=Trypsin	Orbitrap Astral
RR-130	Sample	MSA	homo sapiens	Brain	not applicable	MSA	1	Clinical Sample		2023115_Astral03_Evo5_UHG_SA_DIA_MSA_RR-130	1	label free sample	NT=Trypsin	Orbitrap Astral
RR-131	Sample	MSA	homo sapiens	Brain	not applicable	MSA	1	Clinical Sample		2023115_Astral03_Evo5_UHG_SA_DIA_MSA_RR-131	1	label free sample	NT=Trypsin	Orbitrap Astral
RR-132	Sample	MSA	homo sapiens	Brain	not applicable	MSA	1	Clinical Sample		2023115_Astral03_Evo5_UHG_SA_DIA_MSA_RR-132	1	label free sample	NT=Trypsin	Orbitrap Astral
RR-133	Sample	MSA	homo sapiens	Brain	not applicable	MSA	1	Clinical Sample		2023115_Astral03_Evo5_UHG_SA_DIA_MSA_RR-133	1	label free sample	NT=Trypsin	Orbitrap Astral
RR-134	Sample	MSA	homo sapiens	Brain	not applicable	MSA	1	Clinical Sample		2023115_Astral03_Evo5_UHG_SA_DIA_MSA_RR-134	1	label free sample	NT=Trypsin	Orbitrap Astral
RR-135	Sample	MSA	homo sapiens	Brain	not applicable	MSA	1	Clinical Sample		2023115_Astral03_Evo5_UHG_SA_DIA_MSA_RR-135	1	label free sample	NT=Trypsin	Orbitrap Astral
RR-136	Sample	MSA	homo sapiens	Brain	not applicable	MSA	1	Clinical Sample		2023115_Astral03_Evo5_UHG_SA_DIA_MSA_RR-136	1	label free sample	NT=Trypsin	Orbitrap Astral
RR-137	Sample	MSA	homo sapiens	Brain	not applicable	MSA	1	Clinical Sample		2023115_Astral03_Evo5_UHG_SA_DIA_MSA_RR-137	1	label free sample	NT=Trypsin	Orbitrap Astral
RR-138	Sample	MSA	homo sapiens	Brain	not applicable	MSA	1	Clinical Sample		2023115_Astral03_Evo5_UHG_SA_DIA_MSA_RR-138	1	label free sample	NT=Trypsin	Orbitrap Astral
RR-139	Sample	MSA	homo sapiens	Brain	not applicable	MSA	1	Clinical Sample		2023115_Astral03_Evo5_UHG_SA_DIA_MSA_RR-139	1	label free sample	NT=Trypsin	Orbitrap Astral
RR-140	Sample	MSA	homo sapiens	Brain	not applicable	MSA	1	Clinical Sample		2023115_Astral03_Evo5_UHG_SA_DIA_MSA_RR-140	1	label free sample	NT=Trypsin	Orbitrap Astral
RR-141	Sample	MSA	homo sapiens	Brain	not applicable	MSA	1	Clinical Sample		2023115_Astral03_Evo5_UHG_SA_DIA_MSA_RR-141	1	label free sample	NT=Trypsin	Orbitrap Astral
RR-143	Sample	MSA	homo sapiens	Brain	not applicable	MSA	1	Clinical Sample		2023115_Astral03_Evo5_UHG_SA_DIA_MSA_RR-143	1	label free sample	NT=Trypsin	Orbitrap Astral
RR-144	Sample	MSA	homo sapiens	Brain	not applicable	MSA	1	Clinical Sample		2023115_Astral03_Evo5_UHG_SA_DIA_MSA_RR-144	1	label free sample	NT=Trypsin	Orbitrap Astral
RR-145	Sample	MSA	homo sapiens	Brain	not applicable	MSA	1	Clinical Sample		2023115_Astral03_Evo5_UHG_SA_DIA_MSA_RR-145	1	label free sample	NT=Trypsin	Orbitrap Astral
RR-146	Sample	MSA	homo sapiens	Brain	not applicable	MSA	1	Clinical Sample		2023115_Astral03_Evo5_UHG_SA_DIA_MSA_RR-146	1	label free sample	NT=Trypsin	Orbitrap Astral
RR-147	Sample	MSA	homo sapiens	Brain	not applicable	MSA	1	Clinical Sample		2023115_Astral03_Evo5_UHG_SA_DIA_MSA_RR-147	1	label free sample	NT=Trypsin	Orbitrap Astral
RR-148	Sample	MSA	homo sapiens	Brain	not applicable	MSA	1	Clinical Sample		2023115_Astral03_Evo5_UHG_SA_DIA_MSA_RR-148	1	label free sample	NT=Trypsin	Orbitrap Astral
