# Supplementary material for: Ultra-fast label-free quantification and comprehensive proteome coverage with narrow-window data-independent acquisition
Source: Nat Biotechnol. 2024 Feb 1;42(12):1855–66. doi: 10.1038/s41587-023-02099-7 (PMC11631760; doi:10.1038/s41587-023-02099-7)
Supplement: Supplementary file 9 — Statistical source data. [file 41587_2023_2099_MOESM9_ESM.xlsx]

## Sheet: MSMSvsRT
	Raw file	Scan number	Scan index	Retention time	Cycle time	Ion injection time	Base peak intensity	Total ion current	MS/MS count	Mass calibration	Experiment	Peak length	Isotope pattern length	Multiplet length	Peaks / s	Single peaks / s	Isotope patterns / s	Single isotope patterns / s	Multiplets / s	Identified multiplets / s	Multiplet identification rate [%]	MS/MS / s	Identified MS/MS / s	MS/MS identification rate [%]	Intens Comp Factor	CTCD Comp	RawOvFtT	AGC Fill	Condition
1	20230108_AST_Neo1_DDA_UHG_HeLa_200ng_2th2p5ms_Cycle_01_20230808143253	1	0	0	0,40078	3	4455800	38389000	0	-2227	DDA_Cycle_01	5137	12,93	12,93	-50,87	-15,2	-14,75	0	-14,75	-0,01667	NA	-6407	-0,02778	NA	NA	NA	185970,9	1	DDA_Cycle
2	20230108_AST_Neo1_DDA_UHG_HeLa_200ng_2th2p5ms_Cycle_01_20230808143253	2	1	0,0066797	0,40116	3	3899000	34502000	0	-2227	DDA_Cycle_01	5126	12,9	12,9	-47,63	-13,73	-14,02	0	-14,02	-0,01592	NA	-6057	-0,02654	NA	NA	NA	173973,8	1	DDA_Cycle
3	20230108_AST_Neo1_DDA_UHG_HeLa_200ng_2th2p5ms_Cycle_01_20230808143253	3	2	0,013366	0,40114	3	3892400	33934000	0	-2227	DDA_Cycle_01	5116	12,86	12,86	-44,39	-12,27	-13,28	0	-13,28	-0,01518	NA	-5706	-0,0253	NA	NA	NA	172180,2	1	DDA_Cycle
4	20230108_AST_Neo1_DDA_UHG_HeLa_200ng_2th2p5ms_Cycle_01_20230808143253	4	3	0,020051	0,40056	3	4138800	35179000	0	-2227	DDA_Cycle_01	5105	12,82	12,82	-41,15	-10,81	-12,55	0	-12,55	-0,01444	NA	-5356	-0,02406	NA	NA	NA	176269,1	1	DDA_Cycle
5	20230108_AST_Neo1_DDA_UHG_HeLa_200ng_2th2p5ms_Cycle_01_20230808143253	5	4	0,026727	0,4006	3	3725900	33217000	0	-2227	DDA_Cycle_01	5095	12,78	12,78	-37,91	-9348	-11,81	0	-11,81	-0,0137	NA	-5005	-0,02283	NA	NA	NA	168195,4	1	DDA_Cycle
6	20230108_AST_Neo1_DDA_UHG_HeLa_200ng_2th2p5ms_Cycle_01_20230808143253	6	5	0,033404	0,40056	3	3883800	33632000	0	-2227	DDA_Cycle_01	5084	12,75	12,75	-34,68	-7887	-11,08	0	-11,08	-0,01296	NA	-4655	-0,02159	NA	NA	NA	170464,9	1	DDA_Cycle
7	20230108_AST_Neo1_DDA_UHG_HeLa_200ng_2th2p5ms_Cycle_01_20230808143253	7	6	0,04008	0,40061	3	3962600	34169000	0	-2227	DDA_Cycle_01	5074	12,71	12,71	-31,44	-6426	-10,34	0	-10,34	-0,01221	NA	-4305	-0,02036	NA	NA	NA	171719,1	1	DDA_Cycle
8	20230108_AST_Neo1_DDA_UHG_HeLa_200ng_2th2p5ms_Cycle_01_20230808143253	8	7	0,046757	0,40888	3	4223600	35146000	0	-2227	DDA_Cycle_01	5063	12,67	12,67	-28,21	-4965	-9605	0	-9605	-0,01147	NA	-3955	-0,01912	NA	NA	NA	176980	1	DDA_Cycle
9	20230108_AST_Neo1_DDA_UHG_HeLa_200ng_2th2p5ms_Cycle_01_20230808143253	9	8	0,053572	0,40889	3	3896900	33118000	0	-2227	DDA_Cycle_01	5053	12,63	12,63	-24,91	-3474	-8855	0	-8855	-0,01071	NA	-3598	-0,01786	NA	NA	NA	165193,9	1	DDA_Cycle
10	20230108_AST_Neo1_DDA_UHG_HeLa_200ng_2th2p5ms_Cycle_01_20230808143253	10	9	0,060386	0,41016	3	3705900	33466000	1	-2227	DDA_Cycle_01	5042	12,59	12,59	-21,6	-1983	-8104	0	-8104	-0,009957	NA	-3241	-0,0166	NA	NA	NA	166717,8	1	DDA_Cycle
11	20230108_AST_Neo1_DDA_UHG_HeLa_200ng_2th2p5ms_Cycle_01_20230808143253	12	10	0,067222	0,40888	3	3861800	33364000	0	-2227	DDA_Cycle_01	5031	12,56	12,56	-18,29	-0,4872	-7352	0	-7352	-0,009198	NA	-2882	-0,01533	NA	NA	NA	167771,5	1	DDA_Cycle
12	20230108_AST_Neo1_DDA_UHG_HeLa_200ng_2th2p5ms_Cycle_01_20230808143253	13	11	0,074037	0,40082	3	3997900	33872000	0	-2227	DDA_Cycle_01	5,02	12,52	12,52	-14,99	1004	-6601	0	-6601	-0,00844	NA	-2525	-0,01407	NA	NA	NA	169659,4	1	DDA_Cycle
13	20230108_AST_Neo1_DDA_UHG_HeLa_200ng_2th2p5ms_Cycle_01_20230808143253	14	12	0,080718	0,40061	3	3953000	32892000	0	-2227	DDA_Cycle_01	5,01	12,48	12,48	-11,75	2466	-5866	0	-5866	-0,007698	NA	-2175	-0,01283	NA	NA	NA	166393,4	1	DDA_Cycle
14	20230108_AST_Neo1_DDA_UHG_HeLa_200ng_2th2p5ms_Cycle_01_20230808143253	15	13	0,087394	0,40888	3	4087100	33637000	0	-2227	DDA_Cycle_01	4999	12,44	12,44	-8517	3927	-5,13	0	-5,13	-0,006956	NA	-1824	-0,01159	NA	NA	NA	168148,5	1	DDA_Cycle
15	20230108_AST_Neo1_DDA_UHG_HeLa_200ng_2th2p5ms_Cycle_01_20230808143253	16	14	0,094209	0,40888	3	4071700	33906000	0	-2227	DDA_Cycle_01	4989	12,41	12,41	-5215	5418	-4,38	0	-4,38	-0,006199	NA	-1467	-0,01033	NA	NA	NA	170635	1	DDA_Cycle
16	20230108_AST_Neo1_DDA_UHG_HeLa_200ng_2th2p5ms_Cycle_01_20230808143253	17	15	0,10102	0,40056	3	3987900	33167000	0	-2227	DDA_Cycle_01	4978	12,37	12,37	-1913	6909	-3629	0	-3629	-0,005442	NA	-1,11	-0,00907	NA	NA	NA	167140,8	1	DDA_Cycle
17	20230108_AST_Neo1_DDA_UHG_HeLa_200ng_2th2p5ms_Cycle_01_20230808143253	18	16	0,1077	0,40061	3	3948200	33932000	0	-2227	DDA_Cycle_01	4967	12,33	12,33	1322	8369	-2894	0	-2894	-0,0047	NA	-0,7597	-0,007833	NA	NA	NA	168450,5	1	DDA_Cycle
18	20230108_AST_Neo1_DDA_UHG_HeLa_200ng_2th2p5ms_Cycle_01_20230808143253	19	17	0,11438	0,418	3	3757000	32619000	1	-2227	DDA_Cycle_01	4957	12,29	12,29	4558	9,83	-2159	0	-2159	-0,003958	NA	-0,4096	-0,006597	NA	NA	NA	163871,8	1	DDA_Cycle
19	20230108_AST_Neo1_DDA_UHG_HeLa_200ng_2th2p5ms_Cycle_01_20230808143253	21	18	0,12134	0,4089	3	3691400	31650000	0	-2227	DDA_Cycle_01	4946	12,25	12,25	7933	11,35	-1392	0	-1392	-0,003184	NA	-0,04429	-0,005307	NA	NA	NA	159692,5	1	DDA_Cycle
20	20230108_AST_Neo1_DDA_UHG_HeLa_200ng_2th2p5ms_Cycle_01_20230808143253	22	19	0,12816	0,40056	3	3774200	33468000	0	-2227	DDA_Cycle_01	4935	12,21	12,21	11,24	12,85	-0,6413	0	-0,6413	-0,002427	NA	0,3131	-0,004045	-1292	NA	NA	168739,4	1	DDA_Cycle
21	20230108_AST_Neo1_DDA_UHG_HeLa_200ng_2th2p5ms_Cycle_01_20230808143253	23	20	0,13483	0,40893	3	3953900	34185000	0	-2227	DDA_Cycle_01	4925	12,18	12,18	14,47	14,31	0,09384	0	0,09384	-0,001685	-1796	0,6631	-0,002808	-0,4235	NA	NA	168750,5	1	DDA_Cycle
22	20230108_AST_Neo1_DDA_UHG_HeLa_200ng_2th2p5ms_Cycle_01_20230808143253	24	21	0,14165	0,4006	3	3935500	33130000	0	-2227	DDA_Cycle_01	4914	12,14	12,14	17,77	15,8	0,8444	0	0,8444	-0,0009278	-0,1099	1,02	-0,001546	-0,1515	NA	NA	166006,6	1	DDA_Cycle
23	20230108_AST_Neo1_DDA_UHG_HeLa_200ng_2th2p5ms_Cycle_01_20230808143253	25	22	0,14833	0,40064	3	4148000	33952000	0	-2227	DDA_Cycle_01	4904	12,1	12,1	21,01	17,26	1,58	0	1,58	-0,000186	-0,01177	1371	-0,0003099	-0,02261	NA	NA	168904,4	1	DDA_Cycle
24	20230108_AST_Neo1_DDA_UHG_HeLa_200ng_2th2p5ms_Cycle_01_20230808143253	26	23	0,155	0,40892	3	3765500	32798000	0	-2227	DDA_Cycle_01	4893	12,06	12,06	24,24	18,72	2315	0	2315	0,000556	0,02402	1721	0,0009266	0,05385	NA	NA	167604,4	1	DDA_Cycle
25	20230108_AST_Neo1_DDA_UHG_HeLa_200ng_2th2p5ms_Cycle_01_20230808143253	27	24	0,16182	0,40893	3	3769200	33309000	0	-2227	DDA_Cycle_01	4882	12,03	12,03	27,55	20,21	3065	0	3065	0,001313	0,04284	2078	0,002189	0,1053	NA	NA	168411,3	1	DDA_Cycle
26	20230108_AST_Neo1_DDA_UHG_HeLa_200ng_2th2p5ms_Cycle_01_20230808143253	28	25	0,16863	0,40059	3	3837300	33245000	0	-2227	DDA_Cycle_01	4872	11,99	11,99	30,85	21,7	3816	0	3816	0,002071	0,05426	2435	0,003451	0,1417	NA	NA	165546,8	1	DDA_Cycle
27	20230108_AST_Neo1_DDA_UHG_HeLa_200ng_2th2p5ms_Cycle_01_20230808143253	29	26	0,17531	0,40057	3	3843200	33673000	0	-2227	DDA_Cycle_01	4861	11,95	11,95	34,08	23,16	4551	0	4551	0,002812	0,06179	2786	0,004687	0,1683	NA	NA	169339,2	1	DDA_Cycle
28	20230108_AST_Neo1_DDA_UHG_HeLa_200ng_2th2p5ms_Cycle_01_20230808143253	30	27	0,18199	0,40911	3	3972500	32880000	0	-2227	DDA_Cycle_01	4851	11,91	11,91	37,32	24,62	5286	0	5286	0,003554	0,06723	3136	0,005924	0,1889	NA	NA	167139,2	1	DDA_Cycle
29	20230108_AST_Neo1_DDA_UHG_HeLa_200ng_2th2p5ms_Cycle_01_20230808143253	31	28	0,18881	0,40893	3	3815600	32805000	0	-2227	DDA_Cycle_01	4,84	11,87	11,87	40,62	26,12	6037	0	6037	0,004312	0,07142	3493	0,007186	0,2057	NA	NA	166603,7	1	DDA_Cycle
30	20230108_AST_Neo1_DDA_UHG_HeLa_200ng_2th2p5ms_Cycle_01_20230808143253	32	29	0,19562	0,4006	3	3719600	33024000	0	-2227	DDA_Cycle_01	4829	11,84	11,84	43,93	27,61	6788	0	6788	0,005069	0,07468	3,85	0,008448	0,2194	NA	NA	166268,1	1	DDA_Cycle
31	20230108_AST_Neo1_DDA_UHG_HeLa_200ng_2th2p5ms_Cycle_01_20230808143253	33	30	0,2023	0,40057	3	3973000	34893000	0	-2227	DDA_Cycle_01	4819	11,8	11,8	47,16	29,07	7523	0	7523	0,005811	0,07724	4201	0,009685	0,2306	NA	NA	174148,4	1	DDA_Cycle
32	20230108_AST_Neo1_DDA_UHG_HeLa_200ng_2th2p5ms_Cycle_01_20230808143253	34	31	0,20897	0,41811	3	3958600	34411000	1	-2227	DDA_Cycle_01	4808	11,76	11,76	50,4	30,53	8258	0	8258	0,006553	0,07935	4551	0,01092	0,24	NA	NA	170748,7	1	DDA_Cycle
33	20230108_AST_Neo1_DDA_UHG_HeLa_200ng_2th2p5ms_Cycle_01_20230808143253	36	32	0,21594	0,40231	3	3935800	32993000	0	-2227	DDA_Cycle_01	4797	11,72	11,72	53,77	32,05	9025	0	9025	0,007327	0,08118	4916	0,01221	0,2484	NA	NA	167023,9	1	DDA_Cycle
34	20230108_AST_Neo1_DDA_UHG_HeLa_200ng_2th2p5ms_Cycle_01_20230808143253	37	33	0,22265	0,41153	3	3596200	30754000	2	-2227	DDA_Cycle_01	4787	11,68	11,68	57,02	33,52	9764	0	9764	0,008072	0,08267	5268	0,01345	0,2554	NA	NA	154356,3	1	DDA_Cycle
35	20230108_AST_Neo1_DDA_UHG_HeLa_200ng_2th2p5ms_Cycle_01_20230808143253	40	34	0,22951	0,40888	3	3913800	34098000	0	-2227	DDA_Cycle_01	4776	11,65	11,65	60,35	35,02	10,52	0	10,52	0,008834	0,08398	5627	0,01472	0,2616	NA	NA	171383,9	1	DDA_Cycle
36	20230108_AST_Neo1_DDA_UHG_HeLa_200ng_2th2p5ms_Cycle_01_20230808143253	41	35	0,23632	0,41016	3	4096200	35372000	1	-2227	DDA_Cycle_01	4765	11,61	11,61	63,65	36,51	11,27	0	11,27	0,009591	0,08511	5985	0,01599	0,2671	NA	NA	176777,5	1	DDA_Cycle
37	20230108_AST_Neo1_DDA_UHG_HeLa_200ng_2th2p5ms_Cycle_01_20230808143253	43	36	0,24316	0,40056	3	3632100	30561000	0	-2227	DDA_Cycle_01	4754	11,57	11,57	66,96	38,01	12,02	0	12,02	0,01035	0,0861	6343	0,01725	0,272	NA	NA	155063,2	1	DDA_Cycle
38	20230108_AST_Neo1_DDA_UHG_HeLa_200ng_2th2p5ms_Cycle_01_20230808143253	44	37	0,24983	0,4006	3	3811400	32720000	0	-2227	DDA_Cycle_01	4744	11,53	11,53	70,2	39,47	12,76	0	12,76	0,01109	0,08695	6693	0,01849	0,2762	NA	NA	164367,1	1	DDA_Cycle
39	20230108_AST_Neo1_DDA_UHG_HeLa_200ng_2th2p5ms_Cycle_01_20230808143253	45	38	0,25651	0,40896	3	3965800	33970000	0	-2227	DDA_Cycle_01	4733	11,49	11,49	73,43	40,93	13,49	0	13,49	0,01183	0,08771	7043	0,01972	0,28	NA	NA	169027,9	1	DDA_Cycle
40	20230108_AST_Neo1_DDA_UHG_HeLa_200ng_2th2p5ms_Cycle_01_20230808143253	46	39	0,26333	0,40889	3	4141900	35434000	0	-2227	DDA_Cycle_01	4723	11,46	11,46	76,73	42,42	14,24	0	14,24	0,01259	0,0884	7401	0,02099	0,2836	NA	NA	175375,4	1	DDA_Cycle
41	20230108_AST_Neo1_DDA_UHG_HeLa_200ng_2th2p5ms_Cycle_01_20230808143253	47	40	0,27014	0,40055	3	3716100	31871000	0	-2227	DDA_Cycle_01	4712	11,42	11,42	80,04	43,91	14,99	0	14,99	0,01335	0,08903	7758	0,02225	0,2868	NA	NA	160850,4	1	DDA_Cycle
42	20230108_AST_Neo1_DDA_UHG_HeLa_200ng_2th2p5ms_Cycle_01_20230808143253	48	41	0,27682	0,409	3	3793900	31939000	0	-2227	DDA_Cycle_01	4702	11,38	11,38	83,27	45,37	15,73	0	15,73	0,01409	0,08958	8108	0,02348	0,2896	NA	NA	161629,4	1	DDA_Cycle
43	20230108_AST_Neo1_DDA_UHG_HeLa_200ng_2th2p5ms_Cycle_01_20230808143253	49	42	0,28363	0,39877	3	3971300	32780000	0	-2227	DDA_Cycle_01	4691	11,34	11,34	86,57	46,86	16,48	0	16,48	0,01485	0,0901	8465	0,02475	0,2923	NA	NA	170140,4	1	DDA_Cycle
44	20230108_AST_Neo1_DDA_UHG_HeLa_200ng_2th2p5ms_Cycle_01_20230808143253	50	43	0,29028	0,017465	3	4066800	33110000	0	-2227	DDA_Cycle_01	4,68	11,31	11,31	89,79	48,32	17,21	0	17,21	0,01559	0,09056	8814	0,02598	0,2947	NA	NA	165652,7	1	DDA_Cycle
45	20230108_AST_Neo1_DDA_UHG_HeLa_200ng_2th2p5ms_Cycle_01_20230808143253	51	44	0,29057	0,78593	3	3726200	31362000	0	-2227	DDA_Cycle_01	4,68	11,3	11,3	89,93	48,38	17,24	0	17,24	0,01562	0,09058	8829	0,02603	0,2948	NA	NA	160804,6	1	DDA_Cycle
46	20230108_AST_Neo1_DDA_UHG_HeLa_200ng_2th2p5ms_Cycle_01_20230808143253	52	45	0,30367	0,40892	3	3826300	33499000	0	-2227	DDA_Cycle_01	4659	11,23	11,23	96,28	51,25	18,69	0	18,69	0,01707	0,09138	9516	0,02846	0,299	NA	NA	169625,2	1	DDA_Cycle
47	20230108_AST_Neo1_DDA_UHG_HeLa_200ng_2th2p5ms_Cycle_01_20230808143253	53	46	0,31048	0,4006	3	3892800	32687000	0	-2227	DDA_Cycle_01	4649	11,19	11,19	99,58	52,74	19,44	0	19,44	0,01783	0,09174	9873	0,02972	0,301	NA	NA	168548,2	1	DDA_Cycle
48	20230108_AST_Neo1_DDA_UHG_HeLa_200ng_2th2p5ms_Cycle_01_20230808143253	54	47	0,31716	0,017468	3	4081200	34349000	0	-2227	DDA_Cycle_01	4638	11,15	11,15	102,8	54,2	20,17	0	20,17	0,01857	0,09208	10,22	0,03096	0,3028	NA	NA	171005,8	1	DDA_Cycle
49	20230108_AST_Neo1_DDA_UHG_HeLa_200ng_2th2p5ms_Cycle_01_20230808143253	55	48	0,31745	0,77199	3	3438500	30615000	0	-2227	DDA_Cycle_01	4638	11,15	11,15	103	54,26	20,2	0	20,2	0,01861	0,09209	10,24	0,03101	0,3029	NA	NA	155768,6	1	DDA_Cycle
50	20230108_AST_Neo1_DDA_UHG_HeLa_200ng_2th2p5ms_Cycle_01_20230808143253	56	49	0,33032	0,40894	3	3895800	33027000	0	-2227	DDA_Cycle_01	4617	11,08	11,08	109,2	57,08	21,62	0	21,62	0,02004	0,09267	10,91	0,03339	0,306	NA	NA	166152,8	1	DDA_Cycle
51	20230108_AST_Neo1_DDA_UHG_HeLa_200ng_2th2p5ms_Cycle_01_20230808143253	57	50	0,33713	0,40888	3	3962600	32571000	0	-2227	DDA_Cycle_01	4607	11,04	11,04	112,5	58,57	22,37	0	22,37	0,02079	0,09294	11,27	0,03465	0,3075	NA	NA	165080,1	1	DDA_Cycle
52	20230108_AST_Neo1_DDA_UHG_HeLa_200ng_2th2p5ms_Cycle_01_20230808143253	58	51	0,34395	0,40056	3	3597000	31895000	0	-2227	DDA_Cycle_01	4596	11	11	115,8	60,06	23,12	0	23,12	0,02155	0,0932	11,63	0,03592	0,3089	NA	NA	161313,9	1	DDA_Cycle
53	20230108_AST_Neo1_DDA_UHG_HeLa_200ng_2th2p5ms_Cycle_01_20230808143253	59	52	0,35063	0,017577	3	3724200	31863000	0	-2227	DDA_Cycle_01	4585	10,97	10,97	119	61,52	23,86	0	23,86	0,02229	0,09344	11,98	0,03715	0,3102	NA	NA	161360,5	1	DDA_Cycle
54	20230108_AST_Neo1_DDA_UHG_HeLa_200ng_2th2p5ms_Cycle_01_20230808143253	60	53	0,35092	0,77206	3	3578100	31398000	0	-2227	DDA_Cycle_01	4585	10,97	10,97	119,2	61,59	23,89	0	23,89	0,02232	0,09345	11,99	0,03721	0,3102	NA	NA	159029,2	1	DDA_Cycle
55	20230108_AST_Neo1_DDA_UHG_HeLa_200ng_2th2p5ms_Cycle_01_20230808143253	61	54	0,36379	0,40893	3	3978300	32470000	0	-2227	DDA_Cycle_01	4565	10,89	10,89	125,4	64,4	25,31	0	25,31	0,02375	0,09387	12,67	0,03959	0,3125	NA	NA	163728,3	1	DDA_Cycle
56	20230108_AST_Neo1_DDA_UHG_HeLa_200ng_2th2p5ms_Cycle_01_20230808143253	62	55	0,3706	0,40895	3	3777600	32523000	0	-2227	DDA_Cycle_01	4554	10,85	10,85	128,7	65,89	26,06	0	26,06	0,02451	0,09407	13,03	0,04085	0,3136	NA	NA	166183,8	1	DDA_Cycle
57	20230108_AST_Neo1_DDA_UHG_HeLa_200ng_2th2p5ms_Cycle_01_20230808143253	63	56	0,37742	0,4006	3	3858300	32714000	0	-2227	DDA_Cycle_01	4543	10,82	10,82	132	67,39	26,81	0	26,81	0,02527	0,09426	13,38	0,04211	0,3147	NA	NA	163632,1	1	DDA_Cycle
58	20230108_AST_Neo1_DDA_UHG_HeLa_200ng_2th2p5ms_Cycle_01_20230808143253	64	57	0,38409	0,01754	3	3864200	33661000	0	-2227	DDA_Cycle_01	4533	10,78	10,78	135,3	68,85	27,54	0	27,54	0,02601	0,09444	13,73	0,04335	0,3157	NA	NA	170836,2	1	DDA_Cycle
59	20230108_AST_Neo1_DDA_UHG_HeLa_200ng_2th2p5ms_Cycle_01_20230808143253	65	58	0,38439	0,77199	3	3723500	32201000	0	-2227	DDA_Cycle_01	4532	10,78	10,78	135,4	68,91	27,57	0	27,57	0,02604	0,09445	13,75	0,0434	0,3157	NA	NA	163843,2	1	DDA_Cycle
60	20230108_AST_Neo1_DDA_UHG_HeLa_200ng_2th2p5ms_Cycle_01_20230808143253	66	59	0,39725	0,40931	3	4017200	33482000	0	-2227	DDA_Cycle_01	4512	10,71	10,71	141,6	71,73	28,99	0	28,99	0,02747	0,09476	14,42	0,04579	0,3175	NA	NA	167257,7	1	DDA_Cycle
61	20230108_AST_Neo1_DDA_UHG_HeLa_200ng_2th2p5ms_Cycle_01_20230808143253	67	60	0,40407	0,40888	3	3932900	32480000	0	-2227	DDA_Cycle_01	4501	10,67	10,67	144,9	73,22	29,74	0	29,74	0,02823	0,09492	14,78	0,04705	0,3183	NA	NA	162816,8	1	DDA_Cycle
62	20230108_AST_Neo1_DDA_UHG_HeLa_200ng_2th2p5ms_Cycle_01_20230808143253	68	61	0,41089	0,40056	3	4073500	32692000	0	-2227	DDA_Cycle_01	4491	10,63	10,63	148,2	74,71	30,49	0	30,49	0,02899	0,09506	15,14	0,04831	0,3191	NA	NA	163001,1	1	DDA_Cycle
63	20230108_AST_Neo1_DDA_UHG_HeLa_200ng_2th2p5ms_Cycle_01_20230808143253	69	62	0,41757	0,017508	3	3964700	31980000	0	-2227	DDA_Cycle_01	4,48	10,59	10,59	151,5	76,17	31,23	0	31,23	0,02973	0,0952	15,49	0,04955	0,3199	NA	NA	159827,5	1	DDA_Cycle
64	20230108_AST_Neo1_DDA_UHG_HeLa_200ng_2th2p5ms_Cycle_01_20230808143253	70	63	0,41786	0,77202	3	3717400	31887000	0	-2227	DDA_Cycle_01	4,48	10,59	10,59	151,6	76,23	31,26	0	31,26	0,02976	0,09521	15,5	0,0496	0,3199	NA	NA	164634,3	1	DDA_Cycle
65	20230108_AST_Neo1_DDA_UHG_HeLa_200ng_2th2p5ms_Cycle_01_20230808143253	71	64	0,43072	0,40893	3	3890400	32440000	0	-2227	DDA_Cycle_01	4459	10,52	10,52	157,8	79,05	32,68	0	32,68	0,03119	0,09545	16,18	0,05199	0,3213	NA	NA	162698	1	DDA_Cycle
66	20230108_AST_Neo1_DDA_UHG_HeLa_200ng_2th2p5ms_Cycle_01_20230808143253	72	65	0,43754	0,40893	3	3576300	30519000	0	-2227	DDA_Cycle_01	4449	10,48	10,48	161,2	80,54	33,43	0	33,43	0,03195	0,09558	16,54	0,05325	0,322	NA	NA	155629,7	1	DDA_Cycle
67	20230108_AST_Neo1_DDA_UHG_HeLa_200ng_2th2p5ms_Cycle_01_20230808143253	73	66	0,44436	0,40064	3	3888000	32576000	0	-2227	DDA_Cycle_01	4438	10,44	10,44	164,5	82,03	34,18	0	34,18	0,03271	0,09569	16,89	0,05451	0,3227	NA	NA	163048,3	1	DDA_Cycle
68	20230108_AST_Neo1_DDA_UHG_HeLa_200ng_2th2p5ms_Cycle_01_20230808143253	74	67	0,45103	0,017533	3	3738600	32259000	0	-2227	DDA_Cycle_01	4429	10,41	10,41	167,4	83,4	34,85	0	34,85	0,03366	0,0966	17,24	0,056	0,3248	NA	NA	161877,9	1	DDA_Cycle
69	20230108_AST_Neo1_DDA_UHG_HeLa_200ng_2th2p5ms_Cycle_01_20230808143253	75	68	0,45132	0,77192	3	3714200	31558000	0	-2227	DDA_Cycle_01	4429	10,41	10,41	167,5	83,43	34,86	0	34,86	0,03376	0,09684	17,26	0,05613	0,3252	NA	NA	161368,7	1	DDA_Cycle
70	20230108_AST_Neo1_DDA_UHG_HeLa_200ng_2th2p5ms_Cycle_01_20230808143253	76	69	0,46419	0,40889	3	3816000	32765000	0	-2227	DDA_Cycle_01	4426	10,38	10,38	170,7	85,03	35,46	0	35,46	0,03789	0,1068	17,95	0,06169	0,3436	NA	NA	164487,1	1	DDA_Cycle
71	20230108_AST_Neo1_DDA_UHG_HeLa_200ng_2th2p5ms_Cycle_01_20230808143253	77	70	0,471	0,40888	3	3727500	32621000	0	-2227	DDA_Cycle_01	4424	10,37	10,37	172,3	85,88	35,78	0	35,78	0,04008	0,112	18,32	0,06463	0,3528	NA	NA	163821,1	1	DDA_Cycle
72	20230108_AST_Neo1_DDA_UHG_HeLa_200ng_2th2p5ms_Cycle_01_20230808143253	78	71	0,47782	0,40056	3	3709000	31158000	0	-2227	DDA_Cycle_01	4423	10,35	10,35	174	86,73	36,1	0	36,1	0,04226	0,1171	18,69	0,06758	0,3616	NA	NA	156326,2	1	DDA_Cycle
73	20230108_AST_Neo1_DDA_UHG_HeLa_200ng_2th2p5ms_Cycle_01_20230808143253	79	72	0,4845	0,017509	3	3814400	31352000	0	-2227	DDA_Cycle_01	4421	10,34	10,34	175,7	87,56	36,41	0	36,41	0,04441	0,122	19,05	0,07046	0,3699	NA	NA	157992,2	1	DDA_Cycle
74	20230108_AST_Neo1_DDA_UHG_HeLa_200ng_2th2p5ms_Cycle_01_20230808143253	80	73	0,48479	0,77199	3	3757400	30932000	0	-2227	DDA_Cycle_01	4421	10,34	10,34	175,7	87,6	36,42	0	36,42	0,0445	0,1222	19,06	0,07059	0,3703	NA	NA	159357,6	1	DDA_Cycle
75	20230108_AST_Neo1_DDA_UHG_HeLa_200ng_2th2p5ms_Cycle_01_20230808143253	81	74	0,49765	0,41804	3	3839100	32425000	1	-2227	DDA_Cycle_01	4418	10,31	10,31	178,9	89,2	37,02	0	37,02	0,04863	0,1313	19,76	0,07615	0,3854	NA	NA	163841,4	1	DDA_Cycle
76	20230108_AST_Neo1_DDA_UHG_HeLa_200ng_2th2p5ms_Cycle_01_20230808143253	83	75	0,50462	0,40889	3	3662900	32521000	0	-2227	DDA_Cycle_01	4417	10,29	10,29	180,6	90,06	37,35	0	37,35	0,05087	0,1362	20,13	0,07916	0,3932	NA	NA	163077,9	1	DDA_Cycle
77	20230108_AST_Neo1_DDA_UHG_HeLa_200ng_2th2p5ms_Cycle_01_20230808143253	84	76	0,51144	0,40073	3	3782300	32377000	0	-2227	DDA_Cycle_01	4415	10,28	10,28	182,3	90,91	37,67	0	37,67	0,05305	0,1409	20,5	0,0821	0,4005	NA	NA	161869,8	1	DDA_Cycle
78	20230108_AST_Neo1_DDA_UHG_HeLa_200ng_2th2p5ms_Cycle_01_20230808143253	85	77	0,51811	0,4006	3	3495400	31214000	0	-2227	DDA_Cycle_01	4414	10,27	10,27	183,9	91,74	37,98	0	37,98	0,0552	0,1453	20,86	0,08499	0,4074	NA	NA	161453,6	1	DDA_Cycle
79	20230108_AST_Neo1_DDA_UHG_HeLa_200ng_2th2p5ms_Cycle_01_20230808143253	86	78	0,52479	0,017463	3	3559600	31959000	0	-2227	DDA_Cycle_01	4412	10,25	10,25	185,5	92,57	38,29	0	38,29	0,05734	0,1498	21,22	0,08787	0,4141	NA	NA	163148,3	1	DDA_Cycle
80	20230108_AST_Neo1_DDA_UHG_HeLa_200ng_2th2p5ms_Cycle_01_20230808143253	87	79	0,52508	0,78591	3	3615700	31394000	0	-2227	DDA_Cycle_01	4412	10,25	10,25	185,6	92,61	38,3	0	38,3	0,05743	0,1499	21,24	0,088	0,4144	NA	NA	163372,3	1	DDA_Cycle
81	20230108_AST_Neo1_DDA_UHG_HeLa_200ng_2th2p5ms_Cycle_01_20230808143253	88	80	0,53818	0,40892	3	3813200	32389000	0	-2227	DDA_Cycle_01	4409	10,22	10,22	188,8	94,24	38,91	0	38,91	0,06164	0,1584	21,94	0,09366	0,4268	NA	NA	163355,8	1	DDA_Cycle
82	20230108_AST_Neo1_DDA_UHG_HeLa_200ng_2th2p5ms_Cycle_01_20230808143253	89	81	0,545	0,4006	3	3589700	31141000	0	-2227	DDA_Cycle_01	4408	10,21	10,21	190,5	95,09	39,23	0	39,23	0,06383	0,1627	22,31	0,0966	0,433	NA	NA	157730,1	1	DDA_Cycle
83	20230108_AST_Neo1_DDA_UHG_HeLa_200ng_2th2p5ms_Cycle_01_20230808143253	90	82	0,55167	0,017542	3	3876100	31609000	0	-2227	DDA_Cycle_01	4406	10,2	10,2	192,1	95,92	39,54	0	39,54	0,06597	0,1668	22,67	0,09949	0,4389	NA	NA	159240	1	DDA_Cycle
84	20230108_AST_Neo1_DDA_UHG_HeLa_200ng_2th2p5ms_Cycle_01_20230808143253	91	83	0,55197	0,77199	3	3478000	30838000	0	-2227	DDA_Cycle_01	4406	10,2	10,2	192,2	95,96	39,56	0	39,56	0,06606	0,167	22,69	0,09961	0,4391	NA	NA	156861,2	1	DDA_Cycle
85	20230108_AST_Neo1_DDA_UHG_HeLa_200ng_2th2p5ms_Cycle_01_20230808143253	92	84	0,56483	0,40889	3	3613600	30941000	0	-2227	DDA_Cycle_01	4403	10,17	10,17	195,4	97,56	40,16	0	40,16	0,07019	0,1748	23,38	0,1052	0,4499	NA	NA	156229,6	1	DDA_Cycle
86	20230108_AST_Neo1_DDA_UHG_HeLa_200ng_2th2p5ms_Cycle_01_20230808143253	93	85	0,57165	0,40889	3	3919100	33563000	0	-2227	DDA_Cycle_01	4402	10,15	10,15	197	98,41	40,48	0	40,48	0,07238	0,1788	23,75	0,1081	0,4553	NA	NA	168110,4	1	DDA_Cycle
87	20230108_AST_Neo1_DDA_UHG_HeLa_200ng_2th2p5ms_Cycle_01_20230808143253	94	86	0,57846	0,40056	3	3842300	32875000	0	-2227	DDA_Cycle_01	4,4	10,14	10,14	198,7	99,25	40,79	0	40,79	0,07457	0,1828	24,11	0,1111	0,4606	NA	NA	165142,8	1	DDA_Cycle
88	20230108_AST_Neo1_DDA_UHG_HeLa_200ng_2th2p5ms_Cycle_01_20230808143253	95	87	0,58514	0,41017	3	3759500	31608000	1	-2227	DDA_Cycle_01	4398	10,13	10,13	200,4	100,1	41,1	0	41,1	0,07671	0,1866	24,47	0,1139	0,4656	NA	NA	162116,8	1	DDA_Cycle
89	20230108_AST_Neo1_DDA_UHG_HeLa_200ng_2th2p5ms_Cycle_01_20230808143253	97	88	0,59197	0,40888	3	3802600	31170000	0	-2227	DDA_Cycle_01	4397	10,11	10,11	202	100,9	41,42	0	41,42	0,07891	0,1905	24,84	0,1169	0,4706	NA	NA	156605,7	1	DDA_Cycle
90	20230108_AST_Neo1_DDA_UHG_HeLa_200ng_2th2p5ms_Cycle_01_20230808143253	98	89	0,59879	0,40056	3	3962600	31294000	0	-2227	DDA_Cycle_01	4395	10,1	10,1	203,7	101,8	41,74	0	41,74	0,08109	0,1943	25,21	0,1198	0,4754	NA	NA	158166,1	1	DDA_Cycle
91	20230108_AST_Neo1_DDA_UHG_HeLa_200ng_2th2p5ms_Cycle_01_20230808143253	99	90	0,60546	0,40068	3	3582200	29768000	0	-2227	DDA_Cycle_01	4394	10,08	10,08	205,3	102,6	42,05	0	42,05	0,08324	0,1979	25,57	0,1227	0,48	NA	NA	153258,9	1	DDA_Cycle
92	20230108_AST_Neo1_DDA_UHG_HeLa_200ng_2th2p5ms_Cycle_01_20230808143253	100	91	0,61214	0,40909	3	3841000	32132000	0	-2227	DDA_Cycle_01	4392	10,07	10,07	207	103,4	42,36	0	42,36	0,08538	0,2015	25,93	0,1256	0,4845	NA	NA	161086,6	1	DDA_Cycle
93	20230108_AST_Neo1_DDA_UHG_HeLa_200ng_2th2p5ms_Cycle_01_20230808143253	101	92	0,61896	0,40888	3	3814800	32236000	0	-2227	DDA_Cycle_01	4391	10,05	10,05	208,7	104,3	42,68	0	42,68	0,08757	0,2052	26,3	0,1286	0,4889	NA	NA	163048,4	1	DDA_Cycle
94	20230108_AST_Neo1_DDA_UHG_HeLa_200ng_2th2p5ms_Cycle_01_20230808143253	102	93	0,62577	0,40056	3	3608000	30816000	0	-2227	DDA_Cycle_01	4389	10,04	10,04	210,3	105,1	43	0	43	0,08975	0,2087	26,66	0,1315	0,4932	NA	NA	155648,8	1	DDA_Cycle
95	20230108_AST_Neo1_DDA_UHG_HeLa_200ng_2th2p5ms_Cycle_01_20230808143253	103	94	0,63245	0,40061	3	3728300	31561000	0	-2227	DDA_Cycle_01	4388	10,03	10,03	212	106	43,31	0	43,31	0,0919	0,2122	27,02	0,1344	0,4973	NA	NA	159444	1	DDA_Cycle
96	20230108_AST_Neo1_DDA_UHG_HeLa_200ng_2th2p5ms_Cycle_01_20230808143253	104	95	0,63913	0,40901	3	3712800	30803000	0	-2227	DDA_Cycle_01	4386	10,01	10,01	213,6	106,8	43,62	0	43,62	0,09404	0,2156	27,38	0,1373	0,5013	NA	NA	155998,3	1	DDA_Cycle
97	20230108_AST_Neo1_DDA_UHG_HeLa_200ng_2th2p5ms_Cycle_01_20230808143253	105	96	0,64594	0,40891	3	3795400	32273000	0	-2227	DDA_Cycle_01	4385	9997	9997	215,3	107,7	43,94	0	43,94	0,09623	0,219	27,75	0,1402	0,5053	NA	NA	162837,6	1	DDA_Cycle
98	20230108_AST_Neo1_DDA_UHG_HeLa_200ng_2th2p5ms_Cycle_01_20230808143253	106	97	0,65276	0,40056	3	3757700	29951000	0	-2227	DDA_Cycle_01	4383	9983	9983	217	108,5	44,26	0	44,26	0,09842	0,2224	28,12	0,1432	0,5091	NA	NA	152324,5	1	DDA_Cycle
99	20230108_AST_Neo1_DDA_UHG_HeLa_200ng_2th2p5ms_Cycle_01_20230808143253	107	98	0,65944	0,40061	3	3657400	30411000	0	-2227	DDA_Cycle_01	4382	9969	9969	218,6	109,3	44,57	0	44,57	0,1006	0,2256	28,48	0,1461	0,5128	NA	NA	154022,5	1	DDA_Cycle
100	20230108_AST_Neo1_DDA_UHG_HeLa_200ng_2th2p5ms_Cycle_01_20230808143253	108	99	0,66611	0,40888	3	3758600	31959000	0	-2227	DDA_Cycle_01	4,38	9955	9955	220,2	110,2	44,88	0	44,88	0,1027	0,2288	28,84	0,1489	0,5164	NA	NA	161062,1	1	DDA_Cycle
101	20230108_AST_Neo1_DDA_UHG_HeLa_200ng_2th2p5ms_Cycle_01_20230808143253	109	100	0,67293	0,40888	3	3864000	32539000	0	-2227	DDA_Cycle_01	4379	9941	9941	221,9	111	45,2	0	45,2	0,1049	0,2321	29,21	0,1519	0,52	NA	NA	164486,6	1	DDA_Cycle
102	20230108_AST_Neo1_DDA_UHG_HeLa_200ng_2th2p5ms_Cycle_01_20230808143253	110	101	0,67974	0,40056	3	3619100	29974000	0	-2227	DDA_Cycle_01	4377	9926	9926	223,6	111,9	45,52	0	45,52	0,1071	0,2352	29,57	0,1548	0,5235	NA	NA	151737,5	1	DDA_Cycle
103	20230108_AST_Neo1_DDA_UHG_HeLa_200ng_2th2p5ms_Cycle_01_20230808143253	111	102	0,68642	0,40061	3	3518100	30951000	0	-2227	DDA_Cycle_01	4375	9912	9912	225,2	112,7	45,83	0	45,83	0,1092	0,2383	29,93	0,1577	0,5269	NA	NA	157667,1	1	DDA_Cycle
104	20230108_AST_Neo1_DDA_UHG_HeLa_200ng_2th2p5ms_Cycle_01_20230808143253	112	103	0,69309	0,40888	3	3347200	29597000	0	-2227	DDA_Cycle_01	4374	9898	9898	226,9	113,5	46,14	0	46,14	0,1114	0,2414	30,29	0,1606	0,5301	NA	NA	151055,9	1	DDA_Cycle
105	20230108_AST_Neo1_DDA_UHG_HeLa_200ng_2th2p5ms_Cycle_01_20230808143253	113	104	0,69991	0,40888	3	3240500	29023000	0	-2227	DDA_Cycle_01	4372	9884	9884	228,5	114,4	46,46	0	46,46	0,1136	0,2444	30,66	0,1635	0,5334	NA	NA	150280,6	1	DDA_Cycle
106	20230108_AST_Neo1_DDA_UHG_HeLa_200ng_2th2p5ms_Cycle_01_20230808143253	114	105	0,70672	0,40056	3	3741500	31779000	0	-2227	DDA_Cycle_01	4371	9869	9869	230,2	115,2	46,78	0	46,78	0,1157	0,2474	31,03	0,1665	0,5366	NA	NA	160552,1	1	DDA_Cycle
107	20230108_AST_Neo1_DDA_UHG_HeLa_200ng_2th2p5ms_Cycle_01_20230808143253	115	106	0,7134	0,40061	3	3482200	29791000	0	-2227	DDA_Cycle_01	4369	9855	9855	231,8	116	47,09	0	47,09	0,1179	0,2503	31,39	0,1694	0,5396	NA	NA	150443,9	1	DDA_Cycle
108	20230108_AST_Neo1_DDA_UHG_HeLa_200ng_2th2p5ms_Cycle_01_20230808143253	116	107	0,72008	0,40895	3	3466100	30667000	0	-2227	DDA_Cycle_01	4368	9841	9841	233,5	116,9	47,4	0	47,4	0,12	0,2532	31,75	0,1723	0,5426	NA	NA	157227,3	1	DDA_Cycle
109	20230108_AST_Neo1_DDA_UHG_HeLa_200ng_2th2p5ms_Cycle_01_20230808143253	117	108	0,72689	0,40888	3	3979200	32142000	0	-2227	DDA_Cycle_01	4366	9827	9827	235,2	117,7	47,72	0	47,72	0,1222	0,2561	32,12	0,1752	0,5455	NA	NA	163085,7	1	DDA_Cycle
110	20230108_AST_Neo1_DDA_UHG_HeLa_200ng_2th2p5ms_Cycle_01_20230808143253	118	109	0,73371	0,40055	3	3367100	29238000	0	-2227	DDA_Cycle_01	4365	9813	9813	236,8	118,6	48,04	0	48,04	0,1244	0,259	32,48	0,1781	0,5484	NA	NA	151719	1	DDA_Cycle
111	20230108_AST_Neo1_DDA_UHG_HeLa_200ng_2th2p5ms_Cycle_01_20230808143253	119	110	0,74038	0,40064	3	3816800	32105000	0	-2227	DDA_Cycle_01	4363	9799	9799	238,5	119,4	48,35	0	48,35	0,1265	0,2617	32,84	0,181	0,5512	NA	NA	161440	1	DDA_Cycle
112	20230108_AST_Neo1_DDA_UHG_HeLa_200ng_2th2p5ms_Cycle_01_20230808143253	120	111	0,74706	0,40889	3	3689300	30991000	0	-2227	DDA_Cycle_01	4362	9785	9785	240,1	120,2	48,66	0	48,66	0,1287	0,2645	33,2	0,1839	0,5539	NA	NA	156044	1	DDA_Cycle
113	20230108_AST_Neo1_DDA_UHG_HeLa_200ng_2th2p5ms_Cycle_01_20230808143253	121	112	0,75388	0,4089	3	3737700	32751000	0	-2227	DDA_Cycle_01	4361	9774	9774	241,4	120,9	48,91	0	48,91	0,13	0,2658	33,55	0,1862	0,5549	NA	NA	166178,6	1	DDA_Cycle
114	20230108_AST_Neo1_DDA_UHG_HeLa_200ng_2th2p5ms_Cycle_01_20230808143253	122	113	0,76069	0,40056	3	3417400	30616000	0	-2227	DDA_Cycle_01	4361	9765	9765	242,5	121,4	49,1	0	49,1	0,1307	0,2661	33,89	0,1879	0,5546	NA	NA	154634,4	1	DDA_Cycle
115	20230108_AST_Neo1_DDA_UHG_HeLa_200ng_2th2p5ms_Cycle_01_20230808143253	123	114	0,76737	0,40073	3	3970100	33791000	0	-2227	DDA_Cycle_01	4361	9757	9757	243,5	121,9	49,3	0	49,3	0,1313	0,2664	34,21	0,1896	0,5542	NA	NA	168268,7	1	DDA_Cycle
116	20230108_AST_Neo1_DDA_UHG_HeLa_200ng_2th2p5ms_Cycle_01_20230808143253	124	115	0,77405	0,418	3	3689500	30840000	1	-2227	DDA_Cycle_01	4,36	9749	9749	244,6	122,4	49,49	0	49,49	0,132	0,2667	34,54	0,1913	0,5539	NA	NA	156114,7	1	DDA_Cycle
117	20230108_AST_Neo1_DDA_UHG_HeLa_200ng_2th2p5ms_Cycle_01_20230808143253	126	116	0,78101	0,40912	3	3659800	32288000	0	-2227	DDA_Cycle_01	4,36	9741	9741	245,7	123	49,69	0	49,69	0,1326	0,2669	34,89	0,1931	0,5536	NA	NA	164394,2	1	DDA_Cycle
118	20230108_AST_Neo1_DDA_UHG_HeLa_200ng_2th2p5ms_Cycle_01_20230808143253	127	117	0,78783	0,41025	3	3371000	29495000	1	-2227	DDA_Cycle_01	4,36	9732	9732	246,7	123,5	49,88	0	49,88	0,1333	0,2672	35,22	0,1949	0,5533	NA	NA	151112,3	1	DDA_Cycle
119	20230108_AST_Neo1_DDA_UHG_HeLa_200ng_2th2p5ms_Cycle_01_20230808143253	129	118	0,79467	0,4091	3	3865300	31352000	0	-2227	DDA_Cycle_01	4,36	9724	9724	247,8	124	50,08	0	50,08	0,134	0,2675	35,56	0,1966	0,553	NA	NA	161722,8	1	DDA_Cycle
120	20230108_AST_Neo1_DDA_UHG_HeLa_200ng_2th2p5ms_Cycle_01_20230808143253	130	119	0,80149	0,40056	3	3768800	31225000	0	-2227	DDA_Cycle_01	4,36	9716	9716	248,8	124,5	50,28	0	50,28	0,1346	0,2678	35,89	0,1984	0,5526	NA	NA	159312,5	1	DDA_Cycle
121	20230108_AST_Neo1_DDA_UHG_HeLa_200ng_2th2p5ms_Cycle_01_20230808143253	131	120	0,80816	0,40899	3	3659300	30804000	0	-2227	DDA_Cycle_01	4359	9707	9707	249,9	125,1	50,47	0	50,47	0,1353	0,268	36,22	0,2001	0,5524	NA	NA	156774,1	1	DDA_Cycle
122	20230108_AST_Neo1_DDA_UHG_HeLa_200ng_2th2p5ms_Cycle_01_20230808143253	132	121	0,81498	0,4006	3	3454100	30554000	0	-2227	DDA_Cycle_01	4359	9699	9699	250,9	125,6	50,67	0	50,67	0,1359	0,2683	36,55	0,2018	0,5521	NA	NA	155107,8	1	DDA_Cycle
123	20230108_AST_Neo1_DDA_UHG_HeLa_200ng_2th2p5ms_Cycle_01_20230808143253	133	122	0,82166	0,40056	3	3729900	31473000	0	-2227	DDA_Cycle_01	4359	9691	9691	252	126,1	50,86	0	50,86	0,1366	0,2686	36,88	0,2035	0,5518	NA	NA	158943,6	1	DDA_Cycle
124	20230108_AST_Neo1_DDA_UHG_HeLa_200ng_2th2p5ms_Cycle_01_20230808143253	134	123	0,82833	0,026128	3	3538300	29595000	0	-2227	DDA_Cycle_01	4359	9683	9683	253	126,6	51,05	0	51,05	0,1372	0,2688	37,21	0,2052	0,5515	NA	NA	150429,1	1	DDA_Cycle
125	20230108_AST_Neo1_DDA_UHG_HeLa_200ng_2th2p5ms_Cycle_01_20230808143253	135	124	0,82877	0,77111	3	3498400	29978000	0	-2227	DDA_Cycle_01	4359	9682	9682	253,1	126,6	51,06	0	51,06	0,1373	0,2688	37,23	0,2053	0,5515	NA	NA	152011,9	1	DDA_Cycle
126	20230108_AST_Neo1_DDA_UHG_HeLa_200ng_2th2p5ms_Cycle_01_20230808143253	136	125	0,84162	0,39884	3	3645300	31337000	0	-2227	DDA_Cycle_01	4358	9667	9667	255,1	127,6	51,43	0	51,43	0,1385	0,2693	37,86	0,2086	0,551	NA	NA	158271,1	1	DDA_Cycle
127	20230108_AST_Neo1_DDA_UHG_HeLa_200ng_2th2p5ms_Cycle_01_20230808143253	137	126	0,84827	0,017463	3	3597500	29245000	0	-2227	DDA_Cycle_01	4358	9659	9659	256,1	128,1	51,62	0	51,62	0,1392	0,2696	38,19	0,2103	0,5507	NA	NA	152651,8	1	DDA_Cycle
128	20230108_AST_Neo1_DDA_UHG_HeLa_200ng_2th2p5ms_Cycle_01_20230808143253	138	127	0,84856	0,7859	3	3289100	29380000	0	-2227	DDA_Cycle_01	4358	9658	9658	256,2	128,1	51,63	0	51,63	0,1392	0,2696	38,2	0,2104	0,5507	NA	NA	150895,9	1	DDA_Cycle
129	20230108_AST_Neo1_DDA_UHG_HeLa_200ng_2th2p5ms_Cycle_01_20230808143253	139	128	0,86166	0,40893	3	3564900	30819000	0	-2227	DDA_Cycle_01	4358	9642	9642	258,2	129,1	52,01	0	52,01	0,1405	0,2701	38,85	0,2137	0,5502	NA	NA	156043,6	1	DDA_Cycle
130	20230108_AST_Neo1_DDA_UHG_HeLa_200ng_2th2p5ms_Cycle_01_20230808143253	140	129	0,86847	0,4006	3	3552000	29836000	0	-2227	DDA_Cycle_01	4358	9634	9634	259,3	129,7	52,21	0	52,21	0,1411	0,2703	39,18	0,2155	0,5499	NA	NA	152248,6	1	DDA_Cycle
131	20230108_AST_Neo1_DDA_UHG_HeLa_200ng_2th2p5ms_Cycle_01_20230808143253	141	130	0,87515	0,41019	3	3630500	30996000	1	-2227	DDA_Cycle_01	4357	9626	9626	260,3	130,2	52,4	0	52,4	0,1418	0,2706	39,51	0,2172	0,5497	NA	NA	156394,9	1	DDA_Cycle
132	20230108_AST_Neo1_DDA_UHG_HeLa_200ng_2th2p5ms_Cycle_01_20230808143253	143	131	0,88198	0,40888	3	3306000	28887000	0	-2227	DDA_Cycle_01	4357	9617	9617	261,4	130,7	52,59	0	52,59	0,1424	0,2708	39,85	0,2189	0,5494	NA	NA	147594,3	1	DDA_Cycle
133	20230108_AST_Neo1_DDA_UHG_HeLa_200ng_2th2p5ms_Cycle_01_20230808143253	144	132	0,8888	0,40056	3	3533400	29934000	0	-2227	DDA_Cycle_01	4357	9609	9609	262,4	131,2	52,79	0	52,79	0,1431	0,2711	40,18	0,2207	0,5492	NA	NA	150612,8	1	DDA_Cycle
134	20230108_AST_Neo1_DDA_UHG_HeLa_200ng_2th2p5ms_Cycle_01_20230808143253	145	133	0,89547	0,40068	3	3614000	31544000	0	-2227	DDA_Cycle_01	4357	9601	9601	263,5	131,7	52,98	0	52,98	0,1437	0,2713	40,51	0,2224	0,549	NA	NA	159347,2	1	DDA_Cycle
135	20230108_AST_Neo1_DDA_UHG_HeLa_200ng_2th2p5ms_Cycle_01_20230808143253	146	134	0,90215	0,40889	3	3648900	30558000	0	-2227	DDA_Cycle_01	4357	9593	9593	264,5	132,2	53,17	0	53,17	0,1444	0,2715	40,84	0,2241	0,5487	NA	NA	154565	1	DDA_Cycle
136	20230108_AST_Neo1_DDA_UHG_HeLa_200ng_2th2p5ms_Cycle_01_20230808143253	147	135	0,90897	0,40888	3	3525100	31208000	0	-2227	DDA_Cycle_01	4356	9585	9585	265,6	132,8	53,37	0	53,37	0,145	0,2718	41,17	0,2258	0,5485	NA	NA	155639,6	1	DDA_Cycle
137	20230108_AST_Neo1_DDA_UHG_HeLa_200ng_2th2p5ms_Cycle_01_20230808143253	148	136	0,91578	0,40056	3	3335300	28901000	0	-2227	DDA_Cycle_01	4356	9576	9576	266,6	133,3	53,57	0	53,57	0,1457	0,272	41,51	0,2276	0,5483	NA	NA	147701,8	1	DDA_Cycle
138	20230108_AST_Neo1_DDA_UHG_HeLa_200ng_2th2p5ms_Cycle_01_20230808143253	149	137	0,92246	0,40061	3	3072100	28352000	0	-2227	DDA_Cycle_01	4356	9568	9568	267,7	133,8	53,76	0	53,76	0,1464	0,2723	41,84	0,2293	0,5481	NA	NA	144331,5	1	DDA_Cycle
139	20230108_AST_Neo1_DDA_UHG_HeLa_200ng_2th2p5ms_Cycle_01_20230808143253	150	138	0,92914	0,41802	3	3242000	28144000	1	-2227	DDA_Cycle_01	4356	9,56	9,56	268,7	134,3	53,95	0	53,95	0,147	0,2725	42,16	0,231	0,5479	NA	NA	145173,2	1	DDA_Cycle
140	20230108_AST_Neo1_DDA_UHG_HeLa_200ng_2th2p5ms_Cycle_01_20230808143253	152	139	0,9361	0,40234	3	3551500	29684000	0	-2227	DDA_Cycle_01	4356	9551	9551	269,8	134,8	54,15	0	54,15	0,1477	0,2727	42,51	0,2328	0,5476	NA	NA	152521,6	1	DDA_Cycle
141	20230108_AST_Neo1_DDA_UHG_HeLa_200ng_2th2p5ms_Cycle_01_20230808143253	153	140	0,94281	0,41147	3	3236400	27239000	2	-2227	DDA_Cycle_01	4355	9543	9543	270,8	135,4	54,34	0	54,34	0,1483	0,2729	42,84	0,2345	0,5474	NA	NA	140503,4	1	DDA_Cycle
142	20230108_AST_Neo1_DDA_UHG_HeLa_200ng_2th2p5ms_Cycle_01_20230808143253	156	141	0,94967	0,40202	3	2980100	25574000	0	-2227	DDA_Cycle_01	4355	9535	9535	271,9	135,9	54,54	0	54,54	0,149	0,2732	43,17	0,2362	0,5472	NA	NA	132846,6	1	DDA_Cycle
143	20230108_AST_Neo1_DDA_UHG_HeLa_200ng_2th2p5ms_Cycle_01_20230808143253	157	142	0,95637	0,41046	3	2968100	26446000	2	-2227	DDA_Cycle_01	4355	9527	9527	272,9	136,4	54,73	0	54,73	0,1496	0,2734	43,5	0,238	0,547	NA	NA	136706,4	1	DDA_Cycle
144	20230108_AST_Neo1_DDA_UHG_HeLa_200ng_2th2p5ms_Cycle_01_20230808143253	160	143	0,96321	0,40889	3	2964800	26333000	0	-2227	DDA_Cycle_01	4355	9518	9518	274	136,9	54,93	0	54,93	0,1503	0,2736	43,84	0,2397	0,5468	NA	NA	137069,2	1	DDA_Cycle
145	20230108_AST_Neo1_DDA_UHG_HeLa_200ng_2th2p5ms_Cycle_01_20230808143253	161	144	0,97002	0,41016	3	3223000	27393000	1	-2227	DDA_Cycle_01	4355	9,51	9,51	275,1	137,4	55,13	0	55,13	0,151	0,2739	44,17	0,2415	0,5466	NA	NA	140224,8	1	DDA_Cycle
146	20230108_AST_Neo1_DDA_UHG_HeLa_200ng_2th2p5ms_Cycle_01_20230808143253	163	145	0,97686	0,41017	3	2983200	26137000	1	-2227	DDA_Cycle_01	4355	9502	9502	276,1	138	55,32	0	55,32	0,1516	0,2741	44,51	0,2432	0,5464	NA	NA	134706,5	1	DDA_Cycle
147	20230108_AST_Neo1_DDA_UHG_HeLa_200ng_2th2p5ms_Cycle_01_20230808143253	165	146	0,98369	0,40067	3	2966400	25466000	0	-2227	DDA_Cycle_01	4354	9493	9493	277,2	138,5	55,52	0	55,52	0,1523	0,2743	44,84	0,2449	0,5462	NA	NA	131126	1	DDA_Cycle
148	20230108_AST_Neo1_DDA_UHG_HeLa_200ng_2th2p5ms_Cycle_01_20230808143253	166	147	0,99037	0,025903	3	2996500	25350000	0	-2227	DDA_Cycle_01	4354	9485	9485	278,2	139	55,71	0	55,71	0,1529	0,2745	45,17	0,2467	0,546	NA	NA	131642,5	1	DDA_Cycle
149	20230108_AST_Neo1_DDA_UHG_HeLa_200ng_2th2p5ms_Cycle_01_20230808143253	167	148	0,9908	0,79152	3	3011800	25626000	3	-2227	DDA_Cycle_01	4354	9485	9485	278,3	139	55,73	0	55,73	0,153	0,2745	45,19	0,2468	0,546	NA	NA	132415,9	1	DDA_Cycle
150	20230108_AST_Neo1_DDA_UHG_HeLa_200ng_2th2p5ms_Cycle_01_20230808143253	171	149	1004	0,40066	3	2859900	25462000	0	-2227	DDA_Cycle_01	4354	9469	9469	280,4	140	56,1	0	56,1	0,1543	0,275	45,84	0,2501	0,5457	NA	NA	131314,4	1	DDA_Cycle
151	20230108_AST_Neo1_DDA_UHG_HeLa_200ng_2th2p5ms_Cycle_01_20230808143253	172	150	10107	0,025907	3	3059000	26036000	0	-2227	DDA_Cycle_01	4354	9461	9461	281,4	140,6	56,3	0	56,3	0,1549	0,2752	46,17	0,2518	0,5455	NA	NA	136462,7	1	DDA_Cycle
152	20230108_AST_Neo1_DDA_UHG_HeLa_200ng_2th2p5ms_Cycle_01_20230808143253	173	151	10111	0,79049	3	2756700	25635000	3	-2227	DDA_Cycle_01	4354	9,46	9,46	281,5	140,6	56,31	0	56,31	0,155	0,2752	46,19	0,252	0,5455	NA	NA	133779,5	1	DDA_Cycle
153	20230108_AST_Neo1_DDA_UHG_HeLa_200ng_2th2p5ms_Cycle_01_20230808143253	177	152	10243	0,40056	3	3057500	29994000	0	-2227	DDA_Cycle_01	4353	9444	9444	283,5	141,6	56,69	0	56,69	0,1562	0,2756	46,84	0,2553	0,5451	NA	NA	153603,8	1	DDA_Cycle
154	20230108_AST_Neo1_DDA_UHG_HeLa_200ng_2th2p5ms_Cycle_01_20230808143253	178	153	1031	0,40247	3	2972600	30398000	0	-2227	DDA_Cycle_01	4353	9436	9436	284,6	142,1	56,88	0	56,88	0,1569	0,2758	47,17	0,257	0,5449	NA	NA	151152,7	1	DDA_Cycle
155	20230108_AST_Neo1_DDA_UHG_HeLa_200ng_2th2p5ms_Cycle_01_20230808143253	179	154	10377	0,41599	3	2908500	30713000	2	-2227	DDA_Cycle_01	4353	9428	9428	285,6	142,6	57,07	0	57,07	0,1575	0,276	47,5	0,2587	0,5448	NA	NA	154882,1	1	DDA_Cycle
156	20230108_AST_Neo1_DDA_UHG_HeLa_200ng_2th2p5ms_Cycle_01_20230808143253	182	155	10446	0,40102	3	2893200	31606000	0	-2227	DDA_Cycle_01	4353	9419	9419	286,7	143,1	57,27	0	57,27	0,1582	0,2762	47,84	0,2605	0,5446	NA	NA	158764,4	1	DDA_Cycle
157	20230108_AST_Neo1_DDA_UHG_HeLa_200ng_2th2p5ms_Cycle_01_20230808143253	183	156	10513	0,025928	3	2704300	29301000	0	-2227	DDA_Cycle_01	4353	9411	9411	287,8	143,7	57,49	0	57,49	0,159	0,2765	48,18	0,2622	0,5441	NA	NA	147757,8	1	DDA_Cycle
158	20230108_AST_Neo1_DDA_UHG_HeLa_200ng_2th2p5ms_Cycle_01_20230808143253	184	157	10517	0,79057	3	2974100	29812000	7	-2227	DDA_Cycle_01	4353	9411	9411	288	143,8	57,51	0	57,51	0,159	0,2765	48,21	0,2623	0,544	NA	NA	149332,9	1	DDA_Cycle
159	20230108_AST_Neo1_DDA_UHG_HeLa_200ng_2th2p5ms_Cycle_01_20230808143253	192	158	10649	0,40059	3	2816700	27723000	0	-2227	DDA_Cycle_01	4356	9399	9399	291,3	145,4	58,16	0	58,16	0,1615	0,2777	49,03	0,2651	0,5406	NA	NA	142565,1	1	DDA_Cycle
160	20230108_AST_Neo1_DDA_UHG_HeLa_200ng_2th2p5ms_Cycle_01_20230808143253	193	159	10716	0,026042	3	2893800	28152000	0	-2227	DDA_Cycle_01	4357	9393	9393	292,9	146,3	58,48	0	58,48	0,1627	0,2782	49,44	0,2665	0,5389	NA	NA	143561,2	1	DDA_Cycle
161	20230108_AST_Neo1_DDA_UHG_HeLa_200ng_2th2p5ms_Cycle_01_20230808143253	194	160	1072	0,78946	3	3047600	28679000	9	-2227	DDA_Cycle_01	4357	9392	9392	293,1	146,3	58,51	0	58,51	0,1628	0,2783	49,47	0,2666	0,5388	NA	NA	146166,2	1	DDA_Cycle
162	20230108_AST_Neo1_DDA_UHG_HeLa_200ng_2th2p5ms_Cycle_01_20230808143253	204	161	10852	0,4105	3	2733900	28066000	1	-2227	DDA_Cycle_01	4361	9,38	9,38	296,4	148	59,15	0	59,15	0,1652	0,2794	50,29	0,2693	0,5356	NA	NA	143308,2	1	DDA_Cycle
163	20230108_AST_Neo1_DDA_UHG_HeLa_200ng_2th2p5ms_Cycle_01_20230808143253	206	162	1092	0,025785	3	3010600	30191000	0	-2227	DDA_Cycle_01	4362	9374	9374	298,1	148,9	59,49	0	59,49	0,1665	0,2799	50,72	0,2708	0,5339	NA	NA	152960,1	1	DDA_Cycle
164	20230108_AST_Neo1_DDA_UHG_HeLa_200ng_2th2p5ms_Cycle_01_20230808143253	207	163	10924	0,78836	3	2890400	29028000	7	-2227	DDA_Cycle_01	4362	9373	9373	298,2	148,9	59,51	0	59,51	0,1666	0,2799	50,74	0,2709	0,5338	NA	NA	148332,8	1	DDA_Cycle
165	20230108_AST_Neo1_DDA_UHG_HeLa_200ng_2th2p5ms_Cycle_01_20230808143253	215	164	11056	0,40916	3	3327200	29493000	0	-2227	DDA_Cycle_01	4365	9361	9361	301,5	150,6	60,15	0	60,15	0,169	0,281	51,56	0,2737	0,5308	NA	NA	148225,4	1	DDA_Cycle
166	20230108_AST_Neo1_DDA_UHG_HeLa_200ng_2th2p5ms_Cycle_01_20230808143253	216	165	11124	0,42724	3	2913700	28002000	10	-2227	DDA_Cycle_01	4367	9355	9355	303,2	151,5	60,48	0	60,48	0,1703	0,2815	51,98	0,2751	0,5292	NA	NA	143155,5	1	DDA_Cycle
167	20230108_AST_Neo1_DDA_UHG_HeLa_200ng_2th2p5ms_Cycle_01_20230808143253	227	166	11195	0,025814	3	3039800	31224000	0	-2227	DDA_Cycle_01	4368	9348	9348	305	152,4	60,83	0	60,83	0,1716	0,2821	52,43	0,2766	0,5276	NA	NA	155547,6	1	DDA_Cycle
168	20230108_AST_Neo1_DDA_UHG_HeLa_200ng_2th2p5ms_Cycle_01_20230808143253	228	167	11199	0,78832	3	3285900	31323000	6	-2227	DDA_Cycle_01	4369	9348	9348	305,1	152,4	60,85	0	60,85	0,1717	0,2821	52,45	0,2767	0,5275	NA	NA	157237,4	1	DDA_Cycle
169	20230108_AST_Neo1_DDA_UHG_HeLa_200ng_2th2p5ms_Cycle_01_20230808143253	235	168	11331	0,40934	3	3301000	33940000	0	-2227	DDA_Cycle_01	4372	9335	9335	308,4	154,1	61,5	0	61,5	0,1741	0,2831	53,27	0,2795	0,5247	NA	NA	168880,1	1	DDA_Cycle
170	20230108_AST_Neo1_DDA_UHG_HeLa_200ng_2th2p5ms_Cycle_01_20230808143253	236	169	11399	0,42576	3	3387600	38010000	8	-2227	DDA_Cycle_01	4373	9329	9329	310,1	154,9	61,83	0	61,83	0,1754	0,2836	53,69	0,2809	0,5232	NA	NA	185911	1	DDA_Cycle
171	20230108_AST_Neo1_DDA_UHG_HeLa_200ng_2th2p5ms_Cycle_01_20230808143253	245	170	1147	0,40938	3	6725500	45460000	0	-2227	DDA_Cycle_01	4375	9322	9322	311,9	155,8	62,18	0	62,18	0,1767	0,2842	54,14	0,2824	0,5217	NA	NA	212603	1	DDA_Cycle
172	20230108_AST_Neo1_DDA_UHG_HeLa_200ng_2th2p5ms_Cycle_01_20230808143253	246	171	11538	0,42721	3	12990000	55088000	6	-2227	DDA_Cycle_01	4376	9316	9316	313,6	156,7	62,51	0	62,51	0,178	0,2847	54,56	0,2839	0,5203	NA	NA	247170,4	1	DDA_Cycle
173	20230108_AST_Neo1_DDA_UHG_HeLa_200ng_2th2p5ms_Cycle_01_20230808143253	253	172	11609	0,40921	3	13774000	56944000	0	-2227	DDA_Cycle_01	4378	9309	9309	315,4	157,6	62,86	0	62,86	0,1793	0,2852	55	0,2854	0,5189	NA	NA	255817,4	1	DDA_Cycle
174	20230108_AST_Neo1_DDA_UHG_HeLa_200ng_2th2p5ms_Cycle_01_20230808143253	254	173	11678	0,42583	3	10264000	49264000	8	-2227	DDA_Cycle_01	4,38	9303	9303	317,1	158,5	63,19	0	63,19	0,1805	0,2857	55,43	0,2868	0,5175	NA	NA	225938,4	1	DDA_Cycle
175	20230108_AST_Neo1_DDA_UHG_HeLa_200ng_2th2p5ms_Cycle_01_20230808143253	263	174	11749	0,40926	3	5019400	42007000	0	-2227	DDA_Cycle_01	4381	9296	9296	318,9	159,4	63,54	0	63,54	0,1819	0,2862	55,87	0,2883	0,5161	NA	NA	197786,1	1	DDA_Cycle
176	20230108_AST_Neo1_DDA_UHG_HeLa_200ng_2th2p5ms_Cycle_01_20230808143253	264	175	11817	0,42841	3	3046200	34436000	8	-2227	DDA_Cycle_01	4383	9,29	9,29	320,6	160,2	63,88	0	63,88	0,1831	0,2867	56,29	0,2898	0,5148	NA	NA	166336,2	1	DDA_Cycle
177	20230108_AST_Neo1_DDA_UHG_HeLa_200ng_2th2p5ms_Cycle_01_20230808143253	273	176	11888	0,40915	3	3473100	35415000	0	-2227	DDA_Cycle_01	4384	9284	9284	322,4	161,1	64,23	0	64,23	0,1844	0,2872	56,74	0,2913	0,5134	NA	NA	173015,4	1	DDA_Cycle
178	20230108_AST_Neo1_DDA_UHG_HeLa_200ng_2th2p5ms_Cycle_01_20230808143253	274	177	11956	0,4231	3	3150200	34018000	12	-2227	DDA_Cycle_01	4386	9277	9277	324,1	162	64,56	0	64,56	0,1857	0,2876	57,16	0,2927	0,5121	NA	NA	168783,9	1	DDA_Cycle
179	20230108_AST_Neo1_DDA_UHG_HeLa_200ng_2th2p5ms_Cycle_01_20230808143253	287	178	12027	0,025306	3	3441600	35983000	0	-2227	DDA_Cycle_01	4388	9271	9271	325,9	162,9	64,91	0	64,91	0,187	0,2881	57,6	0,2942	0,5108	NA	NA	176285,6	1	DDA_Cycle
180	20230108_AST_Neo1_DDA_UHG_HeLa_200ng_2th2p5ms_Cycle_01_20230808143253	288	179	12031	0,78647	3	3303300	36286000	8	-2227	DDA_Cycle_01	4388	9,27	9,27	326	162,9	64,93	0	64,93	0,1871	0,2881	57,63	0,2943	0,5107	NA	NA	176410,6	1	DDA_Cycle
181	20230108_AST_Neo1_DDA_UHG_HeLa_200ng_2th2p5ms_Cycle_01_20230808143253	297	180	12162	0,40835	3	3490200	38057000	0	-2227	DDA_Cycle_01	4391	9258	9258	329,3	164,6	65,57	0	65,57	0,1895	0,289	58,44	0,2971	0,5083	NA	NA	182884,5	1	DDA_Cycle
182	20230108_AST_Neo1_DDA_UHG_HeLa_200ng_2th2p5ms_Cycle_01_20230808143253	298	181	1223	0,4173	3	3187000	36739000	15	-2227	DDA_Cycle_01	4392	9252	9252	331	165,5	65,9	0	65,9	0,1908	0,2895	58,86	0,2985	0,5071	NA	NA	178255	1	DDA_Cycle
183	20230108_AST_Neo1_DDA_UHG_HeLa_200ng_2th2p5ms_Cycle_01_20230808143253	314	182	1,23	0,42405	3	3222700	37773000	4	-2227	DDA_Cycle_01	4394	9245	9245	332,7	166,4	66,24	0	66,24	0,1921	0,2899	59,3	0,3	0,5059	NA	NA	182739,5	1	DDA_Cycle
184	20230108_AST_Neo1_DDA_UHG_HeLa_200ng_2th2p5ms_Cycle_01_20230808143253	319	183	1237	0,42612	3	3288900	36748000	7	-2227	DDA_Cycle_01	4396	9239	9239	334,5	167,2	66,59	0	66,59	0,1934	0,2904	59,74	0,3015	0,5047	NA	NA	178243,2	1	DDA_Cycle
185	20230108_AST_Neo1_DDA_UHG_HeLa_200ng_2th2p5ms_Cycle_01_20230808143253	327	184	12441	0,025191	3	3296900	35251000	0	-2227	DDA_Cycle_01	4397	9232	9232	336,3	168,1	66,94	0	66,94	0,1947	0,2909	60,18	0,303	0,5035	NA	NA	172682,8	1	DDA_Cycle
186	20230108_AST_Neo1_DDA_UHG_HeLa_200ng_2th2p5ms_Cycle_01_20230808143253	328	185	12446	0,78196	3	3556000	35671000	14	-2227	DDA_Cycle_01	4397	9232	9232	336,4	168,2	66,96	0	66,96	0,1948	0,2909	60,2	0,3031	0,5034	NA	NA	172566,2	1	DDA_Cycle
187	20230108_AST_Neo1_DDA_UHG_HeLa_200ng_2th2p5ms_Cycle_01_20230808143253	343	186	12576	0,42291	3	3521900	36967000	5	-2227	DDA_Cycle_01	4,4	9,22	9,22	339,7	169,8	67,59	0	67,59	0,1972	0,2917	61,02	0,3058	0,5013	NA	NA	177475,2	1	DDA_Cycle
188	20230108_AST_Neo1_DDA_UHG_HeLa_200ng_2th2p5ms_Cycle_01_20230808143253	349	187	12646	0,41991	3	3325300	39376000	13	-2227	DDA_Cycle_01	4402	9213	9213	341,4	170,7	67,94	0	67,94	0,1985	0,2921	61,45	0,3073	0,5001	NA	NA	190389,4	1	DDA_Cycle
189	20230108_AST_Neo1_DDA_UHG_HeLa_200ng_2th2p5ms_Cycle_01_20230808143253	363	188	12716	0,42008	3	3341800	43642000	10	-2227	DDA_Cycle_01	4403	9206	9206	343,2	171,6	68,28	0	68,28	0,1998	0,2926	61,89	0,3088	0,499	NA	NA	205363,2	1	DDA_Cycle
190	20230108_AST_Neo1_DDA_UHG_HeLa_200ng_2th2p5ms_Cycle_01_20230808143253	374	189	12786	0,42004	3	3519100	42285000	8	-2227	DDA_Cycle_01	4405	9,2	9,2	345	172,5	68,63	0	68,63	0,2011	0,293	62,32	0,3103	0,4979	NA	NA	200772,7	1	DDA_Cycle
191	20230108_AST_Neo1_DDA_UHG_HeLa_200ng_2th2p5ms_Cycle_01_20230808143253	383	190	12856	0,026071	3	3679700	46167000	1	-2227	DDA_Cycle_01	4407	9193	9193	346,7	173,4	68,97	0	68,97	0,2024	0,2934	62,76	0,3118	0,4968	NA	NA	213139,3	1	DDA_Cycle
192	20230108_AST_Neo1_DDA_UHG_HeLa_200ng_2th2p5ms_Cycle_01_20230808143253	385	191	12861	0,78107	3	3725400	48636000	14	-2227	DDA_Cycle_01	4407	9193	9193	346,8	173,5	68,99	0	68,99	0,2024	0,2935	62,79	0,3119	0,4967	NA	NA	222197,1	1	DDA_Cycle
193	20230108_AST_Neo1_DDA_UHG_HeLa_200ng_2th2p5ms_Cycle_01_20230808143253	400	192	12991	0,41911	3	13225000	65833000	3	-2227	DDA_Cycle_01	4,41	9181	9181	350,1	175,1	69,63	0	69,63	0,2049	0,2942	63,6	0,3146	0,4947	NA	NA	285905,2	1	DDA_Cycle
194	20230108_AST_Neo1_DDA_UHG_HeLa_200ng_2th2p5ms_Cycle_01_20230808143253	404	193	13061	0,42233	3	16172000	70448000	13	-2227	DDA_Cycle_01	4411	9174	9174	351,9	176	69,97	0	69,97	0,2062	0,2946	64,03	0,3161	0,4937	NA	NA	303438,6	1	DDA_Cycle
195	20230108_AST_Neo1_DDA_UHG_HeLa_200ng_2th2p5ms_Cycle_01_20230808143253	418	194	13131	0,42073	3	14625000	67114000	6	-2227	DDA_Cycle_01	4413	9168	9168	353,6	176,9	70,31	0	70,31	0,2075	0,295	64,47	0,3176	0,4926	NA	NA	290409,6	1	DDA_Cycle
196	20230108_AST_Neo1_DDA_UHG_HeLa_200ng_2th2p5ms_Cycle_01_20230808143253	425	195	13201	0,42259	3	127760000	2949300000	9	-2227	DDA_Cycle_01	4415	9161	9161	355,4	177,8	70,66	0	70,66	0,2088	0,2955	64,9	0,3191	0,4916	NA	NA	4720139,5	1	DDA_Cycle
197	20230108_AST_Neo1_DDA_UHG_HeLa_200ng_2th2p5ms_Cycle_01_20230808143253	435	196	13272	0,41865	3	47489000	2412100000	9	-2227	DDA_Cycle_01	4416	9155	9155	357,2	178,7	71	0	71	0,2101	0,2959	65,34	0,3206	0,4906	NA	NA	4078712	1	DDA_Cycle
198	20230108_AST_Neo1_DDA_UHG_HeLa_200ng_2th2p5ms_Cycle_01_20230808143253	445	197	13342	0,42106	3	150460000	2862200000	14	-2227	DDA_Cycle_01	4418	9148	9148	358,9	179,5	71,34	0	71,34	0,2114	0,2962	65,78	0,322	0,4896	NA	NA	4548312,5	1	DDA_Cycle
199	20230108_AST_Neo1_DDA_UHG_HeLa_200ng_2th2p5ms_Cycle_01_20230808143253	460	198	13412	0,41877	3	114040000	2746500000	9	-2227	DDA_Cycle_01	4,42	9142	9142	360,7	180,4	71,69	0	71,69	0,2127	0,2966	66,21	0,3235	0,4886	NA	NA	4423372,5	1	DDA_Cycle
200	20230108_AST_Neo1_DDA_UHG_HeLa_200ng_2th2p5ms_Cycle_01_20230808143253	470	199	13482	0,41744	1,6	131110000	3252600000	12	-2227	DDA_Cycle_01	4421	9135	9135	362,4	181,3	72,03	0	72,03	0,2139	0,297	66,65	0,325	0,4877	NA	NA	3219792,8	1	DDA_Cycle
201	20230108_AST_Neo1_DDA_UHG_HeLa_200ng_2th2p5ms_Cycle_01_20230808143253	483	200	13551	0,41606	3	50324000	2140900000	18	-2227	DDA_Cycle_01	4419	9114	9114	364	182,1	72,34	0	72,34	0,2156	0,2981	67,03	0,3274	0,4884	NA	NA	3751935,2	1	DDA_Cycle
202	20230108_AST_Neo1_DDA_UHG_HeLa_200ng_2th2p5ms_Cycle_01_20230808143253	502	201	1362	0,41477	0,51	59982000	2637100000	29	-2227	DDA_Cycle_01	4416	9088	9088	365,6	182,9	72,63	0	72,63	0,2175	0,2994	67,4	0,3302	0,4898	NA	NA	1249932	1	DDA_Cycle
203	20230108_AST_Neo1_DDA_UHG_HeLa_200ng_2th2p5ms_Cycle_01_20230808143253	532	202	1369	0,41566	0,51	515190000	3767400000	36	-2227	DDA_Cycle_01	4413	9063	9063	367,1	183,7	72,93	0	72,93	0,2193	0,3007	67,77	0,3329	0,4912	NA	NA	1613380,1	1	DDA_Cycle
204	20230108_AST_Neo1_DDA_UHG_HeLa_200ng_2th2p5ms_Cycle_01_20230808143253	569	203	13759	0,41478	0,62	834580000	4328200000	44	-2227	DDA_Cycle_01	4,41	9037	9037	368,7	184,5	73,22	0	73,22	0,2211	0,302	68,14	0,3357	0,4926	NA	NA	2031372	1	DDA_Cycle
205	20230108_AST_Neo1_DDA_UHG_HeLa_200ng_2th2p5ms_Cycle_01_20230808143253	614	204	13828	0,41656	0,46	207670000	3010500000	56	-2227	DDA_Cycle_01	4406	9011	9011	370,2	185,2	73,52	0	73,52	0,223	0,3033	68,51	0,3384	0,4939	NA	NA	1278332	1	DDA_Cycle
206	20230108_AST_Neo1_DDA_UHG_HeLa_200ng_2th2p5ms_Cycle_01_20230808143253	671	205	13897	0,42566	0,49	170450000	3132700000	72	-2227	DDA_Cycle_01	4403	8985	8985	371,8	186	73,81	0	73,81	0,2248	0,3046	68,88	0,3412	0,4953	NA	NA	1369494,5	1	DDA_Cycle
207	20230108_AST_Neo1_DDA_UHG_HeLa_200ng_2th2p5ms_Cycle_01_20230808143253	744	206	13968	0,51195	0,46	67691000	2843200000	85	-22265	DDA_Cycle_01	4,4	8958	8958	373,4	186,8	74,11	0	74,11	0,2267	0,3058	69,26	0,344	0,4966	NA	NA	1229526	1	DDA_Cycle
208	20230108_AST_Neo1_DDA_UHG_HeLa_200ng_2th2p5ms_Cycle_01_20230808143253	830	207	14054	0,50276	0,51	137940000	3256100000	84	-22239	DDA_Cycle_01	4396	8926	8926	375,3	187,8	74,48	0	74,48	0,2289	0,3074	69,72	0,3474	0,4983	NA	NA	1462146,1	1	DDA_Cycle
209	20230108_AST_Neo1_DDA_UHG_HeLa_200ng_2th2p5ms_Cycle_01_20230808143253	915	208	14137	0,50259	0,48	101360000	3299200000	85	-22213	DDA_Cycle_01	4392	8895	8895	377,1	188,7	74,83	0	74,83	0,2312	0,3089	70,16	0,3507	0,4998	NA	NA	1415888,9	1	DDA_Cycle
210	20230108_AST_Neo1_DDA_UHG_HeLa_200ng_2th2p5ms_Cycle_01_20230808143253	1001	209	14221	0,50244	0,42	75755000	3172500000	87	-22187	DDA_Cycle_01	4388	8863	8863	379	189,7	75,19	0	75,19	0,2334	0,3104	70,61	0,354	0,5014	NA	NA	1259615,1	1	DDA_Cycle
211	20230108_AST_Neo1_DDA_UHG_HeLa_200ng_2th2p5ms_Cycle_01_20230808143253	1089	210	14305	0,51894	0,46	214150000	3950400000	86	-22162	DDA_Cycle_01	4384	8832	8832	380,9	190,6	75,55	0	75,55	0,2356	0,3118	71,06	0,3573	0,5029	NA	NA	1626376,5	1	DDA_Cycle
212	20230108_AST_Neo1_DDA_UHG_HeLa_200ng_2th2p5ms_Cycle_01_20230808143253	1176	211	14391	0,50385	0,48	269860000	4079500000	84	-22135	DDA_Cycle_01	4,38	8799	8799	382,8	191,6	75,92	0	75,92	0,2379	0,3133	71,52	0,3608	0,5044	NA	NA	1740595,9	1	DDA_Cycle
213	20230108_AST_Neo1_DDA_UHG_HeLa_200ng_2th2p5ms_Cycle_01_20230808143253	1261	212	14475	0,50619	0,45	60482000	2791600000	82	-22109	DDA_Cycle_01	4376	8768	8768	384,7	192,5	76,27	0	76,27	0,2401	0,3148	71,97	0,3641	0,5059	NA	NA	1211856,8	1	DDA_Cycle
214	20230108_AST_Neo1_DDA_UHG_HeLa_200ng_2th2p5ms_Cycle_01_20230808143253	1344	213	1456	0,49681	0,57	51200000	2434800000	81	-22083	DDA_Cycle_01	4372	8736	8736	386,6	193,5	76,63	0	76,63	0,2423	0,3162	72,42	0,3675	0,5074	NA	NA	1287275,6	1	DDA_Cycle
215	20230108_AST_Neo1_DDA_UHG_HeLa_200ng_2th2p5ms_Cycle_01_20230808143253	1426	214	14643	0,48326	0,67	33157000	1771000000000	78	-22058	DDA_Cycle_01	4369	8705	8705	388,4	194,4	76,99	0	76,99	0,2445	0,3176	72,86	0,3707	0,5088	NA	NA	1134377,8	1	DDA_Cycle
216	20230108_AST_Neo1_DDA_UHG_HeLa_200ng_2th2p5ms_Cycle_01_20230808143253	1505	215	14723	0,49261	0,78	82928000	1901600000	78	-22033	DDA_Cycle_01	4365	8675	8675	390,2	195,3	77,33	0	77,33	0,2466	0,319	73,29	0,3739	0,5102	NA	NA	1335159,1	1	DDA_Cycle
217	20230108_AST_Neo1_DDA_UHG_HeLa_200ng_2th2p5ms_Cycle_01_20230808143253	1584	216	14805	0,47632	0,86	136520000	2009900000	74	-22007	DDA_Cycle_01	4361	8644	8644	392,1	196,2	77,68	0	77,68	0,2488	0,3203	73,73	0,3772	0,5116	NA	NA	1499670,6	1	DDA_Cycle
218	20230108_AST_Neo1_DDA_UHG_HeLa_200ng_2th2p5ms_Cycle_01_20230808143253	1659	217	14885	0,41605	0,83	133120000	1883700000	63	-21983	DDA_Cycle_01	4357	8615	8615	393,8	197,1	78,02	0	78,02	0,2509	0,3216	74,15	0,3803	0,5129	NA	NA	1386367,2	1	DDA_Cycle
219	20230108_AST_Neo1_DDA_UHG_HeLa_200ng_2th2p5ms_Cycle_01_20230808143253	1723	218	14954	0,41773	0,77	67796000	1736600000	54	-21962	DDA_Cycle_01	4354	8589	8589	395,4	197,9	78,31	0	78,31	0,2528	0,3227	74,52	0,3831	0,5141	NA	NA	1245238,8	1	DDA_Cycle
220	20230108_AST_Neo1_DDA_UHG_HeLa_200ng_2th2p5ms_Cycle_01_20230808143253	1778	219	15024	0,41799	0,88	123150000	1794400000	40	-2194	DDA_Cycle_01	4351	8562	8562	396,9	198,7	78,61	0	78,61	0,2546	0,3239	74,89	0,3859	0,5152	NA	NA	1405465,2	1	DDA_Cycle
221	20230108_AST_Neo1_DDA_UHG_HeLa_200ng_2th2p5ms_Cycle_01_20230808143253	1819	220	15093	0,41817	0,87	212650000	1972500000	7	-21919	DDA_Cycle_01	4348	8536	8536	398,5	199,5	78,91	0	78,91	0,2564	0,325	75,26	0,3886	0,5163	NA	NA	1483825	1	DDA_Cycle
222	20230108_AST_Neo1_DDA_UHG_HeLa_200ng_2th2p5ms_Cycle_01_20230808143253	1827	221	15163	0,41586	0,89	331560000	2332000000000	44	-21897	DDA_Cycle_01	4345	8,51	8,51	400	200,3	79,2	0	79,2	0,2583	0,3261	75,64	0,3914	0,5175	NA	NA	1702307,9	1	DDA_Cycle
223	20230108_AST_Neo1_DDA_UHG_HeLa_200ng_2th2p5ms_Cycle_01_20230808143253	1872	222	15232	0,41951	2,5	319690000	2364000000000	55	-21876	DDA_Cycle_01	4341	8484	8484	401,6	201	79,5	0	79,5	0,2601	0,3272	76,01	0,3941	0,5186	NA	NA	3576832,8	1	DDA_Cycle
224	20230108_AST_Neo1_DDA_UHG_HeLa_200ng_2th2p5ms_Cycle_01_20230808143253	1928	223	15302	0,44244	1,1	428550000	2484900000	67	-21854	DDA_Cycle_01	4338	8458	8458	403,2	201,8	79,8	0	79,8	0,262	0,3283	76,38	0,3969	0,5197	NA	NA	2105741,8	1	DDA_Cycle
225	20230108_AST_Neo1_DDA_UHG_HeLa_200ng_2th2p5ms_Cycle_01_20230808143253	1996	224	15376	0,4155	0,92	362890000	2164100000	57	-21832	DDA_Cycle_01	4335	8,43	8,43	404,8	202,7	80,11	0	80,11	0,2639	0,3294	76,77	0,3998	0,5208	NA	NA	1648996	1	DDA_Cycle
226	20230108_AST_Neo1_DDA_UHG_HeLa_200ng_2th2p5ms_Cycle_01_20230808143253	2054	225	15445	0,41805	0,98	278680000	2233000000000	41	-2181	DDA_Cycle_01	4331	8404	8404	406,3	203,4	80,4	0	80,4	0,2657	0,3305	77,14	0,4026	0,5219	NA	NA	1758955,2	1	DDA_Cycle
227	20230108_AST_Neo1_DDA_UHG_HeLa_200ng_2th2p5ms_Cycle_01_20230808143253	2096	226	15515	0,41786	0,97	116260000	1668200000	11	-21789	DDA_Cycle_01	4328	8378	8378	407,9	204,2	80,7	0	80,7	0,2676	0,3316	77,51	0,4054	0,5229	NA	NA	1430470,9	1	DDA_Cycle
228	20230108_AST_Neo1_DDA_UHG_HeLa_200ng_2th2p5ms_Cycle_01_20230808143253	2108	227	15585	0,41781	0,96	79690000	1581400000	41	-21767	DDA_Cycle_01	4325	8352	8352	409,5	205	81	0	81	0,2694	0,3326	77,88	0,4081	0,524	NA	NA	1364688,2	1	DDA_Cycle
229	20230108_AST_Neo1_DDA_UHG_HeLa_200ng_2th2p5ms_Cycle_01_20230808143253	2150	228	15654	0,42005	3	117000000	1744200000	23	-21746	DDA_Cycle_01	4322	8326	8326	411	205,8	81,29	0	81,29	0,2713	0,3337	78,26	0,4109	0,525	NA	NA	3248196,8	1	DDA_Cycle
230	20230108_AST_Neo1_DDA_UHG_HeLa_200ng_2th2p5ms_Cycle_01_20230808143253	2174	229	15724	0,41795	1,1	115210000	1666600000	44	-21724	DDA_Cycle_01	4319	8,3	8,3	412,6	206,6	81,59	0	81,59	0,2731	0,3347	78,63	0,4137	0,5261	NA	NA	1555292,6	1	DDA_Cycle
231	20230108_AST_Neo1_DDA_UHG_HeLa_200ng_2th2p5ms_Cycle_01_20230808143253	2219	230	15794	0,4172	1,3	111940000	2052300000	55	-21703	DDA_Cycle_01	4315	8274	8274	414,1	207,4	81,89	0	81,89	0,275	0,3358	79	0,4164	0,5271	NA	NA	2056380	1	DDA_Cycle
232	20230108_AST_Neo1_DDA_UHG_HeLa_200ng_2th2p5ms_Cycle_01_20230808143253	2275	231	15863	0,44529	1	98095000	1941000000000	68	-21681	DDA_Cycle_01	4312	8248	8248	415,7	208,2	82,19	0	82,19	0,2768	0,3368	79,37	0,4192	0,5281	NA	NA	1633394,5	1	DDA_Cycle
233	20230108_AST_Neo1_DDA_UHG_HeLa_200ng_2th2p5ms_Cycle_01_20230808143253	2344	232	15938	0,41596	0,99	87984000	1861400000	57	-21659	DDA_Cycle_01	4309	8,22	8,22	417,3	209	82,5	0	82,5	0,2788	0,3379	79,77	0,4221	0,5292	NA	NA	1560571,6	1	DDA_Cycle
234	20230108_AST_Neo1_DDA_UHG_HeLa_200ng_2th2p5ms_Cycle_01_20230808143253	2402	233	16007	0,41704	0,99	52113000	1562800000	59	-21637	DDA_Cycle_01	4305	8194	8194	418,9	209,8	82,8	0	82,8	0,2806	0,3389	80,14	0,4249	0,5302	NA	NA	1377190,4	1	DDA_Cycle
235	20230108_AST_Neo1_DDA_UHG_HeLa_200ng_2th2p5ms_Cycle_01_20230808143253	2462	234	16076	0,41791	1,1	37680000	1543600000	63	-21616	DDA_Cycle_01	4302	8168	8168	420,4	210,5	83,09	0	83,09	0,2824	0,3399	80,51	0,4276	0,5312	NA	NA	1435122,8	1	DDA_Cycle
236	20230108_AST_Neo1_DDA_UHG_HeLa_200ng_2th2p5ms_Cycle_01_20230808143253	2526	235	16146	0,41665	1,1	35055000	1495700000	61	-21594	DDA_Cycle_01	4299	8142	8142	422	211,3	83,39	0	83,39	0,2843	0,3409	80,88	0,4304	0,5321	NA	NA	1441630,9	1	DDA_Cycle
237	20230108_AST_Neo1_DDA_UHG_HeLa_200ng_2th2p5ms_Cycle_01_20230808143253	2588	236	16216	0,41787	0,96	32620000	1,38e+09	46	-21573	DDA_Cycle_01	4296	8116	8116	423,6	212,1	83,69	0	83,69	0,2861	0,3419	81,25	0,4332	0,5331	NA	NA	1236610,2	1	DDA_Cycle
238	20230108_AST_Neo1_DDA_UHG_HeLa_200ng_2th2p5ms_Cycle_01_20230808143253	2635	237	16285	0,41887	0,96	45626000	1417800000	56	-21552	DDA_Cycle_01	4293	8089	8089	425,1	212,9	83,98	0	83,98	0,288	0,3429	81,62	0,4359	0,5341	NA	NA	1263537,2	1	DDA_Cycle
239	20230108_AST_Neo1_DDA_UHG_HeLa_200ng_2th2p5ms_Cycle_01_20230808143253	2692	238	16355	0,41557	1	55411000	1533700000	58	-2153	DDA_Cycle_01	4289	8063	8063	426,7	213,7	84,28	0	84,28	0,2898	0,3439	82	0,4387	0,535	NA	NA	1398017	1	DDA_Cycle
240	20230108_AST_Neo1_DDA_UHG_HeLa_200ng_2th2p5ms_Cycle_01_20230808143253	2751	239	16424	0,4181	1	67624000	1437900000	61	-21509	DDA_Cycle_01	4286	8037	8037	428,2	214,5	84,57	0	84,57	0,2916	0,3448	82,37	0,4414	0,5359	NA	NA	1340097,1	1	DDA_Cycle
241	20230108_AST_Neo1_DDA_UHG_HeLa_200ng_2th2p5ms_Cycle_01_20230808143253	2813	240	16494	0,41783	1	72155000	1354800000	54	-21487	DDA_Cycle_01	4283	8011	8011	429,8	215,2	84,87	0	84,87	0,2935	0,3458	82,74	0,4442	0,5369	NA	NA	1292785,4	1	DDA_Cycle
242	20230108_AST_Neo1_DDA_UHG_HeLa_200ng_2th2p5ms_Cycle_01_20230808143253	2868	241	16564	0,41694	1,1	60630000	1259900000	41	-21466	DDA_Cycle_01	4277	7982	7982	431,4	216,1	85,18	0	85,18	0,2952	0,3465	83,18	0,447	0,5373	NA	NA	1292411	1	DDA_Cycle
243	20230108_AST_Neo1_DDA_UHG_HeLa_200ng_2th2p5ms_Cycle_01_20230808143253	2910	242	16633	0,41807	1,1	56748000	1309800000	12	-21444	DDA_Cycle_01	4272	7953	7953	433	216,9	85,49	0	85,49	0,2968	0,3472	83,64	0,4497	0,5377	NA	NA	1315291,6	1	DDA_Cycle
244	20230108_AST_Neo1_DDA_UHG_HeLa_200ng_2th2p5ms_Cycle_01_20230808143253	2923	243	16703	0,41797	1,1	47903000	1278900000	44	-21423	DDA_Cycle_01	4266	7923	7923	434,7	217,7	85,8	0	85,8	0,2985	0,3479	84,09	0,4525	0,5381	NA	NA	1306097,8	1	DDA_Cycle
245	20230108_AST_Neo1_DDA_UHG_HeLa_200ng_2th2p5ms_Cycle_01_20230808143253	2968	244	16772	0,41986	3	33303000	1298100000	54	-21401	DDA_Cycle_01	4,26	7894	7894	436,3	218,6	86,11	0	86,11	0,3001	0,3485	84,54	0,4553	0,5385	NA	NA	2636809,8	1	DDA_Cycle
246	20230108_AST_Neo1_DDA_UHG_HeLa_200ng_2th2p5ms_Cycle_01_20230808143253	3023	245	16842	0,45495	1,6	46412000	1328800000	68	-2138	DDA_Cycle_01	4254	7864	7864	438	219,4	86,42	0	86,42	0,3018	0,3492	85	0,458	0,5389	NA	NA	1716791,5	1	DDA_Cycle
247	20230108_AST_Neo1_DDA_UHG_HeLa_200ng_2th2p5ms_Cycle_01_20230808143253	3092	246	16918	0,49119	1,4	92272000	1415400000	75	-21356	DDA_Cycle_01	4248	7832	7832	439,7	220,3	86,76	0	86,76	0,3036	0,3499	85,49	0,461	0,5393	NA	NA	1666553,8	1	DDA_Cycle
248	20230108_AST_Neo1_DDA_UHG_HeLa_200ng_2th2p5ms_Cycle_01_20230808143253	3168	247	1,7	0,45993	1,3	170660000	1740300000	70	-21331	DDA_Cycle_01	4241	7798	7798	441,7	221,3	87,13	0	87,13	0,3056	0,3507	86,03	0,4643	0,5397	NA	NA	1860990,6	1	DDA_Cycle
249	20230108_AST_Neo1_DDA_UHG_HeLa_200ng_2th2p5ms_Cycle_01_20230808143253	3239	248	17077	0,41685	1	216180000	1691700000	58	-21308	DDA_Cycle_01	4235	7765	7765	443,5	222,2	87,47	0	87,47	0,3074	0,3514	86,53	0,4673	0,5401	NA	NA	1495279,1	1	DDA_Cycle
250	20230108_AST_Neo1_DDA_UHG_HeLa_200ng_2th2p5ms_Cycle_01_20230808143253	3298	249	17146	0,41694	1,1	239120000	1738900000	58	-21286	DDA_Cycle_01	4229	7736	7736	445,1	223	87,78	0	87,78	0,309	0,3521	86,98	0,4701	0,5405	NA	NA	1607293	1	DDA_Cycle
251	20230108_AST_Neo1_DDA_UHG_HeLa_200ng_2th2p5ms_Cycle_01_20230808143253	3357	250	17216	0,41895	1,1	252750000	1799900000	57	-21265	DDA_Cycle_01	4223	7707	7707	446,7	223,8	88,09	0	88,09	0,3107	0,3527	87,43	0,4728	0,5408	NA	NA	1646804,6	1	DDA_Cycle
252	20230108_AST_Neo1_DDA_UHG_HeLa_200ng_2th2p5ms_Cycle_01_20230808143253	3415	251	17285	0,41788	1	245890000	1966500000	51	-21243	DDA_Cycle_01	4217	7677	7677	448,4	224,7	88,4	0	88,4	0,3124	0,3533	87,89	0,4756	0,5412	NA	NA	1657079,4	1	DDA_Cycle
253	20230108_AST_Neo1_DDA_UHG_HeLa_200ng_2th2p5ms_Cycle_01_20230808143253	3467	252	17355	0,4163	0,96	188470000	1734600000	51	-21222	DDA_Cycle_01	4212	7648	7648	450	225,5	88,71	0	88,71	0,314	0,354	88,34	0,4784	0,5415	NA	NA	1466897,5	1	DDA_Cycle
254	20230108_AST_Neo1_DDA_UHG_HeLa_200ng_2th2p5ms_Cycle_01_20230808143253	3519	253	17425	0,41788	1	143440000	1650900000	47	-2,12	DDA_Cycle_01	4206	7618	7618	451,6	226,3	89,02	0	89,02	0,3157	0,3546	88,79	0,4811	0,5419	NA	NA	1494414,2	1	DDA_Cycle
255	20230108_AST_Neo1_DDA_UHG_HeLa_200ng_2th2p5ms_Cycle_01_20230808143253	3567	254	17494	0,41712	1	99403000	1598800000	53	-21179	DDA_Cycle_01	4,2	7589	7589	453,3	227,2	89,33	0	89,33	0,3173	0,3552	89,25	0,4839	0,5422	NA	NA	1431864,5	1	DDA_Cycle
256	20230108_AST_Neo1_DDA_UHG_HeLa_200ng_2th2p5ms_Cycle_01_20230808143253	3621	255	17564	0,41797	1,1	94962000	1932200000	44	-21158	DDA_Cycle_01	4194	7,56	7,56	454,9	228	89,64	0	89,64	0,319	0,3558	89,7	0,4867	0,5425	NA	NA	1701739,4	1	DDA_Cycle
257	20230108_AST_Neo1_DDA_UHG_HeLa_200ng_2th2p5ms_Cycle_01_20230808143253	3666	256	17633	0,4222	1,1	109610000	1801500000	5	-21136	DDA_Cycle_01	4189	7,53	7,53	456,5	228,8	89,95	0	89,95	0,3206	0,3565	90,15	0,4894	0,5429	NA	NA	1693106,1	1	DDA_Cycle
258	20230108_AST_Neo1_DDA_UHG_HeLa_200ng_2th2p5ms_Cycle_01_20230808143253	3672	257	17704	0,41337	1,1	101580000	1638200000	43	-21114	DDA_Cycle_01	4183	7501	7501	458,2	229,7	90,26	0	90,26	0,3223	0,3571	90,61	0,4922	0,5432	NA	NA	1586645,8	1	DDA_Cycle
259	20230108_AST_Neo1_DDA_UHG_HeLa_200ng_2th2p5ms_Cycle_01_20230808143253	3716	258	17773	0,41514	1,1	115820000	1717800000	46	-21093	DDA_Cycle_01	4177	7471	7471	459,8	230,5	90,57	0	90,57	0,324	0,3577	91,06	0,4949	0,5435	NA	NA	1575144,9	1	DDA_Cycle
260	20230108_AST_Neo1_DDA_UHG_HeLa_200ng_2th2p5ms_Cycle_01_20230808143253	3763	259	17842	0,41795	1,1	108460000	1533300000	40	-21072	DDA_Cycle_01	4171	7442	7442	461,4	231,3	90,88	0	90,88	0,3256	0,3583	91,51	0,4977	0,5438	NA	NA	1434297,5	1	DDA_Cycle
261	20230108_AST_Neo1_DDA_UHG_HeLa_200ng_2th2p5ms_Cycle_01_20230808143253	3804	260	17911	0,41839	2,9	108430000	1785700000	44	-2105	DDA_Cycle_01	4166	7413	7413	463,1	232,1	91,19	0	91,19	0,3273	0,3589	91,97	0,5005	0,5442	NA	NA	3222899,8	1	DDA_Cycle
262	20230108_AST_Neo1_DDA_UHG_HeLa_200ng_2th2p5ms_Cycle_01_20230808143253	3849	261	17981	0,41794	1,1	90937000	1564600000	55	-21029	DDA_Cycle_01	4,16	7383	7383	464,7	233	91,5	0	91,5	0,3289	0,3595	92,42	0,5032	0,5445	NA	NA	1471143,1	1	DDA_Cycle
263	20230108_AST_Neo1_DDA_UHG_HeLa_200ng_2th2p5ms_Cycle_01_20230808143253	3905	262	18051	0,44612	1,2	68857000	1195700000	68	-21007	DDA_Cycle_01	4154	7354	7354	466,4	233,8	91,81	0	91,81	0,3306	0,3601	92,87	0,506	0,5448	NA	NA	1280529,8	1	DDA_Cycle
264	20230108_AST_Neo1_DDA_UHG_HeLa_200ng_2th2p5ms_Cycle_01_20230808143253	3974	263	18125	0,42207	1,3	60945000	1228500000	65	-20985	DDA_Cycle_01	4148	7322	7322	468,1	234,7	92,14	0	92,14	0,3323	0,3607	93,36	0,5089	0,5451	NA	NA	1392193,8	1	DDA_Cycle
265	20230108_AST_Neo1_DDA_UHG_HeLa_200ng_2th2p5ms_Cycle_01_20230808143253	4040	264	18196	0,4182	1,3	44449000	1062400000	60	-20963	DDA_Cycle_01	4142	7293	7293	469,8	235,5	92,45	0	92,45	0,334	0,3613	93,82	0,5117	0,5454	NA	NA	1305132,8	1	DDA_Cycle
266	20230108_AST_Neo1_DDA_UHG_HeLa_200ng_2th2p5ms_Cycle_01_20230808143253	4101	265	18265	0,41814	1,3	33748000	1069600000	55	-20941	DDA_Cycle_01	4136	7263	7263	471,4	236,4	92,77	0	92,77	0,3357	0,3619	94,27	0,5145	0,5458	NA	NA	1268552,6	1	DDA_Cycle
267	20230108_AST_Neo1_DDA_UHG_HeLa_200ng_2th2p5ms_Cycle_01_20230808143253	4157	266	18335	0,41727	1,4	24497000	1011300000	60	-2092	DDA_Cycle_01	4,13	7234	7234	473	237,2	93,08	0	93,08	0,3373	0,3624	94,73	0,5173	0,5461	NA	NA	1317434,2	1	DDA_Cycle
268	20230108_AST_Neo1_DDA_UHG_HeLa_200ng_2th2p5ms_Cycle_01_20230808143253	4218	267	18404	0,4185	1,6	59031000	1216400000	57	-20899	DDA_Cycle_01	4125	7205	7205	474,7	238	93,39	0	93,39	0,339	0,363	95,18	0,52	0,5464	NA	NA	1619483,2	1	DDA_Cycle
269	20230108_AST_Neo1_DDA_UHG_HeLa_200ng_2th2p5ms_Cycle_01_20230808143253	4276	268	18474	0,41487	1,6	99768000	1287300000	46	-20877	DDA_Cycle_01	4119	7175	7175	476,3	238,9	93,7	0	93,7	0,3407	0,3636	95,63	0,5228	0,5467	NA	NA	1678413,5	1	DDA_Cycle
270	20230108_AST_Neo1_DDA_UHG_HeLa_200ng_2th2p5ms_Cycle_01_20230808143253	4323	269	18543	0,41362	1,4	166050000	1671300000	58	-20856	DDA_Cycle_01	4113	7146	7146	477,9	239,7	94,01	0	94,01	0,3423	0,3641	96,08	0,5255	0,5469	NA	NA	1869977,1	1	DDA_Cycle
271	20230108_AST_Neo1_DDA_UHG_HeLa_200ng_2th2p5ms_Cycle_01_20230808143253	4382	270	18612	0,45968	1,3	182740000	1508600000	70	-20834	DDA_Cycle_01	4107	7117	7117	479,6	240,5	94,31	0	94,31	0,3439	0,3647	96,53	0,5283	0,5472	NA	NA	1633415,8	1	DDA_Cycle
272	20230108_AST_Neo1_DDA_UHG_HeLa_200ng_2th2p5ms_Cycle_01_20230808143253	4453	271	18689	0,41742	1,1	277910000	2165900000	57	-20811	DDA_Cycle_01	4101	7084	7084	481,4	241,4	94,65	0	94,65	0,3458	0,3653	97,03	0,5313	0,5476	NA	NA	1914493,9	1	DDA_Cycle
273	20230108_AST_Neo1_DDA_UHG_HeLa_200ng_2th2p5ms_Cycle_01_20230808143253	4511	272	18758	0,41747	0,93	207120000	1853600000	63	-20789	DDA_Cycle_01	4095	7055	7055	483	242,2	94,96	0	94,96	0,3474	0,3658	97,49	0,5341	0,5478	NA	NA	1490957,6	1	DDA_Cycle
274	20230108_AST_Neo1_DDA_UHG_HeLa_200ng_2th2p5ms_Cycle_01_20230808143253	4575	273	18828	0,41906	1,2	168180000	1579800000	58	-20768	DDA_Cycle_01	4,09	7026	7026	484,6	243,1	95,27	0	95,27	0,3491	0,3664	97,94	0,5368	0,5481	NA	NA	1576165,9	1	DDA_Cycle
275	20230108_AST_Neo1_DDA_UHG_HeLa_200ng_2th2p5ms_Cycle_01_20230808143253	4634	274	18898	0,4183	1,2	115230000	1508300000	63	-20746	DDA_Cycle_01	4084	6996	6996	486,3	243,9	95,59	0	95,59	0,3507	0,3669	98,39	0,5396	0,5484	NA	NA	1508929,6	1	DDA_Cycle
276	20230108_AST_Neo1_DDA_UHG_HeLa_200ng_2th2p5ms_Cycle_01_20230808143253	4698	275	18968	0,41757	1,1	70238000	1384400000	56	-20725	DDA_Cycle_01	4078	6967	6967	487,9	244,7	95,9	0	95,9	0,3524	0,3675	98,85	0,5424	0,5487	NA	NA	1347709,4	1	DDA_Cycle
277	20230108_AST_Neo1_DDA_UHG_HeLa_200ng_2th2p5ms_Cycle_01_20230808143253	4755	276	19037	0,41357	1,2	55764000	1271700000	47	-20704	DDA_Cycle_01	4072	6937	6937	489,5	245,6	96,21	0	96,21	0,3541	0,368	99,3	0,5451	0,549	NA	NA	1370710,9	1	DDA_Cycle
278	20230108_AST_Neo1_DDA_UHG_HeLa_200ng_2th2p5ms_Cycle_01_20230808143253	4803	277	19106	0,41822	1,4	54064000	1260500000	62	-20682	DDA_Cycle_01	4067	6908	6908	491,2	246,4	96,51	0	96,51	0,3557	0,3685	99,75	0,5479	0,5492	NA	NA	1498689	1	DDA_Cycle
279	20230108_AST_Neo1_DDA_UHG_HeLa_200ng_2th2p5ms_Cycle_01_20230808143253	4866	278	19176	0,41844	1,4	42446000	1172300000	55	-20661	DDA_Cycle_01	4061	6879	6879	492,8	247,2	96,82	0	96,82	0,3574	0,3691	100,2	0,5506	0,5495	NA	NA	1431162,6	1	DDA_Cycle
280	20230108_AST_Neo1_DDA_UHG_HeLa_200ng_2th2p5ms_Cycle_01_20230808143253	4922	279	19246	0,44269	1,4	43488000	1131200000	67	-20639	DDA_Cycle_01	4055	6849	6849	494,4	248	97,14	0	97,14	0,359	0,3696	100,7	0,5534	0,5498	NA	NA	1406199,2	1	DDA_Cycle
281	20230108_AST_Neo1_DDA_UHG_HeLa_200ng_2th2p5ms_Cycle_01_20230808143253	4990	280	19319	0,41831	1,4	44036000	1126700000	57	-20617	DDA_Cycle_01	4049	6818	6818	496,2	248,9	97,46	0	97,46	0,3608	0,3702	101,1	0,5563	0,5501	NA	NA	1436453,1	1	DDA_Cycle
282	20230108_AST_Neo1_DDA_UHG_HeLa_200ng_2th2p5ms_Cycle_01_20230808143253	5048	281	19389	0,4183	1,5	37726000	1109100000	60	-20595	DDA_Cycle_01	4043	6789	6789	497,8	249,8	97,78	0	97,78	0,3624	0,3707	101,6	0,5591	0,5503	NA	NA	1424698,9	1	DDA_Cycle
283	20230108_AST_Neo1_DDA_UHG_HeLa_200ng_2th2p5ms_Cycle_01_20230808143253	5109	282	19459	0,41728	1,4	26914000	1026500000	58	-20574	DDA_Cycle_01	4037	6759	6759	499,5	250,6	98,09	0	98,09	0,3641	0,3712	102	0,5619	0,5506	NA	NA	1333563,8	1	DDA_Cycle
284	20230108_AST_Neo1_DDA_UHG_HeLa_200ng_2th2p5ms_Cycle_01_20230808143253	5168	283	19528	0,42156	1,5	27242000	981980000	63	-20552	DDA_Cycle_01	4035	6744	6744	501,1	251,4	98,4	0	98,4	0,366	0,3719	102,5	0,5652	0,5514	NA	NA	1332081,1	1	DDA_Cycle
285	20230108_AST_Neo1_DDA_UHG_HeLa_200ng_2th2p5ms_Cycle_01_20230808143253	5232	284	19599	0,41848	1,6	38052000	980790000	59	-20531	DDA_Cycle_01	4036	6748	6748	502,7	252,2	98,71	0	98,71	0,3682	0,373	103	0,5695	0,5532	NA	NA	1410631,9	1	DDA_Cycle
286	20230108_AST_Neo1_DDA_UHG_HeLa_200ng_2th2p5ms_Cycle_01_20230808143253	5292	285	19668	0,41696	1,6	50449000	1060300000	51	-20509	DDA_Cycle_01	4038	6753	6753	504,3	253	99,02	0	99,02	0,3704	0,3741	103,4	0,5737	0,5549	NA	NA	1497870	1	DDA_Cycle
287	20230108_AST_Neo1_DDA_UHG_HeLa_200ng_2th2p5ms_Cycle_01_20230808143253	5344	286	19738	0,41801	1,5	58344000	1165100000	46	-20488	DDA_Cycle_01	4,04	6757	6757	505,9	253,8	99,33	0	99,33	0,3726	0,3752	103,8	0,578	0,5566	NA	NA	1531844,1	1	DDA_Cycle
288	20230108_AST_Neo1_DDA_UHG_HeLa_200ng_2th2p5ms_Cycle_01_20230808143253	5391	287	19808	0,41873	1,7	57769000	1222600000	14	-20466	DDA_Cycle_01	4041	6762	6762	507,5	254,5	99,63	0	99,63	0,3748	0,3762	104,3	0,5822	0,5582	NA	NA	1728659,2	1	DDA_Cycle
289	20230108_AST_Neo1_DDA_UHG_HeLa_200ng_2th2p5ms_Cycle_01_20230808143253	5406	288	19877	0,41395	1,7	45838000	1172300000	45	-20445	DDA_Cycle_01	4043	6766	6766	509,1	255,3	99,94	0	99,94	0,3771	0,3773	104,7	0,5865	0,5599	NA	NA	1671840,4	1	DDA_Cycle
290	20230108_AST_Neo1_DDA_UHG_HeLa_200ng_2th2p5ms_Cycle_01_20230808143253	5452	289	19946	0,41749	1,6	38013000	1220300000	49	-20423	DDA_Cycle_01	4045	6771	6771	510,7	256,1	100,2	0	100,2	0,3792	0,3783	105,2	0,5906	0,5615	NA	NA	1607972,9	1	DDA_Cycle
291	20230108_AST_Neo1_DDA_UHG_HeLa_200ng_2th2p5ms_Cycle_01_20230808143253	5502	290	20016	0,41765	1,7	30285000	1160200000	62	-20402	DDA_Cycle_01	4047	6776	6776	512,3	256,9	100,6	0	100,6	0,3815	0,3793	105,6	0,5949	0,5632	NA	NA	1613214,1	1	DDA_Cycle
292	20230108_AST_Neo1_DDA_UHG_HeLa_200ng_2th2p5ms_Cycle_01_20230808143253	5565	291	20085	0,41955	1,7	29738000	1084600000	53	-20381	DDA_Cycle_01	4048	6,78	6,78	513,9	257,7	100,9	0	100,9	0,3837	0,3804	106,1	0,5991	0,5648	NA	NA	1552048,9	1	DDA_Cycle
293	20230108_AST_Neo1_DDA_UHG_HeLa_200ng_2th2p5ms_Cycle_01_20230808143253	5619	292	20155	0,41734	1,5	56636000	1148100000	54	-20359	DDA_Cycle_01	4,05	6785	6785	515,5	258,4	101,2	0	101,2	0,3859	0,3814	106,5	0,6034	0,5664	NA	NA	1478810,5	1	DDA_Cycle
294	20230108_AST_Neo1_DDA_UHG_HeLa_200ng_2th2p5ms_Cycle_01_20230808143253	5674	293	20225	0,44542	1,5	87960000	1252300000	68	-20338	DDA_Cycle_01	4052	6789	6789	517,1	259,2	101,5	0	101,5	0,3881	0,3824	107	0,6076	0,568	NA	NA	1560337,6	1	DDA_Cycle
295	20230108_AST_Neo1_DDA_UHG_HeLa_200ng_2th2p5ms_Cycle_01_20230808143253	5743	294	20299	0,41831	1,5	108310000	1249300000	57	-20315	DDA_Cycle_01	4054	6794	6794	518,8	260,1	101,8	0	101,8	0,3905	0,3835	107,4	0,6121	0,5697	NA	NA	1558716,4	1	DDA_Cycle
296	20230108_AST_Neo1_DDA_UHG_HeLa_200ng_2th2p5ms_Cycle_01_20230808143253	5801	295	20369	0,41655	1,4	122510000	1296800000	64	-20293	DDA_Cycle_01	4055	6799	6799	520,4	260,8	102,1	0	102,1	0,3927	0,3845	107,9	0,6164	0,5713	NA	NA	1574938,9	1	DDA_Cycle
297	20230108_AST_Neo1_DDA_UHG_HeLa_200ng_2th2p5ms_Cycle_01_20230808143253	5866	296	20438	0,41724	1,4	104330000	1214600000	57	-20272	DDA_Cycle_01	4057	6803	6803	522	261,6	102,4	0	102,4	0,3949	0,3855	108,3	0,6206	0,5728	NA	NA	1467214	1	DDA_Cycle
298	20230108_AST_Neo1_DDA_UHG_HeLa_200ng_2th2p5ms_Cycle_01_20230808143253	5924	297	20508	0,41812	1,3	88244000	1291800000	57	-2025	DDA_Cycle_01	4059	6808	6808	523,6	262,4	102,7	0	102,7	0,3971	0,3865	108,8	0,6248	0,5744	NA	NA	1457211,1	1	DDA_Cycle
299	20230108_AST_Neo1_DDA_UHG_HeLa_200ng_2th2p5ms_Cycle_01_20230808143253	5982	298	20578	0,44784	1,3	58597000	1239400000	67	-20229	DDA_Cycle_01	4061	6812	6812	525,2	263,2	103,1	0	103,1	0,3993	0,3875	109,2	0,6291	0,5759	NA	NA	1422709,6	1	DDA_Cycle
300	20230108_AST_Neo1_DDA_UHG_HeLa_200ng_2th2p5ms_Cycle_01_20230808143253	6050	299	20652	0,46972	1,3	54069000	1436500000	72	-20206	DDA_Cycle_01	4062	6817	6817	526,9	264	103,4	0	103,4	0,4017	0,3885	109,7	0,6336	0,5775	NA	NA	1606642,5	1	DDA_Cycle
301	20230108_AST_Neo1_DDA_UHG_HeLa_200ng_2th2p5ms_Cycle_01_20230808143253	6123	300	20731	0,46217	1,3	64612000	1470600000	71	-20182	DDA_Cycle_01	4064	6822	6822	528,7	264,9	103,7	0	103,7	0,4041	0,3896	110,2	0,6384	0,5792	NA	NA	1648554,9	1	DDA_Cycle
302	20230108_AST_Neo1_DDA_UHG_HeLa_200ng_2th2p5ms_Cycle_01_20230808143253	6195	301	20808	0,4183	1,4	73622000	1532000000000	64	-20158	DDA_Cycle_01	4066	6827	6827	530,5	265,8	104,1	0	104,1	0,4066	0,3907	110,7	0,6431	0,5808	NA	NA	1725190,9	1	DDA_Cycle
303	20230108_AST_Neo1_DDA_UHG_HeLa_200ng_2th2p5ms_Cycle_01_20230808143253	6260	302	20877	0,41812	1,3	60691000	1351400000	56	-20137	DDA_Cycle_01	4068	6832	6832	532,1	266,6	104,4	0	104,4	0,4088	0,3916	111,2	0,6473	0,5823	NA	NA	1476980,1	1	DDA_Cycle
304	20230108_AST_Neo1_DDA_UHG_HeLa_200ng_2th2p5ms_Cycle_01_20230808143253	6317	303	20947	0,41805	1,2	61294000	1,45e+09	60	-20115	DDA_Cycle_01	4,07	6836	6836	533,7	267,3	104,7	0	104,7	0,411	0,3926	111,6	0,6515	0,5838	NA	NA	1485946,8	1	DDA_Cycle
305	20230108_AST_Neo1_DDA_UHG_HeLa_200ng_2th2p5ms_Cycle_01_20230808143253	6378	304	21017	0,41742	1,3	76990000	1286000000000	44	-20094	DDA_Cycle_01	4071	6841	6841	535,3	268,1	105	0	105	0,4132	0,3936	112,1	0,6558	0,5852	NA	NA	1463382,8	1	DDA_Cycle
306	20230108_AST_Neo1_DDA_UHG_HeLa_200ng_2th2p5ms_Cycle_01_20230808143253	6423	305	21086	0,41914	1,3	97838000	1275500000	16	-20072	DDA_Cycle_01	4073	6846	6846	536,9	268,9	105,3	0	105,3	0,4154	0,3945	112,5	0,66	0,5867	NA	NA	1448531,6	1	DDA_Cycle
307	20230108_AST_Neo1_DDA_UHG_HeLa_200ng_2th2p5ms_Cycle_01_20230808143253	6440	306	21156	0,41818	1,3	115330000	1378700000	44	-20051	DDA_Cycle_01	4075	6,85	6,85	538,5	269,7	105,6	0	105,6	0,4177	0,3954	112,9	0,6643	0,5881	NA	NA	1555198,4	1	DDA_Cycle
308	20230108_AST_Neo1_DDA_UHG_HeLa_200ng_2th2p5ms_Cycle_01_20230808143253	6485	307	21226	0,41884	3	102660000	1279900000	53	-20029	DDA_Cycle_01	4077	6855	6855	540,1	270,5	105,9	0	105,9	0,4199	0,3964	113,4	0,6685	0,5895	NA	NA	2611278,2	1	DDA_Cycle
309	20230108_AST_Neo1_DDA_UHG_HeLa_200ng_2th2p5ms_Cycle_01_20230808143253	6539	308	21296	0,43293	1,4	74249000	1104300000	64	-20008	DDA_Cycle_01	4078	6859	6859	541,7	271,3	106,2	0	106,2	0,4221	0,3973	113,8	0,6727	0,591	NA	NA	1408175,8	1	DDA_Cycle
310	20230108_AST_Neo1_DDA_UHG_HeLa_200ng_2th2p5ms_Cycle_01_20230808143253	6604	309	21368	0,41828	1,4	58253000	1162400000	61	-19985	DDA_Cycle_01	4,08	6864	6864	543,4	272,1	106,6	0	106,6	0,4244	0,3983	114,3	0,6771	0,5924	NA	NA	1455777,8	1	DDA_Cycle
311	20230108_AST_Neo1_DDA_UHG_HeLa_200ng_2th2p5ms_Cycle_01_20230808143253	6666	310	21437	0,48238	1,4	86318000	1177400000	73	-19964	DDA_Cycle_01	4082	6869	6869	545	272,9	106,9	0	106,9	0,4266	0,3992	114,8	0,6814	0,5938	NA	NA	1427389,5	1	DDA_Cycle
312	20230108_AST_Neo1_DDA_UHG_HeLa_200ng_2th2p5ms_Cycle_01_20230808143253	6740	311	21518	0,41744	1,5	172060000	1333900000	57	-19939	DDA_Cycle_01	4084	6874	6874	546,8	273,8	107,2	0	107,2	0,4291	0,4002	115,3	0,6863	0,5954	NA	NA	1670564,8	1	DDA_Cycle
313	20230108_AST_Neo1_DDA_UHG_HeLa_200ng_2th2p5ms_Cycle_01_20230808143253	6798	312	21587	0,41854	1,5	272450000	1,5e+09	54	-19918	DDA_Cycle_01	4086	6878	6878	548,4	274,5	107,5	0	107,5	0,4313	0,4011	115,7	0,6905	0,5967	NA	NA	1780019,4	1	DDA_Cycle
314	20230108_AST_Neo1_DDA_UHG_HeLa_200ng_2th2p5ms_Cycle_01_20230808143253	6853	313	21657	0,41814	1,3	412780000	1841500000	60	-19896	DDA_Cycle_01	4087	6883	6883	550	275,3	107,8	0	107,8	0,4336	0,402	116,2	0,6947	0,5981	NA	NA	1853197,4	1	DDA_Cycle
315	20230108_AST_Neo1_DDA_UHG_HeLa_200ng_2th2p5ms_Cycle_01_20230808143253	6914	314	21727	0,41579	1,3	400290000	1606400000	53	-19875	DDA_Cycle_01	4089	6887	6887	551,6	276,1	108,1	0	108,1	0,4358	0,4029	116,6	0,699	0,5994	NA	NA	1696904,5	1	DDA_Cycle
316	20230108_AST_Neo1_DDA_UHG_HeLa_200ng_2th2p5ms_Cycle_01_20230808143253	6968	315	21796	0,41814	1,3	458680000	1833500000	48	-19853	DDA_Cycle_01	4091	6892	6892	553,2	276,9	108,5	0	108,5	0,438	0,4038	117,1	0,7032	0,6008	NA	NA	1829749,2	1	DDA_Cycle
317	20230108_AST_Neo1_DDA_UHG_HeLa_200ng_2th2p5ms_Cycle_01_20230808143253	7017	316	21866	0,41914	1,3	406180000	1688600000	58	-19832	DDA_Cycle_01	4093	6897	6897	554,8	277,7	108,8	0	108,8	0,4402	0,4047	117,5	0,7074	0,6021	NA	NA	1749381,5	1	DDA_Cycle
318	20230108_AST_Neo1_DDA_UHG_HeLa_200ng_2th2p5ms_Cycle_01_20230808143253	7076	317	21936	0,41825	1,2	350790000	1678600000	49	-1981	DDA_Cycle_01	4094	6901	6901	556,4	278,5	109,1	0	109,1	0,4424	0,4056	117,9	0,7117	0,6034	NA	NA	1648692,1	1	DDA_Cycle
319	20230108_AST_Neo1_DDA_UHG_HeLa_200ng_2th2p5ms_Cycle_01_20230808143253	7126	318	22005	0,41794	1,2	276160000	1648200000	59	-19789	DDA_Cycle_01	4096	6906	6906	558	279,2	109,4	0	109,4	0,4446	0,4065	118,4	0,7159	0,6047	NA	NA	1691457	1	DDA_Cycle
320	20230108_AST_Neo1_DDA_UHG_HeLa_200ng_2th2p5ms_Cycle_01_20230808143253	7186	319	22075	0,4183	1,2	174270000	1407800000	61	-19768	DDA_Cycle_01	4098	6,91	6,91	559,6	280	109,7	0	109,7	0,4468	0,4073	118,8	0,7202	0,606	NA	NA	1441646,8	1	DDA_Cycle
321	20230108_AST_Neo1_DDA_UHG_HeLa_200ng_2th2p5ms_Cycle_01_20230808143253	7248	320	22145	0,41636	1,3	171760000	1485600000	54	-19746	DDA_Cycle_01	4099	6915	6915	561,2	280,8	110	0	110	0,449	0,4082	119,3	0,7244	0,6073	NA	NA	1593569	1	DDA_Cycle
322	20230108_AST_Neo1_DDA_UHG_HeLa_200ng_2th2p5ms_Cycle_01_20230808143253	7303	321	22214	0,41804	1,2	236860000	1552300000	47	-19725	DDA_Cycle_01	4101	6919	6919	562,8	281,6	110,3	0	110,3	0,4512	0,4091	119,7	0,7286	0,6085	NA	NA	1556892,4	1	DDA_Cycle
323	20230108_AST_Neo1_DDA_UHG_HeLa_200ng_2th2p5ms_Cycle_01_20230808143253	7351	322	22284	0,41564	1,2	256330000	1437200000	48	-19703	DDA_Cycle_01	4103	6924	6924	564,4	282,4	110,6	0	110,6	0,4535	0,4099	120,2	0,7329	0,6098	NA	NA	1468588	1	DDA_Cycle
324	20230108_AST_Neo1_DDA_UHG_HeLa_200ng_2th2p5ms_Cycle_01_20230808143253	7400	323	22353	0,41698	1,1	269000000	1457200000	61	-19682	DDA_Cycle_01	4105	6928	6928	566	283,2	110,9	0	110,9	0,4557	0,4108	120,6	0,7371	0,611	NA	NA	1439046,1	1	DDA_Cycle
325	20230108_AST_Neo1_DDA_UHG_HeLa_200ng_2th2p5ms_Cycle_01_20230808143253	7462	324	22423	0,41804	1,2	274820000	1554600000	55	-1966	DDA_Cycle_01	4106	6933	6933	567,6	283,9	111,2	0	111,2	0,4579	0,4116	121,1	0,7413	0,6123	NA	NA	1568950,4	1	DDA_Cycle
326	20230108_AST_Neo1_DDA_UHG_HeLa_200ng_2th2p5ms_Cycle_01_20230808143253	7518	325	22492	0,41811	1,1	200840000	1335000000000	45	-19639	DDA_Cycle_01	4108	6938	6938	569,2	284,7	111,5	0	111,5	0,4601	0,4125	121,5	0,7456	0,6135	NA	NA	1359315,4	1	DDA_Cycle
327	20230108_AST_Neo1_DDA_UHG_HeLa_200ng_2th2p5ms_Cycle_01_20230808143253	7564	326	22562	0,41984	3	163790000	1349800000	17	-19617	DDA_Cycle_01	4115	6954	6954	568,7	284,5	111,4	0	111,4	0,4616	0,4146	121,7	0,7491	0,6153	NA	NA	2705629,8	1	DDA_Cycle
328	20230108_AST_Neo1_DDA_UHG_HeLa_200ng_2th2p5ms_Cycle_01_20230808143253	7582	327	22632	0,41841	1,3	104740000	1195300000	44	-19596	DDA_Cycle_01	4122	6973	6973	567,8	284,3	111,1	0	111,1	0,4631	0,4169	121,9	0,7527	0,6172	NA	NA	1413365,1	1	DDA_Cycle
329	20230108_AST_Neo1_DDA_UHG_HeLa_200ng_2th2p5ms_Cycle_01_20230808143253	7627	328	22702	0,41986	3	69821000	1171100000	54	-19574	DDA_Cycle_01	4,13	6991	6991	567	284	110,8	0	110,8	0,4646	0,4192	122,1	0,7562	0,6191	NA	NA	2442123,5	1	DDA_Cycle
330	20230108_AST_Neo1_DDA_UHG_HeLa_200ng_2th2p5ms_Cycle_01_20230808143253	7682	329	22772	0,45389	1,5	38967000	994340000	68	-19553	DDA_Cycle_01	4137	7009	7009	566,1	283,7	110,6	0	110,6	0,4661	0,4215	122,3	0,7597	0,6209	NA	NA	1370645,9	1	DDA_Cycle
331	20230108_AST_Neo1_DDA_UHG_HeLa_200ng_2th2p5ms_Cycle_01_20230808143253	7751	330	22847	0,48978	1,4	27688000	1063800000	76	-1953	DDA_Cycle_01	4146	7029	7029	565,2	283,4	110,3	0	110,3	0,4677	0,424	122,6	0,7635	0,6229	NA	NA	1325186,1	1	DDA_Cycle
332	20230108_AST_Neo1_DDA_UHG_HeLa_200ng_2th2p5ms_Cycle_01_20230808143253	7828	331	22929	0,41724	1,4	38047000	1033500000	60	-19504	DDA_Cycle_01	4154	7051	7051	564,3	283	110	0	110	0,4694	0,4267	122,8	0,7676	0,6251	NA	NA	1321362,2	1	DDA_Cycle
333	20230108_AST_Neo1_DDA_UHG_HeLa_200ng_2th2p5ms_Cycle_01_20230808143253	7889	332	22998	0,47795	1,3	46034000	1111700000	72	-19483	DDA_Cycle_01	4162	7069	7069	563,4	282,7	109,7	0	109,7	0,4709	0,429	123	0,7711	0,6269	NA	NA	1336215,2	1	DDA_Cycle
334	20230108_AST_Neo1_DDA_UHG_HeLa_200ng_2th2p5ms_Cycle_01_20230808143253	7962	333	23078	0,41981	1,3	41298000	1103600000	63	-19458	DDA_Cycle_01	4,17	7,09	7,09	562,5	282,4	109,5	0	109,5	0,4726	0,4317	123,2	0,7751	0,629	NA	NA	1341087,1	1	DDA_Cycle
335	20230108_AST_Neo1_DDA_UHG_HeLa_200ng_2th2p5ms_Cycle_01_20230808143253	8026	334	23148	0,41918	1,3	34204000	1064300000	53	-19437	DDA_Cycle_01	4178	7108	7108	561,6	282,1	109,2	0	109,2	0,474	0,4341	123,4	0,7786	0,6308	NA	NA	1304144,8	1	DDA_Cycle
336	20230108_AST_Neo1_DDA_UHG_HeLa_200ng_2th2p5ms_Cycle_01_20230808143253	8080	335	23218	0,41837	1,5	33853000	1111900000	60	-19415	DDA_Cycle_01	4185	7127	7127	560,8	281,8	108,9	0	108,9	0,4755	0,4365	123,6	0,7821	0,6327	NA	NA	1434585,8	1	DDA_Cycle
337	20230108_AST_Neo1_DDA_UHG_HeLa_200ng_2th2p5ms_Cycle_01_20230808143253	8141	336	23288	0,47845	1,6	36551000	1042000000000	72	-19394	DDA_Cycle_01	4193	7145	7145	560	281,5	108,7	0	108,7	0,477	0,4389	123,8	0,7856	0,6345	NA	NA	1481209	1	DDA_Cycle
338	20230108_AST_Neo1_DDA_UHG_HeLa_200ng_2th2p5ms_Cycle_01_20230808143253	8214	337	23367	0,43615	1,5	42752000	1112500000	67	-19369	DDA_Cycle_01	4201	7166	7166	559	281,2	108,4	0	108,4	0,4787	0,4416	124	0,7896	0,6365	NA	NA	1461241,4	1	DDA_Cycle
339	20230108_AST_Neo1_DDA_UHG_HeLa_200ng_2th2p5ms_Cycle_01_20230808143253	8282	338	2344	0,41963	1,4	40429000	1071400000	58	-19347	DDA_Cycle_01	4209	7185	7185	558,1	280,9	108,1	0	108,1	0,4802	0,4441	124,3	0,7933	0,6384	NA	NA	1350490,9	1	DDA_Cycle
340	20230108_AST_Neo1_DDA_UHG_HeLa_200ng_2th2p5ms_Cycle_01_20230808143253	8341	339	2351	0,41688	1,5	38603000	1246400000	51	-19325	DDA_Cycle_01	4217	7203	7203	557,3	280,6	107,9	0	107,9	0,4817	0,4465	124,5	0,7968	0,6402	NA	NA	1548120,9	1	DDA_Cycle
341	20230108_AST_Neo1_DDA_UHG_HeLa_200ng_2th2p5ms_Cycle_01_20230808143253	8393	340	2358	0,42874	1,4	37523000	1227500000	65	-19304	DDA_Cycle_01	4224	7222	7222	556,5	280,3	107,6	0	107,6	0,4832	0,449	124,7	0,8003	0,642	NA	NA	1505434	1	DDA_Cycle
342	20230108_AST_Neo1_DDA_UHG_HeLa_200ng_2th2p5ms_Cycle_01_20230808143253	8459	341	23651	0,41848	1,5	30183000	1127800000	59	-19282	DDA_Cycle_01	4232	7241	7241	555,6	280	107,4	0	107,4	0,4847	0,4515	124,9	0,8039	0,6438	NA	NA	1489381,2	1	DDA_Cycle
343	20230108_AST_Neo1_DDA_UHG_HeLa_200ng_2th2p5ms_Cycle_01_20230808143253	8519	342	23721	0,43355	1,2	78330000	1308600000	66	-1926	DDA_Cycle_01	4239	7259	7259	554,8	279,7	107,1	0	107,1	0,4862	0,4539	125,1	0,8074	0,6456	NA	NA	1418905,2	1	DDA_Cycle
344	20230108_AST_Neo1_DDA_UHG_HeLa_200ng_2th2p5ms_Cycle_01_20230808143253	8586	343	23793	0,41718	1,3	158320000	1445200000	59	-19238	DDA_Cycle_01	4247	7278	7278	553,9	279,4	106,8	0	106,8	0,4877	0,4565	125,3	0,811	0,6474	NA	NA	1602973,5	1	DDA_Cycle
345	20230108_AST_Neo1_DDA_UHG_HeLa_200ng_2th2p5ms_Cycle_01_20230808143253	8646	344	23863	0,41794	1,2	314960000	1832200000	54	-19217	DDA_Cycle_01	4254	7296	7296	553,1	279,1	106,6	0	106,6	0,4892	0,459	125,5	0,8145	0,6492	NA	NA	1783802,8	1	DDA_Cycle
346	20230108_AST_Neo1_DDA_UHG_HeLa_200ng_2th2p5ms_Cycle_01_20230808143253	8701	345	23932	0,42754	1,2	385520000	1923500000	66	-19195	DDA_Cycle_01	4262	7314	7314	552,2	278,8	106,3	0	106,3	0,4906	0,4615	125,7	0,818	0,651	NA	NA	1827018,9	1	DDA_Cycle
347	20230108_AST_Neo1_DDA_UHG_HeLa_200ng_2th2p5ms_Cycle_01_20230808143253	8768	346	24003	0,41811	1,3	426730000	1892600000	62	-19173	DDA_Cycle_01	4269	7333	7333	551,4	278,5	106,1	0	106,1	0,4921	0,464	125,9	0,8216	0,6528	NA	NA	1881067,8	1	DDA_Cycle
348	20230108_AST_Neo1_DDA_UHG_HeLa_200ng_2th2p5ms_Cycle_01_20230808143253	8831	347	24073	0,41815	1,3	339900000	1610300000	48	-19152	DDA_Cycle_01	4277	7351	7351	550,5	278,2	105,8	0	105,8	0,4936	0,4665	126,1	0,8251	0,6545	NA	NA	1702633,8	1	DDA_Cycle
349	20230108_AST_Neo1_DDA_UHG_HeLa_200ng_2th2p5ms_Cycle_01_20230808143253	8880	348	24143	0,41594	1,1	315230000	1551500000	53	-1913	DDA_Cycle_01	4284	7,37	7,37	549,7	278	105,5	0	105,5	0,4951	0,4691	126,3	0,8286	0,6562	NA	NA	1436009,1	1	DDA_Cycle
350	20230108_AST_Neo1_DDA_UHG_HeLa_200ng_2th2p5ms_Cycle_01_20230808143253	8934	349	24212	0,41921	1,2	234790000	1369400000	42	-19109	DDA_Cycle_01	4292	7388	7388	548,9	277,7	105,3	0	105,3	0,4966	0,4716	126,5	0,8321	0,658	NA	NA	1405348,2	1	DDA_Cycle
351	20230108_AST_Neo1_DDA_UHG_HeLa_200ng_2th2p5ms_Cycle_01_20230808143253	8977	350	24282	0,41545	1,2	187610000	1315600000	9	-19088	DDA_Cycle_01	4299	7406	7406	548	277,4	105	0	105	0,498	0,4742	126,7	0,8356	0,6597	NA	NA	1362967,5	1	DDA_Cycle
352	20230108_AST_Neo1_DDA_UHG_HeLa_200ng_2th2p5ms_Cycle_01_20230808143253	8987	351	24351	0,4182	1,2	116540000	1251100000	35	-19066	DDA_Cycle_01	4307	7425	7425	547,2	277,1	104,8	0	104,8	0,4995	0,4767	126,9	0,8391	0,6614	NA	NA	1354354,2	1	DDA_Cycle
353	20230108_AST_Neo1_DDA_UHG_HeLa_200ng_2th2p5ms_Cycle_01_20230808143253	9023	352	24421	0,42064	1,2	72128000	1133500000	7	-19045	DDA_Cycle_01	4314	7443	7443	546,4	276,8	104,5	0	104,5	0,501	0,4793	127,1	0,8426	0,6631	NA	NA	1275603,9	1	DDA_Cycle
354	20230108_AST_Neo1_DDA_UHG_HeLa_200ng_2th2p5ms_Cycle_01_20230808143253	9031	353	24491	0,41852	3	49252000	1299200000	18	-19023	DDA_Cycle_01	4322	7461	7461	545,5	276,5	104,3	0	104,3	0,5025	0,4819	127,3	0,8461	0,6649	NA	NA	2634017	1	DDA_Cycle
355	20230108_AST_Neo1_DDA_UHG_HeLa_200ng_2th2p5ms_Cycle_01_20230808143253	9050	354	24561	0,41834	1,5	36011000	1245500000	31	-19002	DDA_Cycle_01	4329	7,48	7,48	544,7	276,2	104	0	104	0,5039	0,4845	127,5	0,8496	0,6666	NA	NA	1568104,4	1	DDA_Cycle
356	20230108_AST_Neo1_DDA_UHG_HeLa_200ng_2th2p5ms_Cycle_01_20230808143253	9082	355	24631	0,41834	1,4	55069000	1454100000	32	-1898	DDA_Cycle_01	4337	7498	7498	543,8	275,9	103,8	0	103,8	0,5054	0,4871	127,7	0,8531	0,6683	NA	NA	1641574,9	1	DDA_Cycle
357	20230108_AST_Neo1_DDA_UHG_HeLa_200ng_2th2p5ms_Cycle_01_20230808143253	9115	356	2,47	0,41781	1,8	87347000	1749900000	44	-18959	DDA_Cycle_01	4344	7516	7516	543	275,6	103,5	0	103,5	0,5069	0,4897	127,9	0,8566	0,67	NA	NA	2223075,5	1	DDA_Cycle
358	20230108_AST_Neo1_DDA_UHG_HeLa_200ng_2th2p5ms_Cycle_01_20230808143253	9160	357	2477	0,41775	1,2	93437000	1629000000000	54	-18937	DDA_Cycle_01	4352	7535	7535	542,2	275,3	103,2	0	103,2	0,5084	0,4924	128,1	0,8601	0,6717	NA	NA	1595535,8	1	DDA_Cycle
359	20230108_AST_Neo1_DDA_UHG_HeLa_200ng_2th2p5ms_Cycle_01_20230808143253	9215	358	2484	0,44231	1,2	93364000	1564000000000	67	-18916	DDA_Cycle_01	4359	7553	7553	541,3	275,1	103	0	103	0,5098	0,495	128,3	0,8636	0,6734	NA	NA	1592966	1	DDA_Cycle
360	20230108_AST_Neo1_DDA_UHG_HeLa_200ng_2th2p5ms_Cycle_01_20230808143253	9283	359	24913	0,47695	1,2	90158000	1600900000	73	-18893	DDA_Cycle_01	4367	7572	7572	540,4	274,7	102,7	0	102,7	0,5114	0,4979	128,5	0,8673	0,6751	NA	NA	1570912,4	1	DDA_Cycle
361	20230108_AST_Neo1_DDA_UHG_HeLa_200ng_2th2p5ms_Cycle_01_20230808143253	9357	360	24993	0,41964	1,3	70969000	1393100000	63	-18869	DDA_Cycle_01	4375	7593	7593	539,5	274,4	102,4	0	102,4	0,5131	0,5009	128,7	0,8713	0,6771	NA	NA	1515612,8	1	DDA_Cycle
362	20230108_AST_Neo1_DDA_UHG_HeLa_200ng_2th2p5ms_Cycle_01_20230808143253	9421	361	25063	0,42317	1,2	64313000	1389600000	64	-18847	DDA_Cycle_01	4383	7611	7611	538,7	274,1	102,2	0	102,2	0,5146	0,5036	128,9	0,8748	0,6787	NA	NA	1473454,6	1	DDA_Cycle
363	20230108_AST_Neo1_DDA_UHG_HeLa_200ng_2th2p5ms_Cycle_01_20230808143253	9486	362	25133	0,41827	1,2	40120000	1137800000	57	-18825	DDA_Cycle_01	4,39	7,63	7,63	537,8	273,8	101,9	0	101,9	0,516	0,5064	129,1	0,8784	0,6804	NA	NA	1271634,1	1	DDA_Cycle
364	20230108_AST_Neo1_DDA_UHG_HeLa_200ng_2th2p5ms_Cycle_01_20230808143253	9544	363	25203	0,41841	1,4	33500000	1091100000	63	-18804	DDA_Cycle_01	4398	7648	7648	537	273,5	101,7	0	101,7	0,5175	0,5091	129,3	0,8819	0,6821	NA	NA	1368162,2	1	DDA_Cycle
365	20230108_AST_Neo1_DDA_UHG_HeLa_200ng_2th2p5ms_Cycle_01_20230808143253	9608	364	25273	0,41831	1,5	35723000	1019400000	57	-18782	DDA_Cycle_01	4405	7667	7667	536,1	273,2	101,4	0	101,4	0,519	0,5118	129,5	0,8854	0,6837	NA	NA	1338078,1	1	DDA_Cycle
366	20230108_AST_Neo1_DDA_UHG_HeLa_200ng_2th2p5ms_Cycle_01_20230808143253	9666	365	25342	0,41838	1,5	44461000	1041600000	59	-18761	DDA_Cycle_01	4413	7685	7685	535,3	273	101,1	0	101,1	0,5205	0,5146	129,7	0,8889	0,6854	NA	NA	1415923	1	DDA_Cycle
367	20230108_AST_Neo1_DDA_UHG_HeLa_200ng_2th2p5ms_Cycle_01_20230808143253	9726	366	25412	0,41844	1,5	53939000	1113900000	59	-18739	DDA_Cycle_01	4,42	7703	7703	534,5	272,7	100,9	0	100,9	0,5219	0,5174	129,9	0,8924	0,687	NA	NA	1488557,8	1	DDA_Cycle
368	20230108_AST_Neo1_DDA_UHG_HeLa_200ng_2th2p5ms_Cycle_01_20230808143253	9786	367	25482	0,45904	1,5	61994000	1155900000	69	-18718	DDA_Cycle_01	4428	7722	7722	533,6	272,4	100,6	0	100,6	0,5234	0,5201	130,1	0,8959	0,6887	NA	NA	1469738,1	1	DDA_Cycle
369	20230108_AST_Neo1_DDA_UHG_HeLa_200ng_2th2p5ms_Cycle_01_20230808143253	9856	368	25558	0,41719	1,3	88093000	1294500000	50	-18694	DDA_Cycle_01	4432	7732	7732	533	272,1	100,5	0	100,5	0,5233	0,5209	130,2	0,8971	0,6889	NA	NA	1497242,5	1	DDA_Cycle
370	20230108_AST_Neo1_DDA_UHG_HeLa_200ng_2th2p5ms_Cycle_01_20230808143253	9907	369	25628	0,4229	1,4	155140000	1598100000	64	-18673	DDA_Cycle_01	4435	7738	7738	532,6	271,9	100,4	0	100,4	0,5228	0,5209	130,3	0,8975	0,6886	NA	NA	1749475,2	1	DDA_Cycle
371	20230108_AST_Neo1_DDA_UHG_HeLa_200ng_2th2p5ms_Cycle_01_20230808143253	9972	370	25698	0,43493	1,1	215500000	1859700000	66	-18651	DDA_Cycle_01	4437	7744	7744	532,1	271,7	100,2	0	100,2	0,5222	0,521	130,5	0,8979	0,6883	NA	NA	1713016,9	1	DDA_Cycle
372	20230108_AST_Neo1_DDA_UHG_HeLa_200ng_2th2p5ms_Cycle_01_20230808143253	10039	371	25771	0,41805	1,2	234220000	1803500000	58	-18629	DDA_Cycle_01	4,44	7,75	7,75	531,6	271,5	100,1	0	100,1	0,5217	0,521	130,6	0,8983	0,688	NA	NA	1721261,8	1	DDA_Cycle
373	20230108_AST_Neo1_DDA_UHG_HeLa_200ng_2th2p5ms_Cycle_01_20230808143253	10098	372	25841	0,41801	1,1	223420000	1709300000	59	-18607	DDA_Cycle_01	4443	7756	7756	531,1	271,3	100	0	100	0,5211	0,521	130,7	0,8986	0,6877	NA	NA	1578745,6	1	DDA_Cycle
374	20230108_AST_Neo1_DDA_UHG_HeLa_200ng_2th2p5ms_Cycle_01_20230808143253	10158	373	2591	0,41797	1,1	235730000	1947600000	50	-18586	DDA_Cycle_01	4446	7763	7763	530,7	271,1	99,9	0	99,9	0,5206	0,5211	130,8	0,899	0,6874	NA	NA	1760666,9	1	DDA_Cycle
375	20230108_AST_Neo1_DDA_UHG_HeLa_200ng_2th2p5ms_Cycle_01_20230808143253	10209	374	2598	0,41692	1,2	212230000	1976300000	51	-18564	DDA_Cycle_01	4448	7769	7769	530,2	271	99,79	0	99,79	0,52	0,5211	130,9	0,8994	0,6871	NA	NA	1843792,4	1	DDA_Cycle
376	20230108_AST_Neo1_DDA_UHG_HeLa_200ng_2th2p5ms_Cycle_01_20230808143253	10261	375	26049	0,41658	1,3	156940000	1769000000000	54	-18543	DDA_Cycle_01	4451	7775	7775	529,8	270,8	99,67	0	99,67	0,5194	0,5212	131	0,8997	0,6868	NA	NA	1817352,6	1	DDA_Cycle
377	20230108_AST_Neo1_DDA_UHG_HeLa_200ng_2th2p5ms_Cycle_01_20230808143253	10316	376	26119	0,41549	1,2	110470000	1570100000	38	-18522	DDA_Cycle_01	4454	7781	7781	529,3	270,6	99,56	0	99,56	0,5189	0,5212	131,1	0,9001	0,6865	NA	NA	1549346,1	1	DDA_Cycle
378	20230108_AST_Neo1_DDA_UHG_HeLa_200ng_2th2p5ms_Cycle_01_20230808143253	10355	377	26188	0,42174	1,2	89306000	1580700000	6	-1,85	DDA_Cycle_01	4457	7787	7787	528,8	270,4	99,45	0	99,45	0,5183	0,5212	131,2	0,9005	0,6862	NA	NA	1551064,6	1	DDA_Cycle
379	20230108_AST_Neo1_DDA_UHG_HeLa_200ng_2th2p5ms_Cycle_01_20230808143253	10362	378	26258	0,41857	1,1	80332000	1520500000	3	-18479	DDA_Cycle_01	4459	7793	7793	528,4	270,2	99,33	0	99,33	0,5178	0,5213	131,3	0,9008	0,686	NA	NA	1486629	1	DDA_Cycle
380	20230108_AST_Neo1_DDA_UHG_HeLa_200ng_2th2p5ms_Cycle_01_20230808143253	10366	379	26328	0,41808	1,2	67675000	1329400000	19	-18457	DDA_Cycle_01	4462	7799	7799	527,9	270	99,22	0	99,22	0,5172	0,5213	131,4	0,9012	0,6857	NA	NA	1451647,1	1	DDA_Cycle
381	20230108_AST_Neo1_DDA_UHG_HeLa_200ng_2th2p5ms_Cycle_01_20230808143253	10386	380	26398	0,41947	1,2	58056000	1284700000	28	-18436	DDA_Cycle_01	4465	7805	7805	527,4	269,8	99,11	0	99,11	0,5167	0,5213	131,5	0,9016	0,6854	NA	NA	1417221,2	1	DDA_Cycle
382	20230108_AST_Neo1_DDA_UHG_HeLa_200ng_2th2p5ms_Cycle_01_20230808143253	10415	381	26468	0,41719	1,1	96279000	1451200000	34	-18414	DDA_Cycle_01	4467	7812	7812	527	269,6	98,99	0	98,99	0,5161	0,5214	131,7	0,9019	0,6851	NA	NA	1440432,6	1	DDA_Cycle
383	20230108_AST_Neo1_DDA_UHG_HeLa_200ng_2th2p5ms_Cycle_01_20230808143253	10450	382	26537	0,41948	1,6	142360000	1282000000000	41	-18393	DDA_Cycle_01	4,47	7818	7818	526,5	269,4	98,88	0	98,88	0,5156	0,5214	131,8	0,9023	0,6848	NA	NA	1701619,9	1	DDA_Cycle
384	20230108_AST_Neo1_DDA_UHG_HeLa_200ng_2th2p5ms_Cycle_01_20230808143253	10492	383	26607	0,41679	1,5	213520000	1481400000	44	-18371	DDA_Cycle_01	4473	7824	7824	526	269,2	98,77	0	98,77	0,515	0,5214	131,9	0,9027	0,6845	NA	NA	1782783,6	1	DDA_Cycle
385	20230108_AST_Neo1_DDA_UHG_HeLa_200ng_2th2p5ms_Cycle_01_20230808143253	10537	384	26677	0,4184	1,5	242020000	1390700000	56	-1835	DDA_Cycle_01	4476	7,83	7,83	525,6	269	98,66	0	98,66	0,5145	0,5215	132	0,9031	0,6842	NA	NA	1740188,8	1	DDA_Cycle
386	20230108_AST_Neo1_DDA_UHG_HeLa_200ng_2th2p5ms_Cycle_01_20230808143253	10594	385	26746	0,45939	1,3	266400000	1296400000	69	-18328	DDA_Cycle_01	4478	7836	7836	525,1	268,8	98,54	0	98,54	0,5139	0,5215	132,1	0,9034	0,684	NA	NA	1499268,8	1	DDA_Cycle
387	20230108_AST_Neo1_DDA_UHG_HeLa_200ng_2th2p5ms_Cycle_01_20230808143253	10664	386	26823	0,45233	1,5	276180000	1374600000	69	-18305	DDA_Cycle_01	4481	7843	7843	524,6	268,6	98,42	0	98,42	0,5133	0,5216	132,2	0,9038	0,6836	NA	NA	1706325,8	1	DDA_Cycle
388	20230108_AST_Neo1_DDA_UHG_HeLa_200ng_2th2p5ms_Cycle_01_20230808143253	10734	387	26898	0,4182	1,3	305950000	1715300000	63	-18281	DDA_Cycle_01	4484	7,85	7,85	524,1	268,4	98,3	0	98,3	0,5127	0,5216	132,3	0,9042	0,6833	NA	NA	1819392,9	1	DDA_Cycle
389	20230108_AST_Neo1_DDA_UHG_HeLa_200ng_2th2p5ms_Cycle_01_20230808143253	10798	388	26968	0,41861	1,3	245560000	1548700000	53	-1826	DDA_Cycle_01	4487	7856	7856	523,6	268,2	98,18	0	98,18	0,5122	0,5216	132,4	0,9046	0,6831	NA	NA	1651682,4	1	DDA_Cycle
390	20230108_AST_Neo1_DDA_UHG_HeLa_200ng_2th2p5ms_Cycle_01_20230808143253	10852	389	27038	0,41709	1,2	175010000	1360500000	58	-18238	DDA_Cycle_01	4,49	7862	7862	523,2	268	98,07	0	98,07	0,5116	0,5217	132,5	0,905	0,6828	NA	NA	1412059,8	1	DDA_Cycle
391	20230108_AST_Neo1_DDA_UHG_HeLa_200ng_2th2p5ms_Cycle_01_20230808143253	10911	390	27107	0,41811	1,2	148200000	1497600000	56	-18217	DDA_Cycle_01	4492	7868	7868	522,7	267,8	97,96	0	97,96	0,5111	0,5217	132,7	0,9053	0,6825	NA	NA	1532236,9	1	DDA_Cycle
392	20230108_AST_Neo1_DDA_UHG_HeLa_200ng_2th2p5ms_Cycle_01_20230808143253	10968	391	27177	0,41918	1,3	93385000	1192200000	56	-18196	DDA_Cycle_01	4495	7874	7874	522,3	267,6	97,84	0	97,84	0,5105	0,5217	132,8	0,9057	0,6822	NA	NA	1409600,5	1	DDA_Cycle
393	20230108_AST_Neo1_DDA_UHG_HeLa_200ng_2th2p5ms_Cycle_01_20230808143253	11025	392	27247	0,41699	1,6	69192000	1004200000	52	-18174	DDA_Cycle_01	4498	7,88	7,88	521,8	267,4	97,73	0	97,73	0,5099	0,5218	132,9	0,9061	0,6819	NA	NA	1386297,5	1	DDA_Cycle
394	20230108_AST_Neo1_DDA_UHG_HeLa_200ng_2th2p5ms_Cycle_01_20230808143253	11078	393	27316	0,41586	1,6	69629000	917970000	57	-18153	DDA_Cycle_01	4501	7886	7886	521,3	267,2	97,62	0	97,62	0,5094	0,5218	133	0,9064	0,6816	NA	NA	1296948,5	1	DDA_Cycle
395	20230108_AST_Neo1_DDA_UHG_HeLa_200ng_2th2p5ms_Cycle_01_20230808143253	11136	394	27386	0,41867	1,8	115320000	1081500000	56	-18131	DDA_Cycle_01	4503	7892	7892	520,9	267	97,51	0	97,51	0,5088	0,5219	133,1	0,9068	0,6814	NA	NA	1616558,8	1	DDA_Cycle
396	20230108_AST_Neo1_DDA_UHG_HeLa_200ng_2th2p5ms_Cycle_01_20230808143253	11193	395	27455	0,44552	1,6	147330000	1151400000	68	-1811	DDA_Cycle_01	4506	7899	7899	520,4	266,8	97,39	0	97,39	0,5083	0,5219	133,2	0,9072	0,6811	NA	NA	1544679,1	1	DDA_Cycle
397	20230108_AST_Neo1_DDA_UHG_HeLa_200ng_2th2p5ms_Cycle_01_20230808143253	11262	396	2753	0,41845	1,6	174840000	1315500000	48	-18087	DDA_Cycle_01	4509	7905	7905	519,9	266,6	97,27	0	97,27	0,5077	0,5219	133,3	0,9076	0,6808	NA	NA	1720910,2	1	DDA_Cycle
398	20230108_AST_Neo1_DDA_UHG_HeLa_200ng_2th2p5ms_Cycle_01_20230808143253	11311	397	27599	0,41747	1,4	181400000	1387400000	56	-18065	DDA_Cycle_01	4512	7911	7911	519,5	266,4	97,16	0	97,16	0,5071	0,522	133,4	0,9079	0,6805	NA	NA	1629982,8	1	DDA_Cycle
399	20230108_AST_Neo1_DDA_UHG_HeLa_200ng_2th2p5ms_Cycle_01_20230808143253	11368	398	27669	0,41714	1,3	137540000	1230100000	56	-18044	DDA_Cycle_01	4514	7917	7917	519	266,2	97,05	0	97,05	0,5066	0,522	133,5	0,9083	0,6802	NA	NA	1394878,2	1	DDA_Cycle
400	20230108_AST_Neo1_DDA_UHG_HeLa_200ng_2th2p5ms_Cycle_01_20230808143253	11425	399	27738	0,4183	1,4	105110000	1176500000	58	-18022	DDA_Cycle_01	4517	7924	7924	518,5	266	96,93	0	96,93	0,506	0,5221	133,6	0,9087	0,68	NA	NA	1481022,1	1	DDA_Cycle
401	20230108_AST_Neo1_DDA_UHG_HeLa_200ng_2th2p5ms_Cycle_01_20230808143253	11484	400	27808	0,41821	1,4	65930000	1052400000	55	-18001	DDA_Cycle_01	4,52	7,93	7,93	518,1	265,8	96,82	0	96,82	0,5055	0,5221	133,7	0,909	0,6797	NA	NA	1316118,2	1	DDA_Cycle
402	20230108_AST_Neo1_DDA_UHG_HeLa_200ng_2th2p5ms_Cycle_01_20230808143253	11540	401	27878	0,41865	1,4	43794000	1082400000	52	-1798	DDA_Cycle_01	4523	7936	7936	517,6	265,6	96,71	0	96,71	0,5049	0,5221	133,9	0,9094	0,6794	NA	NA	1365515,5	1	DDA_Cycle
403	20230108_AST_Neo1_DDA_UHG_HeLa_200ng_2th2p5ms_Cycle_01_20230808143253	11593	402	27948	0,41824	1,4	50588000	1137100000	63	-17958	DDA_Cycle_01	4525	7942	7942	517,1	265,4	96,59	0	96,59	0,5044	0,5222	134	0,9098	0,6791	NA	NA	1397601,8	1	DDA_Cycle
404	20230108_AST_Neo1_DDA_UHG_HeLa_200ng_2th2p5ms_Cycle_01_20230808143253	11657	403	28017	0,41584	1,4	57081000	1198900000	59	-17937	DDA_Cycle_01	4528	7948	7948	516,7	265,2	96,48	0	96,48	0,5038	0,5222	134,1	0,9101	0,6788	NA	NA	1446047,2	1	DDA_Cycle
405	20230108_AST_Neo1_DDA_UHG_HeLa_200ng_2th2p5ms_Cycle_01_20230808143253	11717	404	28087	0,41708	1,3	58067000	1341000000000	47	-17915	DDA_Cycle_01	4531	7954	7954	516,2	265	96,37	0	96,37	0,5033	0,5222	134,2	0,9105	0,6786	NA	NA	1550413,4	1	DDA_Cycle
406	20230108_AST_Neo1_DDA_UHG_HeLa_200ng_2th2p5ms_Cycle_01_20230808143253	11765	405	28156	0,41841	1,3	50627000	1193700000	58	-17894	DDA_Cycle_01	4533	7,96	7,96	515,8	264,8	96,26	0	96,26	0,5027	0,5223	134,3	0,9109	0,6783	NA	NA	1431326	1	DDA_Cycle
407	20230108_AST_Neo1_DDA_UHG_HeLa_200ng_2th2p5ms_Cycle_01_20230808143253	11824	406	28226	0,4838	1,4	58379000	1285000000000	73	-17872	DDA_Cycle_01	4536	7966	7966	515,3	264,6	96,14	0	96,14	0,5022	0,5223	134,4	0,9112	0,678	NA	NA	1519934,5	1	DDA_Cycle
408	20230108_AST_Neo1_DDA_UHG_HeLa_200ng_2th2p5ms_Cycle_01_20230808143253	11898	407	28307	0,47127	1,4	61906000	1323600000	72	-17847	DDA_Cycle_01	4539	7974	7974	514,8	264,4	96,01	0	96,01	0,5015	0,5224	134,5	0,9117	0,6777	NA	NA	1568019,9	1	DDA_Cycle
409	20230108_AST_Neo1_DDA_UHG_HeLa_200ng_2th2p5ms_Cycle_01_20230808143253	11971	408	28385	0,41915	1,3	54706000	1310200000	61	-17823	DDA_Cycle_01	4542	7,98	7,98	514,2	264,2	95,88	0	95,88	0,5009	0,5224	134,6	0,9121	0,6774	NA	NA	1489745,5	1	DDA_Cycle
410	20230108_AST_Neo1_DDA_UHG_HeLa_200ng_2th2p5ms_Cycle_01_20230808143253	12033	409	28455	0,41861	1,3	54472000	1294800000	59	-17802	DDA_Cycle_01	4545	7987	7987	513,8	264	95,77	0	95,77	0,5004	0,5224	134,8	0,9125	0,6771	NA	NA	1477008,8	1	DDA_Cycle
411	20230108_AST_Neo1_DDA_UHG_HeLa_200ng_2th2p5ms_Cycle_01_20230808143253	12093	410	28525	0,41817	1,3	143530000	1487500000	60	-1778	DDA_Cycle_01	4547	7993	7993	513,3	263,8	95,66	0	95,66	0,5002	0,5229	134,8	0,9135	0,6775	NA	NA	1627467,1	1	DDA_Cycle
412	20230108_AST_Neo1_DDA_UHG_HeLa_200ng_2th2p5ms_Cycle_01_20230808143253	12154	411	28594	0,44765	1,2	285500000	1606600000	67	-17759	DDA_Cycle_01	4549	8001	8001	512,9	263,7	95,55	0	95,55	0,5007	0,5241	134,9	0,9157	0,679	NA	NA	1608260,5	1	DDA_Cycle
413	20230108_AST_Neo1_DDA_UHG_HeLa_200ng_2th2p5ms_Cycle_01_20230808143253	12222	412	28669	0,41817	1,2	415930000	1862300000	55	-17736	DDA_Cycle_01	4551	8009	8009	512,5	263,6	95,43	0	95,43	0,5013	0,5254	134,9	0,9181	0,6807	NA	NA	1771110,2	1	DDA_Cycle
414	20230108_AST_Neo1_DDA_UHG_HeLa_200ng_2th2p5ms_Cycle_01_20230808143253	12278	413	28739	0,41921	1,2	539660000	2062100000	44	-17714	DDA_Cycle_01	4553	8017	8017	512,1	263,4	95,32	0	95,32	0,5019	0,5266	134,9	0,9203	0,6822	NA	NA	1918449,5	1	DDA_Cycle
415	20230108_AST_Neo1_DDA_UHG_HeLa_200ng_2th2p5ms_Cycle_01_20230808143253	12323	414	28809	0,41927	1,2	548170000	1998300000	13	-17693	DDA_Cycle_01	4554	8024	8024	511,6	263,3	95,2	0	95,2	0,5024	0,5278	134,9	0,9225	0,6837	NA	NA	1886296,6	1	DDA_Cycle
416	20230108_AST_Neo1_DDA_UHG_HeLa_200ng_2th2p5ms_Cycle_01_20230808143253	12337	415	28878	0,41884	1,2	644710000	2487400000	44	-17671	DDA_Cycle_01	4556	8032	8032	511,2	263,2	95,09	0	95,09	0,503	0,529	134,9	0,9247	0,6853	NA	NA	2231197,2	1	DDA_Cycle
417	20230108_AST_Neo1_DDA_UHG_HeLa_200ng_2th2p5ms_Cycle_01_20230808143253	12382	416	28948	0,41934	2,5	456430000	1889700000	54	-1765	DDA_Cycle_01	4558	8039	8039	510,8	263,1	94,98	0	94,98	0,5036	0,5302	135	0,9269	0,6868	NA	NA	3020270,2	1	DDA_Cycle
418	20230108_AST_Neo1_DDA_UHG_HeLa_200ng_2th2p5ms_Cycle_01_20230808143253	12437	417	29018	0,44128	1,3	396760000	1808600000	67	-17628	DDA_Cycle_01	4,56	8047	8047	510,4	263	94,87	0	94,87	0,5041	0,5314	135	0,9291	0,6883	NA	NA	1857716,9	1	DDA_Cycle
419	20230108_AST_Neo1_DDA_UHG_HeLa_200ng_2th2p5ms_Cycle_01_20230808143253	12505	418	29092	0,45878	1,1	331970000	1637600000	70	-17606	DDA_Cycle_01	4562	8055	8055	510	262,8	94,75	0	94,75	0,5047	0,5327	135	0,9315	0,69	NA	NA	1541223,2	1	DDA_Cycle
420	20230108_AST_Neo1_DDA_UHG_HeLa_200ng_2th2p5ms_Cycle_01_20230808143253	12576	419	29168	0,46123	1,3	279060000	1637900000	70	-17582	DDA_Cycle_01	4563	8063	8063	509,5	262,7	94,63	0	94,63	0,5053	0,534	135	0,9339	0,6916	NA	NA	1686641,9	1	DDA_Cycle
421	20230108_AST_Neo1_DDA_UHG_HeLa_200ng_2th2p5ms_Cycle_01_20230808143253	12647	420	29245	0,41715	1,3	184430000	1485800000	61	-17558	DDA_Cycle_01	4565	8071	8071	509,1	262,6	94,5	0	94,5	0,5059	0,5353	135,1	0,9364	0,6933	NA	NA	1599489,4	1	DDA_Cycle
422	20230108_AST_Neo1_DDA_UHG_HeLa_200ng_2th2p5ms_Cycle_01_20230808143253	12709	421	29315	0,42253	1,3	128050000	1249500000	64	-17537	DDA_Cycle_01	4567	8079	8079	508,7	262,4	94,39	0	94,39	0,5065	0,5366	135,1	0,9386	0,6948	NA	NA	1411493,8	1	DDA_Cycle
423	20230108_AST_Neo1_DDA_UHG_HeLa_200ng_2th2p5ms_Cycle_01_20230808143253	12774	422	29385	0,49762	1,3	101410000	1203400000	75	-17515	DDA_Cycle_01	4569	8087	8087	508,2	262,3	94,28	0	94,28	0,507	0,5378	135,1	0,9408	0,6964	NA	NA	1373126,8	1	DDA_Cycle
424	20230108_AST_Neo1_DDA_UHG_HeLa_200ng_2th2p5ms_Cycle_01_20230808143253	12850	423	29468	0,41822	1,4	71639000	1183100000	60	-1749	DDA_Cycle_01	4571	8096	8096	507,7	262,2	94,14	0	94,14	0,5077	0,5393	135,1	0,9434	0,6982	NA	NA	1435961,4	1	DDA_Cycle
425	20230108_AST_Neo1_DDA_UHG_HeLa_200ng_2th2p5ms_Cycle_01_20230808143253	12911	424	29538	0,41832	1,5	61190000	1140200000	64	-17468	DDA_Cycle_01	4573	8103	8103	507,3	262	94,03	0	94,03	0,5082	0,5405	135,1	0,9456	0,6997	NA	NA	1461061	1	DDA_Cycle
426	20230108_AST_Neo1_DDA_UHG_HeLa_200ng_2th2p5ms_Cycle_01_20230808143253	12976	425	29607	0,45025	1,5	49020000	1126900000	68	-17447	DDA_Cycle_01	4574	8111	8111	506,9	261,9	93,92	0	93,92	0,5088	0,5417	135,2	0,9479	0,7013	NA	NA	1443932,8	1	DDA_Cycle
427	20230108_AST_Neo1_DDA_UHG_HeLa_200ng_2th2p5ms_Cycle_01_20230808143253	13045	426	29682	0,45515	1,5	33011000	923890000	69	-17424	DDA_Cycle_01	4576	8119	8119	506,5	261,8	93,8	0	93,8	0,5094	0,5431	135,2	0,9502	0,7029	NA	NA	1244089,6	1	DDA_Cycle
428	20230108_AST_Neo1_DDA_UHG_HeLa_200ng_2th2p5ms_Cycle_01_20230808143253	13115	427	29758	0,44367	1,7	27672000	965670000	68	-1,74	DDA_Cycle_01	4578	8127	8127	506	261,6	93,68	0	93,68	0,51	0,5444	135,2	0,9526	0,7046	NA	NA	1440825,9	1	DDA_Cycle
429	20230108_AST_Neo1_DDA_UHG_HeLa_200ng_2th2p5ms_Cycle_01_20230808143253	13184	428	29832	0,41928	1,4	23384000	817610000	60	-17377	DDA_Cycle_01	4,58	8135	8135	505,6	261,5	93,56	0	93,56	0,5106	0,5457	135,2	0,955	0,7062	NA	NA	1132096,8	1	DDA_Cycle
430	20230108_AST_Neo1_DDA_UHG_HeLa_200ng_2th2p5ms_Cycle_01_20230808143253	13245	429	29902	0,46894	1,8	20668000	870330000	71	-17356	DDA_Cycle_01	4582	8143	8143	505,2	261,4	93,45	0	93,45	0,5111	0,547	135,3	0,9572	0,7077	NA	NA	1382013	1	DDA_Cycle
431	20230108_AST_Neo1_DDA_UHG_HeLa_200ng_2th2p5ms_Cycle_01_20230808143253	13317	430	2998	0,51347	1,8	17299000	814550000	78	-17332	DDA_Cycle_01	4584	8151	8151	504,7	261,3	93,32	0	93,32	0,5117	0,5484	135,3	0,9597	0,7094	NA	NA	1303317,2	1	DDA_Cycle
432	20230108_AST_Neo1_DDA_UHG_HeLa_200ng_2th2p5ms_Cycle_01_20230808143253	13396	431	30066	0,47789	1,9	13314000	798760000	72	-17305	DDA_Cycle_01	4586	8161	8161	504,2	261,1	93,18	0	93,18	0,5124	0,5499	135,3	0,9624	0,7113	NA	NA	1360127,2	1	DDA_Cycle
433	20230108_AST_Neo1_DDA_UHG_HeLa_200ng_2th2p5ms_Cycle_01_20230808143253	13469	432	30145	0,4853	2	12625000	857550000	75	-17281	DDA_Cycle_01	4588	8169	8169	503,7	261	93,06	0	93,06	0,5131	0,5513	135,3	0,9649	0,713	NA	NA	1470816,9	1	DDA_Cycle
434	20230108_AST_Neo1_DDA_UHG_HeLa_200ng_2th2p5ms_Cycle_01_20230808143253	13545	433	30226	0,45864	1,7	11759000	842570000	69	-17256	DDA_Cycle_01	4,59	8178	8178	503,3	260,8	92,93	0	92,93	0,5137	0,5528	135,4	0,9675	0,7148	NA	NA	1328241	1	DDA_Cycle
435	20230108_AST_Neo1_DDA_UHG_HeLa_200ng_2th2p5ms_Cycle_01_20230808143253	13615	434	30303	0,41865	1,8	13780000	941810000	59	-17232	DDA_Cycle_01	4592	8186	8186	502,8	260,7	92,8	0	92,8	0,5143	0,5542	135,4	0,9699	0,7165	NA	NA	1474400	1	DDA_Cycle
436	20230108_AST_Neo1_DDA_UHG_HeLa_200ng_2th2p5ms_Cycle_01_20230808143253	13675	435	30373	0,46849	1,9	12913000	921020000	71	-17211	DDA_Cycle_01	4594	8194	8194	502,4	260,6	92,69	0	92,69	0,5149	0,5555	135,4	0,9721	0,718	NA	NA	1510393,9	1	DDA_Cycle
437	20230108_AST_Neo1_DDA_UHG_HeLa_200ng_2th2p5ms_Cycle_01_20230808143253	13747	436	30451	0,48506	1,7	12831000	969960000	73	-17187	DDA_Cycle_01	4596	8202	8202	501,9	260,4	92,57	0	92,57	0,5155	0,5569	135,4	0,9746	0,7197	NA	NA	1418447,8	1	DDA_Cycle
438	20230108_AST_Neo1_DDA_UHG_HeLa_200ng_2th2p5ms_Cycle_01_20230808143253	13821	437	30531	0,4249	1,5	17136000	968650000	63	-17162	DDA_Cycle_01	4598	8211	8211	501,5	260,3	92,44	0	92,44	0,5161	0,5584	135,4	0,9772	0,7214	NA	NA	1317322,2	1	DDA_Cycle
439	20230108_AST_Neo1_DDA_UHG_HeLa_200ng_2th2p5ms_Cycle_01_20230808143253	13885	438	30602	0,41539	1,6	20189000	1006000000000	58	-1714	DDA_Cycle_01	4599	8219	8219	501	260,2	92,32	0	92,32	0,5167	0,5597	135,5	0,9794	0,723	NA	NA	1431844,6	1	DDA_Cycle
440	20230108_AST_Neo1_DDA_UHG_HeLa_200ng_2th2p5ms_Cycle_01_20230808143253	13944	439	30672	0,41744	1,6	26082000	1071000000000	58	-17119	DDA_Cycle_01	4601	8226	8226	500,6	260	92,21	0	92,21	0,5172	0,5609	135,5	0,9816	0,7245	NA	NA	1479925,1	1	DDA_Cycle
441	20230108_AST_Neo1_DDA_UHG_HeLa_200ng_2th2p5ms_Cycle_01_20230808143253	14003	440	30741	0,45927	1,5	26281000	1034800000	70	-17097	DDA_Cycle_01	4603	8234	8234	500,2	259,9	92,1	0	92,1	0,5178	0,5622	135,5	0,9838	0,726	NA	NA	1406598,4	1	DDA_Cycle
442	20230108_AST_Neo1_DDA_UHG_HeLa_200ng_2th2p5ms_Cycle_01_20230808143253	14074	441	30818	0,4232	1,5	37246000	1188500000	64	-17074	DDA_Cycle_01	4605	8242	8242	499,8	259,8	91,98	0	91,98	0,5184	0,5636	135,5	0,9863	0,7277	NA	NA	1512093,8	1	DDA_Cycle
443	20230108_AST_Neo1_DDA_UHG_HeLa_200ng_2th2p5ms_Cycle_01_20230808143253	14139	442	30888	0,41824	1,4	57129000	1300700000	62	-17052	DDA_Cycle_01	4607	8,25	8,25	499,3	259,7	91,86	0	91,86	0,519	0,5649	135,6	0,9885	0,7292	NA	NA	1534028,5	1	DDA_Cycle
444	20230108_AST_Neo1_DDA_UHG_HeLa_200ng_2th2p5ms_Cycle_01_20230808143253	14202	443	30958	0,41678	1,3	69570000	1341000000000	59	-17031	DDA_Cycle_01	4608	8257	8257	498,9	259,5	91,75	0	91,75	0,5195	0,5662	135,6	0,9907	0,7307	NA	NA	1493958,2	1	DDA_Cycle
445	20230108_AST_Neo1_DDA_UHG_HeLa_200ng_2th2p5ms_Cycle_01_20230808143253	14262	444	31027	0,41721	1,4	76628000	1352700000	50	-17009	DDA_Cycle_01	4,61	8265	8265	498,5	259,4	91,64	0	91,64	0,5201	0,5675	135,6	0,9929	0,7322	NA	NA	1552852,6	1	DDA_Cycle
446	20230108_AST_Neo1_DDA_UHG_HeLa_200ng_2th2p5ms_Cycle_01_20230808143253	14313	445	31097	0,41821	1,4	92195000	1394600000	60	-16988	DDA_Cycle_01	4612	8273	8273	498,1	259,3	91,53	0	91,53	0,5206	0,5688	135,6	0,9951	0,7338	NA	NA	1597493,5	1	DDA_Cycle
447	20230108_AST_Neo1_DDA_UHG_HeLa_200ng_2th2p5ms_Cycle_01_20230808143253	14374	446	31167	0,41963	1,3	111780000	1403100000	43	-1698	DDA_Cycle_01	4614	8,28	8,28	497,7	259,2	91,42	0	91,42	0,5212	0,5701	135,6	0,9974	0,7353	NA	NA	1530173,8	1	DDA_Cycle
448	20230108_AST_Neo1_DDA_UHG_HeLa_200ng_2th2p5ms_Cycle_01_20230808143253	14418	447	31237	0,41486	1,3	127020000	1424500000	14	-16985	DDA_Cycle_01	4615	8288	8288	497,3	259	91,3	0	91,3	0,5217	0,5714	135,7	0,9996	0,7368	NA	NA	1552027,2	1	DDA_Cycle
449	20230108_AST_Neo1_DDA_UHG_HeLa_200ng_2th2p5ms_Cycle_01_20230808143253	14433	448	31306	0,41348	1,3	159820000	1572000000000	45	-1699	DDA_Cycle_01	4617	8295	8295	496,9	258,9	91,19	0	91,19	0,5223	0,5727	135,7	1002	0,7383	NA	NA	1663494,1	1	DDA_Cycle
450	20230108_AST_Neo1_DDA_UHG_HeLa_200ng_2th2p5ms_Cycle_01_20230808143253	14479	449	31375	0,41448	1,3	146490000	1427200000	57	-16995	DDA_Cycle_01	4619	8303	8303	496,5	258,8	91,08	0	91,08	0,5228	0,574	135,7	1004	0,7398	NA	NA	1537252,6	1	DDA_Cycle
451	20230108_AST_Neo1_DDA_UHG_HeLa_200ng_2th2p5ms_Cycle_01_20230808143253	14537	450	31444	0,47381	1,3	152010000	1431000000000	73	-16999	DDA_Cycle_01	4,62	8,31	8,31	496,1	258,7	90,97	0	90,97	0,5234	0,5753	135,7	1006	0,7413	NA	NA	1574652	1	DDA_Cycle
452	20230108_AST_Neo1_DDA_UHG_HeLa_200ng_2th2p5ms_Cycle_01_20230808143253	14611	451	31523	0,50403	1,2	140100000	1362700000	77	-17005	DDA_Cycle_01	4623	8318	8318	495,6	258,5	90,85	0	90,85	0,5237	0,5765	135,8	1009	0,743	NA	NA	1424057,6	1	DDA_Cycle
453	20230108_AST_Neo1_DDA_UHG_HeLa_200ng_2th2p5ms_Cycle_01_20230808143253	14689	452	31607	0,41798	1,1	121340000	1315500000	56	-17011	DDA_Cycle_01	4625	8325	8325	495,2	258,4	90,74	0	90,74	0,5235	0,577	135,8	1011	0,7446	NA	NA	1340757,5	1	DDA_Cycle
454	20230108_AST_Neo1_DDA_UHG_HeLa_200ng_2th2p5ms_Cycle_01_20230808143253	14746	453	31676	0,41817	1,3	106320000	1281800000	59	-17016	DDA_Cycle_01	4627	8331	8331	494,9	258,3	90,65	0	90,65	0,5233	0,5773	135,9	1014	0,7459	NA	NA	1457464,4	1	DDA_Cycle
455	20230108_AST_Neo1_DDA_UHG_HeLa_200ng_2th2p5ms_Cycle_01_20230808143253	14806	454	31746	0,41705	1,2	92945000	1251500000	58	-17021	DDA_Cycle_01	4629	8336	8336	494,6	258,1	90,56	0	90,56	0,5232	0,5777	135,9	1016	0,7473	NA	NA	1351500	1	DDA_Cycle
456	20230108_AST_Neo1_DDA_UHG_HeLa_200ng_2th2p5ms_Cycle_01_20230808143253	14865	455	31816	0,44622	1,2	71740000	1153700000	67	-17026	DDA_Cycle_01	4631	8342	8342	494,3	258	90,46	0	90,46	0,523	0,5781	136	1018	0,7486	NA	NA	1292604,4	1	DDA_Cycle
457	20230108_AST_Neo1_DDA_UHG_HeLa_200ng_2th2p5ms_Cycle_01_20230808143253	14933	456	3189	0,42121	1,3	53005000	1154300000	64	-17031	DDA_Cycle_01	4633	8348	8348	493,9	257,9	90,37	0	90,37	0,5228	0,5785	136	1,02	0,7501	NA	NA	1330939,4	1	DDA_Cycle
458	20230108_AST_Neo1_DDA_UHG_HeLa_200ng_2th2p5ms_Cycle_01_20230808143253	14998	457	3196	0,41827	1,4	36985000	1039700000	62	-17036	DDA_Cycle_01	4635	8354	8354	493,6	257,8	90,27	0	90,27	0,5226	0,5789	136,1	1023	0,7514	NA	NA	1325498	1	DDA_Cycle
459	20230108_AST_Neo1_DDA_UHG_HeLa_200ng_2th2p5ms_Cycle_01_20230808143253	15061	458	3203	0,49045	1,5	26847000	1014000000000	74	-17041	DDA_Cycle_01	4636	8359	8359	493,2	257,6	90,18	0	90,18	0,5224	0,5793	136,1	1025	0,7528	NA	NA	1394561,5	1	DDA_Cycle
460	20230108_AST_Neo1_DDA_UHG_HeLa_200ng_2th2p5ms_Cycle_01_20230808143253	15136	459	32112	0,45828	1,3	22251000	1116000000000	70	-17047	DDA_Cycle_01	4639	8366	8366	492,9	257,5	90,07	0	90,07	0,5222	0,5797	136,2	1027	0,7544	NA	NA	1294266,9	1	DDA_Cycle
461	20230108_AST_Neo1_DDA_UHG_HeLa_200ng_2th2p5ms_Cycle_01_20230808143253	15207	460	32188	0,49125	1,5	17958000	1012700000	58	-17052	DDA_Cycle_01	4641	8372	8372	492,5	257,4	89,97	0	89,97	0,522	0,5802	136,2	1,03	0,7558	NA	NA	1340492,8	1	DDA_Cycle
462	20230108_AST_Neo1_DDA_UHG_HeLa_200ng_2th2p5ms_Cycle_01_20230808143253	15266	461	3227	0,41961	1,7	18436000	1022100000	63	-17058	DDA_Cycle_01	4643	8379	8379	492,1	257,2	89,86	0	89,86	0,5218	0,5806	136,3	1032	0,7574	NA	NA	1477778,2	1	DDA_Cycle
463	20230108_AST_Neo1_DDA_UHG_HeLa_200ng_2th2p5ms_Cycle_01_20230808143253	15330	462	3234	0,4503	1,6	14458000	906840000	68	-17063	DDA_Cycle_01	4645	8385	8385	491,8	257,1	89,77	0	89,77	0,5216	0,581	136,4	1035	0,7588	NA	NA	1339947	1	DDA_Cycle
464	20230108_AST_Neo1_DDA_UHG_HeLa_200ng_2th2p5ms_Cycle_01_20230808143253	15399	463	32415	0,41855	1,6	15790000	993190000	61	-17068	DDA_Cycle_01	4647	8391	8391	491,4	257	89,67	0	89,67	0,5214	0,5814	136,4	1037	0,7602	NA	NA	1429513,5	1	DDA_Cycle
465	20230108_AST_Neo1_DDA_UHG_HeLa_200ng_2th2p5ms_Cycle_01_20230808143253	15461	464	32485	0,41941	1,6	16868000	1009600000	61	-17073	DDA_Cycle_01	4649	8397	8397	491,1	256,8	89,58	0	89,58	0,5212	0,5818	136,5	1039	0,7616	NA	NA	1427784,9	1	DDA_Cycle
466	20230108_AST_Neo1_DDA_UHG_HeLa_200ng_2th2p5ms_Cycle_01_20230808143253	15523	465	32554	0,44407	1,4	15541000	983670000	68	-17078	DDA_Cycle_01	4651	8402	8402	490,8	256,7	89,49	0	89,49	0,521	0,5822	136,5	1041	0,7629	NA	NA	1257419,6	1	DDA_Cycle
467	20230108_AST_Neo1_DDA_UHG_HeLa_200ng_2th2p5ms_Cycle_01_20230808143253	15592	466	32628	0,466	1,5	20145000	975790000	71	-17083	DDA_Cycle_01	4653	8408	8408	490,4	256,6	89,39	0	89,39	0,5208	0,5826	136,6	1044	0,7643	NA	NA	1305428,6	1	DDA_Cycle
468	20230108_AST_Neo1_DDA_UHG_HeLa_200ng_2th2p5ms_Cycle_01_20230808143253	15664	467	32706	0,49856	1,3	30993000	1176300000	76	-17089	DDA_Cycle_01	4655	8415	8415	490,1	256,5	89,29	0	89,29	0,5206	0,5831	136,6	1046	0,7658	NA	NA	1346456,1	1	DDA_Cycle
469	20230108_AST_Neo1_DDA_UHG_HeLa_200ng_2th2p5ms_Cycle_01_20230808143253	15741	468	32789	0,4181	1,3	32128000	1127500000	51	-17094	DDA_Cycle_01	4657	8421	8421	489,7	256,3	89,18	0	89,18	0,5204	0,5835	136,7	1049	0,7674	NA	NA	1322151,9	1	DDA_Cycle
470	20230108_AST_Neo1_DDA_UHG_HeLa_200ng_2th2p5ms_Cycle_01_20230808143253	15793	469	32859	0,41735	1,5	32357000	1151700000	49	-17099	DDA_Cycle_01	4659	8427	8427	489,4	256,2	89,09	0	89,09	0,5202	0,5839	136,7	1051	0,7687	NA	NA	1500684,1	1	DDA_Cycle
471	20230108_AST_Neo1_DDA_UHG_HeLa_200ng_2th2p5ms_Cycle_01_20230808143253	15843	470	32928	0,41958	1,5	33456000	1204000000000	51	-17104	DDA_Cycle_01	4661	8433	8433	489	256,1	89	0	89	0,52	0,5843	136,8	1053	0,7701	NA	NA	1520191	1	DDA_Cycle
472	20230108_AST_Neo1_DDA_UHG_HeLa_200ng_2th2p5ms_Cycle_01_20230808143253	15895	471	32998	0,41862	1,5	32673000	1423100000	59	-17109	DDA_Cycle_01	4663	8438	8438	488,7	255,9	88,9	0	88,9	0,5198	0,5847	136,8	1056	0,7714	NA	NA	1703289,8	1	DDA_Cycle
473	20230108_AST_Neo1_DDA_UHG_HeLa_200ng_2th2p5ms_Cycle_01_20230808143253	15955	472	33068	0,4494	1,4	21410000	1130800000	68	-17114	DDA_Cycle_01	4665	8444	8444	488,4	255,8	88,81	0	88,81	0,5197	0,5851	136,9	1058	0,7727	NA	NA	1416866,1	1	DDA_Cycle
474	20230108_AST_Neo1_DDA_UHG_HeLa_200ng_2th2p5ms_Cycle_01_20230808143253	16024	473	33143	0,41887	1,4	27997000	1118500000	63	-17119	DDA_Cycle_01	4667	8,45	8,45	488	255,7	88,71	0	88,71	0,5195	0,5856	136,9	1,06	0,7742	NA	NA	1379483,2	1	DDA_Cycle
475	20230108_AST_Neo1_DDA_UHG_HeLa_200ng_2th2p5ms_Cycle_01_20230808143253	16088	474	33213	0,43814	1,5	30883000	1102000000000	66	-17124	DDA_Cycle_01	4669	8456	8456	487,7	255,6	88,62	0	88,62	0,5193	0,586	137	1062	0,7755	NA	NA	1423563,5	1	DDA_Cycle
476	20230108_AST_Neo1_DDA_UHG_HeLa_200ng_2th2p5ms_Cycle_01_20230808143253	16155	475	33286	0,41585	1,5	37684000	1283400000	59	-1713	DDA_Cycle_01	4671	8462	8462	487,4	255,4	88,52	0	88,52	0,5191	0,5864	137	1065	0,7769	NA	NA	1604962	1	DDA_Cycle
477	20230108_AST_Neo1_DDA_UHG_HeLa_200ng_2th2p5ms_Cycle_01_20230808143253	16215	476	33355	0,42114	1,5	32806000	1062200000	63	-17134	DDA_Cycle_01	4673	8467	8467	487	255,3	88,43	0	88,43	0,5189	0,5868	137,1	1067	0,7782	NA	NA	1428148,5	1	DDA_Cycle
478	20230108_AST_Neo1_DDA_UHG_HeLa_200ng_2th2p5ms_Cycle_01_20230808143253	16279	477	33425	0,41807	1,5	30143000	1095700000	52	-17139	DDA_Cycle_01	4675	8473	8473	486,7	255,2	88,34	0	88,34	0,5187	0,5872	137,1	1069	0,7796	NA	NA	1417613,4	1	DDA_Cycle
479	20230108_AST_Neo1_DDA_UHG_HeLa_200ng_2th2p5ms_Cycle_01_20230808143253	16332	478	33495	0,43051	1,4	25954000	1035800000	65	-17144	DDA_Cycle_01	4677	8479	8479	486,4	255,1	88,25	0	88,25	0,5185	0,5876	137,2	1071	0,7809	NA	NA	1332633,1	1	DDA_Cycle
480	20230108_AST_Neo1_DDA_UHG_HeLa_200ng_2th2p5ms_Cycle_01_20230808143253	16398	479	33567	0,42167	1,4	24218000	1064200000	63	-17149	DDA_Cycle_01	4679	8485	8485	486	254,9	88,15	0	88,15	0,5183	0,588	137,2	1074	0,7822	NA	NA	1365568,9	1	DDA_Cycle
481	20230108_AST_Neo1_DDA_UHG_HeLa_200ng_2th2p5ms_Cycle_01_20230808143253	16462	480	33637	0,41835	1,5	19935000	1082800000	61	-17154	DDA_Cycle_01	4681	8,49	8,49	485,7	254,8	88,06	0	88,06	0,5182	0,5884	137,3	1076	0,7836	NA	NA	1398937	1	DDA_Cycle
482	20230108_AST_Neo1_DDA_UHG_HeLa_200ng_2th2p5ms_Cycle_01_20230808143253	16524	481	33707	0,41825	1,4	19704000	1012300000	49	-17159	DDA_Cycle_01	4683	8496	8496	485,4	254,7	87,97	0	87,97	0,518	0,5888	137,3	1078	0,7849	NA	NA	1265826,5	1	DDA_Cycle
483	20230108_AST_Neo1_DDA_UHG_HeLa_200ng_2th2p5ms_Cycle_01_20230808143253	16574	482	33777	0,41923	1,4	25533000	972220000	62	-17164	DDA_Cycle_01	4685	8502	8502	485,1	254,6	87,88	0	87,88	0,5178	0,5892	137,4	1,08	0,7862	NA	NA	1234744,8	1	DDA_Cycle
484	20230108_AST_Neo1_DDA_UHG_HeLa_200ng_2th2p5ms_Cycle_01_20230808143253	16637	483	33846	0,44788	1,7	33075000	1085300000	68	-17169	DDA_Cycle_01	4686	8507	8507	484,7	254,5	87,78	0	87,78	0,5176	0,5896	137,4	1082	0,7876	NA	NA	1531394,9	1	DDA_Cycle
485	20230108_AST_Neo1_DDA_UHG_HeLa_200ng_2th2p5ms_Cycle_01_20230808143253	16706	484	33921	0,41844	1,6	39732000	1212700000	63	-17174	DDA_Cycle_01	4689	8513	8513	484,4	254,3	87,68	0	87,68	0,5174	0,5901	137,5	1085	0,789	NA	NA	1611039,2	1	DDA_Cycle
486	20230108_AST_Neo1_DDA_UHG_HeLa_200ng_2th2p5ms_Cycle_01_20230808143253	16770	485	33991	0,41728	1,4	33109000	963810000	59	-17179	DDA_Cycle_01	4,69	8519	8519	484	254,2	87,59	0	87,59	0,5172	0,5905	137,5	1087	0,7903	NA	NA	1272751,4	1	DDA_Cycle
487	20230108_AST_Neo1_DDA_UHG_HeLa_200ng_2th2p5ms_Cycle_01_20230808143253	16830	486	3406	0,446	1,4	55254000	1593900000	67	-17184	DDA_Cycle_01	4692	8525	8525	483,7	254,1	87,5	0	87,5	0,517	0,5909	137,6	1089	0,7916	NA	NA	1774233,4	1	DDA_Cycle
488	20230108_AST_Neo1_DDA_UHG_HeLa_200ng_2th2p5ms_Cycle_01_20230808143253	16898	487	34135	0,462	1,5	36093000	1123900000	71	-17189	DDA_Cycle_01	4694	8531	8531	483,4	254	87,4	0	87,4	0,5168	0,5913	137,6	1092	0,793	NA	NA	1467271,5	1	DDA_Cycle
489	20230108_AST_Neo1_DDA_UHG_HeLa_200ng_2th2p5ms_Cycle_01_20230808143253	16970	488	34212	0,4313	1,2	31283000	1057100000	65	-17195	DDA_Cycle_01	4697	8537	8537	483	253,8	87,3	0	87,3	0,5166	0,5918	137,7	1094	0,7945	NA	NA	1188217,9	1	DDA_Cycle
490	20230108_AST_Neo1_DDA_UHG_HeLa_200ng_2th2p5ms_Cycle_01_20230808143253	17036	489	34284	0,46789	1,2	46061000	1192900000	72	-1,72	DDA_Cycle_01	4698	8543	8543	482,7	253,7	87,21	0	87,21	0,5164	0,5922	137,8	1096	0,7958	NA	NA	1297256,2	1	DDA_Cycle
491	20230108_AST_Neo1_DDA_UHG_HeLa_200ng_2th2p5ms_Cycle_01_20230808143253	17109	490	34362	0,45416	1,4	68146000	1303300000	69	-17205	DDA_Cycle_01	4701	8549	8549	482,3	253,6	87,1	0	87,1	0,5162	0,5927	137,8	1099	0,7973	NA	NA	1557319,9	1	DDA_Cycle
492	20230108_AST_Neo1_DDA_UHG_HeLa_200ng_2th2p5ms_Cycle_01_20230808143253	17179	491	34437	0,41579	1,3	81073000	1234500000	61	-17211	DDA_Cycle_01	4703	8556	8556	482	253,4	87	0	87	0,516	0,5931	137,9	1101	0,7987	NA	NA	1427269,1	1	DDA_Cycle
493	20230108_AST_Neo1_DDA_UHG_HeLa_200ng_2th2p5ms_Cycle_01_20230808143253	17241	492	34507	0,41727	1,2	92637000	1337500000	61	-17216	DDA_Cycle_01	4705	8561	8561	481,6	253,3	86,92	0	86,92	0,5158	0,5935	137,9	1103	0,7999	NA	NA	1426807,5	1	DDA_Cycle
494	20230108_AST_Neo1_DDA_UHG_HeLa_200ng_2th2p5ms_Cycle_01_20230808143253	17303	493	34576	0,46987	1,2	105880000	1461000000000	71	-17221	DDA_Cycle_01	4707	8565	8565	481,6	253,3	86,88	0	86,88	0,5153	0,5931	138	1104	0,7998	NA	NA	1476938,6	1	DDA_Cycle
495	20230108_AST_Neo1_DDA_UHG_HeLa_200ng_2th2p5ms_Cycle_01_20230808143253	17375	494	34654	0,43881	1,3	93346000	1359800000	67	-17226	DDA_Cycle_01	4709	8569	8569	481,4	253,2	86,84	0	86,84	0,5146	0,5926	138,2	1105	0,7996	NA	NA	1543414,8	1	DDA_Cycle
496	20230108_AST_Neo1_DDA_UHG_HeLa_200ng_2th2p5ms_Cycle_01_20230808143253	17443	495	34728	0,41817	1,3	82328000	1318200000	61	-17231	DDA_Cycle_01	4711	8574	8574	481,3	253,2	86,8	0	86,8	0,5141	0,5922	138,3	1106	0,7995	NA	NA	1499978,4	1	DDA_Cycle
497	20230108_AST_Neo1_DDA_UHG_HeLa_200ng_2th2p5ms_Cycle_01_20230808143253	17505	496	34797	0,41575	1,4	75986000	1437400000	60	-17236	DDA_Cycle_01	4714	8578	8578	481,2	253,2	86,76	0	86,76	0,5135	0,5919	138,4	1106	0,7993	NA	NA	1696110,4	1	DDA_Cycle
498	20230108_AST_Neo1_DDA_UHG_HeLa_200ng_2th2p5ms_Cycle_01_20230808143253	17566	497	34866	0,41588	1,4	60067000	1383700000	56	-17241	DDA_Cycle_01	4716	8582	8582	481,1	253,2	86,73	0	86,73	0,513	0,5915	138,5	1107	0,7992	NA	NA	1649341,6	1	DDA_Cycle
499	20230108_AST_Neo1_DDA_UHG_HeLa_200ng_2th2p5ms_Cycle_01_20230808143253	17623	498	34936	0,418	1,1	60014000	1497300000	50	-17246	DDA_Cycle_01	4718	8586	8586	481	253,1	86,69	0	86,69	0,5124	0,5911	138,6	1108	0,7991	NA	NA	1461514,6	1	DDA_Cycle
500	20230108_AST_Neo1_DDA_UHG_HeLa_200ng_2th2p5ms_Cycle_01_20230808143253	17674	499	35005	0,41802	1,2	59963000	1402900000	50	-17251	DDA_Cycle_01	4,72	8,59	8,59	481	253,1	86,65	0	86,65	0,5119	0,5907	138,8	1109	0,7989	NA	NA	1452251,8	1	DDA_Cycle
501	20230108_AST_Neo1_DDA_UHG_HeLa_200ng_2th2p5ms_Cycle_01_20230808143253	17725	500	35075	0,41983	3	52302000	1439500000	60	-17256	DDA_Cycle_01	4722	8594	8594	480,9	253,1	86,62	0	86,62	0,5113	0,5903	138,9	1109	0,7988	NA	NA	2834212	1	DDA_Cycle
502	20230108_AST_Neo1_DDA_UHG_HeLa_200ng_2th2p5ms_Cycle_01_20230808143253	17786	501	35145	0,41805	1,2	46985000	1244700000	59	-17261	DDA_Cycle_01	4724	8598	8598	480,8	253	86,58	0	86,58	0,5108	0,5899	139	1,11	0,7987	NA	NA	1354014,1	1	DDA_Cycle
503	20230108_AST_Neo1_DDA_UHG_HeLa_200ng_2th2p5ms_Cycle_01_20230808143253	17846	502	35215	0,47464	1,3	48256000	1280400000	73	-17266	DDA_Cycle_01	4726	8602	8602	480,7	253	86,54	0	86,54	0,5102	0,5895	139,1	1111	0,7985	NA	NA	1425624,4	1	DDA_Cycle
504	20230108_AST_Neo1_DDA_UHG_HeLa_200ng_2th2p5ms_Cycle_01_20230808143253	17920	503	35294	0,46802	1,4	71767000	1270800000	71	-17271	DDA_Cycle_01	4729	8606	8606	480,5	253	86,5	0	86,5	0,5096	0,5891	139,2	1112	0,7984	NA	NA	1511676,5	1	DDA_Cycle
505	20230108_AST_Neo1_DDA_UHG_HeLa_200ng_2th2p5ms_Cycle_01_20230808143253	17992	504	35372	0,41841	1,3	85953000	1119400000	60	-17277	DDA_Cycle_01	4731	8611	8611	480,4	252,9	86,46	0	86,46	0,509	0,5886	139,4	1112	0,7982	NA	NA	1346928,8	1	DDA_Cycle
506	20230108_AST_Neo1_DDA_UHG_HeLa_200ng_2th2p5ms_Cycle_01_20230808143253	18053	505	35442	0,44023	1,5	106500000	1205100000	68	-17282	DDA_Cycle_01	4733	8615	8615	480,3	252,9	86,42	0	86,42	0,5084	0,5883	139,5	1113	0,7981	NA	NA	1559871	1	DDA_Cycle
507	20230108_AST_Neo1_DDA_UHG_HeLa_200ng_2th2p5ms_Cycle_01_20230808143253	18122	506	35515	0,4537	1,4	110260000	1206700000	69	-17287	DDA_Cycle_01	4736	8619	8619	480,2	252,9	86,39	0	86,39	0,5078	0,5878	139,6	1114	0,7979	NA	NA	1462309	1	DDA_Cycle
508	20230108_AST_Neo1_DDA_UHG_HeLa_200ng_2th2p5ms_Cycle_01_20230808143253	18192	507	35591	0,41838	1,5	96522000	1109300000	58	-17292	DDA_Cycle_01	4738	8623	8623	480,1	252,8	86,35	0	86,35	0,5072	0,5874	139,7	1115	0,7978	NA	NA	1452742,6	1	DDA_Cycle
509	20230108_AST_Neo1_DDA_UHG_HeLa_200ng_2th2p5ms_Cycle_01_20230808143253	18251	508	3566	0,41837	1,4	84926000	1162900000	38	-17297	DDA_Cycle_01	4,74	8627	8627	480	252,8	86,31	0	86,31	0,5067	0,587	139,8	1115	0,7977	NA	NA	1408163,4	1	DDA_Cycle
510	20230108_AST_Neo1_DDA_UHG_HeLa_200ng_2th2p5ms_Cycle_01_20230808143253	18290	509	3573	0,41832	1,4	66537000	1100500000	12	-17302	DDA_Cycle_01	4742	8631	8631	479,9	252,8	86,27	0	86,27	0,5061	0,5866	140	1116	0,7975	NA	NA	1357842,2	1	DDA_Cycle
511	20230108_AST_Neo1_DDA_UHG_HeLa_200ng_2th2p5ms_Cycle_01_20230808143253	18303	510	3,58	0,41842	1,4	46676000	1061600000	44	-17307	DDA_Cycle_01	4744	8635	8635	479,8	252,7	86,24	0	86,24	0,5056	0,5862	140,1	1117	0,7974	NA	NA	1323541,8	1	DDA_Cycle
512	20230108_AST_Neo1_DDA_UHG_HeLa_200ng_2th2p5ms_Cycle_01_20230808143253	18348	511	3587	0,42103	3	35622000	1232200000	54	-17312	DDA_Cycle_01	4747	8639	8639	479,7	252,7	86,2	0	86,2	0,505	0,5859	140,2	1118	0,7973	NA	NA	2531598,8	1	DDA_Cycle
513	20230108_AST_Neo1_DDA_UHG_HeLa_200ng_2th2p5ms_Cycle_01_20230808143253	18403	512	3594	0,44736	1,6	27837000	1016300000	68	-17317	DDA_Cycle_01	4749	8643	8643	479,6	252,7	86,16	0	86,16	0,5044	0,5855	140,3	1118	0,7971	NA	NA	1428993,5	1	DDA_Cycle
514	20230108_AST_Neo1_DDA_UHG_HeLa_200ng_2th2p5ms_Cycle_01_20230808143253	18472	513	36014	0,50167	1,5	30210000	1021100000	76	-17322	DDA_Cycle_01	4751	8647	8647	479,5	252,7	86,12	0	86,12	0,5039	0,585	140,4	1119	0,797	NA	NA	1334999,5	1	DDA_Cycle
515	20230108_AST_Neo1_DDA_UHG_HeLa_200ng_2th2p5ms_Cycle_01_20230808143253	18549	514	36098	0,51318	1,3	42647000	1153300000	77	-17328	DDA_Cycle_01	4754	8652	8652	479,4	252,6	86,08	0	86,08	0,5032	0,5846	140,6	1,12	0,7968	NA	NA	1370844,9	1	DDA_Cycle
516	20230108_AST_Neo1_DDA_UHG_HeLa_200ng_2th2p5ms_Cycle_01_20230808143253	18627	515	36183	0,48125	1,3	45585000	1127000000000	72	-17334	DDA_Cycle_01	4756	8657	8657	479,3	252,6	86,03	0	86,03	0,5025	0,5841	140,7	1121	0,7967	NA	NA	1295915,1	1	DDA_Cycle
517	20230108_AST_Neo1_DDA_UHG_HeLa_200ng_2th2p5ms_Cycle_01_20230808143253	18700	516	36264	0,41734	1,5	61247000	1011600000	61	-1734	DDA_Cycle_01	4759	8662	8662	479,2	252,5	85,99	0	85,99	0,5019	0,5836	140,8	1122	0,7965	NA	NA	1335325,1	1	DDA_Cycle
518	20230108_AST_Neo1_DDA_UHG_HeLa_200ng_2th2p5ms_Cycle_01_20230808143253	18762	517	36333	0,44632	1,7	91297000	1147800000	69	-17345	DDA_Cycle_01	4761	8666	8666	479,1	252,5	85,96	0	85,96	0,5013	0,5832	141	1123	0,7964	NA	NA	1649420,9	1	DDA_Cycle
519	20230108_AST_Neo1_DDA_UHG_HeLa_200ng_2th2p5ms_Cycle_01_20230808143253	18832	518	36408	0,43492	1,7	102240000	1045400000	66	-1735	DDA_Cycle_01	4763	8,67	8,67	479	252,5	85,92	0	85,92	0,5007	0,5828	141,1	1123	0,7962	NA	NA	1550305,4	1	DDA_Cycle
520	20230108_AST_Neo1_DDA_UHG_HeLa_200ng_2th2p5ms_Cycle_01_20230808143253	18899	519	3648	0,42642	1,7	106480000	1035400000	64	-17355	DDA_Cycle_01	4765	8674	8674	478,9	252,5	85,88	0	85,88	0,5002	0,5824	141,2	1124	0,7961	NA	NA	1507869,6	1	DDA_Cycle
521	20230108_AST_Neo1_DDA_UHG_HeLa_200ng_2th2p5ms_Cycle_01_20230808143253	18964	520	36551	0,41855	1,7	118520000	1083100000	59	-1736	DDA_Cycle_01	4768	8678	8678	478,8	252,4	85,84	0	85,84	0,4996	0,582	141,3	1125	0,796	NA	NA	1539057,9	1	DDA_Cycle
522	20230108_AST_Neo1_DDA_UHG_HeLa_200ng_2th2p5ms_Cycle_01_20230808143253	19024	521	36621	0,43252	1,7	108810000	1096700000	65	-17365	DDA_Cycle_01	4,77	8682	8682	478,7	252,4	85,8	0	85,8	0,499	0,5816	141,4	1126	0,7958	NA	NA	1573426,5	1	DDA_Cycle
523	20230108_AST_Neo1_DDA_UHG_HeLa_200ng_2th2p5ms_Cycle_01_20230808143253	19090	522	36693	0,41699	1,7	96041000	1164700000	57	-1737	DDA_Cycle_01	4772	8686	8686	478,6	252,4	85,77	0	85,77	0,4985	0,5812	141,6	1126	0,7957	NA	NA	1640855,6	1	DDA_Cycle
524	20230108_AST_Neo1_DDA_UHG_HeLa_200ng_2th2p5ms_Cycle_01_20230808143253	19148	523	36762	0,41838	1,5	82842000	1300400000	62	-17375	DDA_Cycle_01	4774	8,69	8,69	478,5	252,3	85,73	0	85,73	0,4979	0,5808	141,7	1127	0,7956	NA	NA	1590652,6	1	DDA_Cycle
525	20230108_AST_Neo1_DDA_UHG_HeLa_200ng_2th2p5ms_Cycle_01_20230808143253	19211	524	36832	0,41834	1,5	65911000	1017900000	61	-1738	DDA_Cycle_01	4776	8694	8694	478,4	252,3	85,69	0	85,69	0,4974	0,5804	141,8	1128	0,7955	NA	NA	1337280,9	1	DDA_Cycle
526	20230108_AST_Neo1_DDA_UHG_HeLa_200ng_2th2p5ms_Cycle_01_20230808143253	19273	525	36902	0,44586	1,5	97202000	1259000000000	67	-17385	DDA_Cycle_01	4778	8698	8698	478,3	252,3	85,66	0	85,66	0,4968	0,58	141,9	1129	0,7953	NA	NA	1620109,5	1	DDA_Cycle
527	20230108_AST_Neo1_DDA_UHG_HeLa_200ng_2th2p5ms_Cycle_01_20230808143253	19341	526	36976	0,4177	1,4	93255000	1074500000	57	-1739	DDA_Cycle_01	4781	8702	8702	478,2	252,2	85,62	0	85,62	0,4962	0,5796	142	1129	0,7952	NA	NA	1366134,1	1	DDA_Cycle
528	20230108_AST_Neo1_DDA_UHG_HeLa_200ng_2th2p5ms_Cycle_01_20230808143253	19399	527	37046	0,44462	1,4	99522000	1160700000	68	-17395	DDA_Cycle_01	4783	8706	8706	478,1	252,2	85,58	0	85,58	0,4957	0,5792	142,1	1,13	0,7951	NA	NA	1421664,4	1	DDA_Cycle
529	20230108_AST_Neo1_DDA_UHG_HeLa_200ng_2th2p5ms_Cycle_01_20230808143253	19468	528	3712	0,42	1,2	99287000	1281100000	63	-1,74	DDA_Cycle_01	4785	8711	8711	478	252,2	85,54	0	85,54	0,4951	0,5788	142,3	1131	0,7949	NA	NA	1375182,6	1	DDA_Cycle
530	20230108_AST_Neo1_DDA_UHG_HeLa_200ng_2th2p5ms_Cycle_01_20230808143253	19532	529	3719	0,45363	1,2	71134000	1080600000	69	-17405	DDA_Cycle_01	4787	8715	8715	477,9	252,1	85,5	0	85,5	0,4945	0,5784	142,4	1132	0,7948	NA	NA	1187425,6	1	DDA_Cycle
531	20230108_AST_Neo1_DDA_UHG_HeLa_200ng_2th2p5ms_Cycle_01_20230808143253	19602	530	37266	0,42831	1,2	58682000	1119800000	65	-17411	DDA_Cycle_01	4,79	8719	8719	477,8	252,1	85,46	0	85,46	0,4939	0,5779	142,5	1132	0,7947	NA	NA	1231938	1	DDA_Cycle
532	20230108_AST_Neo1_DDA_UHG_HeLa_200ng_2th2p5ms_Cycle_01_20230808143253	19668	531	37337	0,45021	1,2	54464000	1069600000	68	-17416	DDA_Cycle_01	4792	8723	8723	477,7	252,1	85,43	0	85,43	0,4934	0,5775	142,6	1133	0,7945	NA	NA	1187745	1	DDA_Cycle
533	20230108_AST_Neo1_DDA_UHG_HeLa_200ng_2th2p5ms_Cycle_01_20230808143253	19737	532	37412	0,45683	1,2	64828000	1121400000	69	-17421	DDA_Cycle_01	4794	8727	8727	477,6	252,1	85,39	0	85,39	0,4928	0,5771	142,8	1134	0,7944	NA	NA	1216380,4	1	DDA_Cycle
534	20230108_AST_Neo1_DDA_UHG_HeLa_200ng_2th2p5ms_Cycle_01_20230808143253	19807	533	37488	0,4184	1,5	75691000	1204600000	55	-17426	DDA_Cycle_01	4796	8732	8732	477,5	252	85,35	0	85,35	0,4922	0,5767	142,9	1135	0,7942	NA	NA	1571121,8	1	DDA_Cycle
535	20230108_AST_Neo1_DDA_UHG_HeLa_200ng_2th2p5ms_Cycle_01_20230808143253	19863	534	37558	0,43948	1,6	72289000	1196000000000	66	-17431	DDA_Cycle_01	4799	8737	8737	477,2	251,9	85,29	0	85,29	0,4918	0,5765	142,9	1135	0,794	NA	NA	1636606,9	1	DDA_Cycle
536	20230108_AST_Neo1_DDA_UHG_HeLa_200ng_2th2p5ms_Cycle_01_20230808143253	19930	535	37631	0,41772	1,6	67682000	1152600000	58	-17436	DDA_Cycle_01	4801	8743	8743	477	251,8	85,23	0	85,23	0,4914	0,5765	143	1135	0,7938	NA	NA	1590041,1	1	DDA_Cycle
537	20230108_AST_Neo1_DDA_UHG_HeLa_200ng_2th2p5ms_Cycle_01_20230808143253	19989	536	37701	0,45539	1,7	73181000	1,2e+09	69	-17441	DDA_Cycle_01	4804	8748	8748	476,7	251,6	85,18	0	85,18	0,491	0,5765	143	1135	0,7935	NA	NA	1656443,5	1	DDA_Cycle
538	20230108_AST_Neo1_DDA_UHG_HeLa_200ng_2th2p5ms_Cycle_01_20230808143253	20059	537	37777	0,42383	1,3	57471000	942510000	64	-17447	DDA_Cycle_01	4806	8754	8754	476,4	251,5	85,11	0	85,11	0,4906	0,5764	143,1	1135	0,7932	NA	NA	1132008,4	1	DDA_Cycle
539	20230108_AST_Neo1_DDA_UHG_HeLa_200ng_2th2p5ms_Cycle_01_20230808143253	20124	538	37847	0,41748	1,6	56074000	1029900000	62	-17452	DDA_Cycle_01	4809	8,76	8,76	476,1	251,4	85,05	0	85,05	0,4902	0,5764	143,1	1135	0,793	NA	NA	1463264,9	1	DDA_Cycle
540	20230108_AST_Neo1_DDA_UHG_HeLa_200ng_2th2p5ms_Cycle_01_20230808143253	20187	539	37917	0,41602	1,6	45452000	997410000	52	-17457	DDA_Cycle_01	4811	8765	8765	475,9	251,2	85	0	85	0,4899	0,5763	143,2	1135	0,7927	NA	NA	1389618	1	DDA_Cycle
541	20230108_AST_Neo1_DDA_UHG_HeLa_200ng_2th2p5ms_Cycle_01_20230808143253	20240	540	37986	0,43608	1,4	35530000	1034000000000	66	-17461	DDA_Cycle_01	4813	8771	8771	475,6	251,1	84,94	0	84,94	0,4895	0,5763	143,2	1135	0,7925	NA	NA	1312717,8	1	DDA_Cycle
542	20230108_AST_Neo1_DDA_UHG_HeLa_200ng_2th2p5ms_Cycle_01_20230808143253	20307	541	38059	0,41841	1,6	26693000	975520000	59	-17467	DDA_Cycle_01	4816	8776	8776	475,3	251	84,88	0	84,88	0,4891	0,5762	143,3	1135	0,7922	NA	NA	1364249,9	1	DDA_Cycle
543	20230108_AST_Neo1_DDA_UHG_HeLa_200ng_2th2p5ms_Cycle_01_20230808143253	20367	542	38129	0,43393	1,5	18937000	886570000	65	-17472	DDA_Cycle_01	4818	8782	8782	475,1	250,8	84,82	0	84,82	0,4887	0,5762	143,3	1135	0,792	NA	NA	1250270,5	1	DDA_Cycle
544	20230108_AST_Neo1_DDA_UHG_HeLa_200ng_2th2p5ms_Cycle_01_20230808143253	20433	543	38201	0,41824	1,4	32059000	1021800000	46	-17477	DDA_Cycle_01	4821	8787	8787	474,8	250,7	84,76	0	84,76	0,4884	0,5761	143,4	1135	0,7917	NA	NA	1278856,9	1	DDA_Cycle
545	20230108_AST_Neo1_DDA_UHG_HeLa_200ng_2th2p5ms_Cycle_01_20230808143253	20480	544	38271	0,41923	1,4	47994000	1102400000	56	-17482	DDA_Cycle_01	4823	8793	8793	474,5	250,6	84,71	0	84,71	0,488	0,5761	143,4	1135	0,7915	NA	NA	1345790,8	1	DDA_Cycle
546	20230108_AST_Neo1_DDA_UHG_HeLa_200ng_2th2p5ms_Cycle_01_20230808143253	20537	545	3834	0,46341	1,4	71365000	1219600000	70	-17486	DDA_Cycle_01	4826	8798	8798	474,2	250,4	84,65	0	84,65	0,4876	0,5761	143,4	1135	0,7912	NA	NA	1477345,4	1	DDA_Cycle
547	20230108_AST_Neo1_DDA_UHG_HeLa_200ng_2th2p5ms_Cycle_01_20230808143253	20608	546	38418	0,45539	1,5	76350000	1155800000	69	-17492	DDA_Cycle_01	4828	8804	8804	474	250,3	84,58	0	84,58	0,4872	0,576	143,5	1135	0,7909	NA	NA	1517827,6	1	DDA_Cycle
548	20230108_AST_Neo1_DDA_UHG_HeLa_200ng_2th2p5ms_Cycle_01_20230808143253	20678	547	38494	0,45583	1,4	84717000	1143700000	71	-17497	DDA_Cycle_01	4831	8,81	8,81	473,7	250,1	84,52	0	84,52	0,4868	0,576	143,5	1135	0,7907	NA	NA	1384775,6	1	DDA_Cycle
549	20230108_AST_Neo1_DDA_UHG_HeLa_200ng_2th2p5ms_Cycle_01_20230808143253	20750	548	3857	0,46271	1,2	96231000	1240900000	70	-17503	DDA_Cycle_01	4833	8816	8816	473,4	250	84,46	0	84,46	0,4864	0,5759	143,6	1135	0,7904	NA	NA	1327114	1	DDA_Cycle
550	20230108_AST_Neo1_DDA_UHG_HeLa_200ng_2th2p5ms_Cycle_01_20230808143253	20821	549	38647	0,44742	1,1	100090000	1361700000	67	-17508	DDA_Cycle_01	4836	8822	8822	473,1	249,8	84,39	0	84,39	0,486	0,5759	143,6	1135	0,7901	NA	NA	1325599,6	1	DDA_Cycle
551	20230108_AST_Neo1_DDA_UHG_HeLa_200ng_2th2p5ms_Cycle_01_20230808143253	20889	550	38721	0,44702	1,2	98242000	1376800000	67	-17513	DDA_Cycle_01	4839	8828	8828	472,8	249,7	84,33	0	84,33	0,4856	0,5758	143,7	1135	0,7898	NA	NA	1420645,5	1	DDA_Cycle
552	20230108_AST_Neo1_DDA_UHG_HeLa_200ng_2th2p5ms_Cycle_01_20230808143253	20957	551	38796	0,48939	1,3	136580000	1503000000000	75	-17519	DDA_Cycle_01	4841	8834	8834	472,5	249,6	84,27	0	84,27	0,4852	0,5758	143,7	1135	0,7896	NA	NA	1613417,8	1	DDA_Cycle
553	20230108_AST_Neo1_DDA_UHG_HeLa_200ng_2th2p5ms_Cycle_01_20230808143253	21033	552	38877	0,43066	1,2	174150000	1424000000000	65	-17524	DDA_Cycle_01	4844	8841	8841	472,2	249,4	84,2	0	84,2	0,4848	0,5757	143,8	1135	0,7893	NA	NA	1439087,5	1	DDA_Cycle
554	20230108_AST_Neo1_DDA_UHG_HeLa_200ng_2th2p5ms_Cycle_01_20230808143253	21099	553	38949	0,4178	1,2	245750000	1730600000	57	-17529	DDA_Cycle_01	4846	8846	8846	471,9	249,3	84,15	0	84,15	0,4844	0,5757	143,8	1135	0,789	NA	NA	1654437,9	1	DDA_Cycle
555	20230108_AST_Neo1_DDA_UHG_HeLa_200ng_2th2p5ms_Cycle_01_20230808143253	21157	554	39019	0,4414	1,1	274470000	1764600000	67	-17534	DDA_Cycle_01	4849	8852	8852	471,7	249,1	84,09	0	84,09	0,484	0,5756	143,9	1135	0,7888	NA	NA	1667163,1	1	DDA_Cycle
556	20230108_AST_Neo1_DDA_UHG_HeLa_200ng_2th2p5ms_Cycle_01_20230808143253	21225	555	39092	0,45633	1,2	265620000	1575200000	69	-1754	DDA_Cycle_01	4851	8858	8858	471,4	249	84,03	0	84,03	0,4836	0,5756	143,9	1135	0,7885	NA	NA	1555784,4	1	DDA_Cycle
557	20230108_AST_Neo1_DDA_UHG_HeLa_200ng_2th2p5ms_Cycle_01_20230808143253	21295	556	39168	0,42983	1,1	294100000	1730700000	66	-17545	DDA_Cycle_01	4854	8864	8864	471,1	248,8	83,96	0	83,96	0,4832	0,5755	144	1135	0,7883	NA	NA	1574009,6	1	DDA_Cycle
558	20230108_AST_Neo1_DDA_UHG_HeLa_200ng_2th2p5ms_Cycle_01_20230808143253	21362	557	3924	0,4179	1,1	279090000	1595300000	57	-1755	DDA_Cycle_01	4856	8869	8869	470,8	248,7	83,91	0	83,91	0,4829	0,5755	144	1135	0,788	NA	NA	1468472,8	1	DDA_Cycle
559	20230108_AST_Neo1_DDA_UHG_HeLa_200ng_2th2p5ms_Cycle_01_20230808143253	21420	558	3931	0,41788	0,95	264410000	1613100000	49	-17555	DDA_Cycle_01	4859	8875	8875	470,5	248,6	83,85	0	83,85	0,4825	0,5754	144,1	1135	0,7878	NA	NA	1364990,4	1	DDA_Cycle
560	20230108_AST_Neo1_DDA_UHG_HeLa_200ng_2th2p5ms_Cycle_01_20230808143253	21470	559	39379	0,41649	0,94	297910000	1865400000	58	-1756	DDA_Cycle_01	4861	8,88	8,88	470,3	248,4	83,79	0	83,79	0,4821	0,5754	144,1	1135	0,7875	NA	NA	1509169,2	1	DDA_Cycle
561	20230108_AST_Neo1_DDA_UHG_HeLa_200ng_2th2p5ms_Cycle_01_20230808143253	21529	560	39449	0,41901	1,2	223070000	1521300000	47	-17565	DDA_Cycle_01	4864	8886	8886	470	248,3	83,73	0	83,73	0,4818	0,5753	144,2	1135	0,7873	NA	NA	1522108,5	1	DDA_Cycle
562	20230108_AST_Neo1_DDA_UHG_HeLa_200ng_2th2p5ms_Cycle_01_20230808143253	21577	561	39519	0,41838	1,1	218490000	1681800000	56	-1757	DDA_Cycle_01	4866	8891	8891	469,7	248,2	83,68	0	83,68	0,4814	0,5753	144,2	1135	0,787	NA	NA	1607443	1	DDA_Cycle
563	20230108_AST_Neo1_DDA_UHG_HeLa_200ng_2th2p5ms_Cycle_01_20230808143253	21634	562	39588	0,41808	1,2	179120000	1593600000	57	-17575	DDA_Cycle_01	4868	8897	8897	469,5	248	83,62	0	83,62	0,481	0,5753	144,3	1135	0,7868	NA	NA	1601551,9	1	DDA_Cycle
564	20230108_AST_Neo1_DDA_UHG_HeLa_200ng_2th2p5ms_Cycle_01_20230808143253	21692	563	39658	0,4285	1,1	135250000	1417300000	65	-1758	DDA_Cycle_01	4871	8902	8902	469,2	247,9	83,56	0	83,56	0,4806	0,5752	144,3	1135	0,7865	NA	NA	1344128,4	1	DDA_Cycle
565	20230108_AST_Neo1_DDA_UHG_HeLa_200ng_2th2p5ms_Cycle_01_20230808143253	21758	564	39729	0,47025	1,2	101420000	1296200000	71	-17585	DDA_Cycle_01	4873	8908	8908	468,9	247,8	83,5	0	83,5	0,4803	0,5752	144,3	1135	0,7863	NA	NA	1384239,4	1	DDA_Cycle
566	20230108_AST_Neo1_DDA_UHG_HeLa_200ng_2th2p5ms_Cycle_01_20230808143253	21830	565	39808	0,43194	1,4	100010000	1321800000	65	-1759	DDA_Cycle_01	4876	8914	8914	468,6	247,6	83,44	0	83,44	0,4799	0,5751	144,4	1135	0,786	NA	NA	1540314,6	1	DDA_Cycle
567	20230108_AST_Neo1_DDA_UHG_HeLa_200ng_2th2p5ms_Cycle_01_20230808143253	21896	566	3988	0,41821	1,4	125660000	1405400000	57	-17595	DDA_Cycle_01	4878	8919	8919	468,4	247,5	83,38	0	83,38	0,4795	0,5751	144,4	1135	0,7857	NA	NA	1610379,5	1	DDA_Cycle
568	20230108_AST_Neo1_DDA_UHG_HeLa_200ng_2th2p5ms_Cycle_01_20230808143253	21954	567	39949	0,41782	1,5	127440000	1388200000	63	-1,76	DDA_Cycle_01	4881	8925	8925	468,1	247,4	83,32	0	83,32	0,4791	0,575	144,5	1135	0,7855	NA	NA	1716197,2	1	DDA_Cycle
569	20230108_AST_Neo1_DDA_UHG_HeLa_200ng_2th2p5ms_Cycle_01_20230808143253	22018	568	40019	0,43596	1,6	111160000	1209500000	66	-17605	DDA_Cycle_01	4883	8,93	8,93	467,8	247,2	83,26	0	83,26	0,4787	0,575	144,5	1135	0,7853	NA	NA	1616333,1	1	DDA_Cycle
570	20230108_AST_Neo1_DDA_UHG_HeLa_200ng_2th2p5ms_Cycle_01_20230808143253	22085	569	40092	0,46466	1,5	122750000	1384900000	71	-1761	DDA_Cycle_01	4886	8936	8936	467,5	247,1	83,2	0	83,2	0,4784	0,5749	144,6	1135	0,785	NA	NA	1728192,6	1	DDA_Cycle
571	20230108_AST_Neo1_DDA_UHG_HeLa_200ng_2th2p5ms_Cycle_01_20230808143253	22157	570	40169	0,46537	1,4	87415000	1156600000	71	-17616	DDA_Cycle_01	4888	8942	8942	467,2	246,9	83,14	0	83,14	0,4779	0,5749	144,6	1135	0,7847	NA	NA	1452656,6	1	DDA_Cycle
572	20230108_AST_Neo1_DDA_UHG_HeLa_200ng_2th2p5ms_Cycle_01_20230808143253	22229	571	40247	0,45276	1,4	68122000	1130400000	69	-17621	DDA_Cycle_01	4891	8948	8948	466,9	246,8	83,07	0	83,07	0,4775	0,5748	144,7	1135	0,7845	NA	NA	1374374,5	1	DDA_Cycle
573	20230108_AST_Neo1_DDA_UHG_HeLa_200ng_2th2p5ms_Cycle_01_20230808143253	22299	572	40322	0,45259	1,5	54576000	1225900000	68	-17626	DDA_Cycle_01	4894	8954	8954	466,7	246,6	83,01	0	83,01	0,4771	0,5748	144,7	1135	0,7842	NA	NA	1557141,6	1	DDA_Cycle
574	20230108_AST_Neo1_DDA_UHG_HeLa_200ng_2th2p5ms_Cycle_01_20230808143253	22368	573	40398	0,41834	1,5	40349000	1250200000	54	-17632	DDA_Cycle_01	4896	8,96	8,96	466,4	246,5	82,95	0	82,95	0,4767	0,5747	144,8	1135	0,7839	NA	NA	1567002,6	1	DDA_Cycle
575	20230108_AST_Neo1_DDA_UHG_HeLa_200ng_2th2p5ms_Cycle_01_20230808143253	22423	574	40467	0,41814	1,4	36720000	1295600000	61	-17637	DDA_Cycle_01	4899	8966	8966	466,1	246,4	82,89	0	82,89	0,4764	0,5747	144,8	1135	0,7837	NA	NA	1545367,1	1	DDA_Cycle
576	20230108_AST_Neo1_DDA_UHG_HeLa_200ng_2th2p5ms_Cycle_01_20230808143253	22485	575	40537	0,41808	1,2	34041000	1190600000	63	-17642	DDA_Cycle_01	4901	8971	8971	465,8	246,2	82,82	0	82,82	0,4759	0,5746	144,9	1137	0,7851	NA	NA	1320813,1	1	DDA_Cycle
577	20230108_AST_Neo1_DDA_UHG_HeLa_200ng_2th2p5ms_Cycle_01_20230808143253	22549	576	40607	0,46878	1,2	36890000	1170600000	70	-17647	DDA_Cycle_01	4903	8976	8976	465,5	246,1	82,74	0	82,74	0,4753	0,5745	144,9	1142	0,7879	NA	NA	1254362,9	1	DDA_Cycle
578	20230108_AST_Neo1_DDA_UHG_HeLa_200ng_2th2p5ms_Cycle_01_20230808143253	22620	577	40685	0,41814	1,1	50333000	1654900000	57	-17652	DDA_Cycle_01	4905	8982	8982	465,1	245,9	82,65	0	82,65	0,4747	0,5744	144,9	1147	0,7911	NA	NA	1574380,8	1	DDA_Cycle
579	20230108_AST_Neo1_DDA_UHG_HeLa_200ng_2th2p5ms_Cycle_01_20230808143253	22678	578	40755	0,41797	1,1	45680000	1269200000	59	-17657	DDA_Cycle_01	4907	8987	8987	464,8	245,8	82,57	0	82,57	0,4742	0,5743	145	1151	0,7939	NA	NA	1296143,8	1	DDA_Cycle
580	20230108_AST_Neo1_DDA_UHG_HeLa_200ng_2th2p5ms_Cycle_01_20230808143253	22738	579	40824	0,41665	1,1	67874000	1535600000	46	-17662	DDA_Cycle_01	4909	8992	8992	464,5	245,7	82,49	0	82,49	0,4736	0,5742	145	1156	0,7968	NA	NA	1495175,2	1	DDA_Cycle
581	20230108_AST_Neo1_DDA_UHG_HeLa_200ng_2th2p5ms_Cycle_01_20230808143253	22785	580	40894	0,41339	1,2	64188000	1300400000	57	-17667	DDA_Cycle_01	4911	8997	8997	464,1	245,5	82,4	0	82,4	0,4731	0,5741	145,1	1,16	0,7996	NA	NA	1367044,6	1	DDA_Cycle
582	20230108_AST_Neo1_DDA_UHG_HeLa_200ng_2th2p5ms_Cycle_01_20230808143253	22843	581	40963	0,47341	1,3	67446000	1347400000	72	-17672	DDA_Cycle_01	4913	9003	9003	463,8	245,4	82,32	0	82,32	0,4725	0,574	145,1	1164	0,8024	NA	NA	1477981,1	1	DDA_Cycle
583	20230108_AST_Neo1_DDA_UHG_HeLa_200ng_2th2p5ms_Cycle_01_20230808143253	22916	582	41041	0,42815	1,4	73403000	1475500000	64	-17677	DDA_Cycle_01	4916	9008	9008	463,4	245,3	82,23	0	82,23	0,4719	0,5739	145,1	1169	0,8056	NA	NA	1672690,4	1	DDA_Cycle
584	20230108_AST_Neo1_DDA_UHG_HeLa_200ng_2th2p5ms_Cycle_01_20230808143253	22981	583	41113	0,42131	1,2	58688000	1227000000000	63	-17682	DDA_Cycle_01	4918	9014	9014	463,1	245,1	82,15	0	82,15	0,4713	0,5737	145,2	1174	0,8085	NA	NA	1368366,5	1	DDA_Cycle
585	20230108_AST_Neo1_DDA_UHG_HeLa_200ng_2th2p5ms_Cycle_01_20230808143253	23045	584	41183	0,44681	1,3	56960000	1397200000	68	-17687	DDA_Cycle_01	4,92	9019	9019	462,8	245	82,07	0	82,07	0,4708	0,5736	145,2	1178	0,8114	NA	NA	1522449,4	1	DDA_Cycle
586	20230108_AST_Neo1_DDA_UHG_HeLa_200ng_2th2p5ms_Cycle_01_20230808143253	23114	585	41258	0,41925	1,4	41336000	1154200000	62	-17693	DDA_Cycle_01	4922	9024	9024	462,4	244,8	81,98	0	81,98	0,4702	0,5735	145,3	1183	0,8144	NA	NA	1403899,4	1	DDA_Cycle
587	20230108_AST_Neo1_DDA_UHG_HeLa_200ng_2th2p5ms_Cycle_01_20230808143253	23177	586	41327	0,4182	1,4	31580000	1089300000	61	-17697	DDA_Cycle_01	4924	9,03	9,03	462,1	244,7	81,9	0	81,9	0,4696	0,5734	145,3	1187	0,8172	NA	NA	1335439	1	DDA_Cycle
588	20230108_AST_Neo1_DDA_UHG_HeLa_200ng_2th2p5ms_Cycle_01_20230808143253	23239	587	41397	0,42509	1,4	26762000	1175300000	64	-17702	DDA_Cycle_01	4926	9035	9035	461,8	244,6	81,82	0	81,82	0,4691	0,5733	145,3	1192	0,8201	NA	NA	1442804,5	1	DDA_Cycle
589	20230108_AST_Neo1_DDA_UHG_HeLa_200ng_2th2p5ms_Cycle_01_20230808143253	23304	588	41468	0,41825	1,4	19326000	1177800000	62	-17707	DDA_Cycle_01	4928	9,04	9,04	461,4	244,4	81,73	0	81,73	0,4685	0,5732	145,4	1196	0,8229	NA	NA	1411696	1	DDA_Cycle
590	20230108_AST_Neo1_DDA_UHG_HeLa_200ng_2th2p5ms_Cycle_01_20230808143253	23367	589	41538	0,41831	1,3	19802000	966210000	54	-17712	DDA_Cycle_01	4,93	9045	9045	461,1	244,3	81,65	0	81,65	0,468	0,5731	145,4	1201	0,8257	NA	NA	1192770,4	1	DDA_Cycle
591	20230108_AST_Neo1_DDA_UHG_HeLa_200ng_2th2p5ms_Cycle_01_20230808143253	23422	590	41607	0,41837	1,4	25140000	1066300000	56	-17717	DDA_Cycle_01	4932	9,05	9,05	460,8	244,2	81,57	0	81,57	0,4674	0,573	145,5	1205	0,8286	NA	NA	1372225,9	1	DDA_Cycle
592	20230108_AST_Neo1_DDA_UHG_HeLa_200ng_2th2p5ms_Cycle_01_20230808143253	23479	591	41677	0,41731	1,4	29543000	1115600000	55	-17722	DDA_Cycle_01	4934	9056	9056	460,4	244	81,49	0	81,49	0,4668	0,5729	145,5	1,21	0,8314	NA	NA	1418957,2	1	DDA_Cycle
593	20230108_AST_Neo1_DDA_UHG_HeLa_200ng_2th2p5ms_Cycle_01_20230808143253	23535	592	41747	0,41591	1,4	29444000	1076400000	58	-17727	DDA_Cycle_01	4936	9061	9061	460,1	243,9	81,41	0	81,41	0,4663	0,5728	145,5	1214	0,8342	NA	NA	1378094	1	DDA_Cycle
594	20230108_AST_Neo1_DDA_UHG_HeLa_200ng_2th2p5ms_Cycle_01_20230808143253	23594	593	41816	0,42807	1,6	30025000	1039800000	65	-17732	DDA_Cycle_01	4938	9066	9066	459,8	243,7	81,33	0	81,33	0,4657	0,5727	145,6	1218	0,837	NA	NA	1428001	1	DDA_Cycle
595	20230108_AST_Neo1_DDA_UHG_HeLa_200ng_2th2p5ms_Cycle_01_20230808143253	23660	594	41887	0,42297	1,5	37021000	1234600000	63	-17737	DDA_Cycle_01	4941	9071	9071	459,5	243,6	81,24	0	81,24	0,4652	0,5726	145,6	1223	0,8399	NA	NA	1548190	1	DDA_Cycle
596	20230108_AST_Neo1_DDA_UHG_HeLa_200ng_2th2p5ms_Cycle_01_20230808143253	23724	595	41958	0,41808	1,3	30141000	964160000	62	-17742	DDA_Cycle_01	4943	9076	9076	459,1	243,5	81,16	0	81,16	0,4646	0,5725	145,7	1227	0,8427	NA	NA	1157001,2	1	DDA_Cycle
597	20230108_AST_Neo1_DDA_UHG_HeLa_200ng_2th2p5ms_Cycle_01_20230808143253	23787	596	42027	0,41845	1,6	31981000	1002300000	61	-17747	DDA_Cycle_01	4945	9081	9081	458,8	243,3	81,08	0	81,08	0,4641	0,5724	145,7	1232	0,8455	NA	NA	1407781,2	1	DDA_Cycle
598	20230108_AST_Neo1_DDA_UHG_HeLa_200ng_2th2p5ms_Cycle_01_20230808143253	23849	597	42097	0,49078	1,6	32078000	1077400000	74	-17752	DDA_Cycle_01	4947	9087	9087	458,5	243,2	81	0	81	0,4635	0,5723	145,7	1236	0,8484	NA	NA	1467703,2	1	DDA_Cycle
599	20230108_AST_Neo1_DDA_UHG_HeLa_200ng_2th2p5ms_Cycle_01_20230808143253	23924	598	42179	0,41834	1,4	29514000	1100600000	62	-17758	DDA_Cycle_01	4949	9093	9093	458,1	243	80,9	0	80,9	0,4629	0,5721	145,8	1242	0,8517	NA	NA	1393603,8	1	DDA_Cycle
600	20230108_AST_Neo1_DDA_UHG_HeLa_200ng_2th2p5ms_Cycle_01_20230808143253	23987	599	42249	0,49315	1,5	35818000	1,04e+09	75	-17763	DDA_Cycle_01	4951	9098	9098	457,8	242,9	80,82	0	80,82	0,4623	0,572	145,8	1246	0,8545	NA	NA	1356163,5	1	DDA_Cycle
601	20230108_AST_Neo1_DDA_UHG_HeLa_200ng_2th2p5ms_Cycle_01_20230808143253	24063	600	42331	0,42472	1,6	55707000	1076900000	64	-17768	DDA_Cycle_01	4954	9104	9104	457,4	242,7	80,72	0	80,72	0,4617	0,5719	145,9	1251	0,8578	NA	NA	1507440,9	1	DDA_Cycle
602	20230108_AST_Neo1_DDA_UHG_HeLa_200ng_2th2p5ms_Cycle_01_20230808143253	24128	601	42402	0,49899	1,4	75445000	1043200000	76	-17773	DDA_Cycle_01	4956	9109	9109	457	242,6	80,64	0	80,64	0,4611	0,5718	145,9	1256	0,8606	NA	NA	1325173,2	1	DDA_Cycle
603	20230108_AST_Neo1_DDA_UHG_HeLa_200ng_2th2p5ms_Cycle_01_20230808143253	24205	602	42485	0,49636	1,6	126300000	1291200000	76	-17779	DDA_Cycle_01	4958	9115	9115	456,7	242,4	80,54	0	80,54	0,4604	0,5717	145,9	1261	0,864	NA	NA	1685395,1	1	DDA_Cycle
604	20230108_AST_Neo1_DDA_UHG_HeLa_200ng_2th2p5ms_Cycle_01_20230808143253	24282	603	42568	0,41817	1,3	154380000	1315300000	64	-17785	DDA_Cycle_01	4961	9122	9122	456,3	242,3	80,45	0	80,45	0,4598	0,5715	146	1266	0,8673	NA	NA	1460870,8	1	DDA_Cycle
605	20230108_AST_Neo1_DDA_UHG_HeLa_200ng_2th2p5ms_Cycle_01_20230808143253	24347	604	42637	0,46088	1,5	169910000	1371500000	70	-1779	DDA_Cycle_01	4963	9127	9127	455,9	242,1	80,37	0	80,37	0,4592	0,5714	146	1271	0,8701	NA	NA	1684437,8	1	DDA_Cycle
606	20230108_AST_Neo1_DDA_UHG_HeLa_200ng_2th2p5ms_Cycle_01_20230808143253	24418	605	42714	0,42592	1,4	172450000	1370800000	64	-17795	DDA_Cycle_01	4965	9132	9132	455,6	242	80,28	0	80,28	0,4586	0,5713	146,1	1275	0,8732	NA	NA	1643998,2	1	DDA_Cycle
607	20230108_AST_Neo1_DDA_UHG_HeLa_200ng_2th2p5ms_Cycle_01_20230808143253	24483	606	42785	0,50809	1,6	169970000	1376600000	77	-1,78	DDA_Cycle_01	4967	9138	9138	455,2	241,9	80,19	0	80,19	0,4581	0,5712	146,1	1,28	0,876	NA	NA	1745711,1	1	DDA_Cycle
608	20230108_AST_Neo1_DDA_UHG_HeLa_200ng_2th2p5ms_Cycle_01_20230808143253	24561	607	4287	0,44583	1,3	152140000	1370700000	67	-17806	DDA_Cycle_01	4,97	9144	9144	454,8	241,7	80,09	0	80,09	0,4574	0,5711	146,2	1285	0,8794	NA	NA	1552583,9	1	DDA_Cycle
609	20230108_AST_Neo1_DDA_UHG_HeLa_200ng_2th2p5ms_Cycle_01_20230808143253	24629	608	42944	0,4182	1,3	109230000	1176200000	51	-17812	DDA_Cycle_01	4972	9149	9149	454,5	241,6	80,01	0	80,01	0,4568	0,5709	146,2	1,29	0,8824	NA	NA	1399124,2	1	DDA_Cycle
610	20230108_AST_Neo1_DDA_UHG_HeLa_200ng_2th2p5ms_Cycle_01_20230808143253	24681	609	43014	0,41914	1,3	92154000	1213100000	55	-17817	DDA_Cycle_01	4974	9155	9155	454,2	241,4	79,93	0	79,93	0,4562	0,5708	146,2	1295	0,8852	NA	NA	1400984,8	1	DDA_Cycle
611	20230108_AST_Neo1_DDA_UHG_HeLa_200ng_2th2p5ms_Cycle_01_20230808143253	24737	610	43084	0,42747	1,1	73409000	1234100000	64	-17821	DDA_Cycle_01	4976	9,16	9,16	453,8	241,3	79,84	0	79,84	0,4557	0,5707	146,3	1299	0,888	NA	NA	1280745,4	1	DDA_Cycle
612	20230108_AST_Neo1_DDA_UHG_HeLa_200ng_2th2p5ms_Cycle_01_20230808143253	24802	611	43155	0,41831	1,5	54108000	1199200000	56	-17827	DDA_Cycle_01	4978	9165	9165	453,5	241,1	79,76	0	79,76	0,4551	0,5706	146,3	1303	0,8908	NA	NA	1513208,6	1	DDA_Cycle
613	20230108_AST_Neo1_DDA_UHG_HeLa_200ng_2th2p5ms_Cycle_01_20230808143253	24859	612	43225	0,43058	1,7	42732000	1288400000	65	-17831	DDA_Cycle_01	4,98	9,17	9,17	453,2	241	79,68	0	79,68	0,4546	0,5705	146,4	1308	0,8936	NA	NA	1772622,8	1	DDA_Cycle
614	20230108_AST_Neo1_DDA_UHG_HeLa_200ng_2th2p5ms_Cycle_01_20230808143253	24925	613	43296	0,41874	1,7	39760000	1350200000	46	-17837	DDA_Cycle_01	4982	9176	9176	452,8	240,9	79,6	0	79,6	0,454	0,5704	146,4	1312	0,8965	NA	NA	1809748,6	1	DDA_Cycle
615	20230108_AST_Neo1_DDA_UHG_HeLa_200ng_2th2p5ms_Cycle_01_20230808143253	24972	614	43366	0,41782	1,5	28332000	1083800000	56	-17841	DDA_Cycle_01	4984	9181	9181	452,5	240,7	79,51	0	79,51	0,4534	0,5703	146,4	1317	0,8993	NA	NA	1439618,4	1	DDA_Cycle
616	20230108_AST_Neo1_DDA_UHG_HeLa_200ng_2th2p5ms_Cycle_01_20230808143253	25029	615	43436	0,44944	1,4	35535000	1202100000	68	-17846	DDA_Cycle_01	4986	9186	9186	452,2	240,6	79,43	0	79,43	0,4529	0,5702	146,5	1321	0,902	NA	NA	1456796,9	1	DDA_Cycle
617	20230108_AST_Neo1_DDA_UHG_HeLa_200ng_2th2p5ms_Cycle_01_20230808143253	25098	616	43511	0,49956	1,4	42046000	1152200000	76	-17852	DDA_Cycle_01	4988	9191	9191	451,8	240,4	79,35	0	79,35	0,4524	0,5701	146,5	1325	0,9045	NA	NA	1399798,5	1	DDA_Cycle
618	20230108_AST_Neo1_DDA_UHG_HeLa_200ng_2th2p5ms_Cycle_01_20230808143253	25175	617	43594	0,41811	1,2	61766000	1160900000	59	-17858	DDA_Cycle_01	4,99	9,19	9,19	451,6	240,3	79,3	0	79,3	0,4521	0,5702	146,6	1324	0,9034	NA	NA	1294141,4	1	DDA_Cycle
619	20230108_AST_Neo1_DDA_UHG_HeLa_200ng_2th2p5ms_Cycle_01_20230808143253	25235	618	43664	0,4182	1,2	104020000	1228400000	58	-17862	DDA_Cycle_01	4992	9,19	9,19	451,3	240,1	79,26	0	79,26	0,4519	0,5702	146,6	1323	0,9026	NA	NA	1323678,9	1	DDA_Cycle
620	20230108_AST_Neo1_DDA_UHG_HeLa_200ng_2th2p5ms_Cycle_01_20230808143253	25294	619	43733	0,4553	1,4	218420000	1797900000	68	-17867	DDA_Cycle_01	4993	9189	9189	451,1	240	79,22	0	79,22	0,4518	0,5703	146,7	1322	0,9017	NA	NA	1954852	1	DDA_Cycle
621	20230108_AST_Neo1_DDA_UHG_HeLa_200ng_2th2p5ms_Cycle_01_20230808143253	25363	620	43809	0,45198	1,3	290920000	1777700000	69	-17873	DDA_Cycle_01	4995	9189	9189	450,8	239,8	79,17	0	79,17	0,4516	0,5704	146,7	1321	0,9007	NA	NA	1810911,9	1	DDA_Cycle
622	20230108_AST_Neo1_DDA_UHG_HeLa_200ng_2th2p5ms_Cycle_01_20230808143253	25433	621	43885	0,42498	1,3	351960000	1757400000	64	-17878	DDA_Cycle_01	4997	9189	9189	450,6	239,7	79,13	0	79,13	0,4514	0,5704	146,7	1,32	0,8998	NA	NA	1767140,4	1	DDA_Cycle
623	20230108_AST_Neo1_DDA_UHG_HeLa_200ng_2th2p5ms_Cycle_01_20230808143253	25498	622	43955	0,46849	1,3	408230000	1882500000	71	-17883	DDA_Cycle_01	4998	9188	9188	450,3	239,5	79,08	0	79,08	0,4512	0,5705	146,8	1319	0,8989	NA	NA	1904768,6	1	DDA_Cycle
624	20230108_AST_Neo1_DDA_UHG_HeLa_200ng_2th2p5ms_Cycle_01_20230808143253	25570	623	44033	0,41656	0,96	411600000	1727200000	62	-17889	DDA_Cycle_01	5	9188	9188	450,1	239,4	79,04	0	79,04	0,451	0,5706	146,8	1318	0,8979	NA	NA	1447315,2	1	DDA_Cycle
625	20230108_AST_Neo1_DDA_UHG_HeLa_200ng_2th2p5ms_Cycle_01_20230808143253	25633	624	44103	0,42011	1,2	429560000	1887500000	64	-17893	DDA_Cycle_01	5002	9187	9187	449,8	239,2	78,99	0	78,99	0,4508	0,5707	146,9	1317	0,897	NA	NA	1761018	1	DDA_Cycle
626	20230108_AST_Neo1_DDA_UHG_HeLa_200ng_2th2p5ms_Cycle_01_20230808143253	25698	625	44173	0,4192	1,1	347890000	1586000000000	64	-17898	DDA_Cycle_01	5003	9187	9187	449,6	239,1	78,95	0	78,95	0,4506	0,5707	146,9	1316	0,8962	NA	NA	1543655,9	1	DDA_Cycle
627	20230108_AST_Neo1_DDA_UHG_HeLa_200ng_2th2p5ms_Cycle_01_20230808143253	25763	626	44243	0,41619	1,1	304070000	1525400000	63	-17903	DDA_Cycle_01	5005	9187	9187	449,4	238,9	78,91	0	78,91	0,4504	0,5708	146,9	1316	0,8953	NA	NA	1501166,9	1	DDA_Cycle
628	20230108_AST_Neo1_DDA_UHG_HeLa_200ng_2th2p5ms_Cycle_01_20230808143253	25827	627	44312	0,41645	1,1	270030000	1481800000	51	-17908	DDA_Cycle_01	5006	9186	9186	449,1	238,8	78,87	0	78,87	0,4502	0,5709	147	1315	0,8944	NA	NA	1394523,4	1	DDA_Cycle
629	20230108_AST_Neo1_DDA_UHG_HeLa_200ng_2th2p5ms_Cycle_01_20230808143253	25879	628	44382	0,41694	1,1	215380000	1445000000000	48	-17913	DDA_Cycle_01	5008	9186	9186	448,9	238,6	78,83	0	78,83	0,45	0,5709	147	1314	0,8936	NA	NA	1389021,5	1	DDA_Cycle
630	20230108_AST_Neo1_DDA_UHG_HeLa_200ng_2th2p5ms_Cycle_01_20230808143253	25928	629	44451	0,41911	1,1	173400000	1378800000	58	-17918	DDA_Cycle_01	5,01	9185	9185	448,7	238,5	78,78	0	78,78	0,4499	0,571	147,1	1313	0,8927	NA	NA	1386790,4	1	DDA_Cycle
631	20230108_AST_Neo1_DDA_UHG_HeLa_200ng_2th2p5ms_Cycle_01_20230808143253	25987	630	44521	0,43073	1,2	151000000	1498100000	65	-17923	DDA_Cycle_01	5011	9185	9185	448,4	238,3	78,74	0	78,74	0,4497	0,5711	147,1	1312	0,8918	NA	NA	1532563,6	1	DDA_Cycle
632	20230108_AST_Neo1_DDA_UHG_HeLa_200ng_2th2p5ms_Cycle_01_20230808143253	26053	631	44593	0,42953	1,2	103590000	1299600000	67	-17928	DDA_Cycle_01	5013	9185	9185	448,2	238,2	78,7	0	78,7	0,4495	0,5712	147,1	1311	0,8909	NA	NA	1405728,9	1	DDA_Cycle
633	20230108_AST_Neo1_DDA_UHG_HeLa_200ng_2th2p5ms_Cycle_01_20230808143253	26121	632	44664	0,44088	1,5	67185000	1090200000	67	-17933	DDA_Cycle_01	5014	9184	9184	447,9	238,1	78,65	0	78,65	0,4493	0,5712	147,2	1,31	0,89	NA	NA	1465905,5	1	DDA_Cycle
634	20230108_AST_Neo1_DDA_UHG_HeLa_200ng_2th2p5ms_Cycle_01_20230808143253	26189	633	44738	0,42907	1,4	54485000	1194100000	66	-17938	DDA_Cycle_01	5016	9184	9184	447,7	237,9	78,61	0	78,61	0,4491	0,5713	147,2	1309	0,8891	NA	NA	1448726,6	1	DDA_Cycle
635	20230108_AST_Neo1_DDA_UHG_HeLa_200ng_2th2p5ms_Cycle_01_20230808143253	26256	634	44809	0,50663	1,4	41371000	1201000000000	77	-17943	DDA_Cycle_01	5018	9183	9183	447,4	237,7	78,57	0	78,57	0,4489	0,5714	147,3	1308	0,8882	NA	NA	1446346,4	1	DDA_Cycle
636	20230108_AST_Neo1_DDA_UHG_HeLa_200ng_2th2p5ms_Cycle_01_20230808143253	26334	635	44894	0,43782	1,4	38013000	1149800000	67	-17949	DDA_Cycle_01	5019	9183	9183	447,2	237,6	78,52	0	78,52	0,4487	0,5715	147,3	1307	0,8872	NA	NA	1394456,5	1	DDA_Cycle
637	20230108_AST_Neo1_DDA_UHG_HeLa_200ng_2th2p5ms_Cycle_01_20230808143253	26402	636	44967	0,41923	1,4	35358000	900940000	60	-17954	DDA_Cycle_01	5021	9183	9183	446,9	237,4	78,47	0	78,47	0,4485	0,5715	147,4	1306	0,8863	NA	NA	1172783,2	1	DDA_Cycle
638	20230108_AST_Neo1_DDA_UHG_HeLa_200ng_2th2p5ms_Cycle_01_20230808143253	26463	637	45037	0,42747	1,7	52234000	1233400000	65	-17959	DDA_Cycle_01	5023	9182	9182	446,7	237,3	78,43	0	78,43	0,4483	0,5716	147,4	1305	0,8854	NA	NA	1702366,1	1	DDA_Cycle
639	20230108_AST_Neo1_DDA_UHG_HeLa_200ng_2th2p5ms_Cycle_01_20230808143253	26529	638	45108	0,41697	1,5	46256000	1057000000000	57	-17964	DDA_Cycle_01	5024	9182	9182	446,4	237,1	78,39	0	78,39	0,4481	0,5717	147,4	1304	0,8845	NA	NA	1391043,5	1	DDA_Cycle
640	20230108_AST_Neo1_DDA_UHG_HeLa_200ng_2th2p5ms_Cycle_01_20230808143253	26587	639	45177	0,41588	1,4	45235000	1076000000000	59	-17969	DDA_Cycle_01	5026	9181	9181	446,2	237	78,35	0	78,35	0,4479	0,5718	147,5	1303	0,8836	NA	NA	1352232,6	1	DDA_Cycle
641	20230108_AST_Neo1_DDA_UHG_HeLa_200ng_2th2p5ms_Cycle_01_20230808143253	26647	640	45247	0,41665	1,4	37981000	1010700000	56	-17974	DDA_Cycle_01	5027	9181	9181	446	236,8	78,3	0	78,3	0,4478	0,5718	147,5	1302	0,8828	NA	NA	1281370,8	1	DDA_Cycle
642	20230108_AST_Neo1_DDA_UHG_HeLa_200ng_2th2p5ms_Cycle_01_20230808143253	26704	641	45316	0,4325	1,5	40305000	1182600000	66	-17979	DDA_Cycle_01	5029	9181	9181	445,7	236,7	78,26	0	78,26	0,4476	0,5719	147,6	1301	0,8819	NA	NA	1495633,6	1	DDA_Cycle
643	20230108_AST_Neo1_DDA_UHG_HeLa_200ng_2th2p5ms_Cycle_01_20230808143253	26771	642	45388	0,41828	1,4	37194000	1141100000	54	-17984	DDA_Cycle_01	5031	9,18	9,18	445,5	236,5	78,22	0	78,22	0,4474	0,572	147,6	1,3	0,881	NA	NA	1425537	1	DDA_Cycle
644	20230108_AST_Neo1_DDA_UHG_HeLa_200ng_2th2p5ms_Cycle_01_20230808143253	26826	643	45458	0,41831	1,4	33609000	1076100000	55	-17989	DDA_Cycle_01	5032	9,18	9,18	445,2	236,4	78,18	0	78,18	0,4472	0,572	147,6	1299	0,8802	NA	NA	1386154,1	1	DDA_Cycle
645	20230108_AST_Neo1_DDA_UHG_HeLa_200ng_2th2p5ms_Cycle_01_20230808143253	26882	644	45528	0,44735	1,4	35515000	1175100000	67	-17994	DDA_Cycle_01	5034	9179	9179	445	236,3	78,13	0	78,13	0,447	0,5721	147,7	1299	0,8793	NA	NA	1462843,6	1	DDA_Cycle
646	20230108_AST_Neo1_DDA_UHG_HeLa_200ng_2th2p5ms_Cycle_01_20230808143253	26950	645	45602	0,42709	1,4	32702000	1310600000	64	-17999	DDA_Cycle_01	5035	9179	9179	444,8	236,1	78,09	0	78,09	0,4468	0,5722	147,7	1298	0,8784	NA	NA	1541705,4	1	DDA_Cycle
647	20230108_AST_Neo1_DDA_UHG_HeLa_200ng_2th2p5ms_Cycle_01_20230808143253	27015	646	45673	0,41817	1,3	24993000	1064400000	56	-18004	DDA_Cycle_01	5037	9179	9179	444,5	236	78,05	0	78,05	0,4466	0,5723	147,8	1297	0,8775	NA	NA	1284219,2	1	DDA_Cycle
648	20230108_AST_Neo1_DDA_UHG_HeLa_200ng_2th2p5ms_Cycle_01_20230808143253	27072	647	45743	0,41822	1,3	22453000	1158800000	63	-18009	DDA_Cycle_01	5039	9178	9178	444,3	235,8	78	0	78	0,4464	0,5723	147,8	1296	0,8766	NA	NA	1339769	1	DDA_Cycle
649	20230108_AST_Neo1_DDA_UHG_HeLa_200ng_2th2p5ms_Cycle_01_20230808143253	27136	648	45813	0,44901	1,3	19174000	995570000	68	-18011	DDA_Cycle_01	5,04	9178	9178	444	235,7	77,96	0	77,96	0,4463	0,5724	147,8	1295	0,8758	NA	NA	1227286,9	1	DDA_Cycle
650	20230108_AST_Neo1_DDA_UHG_HeLa_200ng_2th2p5ms_Cycle_01_20230808143253	27205	649	45888	0,49416	1,3	18775000	954840000	75	-18012	DDA_Cycle_01	5042	9177	9177	443,8	235,5	77,92	0	77,92	0,4461	0,5725	147,9	1294	0,8748	NA	NA	1156811,6	1	DDA_Cycle
651	20230108_AST_Neo1_DDA_UHG_HeLa_200ng_2th2p5ms_Cycle_01_20230808143253	27281	650	4597	0,44277	1,4	19414000	994130000	67	-18013	DDA_Cycle_01	5044	9177	9177	443,5	235,3	77,87	0	77,87	0,4458	0,5726	147,9	1293	0,8738	NA	NA	1311577,4	1	DDA_Cycle
652	20230108_AST_Neo1_DDA_UHG_HeLa_200ng_2th2p5ms_Cycle_01_20230808143253	27349	651	46044	0,46211	1,6	18593000	970760000	70	-18014	DDA_Cycle_01	5045	9177	9177	443,3	235,2	77,82	0	77,82	0,4457	0,5726	148	1292	0,8729	NA	NA	1385480	1	DDA_Cycle
653	20230108_AST_Neo1_DDA_UHG_HeLa_200ng_2th2p5ms_Cycle_01_20230808143253	27420	652	46121	0,48019	1,5	19176000	1027100000	72	-18015	DDA_Cycle_01	5047	9176	9176	443	235	77,78	0	77,78	0,4454	0,5727	148	1291	0,872	NA	NA	1354366,9	1	DDA_Cycle
654	20230108_AST_Neo1_DDA_UHG_HeLa_200ng_2th2p5ms_Cycle_01_20230808143253	27493	653	46201	0,45791	1,5	29542000	1227800000	70	-18016	DDA_Cycle_01	5049	9176	9176	442,7	234,9	77,73	0	77,73	0,4452	0,5728	148,1	1,29	0,871	NA	NA	1583253	1	DDA_Cycle
655	20230108_AST_Neo1_DDA_UHG_HeLa_200ng_2th2p5ms_Cycle_01_20230808143253	27564	654	46277	0,41825	1,4	28970000	1115300000	59	-18017	DDA_Cycle_01	5,05	9175	9175	442,5	234,7	77,68	0	77,68	0,445	0,5729	148,1	1289	0,87	NA	NA	1381345,5	1	DDA_Cycle
656	20230108_AST_Neo1_DDA_UHG_HeLa_200ng_2th2p5ms_Cycle_01_20230808143253	27624	655	46347	0,41774	1,6	27080000	1011400000	59	-18018	DDA_Cycle_01	5052	9175	9175	442,2	234,6	77,64	0	77,64	0,4448	0,573	148,2	1288	0,8692	NA	NA	1401038	1	DDA_Cycle
657	20230108_AST_Neo1_DDA_UHG_HeLa_200ng_2th2p5ms_Cycle_01_20230808143253	27684	656	46416	0,46005	1,5	34063000	1210200000	69	-18018	DDA_Cycle_01	5054	9175	9175	442	234,4	77,6	0	77,6	0,4447	0,573	148,2	1287	0,8683	NA	NA	1581236,2	1	DDA_Cycle
658	20230108_AST_Neo1_DDA_UHG_HeLa_200ng_2th2p5ms_Cycle_01_20230808143253	27754	657	46493	0,49433	1,7	33105000	1100600000	75	-18019	DDA_Cycle_01	5055	9174	9174	441,7	234,3	77,55	0	77,55	0,4445	0,5731	148,2	1286	0,8674	NA	NA	1572155,5	1	DDA_Cycle
659	20230108_AST_Neo1_DDA_UHG_HeLa_200ng_2th2p5ms_Cycle_01_20230808143253	27830	658	46575	0,48263	1,5	37480000	1089500000	73	-1802	DDA_Cycle_01	5058	9178	9178	441,5	234,1	77,51	0	77,51	0,4434	0,5721	148,3	1284	0,8658	NA	NA	1415333,5	1	DDA_Cycle
660	20230108_AST_Neo1_DDA_UHG_HeLa_200ng_2th2p5ms_Cycle_01_20230808143253	27904	659	46656	0,42652	1,5	42530000	1179700000	65	-18021	DDA_Cycle_01	5,06	9182	9182	441,2	233,9	77,46	0	77,46	0,4424	0,5711	148,3	1282	0,8643	NA	NA	1516858,6	1	DDA_Cycle
661	20230108_AST_Neo1_DDA_UHG_HeLa_200ng_2th2p5ms_Cycle_01_20230808143253	27970	660	46727	0,49576	1,4	41412000	1114900000	75	-18022	DDA_Cycle_01	5062	9186	9186	441	233,8	77,42	0	77,42	0,4414	0,5702	148,3	1,28	0,8629	NA	NA	1399252,2	1	DDA_Cycle
662	20230108_AST_Neo1_DDA_UHG_HeLa_200ng_2th2p5ms_Cycle_01_20230808143253	28046	661	4681	0,49968	1,4	39092000	1230900000	76	-18023	DDA_Cycle_01	5064	9,19	9,19	440,7	233,6	77,37	0	77,37	0,4403	0,5691	148,3	1278	0,8613	NA	NA	1510179,2	1	DDA_Cycle
663	20230108_AST_Neo1_DDA_UHG_HeLa_200ng_2th2p5ms_Cycle_01_20230808143253	28123	662	46893	0,41579	1,6	34897000	1173400000	54	-18024	DDA_Cycle_01	5067	9195	9195	440,4	233,5	77,33	0	77,33	0,4392	0,568	148,3	1275	0,8597	NA	NA	1577686,8	1	DDA_Cycle
664	20230108_AST_Neo1_DDA_UHG_HeLa_200ng_2th2p5ms_Cycle_01_20230808143253	28178	663	46962	0,41963	1,7	38185000	1044700000	59	-18025	DDA_Cycle_01	5069	9198	9198	440,2	233,3	77,29	0	77,29	0,4383	0,5671	148,4	1273	0,8584	NA	NA	1562870,6	1	DDA_Cycle
665	20230108_AST_Neo1_DDA_UHG_HeLa_200ng_2th2p5ms_Cycle_01_20230808143253	28238	664	47032	0,47427	1,8	56834000	1034100000	71	-18026	DDA_Cycle_01	5071	9202	9202	440	233,2	77,25	0	77,25	0,4374	0,5662	148,4	1272	0,857	NA	NA	1563046,2	1	DDA_Cycle
666	20230108_AST_Neo1_DDA_UHG_HeLa_200ng_2th2p5ms_Cycle_01_20230808143253	28310	665	47111	0,46738	1,7	69357000	1078300000	71	-18027	DDA_Cycle_01	5073	9206	9206	439,7	233,1	77,21	0	77,21	0,4364	0,5652	148,4	1,27	0,8555	NA	NA	1596286,8	1	DDA_Cycle
667	20230108_AST_Neo1_DDA_UHG_HeLa_200ng_2th2p5ms_Cycle_01_20230808143253	28382	666	47189	0,41963	1,8	72654000	959800000	57	-18028	DDA_Cycle_01	5075	9,21	9,21	439,4	232,9	77,16	0	77,16	0,4353	0,5642	148,4	1267	0,854	NA	NA	1507168	1	DDA_Cycle
668	20230108_AST_Neo1_DDA_UHG_HeLa_200ng_2th2p5ms_Cycle_01_20230808143253	28440	667	47259	0,47007	1,8	78216000	1025100000	71	-18029	DDA_Cycle_01	5077	9214	9214	439,2	232,8	77,12	0	77,12	0,4344	0,5633	148,4	1266	0,8527	NA	NA	1602500,9	1	DDA_Cycle
669	20230108_AST_Neo1_DDA_UHG_HeLa_200ng_2th2p5ms_Cycle_01_20230808143253	28512	668	47337	0,50843	1,8	70084000	920590000	77	-1803	DDA_Cycle_01	5079	9218	9218	439	232,6	77,08	0	77,08	0,4334	0,5622	148,4	1264	0,8512	NA	NA	1456432,2	1	DDA_Cycle
670	20230108_AST_Neo1_DDA_UHG_HeLa_200ng_2th2p5ms_Cycle_01_20230808143253	28590	669	47422	0,4432	1,7	66233000	9,69e+08	66	-18031	DDA_Cycle_01	5082	9222	9222	438,7	232,5	77,03	0	77,03	0,4322	0,5611	148,5	1261	0,8496	NA	NA	1454527,6	1	DDA_Cycle
671	20230108_AST_Neo1_DDA_UHG_HeLa_200ng_2th2p5ms_Cycle_01_20230808143253	28657	670	47496	0,44352	1,7	55813000	1007000000000	67	-18032	DDA_Cycle_01	5084	9226	9226	438,4	232,3	76,99	0	76,99	0,4313	0,5602	148,5	1259	0,8481	NA	NA	1520051,8	1	DDA_Cycle
672	20230108_AST_Neo1_DDA_UHG_HeLa_200ng_2th2p5ms_Cycle_01_20230808143253	28725	671	4757	0,44289	1,8	48318000	1032700000	67	-18033	DDA_Cycle_01	5086	9,23	9,23	438,2	232,2	76,95	0	76,95	0,4303	0,5592	148,5	1257	0,8467	NA	NA	1596843,5	1	DDA_Cycle
673	20230108_AST_Neo1_DDA_UHG_HeLa_200ng_2th2p5ms_Cycle_01_20230808143253	28793	672	47644	0,43645	1,5	41195000	918930000	66	-18034	DDA_Cycle_01	5088	9234	9234	438	232	76,91	0	76,91	0,4293	0,5582	148,5	1255	0,8453	NA	NA	1258752,5	1	DDA_Cycle
674	20230108_AST_Neo1_DDA_UHG_HeLa_200ng_2th2p5ms_Cycle_01_20230808143253	28860	673	47716	0,45156	1,5	41389000	886980000	68	-18034	DDA_Cycle_01	5,09	9237	9237	437,7	231,9	76,87	0	76,87	0,4284	0,5573	148,5	1254	0,8439	NA	NA	1252614,8	1	DDA_Cycle
675	20230108_AST_Neo1_DDA_UHG_HeLa_200ng_2th2p5ms_Cycle_01_20230808143253	28929	674	47792	0,47424	1,7	36799000	893570000	71	-18035	DDA_Cycle_01	5092	9241	9241	437,5	231,7	76,83	0	76,83	0,4274	0,5563	148,6	1252	0,8425	NA	NA	1357199,4	1	DDA_Cycle
676	20230108_AST_Neo1_DDA_UHG_HeLa_200ng_2th2p5ms_Cycle_01_20230808143253	29001	675	47871	0,49908	1,8	32296000	923760000	76	-18036	DDA_Cycle_01	5094	9245	9245	437,2	231,6	76,78	0	76,78	0,4263	0,5552	148,6	1249	0,841	NA	NA	1441178,6	1	DDA_Cycle
677	20230108_AST_Neo1_DDA_UHG_HeLa_200ng_2th2p5ms_Cycle_01_20230808143253	29078	676	47954	0,49576	1,8	26001000	952970000	75	-18037	DDA_Cycle_01	5097	9,25	9,25	436,9	231,4	76,74	0	76,74	0,4252	0,5541	148,6	1247	0,8394	NA	NA	1501909	1	DDA_Cycle
678	20230108_AST_Neo1_DDA_UHG_HeLa_200ng_2th2p5ms_Cycle_01_20230808143253	29154	677	48037	0,4505	1,7	40414000	1081600000	67	-18038	DDA_Cycle_01	5099	9254	9254	436,7	231,3	76,69	0	76,69	0,4241	0,553	148,6	1245	0,8378	NA	NA	1563364,8	1	DDA_Cycle
679	20230108_AST_Neo1_DDA_UHG_HeLa_200ng_2th2p5ms_Cycle_01_20230808143253	29222	678	48112	0,42549	1,7	53184000	906600000	64	-18039	DDA_Cycle_01	5101	9258	9258	436,4	231,1	76,65	0	76,65	0,4231	0,552	148,6	1243	0,8363	NA	NA	1361211,6	1	DDA_Cycle
680	20230108_AST_Neo1_DDA_UHG_HeLa_200ng_2th2p5ms_Cycle_01_20230808143253	29287	679	48183	0,50963	1,5	74496000	999710000	77	-1804	DDA_Cycle_01	5103	9262	9262	436,2	231	76,61	0	76,61	0,4222	0,5511	148,7	1241	0,835	NA	NA	1339375	1	DDA_Cycle
681	20230108_AST_Neo1_DDA_UHG_HeLa_200ng_2th2p5ms_Cycle_01_20230808143253	29365	680	48267	0,50122	1,7	124500000	1324400000	77	-18041	DDA_Cycle_01	5105	9266	9266	435,9	230,8	76,56	0	76,56	0,4211	0,55	148,7	1239	0,8334	NA	NA	1781852,4	1	DDA_Cycle
682	20230108_AST_Neo1_DDA_UHG_HeLa_200ng_2th2p5ms_Cycle_01_20230808143253	29443	681	48351	0,4939	1,3	141480000	1270500000	75	-18042	DDA_Cycle_01	5108	9,27	9,27	435,6	230,7	76,51	0	76,51	0,42	0,5489	148,7	1237	0,8318	NA	NA	1437204,2	1	DDA_Cycle
683	20230108_AST_Neo1_DDA_UHG_HeLa_200ng_2th2p5ms_Cycle_01_20230808143253	29519	682	48433	0,50858	1,1	137160000	1208300000	77	-18043	DDA_Cycle_01	5,11	9275	9275	435,4	230,5	76,47	0	76,47	0,4189	0,5478	148,7	1235	0,8302	NA	NA	1260325	1	DDA_Cycle
684	20230108_AST_Neo1_DDA_UHG_HeLa_200ng_2th2p5ms_Cycle_01_20230808143253	29597	683	48518	0,50134	1,1	134850000	1210200000	77	-18044	DDA_Cycle_01	5113	9279	9279	435,1	230,3	76,42	0	76,42	0,4178	0,5466	148,7	1232	0,8286	NA	NA	1260982,6	1	DDA_Cycle
685	20230108_AST_Neo1_DDA_UHG_HeLa_200ng_2th2p5ms_Cycle_01_20230808143253	29675	684	48602	0,44603	1,6	136800000	1317800000	67	-18045	DDA_Cycle_01	5115	9283	9283	434,8	230,2	76,37	0	76,37	0,4166	0,5455	148,8	1,23	0,827	NA	NA	1701908,6	1	DDA_Cycle
686	20230108_AST_Neo1_DDA_UHG_HeLa_200ng_2th2p5ms_Cycle_01_20230808143253	29743	685	48676	0,50148	1,3	110030000	1268600000	76	-18046	DDA_Cycle_01	5117	9287	9287	434,6	230	76,33	0	76,33	0,4157	0,5445	148,8	1228	0,8255	NA	NA	1419235,8	1	DDA_Cycle
687	20230108_AST_Neo1_DDA_UHG_HeLa_200ng_2th2p5ms_Cycle_01_20230808143253	29820	686	4876	0,45685	1,6	81170000	1154200000	70	-18047	DDA_Cycle_01	5119	9292	9292	434,3	229,9	76,29	0	76,29	0,4146	0,5434	148,8	1226	0,8239	NA	NA	1532460,5	1	DDA_Cycle
688	20230108_AST_Neo1_DDA_UHG_HeLa_200ng_2th2p5ms_Cycle_01_20230808143253	29891	687	48836	0,50543	1,3	62895000	1100400000	77	-18048	DDA_Cycle_01	5121	9296	9296	434,1	229,7	76,24	0	76,24	0,4135	0,5424	148,8	1224	0,8225	NA	NA	1306632,9	1	DDA_Cycle
689	20230108_AST_Neo1_DDA_UHG_HeLa_200ng_2th2p5ms_Cycle_01_20230808143253	29969	688	4892	0,50746	1,5	43936000	1017500000	77	-18049	DDA_Cycle_01	5124	9,3	9,3	433,8	229,6	76,2	0	76,2	0,4124	0,5413	148,8	1222	0,8209	NA	NA	1346590,8	1	DDA_Cycle
690	20230108_AST_Neo1_DDA_UHG_HeLa_200ng_2th2p5ms_Cycle_01_20230808143253	30047	689	49005	0,46812	1,6	33978000	1139800000	71	-1805	DDA_Cycle_01	5126	9304	9304	433,5	229,4	76,15	0	76,15	0,4113	0,5401	148,8	1219	0,8193	NA	NA	1548562	1	DDA_Cycle
691	20230108_AST_Neo1_DDA_UHG_HeLa_200ng_2th2p5ms_Cycle_01_20230808143253	30119	690	49083	0,42987	1,5	19629000	976700000	64	-18051	DDA_Cycle_01	5128	9308	9308	433,2	229,2	76,11	0	76,11	0,4103	0,5391	148,9	1217	0,8178	NA	NA	1324409,2	1	DDA_Cycle
692	20230108_AST_Neo1_DDA_UHG_HeLa_200ng_2th2p5ms_Cycle_01_20230808143253	30184	691	49154	0,50242	1,4	18723000	1062600000	76	-18052	DDA_Cycle_01	5,13	9312	9312	433	229,1	76,07	0	76,07	0,4093	0,5381	148,9	1215	0,8164	NA	NA	1352600,8	1	DDA_Cycle
693	20230108_AST_Neo1_DDA_UHG_HeLa_200ng_2th2p5ms_Cycle_01_20230808143253	30261	692	49238	0,49868	1,4	19648000	1003300000	77	-18053	DDA_Cycle_01	5133	9317	9317	432,7	228,9	76,02	0	76,02	0,4082	0,537	148,9	1213	0,8148	NA	NA	1310096,8	1	DDA_Cycle
694	20230108_AST_Neo1_DDA_UHG_HeLa_200ng_2th2p5ms_Cycle_01_20230808143253	30339	693	49321	0,47424	1,2	40267000	1272600000	72	-18054	DDA_Cycle_01	5135	9321	9321	432,5	228,8	75,97	0	75,97	0,4071	0,5359	148,9	1211	0,8132	NA	NA	1398262,9	1	DDA_Cycle
695	20230108_AST_Neo1_DDA_UHG_HeLa_200ng_2th2p5ms_Cycle_01_20230808143253	30412	694	4,94	0,50185	1,4	56717000	1152100000	76	-18055	DDA_Cycle_01	5137	9325	9325	432,2	228,6	75,93	0	75,93	0,4061	0,5348	148,9	1209	0,8117	NA	NA	1402917,8	1	DDA_Cycle
696	20230108_AST_Neo1_DDA_UHG_HeLa_200ng_2th2p5ms_Cycle_01_20230808143253	30489	695	49484	0,46294	1,3	93351000	1309700000	71	-18056	DDA_Cycle_01	5,14	9329	9329	431,9	228,5	75,88	0	75,88	0,405	0,5337	149	1207	0,8101	NA	NA	1441924,5	1	DDA_Cycle
697	20230108_AST_Neo1_DDA_UHG_HeLa_200ng_2th2p5ms_Cycle_01_20230808143253	30561	696	49561	0,49796	1,1	103290000	1252600000	76	-18057	DDA_Cycle_01	5142	9,33	9,33	431,8	228,3	75,85	0	75,85	0,4041	0,5328	149	1204	0,8082	NA	NA	1264812,9	1	DDA_Cycle
698	20230108_AST_Neo1_DDA_UHG_HeLa_200ng_2th2p5ms_Cycle_01_20230808143253	30638	697	49644	0,41802	1,1	163200000	1693000000000	63	-18058	DDA_Cycle_01	5143	9,33	9,33	431,6	228,2	75,82	0	75,82	0,4032	0,5318	149	1201	0,8059	NA	NA	1556151,2	1	DDA_Cycle
699	20230108_AST_Neo1_DDA_UHG_HeLa_200ng_2th2p5ms_Cycle_01_20230808143253	30702	698	49714	0,41814	1,1	159360000	1456800000	55	-18059	DDA_Cycle_01	5145	9,33	9,33	431,5	228,1	75,79	0	75,79	0,4025	0,531	149,1	1198	0,804	NA	NA	1389722,9	1	DDA_Cycle
700	20230108_AST_Neo1_DDA_UHG_HeLa_200ng_2th2p5ms_Cycle_01_20230808143253	30758	699	49783	0,44054	1,2	159810000	1466100000	67	-1806	DDA_Cycle_01	5146	9,33	9,33	431,4	228	75,77	0	75,77	0,4018	0,5303	149,1	1196	0,8021	NA	NA	1529904,5	1	DDA_Cycle
701	20230108_AST_Neo1_DDA_UHG_HeLa_200ng_2th2p5ms_Cycle_01_20230808143253	30826	700	49857	0,48268	1,3	151820000	1416300000	73	-18061	DDA_Cycle_01	5148	9,33	9,33	431,2	227,9	75,74	0	75,74	0,401	0,5294	149,1	1193	0,8001	NA	NA	1556858,4	1	DDA_Cycle
702	20230108_AST_Neo1_DDA_UHG_HeLa_200ng_2th2p5ms_Cycle_01_20230808143253	30900	701	49937	0,44738	1,6	140610000	1389400000	68	-18062	DDA_Cycle_01	5149	9329	9329	431,1	227,8	75,71	0	75,71	0,4001	0,5285	149,2	1,19	0,798	NA	NA	1772375,5	1	DDA_Cycle
703	20230108_AST_Neo1_DDA_UHG_HeLa_200ng_2th2p5ms_Cycle_01_20230808143253	30969	702	50012	0,46695	1,3	127730000	1485100000	71	-18063	DDA_Cycle_01	5151	9329	9329	430,9	227,7	75,68	0	75,68	0,3993	0,5276	149,2	1187	0,7959	NA	NA	1573024,9	1	DDA_Cycle
704	20230108_AST_Neo1_DDA_UHG_HeLa_200ng_2th2p5ms_Cycle_01_20230808143253	31041	703	50089	0,4709	1,3	117830000	1313100000	72	-18064	DDA_Cycle_01	5153	9329	9329	430,8	227,6	75,66	0	75,66	0,3985	0,5268	149,2	1185	0,7938	NA	NA	1494159,6	1	DDA_Cycle
705	20230108_AST_Neo1_DDA_UHG_HeLa_200ng_2th2p5ms_Cycle_01_20230808143253	31114	704	50168	0,47072	1	124560000	1346200000	72	-18065	DDA_Cycle_01	5154	9329	9329	430,6	227,5	75,63	0	75,63	0,3977	0,5259	149,2	1182	0,7917	NA	NA	1275031	1	DDA_Cycle
706	20230108_AST_Neo1_DDA_UHG_HeLa_200ng_2th2p5ms_Cycle_01_20230808143253	31187	705	50246	0,48886	1,2	111700000	1137900000	75	-18066	DDA_Cycle_01	5156	9329	9329	430,5	227,4	75,6	0	75,6	0,3969	0,525	149,3	1179	0,7896	NA	NA	1241154,1	1	DDA_Cycle
707	20230108_AST_Neo1_DDA_UHG_HeLa_200ng_2th2p5ms_Cycle_01_20230808143253	31263	706	50328	0,43425	1,3	96069000	1055600000	65	-18067	DDA_Cycle_01	5157	9329	9329	430,4	227,3	75,57	0	75,57	0,396	0,524	149,3	1176	0,7874	NA	NA	1287175,5	1	DDA_Cycle
708	20230108_AST_Neo1_DDA_UHG_HeLa_200ng_2th2p5ms_Cycle_01_20230808143253	31329	707	5,04	0,41831	1,4	81505000	1027200000	52	-18068	DDA_Cycle_01	5159	9329	9329	430,2	227,2	75,54	0	75,54	0,3952	0,5232	149,3	1173	0,7854	NA	NA	1306025,1	1	DDA_Cycle
709	20230108_AST_Neo1_DDA_UHG_HeLa_200ng_2th2p5ms_Cycle_01_20230808143253	31382	708	5047	0,4293	1,3	69372000	1030300000	64	-18069	DDA_Cycle_01	5,16	9328	9328	430,1	227,1	75,52	0	75,52	0,3945	0,5224	149,4	1,17	0,7836	NA	NA	1267547,8	1	DDA_Cycle
710	20230108_AST_Neo1_DDA_UHG_HeLa_200ng_2th2p5ms_Cycle_01_20230808143253	31447	709	50542	0,43156	1,6	48359000	957810000	66	-18069	DDA_Cycle_01	5162	9328	9328	430	227	75,49	0	75,49	0,3937	0,5216	149,4	1168	0,7816	NA	NA	1384329,2	1	DDA_Cycle
711	20230108_AST_Neo1_DDA_UHG_HeLa_200ng_2th2p5ms_Cycle_01_20230808143253	31514	710	50613	0,42695	1,8	34309000	967420000	65	-1807	DDA_Cycle_01	5163	9328	9328	429,8	226,9	75,46	0	75,46	0,393	0,5208	149,4	1165	0,7797	NA	NA	1474432,2	1	DDA_Cycle
712	20230108_AST_Neo1_DDA_UHG_HeLa_200ng_2th2p5ms_Cycle_01_20230808143253	31580	711	50685	0,51278	1,6	23664000	854420000	77	-18071	DDA_Cycle_01	5165	9328	9328	429,7	226,8	75,44	0	75,44	0,3922	0,5199	149,5	1162	0,7778	NA	NA	1260526,6	1	DDA_Cycle
713	20230108_AST_Neo1_DDA_UHG_HeLa_200ng_2th2p5ms_Cycle_01_20230808143253	31658	712	5077	0,49879	1,6	30426000	1071300000	75	-18072	DDA_Cycle_01	5167	9328	9328	429,5	226,6	75,41	0	75,41	0,3913	0,519	149,5	1159	0,7755	NA	NA	1505829,5	1	DDA_Cycle
714	20230108_AST_Neo1_DDA_UHG_HeLa_200ng_2th2p5ms_Cycle_01_20230808143253	31734	713	50853	0,50383	1,8	26485000	868260000	76	-18073	DDA_Cycle_01	5168	9328	9328	429,4	226,5	75,38	0	75,38	0,3904	0,518	149,5	1156	0,7732	NA	NA	1384571,6	1	DDA_Cycle
715	20230108_AST_Neo1_DDA_UHG_HeLa_200ng_2th2p5ms_Cycle_01_20230808143253	31811	714	50937	0,46477	1,4	28157000	1035900000	70	-18074	DDA_Cycle_01	5,17	9328	9328	429,2	226,4	75,34	0	75,34	0,3896	0,517	149,6	1153	0,771	NA	NA	1332017,5	1	DDA_Cycle
716	20230108_AST_Neo1_DDA_UHG_HeLa_200ng_2th2p5ms_Cycle_01_20230808143253	31882	715	51015	0,50019	1,7	27508000	924930000	76	-18075	DDA_Cycle_01	5172	9328	9328	429,1	226,3	75,32	0	75,32	0,3887	0,5161	149,6	1,15	0,7689	NA	NA	1397087,2	1	DDA_Cycle
717	20230108_AST_Neo1_DDA_UHG_HeLa_200ng_2th2p5ms_Cycle_01_20230808143253	31959	716	51098	0,4838	1,8	26828000	829410000	72	-18076	DDA_Cycle_01	5173	9327	9327	428,9	226,2	75,29	0	75,29	0,3879	0,5152	149,6	1147	0,7666	NA	NA	1363311,1	1	DDA_Cycle
718	20230108_AST_Neo1_DDA_UHG_HeLa_200ng_2th2p5ms_Cycle_01_20230808143253	32032	717	51179	0,46163	1,7	32800000	980570000	69	-18077	DDA_Cycle_01	5175	9327	9327	428,8	226,1	75,26	0	75,26	0,387	0,5142	149,7	1144	0,7645	NA	NA	1474758,1	1	DDA_Cycle
719	20230108_AST_Neo1_DDA_UHG_HeLa_200ng_2th2p5ms_Cycle_01_20230808143253	32102	718	51256	0,48669	1,5	28951000	931420000	74	-18078	DDA_Cycle_01	5177	9327	9327	428,6	225,9	75,23	0	75,23	0,3862	0,5134	149,7	1141	0,7624	NA	NA	1295631	1	DDA_Cycle
720	20230108_AST_Neo1_DDA_UHG_HeLa_200ng_2th2p5ms_Cycle_01_20230808143253	32177	719	51337	0,44374	1,8	29915000	1091600000	66	-18079	DDA_Cycle_01	5178	9327	9327	428,5	225,8	75,2	0	75,2	0,3853	0,5124	149,7	1138	0,7602	NA	NA	1602012,6	1	DDA_Cycle
721	20230108_AST_Neo1_DDA_UHG_HeLa_200ng_2th2p5ms_Cycle_01_20230808143253	32244	720	51411	0,48363	1,7	25466000	1024600000	74	-1808	DDA_Cycle_01	5,18	9327	9327	428,4	225,7	75,17	0	75,17	0,3845	0,5116	149,8	1136	0,7582	NA	NA	1511586,6	1	DDA_Cycle
722	20230108_AST_Neo1_DDA_UHG_HeLa_200ng_2th2p5ms_Cycle_01_20230808143253	32319	721	51491	0,4832	1,6	22757000	1033100000	73	-18081	DDA_Cycle_01	5182	9327	9327	428,2	225,6	75,14	0	75,14	0,3837	0,5106	149,8	1133	0,7561	NA	NA	1421160	1	DDA_Cycle
723	20230108_AST_Neo1_DDA_UHG_HeLa_200ng_2th2p5ms_Cycle_01_20230808143253	32393	722	51572	0,47865	1,6	35778000	1161700000	73	-18082	DDA_Cycle_01	5183	9327	9327	428,1	225,5	75,11	0	75,11	0,3828	0,5097	149,8	1,13	0,7539	NA	NA	1554109,6	1	DDA_Cycle
724	20230108_AST_Neo1_DDA_UHG_HeLa_200ng_2th2p5ms_Cycle_01_20230808143253	32467	723	51652	0,47994	1,2	45891000	1270200000	73	-18083	DDA_Cycle_01	5185	9326	9326	427,9	225,4	75,08	0	75,08	0,382	0,5088	149,9	1127	0,7518	NA	NA	1348432,5	1	DDA_Cycle
725	20230108_AST_Neo1_DDA_UHG_HeLa_200ng_2th2p5ms_Cycle_01_20230808143253	32541	724	51732	0,49436	1,4	48499000	1088100000	75	-18084	DDA_Cycle_01	5187	9326	9326	427,8	225,3	75,05	0	75,05	0,3811	0,5078	149,9	1124	0,7496	NA	NA	1377003,8	1	DDA_Cycle
726	20230108_AST_Neo1_DDA_UHG_HeLa_200ng_2th2p5ms_Cycle_01_20230808143253	32617	725	51814	0,48786	1,4	58028000	1207400000	74	-18085	DDA_Cycle_01	5188	9326	9326	427,6	225,2	75,02	0	75,02	0,3803	0,5069	149,9	1121	0,7474	NA	NA	1433463	1	DDA_Cycle
727	20230108_AST_Neo1_DDA_UHG_HeLa_200ng_2th2p5ms_Cycle_01_20230808143253	32692	726	51895	0,50858	1,3	57354000	1153300000	77	-18086	DDA_Cycle_01	5,19	9326	9326	427,5	225	74,99	0	74,99	0,3794	0,5059	150	1118	0,7452	NA	NA	1360552,2	1	DDA_Cycle
728	20230108_AST_Neo1_DDA_UHG_HeLa_200ng_2th2p5ms_Cycle_01_20230808143253	32770	727	5198	0,49933	1,3	59092000	1315500000	76	-18087	DDA_Cycle_01	5192	9326	9326	427,3	224,9	74,96	0	74,96	0,3785	0,505	150	1114	0,743	NA	NA	1491507	1	DDA_Cycle
729	20230108_AST_Neo1_DDA_UHG_HeLa_200ng_2th2p5ms_Cycle_01_20230808143253	32847	728	52063	0,50157	1,2	53291000	1140300000	76	-18088	DDA_Cycle_01	5194	9326	9326	427,2	224,8	74,93	0	74,93	0,3776	0,504	150	1111	0,7407	NA	NA	1278058,5	1	DDA_Cycle
730	20230108_AST_Neo1_DDA_UHG_HeLa_200ng_2th2p5ms_Cycle_01_20230808143253	32924	729	52147	0,47081	1,2	54564000	1274500000	73	-18089	DDA_Cycle_01	5195	9326	9326	427	224,7	74,9	0	74,9	0,3768	0,503	150,1	1108	0,7385	NA	NA	1336567,8	1	DDA_Cycle
731	20230108_AST_Neo1_DDA_UHG_HeLa_200ng_2th2p5ms_Cycle_01_20230808143253	32998	730	52225	0,49951	1,2	52316000	1335000000000	76	-1809	DDA_Cycle_01	5197	9325	9325	426,9	224,6	74,87	0	74,87	0,3759	0,5021	150,1	1105	0,7364	NA	NA	1396493,5	1	DDA_Cycle
732	20230108_AST_Neo1_DDA_UHG_HeLa_200ng_2th2p5ms_Cycle_01_20230808143253	33075	731	52309	0,50242	1,2	36458000	1154900000	77	-18091	DDA_Cycle_01	5199	9325	9325	426,7	224,5	74,84	0	74,84	0,375	0,5011	150,1	1102	0,7342	NA	NA	1251965,1	1	DDA_Cycle
733	20230108_AST_Neo1_DDA_UHG_HeLa_200ng_2th2p5ms_Cycle_01_20230808143253	33153	732	52392	0,46555	1,2	34032000	1369800000	70	-18092	DDA_Cycle_01	5,2	9325	9325	426,6	224,3	74,81	0	74,81	0,3742	0,5001	150,2	1099	0,732	NA	NA	1460482,4	1	DDA_Cycle
734	20230108_AST_Neo1_DDA_UHG_HeLa_200ng_2th2p5ms_Cycle_01_20230808143253	33224	733	5247	0,50303	1,1	38842000	1374600000	77	-18093	DDA_Cycle_01	5202	9325	9325	426,4	224,2	74,78	0	74,78	0,3733	0,4992	150,2	1096	0,7299	NA	NA	1382139,4	1	DDA_Cycle
735	20230108_AST_Neo1_DDA_UHG_HeLa_200ng_2th2p5ms_Cycle_01_20230808143253	33302	734	52554	0,4313	1,2	41389000	1444800000	65	-18094	DDA_Cycle_01	5204	9327	9327	426,2	224,1	74,75	0	74,75	0,3734	0,4996	150,2	1095	0,7291	NA	NA	1528147,9	1	DDA_Cycle
736	20230108_AST_Neo1_DDA_UHG_HeLa_200ng_2th2p5ms_Cycle_01_20230808143253	33368	735	52626	0,50643	1,4	39257000	1349800000	78	-18095	DDA_Cycle_01	5206	9329	9329	426,1	224	74,71	0	74,71	0,374	0,5006	150,3	1096	0,7291	NA	NA	1627853,6	1	DDA_Cycle
737	20230108_AST_Neo1_DDA_UHG_HeLa_200ng_2th2p5ms_Cycle_01_20230808143253	33447	736	5271	0,51275	1,1	37609000	1270200000	78	-18096	DDA_Cycle_01	5207	9331	9331	425,9	223,9	74,68	0	74,68	0,3747	0,5017	150,3	1096	0,7292	NA	NA	1308274,4	1	DDA_Cycle
738	20230108_AST_Neo1_DDA_UHG_HeLa_200ng_2th2p5ms_Cycle_01_20230808143253	33526	737	52795	0,47668	1,1	49867000	1627300000	72	-18097	DDA_Cycle_01	5209	9334	9334	425,7	223,8	74,64	0	74,64	0,3754	0,5029	150,3	1096	0,7292	NA	NA	1570257,4	1	DDA_Cycle
739	20230108_AST_Neo1_DDA_UHG_HeLa_200ng_2th2p5ms_Cycle_01_20230808143253	33599	738	52875	0,49195	1,3	37690000	1400600000	75	-18098	DDA_Cycle_01	5211	9337	9337	425,5	223,6	74,61	0	74,61	0,376	0,504	150,3	1096	0,7293	NA	NA	1512929,4	1	DDA_Cycle
740	20230108_AST_Neo1_DDA_UHG_HeLa_200ng_2th2p5ms_Cycle_01_20230808143253	33675	739	52957	0,50866	1,1	35572000	1220900000	78	-18099	DDA_Cycle_01	5213	9339	9339	425,3	223,5	74,57	0	74,57	0,3766	0,5051	150,3	1096	0,7293	NA	NA	1282493,2	1	DDA_Cycle
741	20230108_AST_Neo1_DDA_UHG_HeLa_200ng_2th2p5ms_Cycle_01_20230808143253	33754	740	53042	0,50703	1,3	47233000	1369500000	77	-1,81	DDA_Cycle_01	5215	9342	9342	425,1	223,4	74,53	0	74,53	0,3773	0,5062	150,4	1097	0,7293	NA	NA	1532305,5	1	DDA_Cycle
742	20230108_AST_Neo1_DDA_UHG_HeLa_200ng_2th2p5ms_Cycle_01_20230808143253	33832	741	53126	0,5056	1,3	52565000	1423700000	77	-18101	DDA_Cycle_01	5217	9344	9344	424,9	223,3	74,49	0	74,49	0,378	0,5074	150,4	1097	0,7294	NA	NA	1599368,5	1	DDA_Cycle
743	20230108_AST_Neo1_DDA_UHG_HeLa_200ng_2th2p5ms_Cycle_01_20230808143253	33910	742	5321	0,51101	1,3	50953000	1246000000000	77	-18102	DDA_Cycle_01	5219	9347	9347	424,7	223,2	74,46	0	74,46	0,3787	0,5085	150,4	1097	0,7294	NA	NA	1421838	1	DDA_Cycle
744	20230108_AST_Neo1_DDA_UHG_HeLa_200ng_2th2p5ms_Cycle_01_20230808143253	33988	743	53296	0,49361	1,2	49580000	1164400000	75	-18103	DDA_Cycle_01	5221	9,35	9,35	424,5	223	74,42	0	74,42	0,3793	0,5097	150,4	1097	0,7294	NA	NA	1278811,8	1	DDA_Cycle
745	20230108_AST_Neo1_DDA_UHG_HeLa_200ng_2th2p5ms_Cycle_01_20230808143253	34064	744	53378	0,51221	1,3	49132000	1222100000	78	-18104	DDA_Cycle_01	5223	9352	9352	424,3	222,9	74,38	0	74,38	0,38	0,5108	150,5	1098	0,7295	NA	NA	1387915,6	1	DDA_Cycle
746	20230108_AST_Neo1_DDA_UHG_HeLa_200ng_2th2p5ms_Cycle_01_20230808143253	34143	745	53463	0,50961	1,1	37761000	1156400000	77	-18106	DDA_Cycle_01	5225	9355	9355	424,1	222,8	74,35	0	74,35	0,3807	0,512	150,5	1098	0,7295	NA	NA	1210848,8	1	DDA_Cycle
747	20230108_AST_Neo1_DDA_UHG_HeLa_200ng_2th2p5ms_Cycle_01_20230808143253	34221	746	53548	0,50852	1,3	33919000	1347200000	77	-18107	DDA_Cycle_01	5227	9358	9358	423,9	222,7	74,31	0	74,31	0,3813	0,5132	150,5	1098	0,7296	NA	NA	1472848,5	1	DDA_Cycle
748	20230108_AST_Neo1_DDA_UHG_HeLa_200ng_2th2p5ms_Cycle_01_20230808143253	34299	747	53633	0,49916	1,3	29078000	1217700000	75	-18108	DDA_Cycle_01	5228	9,36	9,36	423,7	222,5	74,27	0	74,27	0,382	0,5143	150,5	1098	0,7296	NA	NA	1414146,2	1	DDA_Cycle
749	20230108_AST_Neo1_DDA_UHG_HeLa_200ng_2th2p5ms_Cycle_01_20230808143253	34375	748	53716	0,50122	1,2	28672000	1167800000	76	-18109	DDA_Cycle_01	5,23	9363	9363	423,5	222,4	74,24	0	74,24	0,3827	0,5155	150,5	1098	0,7296	NA	NA	1277113,4	1	DDA_Cycle
750	20230108_AST_Neo1_DDA_UHG_HeLa_200ng_2th2p5ms_Cycle_01_20230808143253	34452	749	5,38	0,50231	1,1	38348000	1187300000	77	-1811	DDA_Cycle_01	5232	9365	9365	423,3	222,3	74,2	0	74,2	0,3833	0,5166	150,6	1099	0,7297	NA	NA	1228593,8	1	DDA_Cycle
751	20230108_AST_Neo1_DDA_UHG_HeLa_200ng_2th2p5ms_Cycle_01_20230808143253	34530	750	53883	0,50657	1,2	41771000	1102700000	76	-18111	DDA_Cycle_01	5234	9368	9368	423,2	222,2	74,16	0	74,16	0,384	0,5178	150,6	1099	0,7297	NA	NA	1264191	1	DDA_Cycle
752	20230108_AST_Neo1_DDA_UHG_HeLa_200ng_2th2p5ms_Cycle_01_20230808143253	34607	751	53968	0,48386	1,5	52662000	1269200000	75	-18112	DDA_Cycle_01	5236	9371	9371	423	222	74,13	0	74,13	0,3847	0,5189	150,6	1099	0,7298	NA	NA	1612687,6	1	DDA_Cycle
753	20230108_AST_Neo1_DDA_UHG_HeLa_200ng_2th2p5ms_Cycle_01_20230808143253	34683	752	54048	0,47559	1,2	57852000	1239400000	73	-18113	DDA_Cycle_01	5238	9373	9373	422,8	221,9	74,09	0	74,09	0,3853	0,5201	150,6	1099	0,7298	NA	NA	1376142,1	1	DDA_Cycle
754	20230108_AST_Neo1_DDA_UHG_HeLa_200ng_2th2p5ms_Cycle_01_20230808143253	34757	753	54128	0,44784	1,5	44942000	988720000	67	-18114	DDA_Cycle_01	5,24	9376	9376	422,6	221,8	74,06	0	74,06	0,3859	0,5211	150,7	1,1	0,7298	NA	NA	1330341,4	1	DDA_Cycle
755	20230108_AST_Neo1_DDA_UHG_HeLa_200ng_2th2p5ms_Cycle_01_20230808143253	34825	754	54202	0,49333	1,5	40535000	1015100000	75	-18115	DDA_Cycle_01	5241	9378	9378	422,4	221,7	74,02	0	74,02	0,3865	0,5222	150,7	1,1	0,7299	NA	NA	1351612	1	DDA_Cycle
756	20230108_AST_Neo1_DDA_UHG_HeLa_200ng_2th2p5ms_Cycle_01_20230808143253	34901	755	54285	0,50775	1,5	37069000	1132200000	77	-18116	DDA_Cycle_01	5243	9381	9381	422,2	221,6	73,99	0	73,99	0,3872	0,5233	150,7	1,1	0,7299	NA	NA	1461871,8	1	DDA_Cycle
757	20230108_AST_Neo1_DDA_UHG_HeLa_200ng_2th2p5ms_Cycle_01_20230808143253	34979	756	54369	0,49607	1,4	25619000	984370000	76	-18117	DDA_Cycle_01	5245	9383	9383	422	221,5	73,95	0	73,95	0,3879	0,5245	150,7	1,1	0,7299	NA	NA	1296374,2	1	DDA_Cycle
758	20230108_AST_Neo1_DDA_UHG_HeLa_200ng_2th2p5ms_Cycle_01_20230808143253	35056	757	54452	0,4919	1,7	34043000	1072500000	74	-18118	DDA_Cycle_01	5247	9386	9386	421,8	221,3	73,91	0	73,91	0,3885	0,5256	150,7	1,1	0,73	NA	NA	1547727,8	1	DDA_Cycle
759	20230108_AST_Neo1_DDA_UHG_HeLa_200ng_2th2p5ms_Cycle_01_20230808143253	35131	758	54534	0,48125	1,5	37842000	1073500000	74	-18119	DDA_Cycle_01	5249	9388	9388	421,6	221,2	73,88	0	73,88	0,3892	0,5268	150,8	1101	0,73	NA	NA	1445354,8	1	DDA_Cycle
760	20230108_AST_Neo1_DDA_UHG_HeLa_200ng_2th2p5ms_Cycle_01_20230808143253	35206	759	54614	0,42003	1,5	42835000	1197400000	63	-1812	DDA_Cycle_01	5251	9391	9391	421,5	221,1	73,84	0	73,84	0,3898	0,5279	150,8	1101	0,7301	NA	NA	1518302,5	1	DDA_Cycle
761	20230108_AST_Neo1_DDA_UHG_HeLa_200ng_2th2p5ms_Cycle_01_20230808143253	35270	760	54684	0,49313	1,2	35774000	1075600000	75	-18121	DDA_Cycle_01	5252	9393	9393	421,3	221	73,81	0	73,81	0,3903	0,5289	150,8	1101	0,7301	NA	NA	1190862,8	1	DDA_Cycle
762	20230108_AST_Neo1_DDA_UHG_HeLa_200ng_2th2p5ms_Cycle_01_20230808143253	35346	761	54766	0,50139	1,2	41671000	1245600000	77	-18122	DDA_Cycle_01	5254	9396	9396	421,1	220,9	73,77	0	73,77	0,391	0,53	150,8	1101	0,7301	NA	NA	1382952,2	1	DDA_Cycle
763	20230108_AST_Neo1_DDA_UHG_HeLa_200ng_2th2p5ms_Cycle_01_20230808143253	35424	762	5485	0,50941	1,1	35597000	1151800000	78	-18123	DDA_Cycle_01	5256	9398	9398	420,9	220,8	73,74	0	73,74	0,3917	0,5312	150,9	1101	0,7302	NA	NA	1217113,2	1	DDA_Cycle
764	20230108_AST_Neo1_DDA_UHG_HeLa_200ng_2th2p5ms_Cycle_01_20230808143253	35503	763	54935	0,49962	1,6	43206000	1015600000	76	-18124	DDA_Cycle_01	5258	9401	9401	420,7	220,6	73,7	0	73,7	0,3923	0,5323	150,9	1102	0,7302	NA	NA	1421378,6	1	DDA_Cycle
765	20230108_AST_Neo1_DDA_UHG_HeLa_200ng_2th2p5ms_Cycle_01_20230808143253	35580	764	55018	0,48964	1,3	75482000	1291900000	75	-18125	DDA_Cycle_01	5,26	9403	9403	420,5	220,5	73,66	0	73,66	0,393	0,5335	150,9	1102	0,7302	NA	NA	1469499,5	1	DDA_Cycle
766	20230108_AST_Neo1_DDA_UHG_HeLa_200ng_2th2p5ms_Cycle_01_20230808143253	35656	765	5,51	0,51682	1,4	68749000	1075600000	78	-18126	DDA_Cycle_01	5262	9406	9406	420,3	220,4	73,63	0	73,63	0,3936	0,5346	150,9	1102	0,7303	NA	NA	1369227,9	1	DDA_Cycle
767	20230108_AST_Neo1_DDA_UHG_HeLa_200ng_2th2p5ms_Cycle_01_20230808143253	35735	766	55186	0,51364	1,6	79610000	1138100000	78	-18127	DDA_Cycle_01	5264	9409	9409	420,1	220,3	73,59	0	73,59	0,3943	0,5358	150,9	1102	0,7303	NA	NA	1568155	1	DDA_Cycle
768	20230108_AST_Neo1_DDA_UHG_HeLa_200ng_2th2p5ms_Cycle_01_20230808143253	35814	767	55271	0,51052	1,6	87522000	1257300000	78	-18128	DDA_Cycle_01	5266	9411	9411	419,9	220,1	73,55	0	73,55	0,395	0,537	151	1103	0,7304	NA	NA	1641644,9	1	DDA_Cycle
769	20230108_AST_Neo1_DDA_UHG_HeLa_200ng_2th2p5ms_Cycle_01_20230808143253	35893	768	55356	0,51018	1,4	66257000	1045700000	78	-18129	DDA_Cycle_01	5268	9414	9414	419,7	220	73,52	0	73,52	0,3957	0,5382	151	1103	0,7304	NA	NA	1297332,6	1	DDA_Cycle
770	20230108_AST_Neo1_DDA_UHG_HeLa_200ng_2th2p5ms_Cycle_01_20230808143253	35972	769	55441	0,52111	1,3	53718000	991250000	79	-1813	DDA_Cycle_01	5,27	9417	9417	419,5	219,9	73,48	0	73,48	0,3964	0,5394	151	1103	0,7304	NA	NA	1234751	1	DDA_Cycle
771	20230108_AST_Neo1_DDA_UHG_HeLa_200ng_2th2p5ms_Cycle_01_20230808143253	36052	770	55528	0,49155	1,1	44446000	1033600000	75	-18131	DDA_Cycle_01	5271	9419	9419	419,3	219,8	73,44	0	73,44	0,3968	0,5402	151	1103	0,73	NA	NA	1122276,1	1	DDA_Cycle
772	20230108_AST_Neo1_DDA_UHG_HeLa_200ng_2th2p5ms_Cycle_01_20230808143253	36128	771	5561	0,50812	1,6	33036000	1033900000	77	-18132	DDA_Cycle_01	5271	9422	9422	419,1	219,7	73,4	0	73,4	0,3965	0,5402	151	1101	0,7286	NA	NA	1449312,8	1	DDA_Cycle
773	20230108_AST_Neo1_DDA_UHG_HeLa_200ng_2th2p5ms_Cycle_01_20230808143253	36206	772	55695	0,49885	1,6	25930000	983940000	76	-18133	DDA_Cycle_01	5271	9424	9424	418,9	219,5	73,36	0	73,36	0,3963	0,5402	151,1	1099	0,7272	NA	NA	1392943,9	1	DDA_Cycle
774	20230108_AST_Neo1_DDA_UHG_HeLa_200ng_2th2p5ms_Cycle_01_20230808143253	36283	773	55778	0,462	1,4	22272000	936290000	71	-18134	DDA_Cycle_01	5271	9426	9426	418,7	219,4	73,32	0	73,32	0,3961	0,5402	151,1	1097	0,7258	NA	NA	1240560	1	DDA_Cycle
775	20230108_AST_Neo1_DDA_UHG_HeLa_200ng_2th2p5ms_Cycle_01_20230808143253	36355	774	55855	0,49931	1,3	36399000	1022500000	75	-18135	DDA_Cycle_01	5272	9429	9429	418,5	219,3	73,28	0	73,28	0,3959	0,5402	151,1	1095	0,7245	NA	NA	1236580,4	1	DDA_Cycle
776	20230108_AST_Neo1_DDA_UHG_HeLa_200ng_2th2p5ms_Cycle_01_20230808143253	36431	775	55938	0,49247	1,5	61020000	1281800000	75	-18136	DDA_Cycle_01	5272	9431	9431	418,2	219,2	73,24	0	73,24	0,3957	0,5402	151,1	1093	0,7231	NA	NA	1609677,6	1	DDA_Cycle
777	20230108_AST_Neo1_DDA_UHG_HeLa_200ng_2th2p5ms_Cycle_01_20230808143253	36507	776	5602	0,50526	1,6	65626000	1277400000	77	-18137	DDA_Cycle_01	5272	9433	9433	418	219,1	73,2	0	73,2	0,3954	0,5402	151,1	1091	0,7217	NA	NA	1661316,9	1	DDA_Cycle
778	20230108_AST_Neo1_DDA_UHG_HeLa_200ng_2th2p5ms_Cycle_01_20230808143253	36585	777	56105	0,50371	1,3	94217000	1379800000	76	-18138	DDA_Cycle_01	5272	9436	9436	417,8	219	73,16	0	73,16	0,3952	0,5402	151,2	1089	0,7203	NA	NA	1568170,5	1	DDA_Cycle
779	20230108_AST_Neo1_DDA_UHG_HeLa_200ng_2th2p5ms_Cycle_01_20230808143253	36662	778	56189	0,50806	1,4	138510000	1,58e+09	77	-18139	DDA_Cycle_01	5272	9438	9438	417,6	218,9	73,12	0	73,12	0,395	0,5402	151,2	1087	0,7188	NA	NA	1809767,1	1	DDA_Cycle
780	20230108_AST_Neo1_DDA_UHG_HeLa_200ng_2th2p5ms_Cycle_01_20230808143253	36740	779	56273	0,51069	1,4	123720000	1291900000	79	-1814	DDA_Cycle_01	5272	9,44	9,44	417,3	218,7	73,08	0	73,08	0,3948	0,5402	151,2	1085	0,7174	NA	NA	1547750,1	1	DDA_Cycle
781	20230108_AST_Neo1_DDA_UHG_HeLa_200ng_2th2p5ms_Cycle_01_20230808143253	36820	780	56358	0,51112	1,1	157940000	1580500000	77	-18141	DDA_Cycle_01	5272	9443	9443	417,1	218,6	73,04	0	73,04	0,3946	0,5402	151,2	1083	0,716	NA	NA	1493973	1	DDA_Cycle
782	20230108_AST_Neo1_DDA_UHG_HeLa_200ng_2th2p5ms_Cycle_01_20230808143253	36898	781	56444	0,45422	1,3	123380000	1294600000	69	-18142	DDA_Cycle_01	5273	9445	9445	416,9	218,5	73	0	73	0,3943	0,5402	151,2	1081	0,7145	NA	NA	1424660	1	DDA_Cycle
783	20230108_AST_Neo1_DDA_UHG_HeLa_200ng_2th2p5ms_Cycle_01_20230808143253	36968	782	56519	0,4969	1,3	103520000	1191600000	77	-18143	DDA_Cycle_01	5273	9447	9447	416,7	218,4	72,96	0	72,96	0,3941	0,5402	151,3	1079	0,7133	NA	NA	1389333,8	1	DDA_Cycle
784	20230108_AST_Neo1_DDA_UHG_HeLa_200ng_2th2p5ms_Cycle_01_20230808143253	37046	783	56602	0,5078	1,4	96560000	1303400000	76	-18144	DDA_Cycle_01	5273	9,45	9,45	416,4	218,3	72,92	0	72,92	0,3939	0,5402	151,3	1077	0,7119	NA	NA	1552705,9	1	DDA_Cycle
785	20230108_AST_Neo1_DDA_UHG_HeLa_200ng_2th2p5ms_Cycle_01_20230808143253	37123	784	56687	0,47421	1,1	87348000	1378500000	72	-18145	DDA_Cycle_01	5273	9452	9452	416,2	218,2	72,88	0	72,88	0,3937	0,5402	151,3	1075	0,7105	NA	NA	1327167,2	1	DDA_Cycle
786	20230108_AST_Neo1_DDA_UHG_HeLa_200ng_2th2p5ms_Cycle_01_20230808143253	37196	785	56766	0,48663	1,4	52669000	1175000000000	74	-18146	DDA_Cycle_01	5273	9454	9454	416	218,1	72,85	0	72,85	0,3935	0,5401	151,3	1073	0,7091	NA	NA	1445936,4	1	DDA_Cycle
787	20230108_AST_Neo1_DDA_UHG_HeLa_200ng_2th2p5ms_Cycle_01_20230808143253	37271	786	56847	0,49318	1,4	44820000	1323000000000	76	-18147	DDA_Cycle_01	5273	9456	9456	415,8	218	72,81	0	72,81	0,3933	0,5401	151,3	1071	0,7078	NA	NA	1544578	1	DDA_Cycle
788	20230108_AST_Neo1_DDA_UHG_HeLa_200ng_2th2p5ms_Cycle_01_20230808143253	37348	787	56929	0,4551	1,4	43050000	1250100000	68	-18148	DDA_Cycle_01	5273	9459	9459	415,6	217,9	72,77	0	72,77	0,393	0,5401	151,4	1069	0,7064	NA	NA	1499607,9	1	DDA_Cycle
789	20230108_AST_Neo1_DDA_UHG_HeLa_200ng_2th2p5ms_Cycle_01_20230808143253	37417	788	57005	0,50371	1,2	70551000	1372900000	76	-18149	DDA_Cycle_01	5273	9461	9461	415,4	217,8	72,73	0	72,73	0,3928	0,5401	151,4	1067	0,7051	NA	NA	1469739,1	1	DDA_Cycle
790	20230108_AST_Neo1_DDA_UHG_HeLa_200ng_2th2p5ms_Cycle_01_20230808143253	37494	789	57089	0,49893	1,2	113050000	1416400000	77	-1815	DDA_Cycle_01	5274	9463	9463	415,1	217,6	72,69	0	72,69	0,3926	0,5401	151,4	1065	0,7037	NA	NA	1450839,9	1	DDA_Cycle
791	20230108_AST_Neo1_DDA_UHG_HeLa_200ng_2th2p5ms_Cycle_01_20230808143253	37572	790	57172	0,50317	1	187070000	1758300000	77	-18151	DDA_Cycle_01	5274	9466	9466	414,9	217,5	72,65	0	72,65	0,3924	0,5401	151,4	1063	0,7023	NA	NA	1527047,9	1	DDA_Cycle
792	20230108_AST_Neo1_DDA_UHG_HeLa_200ng_2th2p5ms_Cycle_01_20230808143253	37650	791	57256	0,50786	1,2	230560000	1762500000	77	-18152	DDA_Cycle_01	5274	9468	9468	414,7	217,4	72,61	0	72,61	0,3922	0,5401	151,4	1061	0,7009	NA	NA	1682886,2	1	DDA_Cycle
793	20230108_AST_Neo1_DDA_UHG_HeLa_200ng_2th2p5ms_Cycle_01_20230808143253	37728	792	5734	0,4953	1,1	281260000	1856500000	75	-18153	DDA_Cycle_01	5274	9,47	9,47	414,5	217,3	72,57	0	72,57	0,392	0,5401	151,5	1059	0,6995	NA	NA	1644239,6	1	DDA_Cycle
794	20230108_AST_Neo1_DDA_UHG_HeLa_200ng_2th2p5ms_Cycle_01_20230808143253	37804	793	57423	0,50031	1	337480000	2052900000	76	-18155	DDA_Cycle_01	5274	9473	9473	414,2	217,2	72,53	0	72,53	0,3917	0,5401	151,5	1057	0,6981	NA	NA	1708201,4	1	DDA_Cycle
795	20230108_AST_Neo1_DDA_UHG_HeLa_200ng_2th2p5ms_Cycle_01_20230808143253	37881	794	57506	0,49112	0,91	382900000	2281200000	75	-18156	DDA_Cycle_01	5274	9475	9475	414	217,1	72,49	0	72,49	0,3915	0,5401	151,5	1055	0,6967	NA	NA	1698286,2	1	DDA_Cycle
796	20230108_AST_Neo1_DDA_UHG_HeLa_200ng_2th2p5ms_Cycle_01_20230808143253	37957	795	57588	0,47742	1	331150000	2077300000	73	-18157	DDA_Cycle_01	5274	9477	9477	413,8	217	72,45	0	72,45	0,3913	0,5401	151,5	1053	0,6953	NA	NA	1730240,4	1	DDA_Cycle
797	20230108_AST_Neo1_DDA_UHG_HeLa_200ng_2th2p5ms_Cycle_01_20230808143253	38031	796	57668	0,48134	1	315430000	2194800000	74	-18158	DDA_Cycle_01	5275	9,48	9,48	413,6	216,8	72,41	0	72,41	0,3911	0,5401	151,5	1052	0,694	NA	NA	1759494,2	1	DDA_Cycle
798	20230108_AST_Neo1_DDA_UHG_HeLa_200ng_2th2p5ms_Cycle_01_20230808143253	38106	797	57748	0,47462	0,97	242700000	1888500000	73	-18159	DDA_Cycle_01	5275	9482	9482	413,4	216,7	72,38	0	72,38	0,3909	0,5401	151,5	1,05	0,6926	NA	NA	1554150,8	1	DDA_Cycle
799	20230108_AST_Neo1_DDA_UHG_HeLa_200ng_2th2p5ms_Cycle_01_20230808143253	38180	798	57827	0,41797	1,1	211890000	2005900000	63	-1816	DDA_Cycle_01	5275	9484	9484	413,1	216,6	72,34	0	72,34	0,3907	0,5401	151,6	1048	0,6913	NA	NA	1733282,2	1	DDA_Cycle
800	20230108_AST_Neo1_DDA_UHG_HeLa_200ng_2th2p5ms_Cycle_01_20230808143253	38244	799	57897	0,43633	1,2	170970000	1822200000	67	-1816	DDA_Cycle_01	5275	9486	9486	413	216,5	72,3	0	72,3	0,3905	0,5401	151,6	1046	0,6901	NA	NA	1751460,9	1	DDA_Cycle
801	20230108_AST_Neo1_DDA_UHG_HeLa_200ng_2th2p5ms_Cycle_01_20230808143253	38312	800	5797	0,45745	1,2	160820000	1604800000	70	-18161	DDA_Cycle_01	5275	9488	9488	412,8	216,4	72,27	0	72,27	0,3903	0,54	151,6	1044	0,6889	NA	NA	1585633,6	1	DDA_Cycle
802	20230108_AST_Neo1_DDA_UHG_HeLa_200ng_2th2p5ms_Cycle_01_20230808143253	38383	801	58046	0,505	1,1	195440000	1816000000000	77	-18162	DDA_Cycle_01	5275	9,49	9,49	412,5	216,3	72,23	0	72,23	0,3901	0,54	151,6	1043	0,6876	NA	NA	1677210,8	1	DDA_Cycle
803	20230108_AST_Neo1_DDA_UHG_HeLa_200ng_2th2p5ms_Cycle_01_20230808143253	38461	802	5813	0,44869	1,3	163600000	1515900000	67	-18163	DDA_Cycle_01	5275	9493	9493	412,3	216,2	72,19	0	72,19	0,3899	0,54	151,6	1041	0,6862	NA	NA	1601601,8	1	DDA_Cycle
804	20230108_AST_Neo1_DDA_UHG_HeLa_200ng_2th2p5ms_Cycle_01_20230808143253	38529	803	58205	0,41665	1,2	187230000	1689700000	62	-18164	DDA_Cycle_01	5275	9495	9495	412,1	216,1	72,16	0	72,16	0,3897	0,54	151,7	1039	0,685	NA	NA	1706600,9	1	DDA_Cycle
805	20230108_AST_Neo1_DDA_UHG_HeLa_200ng_2th2p5ms_Cycle_01_20230808143253	38592	804	58274	0,46492	1,5	153230000	1439700000	70	-18165	DDA_Cycle_01	5276	9497	9497	411,9	216	72,12	0	72,12	0,3895	0,54	151,7	1037	0,6838	NA	NA	1737780,1	1	DDA_Cycle
806	20230108_AST_Neo1_DDA_UHG_HeLa_200ng_2th2p5ms_Cycle_01_20230808143253	38663	805	58352	0,50016	1,5	162580000	1604800000	76	-18166	DDA_Cycle_01	5276	9499	9499	411,7	215,9	72,09	0	72,09	0,3893	0,54	151,7	1035	0,6825	NA	NA	1848052	1	DDA_Cycle
807	20230108_AST_Neo1_DDA_UHG_HeLa_200ng_2th2p5ms_Cycle_01_20230808143253	38740	806	58435	0,46317	1,3	119300000	1323700000	71	-18167	DDA_Cycle_01	5276	9501	9501	411,5	215,8	72,05	0	72,05	0,3891	0,54	151,7	1033	0,6811	NA	NA	1517271,6	1	DDA_Cycle
808	20230108_AST_Neo1_DDA_UHG_HeLa_200ng_2th2p5ms_Cycle_01_20230808143253	38812	807	58512	0,5133	1,3	87464000	1140300000	78	-18168	DDA_Cycle_01	5276	9503	9503	411,3	215,7	72,01	0	72,01	0,3887	0,5398	151,7	1032	0,6799	NA	NA	1372294,4	1	DDA_Cycle
809	20230108_AST_Neo1_DDA_UHG_HeLa_200ng_2th2p5ms_Cycle_01_20230808143253	38891	808	58598	0,49956	1,3	74102000	1133700000	76	-18169	DDA_Cycle_01	5277	9505	9505	411,3	215,7	71,99	0	71,99	0,3876	0,5384	151,7	1,03	0,6788	NA	NA	1294288,4	1	DDA_Cycle
810	20230108_AST_Neo1_DDA_UHG_HeLa_200ng_2th2p5ms_Cycle_01_20230808143253	38968	809	58681	0,50351	1,2	104000000	1414800000	77	-1817	DDA_Cycle_01	5277	9506	9506	411,2	215,7	71,97	0	71,97	0,3865	0,537	151,7	1028	0,6778	NA	NA	1492332,4	1	DDA_Cycle
811	20230108_AST_Neo1_DDA_UHG_HeLa_200ng_2th2p5ms_Cycle_01_20230808143253	39046	810	58765	0,4963	1,3	109220000	1254600000	76	-18171	DDA_Cycle_01	5278	9507	9507	411,2	215,7	71,95	0	71,95	0,3854	0,5356	151,7	1027	0,6767	NA	NA	1403034,6	1	DDA_Cycle
812	20230108_AST_Neo1_DDA_UHG_HeLa_200ng_2th2p5ms_Cycle_01_20230808143253	39123	811	58848	0,50763	1,4	112940000	1198200000	77	-18172	DDA_Cycle_01	5279	9509	9509	411,2	215,7	71,93	0	71,93	0,3843	0,5343	151,7	1025	0,6757	NA	NA	1443568,5	1	DDA_Cycle
813	20230108_AST_Neo1_DDA_UHG_HeLa_200ng_2th2p5ms_Cycle_01_20230808143253	39201	812	58932	0,51098	1,3	127470000	1329400000	77	-18173	DDA_Cycle_01	5279	9,51	9,51	411,1	215,7	71,91	0	71,91	0,3832	0,5329	151,7	1024	0,6747	NA	NA	1476647,1	1	DDA_Cycle
814	20230108_AST_Neo1_DDA_UHG_HeLa_200ng_2th2p5ms_Cycle_01_20230808143253	39279	813	59017	0,50054	1,3	110950000	1115600000	75	-18174	DDA_Cycle_01	5,28	9511	9511	411,1	215,7	71,89	0	71,89	0,382	0,5314	151,7	1022	0,6736	NA	NA	1284886,9	1	DDA_Cycle
815	20230108_AST_Neo1_DDA_UHG_HeLa_200ng_2th2p5ms_Cycle_01_20230808143253	39355	814	59101	0,48268	1,3	103750000	1168400000	73	-18175	DDA_Cycle_01	5281	9513	9513	411	215,7	71,87	0	71,87	0,3809	0,5301	151,7	1021	0,6726	NA	NA	1355079,1	1	DDA_Cycle
816	20230108_AST_Neo1_DDA_UHG_HeLa_200ng_2th2p5ms_Cycle_01_20230808143253	39429	815	59181	0,44623	1,3	107280000	1334600000	67	-18176	DDA_Cycle_01	5281	9514	9514	411	215,7	71,85	0	71,85	0,3799	0,5287	151,8	1019	0,6716	NA	NA	1467244,8	1	DDA_Cycle
817	20230108_AST_Neo1_DDA_UHG_HeLa_200ng_2th2p5ms_Cycle_01_20230808143253	39497	816	59256	0,5054	1,4	84516000	1203500000	76	-18177	DDA_Cycle_01	5282	9515	9515	411	215,7	71,83	0	71,83	0,3789	0,5275	151,8	1018	0,6707	NA	NA	1450570,9	1	DDA_Cycle
818	20230108_AST_Neo1_DDA_UHG_HeLa_200ng_2th2p5ms_Cycle_01_20230808143253	39574	817	5934	0,49527	1,1	73082000	1357100000	76	-18178	DDA_Cycle_01	5282	9517	9517	410,9	215,7	71,81	0	71,81	0,3778	0,5261	151,8	1016	0,6696	NA	NA	1374129,2	1	DDA_Cycle
819	20230108_AST_Neo1_DDA_UHG_HeLa_200ng_2th2p5ms_Cycle_01_20230808143253	39651	818	59422	0,48612	1,4	51551000	1204100000	73	-18179	DDA_Cycle_01	5283	9518	9518	410,9	215,7	71,79	0	71,79	0,3767	0,5247	151,8	1015	0,6686	NA	NA	1457032,1	1	DDA_Cycle
820	20230108_AST_Neo1_DDA_UHG_HeLa_200ng_2th2p5ms_Cycle_01_20230808143253	39725	819	59503	0,49785	1,3	42242000	1362900000	76	-1818	DDA_Cycle_01	5284	9519	9519	410,9	215,7	71,77	0	71,77	0,3756	0,5234	151,8	1013	0,6676	NA	NA	1541749,6	1	DDA_Cycle
821	20230108_AST_Neo1_DDA_UHG_HeLa_200ng_2th2p5ms_Cycle_01_20230808143253	39802	820	59586	0,45862	1,4	32547000	1390600000	72	-18181	DDA_Cycle_01	5284	9521	9521	410,8	215,7	71,75	0	71,75	0,3745	0,522	151,8	1012	0,6666	NA	NA	1633572	1	DDA_Cycle
822	20230108_AST_Neo1_DDA_UHG_HeLa_200ng_2th2p5ms_Cycle_01_20230808143253	39875	821	59663	0,44263	1,2	39025000	1396200000	67	-18182	DDA_Cycle_01	5285	9522	9522	410,8	215,6	71,73	0	71,73	0,3735	0,5207	151,8	1,01	0,6656	NA	NA	1431525,8	1	DDA_Cycle
823	20230108_AST_Neo1_DDA_UHG_HeLa_200ng_2th2p5ms_Cycle_01_20230808143253	39943	822	59737	0,46523	1	41420000	1343400000	71	-18183	DDA_Cycle_01	5286	9523	9523	410,7	215,6	71,71	0	71,71	0,3725	0,5195	151,8	1009	0,6647	NA	NA	1259333,8	1	DDA_Cycle
824	20230108_AST_Neo1_DDA_UHG_HeLa_200ng_2th2p5ms_Cycle_01_20230808143253	40015	823	59814	0,50506	1,1	62625000	1673100000	77	-18184	DDA_Cycle_01	5286	9524	9524	410,7	215,6	71,69	0	71,69	0,3715	0,5182	151,8	1007	0,6637	NA	NA	1590171,5	1	DDA_Cycle
825	20230108_AST_Neo1_DDA_UHG_HeLa_200ng_2th2p5ms_Cycle_01_20230808143253	40093	824	59898	0,4612	0,96	72350000	1673900000	71	-18185	DDA_Cycle_01	5287	9526	9526	410,7	215,6	71,67	0	71,67	0,3704	0,5168	151,8	1006	0,6627	NA	NA	1420839,2	1	DDA_Cycle
826	20230108_AST_Neo1_DDA_UHG_HeLa_200ng_2th2p5ms_Cycle_01_20230808143253	40165	825	59975	0,47997	1,3	86874000	1831400000	72	-18186	DDA_Cycle_01	5287	9527	9527	410,6	215,6	71,65	0	71,65	0,3694	0,5155	151,8	1004	0,6617	NA	NA	1852472,6	1	DDA_Cycle
827	20230108_AST_Neo1_DDA_UHG_HeLa_200ng_2th2p5ms_Cycle_01_20230808143253	40238	826	60055	0,48966	1,1	67337000	1358600000	75	-18187	DDA_Cycle_01	5288	9528	9528	410,6	215,6	71,63	0	71,63	0,3683	0,5142	151,8	1003	0,6608	NA	NA	1381335,6	1	DDA_Cycle
828	20230108_AST_Neo1_DDA_UHG_HeLa_200ng_2th2p5ms_Cycle_01_20230808143253	40314	827	60137	0,4711	1,1	57950000	1309300000	72	-18188	DDA_Cycle_01	5289	9,53	9,53	410,6	215,6	71,61	0	71,61	0,3672	0,5128	151,8	1001	0,6597	NA	NA	1348590,6	1	DDA_Cycle
829	20230108_AST_Neo1_DDA_UHG_HeLa_200ng_2th2p5ms_Cycle_01_20230808143253	40387	828	60215	0,49318	1,3	53766000	1317800000	75	-18189	DDA_Cycle_01	5289	9531	9531	410,5	215,6	71,59	0	71,59	0,3662	0,5115	151,8	1	0,6588	NA	NA	1464763,4	1	DDA_Cycle
830	20230108_AST_Neo1_DDA_UHG_HeLa_200ng_2th2p5ms_Cycle_01_20230808143253	40463	829	60298	0,45084	1,4	47168000	1408300000	69	-1819	DDA_Cycle_01	5,29	9532	9532	410,5	215,6	71,57	0	71,57	0,3651	0,5101	151,8	0,9985	0,6578	NA	NA	1620169,8	1	DDA_Cycle
831	20230108_AST_Neo1_DDA_UHG_HeLa_200ng_2th2p5ms_Cycle_01_20230808143253	40533	830	60373	0,50752	1,4	28798000	1060500000	76	-18191	DDA_Cycle_01	5291	9534	9534	410,4	215,6	71,56	0	71,56	0,3641	0,5089	151,8	0,9971	0,6568	NA	NA	1342618,1	1	DDA_Cycle
832	20230108_AST_Neo1_DDA_UHG_HeLa_200ng_2th2p5ms_Cycle_01_20230808143253	40610	831	60457	0,50325	1,2	22747000	1081400000	76	-18192	DDA_Cycle_01	5291	9535	9535	410,4	215,6	71,53	0	71,53	0,363	0,5074	151,8	0,9955	0,6558	NA	NA	1240107,2	1	DDA_Cycle
833	20230108_AST_Neo1_DDA_UHG_HeLa_200ng_2th2p5ms_Cycle_01_20230808143253	40687	832	60541	0,48205	1,4	23302000	1094900000	74	-18193	DDA_Cycle_01	5292	9536	9536	410,4	215,6	71,51	0	71,51	0,3619	0,506	151,8	0,9939	0,6547	NA	NA	1395245,2	1	DDA_Cycle
834	20230108_AST_Neo1_DDA_UHG_HeLa_200ng_2th2p5ms_Cycle_01_20230808143253	40762	833	60621	0,48537	1,2	21405000	1003200000	75	-18194	DDA_Cycle_01	5292	9538	9538	410,3	215,6	71,49	0	71,49	0,3608	0,5047	151,8	0,9925	0,6537	NA	NA	1119462,1	1	DDA_Cycle
835	20230108_AST_Neo1_DDA_UHG_HeLa_200ng_2th2p5ms_Cycle_01_20230808143253	40838	834	60702	0,46354	1,5	18475000	913130000	70	-18195	DDA_Cycle_01	5293	9539	9539	410,3	215,6	71,47	0	71,47	0,3598	0,5033	151,8	0,991	0,6527	NA	NA	1250729,2	1	DDA_Cycle
836	20230108_AST_Neo1_DDA_UHG_HeLa_200ng_2th2p5ms_Cycle_01_20230808143253	40909	835	6078	0,47602	1,4	20110000	879050000	72	-18196	DDA_Cycle_01	5294	9,54	9,54	410,3	215,6	71,46	0	71,46	0,3587	0,502	151,8	0,9895	0,6518	NA	NA	1165151,1	1	DDA_Cycle
837	20230108_AST_Neo1_DDA_UHG_HeLa_200ng_2th2p5ms_Cycle_01_20230808143253	40982	836	60859	0,48097	1,3	25750000	894460000	73	-18197	DDA_Cycle_01	5294	9541	9541	410,2	215,6	71,44	0	71,44	0,3577	0,5007	151,8	0,9881	0,6508	NA	NA	1135773,2	1	DDA_Cycle
838	20230108_AST_Neo1_DDA_UHG_HeLa_200ng_2th2p5ms_Cycle_01_20230808143253	41056	837	60939	0,50148	1,2	31437000	862610000	76	-18198	DDA_Cycle_01	5295	9543	9543	410,2	215,6	71,42	0	71,42	0,3566	0,4994	151,8	0,9866	0,6498	NA	NA	1032682,7	1	DDA_Cycle
839	20230108_AST_Neo1_DDA_UHG_HeLa_200ng_2th2p5ms_Cycle_01_20230808143253	41133	838	61023	0,46703	1,7	41908000	977120000	71	-18199	DDA_Cycle_01	5296	9544	9544	410,1	215,6	71,4	0	71,4	0,3555	0,498	151,8	0,985	0,6488	NA	NA	1470831	1	DDA_Cycle
840	20230108_AST_Neo1_DDA_UHG_HeLa_200ng_2th2p5ms_Cycle_01_20230808143253	41205	839	61101	0,50594	1,6	61893000	1143500000	77	-1,82	DDA_Cycle_01	5296	9545	9545	410,1	215,6	71,38	0	71,38	0,3545	0,4967	151,8	0,9836	0,6478	NA	NA	1536528,2	1	DDA_Cycle
841	20230108_AST_Neo1_DDA_UHG_HeLa_200ng_2th2p5ms_Cycle_01_20230808143253	41283	840	61185	0,50995	1,6	56479000	894920000	77	-18201	DDA_Cycle_01	5297	9547	9547	410,1	215,6	71,36	0	71,36	0,3534	0,4952	151,8	0,982	0,6468	NA	NA	1318246,2	1	DDA_Cycle
842	20230108_AST_Neo1_DDA_UHG_HeLa_200ng_2th2p5ms_Cycle_01_20230808143253	41361	841	6127	0,49996	1,4	87644000	1167300000	76	-18202	DDA_Cycle_01	5297	9548	9548	410	215,6	71,33	0	71,33	0,3523	0,4938	151,8	0,9805	0,6457	NA	NA	1446095,2	1	DDA_Cycle
843	20230108_AST_Neo1_DDA_UHG_HeLa_200ng_2th2p5ms_Cycle_01_20230808143253	41438	842	61353	0,50351	1,6	83109000	1032000000000	77	-18203	DDA_Cycle_01	5298	9,55	9,55	410	215,6	71,31	0	71,31	0,3511	0,4924	151,8	0,9789	0,6447	NA	NA	1421730,6	1	DDA_Cycle
844	20230108_AST_Neo1_DDA_UHG_HeLa_200ng_2th2p5ms_Cycle_01_20230808143253	41516	843	61437	0,48391	1,4	84550000	1059000000000	73	-18204	DDA_Cycle_01	5299	9551	9551	409,9	215,6	71,29	0	71,29	0,35	0,491	151,8	0,9774	0,6436	NA	NA	1305494	1	DDA_Cycle
845	20230108_AST_Neo1_DDA_UHG_HeLa_200ng_2th2p5ms_Cycle_01_20230808143253	41590	844	61518	0,49796	1,2	106960000	1268700000	75	-18205	DDA_Cycle_01	5,3	9552	9552	409,9	215,6	71,28	0	71,28	0,349	0,4897	151,8	0,9748	0,6419	NA	NA	1392512,1	1	DDA_Cycle
846	20230108_AST_Neo1_DDA_UHG_HeLa_200ng_2th2p5ms_Cycle_01_20230808143253	41666	845	61601	0,50483	1,4	105470000	1352600000	76	-18206	DDA_Cycle_01	5301	9553	9553	409,9	215,6	71,27	0	71,27	0,3481	0,4885	151,8	0,9682	0,6376	NA	NA	1555217	1	DDA_Cycle
847	20230108_AST_Neo1_DDA_UHG_HeLa_200ng_2th2p5ms_Cycle_01_20230808143253	41743	846	61685	0,49739	1,1	80401000	1110100000	76	-18207	DDA_Cycle_01	5302	9554	9554	409,9	215,6	71,26	0	71,26	0,3472	0,4873	151,8	0,9615	0,6332	NA	NA	1167674,2	1	DDA_Cycle
848	20230108_AST_Neo1_DDA_UHG_HeLa_200ng_2th2p5ms_Cycle_01_20230808143253	41820	847	61768	0,46303	1,1	72483000	1157900000	69	-18208	DDA_Cycle_01	5303	9554	9554	409,9	215,6	71,25	0	71,25	0,3464	0,4861	151,8	0,9549	0,6289	NA	NA	1232399,8	1	DDA_Cycle
849	20230108_AST_Neo1_DDA_UHG_HeLa_200ng_2th2p5ms_Cycle_01_20230808143253	41890	848	61845	0,48786	1,2	81670000	1482100000	74	-18209	DDA_Cycle_01	5304	9555	9555	410	215,6	71,24	0	71,24	0,3456	0,485	151,8	0,9488	0,6249	NA	NA	1530630,8	1	DDA_Cycle
850	20230108_AST_Neo1_DDA_UHG_HeLa_200ng_2th2p5ms_Cycle_01_20230808143253	41965	849	61926	0,46855	1,2	60926000	1385200000	71	-1821	DDA_Cycle_01	5305	9556	9556	410	215,6	71,24	0	71,24	0,3447	0,4839	151,8	0,9424	0,6206	NA	NA	1417336,4	1	DDA_Cycle
851	20230108_AST_Neo1_DDA_UHG_HeLa_200ng_2th2p5ms_Cycle_01_20230808143253	42037	850	62004	0,46995	1	42148000	1195700000	72	-18211	DDA_Cycle_01	5306	9556	9556	410	215,6	71,23	0	71,23	0,3439	0,4828	151,8	0,9362	0,6165	NA	NA	1163004,1	1	DDA_Cycle
852	20230108_AST_Neo1_DDA_UHG_HeLa_200ng_2th2p5ms_Cycle_01_20230808143253	42110	851	62083	0,50074	1,4	33632000	1149800000	76	-18212	DDA_Cycle_01	5307	9557	9557	410	215,7	71,22	0	71,22	0,343	0,4817	151,8	0,9299	0,6125	NA	NA	1393798,9	1	DDA_Cycle
853	20230108_AST_Neo1_DDA_UHG_HeLa_200ng_2th2p5ms_Cycle_01_20230808143253	42187	852	62166	0,50815	1,3	27707000	1172300000	78	-18213	DDA_Cycle_01	5308	9558	9558	410	215,7	71,21	0	71,21	0,3422	0,4805	151,8	0,9233	0,6081	NA	NA	1358088,9	1	DDA_Cycle
854	20230108_AST_Neo1_DDA_UHG_HeLa_200ng_2th2p5ms_Cycle_01_20230808143253	42266	853	62251	0,49971	1,4	25787000	1146400000	76	-18214	DDA_Cycle_01	5309	9558	9558	410	215,7	71,2	0	71,2	0,3413	0,4793	151,8	0,9166	0,6037	NA	NA	1379894	1	DDA_Cycle
855	20230108_AST_Neo1_DDA_UHG_HeLa_200ng_2th2p5ms_Cycle_01_20230808143253	42343	854	62334	0,51066	1,3	36213000	1387600000	78	-18215	DDA_Cycle_01	5311	9559	9559	410	215,7	71,2	0	71,2	0,3404	0,4781	151,8	0,91	0,5993	NA	NA	1494587,5	1	DDA_Cycle
856	20230108_AST_Neo1_DDA_UHG_HeLa_200ng_2th2p5ms_Cycle_01_20230808143253	42422	855	62419	0,45653	1,4	64674000	1470200000	69	-18216	DDA_Cycle_01	5312	9,56	9,56	410	215,7	71,19	0	71,19	0,3395	0,4769	151,8	0,9032	0,5949	NA	NA	1691736,4	1	DDA_Cycle
857	20230108_AST_Neo1_DDA_UHG_HeLa_200ng_2th2p5ms_Cycle_01_20230808143253	42492	856	62495	0,50423	1,3	79071000	1239800000	77	-18217	DDA_Cycle_01	5313	9561	9561	410	215,7	71,18	0	71,18	0,3387	0,4758	151,8	0,8972	0,5909	NA	NA	1436690,6	1	DDA_Cycle
858	20230108_AST_Neo1_DDA_UHG_HeLa_200ng_2th2p5ms_Cycle_01_20230808143253	42570	857	62579	0,51358	1,2	134290000	1596100000	77	-18218	DDA_Cycle_01	5314	9561	9561	410,1	215,7	71,17	0	71,17	0,3378	0,4746	151,8	0,8905	0,5865	NA	NA	1578311	1	DDA_Cycle
859	20230108_AST_Neo1_DDA_UHG_HeLa_200ng_2th2p5ms_Cycle_01_20230808143253	42648	858	62665	0,48989	1,2	173360000	1656900000	75	-18219	DDA_Cycle_01	5315	9562	9562	410,1	215,8	71,16	0	71,16	0,3369	0,4734	151,8	0,8837	0,5821	NA	NA	1595849,4	1	DDA_Cycle
860	20230108_AST_Neo1_DDA_UHG_HeLa_200ng_2th2p5ms_Cycle_01_20230808143253	42724	859	62747	0,51298	1	210260000	1780600000	79	-1822	DDA_Cycle_01	5316	9563	9563	410,1	215,8	71,16	0	71,16	0,336	0,4722	151,8	0,8773	0,5778	NA	NA	1568442,4	1	DDA_Cycle
861	20230108_AST_Neo1_DDA_UHG_HeLa_200ng_2th2p5ms_Cycle_01_20230808143253	42804	860	62832	0,47141	1,1	238930000	1909800000	71	-18221	DDA_Cycle_01	5317	9564	9564	410,1	215,8	71,15	0	71,15	0,3351	0,471	151,8	0,8705	0,5733	NA	NA	1688505,6	1	DDA_Cycle
862	20230108_AST_Neo1_DDA_UHG_HeLa_200ng_2th2p5ms_Cycle_01_20230808143253	42876	861	62911	0,50448	1,1	228470000	1787900000	76	-18222	DDA_Cycle_01	5318	9564	9564	410,1	215,8	71,14	0	71,14	0,3343	0,4699	151,8	0,8642	0,5692	NA	NA	1662029,8	1	DDA_Cycle
863	20230108_AST_Neo1_DDA_UHG_HeLa_200ng_2th2p5ms_Cycle_01_20230808143253	42953	862	62995	0,50131	1,1	250800000	1973400000	77	-18223	DDA_Cycle_01	5,32	9565	9565	410,1	215,8	71,13	0	71,13	0,3334	0,4687	151,8	0,8576	0,5648	NA	NA	1782883,9	1	DDA_Cycle
864	20230108_AST_Neo1_DDA_UHG_HeLa_200ng_2th2p5ms_Cycle_01_20230808143253	43031	863	63078	0,50331	1,1	222650000	1890800000	77	-18224	DDA_Cycle_01	5321	9566	9566	410,1	215,8	71,12	0	71,12	0,3325	0,4675	151,8	0,8509	0,5605	NA	NA	1668225,6	1	DDA_Cycle
865	20230108_AST_Neo1_DDA_UHG_HeLa_200ng_2th2p5ms_Cycle_01_20230808143253	43109	864	63162	0,41805	1,1	245760000	2210600000	62	-18226	DDA_Cycle_01	5322	9567	9567	410,1	215,8	71,12	0	71,12	0,3316	0,4663	151,8	0,8443	0,5561	NA	NA	1875754,2	1	DDA_Cycle
866	20230108_AST_Neo1_DDA_UHG_HeLa_200ng_2th2p5ms_Cycle_01_20230808143253	43172	865	63232	0,50297	1	172480000	1635200000	77	-18226	DDA_Cycle_01	5323	9567	9567	410,1	215,9	71,11	0	71,11	0,3309	0,4653	151,8	0,8387	0,5525	NA	NA	1455347,8	1	DDA_Cycle
867	20230108_AST_Neo1_DDA_UHG_HeLa_200ng_2th2p5ms_Cycle_01_20230808143253	43250	866	63316	0,51384	1,2	137920000	1503100000	79	-18227	DDA_Cycle_01	5324	9568	9568	410,2	215,9	71,1	0	71,1	0,33	0,4641	151,8	0,8321	0,5481	NA	NA	1493968,5	1	DDA_Cycle
868	20230108_AST_Neo1_DDA_UHG_HeLa_200ng_2th2p5ms_Cycle_01_20230808143253	43330	867	63401	0,50131	1,1	102140000	1309500000	76	-18228	DDA_Cycle_01	5325	9569	9569	410,2	215,9	71,09	0	71,09	0,3291	0,4629	151,8	0,8253	0,5436	NA	NA	1323111,4	1	DDA_Cycle
869	20230108_AST_Neo1_DDA_UHG_HeLa_200ng_2th2p5ms_Cycle_01_20230808143253	43407	868	63485	0,45908	1,4	85713000	1404600000	70	-18229	DDA_Cycle_01	5326	9569	9569	410,2	215,9	71,08	0	71,08	0,3282	0,4617	151,8	0,8187	0,5393	NA	NA	1616772	1	DDA_Cycle
870	20230108_AST_Neo1_DDA_UHG_HeLa_200ng_2th2p5ms_Cycle_01_20230808143253	43478	869	63561	0,48523	1,5	69260000	1384600000	73	-1823	DDA_Cycle_01	5327	9,57	9,57	410,2	215,9	71,08	0	71,08	0,3274	0,4606	151,8	0,8126	0,5353	NA	NA	1703866,4	1	DDA_Cycle
871	20230108_AST_Neo1_DDA_UHG_HeLa_200ng_2th2p5ms_Cycle_01_20230808143253	43552	870	63642	0,51009	1,4	44368000	1119400000	77	-18231	DDA_Cycle_01	5328	9571	9571	410,2	215,9	71,07	0	71,07	0,3265	0,4595	151,8	0,8062	0,531	NA	NA	1414687,6	1	DDA_Cycle
872	20230108_AST_Neo1_DDA_UHG_HeLa_200ng_2th2p5ms_Cycle_01_20230808143253	43630	871	63727	0,50288	1,4	48956000	1275400000	76	-18232	DDA_Cycle_01	5,33	9571	9571	410,2	215,9	71,06	0	71,06	0,3256	0,4583	151,8	0,7994	0,5266	NA	NA	1525124	1	DDA_Cycle
873	20230108_AST_Neo1_DDA_UHG_HeLa_200ng_2th2p5ms_Cycle_01_20230808143253	43707	872	63811	0,49985	1,3	59487000	1202900000	76	-18234	DDA_Cycle_01	5331	9572	9572	410,2	216	71,05	0	71,05	0,3248	0,4571	151,8	0,7928	0,5222	NA	NA	1412817,1	1	DDA_Cycle
874	20230108_AST_Neo1_DDA_UHG_HeLa_200ng_2th2p5ms_Cycle_01_20230808143253	43784	873	63894	0,45393	1,4	70148000	1246600000	69	-18235	DDA_Cycle_01	5332	9573	9573	410,2	216	71,04	0	71,04	0,3239	0,4559	151,8	0,7862	0,5179	NA	NA	1483813	1	DDA_Cycle
875	20230108_AST_Neo1_DDA_UHG_HeLa_200ng_2th2p5ms_Cycle_01_20230808143253	43854	874	6397	0,44289	1,3	91516000	1474900000	66	-18235	DDA_Cycle_01	5333	9574	9574	410,2	216	71,04	0	71,04	0,3231	0,4548	151,8	0,7802	0,5139	NA	NA	1601454,1	1	DDA_Cycle
876	20230108_AST_Neo1_DDA_UHG_HeLa_200ng_2th2p5ms_Cycle_01_20230808143253	43921	875	64044	0,44463	1,3	81596000	1281800000	67	-18236	DDA_Cycle_01	5334	9574	9574	410,3	216	71,03	0	71,03	0,3223	0,4537	151,8	0,7743	0,5101	NA	NA	1455720	1	DDA_Cycle
877	20230108_AST_Neo1_DDA_UHG_HeLa_200ng_2th2p5ms_Cycle_01_20230808143253	43989	876	64118	0,47227	1,3	86820000	1344700000	72	-18237	DDA_Cycle_01	5335	9575	9575	410,3	216	71,02	0	71,02	0,3215	0,4527	151,8	0,7684	0,5062	NA	NA	1468877	1	DDA_Cycle
878	20230108_AST_Neo1_DDA_UHG_HeLa_200ng_2th2p5ms_Cycle_01_20230808143253	44062	877	64197	0,47965	1,5	78485000	1311400000	73	-18238	DDA_Cycle_01	5336	9576	9576	410,3	216	71,01	0	71,01	0,3207	0,4516	151,8	0,7622	0,5021	NA	NA	1670051,4	1	DDA_Cycle
879	20230108_AST_Neo1_DDA_UHG_HeLa_200ng_2th2p5ms_Cycle_01_20230808143253	44136	878	64277	0,43379	1,4	71621000	1291100000	66	-18239	DDA_Cycle_01	5337	9576	9576	410,3	216	71,01	0	71,01	0,3198	0,4504	151,8	0,7558	0,4979	NA	NA	1507058,6	1	DDA_Cycle
880	20230108_AST_Neo1_DDA_UHG_HeLa_200ng_2th2p5ms_Cycle_01_20230808143253	44203	879	64349	0,48992	1,3	64130000	1308500000	75	-1824	DDA_Cycle_01	5338	9577	9577	410,3	216,1	71	0	71	0,3191	0,4494	151,8	0,7501	0,4941	NA	NA	1470850,9	1	DDA_Cycle
881	20230108_AST_Neo1_DDA_UHG_HeLa_200ng_2th2p5ms_Cycle_01_20230808143253	44279	880	64431	0,50732	1,2	76875000	1420300000	78	-18241	DDA_Cycle_01	5339	9578	9578	410,3	216,1	70,99	0	70,99	0,3182	0,4482	151,8	0,7436	0,4899	NA	NA	1489010,1	1	DDA_Cycle
882	20230108_AST_Neo1_DDA_UHG_HeLa_200ng_2th2p5ms_Cycle_01_20230808143253	44358	881	64515	0,48017	1,4	86329000	1396900000	72	-18242	DDA_Cycle_01	5,34	9579	9579	410,3	216,1	70,98	0	70,98	0,3173	0,447	151,8	0,7378	0,4861	NA	NA	1657531,1	1	DDA_Cycle
883	20230108_AST_Neo1_DDA_UHG_HeLa_200ng_2th2p5ms_Cycle_01_20230808143253	44431	882	64595	0,49802	1,5	85875000	1345500000	76	-18243	DDA_Cycle_01	5342	9,58	9,58	410,3	216,2	70,96	0	70,96	0,3162	0,4456	151,8	0,7363	0,4851	NA	NA	1667855,2	1	DDA_Cycle
884	20230108_AST_Neo1_DDA_UHG_HeLa_200ng_2th2p5ms_Cycle_01_20230808143253	44508	883	64678	0,50094	1,3	88080000	1290300000	75	-18244	DDA_Cycle_01	5343	9581	9581	410,3	216,2	70,93	0	70,93	0,3151	0,4442	151,8	0,7348	0,4841	NA	NA	1438392	1	DDA_Cycle
885	20230108_AST_Neo1_DDA_UHG_HeLa_200ng_2th2p5ms_Cycle_01_20230808143253	44584	884	64762	0,50792	1,4	78709000	1204600000	77	-18245	DDA_Cycle_01	5345	9583	9583	410,3	216,3	70,91	0	70,91	0,314	0,4428	151,8	0,7332	0,4831	NA	NA	1461511,5	1	DDA_Cycle
886	20230108_AST_Neo1_DDA_UHG_HeLa_200ng_2th2p5ms_Cycle_01_20230808143253	44662	885	64846	0,49856	1,4	90431000	1468800000	76	-18246	DDA_Cycle_01	5346	9584	9584	410,3	216,3	70,88	0	70,88	0,3129	0,4414	151,8	0,7317	0,4821	NA	NA	1669641	1	DDA_Cycle
887	20230108_AST_Neo1_DDA_UHG_HeLa_200ng_2th2p5ms_Cycle_01_20230808143253	44739	886	64929	0,50683	1,4	61861000	1108700000	77	-18247	DDA_Cycle_01	5348	9585	9585	410,4	216,4	70,86	0	70,86	0,3118	0,44	151,8	0,7301	0,481	NA	NA	1396202,8	1	DDA_Cycle
888	20230108_AST_Neo1_DDA_UHG_HeLa_200ng_2th2p5ms_Cycle_01_20230808143253	44817	887	65014	0,51078	1,5	52058000	1157600000	77	-18248	DDA_Cycle_01	5349	9587	9587	410,4	216,4	70,84	0	70,84	0,3107	0,4386	151,8	0,7286	0,48	NA	NA	1470258,2	1	DDA_Cycle
889	20230108_AST_Neo1_DDA_UHG_HeLa_200ng_2th2p5ms_Cycle_01_20230808143253	44895	888	65099	0,50823	1,5	43384000	1093700000	77	-18249	DDA_Cycle_01	5351	9588	9588	410,4	216,5	70,81	0	70,81	0,3095	0,4371	151,8	0,727	0,479	NA	NA	1471008,5	1	DDA_Cycle
890	20230108_AST_Neo1_DDA_UHG_HeLa_200ng_2th2p5ms_Cycle_01_20230808143253	44973	889	65184	0,50958	1,4	61623000	1083300000	77	-18251	DDA_Cycle_01	5352	9,59	9,59	410,4	216,6	70,79	0	70,79	0,3084	0,4357	151,8	0,7254	0,478	NA	NA	1389074,9	1	DDA_Cycle
891	20230108_AST_Neo1_DDA_UHG_HeLa_200ng_2th2p5ms_Cycle_01_20230808143253	45051	890	65269	0,49679	1,5	75901000	987810000	75	-18252	DDA_Cycle_01	5354	9591	9591	410,4	216,6	70,76	0	70,76	0,3073	0,4343	151,8	0,7239	0,4769	NA	NA	1331540,5	1	DDA_Cycle
892	20230108_AST_Neo1_DDA_UHG_HeLa_200ng_2th2p5ms_Cycle_01_20230808143253	45127	891	65351	0,49444	1,5	108150000	1180600000	76	-18253	DDA_Cycle_01	5355	9592	9592	410,4	216,7	70,74	0	70,74	0,3062	0,4329	151,8	0,7223	0,4759	NA	NA	1553665,6	1	DDA_Cycle
893	20230108_AST_Neo1_DDA_UHG_HeLa_200ng_2th2p5ms_Cycle_01_20230808143253	45204	892	65434	0,49953	1,1	117520000	1127300000	76	-18254	DDA_Cycle_01	5357	9594	9594	410,4	216,7	70,71	0	70,71	0,3051	0,4315	151,8	0,7208	0,4749	NA	NA	1186482,6	1	DDA_Cycle
894	20230108_AST_Neo1_DDA_UHG_HeLa_200ng_2th2p5ms_Cycle_01_20230808143253	45281	893	65517	0,51287	1,5	143390000	1281500000	77	-18255	DDA_Cycle_01	5358	9595	9595	410,4	216,8	70,69	0	70,69	0,304	0,4301	151,8	0,7193	0,4739	NA	NA	1626262,8	1	DDA_Cycle
895	20230108_AST_Neo1_DDA_UHG_HeLa_200ng_2th2p5ms_Cycle_01_20230808143253	45359	894	65603	0,50611	1,4	122670000	1152500000	76	-18262	DDA_Cycle_01	5359	9597	9597	410,4	216,8	70,67	0	70,67	0,3029	0,4286	151,8	0,7177	0,4729	NA	NA	1401971,5	1	DDA_Cycle
896	20230108_AST_Neo1_DDA_UHG_HeLa_200ng_2th2p5ms_Cycle_01_20230808143253	45436	895	65687	0,4872	1,3	101740000	1125100000	74	-18269	DDA_Cycle_01	5361	9598	9598	410,4	216,9	70,64	0	70,64	0,3018	0,4272	151,8	0,7161	0,4719	NA	NA	1345974,5	1	DDA_Cycle
897	20230108_AST_Neo1_DDA_UHG_HeLa_200ng_2th2p5ms_Cycle_01_20230808143253	45511	896	65768	0,51639	1,6	93275000	1147900000	78	-18276	DDA_Cycle_01	5362	9599	9599	410,4	217	70,62	0	70,62	0,3007	0,4258	151,8	0,7146	0,4709	NA	NA	1571697,5	1	DDA_Cycle
898	20230108_AST_Neo1_DDA_UHG_HeLa_200ng_2th2p5ms_Cycle_01_20230808143253	45590	897	65854	0,49785	1,3	60354000	1046700000	75	-18283	DDA_Cycle_01	5364	9601	9601	410,4	217	70,59	0	70,59	0,2995	0,4243	151,8	0,713	0,4698	NA	NA	1234739,9	1	DDA_Cycle
899	20230108_AST_Neo1_DDA_UHG_HeLa_200ng_2th2p5ms_Cycle_01_20230808143253	45666	898	65937	0,49659	1,4	58678000	1056800000	75	-1829	DDA_Cycle_01	5365	9602	9602	410,4	217,1	70,57	0	70,57	0,2984	0,4229	151,8	0,7115	0,4688	NA	NA	1324611,8	1	DDA_Cycle
900	20230108_AST_Neo1_DDA_UHG_HeLa_200ng_2th2p5ms_Cycle_01_20230808143253	45742	899	6602	0,49788	1,5	60262000	1024800000	75	-18297	DDA_Cycle_01	5367	9604	9604	410,4	217,1	70,55	0	70,55	0,2974	0,4215	151,8	0,7099	0,4678	NA	NA	1397009,1	1	DDA_Cycle
901	20230108_AST_Neo1_DDA_UHG_HeLa_200ng_2th2p5ms_Cycle_01_20230808143253	45818	900	66103	0,51298	1,4	64209000	1217300000	77	-18304	DDA_Cycle_01	5368	9605	9605	410,4	217,2	70,52	0	70,52	0,2963	0,4201	151,8	0,7084	0,4668	NA	NA	1497262,5	1	DDA_Cycle
902	20230108_AST_Neo1_DDA_UHG_HeLa_200ng_2th2p5ms_Cycle_01_20230808143253	45896	901	66188	0,49104	1,7	50629000	1126900000	76	-18311	DDA_Cycle_01	5,37	9606	9606	410,5	217,2	70,5	0	70,5	0,2951	0,4186	151,8	0,7068	0,4658	NA	NA	1602002	1	DDA_Cycle
903	20230108_AST_Neo1_DDA_UHG_HeLa_200ng_2th2p5ms_Cycle_01_20230808143253	45973	902	6627	0,51825	1,4	53586000	1128300000	78	-18318	DDA_Cycle_01	5371	9608	9608	410,5	217,3	70,47	0	70,47	0,294	0,4172	151,8	0,7053	0,4648	NA	NA	1397379,1	1	DDA_Cycle
904	20230108_AST_Neo1_DDA_UHG_HeLa_200ng_2th2p5ms_Cycle_01_20230808143253	46052	903	66357	0,50234	1,4	47442000	1057600000	75	-18325	DDA_Cycle_01	5373	9609	9609	410,5	217,4	70,45	0	70,45	0,2929	0,4158	151,7	0,7037	0,4637	NA	NA	1324476,6	1	DDA_Cycle
905	20230108_AST_Neo1_DDA_UHG_HeLa_200ng_2th2p5ms_Cycle_01_20230808143253	46128	904	6644	0,47948	1,4	46200000	1123800000	74	-18332	DDA_Cycle_01	5374	9611	9611	410,5	217,4	70,42	0	70,42	0,2918	0,4143	151,7	0,7022	0,4627	NA	NA	1365154,5	1	DDA_Cycle
906	20230108_AST_Neo1_DDA_UHG_HeLa_200ng_2th2p5ms_Cycle_01_20230808143253	46203	905	6652	0,50886	1,4	39535000	1059100000	79	-18338	DDA_Cycle_01	5376	9612	9612	410,5	217,5	70,4	0	70,4	0,2907	0,413	151,7	0,7007	0,4617	NA	NA	1309008,1	1	DDA_Cycle
907	20230108_AST_Neo1_DDA_UHG_HeLa_200ng_2th2p5ms_Cycle_01_20230808143253	46283	906	66605	0,50428	1,3	26334000	928010000	76	-18346	DDA_Cycle_01	5377	9613	9613	410,5	217,5	70,38	0	70,38	0,2896	0,4115	151,7	0,6991	0,4607	NA	NA	1128215,1	1	DDA_Cycle
908	20230108_AST_Neo1_DDA_UHG_HeLa_200ng_2th2p5ms_Cycle_01_20230808143253	46360	907	66689	0,49699	1,3	21076000	1022600000	77	-18353	DDA_Cycle_01	5379	9615	9615	410,5	217,6	70,35	0	70,35	0,2885	0,4101	151,7	0,6976	0,4597	NA	NA	1237217,4	1	DDA_Cycle
909	20230108_AST_Neo1_DDA_UHG_HeLa_200ng_2th2p5ms_Cycle_01_20230808143253	46438	908	66772	0,46357	1,4	25620000	1120200000	70	-18359	DDA_Cycle_01	5,38	9616	9616	410,5	217,6	70,33	0	70,33	0,2874	0,4087	151,7	0,696	0,4587	NA	NA	1401420,1	1	DDA_Cycle
910	20230108_AST_Neo1_DDA_UHG_HeLa_200ng_2th2p5ms_Cycle_01_20230808143253	46509	909	66849	0,43991	1	31841000	1067900000	66	-18366	DDA_Cycle_01	5381	9617	9617	410,5	217,7	70,31	0	70,31	0,2864	0,4073	151,7	0,6946	0,4578	NA	NA	1084551,9	1	DDA_Cycle
911	20230108_AST_Neo1_DDA_UHG_HeLa_200ng_2th2p5ms_Cycle_01_20230808143253	46576	910	66923	0,50231	1,2	34053000	1142400000	76	-18372	DDA_Cycle_01	5383	9619	9619	410,5	217,7	70,29	0	70,29	0,2854	0,4061	151,7	0,6932	0,4569	NA	NA	1228673,6	1	DDA_Cycle
912	20230108_AST_Neo1_DDA_UHG_HeLa_200ng_2th2p5ms_Cycle_01_20230808143253	46653	911	67006	0,50268	1,1	34548000	1087400000	76	-18379	DDA_Cycle_01	5384	9,62	9,62	410,5	217,8	70,26	0	70,26	0,2843	0,4046	151,7	0,6917	0,4559	NA	NA	1158103,5	1	DDA_Cycle
913	20230108_AST_Neo1_DDA_UHG_HeLa_200ng_2th2p5ms_Cycle_01_20230808143253	46730	912	6709	0,42515	1,2	39185000	1269800000	64	-18386	DDA_Cycle_01	5386	9621	9621	410,5	217,9	70,24	0	70,24	0,2832	0,4032	151,7	0,6901	0,4548	NA	NA	1365097,1	1	DDA_Cycle
914	20230108_AST_Neo1_DDA_UHG_HeLa_200ng_2th2p5ms_Cycle_01_20230808143253	46795	913	67161	0,45321	1,3	40125000	1477400000	68	-18392	DDA_Cycle_01	5387	9622	9622	410,5	217,9	70,22	0	70,22	0,2823	0,402	151,7	0,6888	0,454	NA	NA	1594350,6	1	DDA_Cycle
915	20230108_AST_Neo1_DDA_UHG_HeLa_200ng_2th2p5ms_Cycle_01_20230808143253	46864	914	67236	0,4951	1,3	34982000	1,33e+09	75	-18398	DDA_Cycle_01	5388	9624	9624	410,5	218	70,2	0	70,2	0,2813	0,4007	151,7	0,6874	0,4531	NA	NA	1453080,8	1	DDA_Cycle
916	20230108_AST_Neo1_DDA_UHG_HeLa_200ng_2th2p5ms_Cycle_01_20230808143253	46940	915	67319	0,4987	1	37921000	1440200000	76	-18405	DDA_Cycle_01	5,39	9625	9625	410,5	218	70,17	0	70,17	0,2802	0,3993	151,7	0,6859	0,4521	NA	NA	1331090,9	1	DDA_Cycle
917	20230108_AST_Neo1_DDA_UHG_HeLa_200ng_2th2p5ms_Cycle_01_20230808143253	47017	916	67402	0,4987	1	33211000	1212000000000	77	-18412	DDA_Cycle_01	5391	9626	9626	410,6	218,1	70,15	0	70,15	0,2791	0,3978	151,7	0,6844	0,451	NA	NA	1148521,6	1	DDA_Cycle
918	20230108_AST_Neo1_DDA_UHG_HeLa_200ng_2th2p5ms_Cycle_01_20230808143253	47095	917	67485	0,51813	1,2	48119000	1516700000	79	-18419	DDA_Cycle_01	5393	9628	9628	410,6	218,1	70,12	0	70,12	0,278	0,3964	151,7	0,6828	0,45	NA	NA	1573859,1	1	DDA_Cycle
919	20230108_AST_Neo1_DDA_UHG_HeLa_200ng_2th2p5ms_Cycle_01_20230808143253	47175	918	67572	0,44629	1,3	51083000	1345600000	70	-18426	DDA_Cycle_01	5393	9,63	9,63	410,4	218,1	70,09	0	70,09	0,2782	0,3969	151,7	0,6831	0,4502	NA	NA	1515000,5	1	DDA_Cycle
920	20230108_AST_Neo1_DDA_UHG_HeLa_200ng_2th2p5ms_Cycle_01_20230808143253	47246	919	67646	0,48592	1,2	69271000	1488200000	73	-18433	DDA_Cycle_01	5394	9631	9631	410,3	218	70,05	0	70,05	0,2785	0,3976	151,7	0,6837	0,4506	NA	NA	1518031,5	1	DDA_Cycle
921	20230108_AST_Neo1_DDA_UHG_HeLa_200ng_2th2p5ms_Cycle_01_20230808143253	47320	920	67727	0,50663	1,1	70958000	1,4e+09	77	-18439	DDA_Cycle_01	5394	9633	9633	410,2	218	70,01	0	70,01	0,279	0,3985	151,7	0,6843	0,451	NA	NA	1373481,5	1	DDA_Cycle
922	20230108_AST_Neo1_DDA_UHG_HeLa_200ng_2th2p5ms_Cycle_01_20230808143253	47398	921	67811	0,48898	0,94	65408000	1238800000	75	-18446	DDA_Cycle_01	5395	9635	9635	410	217,9	69,98	0	69,98	0,2794	0,3993	151,7	0,685	0,4515	NA	NA	1116620,6	1	DDA_Cycle
923	20230108_AST_Neo1_DDA_UHG_HeLa_200ng_2th2p5ms_Cycle_01_20230808143253	47474	922	67893	0,4971	1,3	65254000	1312600000	76	-18453	DDA_Cycle_01	5396	9637	9637	409,9	217,8	69,94	0	69,94	0,2799	0,4001	151,7	0,6857	0,4519	NA	NA	1486730,4	1	DDA_Cycle
924	20230108_AST_Neo1_DDA_UHG_HeLa_200ng_2th2p5ms_Cycle_01_20230808143253	47551	923	67976	0,49009	1,3	68643000	1476300000	75	-1846	DDA_Cycle_01	5396	9639	9639	409,8	217,8	69,9	0	69,9	0,2803	0,401	151,7	0,6863	0,4523	NA	NA	1562930,6	1	DDA_Cycle
925	20230108_AST_Neo1_DDA_UHG_HeLa_200ng_2th2p5ms_Cycle_01_20230808143253	47627	924	68057	0,49619	0,93	50764000	1204000000000	77	-18467	DDA_Cycle_01	5397	9641	9641	409,6	217,7	69,86	0	69,86	0,2807	0,4018	151,7	0,687	0,4528	NA	NA	1090398,8	1	DDA_Cycle
926	20230108_AST_Neo1_DDA_UHG_HeLa_200ng_2th2p5ms_Cycle_01_20230808143253	47705	925	6814	0,50543	1,2	43940000	1198000000000	77	-18474	DDA_Cycle_01	5397	9642	9642	409,5	217,6	69,82	0	69,82	0,2812	0,4027	151,7	0,6876	0,4532	NA	NA	1335631,4	1	DDA_Cycle
927	20230108_AST_Neo1_DDA_UHG_HeLa_200ng_2th2p5ms_Cycle_01_20230808143253	47783	926	68224	0,47705	1,2	32945000	1217400000	72	-18481	DDA_Cycle_01	5398	9644	9644	409,4	217,6	69,79	0	69,79	0,2816	0,4035	151,7	0,6883	0,4536	NA	NA	1309260,2	1	DDA_Cycle
928	20230108_AST_Neo1_DDA_UHG_HeLa_200ng_2th2p5ms_Cycle_01_20230808143253	47856	927	68304	0,45218	1,4	27121000	1232400000	68	-18488	DDA_Cycle_01	5399	9646	9646	409,2	217,5	69,75	0	69,75	0,282	0,4044	151,7	0,6889	0,454	NA	NA	1510008,8	1	DDA_Cycle
929	20230108_AST_Neo1_DDA_UHG_HeLa_200ng_2th2p5ms_Cycle_01_20230808143253	47925	928	68379	0,47976	1,2	23702000	1175700000	72	-18494	DDA_Cycle_01	5399	9648	9648	409,1	217,4	69,71	0	69,71	0,2824	0,4051	151,7	0,6895	0,4544	NA	NA	1289357,8	1	DDA_Cycle
930	20230108_AST_Neo1_DDA_UHG_HeLa_200ng_2th2p5ms_Cycle_01_20230808143253	47998	929	68459	0,51641	1,3	26593000	1309900000	78	-18501	DDA_Cycle_01	5,4	9649	9649	409	217,4	69,68	0	69,68	0,2829	0,4059	151,7	0,6902	0,4549	NA	NA	1479607,9	1	DDA_Cycle
931	20230108_AST_Neo1_DDA_UHG_HeLa_200ng_2th2p5ms_Cycle_01_20230808143253	48077	930	68545	0,50817	1,2	29565000	1093900000	77	-18508	DDA_Cycle_01	5,4	9651	9651	408,8	217,3	69,64	0	69,64	0,2833	0,4068	151,7	0,6908	0,4553	NA	NA	1234596,9	1	DDA_Cycle
932	20230108_AST_Neo1_DDA_UHG_HeLa_200ng_2th2p5ms_Cycle_01_20230808143253	48155	931	6863	0,50294	1,3	60610000	1169200000	76	-18515	DDA_Cycle_01	5401	9653	9653	408,7	217,2	69,6	0	69,6	0,2838	0,4077	151,7	0,6915	0,4557	NA	NA	1337554,6	1	DDA_Cycle
933	20230108_AST_Neo1_DDA_UHG_HeLa_200ng_2th2p5ms_Cycle_01_20230808143253	48232	932	68714	0,50228	1,4	110470000	1261900000	76	-18522	DDA_Cycle_01	5401	9655	9655	408,5	217,2	69,56	0	69,56	0,2842	0,4086	151,7	0,6922	0,4562	NA	NA	1482873	1	DDA_Cycle
934	20230108_AST_Neo1_DDA_UHG_HeLa_200ng_2th2p5ms_Cycle_01_20230808143253	48309	933	68797	0,49461	1,2	175690000	1348000000000	76	-18529	DDA_Cycle_01	5402	9657	9657	408,4	217,1	69,52	0	69,52	0,2846	0,4094	151,7	0,6928	0,4566	NA	NA	1453925,6	1	DDA_Cycle
935	20230108_AST_Neo1_DDA_UHG_HeLa_200ng_2th2p5ms_Cycle_01_20230808143253	48386	934	6888	0,50672	1,2	249930000	1491200000	77	-18536	DDA_Cycle_01	5403	9659	9659	408,3	217	69,48	0	69,48	0,2851	0,4103	151,7	0,6935	0,457	NA	NA	1546037	1	DDA_Cycle
936	20230108_AST_Neo1_DDA_UHG_HeLa_200ng_2th2p5ms_Cycle_01_20230808143253	48464	935	68964	0,50706	1,2	363370000	1736000000000	77	-18543	DDA_Cycle_01	5403	9661	9661	408,1	217	69,44	0	69,44	0,2855	0,4112	151,7	0,6942	0,4575	NA	NA	1748752,4	1	DDA_Cycle
937	20230108_AST_Neo1_DDA_UHG_HeLa_200ng_2th2p5ms_Cycle_01_20230808143253	48542	936	69049	0,50543	1,4	361450000	1556700000	76	-1855	DDA_Cycle_01	5404	9663	9663	408	216,9	69,41	0	69,41	0,286	0,412	151,7	0,6948	0,4579	NA	NA	1717720,9	1	DDA_Cycle
938	20230108_AST_Neo1_DDA_UHG_HeLa_200ng_2th2p5ms_Cycle_01_20230808143253	48619	937	69133	0,50875	1,2	467330000	1880900000	77	-18557	DDA_Cycle_01	5404	9665	9665	407,8	216,8	69,37	0	69,37	0,2864	0,4129	151,7	0,6955	0,4584	NA	NA	1827868,6	1	DDA_Cycle
939	20230108_AST_Neo1_DDA_UHG_HeLa_200ng_2th2p5ms_Cycle_01_20230808143253	48697	938	69218	0,49939	1,2	425700000	1714500000	76	-18564	DDA_Cycle_01	5405	9666	9666	407,7	216,8	69,33	0	69,33	0,2869	0,4138	151,7	0,6962	0,4588	NA	NA	1700224,9	1	DDA_Cycle
940	20230108_AST_Neo1_DDA_UHG_HeLa_200ng_2th2p5ms_Cycle_01_20230808143253	48774	939	69301	0,50503	1,1	372140000	1556700000	77	-18571	DDA_Cycle_01	5406	9668	9668	407,5	216,7	69,29	0	69,29	0,2873	0,4146	151,7	0,6968	0,4592	NA	NA	1496475,8	1	DDA_Cycle
941	20230108_AST_Neo1_DDA_UHG_HeLa_200ng_2th2p5ms_Cycle_01_20230808143253	48852	940	69385	0,50849	1,1	375400000	1632600000	77	-18578	DDA_Cycle_01	5406	9,67	9,67	407,4	216,6	69,25	0	69,25	0,2878	0,4155	151,7	0,6975	0,4597	NA	NA	1578842,9	1	DDA_Cycle
942	20230108_AST_Neo1_DDA_UHG_HeLa_200ng_2th2p5ms_Cycle_01_20230808143253	48930	941	6947	0,47124	1,3	271830000	1355000000000	71	-18585	DDA_Cycle_01	5407	9672	9672	407,3	216,6	69,21	0	69,21	0,2882	0,4164	151,7	0,6982	0,4601	NA	NA	1481959,8	1	DDA_Cycle
943	20230108_AST_Neo1_DDA_UHG_HeLa_200ng_2th2p5ms_Cycle_01_20230808143253	49002	942	69549	0,50008	1,2	240200000	1373400000	76	-18592	DDA_Cycle_01	5407	9674	9674	407,1	216,5	69,18	0	69,18	0,2886	0,4172	151,7	0,6988	0,4605	NA	NA	1403808,5	1	DDA_Cycle
944	20230108_AST_Neo1_DDA_UHG_HeLa_200ng_2th2p5ms_Cycle_01_20230808143253	49079	943	69632	0,49075	1,2	184670000	1278900000	75	-18599	DDA_Cycle_01	5408	9676	9676	407	216,4	69,14	0	69,14	0,2891	0,4181	151,7	0,6995	0,461	NA	NA	1356724,2	1	DDA_Cycle
945	20230108_AST_Neo1_DDA_UHG_HeLa_200ng_2th2p5ms_Cycle_01_20230808143253	49155	944	69714	0,51373	1,3	121150000	1048300000	78	-18605	DDA_Cycle_01	5409	9677	9677	406,9	216,4	69,1	0	69,1	0,2895	0,4189	151,7	0,7001	0,4614	NA	NA	1234672,8	1	DDA_Cycle
946	20230108_AST_Neo1_DDA_UHG_HeLa_200ng_2th2p5ms_Cycle_01_20230808143253	49234	945	69799	0,50142	1,3	91439000	1086100000	76	-18613	DDA_Cycle_01	5409	9679	9679	406,7	216,3	69,06	0	69,06	0,2899	0,4198	151,7	0,7008	0,4618	NA	NA	1261249,2	1	DDA_Cycle
947	20230108_AST_Neo1_DDA_UHG_HeLa_200ng_2th2p5ms_Cycle_01_20230808143253	49311	946	69883	0,50214	1,3	66670000	1108700000	76	-1862	DDA_Cycle_01	5,41	9681	9681	406,6	216,2	69,02	0	69,02	0,2904	0,4207	151,7	0,7015	0,4623	NA	NA	1321277	1	DDA_Cycle
948	20230108_AST_Neo1_DDA_UHG_HeLa_200ng_2th2p5ms_Cycle_01_20230808143253	49388	947	69967	0,50002	1,3	46028000	1144300000	75	-18627	DDA_Cycle_01	5,41	9683	9683	406,4	216,2	68,98	0	68,98	0,2908	0,4216	151,7	0,7021	0,4627	NA	NA	1325704,1	1	DDA_Cycle
949	20230108_AST_Neo1_DDA_UHG_HeLa_200ng_2th2p5ms_Cycle_01_20230808143253	49464	948	7005	0,50709	1,2	43096000	1119900000	77	-18634	DDA_Cycle_01	5411	9685	9685	406,3	216,1	68,95	0	68,95	0,2913	0,4225	151,7	0,7028	0,4631	NA	NA	1260612,8	1	DDA_Cycle
950	20230108_AST_Neo1_DDA_UHG_HeLa_200ng_2th2p5ms_Cycle_01_20230808143253	49542	949	70134	0,50703	1,3	50348000	1256000000000	78	-18641	DDA_Cycle_01	5412	9687	9687	406,2	216	68,91	0	68,91	0,2917	0,4234	151,7	0,7034	0,4636	NA	NA	1429884,1	1	DDA_Cycle
951	20230108_AST_Neo1_DDA_UHG_HeLa_200ng_2th2p5ms_Cycle_01_20230808143253	49621	950	70219	0,50303	1,5	46616000	1175200000	76	-18648	DDA_Cycle_01	5412	9689	9689	406	216	68,87	0	68,87	0,2922	0,4242	151,7	0,7041	0,464	NA	NA	1480649,6	1	DDA_Cycle
952	20230108_AST_Neo1_DDA_UHG_HeLa_200ng_2th2p5ms_Cycle_01_20230808143253	49698	951	70303	0,46391	1,2	40560000	1043000000000	70	-18655	DDA_Cycle_01	5413	9691	9691	405,9	215,9	68,83	0	68,83	0,2926	0,4251	151,7	0,7048	0,4645	NA	NA	1207460,4	1	DDA_Cycle
953	20230108_AST_Neo1_DDA_UHG_HeLa_200ng_2th2p5ms_Cycle_01_20230808143253	49769	952	7038	0,50291	1,5	40384000	1254700000	76	-18661	DDA_Cycle_01	5413	9692	9692	405,7	215,8	68,79	0	68,79	0,293	0,4259	151,7	0,7054	0,4649	NA	NA	1590146,8	1	DDA_Cycle
954	20230108_AST_Neo1_DDA_UHG_HeLa_200ng_2th2p5ms_Cycle_01_20230808143253	49846	953	70464	0,50134	1,3	37953000	1327500000	75	-18668	DDA_Cycle_01	5414	9694	9694	405,6	215,8	68,75	0	68,75	0,2935	0,4268	151,7	0,7061	0,4653	NA	NA	1522720,5	1	DDA_Cycle
955	20230108_AST_Neo1_DDA_UHG_HeLa_200ng_2th2p5ms_Cycle_01_20230808143253	49922	954	70547	0,50228	1,3	25445000	1055400000	77	-18675	DDA_Cycle_01	5414	9696	9696	405,5	215,7	68,73	0	68,73	0,2938	0,4274	151,7	0,707	0,4659	NA	NA	1251726,8	1	DDA_Cycle
956	20230108_AST_Neo1_DDA_UHG_HeLa_200ng_2th2p5ms_Cycle_01_20230808143253	50000	955	70631	0,49922	1,4	22601000	972500000	77	-18682	DDA_Cycle_01	5414	9698	9698	405,4	215,7	68,71	0	68,71	0,294	0,4279	151,7	0,7081	0,4667	NA	NA	1277782,5	1	DDA_Cycle
957	20230108_AST_Neo1_DDA_UHG_HeLa_200ng_2th2p5ms_Cycle_01_20230808143253	50078	956	70714	0,52131	1,4	27221000	1022800000	78	-18689	DDA_Cycle_01	5414	9,7	9,7	405,3	215,7	68,69	0	68,69	0,2942	0,4283	151,7	0,7092	0,4674	NA	NA	1328235,9	1	DDA_Cycle
958	20230108_AST_Neo1_DDA_UHG_HeLa_200ng_2th2p5ms_Cycle_01_20230808143253	50157	957	70801	0,50314	1,7	31342000	1073800000	75	-18696	DDA_Cycle_01	5413	9702	9702	405,2	215,7	68,68	0	68,68	0,2944	0,4287	151,7	0,7103	0,4682	NA	NA	1551363,2	1	DDA_Cycle
959	20230108_AST_Neo1_DDA_UHG_HeLa_200ng_2th2p5ms_Cycle_01_20230808143253	50233	958	70885	0,49745	1,4	34127000	1209100000	75	-18703	DDA_Cycle_01	5413	9703	9703	405,1	215,6	68,66	0	68,66	0,2947	0,4292	151,7	0,7114	0,4689	NA	NA	1434119,8	1	DDA_Cycle
960	20230108_AST_Neo1_DDA_UHG_HeLa_200ng_2th2p5ms_Cycle_01_20230808143253	50309	959	70968	0,5074	1,8	28823000	994740000	76	-1871	DDA_Cycle_01	5413	9705	9705	405,1	215,6	68,64	0	68,64	0,2949	0,4296	151,7	0,7125	0,4697	NA	NA	1543493,1	1	DDA_Cycle
961	20230108_AST_Neo1_DDA_UHG_HeLa_200ng_2th2p5ms_Cycle_01_20230808143253	50386	960	71053	0,49736	1,5	25763000	986440000	75	-18717	DDA_Cycle_01	5413	9707	9707	405	215,6	68,62	0	68,62	0,2951	0,43	151,7	0,7137	0,4704	NA	NA	1359723,4	1	DDA_Cycle
962	20230108_AST_Neo1_DDA_UHG_HeLa_200ng_2th2p5ms_Cycle_01_20230808143253	50462	961	71136	0,50171	1,4	35784000	989260000	76	-18724	DDA_Cycle_01	5413	9709	9709	404,9	215,6	68,61	0	68,61	0,2953	0,4305	151,7	0,7148	0,4712	NA	NA	1256191	1	DDA_Cycle
963	20230108_AST_Neo1_DDA_UHG_HeLa_200ng_2th2p5ms_Cycle_01_20230808143253	50539	962	71219	0,48569	1,8	36216000	850430000	73	-18731	DDA_Cycle_01	5412	9711	9711	404,8	215,5	68,59	0	68,59	0,2956	0,4309	151,7	0,7159	0,4719	NA	NA	1354052,8	1	DDA_Cycle
964	20230108_AST_Neo1_DDA_UHG_HeLa_200ng_2th2p5ms_Cycle_01_20230808143253	50613	963	7,13	0,50222	1,4	40736000	816210000	77	-18738	DDA_Cycle_01	5412	9713	9713	404,7	215,5	68,57	0	68,57	0,2958	0,4313	151,7	0,7169	0,4727	NA	NA	1130449,1	1	DDA_Cycle
965	20230108_AST_Neo1_DDA_UHG_HeLa_200ng_2th2p5ms_Cycle_01_20230808143253	50691	964	71384	0,49167	1,7	51764000	937940000	74	-18745	DDA_Cycle_01	5412	9714	9714	404,6	215,5	68,56	0	68,56	0,296	0,4317	151,7	0,718	0,4734	NA	NA	1411073,5	1	DDA_Cycle
966	20230108_AST_Neo1_DDA_UHG_HeLa_200ng_2th2p5ms_Cycle_01_20230808143253	50766	965	71466	0,48523	1,7	50301000	898320000	74	-18752	DDA_Cycle_01	5412	9716	9716	404,5	215,5	68,54	0	68,54	0,2962	0,4322	151,7	0,7191	0,4741	NA	NA	1348940,8	1	DDA_Cycle
967	20230108_AST_Neo1_DDA_UHG_HeLa_200ng_2th2p5ms_Cycle_01_20230808143253	50841	966	71547	0,51584	1,7	49841000	1016600000	78	-18759	DDA_Cycle_01	5411	9718	9718	404,4	215,4	68,52	0	68,52	0,2964	0,4326	151,7	0,7202	0,4749	NA	NA	1466303	1	DDA_Cycle
968	20230108_AST_Neo1_DDA_UHG_HeLa_200ng_2th2p5ms_Cycle_01_20230808143253	50920	967	71633	0,48314	1,6	38323000	897360000	73	-18766	DDA_Cycle_01	5411	9,72	9,72	404,4	215,4	68,5	0	68,5	0,2966	0,433	151,7	0,7213	0,4756	NA	NA	1324181,2	1	DDA_Cycle
969	20230108_AST_Neo1_DDA_UHG_HeLa_200ng_2th2p5ms_Cycle_01_20230808143253	50994	968	71713	0,49956	1,6	28944000	769570000	76	-18773	DDA_Cycle_01	5411	9722	9722	404,3	215,4	68,49	0	68,49	0,2969	0,4334	151,6	0,7224	0,4764	NA	NA	1172546,8	1	DDA_Cycle
970	20230108_AST_Neo1_DDA_UHG_HeLa_200ng_2th2p5ms_Cycle_01_20230808143253	51071	969	71796	0,46151	1,6	24767000	848540000	70	-1878	DDA_Cycle_01	5411	9723	9723	404,2	215,4	68,47	0	68,47	0,2971	0,4339	151,6	0,7235	0,4771	NA	NA	1253742,2	1	DDA_Cycle
971	20230108_AST_Neo1_DDA_UHG_HeLa_200ng_2th2p5ms_Cycle_01_20230808143253	51142	970	71873	0,503	1,5	20384000	933450000	76	-18786	DDA_Cycle_01	5411	9725	9725	404,1	215,3	68,45	0	68,45	0,2973	0,4343	151,6	0,7245	0,4778	NA	NA	1307905,4	1	DDA_Cycle
972	20230108_AST_Neo1_DDA_UHG_HeLa_200ng_2th2p5ms_Cycle_01_20230808143253	51219	971	71957	0,43516	1,9	15039000	873910000	65	-18793	DDA_Cycle_01	5,41	9727	9727	404	215,3	68,44	0	68,44	0,2975	0,4347	151,6	0,7256	0,4786	NA	NA	1431771,4	1	DDA_Cycle
973	20230108_AST_Neo1_DDA_UHG_HeLa_200ng_2th2p5ms_Cycle_01_20230808143253	51285	972	7203	0,49876	1,7	15719000	935540000	76	-18799	DDA_Cycle_01	5,41	9729	9729	403,9	215,3	68,42	0	68,42	0,2977	0,4351	151,6	0,7266	0,4792	NA	NA	1382953,5	1	DDA_Cycle
974	20230108_AST_Neo1_DDA_UHG_HeLa_200ng_2th2p5ms_Cycle_01_20230808143253	51362	973	72113	0,50417	1,5	23430000	930600000	76	-18806	DDA_Cycle_01	5,41	9,73	9,73	403,9	215,3	68,41	0	68,41	0,2979	0,4355	151,6	0,7277	0,48	NA	NA	1305761,2	1	DDA_Cycle
975	20230108_AST_Neo1_DDA_UHG_HeLa_200ng_2th2p5ms_Cycle_01_20230808143253	51439	974	72197	0,50134	1,8	28843000	791620000	75	-18813	DDA_Cycle_01	5,41	9732	9732	403,8	215,3	68,39	0	68,39	0,2981	0,436	151,6	0,7288	0,4807	NA	NA	1306644,1	1	DDA_Cycle
976	20230108_AST_Neo1_DDA_UHG_HeLa_200ng_2th2p5ms_Cycle_01_20230808143253	51515	975	7228	0,46334	1,5	48130000	993060000	70	-1882	DDA_Cycle_01	5409	9734	9734	403,7	215,2	68,37	0	68,37	0,2984	0,4364	151,6	0,7299	0,4815	NA	NA	1328523,1	1	DDA_Cycle
977	20230108_AST_Neo1_DDA_UHG_HeLa_200ng_2th2p5ms_Cycle_01_20230808143253	51586	976	72358	0,4929	1,9	55877000	1014000000000	74	-18827	DDA_Cycle_01	5409	9736	9736	403,6	215,2	68,35	0	68,35	0,2986	0,4368	151,6	0,7309	0,4822	NA	NA	1588284,1	1	DDA_Cycle
978	20230108_AST_Neo1_DDA_UHG_HeLa_200ng_2th2p5ms_Cycle_01_20230808143253	51661	977	7244	0,4929	1	54863000	9,05e+08	75	-18833	DDA_Cycle_01	5409	9738	9738	403,5	215,2	68,34	0	68,34	0,2988	0,4372	151,6	0,732	0,4829	NA	NA	953146,2	1	DDA_Cycle
979	20230108_AST_Neo1_DDA_UHG_HeLa_200ng_2th2p5ms_Cycle_01_20230808143253	51737	978	72522	0,49539	1,8	59385000	1,01e+09	76	-1884	DDA_Cycle_01	5409	9739	9739	403,4	215,2	68,32	0	68,32	0,299	0,4376	151,6	0,7331	0,4836	NA	NA	1553085,2	1	DDA_Cycle
980	20230108_AST_Neo1_DDA_UHG_HeLa_200ng_2th2p5ms_Cycle_01_20230808143253	51814	979	72604	0,52282	1,3	60635000	1138300000	79	-18847	DDA_Cycle_01	5409	9741	9741	403,3	215,1	68,3	0	68,3	0,2992	0,4381	151,6	0,7342	0,4844	NA	NA	1366338,6	1	DDA_Cycle
981	20230108_AST_Neo1_DDA_UHG_HeLa_200ng_2th2p5ms_Cycle_01_20230808143253	51894	980	72692	0,49639	1,4	45055000	953360000	74	-18854	DDA_Cycle_01	5408	9743	9743	403,2	215,1	68,29	0	68,29	0,2994	0,4385	151,6	0,7353	0,4852	NA	NA	1260271,6	1	DDA_Cycle
982	20230108_AST_Neo1_DDA_UHG_HeLa_200ng_2th2p5ms_Cycle_01_20230808143253	51969	981	72774	0,4961	1,6	39740000	962400000	75	-18861	DDA_Cycle_01	5408	9745	9745	403,2	215,1	68,27	0	68,27	0,2997	0,439	151,6	0,7364	0,4859	NA	NA	1351423	1	DDA_Cycle
983	20230108_AST_Neo1_DDA_UHG_HeLa_200ng_2th2p5ms_Cycle_01_20230808143253	52045	982	72857	0,49913	1,5	40860000	1232200000	75	-18868	DDA_Cycle_01	5408	9747	9747	403,1	215,1	68,25	0	68,25	0,2999	0,4394	151,6	0,7375	0,4866	NA	NA	1561335,2	1	DDA_Cycle
984	20230108_AST_Neo1_DDA_UHG_HeLa_200ng_2th2p5ms_Cycle_01_20230808143253	52121	983	7294	0,51212	1,6	40565000	987880000	77	-18875	DDA_Cycle_01	5408	9749	9749	403	215	68,23	0	68,23	0,3001	0,4398	151,5	0,7386	0,4874	NA	NA	1375744,1	1	DDA_Cycle
985	20230108_AST_Neo1_DDA_UHG_HeLa_200ng_2th2p5ms_Cycle_01_20230808143253	52199	984	73026	0,51098	1,3	57535000	1116500000	77	-18882	DDA_Cycle_01	5407	9,75	9,75	402,9	215	68,22	0	68,22	0,3003	0,4403	151,5	0,7398	0,4882	NA	NA	1317713,2	1	DDA_Cycle
986	20230108_AST_Neo1_DDA_UHG_HeLa_200ng_2th2p5ms_Cycle_01_20230808143253	52277	985	73111	0,50408	1,4	59338000	1108300000	76	-1889	DDA_Cycle_01	5407	9752	9752	402,8	215	68,2	0	68,2	0,3006	0,4407	151,5	0,7409	0,4889	NA	NA	1377999,6	1	DDA_Cycle
987	20230108_AST_Neo1_DDA_UHG_HeLa_200ng_2th2p5ms_Cycle_01_20230808143253	52354	986	73195	0,49808	1,5	72408000	1308300000	76	-18897	DDA_Cycle_01	5407	9754	9754	402,7	215	68,18	0	68,18	0,3008	0,4411	151,5	0,742	0,4897	NA	NA	1655745	1	DDA_Cycle
988	20230108_AST_Neo1_DDA_UHG_HeLa_200ng_2th2p5ms_Cycle_01_20230808143253	52431	987	73278	0,5092	1,4	62272000	1230500000	77	-18903	DDA_Cycle_01	5407	9756	9756	402,6	214,9	68,16	0	68,16	0,301	0,4416	151,5	0,7431	0,4904	NA	NA	1523337,5	1	DDA_Cycle
989	20230108_AST_Neo1_DDA_UHG_HeLa_200ng_2th2p5ms_Cycle_01_20230808143253	52509	988	73363	0,50823	1,4	52917000	1288200000	77	-18911	DDA_Cycle_01	5406	9758	9758	402,5	214,9	68,15	0	68,15	0,3012	0,442	151,5	0,7442	0,4912	NA	NA	1522976,1	1	DDA_Cycle
990	20230108_AST_Neo1_DDA_UHG_HeLa_200ng_2th2p5ms_Cycle_01_20230808143253	52587	989	73447	0,49976	1,3	36339000	1137000000000	76	-18918	DDA_Cycle_01	5406	9,76	9,76	402,5	214,9	68,13	0	68,13	0,3014	0,4425	151,5	0,7453	0,492	NA	NA	1300524,6	1	DDA_Cycle
991	20230108_AST_Neo1_DDA_UHG_HeLa_200ng_2th2p5ms_Cycle_01_20230808143253	52664	990	73531	0,49244	1,3	26302000	1098200000	75	-18925	DDA_Cycle_01	5406	9761	9761	402,5	214,9	68,13	0	68,13	0,3013	0,4422	151,5	0,746	0,4924	NA	NA	1262717,2	1	DDA_Cycle
992	20230108_AST_Neo1_DDA_UHG_HeLa_200ng_2th2p5ms_Cycle_01_20230808143253	52740	991	73613	0,5155	1,4	21720000	1170700000	78	-18931	DDA_Cycle_01	5407	9761	9761	402,6	215	68,15	0	68,15	0,3004	0,4408	151,5	0,7457	0,4922	NA	NA	1411723,5	1	DDA_Cycle
993	20230108_AST_Neo1_DDA_UHG_HeLa_200ng_2th2p5ms_Cycle_01_20230808143253	52819	992	73699	0,49767	1,4	37362000	1291000000000	75	-18939	DDA_Cycle_01	5407	9761	9761	402,8	215	68,18	0	68,18	0,2995	0,4393	151,5	0,7455	0,4921	NA	NA	1518018,8	1	DDA_Cycle
994	20230108_AST_Neo1_DDA_UHG_HeLa_200ng_2th2p5ms_Cycle_01_20230808143253	52895	993	73782	0,49258	1,3	41623000	1086700000	75	-18946	DDA_Cycle_01	5408	9,76	9,76	402,9	215,1	68,2	0	68,2	0,2986	0,4378	151,5	0,7453	0,492	NA	NA	1319931,1	1	DDA_Cycle
995	20230108_AST_Neo1_DDA_UHG_HeLa_200ng_2th2p5ms_Cycle_01_20230808143253	52971	994	73864	0,50351	1,5	68880000	1395100000	76	-18952	DDA_Cycle_01	5409	9,76	9,76	403,1	215,1	68,23	0	68,23	0,2977	0,4364	151,5	0,7451	0,4918	NA	NA	1672609,6	1	DDA_Cycle
996	20230108_AST_Neo1_DDA_UHG_HeLa_200ng_2th2p5ms_Cycle_01_20230808143253	53048	995	73948	0,49873	1,3	73921000	1298100000	76	-18959	DDA_Cycle_01	5409	9,76	9,76	403,2	215,2	68,25	0	68,25	0,2969	0,4349	151,5	0,7448	0,4917	NA	NA	1477057,1	1	DDA_Cycle
997	20230108_AST_Neo1_DDA_UHG_HeLa_200ng_2th2p5ms_Cycle_01_20230808143253	53125	996	74031	0,51141	1,4	87883000	1426600000	77	-18966	DDA_Cycle_01	5,41	9,76	9,76	403,4	215,3	68,27	0	68,27	0,296	0,4335	151,5	0,7446	0,4915	NA	NA	1666314,8	1	DDA_Cycle
998	20230108_AST_Neo1_DDA_UHG_HeLa_200ng_2th2p5ms_Cycle_01_20230808143253	53203	997	74116	0,49696	1,2	71220000	1200400000	76	-18974	DDA_Cycle_01	5411	9,76	9,76	403,6	215,3	68,3	0	68,3	0,2951	0,432	151,5	0,7444	0,4914	NA	NA	1343329,1	1	DDA_Cycle
999	20230108_AST_Neo1_DDA_UHG_HeLa_200ng_2th2p5ms_Cycle_01_20230808143253	53280	998	74199	0,51307	1,4	64961000	1116900000	78	-1898	DDA_Cycle_01	5411	9759	9759	403,7	215,4	68,32	0	68,32	0,2942	0,4306	151,5	0,7442	0,4913	NA	NA	1400328,5	1	DDA_Cycle
1000	20230108_AST_Neo1_DDA_UHG_HeLa_200ng_2th2p5ms_Cycle_01_20230808143253	53359	999	74284	0,50411	1,3	74662000	1459800000	77	-18988	DDA_Cycle_01	5412	9759	9759	403,9	215,4	68,35	0	68,35	0,2933	0,4291	151,5	0,744	0,4911	NA	NA	1620304,9	1	DDA_Cycle
1001	20230108_AST_Neo1_DDA_UHG_HeLa_200ng_2th2p5ms_Cycle_01_20230808143253	53437	1000	74368	0,50938	1,5	47895000	1144500000	77	-18995	DDA_Cycle_01	5412	9759	9759	404	215,5	68,37	0	68,37	0,2924	0,4276	151,5	0,7437	0,491	NA	NA	1505904,8	1	DDA_Cycle
1002	20230108_AST_Neo1_DDA_UHG_HeLa_200ng_2th2p5ms_Cycle_01_20230808143253	53515	1001	74453	0,49753	1,3	57047000	1450700000	76	-19002	DDA_Cycle_01	5413	9759	9759	404,2	215,5	68,4	0	68,4	0,2915	0,4262	151,5	0,7435	0,4908	NA	NA	1614460	1	DDA_Cycle
1003	20230108_AST_Neo1_DDA_UHG_HeLa_200ng_2th2p5ms_Cycle_01_20230808143253	53592	1002	74536	0,50743	1,3	43975000	1020500000	77	-19009	DDA_Cycle_01	5414	9759	9759	404,4	215,6	68,42	0	68,42	0,2906	0,4247	151,5	0,7433	0,4907	NA	NA	1245786,8	1	DDA_Cycle
1004	20230108_AST_Neo1_DDA_UHG_HeLa_200ng_2th2p5ms_Cycle_01_20230808143253	53670	1003	74621	0,50803	1,3	50273000	1174300000	76	-19016	DDA_Cycle_01	5414	9759	9759	404,5	215,7	68,45	0	68,45	0,2897	0,4233	151,5	0,7431	0,4906	NA	NA	1390898,6	1	DDA_Cycle
1005	20230108_AST_Neo1_DDA_UHG_HeLa_200ng_2th2p5ms_Cycle_01_20230808143253	53747	1004	74705	0,4955	1,5	36715000	917270000	75	-19023	DDA_Cycle_01	5415	9758	9758	404,7	215,7	68,47	0	68,47	0,2888	0,4218	151,5	0,7428	0,4904	NA	NA	1273657,9	1	DDA_Cycle
1006	20230108_AST_Neo1_DDA_UHG_HeLa_200ng_2th2p5ms_Cycle_01_20230808143253	53823	1005	74788	0,50251	1,7	29980000	917370000	77	-1903	DDA_Cycle_01	5415	9758	9758	404,8	215,8	68,5	0	68,5	0,288	0,4204	151,5	0,7426	0,4903	NA	NA	1370199,1	1	DDA_Cycle
1007	20230108_AST_Neo1_DDA_UHG_HeLa_200ng_2th2p5ms_Cycle_01_20230808143253	53901	1006	74872	0,51078	1,4	24724000	949610000	77	-19037	DDA_Cycle_01	5416	9758	9758	405	215,8	68,52	0	68,52	0,2871	0,419	151,5	0,7424	0,4902	NA	NA	1262556,9	1	DDA_Cycle
1008	20230108_AST_Neo1_DDA_UHG_HeLa_200ng_2th2p5ms_Cycle_01_20230808143253	53979	1007	74957	0,50569	1,6	25800000	828750000	77	-19044	DDA_Cycle_01	5417	9758	9758	405,1	215,9	68,55	0	68,55	0,2862	0,4175	151,5	0,7422	0,49	NA	NA	1229280,1	1	DDA_Cycle
1009	20230108_AST_Neo1_DDA_UHG_HeLa_200ng_2th2p5ms_Cycle_01_20230808143253	54057	1008	75041	0,50923	1,3	32630000	808890000	77	-19051	DDA_Cycle_01	5417	9758	9758	405,3	216	68,57	0	68,57	0,2853	0,416	151,5	0,742	0,4899	NA	NA	1045330,5	1	DDA_Cycle
1010	20230108_AST_Neo1_DDA_UHG_HeLa_200ng_2th2p5ms_Cycle_01_20230808143253	54135	1009	75126	0,50563	1,6	39896000	850060000	76	-19058	DDA_Cycle_01	5418	9758	9758	405,5	216	68,6	0	68,6	0,2844	0,4146	151,5	0,7417	0,4897	NA	NA	1249038,9	1	DDA_Cycle
1011	20230108_AST_Neo1_DDA_UHG_HeLa_200ng_2th2p5ms_Cycle_01_20230808143253	54212	1010	7521	0,51124	1,8	52340000	903070000	77	-19065	DDA_Cycle_01	5419	9757	9757	405,6	216,1	68,62	0	68,62	0,2835	0,4131	151,5	0,7415	0,4896	NA	NA	1409049,1	1	DDA_Cycle
1012	20230108_AST_Neo1_DDA_UHG_HeLa_200ng_2th2p5ms_Cycle_01_20230808143253	54290	1011	75295	0,4832	1,6	62594000	971220000	73	-19072	DDA_Cycle_01	5419	9757	9757	405,8	216,1	68,65	0	68,65	0,2826	0,4117	151,5	0,7413	0,4894	NA	NA	1373967,8	1	DDA_Cycle
1013	20230108_AST_Neo1_DDA_UHG_HeLa_200ng_2th2p5ms_Cycle_01_20230808143253	54364	1012	75376	0,50872	1,7	79843000	1024500000	77	-19079	DDA_Cycle_01	5,42	9757	9757	405,9	216,2	68,67	0	68,67	0,2817	0,4103	151,5	0,7411	0,4893	NA	NA	1492283,5	1	DDA_Cycle
1014	20230108_AST_Neo1_DDA_UHG_HeLa_200ng_2th2p5ms_Cycle_01_20230808143253	54442	1013	75461	0,50932	1,4	104810000	1233400000	77	-19086	DDA_Cycle_01	5,42	9757	9757	406,1	216,3	68,69	0	68,69	0,2808	0,4088	151,4	0,7408	0,4892	NA	NA	1476591,4	1	DDA_Cycle
1015	20230108_AST_Neo1_DDA_UHG_HeLa_200ng_2th2p5ms_Cycle_01_20230808143253	54520	1014	75546	0,5141	1,3	89607000	988140000	78	-19093	DDA_Cycle_01	5421	9757	9757	406,3	216,3	68,72	0	68,72	0,2799	0,4074	151,4	0,7406	0,489	NA	NA	1194005,6	1	DDA_Cycle
1016	20230108_AST_Neo1_DDA_UHG_HeLa_200ng_2th2p5ms_Cycle_01_20230808143253	54599	1015	75631	0,50088	1,3	111490000	1155300000	77	-1,91	DDA_Cycle_01	5422	9757	9757	406,4	216,4	68,74	0	68,74	0,279	0,4059	151,4	0,7404	0,4889	NA	NA	1363532,1	1	DDA_Cycle
1017	20230108_AST_Neo1_DDA_UHG_HeLa_200ng_2th2p5ms_Cycle_01_20230808143253	54677	1016	75715	0,50151	1,5	106420000	1161600000	76	-19107	DDA_Cycle_01	5422	9756	9756	406,6	216,4	68,77	0	68,77	0,2782	0,4045	151,4	0,7402	0,4888	NA	NA	1514771,9	1	DDA_Cycle
1018	20230108_AST_Neo1_DDA_UHG_HeLa_200ng_2th2p5ms_Cycle_01_20230808143253	54754	1017	75798	0,49556	1,5	105670000	1158500000	75	-19114	DDA_Cycle_01	5423	9756	9756	406,7	216,5	68,79	0	68,79	0,2773	0,403	151,4	0,74	0,4886	NA	NA	1491636	1	DDA_Cycle
1019	20230108_AST_Neo1_DDA_UHG_HeLa_200ng_2th2p5ms_Cycle_01_20230808143253	54830	1018	75881	0,51507	1,5	97200000	1225600000	78	-19121	DDA_Cycle_01	5423	9756	9756	406,9	216,5	68,82	0	68,82	0,2764	0,4016	151,4	0,7397	0,4885	NA	NA	1543524,9	1	DDA_Cycle
1020	20230108_AST_Neo1_DDA_UHG_HeLa_200ng_2th2p5ms_Cycle_01_20230808143253	54909	1019	75967	0,50314	1,4	100840000	1436900000	76	-19128	DDA_Cycle_01	5424	9756	9756	407,1	216,6	68,84	0	68,84	0,2755	0,4002	151,4	0,7395	0,4883	NA	NA	1623446,1	1	DDA_Cycle
1021	20230108_AST_Neo1_DDA_UHG_HeLa_200ng_2th2p5ms_Cycle_01_20230808143253	54986	1020	76051	0,49653	1,3	70306000	1172400000	75	-19135	DDA_Cycle_01	5425	9756	9756	407,2	216,7	68,87	0	68,87	0,2746	0,3987	151,4	0,7393	0,4882	NA	NA	1332338,1	1	DDA_Cycle
1022	20230108_AST_Neo1_DDA_UHG_HeLa_200ng_2th2p5ms_Cycle_01_20230808143253	55062	1021	76133	0,49819	1,3	49112000	1133500000	77	-19142	DDA_Cycle_01	5425	9756	9756	407,4	216,7	68,89	0	68,89	0,2737	0,3973	151,4	0,7391	0,4881	NA	NA	1311013,8	1	DDA_Cycle
1023	20230108_AST_Neo1_DDA_UHG_HeLa_200ng_2th2p5ms_Cycle_01_20230808143253	55140	1022	76216	0,51839	1,4	43614000	1240900000	78	-19149	DDA_Cycle_01	5426	9755	9755	407,5	216,8	68,92	0	68,92	0,2728	0,3959	151,4	0,7388	0,4879	NA	NA	1490332,2	1	DDA_Cycle
1024	20230108_AST_Neo1_DDA_UHG_HeLa_200ng_2th2p5ms_Cycle_01_20230808143253	55219	1023	76303	0,49882	1,5	30348000	1238000000000	76	-19156	DDA_Cycle_01	5427	9755	9755	407,7	216,8	68,94	0	68,94	0,2719	0,3944	151,4	0,7386	0,4878	NA	NA	1541217,4	1	DDA_Cycle
1025	20230108_AST_Neo1_DDA_UHG_HeLa_200ng_2th2p5ms_Cycle_01_20230808143253	55296	1024	76386	0,50022	1,4	23372000	1182100000	77	-19163	DDA_Cycle_01	5427	9755	9755	407,8	216,9	68,97	0	68,97	0,271	0,393	151,4	0,7384	0,4876	NA	NA	1455378,9	1	DDA_Cycle
1026	20230108_AST_Neo1_DDA_UHG_HeLa_200ng_2th2p5ms_Cycle_01_20230808143253	55374	1025	76469	0,49913	1,2	24903000	1183800000	76	-1917	DDA_Cycle_01	5428	9755	9755	408	217	68,99	0	68,99	0,2702	0,3916	151,4	0,7382	0,4875	NA	NA	1291568,6	1	DDA_Cycle
1027	20230108_AST_Neo1_DDA_UHG_HeLa_200ng_2th2p5ms_Cycle_01_20230808143253	55451	1026	76553	0,503	1,4	21622000	1022600000	78	-19177	DDA_Cycle_01	5429	9755	9755	408	216,9	69	0	69	0,27	0,3913	151,4	0,7396	0,4885	NA	NA	1283547,9	1	DDA_Cycle
1028	20230108_AST_Neo1_DDA_UHG_HeLa_200ng_2th2p5ms_Cycle_01_20230808143253	55530	1027	76636	0,50986	1,5	23273000	1129400000	78	-19184	DDA_Cycle_01	5431	9755	9755	407,9	216,9	69	0	69	0,2702	0,3916	151,4	0,7421	0,4901	NA	NA	1461268,4	1	DDA_Cycle
1029	20230108_AST_Neo1_DDA_UHG_HeLa_200ng_2th2p5ms_Cycle_01_20230808143253	55609	1028	76721	0,51126	1,3	24980000	1,17e+09	77	-19191	DDA_Cycle_01	5432	9756	9756	407,9	216,8	69	0	69	0,2704	0,3919	151,4	0,7445	0,4917	NA	NA	1377112,8	1	DDA_Cycle
1030	20230108_AST_Neo1_DDA_UHG_HeLa_200ng_2th2p5ms_Cycle_01_20230808143253	55687	1029	76807	0,50571	1,3	18046000	953730000	77	-19199	DDA_Cycle_01	5434	9756	9756	407,8	216,7	69	0	69	0,2707	0,3923	151,4	0,747	0,4934	NA	NA	1171965,8	1	DDA_Cycle
1031	20230108_AST_Neo1_DDA_UHG_HeLa_200ng_2th2p5ms_Cycle_01_20230808143253	55765	1030	76891	0,49793	1,6	14526000	878170000	75	-19206	DDA_Cycle_01	5436	9756	9756	407,7	216,6	69	0	69	0,2709	0,3926	151,4	0,7495	0,495	NA	NA	1282028,8	1	DDA_Cycle
1032	20230108_AST_Neo1_DDA_UHG_HeLa_200ng_2th2p5ms_Cycle_01_20230808143253	55841	1031	76974	0,50529	1,3	13203000	903700000	77	-19213	DDA_Cycle_01	5437	9756	9756	407,7	216,6	68,99	0	68,99	0,2711	0,3929	151,4	0,7519	0,4966	NA	NA	1145141	1	DDA_Cycle
1033	20230108_AST_Neo1_DDA_UHG_HeLa_200ng_2th2p5ms_Cycle_01_20230808143253	55919	1032	77058	0,50577	1,4	19913000	945360000	76	-1922	DDA_Cycle_01	5439	9757	9757	407,6	216,5	68,99	0	68,99	0,2713	0,3932	151,4	0,7543	0,4982	NA	NA	1215543,2	1	DDA_Cycle
1034	20230108_AST_Neo1_DDA_UHG_HeLa_200ng_2th2p5ms_Cycle_01_20230808143253	55996	1033	77142	0,50291	1,5	28324000	1,03e+09	76	-19227	DDA_Cycle_01	5441	9757	9757	407,5	216,4	68,99	0	68,99	0,2715	0,3936	151,4	0,7568	0,4999	NA	NA	1374700,9	1	DDA_Cycle
1035	20230108_AST_Neo1_DDA_UHG_HeLa_200ng_2th2p5ms_Cycle_01_20230808143253	56073	1034	77226	0,49896	1,6	33228000	915350000	75	-19234	DDA_Cycle_01	5442	9757	9757	407,5	216,3	68,99	0	68,99	0,2718	0,3939	151,4	0,7592	0,5015	NA	NA	1304743,9	1	DDA_Cycle
1036	20230108_AST_Neo1_DDA_UHG_HeLa_200ng_2th2p5ms_Cycle_01_20230808143253	56149	1035	77309	0,5052	1,7	42802000	991890000	77	-19241	DDA_Cycle_01	5444	9757	9757	407,4	216,3	68,99	0	68,99	0,272	0,3942	151,4	0,7616	0,5031	NA	NA	1465603,9	1	DDA_Cycle
1037	20230108_AST_Neo1_DDA_UHG_HeLa_200ng_2th2p5ms_Cycle_01_20230808143253	56227	1036	77394	0,50514	1,7	45629000	943120000	76	-19248	DDA_Cycle_01	5446	9758	9758	407,3	216,2	68,99	0	68,99	0,2722	0,3946	151,4	0,7641	0,5047	NA	NA	1434487,4	1	DDA_Cycle
1038	20230108_AST_Neo1_DDA_UHG_HeLa_200ng_2th2p5ms_Cycle_01_20230808143253	56304	1037	77478	0,50935	1,6	51782000	990800000	77	-19255	DDA_Cycle_01	5447	9758	9758	407,3	216,1	68,99	0	68,99	0,2724	0,3949	151,4	0,7665	0,5064	NA	NA	1425728,4	1	DDA_Cycle
1039	20230108_AST_Neo1_DDA_UHG_HeLa_200ng_2th2p5ms_Cycle_01_20230808143253	56382	1038	77563	0,5064	1,5	51144000	954210000	77	-19262	DDA_Cycle_01	5449	9758	9758	407,2	216	68,99	0	68,99	0,2727	0,3952	151,4	0,769	0,508	NA	NA	1329008,4	1	DDA_Cycle
1040	20230108_AST_Neo1_DDA_UHG_HeLa_200ng_2th2p5ms_Cycle_01_20230808143253	56460	1039	77647	0,50374	1,5	57852000	1128600000	76	-19269	DDA_Cycle_01	5451	9759	9759	407,1	216	68,99	0	68,99	0,2729	0,3955	151,4	0,7715	0,5096	NA	NA	1480378,9	1	DDA_Cycle
1041	20230108_AST_Neo1_DDA_UHG_HeLa_200ng_2th2p5ms_Cycle_01_20230808143253	56537	1040	77731	0,49195	1,6	45155000	1010600000	75	-19276	DDA_Cycle_01	5452	9759	9759	407,1	215,9	68,99	0	68,99	0,2731	0,3959	151,4	0,7739	0,5113	NA	NA	1430919,8	1	DDA_Cycle
1042	20230108_AST_Neo1_DDA_UHG_HeLa_200ng_2th2p5ms_Cycle_01_20230808143253	56613	1041	77813	0,50208	1,5	37893000	1027800000	77	-19283	DDA_Cycle_01	5454	9759	9759	407	215,8	68,99	0	68,99	0,2733	0,3962	151,4	0,7763	0,5129	NA	NA	1382390,2	1	DDA_Cycle
1043	20230108_AST_Neo1_DDA_UHG_HeLa_200ng_2th2p5ms_Cycle_01_20230808143253	56691	1042	77897	0,5088	1,2	37361000	1199100000	77	-1929	DDA_Cycle_01	5456	9759	9759	406,9	215,7	68,99	0	68,99	0,2735	0,3965	151,4	0,7787	0,5145	NA	NA	1303085,2	1	DDA_Cycle
1044	20230108_AST_Neo1_DDA_UHG_HeLa_200ng_2th2p5ms_Cycle_01_20230808143253	56769	1043	77981	0,50334	1,5	49824000	1203500000	77	-19297	DDA_Cycle_01	5457	9,76	9,76	406,9	215,7	68,98	0	68,98	0,2738	0,3968	151,4	0,7812	0,5161	NA	NA	1537269,6	1	DDA_Cycle
1045	20230108_AST_Neo1_DDA_UHG_HeLa_200ng_2th2p5ms_Cycle_01_20230808143253	56847	1044	78065	0,49911	1,5	62306000	1186500000	75	-19304	DDA_Cycle_01	5459	9,76	9,76	406,8	215,6	68,98	0	68,98	0,274	0,3972	151,4	0,7836	0,5177	NA	NA	1496536,5	1	DDA_Cycle
1046	20230108_AST_Neo1_DDA_UHG_HeLa_200ng_2th2p5ms_Cycle_01_20230808143253	56923	1045	78148	0,50237	1,4	68765000	1305100000	76	-19311	DDA_Cycle_01	5461	9,76	9,76	406,7	215,5	68,98	0	68,98	0,2742	0,3975	151,4	0,7861	0,5194	NA	NA	1564759,6	1	DDA_Cycle
1047	20230108_AST_Neo1_DDA_UHG_HeLa_200ng_2th2p5ms_Cycle_01_20230808143253	57000	1046	78232	0,51149	1,3	64205000	1184200000	77	-19318	DDA_Cycle_01	5462	9,76	9,76	406,7	215,4	68,98	0	68,98	0,2744	0,3978	151,4	0,7885	0,521	NA	NA	1401466,4	1	DDA_Cycle
1048	20230108_AST_Neo1_DDA_UHG_HeLa_200ng_2th2p5ms_Cycle_01_20230808143253	57078	1047	78317	0,4917	1,4	59351000	1194600000	74	-19325	DDA_Cycle_01	5464	9761	9761	406,6	215,4	68,98	0	68,98	0,2746	0,3982	151,3	0,791	0,5226	NA	NA	1480996,8	1	DDA_Cycle
1049	20230108_AST_Neo1_DDA_UHG_HeLa_200ng_2th2p5ms_Cycle_01_20230808143253	57153	1048	78399	0,4975	1,5	70313000	1411700000	75	-19332	DDA_Cycle_01	5466	9761	9761	406,5	215,3	68,98	0	68,98	0,2749	0,3985	151,3	0,7934	0,5242	NA	NA	1733831,6	1	DDA_Cycle
1050	20230108_AST_Neo1_DDA_UHG_HeLa_200ng_2th2p5ms_Cycle_01_20230808143253	57229	1049	78482	0,50188	1,3	90828000	1288400000	77	-19339	DDA_Cycle_01	5467	9761	9761	406,5	215,2	68,98	0	68,98	0,2751	0,3988	151,3	0,7958	0,5258	NA	NA	1495320,4	1	DDA_Cycle
1051	20230108_AST_Neo1_DDA_UHG_HeLa_200ng_2th2p5ms_Cycle_01_20230808143253	57307	1050	78566	0,50797	1,2	145250000	1539700000	77	-19346	DDA_Cycle_01	5469	9762	9762	406,4	215,1	68,98	0	68,98	0,2753	0,3991	151,3	0,7982	0,5274	NA	NA	1581353,9	1	DDA_Cycle
1052	20230108_AST_Neo1_DDA_UHG_HeLa_200ng_2th2p5ms_Cycle_01_20230808143253	57385	1051	78651	0,5058	1,2	193660000	1634100000	76	-19353	DDA_Cycle_01	5471	9762	9762	406,3	215,1	68,98	0	68,98	0,2755	0,3995	151,3	0,8007	0,5291	NA	NA	1608130,2	1	DDA_Cycle
1053	20230108_AST_Neo1_DDA_UHG_HeLa_200ng_2th2p5ms_Cycle_01_20230808143253	57462	1052	78735	0,49936	1,2	250920000	1800400000	75	-1936	DDA_Cycle_01	5472	9762	9762	406,3	215	68,98	0	68,98	0,2758	0,3998	151,3	0,8031	0,5307	NA	NA	1739774,5	1	DDA_Cycle
1054	20230108_AST_Neo1_DDA_UHG_HeLa_200ng_2th2p5ms_Cycle_01_20230808143253	57538	1053	78818	0,50222	1	295570000	1894200000	77	-19367	DDA_Cycle_01	5474	9762	9762	406,2	214,9	68,98	0	68,98	0,276	0,4001	151,3	0,8056	0,5323	NA	NA	1618273	1	DDA_Cycle
1055	20230108_AST_Neo1_DDA_UHG_HeLa_200ng_2th2p5ms_Cycle_01_20230808143253	57616	1054	78902	0,506	0,9	326510000	1990400000	77	-19374	DDA_Cycle_01	5476	9763	9763	406,1	214,8	68,97	0	68,97	0,2762	0,4004	151,3	0,808	0,5339	NA	NA	1534471,6	1	DDA_Cycle
1056	20230108_AST_Neo1_DDA_UHG_HeLa_200ng_2th2p5ms_Cycle_01_20230808143253	57694	1055	78986	0,50334	1,1	348730000	2151200000	77	-19381	DDA_Cycle_01	5477	9763	9763	406,1	214,8	68,97	0	68,97	0,2764	0,4008	151,3	0,8104	0,5356	NA	NA	1817091,2	1	DDA_Cycle
1057	20230108_AST_Neo1_DDA_UHG_HeLa_200ng_2th2p5ms_Cycle_01_20230808143253	57772	1056	7907	0,467	0,9	442980000	2703000000000	71	-19388	DDA_Cycle_01	5479	9763	9763	406	214,7	68,97	0	68,97	0,2766	0,4011	151,3	0,8129	0,5372	NA	NA	1889981,8	1	DDA_Cycle
1058	20230108_AST_Neo1_DDA_UHG_HeLa_200ng_2th2p5ms_Cycle_01_20230808143253	57844	1057	79148	0,51018	0,94	337440000	2216100000	77	-19394	DDA_Cycle_01	5,48	9763	9763	405,9	214,6	68,97	0	68,97	0,2768	0,4014	151,3	0,8152	0,5387	NA	NA	1697422,4	1	DDA_Cycle
1059	20230108_AST_Neo1_DDA_UHG_HeLa_200ng_2th2p5ms_Cycle_01_20230808143253	57922	1058	79233	0,49052	1,1	337170000	2314900000	75	-19401	DDA_Cycle_01	5482	9764	9764	405,9	214,5	68,97	0	68,97	0,2771	0,4017	151,3	0,8176	0,5404	NA	NA	1915398,2	1	DDA_Cycle
1060	20230108_AST_Neo1_DDA_UHG_HeLa_200ng_2th2p5ms_Cycle_01_20230808143253	57998	1059	79315	0,51006	0,92	306280000	2269800000	78	-19408	DDA_Cycle_01	5484	9764	9764	405,8	214,5	68,97	0	68,97	0,2773	0,402	151,3	0,82	0,5419	NA	NA	1701215,9	1	DDA_Cycle
1061	20230108_AST_Neo1_DDA_UHG_HeLa_200ng_2th2p5ms_Cycle_01_20230808143253	58077	1060	7,94	0,50683	1	315980000	2628600000	77	-19415	DDA_Cycle_01	5485	9764	9764	405,7	214,4	68,97	0	68,97	0,2775	0,4024	151,3	0,8225	0,5436	NA	NA	2032201,4	1	DDA_Cycle
1062	20230108_AST_Neo1_DDA_UHG_HeLa_200ng_2th2p5ms_Cycle_01_20230808143253	58155	1061	79484	0,50254	0,97	248000000	2320700000	77	-19422	DDA_Cycle_01	5487	9765	9765	405,7	214,3	68,97	0	68,97	0,2777	0,4027	151,3	0,8249	0,5452	NA	NA	1792705,4	1	DDA_Cycle
1063	20230108_AST_Neo1_DDA_UHG_HeLa_200ng_2th2p5ms_Cycle_01_20230808143253	58233	1062	79568	0,4983	0,88	221310000	2445500000	76	-19429	DDA_Cycle_01	5488	9765	9765	405,6	214,3	68,95	0	68,95	0,2798	0,4057	151,3	0,8268	0,5465	NA	NA	1740240,2	1	DDA_Cycle
1064	20230108_AST_Neo1_DDA_UHG_HeLa_200ng_2th2p5ms_Cycle_01_20230808143253	58310	1063	79651	0,5072	1	126430000	1647600000	77	-19436	DDA_Cycle_01	5488	9765	9765	405,5	214,2	68,94	0	68,94	0,2822	0,4093	151,3	0,8286	0,5476	NA	NA	1470920,2	1	DDA_Cycle
1065	20230108_AST_Neo1_DDA_UHG_HeLa_200ng_2th2p5ms_Cycle_01_20230808143253	58388	1064	79736	0,49913	1,1	90962000	1500800000	77	-19443	DDA_Cycle_01	5488	9765	9765	405,4	214,1	68,92	0	68,92	0,2846	0,413	151,3	0,8304	0,5488	NA	NA	1434970,5	1	DDA_Cycle
1066	20230108_AST_Neo1_DDA_UHG_HeLa_200ng_2th2p5ms_Cycle_01_20230808143253	58466	1065	79819	0,50394	1,1	63291000	1352000000000	77	-1945	DDA_Cycle_01	5489	9766	9766	405,4	214	68,91	0	68,91	0,2871	0,4166	151,3	0,8321	0,55	NA	NA	1362126,6	1	DDA_Cycle
1067	20230108_AST_Neo1_DDA_UHG_HeLa_200ng_2th2p5ms_Cycle_01_20230808143253	58544	1066	79903	0,50892	1,2	50956000	1356500000	77	-19457	DDA_Cycle_01	5489	9766	9766	405,3	214	68,89	0	68,89	0,2895	0,4202	151,3	0,8339	0,5511	NA	NA	1399346,2	1	DDA_Cycle
1068	20230108_AST_Neo1_DDA_UHG_HeLa_200ng_2th2p5ms_Cycle_01_20230808143253	58622	1067	79988	0,5125	1,2	38488000	1282500000	77	-19465	DDA_Cycle_01	5489	9766	9766	405,2	213,9	68,87	0	68,87	0,292	0,4239	151,3	0,8357	0,5523	NA	NA	1393572,8	1	DDA_Cycle
1069	20230108_AST_Neo1_DDA_UHG_HeLa_200ng_2th2p5ms_Cycle_01_20230808143253	58700	1068	80073	0,48786	1,1	37168000	1130200000	75	-19472	DDA_Cycle_01	5489	9767	9767	405,1	213,8	68,86	0	68,86	0,2945	0,4276	151,3	0,8375	0,5535	NA	NA	1152923,5	1	DDA_Cycle
1070	20230108_AST_Neo1_DDA_UHG_HeLa_200ng_2th2p5ms_Cycle_01_20230808143253	58776	1069	80154	0,51264	1,1	44162000	1168200000	79	-19478	DDA_Cycle_01	5,49	9767	9767	405,1	213,8	68,84	0	68,84	0,2968	0,4312	151,3	0,8392	0,5546	NA	NA	1227395	1	DDA_Cycle
1071	20230108_AST_Neo1_DDA_UHG_HeLa_200ng_2th2p5ms_Cycle_01_20230808143253	58856	1070	8024	0,50823	1,3	50501000	1201500000	78	-19486	DDA_Cycle_01	5,49	9767	9767	405	213,7	68,82	0	68,82	0,2993	0,4349	151,3	0,8411	0,5558	NA	NA	1405751,2	1	DDA_Cycle
1072	20230108_AST_Neo1_DDA_UHG_HeLa_200ng_2th2p5ms_Cycle_01_20230808143253	58935	1071	80324	0,50228	1,7	58780000	1294800000	77	-19493	DDA_Cycle_01	5,49	9768	9768	404,9	213,6	68,81	0	68,81	0,3018	0,4386	151,3	0,8428	0,557	NA	NA	1728919,1	1	DDA_Cycle
1073	20230108_AST_Neo1_DDA_UHG_HeLa_200ng_2th2p5ms_Cycle_01_20230808143253	59013	1072	80408	0,51418	1,4	68268000	1343200000	78	-1,95	DDA_Cycle_01	5491	9768	9768	404,8	213,6	68,79	0	68,79	0,3042	0,4422	151,3	0,8446	0,5582	NA	NA	1596567,2	1	DDA_Cycle
1074	20230108_AST_Neo1_DDA_UHG_HeLa_200ng_2th2p5ms_Cycle_01_20230808143253	59092	1073	80494	0,50434	1,3	79566000	1377600000	77	-19507	DDA_Cycle_01	5491	9768	9768	404,7	213,5	68,77	0	68,77	0,3067	0,446	151,3	0,8464	0,5594	NA	NA	1532378,2	1	DDA_Cycle
1075	20230108_AST_Neo1_DDA_UHG_HeLa_200ng_2th2p5ms_Cycle_01_20230808143253	59170	1074	80578	0,51699	1,3	82778000	1374100000	78	-19514	DDA_Cycle_01	5491	9769	9769	404,7	213,4	68,76	0	68,76	0,3091	0,4496	151,3	0,8482	0,5605	NA	NA	1499854,5	1	DDA_Cycle
1076	20230108_AST_Neo1_DDA_UHG_HeLa_200ng_2th2p5ms_Cycle_01_20230808143253	59249	1075	80664	0,50337	1,4	80820000	1267900000	78	-19521	DDA_Cycle_01	5491	9769	9769	404,6	213,3	68,74	0	68,74	0,3117	0,4534	151,3	0,85	0,5617	NA	NA	1506806,6	1	DDA_Cycle
1077	20230108_AST_Neo1_DDA_UHG_HeLa_200ng_2th2p5ms_Cycle_01_20230808143253	59328	1076	80748	0,50646	1,2	79548000	1152600000	77	-19528	DDA_Cycle_01	5492	9769	9769	404,5	213,3	68,72	0	68,72	0,3141	0,457	151,3	0,8518	0,5629	NA	NA	1260811,6	1	DDA_Cycle
1078	20230108_AST_Neo1_DDA_UHG_HeLa_200ng_2th2p5ms_Cycle_01_20230808143253	59406	1077	80832	0,50303	1,4	110280000	1446200000	77	-19535	DDA_Cycle_01	5492	9769	9769	404,4	213,2	68,71	0	68,71	0,3165	0,4607	151,3	0,8536	0,5641	NA	NA	1639091	1	DDA_Cycle
1079	20230108_AST_Neo1_DDA_UHG_HeLa_200ng_2th2p5ms_Cycle_01_20230808143253	59484	1078	80916	0,49387	1,1	95482000	1179000000000	76	-19542	DDA_Cycle_01	5492	9,77	9,77	404,3	213,1	68,69	0	68,69	0,319	0,4644	151,3	0,8554	0,5652	NA	NA	1244872,4	1	DDA_Cycle
1080	20230108_AST_Neo1_DDA_UHG_HeLa_200ng_2th2p5ms_Cycle_01_20230808143253	59561	1079	80998	0,5171	1,5	96876000	1144000000000	78	-19549	DDA_Cycle_01	5493	9,77	9,77	404,3	213,1	68,67	0	68,67	0,3214	0,468	151,3	0,8571	0,5664	NA	NA	1472889,4	1	DDA_Cycle
1081	20230108_AST_Neo1_DDA_UHG_HeLa_200ng_2th2p5ms_Cycle_01_20230808143253	59640	1080	81085	0,50886	1,5	112480000	1348300000	77	-19556	DDA_Cycle_01	5493	9,77	9,77	404,2	213	68,66	0	68,66	0,3239	0,4717	151,3	0,8589	0,5676	NA	NA	1640487,2	1	DDA_Cycle
1082	20230108_AST_Neo1_DDA_UHG_HeLa_200ng_2th2p5ms_Cycle_01_20230808143253	59718	1081	81169	0,50234	1,5	89944000	1088400000	77	-19563	DDA_Cycle_01	5493	9771	9771	404,1	212,9	68,64	0	68,64	0,3264	0,4755	151,3	0,8607	0,5688	NA	NA	1415559,2	1	DDA_Cycle
1083	20230108_AST_Neo1_DDA_UHG_HeLa_200ng_2th2p5ms_Cycle_01_20230808143253	59796	1082	81253	0,51847	1,4	104100000	1309800000	79	-1957	DDA_Cycle_01	5494	9771	9771	404	212,8	68,63	0	68,63	0,3288	0,4791	151,3	0,8625	0,5699	NA	NA	1591520,8	1	DDA_Cycle
1084	20230108_AST_Neo1_DDA_UHG_HeLa_200ng_2th2p5ms_Cycle_01_20230808143253	59876	1083	8134	0,50903	1,3	76586000	1038200000	77	-19578	DDA_Cycle_01	5494	9771	9771	403,9	212,8	68,61	0	68,61	0,3313	0,4829	151,3	0,8643	0,5711	NA	NA	1257048,6	1	DDA_Cycle
1085	20230108_AST_Neo1_DDA_UHG_HeLa_200ng_2th2p5ms_Cycle_01_20230808143253	59954	1084	81424	0,48952	1,6	59623000	989140000	74	-19585	DDA_Cycle_01	5494	9772	9772	403,9	212,7	68,59	0	68,59	0,3338	0,4866	151,3	0,8661	0,5723	NA	NA	1395305,2	1	DDA_Cycle
1086	20230108_AST_Neo1_DDA_UHG_HeLa_200ng_2th2p5ms_Cycle_01_20230808143253	60029	1085	81506	0,50274	1,9	54580000	1021500000	76	-19592	DDA_Cycle_01	5494	9772	9772	403,8	212,6	68,58	0	68,58	0,3362	0,4902	151,3	0,8679	0,5734	NA	NA	1615192,6	1	DDA_Cycle
1087	20230108_AST_Neo1_DDA_UHG_HeLa_200ng_2th2p5ms_Cycle_01_20230808143253	60106	1086	8159	0,50234	1,4	34517000	837290000	76	-19599	DDA_Cycle_01	5495	9772	9772	403,7	212,6	68,56	0	68,56	0,3386	0,4939	151,3	0,8696	0,5746	NA	NA	1147752,6	1	DDA_Cycle
1088	20230108_AST_Neo1_DDA_UHG_HeLa_200ng_2th2p5ms_Cycle_01_20230808143253	60183	1087	81674	0,51373	1,6	22807000	805500000	77	-19606	DDA_Cycle_01	5495	9773	9773	403,6	212,5	68,54	0	68,54	0,341	0,4975	151,3	0,8714	0,5758	NA	NA	1182144,6	1	DDA_Cycle
1089	20230108_AST_Neo1_DDA_UHG_HeLa_200ng_2th2p5ms_Cycle_01_20230808143253	60261	1088	81759	0,49948	1,7	17107000	826170000	76	-19613	DDA_Cycle_01	5495	9773	9773	403,5	212,4	68,53	0	68,53	0,3435	0,5013	151,3	0,8732	0,5769	NA	NA	1256049,1	1	DDA_Cycle
1090	20230108_AST_Neo1_DDA_UHG_HeLa_200ng_2th2p5ms_Cycle_01_20230808143253	60338	1089	81842	0,49919	1,4	17296000	875920000	76	-1962	DDA_Cycle_01	5496	9773	9773	403,5	212,4	68,51	0	68,51	0,3459	0,505	151,4	0,875	0,5781	NA	NA	1135979,5	1	DDA_Cycle
1091	20230108_AST_Neo1_DDA_UHG_HeLa_200ng_2th2p5ms_Cycle_01_20230808143253	60415	1090	81926	0,54543	1,6	19958000	888190000	65	-19627	DDA_Cycle_01	5496	9774	9774	403,4	212,3	68,49	0	68,49	0,3484	0,5086	151,4	0,8767	0,5793	NA	NA	1273333,5	1	DDA_Cycle
1092	20230108_AST_Neo1_DDA_UHG_HeLa_200ng_2th2p5ms_Cycle_01_20230808143253	60481	1091	82017	0,45633	1,6	19912000	819270000	68	-19634	DDA_Cycle_01	5496	9774	9774	403,3	212,2	68,48	0	68,48	0,351	0,5126	151,4	0,8787	0,5805	NA	NA	1239346,5	1	DDA_Cycle
1093	20230108_AST_Neo1_DDA_UHG_HeLa_200ng_2th2p5ms_Cycle_01_20230808143253	60550	1092	82093	0,4977	1,6	19546000	902520000	76	-19641	DDA_Cycle_01	5496	9774	9774	403,2	212,1	68,46	0	68,46	0,3532	0,516	151,4	0,8803	0,5816	NA	NA	1319086,2	1	DDA_Cycle
1094	20230108_AST_Neo1_DDA_UHG_HeLa_200ng_2th2p5ms_Cycle_01_20230808143253	60627	1093	82176	0,51075	1,9	24708000	920310000	77	-19648	DDA_Cycle_01	5497	9774	9774	403,2	212,1	68,44	0	68,44	0,3556	0,5196	151,4	0,882	0,5827	NA	NA	1519838,4	1	DDA_Cycle
1095	20230108_AST_Neo1_DDA_UHG_HeLa_200ng_2th2p5ms_Cycle_01_20230808143253	60705	1094	82261	0,50331	1,6	32487000	898070000	76	-19655	DDA_Cycle_01	5497	9775	9775	403,1	212	68,43	0	68,43	0,3581	0,5233	151,4	0,8838	0,5839	NA	NA	1328864,4	1	DDA_Cycle
1096	20230108_AST_Neo1_DDA_UHG_HeLa_200ng_2th2p5ms_Cycle_01_20230808143253	60782	1095	82345	0,50823	1,9	56396000	1017500000	76	-19662	DDA_Cycle_01	5497	9775	9775	403	211,9	68,41	0	68,41	0,3606	0,527	151,4	0,8856	0,5851	NA	NA	1606319,4	1	DDA_Cycle
1097	20230108_AST_Neo1_DDA_UHG_HeLa_200ng_2th2p5ms_Cycle_01_20230808143253	60859	1096	82429	0,50205	1,7	96743000	1151800000	75	-19669	DDA_Cycle_01	5498	9775	9775	402,9	211,9	68,39	0	68,39	0,363	0,5308	151,4	0,8874	0,5863	NA	NA	1632910,8	1	DDA_Cycle
1098	20230108_AST_Neo1_DDA_UHG_HeLa_200ng_2th2p5ms_Cycle_01_20230808143253	60935	1097	82513	0,4973	1,5	181440000	1518200000	75	-19676	DDA_Cycle_01	5498	9776	9776	402,8	211,8	68,38	0	68,38	0,365	0,5339	151,4	0,8886	0,5871	NA	NA	1820177,8	1	DDA_Cycle
1099	20230108_AST_Neo1_DDA_UHG_HeLa_200ng_2th2p5ms_Cycle_01_20230808143253	61011	1098	82596	0,50303	1,2	276710000	1804000000000	76	-19683	DDA_Cycle_01	5497	9777	9777	402,7	211,7	68,34	0	68,34	0,3648	0,5338	151,4	0,8869	0,5859	NA	NA	1767119,4	1	DDA_Cycle
1100	20230108_AST_Neo1_DDA_UHG_HeLa_200ng_2th2p5ms_Cycle_01_20230808143253	61088	1099	8268	0,49902	1,3	295780000	1738300000	76	-1969	DDA_Cycle_01	5497	9778	9778	402,5	211,6	68,31	0	68,31	0,3646	0,5338	151,4	0,8851	0,5847	NA	NA	1809457,6	1	DDA_Cycle
1101	20230108_AST_Neo1_DDA_UHG_HeLa_200ng_2th2p5ms_Cycle_01_20230808143253	61165	1100	82763	0,50663	0,94	345700000	1816500000	78	-19697	DDA_Cycle_01	5496	9779	9779	402,3	211,5	68,27	0	68,27	0,3644	0,5337	151,4	0,8833	0,5836	NA	NA	1483754,6	1	DDA_Cycle
1102	20230108_AST_Neo1_DDA_UHG_HeLa_200ng_2th2p5ms_Cycle_01_20230808143253	61244	1101	82847	0,47596	0,92	422230000	2116300000	71	-19704	DDA_Cycle_01	5496	9,78	9,78	402,1	211,4	68,24	0	68,24	0,3642	0,5337	151,4	0,8815	0,5824	NA	NA	1623515,8	1	DDA_Cycle
1103	20230108_AST_Neo1_DDA_UHG_HeLa_200ng_2th2p5ms_Cycle_01_20230808143253	61316	1102	82927	0,49713	1	368480000	1821000000000	75	-1971	DDA_Cycle_01	5495	9781	9781	402	211,3	68,2	0	68,2	0,364	0,5336	151,4	0,8799	0,5813	NA	NA	1555834	1	DDA_Cycle
1104	20230108_AST_Neo1_DDA_UHG_HeLa_200ng_2th2p5ms_Cycle_01_20230808143253	61392	1103	83009	0,46257	1,1	412200000	2069000000000	70	-19717	DDA_Cycle_01	5495	9782	9782	401,8	211,2	68,17	0	68,17	0,3637	0,5336	151,4	0,8781	0,5801	NA	NA	1842769,1	1	DDA_Cycle
1105	20230108_AST_Neo1_DDA_UHG_HeLa_200ng_2th2p5ms_Cycle_01_20230808143253	61463	1104	83087	0,42549	1,1	366560000	1887100000	64	-19724	DDA_Cycle_01	5494	9783	9783	401,6	211,2	68,14	0	68,14	0,3635	0,5335	151,4	0,8765	0,579	NA	NA	1695814,2	1	DDA_Cycle
1106	20230108_AST_Neo1_DDA_UHG_HeLa_200ng_2th2p5ms_Cycle_01_20230808143253	61528	1105	83157	0,41656	1	259520000	1432400000	59	-1973	DDA_Cycle_01	5494	9784	9784	401,5	211,1	68,11	0	68,11	0,3633	0,5335	151,4	0,875	0,578	NA	NA	1346268,1	1	DDA_Cycle
1107	20230108_AST_Neo1_DDA_UHG_HeLa_200ng_2th2p5ms_Cycle_01_20230808143253	61588	1106	83227	0,45004	1	282770000	1586800000	69	-19735	DDA_Cycle_01	5493	9785	9785	401,3	211	68,08	0	68,08	0,3632	0,5334	151,4	0,8735	0,5771	NA	NA	1436028,4	1	DDA_Cycle
1108	20230108_AST_Neo1_DDA_UHG_HeLa_200ng_2th2p5ms_Cycle_01_20230808143253	61658	1107	83302	0,41903	1,2	247110000	1533900000	59	-19742	DDA_Cycle_01	5493	9786	9786	401,2	210,9	68,05	0	68,05	0,363	0,5334	151,4	0,8719	0,576	NA	NA	1531721	1	DDA_Cycle
1109	20230108_AST_Neo1_DDA_UHG_HeLa_200ng_2th2p5ms_Cycle_01_20230808143253	61718	1108	83372	0,42818	1,2	184950000	1253000000000	66	-19748	DDA_Cycle_01	5493	9787	9787	401	210,9	68,02	0	68,02	0,3628	0,5333	151,4	0,8704	0,575	NA	NA	1384129,8	1	DDA_Cycle
1110	20230108_AST_Neo1_DDA_UHG_HeLa_200ng_2th2p5ms_Cycle_01_20230808143253	61785	1109	83443	0,43974	1,3	149290000	1123600000	66	-19754	DDA_Cycle_01	5492	9788	9788	400,9	210,8	67,99	0	67,99	0,3626	0,5333	151,4	0,8689	0,574	NA	NA	1343053,5	1	DDA_Cycle
1111	20230108_AST_Neo1_DDA_UHG_HeLa_200ng_2th2p5ms_Cycle_01_20230808143253	61852	1110	83516	0,49404	1,4	116880000	1046900000	75	-1976	DDA_Cycle_01	5492	9789	9789	400,7	210,7	67,96	0	67,96	0,3624	0,5332	151,4	0,8674	0,573	NA	NA	1349060	1	DDA_Cycle
1112	20230108_AST_Neo1_DDA_UHG_HeLa_200ng_2th2p5ms_Cycle_01_20230808143253	61928	1111	83599	0,51373	1,5	110910000	1182500000	78	-19767	DDA_Cycle_01	5491	9,79	9,79	400,6	210,6	67,93	0	67,93	0,3622	0,5332	151,4	0,8656	0,5719	NA	NA	1542451,2	1	DDA_Cycle
1113	20230108_AST_Neo1_DDA_UHG_HeLa_200ng_2th2p5ms_Cycle_01_20230808143253	62007	1112	83684	0,50005	1,4	84930000	1114000000000	76	-19774	DDA_Cycle_01	5491	9791	9791	400,4	210,5	67,89	0	67,89	0,3619	0,5331	151,4	0,8638	0,5707	NA	NA	1397410,2	1	DDA_Cycle
1114	20230108_AST_Neo1_DDA_UHG_HeLa_200ng_2th2p5ms_Cycle_01_20230808143253	62084	1113	83768	0,49553	1,4	51867000	912330000	76	-19781	DDA_Cycle_01	5,49	9792	9792	400,2	210,4	67,86	0	67,86	0,3617	0,5331	151,4	0,8621	0,5695	NA	NA	1219466,9	1	DDA_Cycle
1115	20230108_AST_Neo1_DDA_UHG_HeLa_200ng_2th2p5ms_Cycle_01_20230808143253	62161	1114	8385	0,50709	1,4	49909000	827420000	77	-19788	DDA_Cycle_01	5,49	9793	9793	400	210,3	67,82	0	67,82	0,3615	0,533	151,4	0,8603	0,5683	NA	NA	1089763,8	1	DDA_Cycle
1116	20230108_AST_Neo1_DDA_UHG_HeLa_200ng_2th2p5ms_Cycle_01_20230808143253	62239	1115	83935	0,50068	1,4	53037000	968710000	76	-19795	DDA_Cycle_01	5489	9794	9794	399,9	210,2	67,79	0	67,79	0,3613	0,533	151,4	0,8585	0,5672	NA	NA	1274611,5	1	DDA_Cycle
1117	20230108_AST_Neo1_DDA_UHG_HeLa_200ng_2th2p5ms_Cycle_01_20230808143253	62316	1116	84018	0,51435	1,6	51727000	1013000000000	78	-19802	DDA_Cycle_01	5489	9795	9795	399,7	210,1	67,75	0	67,75	0,3611	0,5329	151,4	0,8568	0,566	NA	NA	1417001,8	1	DDA_Cycle
1118	20230108_AST_Neo1_DDA_UHG_HeLa_200ng_2th2p5ms_Cycle_01_20230808143253	62395	1117	84104	0,5044	1,7	38368000	916550000	76	-19809	DDA_Cycle_01	5488	9796	9796	399,5	210,1	67,72	0	67,72	0,3608	0,5328	151,4	0,8549	0,5648	NA	NA	1382035,6	1	DDA_Cycle
1119	20230108_AST_Neo1_DDA_UHG_HeLa_200ng_2th2p5ms_Cycle_01_20230808143253	62472	1118	84188	0,50177	1,5	25977000	820010000	76	-19816	DDA_Cycle_01	5488	9797	9797	399,3	210	67,68	0	67,68	0,3606	0,5328	151,4	0,8532	0,5636	NA	NA	1170465,5	1	DDA_Cycle
1120	20230108_AST_Neo1_DDA_UHG_HeLa_200ng_2th2p5ms_Cycle_01_20230808143253	62549	1119	84272	0,51235	1,6	22802000	939580000	77	-19823	DDA_Cycle_01	5487	9798	9798	399,2	209,9	67,65	0	67,65	0,3604	0,5327	151,4	0,8514	0,5624	NA	NA	1375073,5	1	DDA_Cycle
1121	20230108_AST_Neo1_DDA_UHG_HeLa_200ng_2th2p5ms_Cycle_01_20230808143253	62627	1120	84357	0,49913	1,3	18862000	822510000	76	-1983	DDA_Cycle_01	5486	9799	9799	399	209,8	67,61	0	67,61	0,3602	0,5327	151,4	0,8496	0,5612	NA	NA	1073473,5	1	DDA_Cycle
1122	20230108_AST_Neo1_DDA_UHG_HeLa_200ng_2th2p5ms_Cycle_01_20230808143253	62704	1121	8444	0,5155	1,3	14266000	787520000	78	-19837	DDA_Cycle_01	5486	9,8	9,8	398,8	209,7	67,58	0	67,58	0,3599	0,5326	151,4	0,8478	0,5601	NA	NA	1021263,5	1	DDA_Cycle
1123	20230108_AST_Neo1_DDA_UHG_HeLa_200ng_2th2p5ms_Cycle_01_20230808143253	62783	1122	84526	0,5147	1,7	12560000	881880000	78	-19844	DDA_Cycle_01	5485	9801	9801	398,6	209,6	67,54	0	67,54	0,3597	0,5326	151,4	0,846	0,5589	NA	NA	1324602	1	DDA_Cycle
1124	20230108_AST_Neo1_DDA_UHG_HeLa_200ng_2th2p5ms_Cycle_01_20230808143253	62862	1123	84612	0,51201	1,7	10917000	790340000	77	-19851	DDA_Cycle_01	5485	9802	9802	398,5	209,5	67,51	0	67,51	0,3595	0,5325	151,4	0,8442	0,5577	NA	NA	1244631,6	1	DDA_Cycle
1125	20230108_AST_Neo1_DDA_UHG_HeLa_200ng_2th2p5ms_Cycle_01_20230808143253	62940	1124	84697	0,48128	1,7	11269000	784120000	73	-19858	DDA_Cycle_01	5484	9804	9804	398,3	209,4	67,47	0	67,47	0,3593	0,5325	151,4	0,8424	0,5565	NA	NA	1259224,6	1	DDA_Cycle
1126	20230108_AST_Neo1_DDA_UHG_HeLa_200ng_2th2p5ms_Cycle_01_20230808143253	63014	1125	84777	0,50789	1,5	13867000	909510000	77	-19865	DDA_Cycle_01	5484	9805	9805	398,1	209,3	67,44	0	67,44	0,3591	0,5324	151,4	0,8407	0,5554	NA	NA	1282164,2	1	DDA_Cycle
1127	20230108_AST_Neo1_DDA_UHG_HeLa_200ng_2th2p5ms_Cycle_01_20230808143253	63092	1126	84862	0,50285	2	13832000	874700000	75	-19872	DDA_Cycle_01	5483	9806	9806	397,9	209,2	67,41	0	67,41	0,3588	0,5323	151,4	0,8389	0,5542	NA	NA	1523874	1	DDA_Cycle
1128	20230108_AST_Neo1_DDA_UHG_HeLa_200ng_2th2p5ms_Cycle_01_20230808143253	63168	1127	84946	0,50674	1,8	11197000	786550000	77	-19879	DDA_Cycle_01	5483	9807	9807	397,8	209,1	67,37	0	67,37	0,3586	0,5323	151,4	0,8371	0,553	NA	NA	1286482,8	1	DDA_Cycle
1129	20230108_AST_Neo1_DDA_UHG_HeLa_200ng_2th2p5ms_Cycle_01_20230808143253	63246	1128	8503	0,50497	1,7	9033900	7,35e+08	76	-19886	DDA_Cycle_01	5482	9808	9808	397,6	209	67,34	0	67,34	0,3584	0,5322	151,4	0,8353	0,5518	NA	NA	1172282	1	DDA_Cycle
1130	20230108_AST_Neo1_DDA_UHG_HeLa_200ng_2th2p5ms_Cycle_01_20230808143253	63323	1129	85115	0,50846	1,7	11321000	819650000	76	-19893	DDA_Cycle_01	5482	9809	9809	397,4	209	67,3	0	67,3	0,3582	0,5322	151,4	0,8336	0,5506	NA	NA	1282346,1	1	DDA_Cycle
1131	20230108_AST_Neo1_DDA_UHG_HeLa_200ng_2th2p5ms_Cycle_01_20230808143253	63400	1130	85199	0,5024	1,9	14666000	809430000	76	-1,99	DDA_Cycle_01	5481	9,81	9,81	397,2	208,9	67,27	0	67,27	0,3579	0,5321	151,4	0,8318	0,5495	NA	NA	1347303,1	1	DDA_Cycle
1132	20230108_AST_Neo1_DDA_UHG_HeLa_200ng_2th2p5ms_Cycle_01_20230808143253	63477	1131	85283	0,49782	1,4	20068000	790320000	76	-19907	DDA_Cycle_01	5481	9811	9811	397,1	208,8	67,23	0	67,23	0,3577	0,5321	151,4	0,83	0,5483	NA	NA	1086558,8	1	DDA_Cycle
1133	20230108_AST_Neo1_DDA_UHG_HeLa_200ng_2th2p5ms_Cycle_01_20230808143253	63554	1132	85366	0,50308	2,1	21907000	815820000	77	-19914	DDA_Cycle_01	5,48	9812	9812	396,9	208,7	67,2	0	67,2	0,3575	0,532	151,4	0,8282	0,5471	NA	NA	1502576,8	1	DDA_Cycle
1134	20230108_AST_Neo1_DDA_UHG_HeLa_200ng_2th2p5ms_Cycle_01_20230808143253	63632	1133	8545	0,51144	1,9	22807000	790180000	77	-19921	DDA_Cycle_01	5,48	9813	9813	396,7	208,6	67,16	0	67,16	0,3573	0,5319	151,4	0,8265	0,5459	NA	NA	1353804,5	1	DDA_Cycle
1135	20230108_AST_Neo1_DDA_UHG_HeLa_200ng_2th2p5ms_Cycle_01_20230808143253	63710	1134	85535	0,50737	1,9	24493000	794700000	77	-19928	DDA_Cycle_01	5479	9814	9814	396,6	208,5	67,14	0	67,14	0,3568	0,5314	151,4	0,8248	0,5449	NA	NA	1326803,8	1	DDA_Cycle
1136	20230108_AST_Neo1_DDA_UHG_HeLa_200ng_2th2p5ms_Cycle_01_20230808143253	63788	1135	8562	0,50949	1,9	27600000	790960000	77	-19936	DDA_Cycle_01	5478	9813	9813	396,6	208,5	67,13	0	67,13	0,3559	0,5301	151,4	0,8235	0,544	NA	NA	1363172,2	1	DDA_Cycle
1137	20230108_AST_Neo1_DDA_UHG_HeLa_200ng_2th2p5ms_Cycle_01_20230808143253	63866	1136	85705	0,50119	1,9	31739000	819510000	76	-19943	DDA_Cycle_01	5477	9812	9812	396,6	208,5	67,12	0	67,12	0,355	0,5289	151,4	0,8221	0,5431	NA	NA	1380223,8	1	DDA_Cycle
1138	20230108_AST_Neo1_DDA_UHG_HeLa_200ng_2th2p5ms_Cycle_01_20230808143253	63943	1137	85788	0,49536	1,9	25896000	707270000	76	-1995	DDA_Cycle_01	5475	9812	9812	396,6	208,5	67,11	0	67,11	0,3541	0,5276	151,4	0,8208	0,5423	NA	NA	1238281,6	1	DDA_Cycle
1139	20230108_AST_Neo1_DDA_UHG_HeLa_200ng_2th2p5ms_Cycle_01_20230808143253	64020	1138	85871	0,49948	1,8	27301000	812270000	75	-19956	DDA_Cycle_01	5474	9811	9811	396,6	208,5	67,1	0	67,1	0,3532	0,5264	151,4	0,8195	0,5414	NA	NA	1326716,4	1	DDA_Cycle
1140	20230108_AST_Neo1_DDA_UHG_HeLa_200ng_2th2p5ms_Cycle_01_20230808143253	64096	1139	85954	0,50554	1,7	31547000	953070000	76	-19963	DDA_Cycle_01	5473	9811	9811	396,6	208,4	67,1	0	67,1	0,3523	0,5251	151,4	0,8182	0,5405	NA	NA	1406144,1	1	DDA_Cycle
1141	20230108_AST_Neo1_DDA_UHG_HeLa_200ng_2th2p5ms_Cycle_01_20230808143253	64173	1140	86038	0,49856	1,9	21749000	869490000	75	-19971	DDA_Cycle_01	5472	9,81	9,81	396,6	208,4	67,09	0	67,09	0,3514	0,5239	151,4	0,8169	0,5397	NA	NA	1435160	1	DDA_Cycle
1142	20230108_AST_Neo1_DDA_UHG_HeLa_200ng_2th2p5ms_Cycle_01_20230808143253	64249	1141	86121	0,50709	1,9	18286000	948690000	76	-19977	DDA_Cycle_01	5471	9,81	9,81	396,5	208,4	67,08	0	67,08	0,3506	0,5226	151,4	0,8155	0,5388	NA	NA	1529855,4	1	DDA_Cycle
1143	20230108_AST_Neo1_DDA_UHG_HeLa_200ng_2th2p5ms_Cycle_01_20230808143253	64326	1142	86206	0,49696	1,7	15301000	836590000	75	-19985	DDA_Cycle_01	5469	9809	9809	396,5	208,4	67,07	0	67,07	0,3497	0,5214	151,4	0,8142	0,5379	NA	NA	1278300,2	1	DDA_Cycle
1144	20230108_AST_Neo1_DDA_UHG_HeLa_200ng_2th2p5ms_Cycle_01_20230808143253	64402	1143	86289	0,49982	1,9	20350000	1081100000	76	-19991	DDA_Cycle_01	5468	9809	9809	396,5	208,4	67,06	0	67,06	0,3488	0,5201	151,4	0,8129	0,5371	NA	NA	1682727,6	1	DDA_Cycle
1145	20230108_AST_Neo1_DDA_UHG_HeLa_200ng_2th2p5ms_Cycle_01_20230808143253	64479	1144	86372	0,5028	1,8	21625000	997670000	75	-19998	DDA_Cycle_01	5467	9808	9808	396,5	208,4	67,05	0	67,05	0,3479	0,5189	151,4	0,8116	0,5362	NA	NA	1504636,2	1	DDA_Cycle
1146	20230108_AST_Neo1_DDA_UHG_HeLa_200ng_2th2p5ms_Cycle_01_20230808143253	64555	1145	86456	0,50028	1,7	24045000	932170000	77	-20005	DDA_Cycle_01	5466	9808	9808	396,5	208,3	67,04	0	67,04	0,347	0,5176	151,3	0,8102	0,5353	NA	NA	1429443,4	1	DDA_Cycle
1147	20230108_AST_Neo1_DDA_UHG_HeLa_200ng_2th2p5ms_Cycle_01_20230808143253	64633	1146	86539	0,5175	1,8	30990000	1069500000	78	-20012	DDA_Cycle_01	5465	9807	9807	396,5	208,3	67,04	0	67,04	0,3461	0,5164	151,3	0,8089	0,5345	NA	NA	1575349	1	DDA_Cycle
1148	20230108_AST_Neo1_DDA_UHG_HeLa_200ng_2th2p5ms_Cycle_01_20230808143253	64712	1147	86625	0,50102	1,8	29689000	981790000	76	-2002	DDA_Cycle_01	5463	9807	9807	396,5	208,3	67,03	0	67,03	0,3452	0,5151	151,3	0,8075	0,5336	NA	NA	1485463,8	1	DDA_Cycle
1149	20230108_AST_Neo1_DDA_UHG_HeLa_200ng_2th2p5ms_Cycle_01_20230808143253	64789	1148	86709	0,50543	1,6	31572000	949040000	76	-20027	DDA_Cycle_01	5462	9806	9806	396,5	208,3	67,02	0	67,02	0,3444	0,5138	151,3	0,8062	0,5327	NA	NA	1347013,4	1	DDA_Cycle
1150	20230108_AST_Neo1_DDA_UHG_HeLa_200ng_2th2p5ms_Cycle_01_20230808143253	64866	1149	86793	0,49805	1,5	33190000	974530000	75	-20034	DDA_Cycle_01	5461	9806	9806	396,5	208,3	67,01	0	67,01	0,3435	0,5126	151,3	0,8049	0,5318	NA	NA	1346398,4	1	DDA_Cycle
1151	20230108_AST_Neo1_DDA_UHG_HeLa_200ng_2th2p5ms_Cycle_01_20230808143253	64942	1150	86876	0,50755	1,4	37319000	1074600000	77	-20041	DDA_Cycle_01	5,46	9805	9805	396,4	208,3	67	0	67	0,3426	0,5113	151,3	0,8036	0,531	NA	NA	1386869,1	1	DDA_Cycle
1152	20230108_AST_Neo1_DDA_UHG_HeLa_200ng_2th2p5ms_Cycle_01_20230808143253	65020	1151	86961	0,51561	1,5	52931000	1161200000	77	-20048	DDA_Cycle_01	5459	9805	9805	396,4	208,3	66,99	0	66,99	0,3417	0,51	151,3	0,8022	0,5301	NA	NA	1511231,6	1	DDA_Cycle
1153	20230108_AST_Neo1_DDA_UHG_HeLa_200ng_2th2p5ms_Cycle_01_20230808143253	65098	1152	87047	0,50726	1,5	72663000	1318200000	76	-20055	DDA_Cycle_01	5457	9804	9804	396,4	208,2	66,98	0	66,98	0,3408	0,5087	151,3	0,8008	0,5292	NA	NA	1656106,2	1	DDA_Cycle
1154	20230108_AST_Neo1_DDA_UHG_HeLa_200ng_2th2p5ms_Cycle_01_20230808143253	65175	1153	87131	0,4842	1,1	70814000	1187500000	73	-20062	DDA_Cycle_01	5456	9804	9804	396,4	208,2	66,97	0	66,97	0,3399	0,5075	151,3	0,7995	0,5283	NA	NA	1249289,6	1	DDA_Cycle
1155	20230108_AST_Neo1_DDA_UHG_HeLa_200ng_2th2p5ms_Cycle_01_20230808143253	65249	1154	87212	0,49707	1,5	73195000	1149500000	76	-20069	DDA_Cycle_01	5455	9803	9803	396,4	208,2	66,97	0	66,97	0,339	0,5063	151,3	0,7982	0,5275	NA	NA	1458090,2	1	DDA_Cycle
1156	20230108_AST_Neo1_DDA_UHG_HeLa_200ng_2th2p5ms_Cycle_01_20230808143253	65326	1155	87295	0,5127	1,2	65194000	1109800000	77	-20076	DDA_Cycle_01	5454	9803	9803	396,4	208,2	66,96	0	66,96	0,3382	0,505	151,3	0,7969	0,5266	NA	NA	1231973	1	DDA_Cycle
1157	20230108_AST_Neo1_DDA_UHG_HeLa_200ng_2th2p5ms_Cycle_01_20230808143253	65404	1156	8738	0,50097	1,3	54066000	1022400000	76	-20083	DDA_Cycle_01	5453	9802	9802	396,4	208,2	66,95	0	66,95	0,3372	0,5037	151,3	0,7956	0,5258	NA	NA	1249956,8	1	DDA_Cycle
1158	20230108_AST_Neo1_DDA_UHG_HeLa_200ng_2th2p5ms_Cycle_01_20230808143253	65481	1157	87464	0,50537	1,5	58262000	1227600000	77	-2009	DDA_Cycle_01	5451	9801	9801	396,4	208,2	66,94	0	66,94	0,3364	0,5025	151,3	0,7942	0,5249	NA	NA	1545761,8	1	DDA_Cycle
1159	20230108_AST_Neo1_DDA_UHG_HeLa_200ng_2th2p5ms_Cycle_01_20230808143253	65559	1158	87548	0,50497	1,4	48215000	1010300000	76	-20097	DDA_Cycle_01	5,45	9801	9801	396,4	208,1	66,93	0	66,93	0,3355	0,5012	151,3	0,7929	0,524	NA	NA	1322111,2	1	DDA_Cycle
1160	20230108_AST_Neo1_DDA_UHG_HeLa_200ng_2th2p5ms_Cycle_01_20230808143253	65636	1159	87632	0,49702	1,4	52023000	1100500000	75	-20104	DDA_Cycle_01	5449	9,8	9,8	396,3	208,1	66,92	0	66,92	0,3346	0,5	151,3	0,7916	0,5231	NA	NA	1350302,8	1	DDA_Cycle
1161	20230108_AST_Neo1_DDA_UHG_HeLa_200ng_2th2p5ms_Cycle_01_20230808143253	65712	1160	87715	0,50497	1,6	41165000	946480000	76	-20111	DDA_Cycle_01	5448	9,8	9,8	396,3	208,1	66,91	0	66,91	0,3337	0,4987	151,3	0,7902	0,5223	NA	NA	1338694,1	1	DDA_Cycle
1162	20230108_AST_Neo1_DDA_UHG_HeLa_200ng_2th2p5ms_Cycle_01_20230808143253	65789	1161	87799	0,51041	1,5	34681000	843050000	77	-20118	DDA_Cycle_01	5447	9799	9799	396,3	208,1	66,91	0	66,91	0,3328	0,4974	151,3	0,7889	0,5214	NA	NA	1185420,6	1	DDA_Cycle
1163	20230108_AST_Neo1_DDA_UHG_HeLa_200ng_2th2p5ms_Cycle_01_20230808143253	65867	1162	87884	0,50274	1,6	30809000	828660000	76	-20125	DDA_Cycle_01	5445	9799	9799	396,3	208,1	66,9	0	66,9	0,3319	0,4962	151,3	0,7876	0,5205	NA	NA	1205372,6	1	DDA_Cycle
1164	20230108_AST_Neo1_DDA_UHG_HeLa_200ng_2th2p5ms_Cycle_01_20230808143253	65944	1163	87968	0,50234	1,8	25820000	820040000	75	-20132	DDA_Cycle_01	5444	9798	9798	396,3	208,1	66,89	0	66,89	0,331	0,4949	151,3	0,7862	0,5197	NA	NA	1324638,9	1	DDA_Cycle
1165	20230108_AST_Neo1_DDA_UHG_HeLa_200ng_2th2p5ms_Cycle_01_20230808143253	66020	1164	88052	0,50777	1,8	22605000	790850000	77	-20139	DDA_Cycle_01	5443	9798	9798	396,3	208	66,88	0	66,88	0,3301	0,4936	151,3	0,7849	0,5188	NA	NA	1320781,6	1	DDA_Cycle
1166	20230108_AST_Neo1_DDA_UHG_HeLa_200ng_2th2p5ms_Cycle_01_20230808143253	66098	1165	88136	0,51035	1,8	16353000	728450000	76	-20146	DDA_Cycle_01	5442	9797	9797	396,3	208	66,87	0	66,87	0,3292	0,4924	151,3	0,7836	0,5179	NA	NA	1231828,6	1	DDA_Cycle
1167	20230108_AST_Neo1_DDA_UHG_HeLa_200ng_2th2p5ms_Cycle_01_20230808143253	66175	1166	88221	0,50669	1,9	15049000	749560000	76	-20153	DDA_Cycle_01	5,44	9797	9797	396,3	208	66,86	0	66,86	0,3283	0,4911	151,3	0,7822	0,517	NA	NA	1307612,4	1	DDA_Cycle
1168	20230108_AST_Neo1_DDA_UHG_HeLa_200ng_2th2p5ms_Cycle_01_20230808143253	66252	1167	88306	0,50634	2	16087000	689760000	77	-2016	DDA_Cycle_01	5439	9796	9796	396,3	208	66,85	0	66,85	0,3275	0,4898	151,3	0,7809	0,5162	NA	NA	1280443,1	1	DDA_Cycle
1169	20230108_AST_Neo1_DDA_UHG_HeLa_200ng_2th2p5ms_Cycle_01_20230808143253	66330	1168	8839	0,50697	1,8	20353000	722250000	76	-20167	DDA_Cycle_01	5438	9796	9796	396,3	208	66,84	0	66,84	0,3266	0,4885	151,3	0,7795	0,5153	NA	NA	1197727,2	1	DDA_Cycle
1170	20230108_AST_Neo1_DDA_UHG_HeLa_200ng_2th2p5ms_Cycle_01_20230808143253	66407	1169	88475	0,50978	1,8	44728000	731110000	77	-20174	DDA_Cycle_01	5437	9795	9795	396,2	208	66,84	0	66,84	0,3257	0,4873	151,3	0,7782	0,5144	NA	NA	1240394,2	1	DDA_Cycle
1171	20230108_AST_Neo1_DDA_UHG_HeLa_200ng_2th2p5ms_Cycle_01_20230808143253	66485	1170	8856	0,50686	1,6	93778000	867240000	76	-20181	DDA_Cycle_01	5435	9,79	9,79	396,4	208	66,88	0	66,88	0,3265	0,4882	151,3	0,78	0,5156	NA	NA	1266517,9	1	DDA_Cycle
1172	20230108_AST_Neo1_DDA_UHG_HeLa_200ng_2th2p5ms_Cycle_01_20230808143253	66562	1171	88644	0,49021	1,9	156800000	963880000	76	-20188	DDA_Cycle_01	5432	9783	9783	396,7	208	66,95	0	66,95	0,3281	0,49	151,3	0,7831	0,5177	NA	NA	1574211,6	1	DDA_Cycle
1173	20230108_AST_Neo1_DDA_UHG_HeLa_200ng_2th2p5ms_Cycle_01_20230808143253	66639	1172	88726	0,51035	2	254680000	1211100000	77	-20195	DDA_Cycle_01	5429	9776	9776	397	208,1	67,02	0	67,02	0,3296	0,4918	151,3	0,7861	0,5197	NA	NA	1867933,4	1	DDA_Cycle
1174	20230108_AST_Neo1_DDA_UHG_HeLa_200ng_2th2p5ms_Cycle_01_20230808143253	66717	1173	88811	0,50795	1,5	343140000	1345800000	77	-20202	DDA_Cycle_01	5426	9769	9769	397,3	208,1	67,09	0	67,09	0,3312	0,4936	151,3	0,7893	0,5218	NA	NA	1631494,2	1	DDA_Cycle
1175	20230108_AST_Neo1_DDA_UHG_HeLa_200ng_2th2p5ms_Cycle_01_20230808143253	66795	1174	88895	0,50171	1,5	376350000	1390800000	76	-20209	DDA_Cycle_01	5423	9763	9763	397,6	208,2	67,15	0	67,15	0,3327	0,4955	151,3	0,7924	0,5238	NA	NA	1689403,1	1	DDA_Cycle
1176	20230108_AST_Neo1_DDA_UHG_HeLa_200ng_2th2p5ms_Cycle_01_20230808143253	66872	1175	88979	0,51596	1,4	375110000	1333700000	78	-20216	DDA_Cycle_01	5421	9756	9756	397,9	208,2	67,22	0	67,22	0,3343	0,4973	151,3	0,7955	0,5259	NA	NA	1543852,8	1	DDA_Cycle
1177	20230108_AST_Neo1_DDA_UHG_HeLa_200ng_2th2p5ms_Cycle_01_20230808143253	66951	1176	89065	0,49662	1,4	374940000	1355900000	75	-20224	DDA_Cycle_01	5418	9749	9749	398,2	208,3	67,29	0	67,29	0,3359	0,4991	151,3	0,7987	0,528	NA	NA	1588580,5	1	DDA_Cycle
1178	20230108_AST_Neo1_DDA_UHG_HeLa_200ng_2th2p5ms_Cycle_01_20230808143253	67027	1177	89148	0,5024	1,1	400210000	1502300000	77	-20231	DDA_Cycle_01	5415	9742	9742	398,5	208,3	67,36	0	67,36	0,3374	0,5009	151,3	0,8018	0,53	NA	NA	1490660,4	1	DDA_Cycle
1179	20230108_AST_Neo1_DDA_UHG_HeLa_200ng_2th2p5ms_Cycle_01_20230808143253	67105	1178	89232	0,50657	1,2	338880000	1347400000	77	-20238	DDA_Cycle_01	5412	9735	9735	398,8	208,4	67,43	0	67,43	0,3389	0,5027	151,3	0,8049	0,5321	NA	NA	1431513	1	DDA_Cycle
1180	20230108_AST_Neo1_DDA_UHG_HeLa_200ng_2th2p5ms_Cycle_01_20230808143253	67183	1179	89316	0,50869	1,2	257790000	1181600000	77	-20245	DDA_Cycle_01	5409	9728	9728	399,1	208,4	67,5	0	67,5	0,3405	0,5045	151,3	0,808	0,5342	NA	NA	1260811,9	1	DDA_Cycle
1181	20230108_AST_Neo1_DDA_UHG_HeLa_200ng_2th2p5ms_Cycle_01_20230808143253	67261	1180	89401	0,50011	1,3	238080000	1238000000000	76	-20252	DDA_Cycle_01	5407	9721	9721	399,3	208,5	67,56	0	67,56	0,3421	0,5063	151,3	0,8111	0,5363	NA	NA	1403904,1	1	DDA_Cycle
1182	20230108_AST_Neo1_DDA_UHG_HeLa_200ng_2th2p5ms_Cycle_01_20230808143253	67338	1181	89484	0,50674	1,3	173610000	1129100000	76	-20259	DDA_Cycle_01	5404	9714	9714	399,6	208,5	67,63	0	67,63	0,3436	0,5081	151,3	0,8142	0,5383	NA	NA	1352271,2	1	DDA_Cycle
1183	20230108_AST_Neo1_DDA_UHG_HeLa_200ng_2th2p5ms_Cycle_01_20230808143253	67415	1182	89569	0,48809	1,4	143870000	1153000000000	74	-20266	DDA_Cycle_01	5401	9707	9707	399,9	208,6	67,7	0	67,7	0,3452	0,5099	151,3	0,8174	0,5404	NA	NA	1382855,1	1	DDA_Cycle
1184	20230108_AST_Neo1_DDA_UHG_HeLa_200ng_2th2p5ms_Cycle_01_20230808143253	67490	1183	8965	0,50303	1,5	97015000	1078600000	76	-20273	DDA_Cycle_01	5398	9701	9701	400,2	208,6	67,77	0	67,77	0,3467	0,5116	151,3	0,8204	0,5424	NA	NA	1404851,5	1	DDA_Cycle
1185	20230108_AST_Neo1_DDA_UHG_HeLa_200ng_2th2p5ms_Cycle_01_20230808143253	67567	1184	89734	0,49759	1,4	85259000	1018900000	75	-2028	DDA_Cycle_01	5395	9694	9694	400,5	208,7	67,84	0	67,84	0,3482	0,5134	151,3	0,8235	0,5444	NA	NA	1298135,9	1	DDA_Cycle
1186	20230108_AST_Neo1_DDA_UHG_HeLa_200ng_2th2p5ms_Cycle_01_20230808143253	67643	1185	89817	0,4973	1,4	98944000	1045300000	75	-20286	DDA_Cycle_01	5393	9687	9687	400,8	208,7	67,9	0	67,9	0,3498	0,5151	151,3	0,8265	0,5465	NA	NA	1355908,8	1	DDA_Cycle
1187	20230108_AST_Neo1_DDA_UHG_HeLa_200ng_2th2p5ms_Cycle_01_20230808143253	67719	1186	8,99	0,49725	1,7	120140000	1217400000	76	-20293	DDA_Cycle_01	5,39	9,68	9,68	401,1	208,8	67,97	0	67,97	0,3513	0,5169	151,3	0,8296	0,5485	NA	NA	1659674,1	1	DDA_Cycle
1188	20230108_AST_Neo1_DDA_UHG_HeLa_200ng_2th2p5ms_Cycle_01_20230808143253	67796	1187	89982	0,51115	1,4	101530000	949980000	77	-2,03	DDA_Cycle_01	5387	9673	9673	401,3	208,8	68,04	0	68,04	0,3529	0,5186	151,3	0,8327	0,5505	NA	NA	1223482	1	DDA_Cycle
1189	20230108_AST_Neo1_DDA_UHG_HeLa_200ng_2th2p5ms_Cycle_01_20230808143253	67874	1188	90068	0,50903	1,5	92092000	955510000	77	-20307	DDA_Cycle_01	5384	9666	9666	401,6	208,9	68,11	0	68,11	0,3544	0,5204	151,2	0,8358	0,5526	NA	NA	1302353	1	DDA_Cycle
1190	20230108_AST_Neo1_DDA_UHG_HeLa_200ng_2th2p5ms_Cycle_01_20230808143253	67952	1189	90153	0,49685	1,8	75065000	865010000	75	-20315	DDA_Cycle_01	5382	9659	9659	401,9	208,9	68,18	0	68,18	0,356	0,5222	151,2	0,839	0,5547	NA	NA	1368173	1	DDA_Cycle
1191	20230108_AST_Neo1_DDA_UHG_HeLa_200ng_2th2p5ms_Cycle_01_20230808143253	68028	1190	90235	0,50022	1,4	63746000	854790000	76	-20321	DDA_Cycle_01	5379	9653	9653	402,2	208,9	68,24	0	68,24	0,3575	0,5239	151,2	0,842	0,5567	NA	NA	1123094,2	1	DDA_Cycle
1192	20230108_AST_Neo1_DDA_UHG_HeLa_200ng_2th2p5ms_Cycle_01_20230808143253	68105	1191	90319	0,51161	1,7	50470000	881780000	78	-20328	DDA_Cycle_01	5376	9646	9646	402,5	209	68,31	0	68,31	0,3591	0,5257	151,2	0,8451	0,5588	NA	NA	1350722,1	1	DDA_Cycle
1193	20230108_AST_Neo1_DDA_UHG_HeLa_200ng_2th2p5ms_Cycle_01_20230808143253	68184	1192	90404	0,49135	1,9	35377000	904880000	75	-20336	DDA_Cycle_01	5373	9639	9639	402,8	209	68,38	0	68,38	0,3607	0,5274	151,2	0,8483	0,5609	NA	NA	1473723	1	DDA_Cycle
1194	20230108_AST_Neo1_DDA_UHG_HeLa_200ng_2th2p5ms_Cycle_01_20230808143253	68260	1193	90486	0,51876	1,7	31759000	1104600000	77	-2034	DDA_Cycle_01	5,37	9632	9632	403,1	209,1	68,45	0	68,45	0,3622	0,5291	151,2	0,8513	0,5629	NA	NA	1571243,5	1	DDA_Cycle
1195	20230108_AST_Neo1_DDA_UHG_HeLa_200ng_2th2p5ms_Cycle_01_20230808143253	68338	1194	90572	0,49765	1,7	32776000	969940000	75	-20342	DDA_Cycle_01	5368	9625	9625	403,4	209,1	68,52	0	68,52	0,3638	0,5309	151,2	0,8545	0,565	NA	NA	1467058	1	DDA_Cycle
1196	20230108_AST_Neo1_DDA_UHG_HeLa_200ng_2th2p5ms_Cycle_01_20230808143253	68414	1195	90655	0,49662	1,7	45826000	1016400000	76	-20345	DDA_Cycle_01	5365	9618	9618	403,7	209,2	68,58	0	68,58	0,3653	0,5326	151,2	0,8576	0,5671	NA	NA	1491561,4	1	DDA_Cycle
1197	20230108_AST_Neo1_DDA_UHG_HeLa_200ng_2th2p5ms_Cycle_01_20230808143253	68491	1196	90738	0,49673	1,5	63742000	1150400000	76	-20347	DDA_Cycle_01	5362	9611	9611	404	209,2	68,65	0	68,65	0,3668	0,5344	151,2	0,8607	0,5691	NA	NA	1499782,9	1	DDA_Cycle
1198	20230108_AST_Neo1_DDA_UHG_HeLa_200ng_2th2p5ms_Cycle_01_20230808143253	68568	1197	90821	0,50508	1,7	70202000	1037800000	76	-20349	DDA_Cycle_01	5359	9605	9605	404,2	209,3	68,72	0	68,72	0,3684	0,5361	151,2	0,8637	0,5711	NA	NA	1503064,1	1	DDA_Cycle
1199	20230108_AST_Neo1_DDA_UHG_HeLa_200ng_2th2p5ms_Cycle_01_20230808143253	68645	1198	90905	0,50646	1,5	77905000	1027000000000	76	-20351	DDA_Cycle_01	5357	9598	9598	404,5	209,3	68,79	0	68,79	0,3699	0,5378	151,2	0,8669	0,5732	NA	NA	1346606,1	1	DDA_Cycle
1200	20230108_AST_Neo1_DDA_UHG_HeLa_200ng_2th2p5ms_Cycle_01_20230808143253	68722	1199	90989	0,49959	1,4	94601000	1144300000	75	-20354	DDA_Cycle_01	5354	9591	9591	404,8	209,4	68,86	0	68,86	0,3715	0,5395	151,2	0,87	0,5753	NA	NA	1393289,1	1	DDA_Cycle
1201	20230108_AST_Neo1_DDA_UHG_HeLa_200ng_2th2p5ms_Cycle_01_20230808143253	68798	1200	91073	0,49524	1,6	85024000	1052900000	76	-20356	DDA_Cycle_01	5351	9584	9584	405,1	209,4	68,92	0	68,92	0,373	0,5412	151,2	0,8731	0,5773	NA	NA	1441662,8	1	DDA_Cycle
1202	20230108_AST_Neo1_DDA_UHG_HeLa_200ng_2th2p5ms_Cycle_01_20230808143253	68875	1201	91155	0,51115	1,7	81967000	1058300000	77	-20358	DDA_Cycle_01	5348	9577	9577	405,4	209,5	68,99	0	68,99	0,3746	0,5429	151,2	0,8761	0,5793	NA	NA	1560314,9	1	DDA_Cycle
1203	20230108_AST_Neo1_DDA_UHG_HeLa_200ng_2th2p5ms_Cycle_01_20230808143253	68953	1202	9124	0,50114	1,7	69715000	984880000	76	-2036	DDA_Cycle_01	5345	9,57	9,57	405,7	209,5	69,06	0	69,06	0,3761	0,5447	151,2	0,8793	0,5814	NA	NA	1457318,6	1	DDA_Cycle
1204	20230108_AST_Neo1_DDA_UHG_HeLa_200ng_2th2p5ms_Cycle_01_20230808143253	69030	1203	91324	0,49141	1,8	64230000	1010100000	75	-20363	DDA_Cycle_01	5343	9563	9563	406	209,6	69,13	0	69,13	0,3777	0,5464	151,2	0,8824	0,5835	NA	NA	1519138,2	1	DDA_Cycle
1205	20230108_AST_Neo1_DDA_UHG_HeLa_200ng_2th2p5ms_Cycle_01_20230808143253	69106	1204	91406	0,50909	1,3	53257000	997990000	77	-20365	DDA_Cycle_01	5,34	9557	9557	406,3	209,6	69,19	0	69,19	0,3792	0,548	151,2	0,8854	0,5855	NA	NA	1243709,4	1	DDA_Cycle
1206	20230108_AST_Neo1_DDA_UHG_HeLa_200ng_2th2p5ms_Cycle_01_20230808143253	69184	1205	91491	0,508	1,5	44456000	998010000	78	-20367	DDA_Cycle_01	5337	9,55	9,55	406,5	209,7	69,26	0	69,26	0,3808	0,5498	151,2	0,8885	0,5876	NA	NA	1318404,1	1	DDA_Cycle
1207	20230108_AST_Neo1_DDA_UHG_HeLa_200ng_2th2p5ms_Cycle_01_20230808143253	69263	1206	91575	0,50697	1,6	40979000	1,14e+09	78	-20369	DDA_Cycle_01	5334	9538	9538	407,1	209,7	69,4	0	69,4	0,3831	0,5521	151,2	0,8915	0,5895	NA	NA	1516039,6	1	DDA_Cycle
1208	20230108_AST_Neo1_DDA_UHG_HeLa_200ng_2th2p5ms_Cycle_01_20230808143253	69342	1207	9166	0,51945	1,4	26715000	990900000	79	-20372	DDA_Cycle_01	5,33	9525	9525	407,6	209,7	69,55	0	69,55	0,3856	0,5544	151,2	0,8944	0,5914	NA	NA	1240811,9	1	DDA_Cycle
1209	20230108_AST_Neo1_DDA_UHG_HeLa_200ng_2th2p5ms_Cycle_01_20230808143253	69422	1208	91746	0,51384	1,6	22213000	1010400000	78	-20374	DDA_Cycle_01	5327	9512	9512	408,1	209,8	69,71	0	69,71	0,3881	0,5568	151,3	0,8974	0,5933	NA	NA	1408096	1	DDA_Cycle
1210	20230108_AST_Neo1_DDA_UHG_HeLa_200ng_2th2p5ms_Cycle_01_20230808143253	69501	1209	91832	0,5127	1,6	19626000	942010000	78	-20376	DDA_Cycle_01	5323	9499	9499	408,7	209,8	69,86	0	69,86	0,3906	0,5591	151,3	0,9003	0,5952	NA	NA	1322294,5	1	DDA_Cycle
1211	20230108_AST_Neo1_DDA_UHG_HeLa_200ng_2th2p5ms_Cycle_01_20230808143253	69580	1210	91918	0,49919	1,7	28347000	1084600000	77	-20379	DDA_Cycle_01	5,32	9486	9486	409,2	209,8	70,01	0	70,01	0,3931	0,5615	151,3	0,9032	0,5971	NA	NA	1544482,5	1	DDA_Cycle
1212	20230108_AST_Neo1_DDA_UHG_HeLa_200ng_2th2p5ms_Cycle_01_20230808143253	69658	1211	92001	0,51893	1,3	43401000	1259900000	79	-20381	DDA_Cycle_01	5317	9474	9474	409,8	209,9	70,16	0	70,16	0,3955	0,5637	151,3	0,9061	0,599	NA	NA	1435277,8	1	DDA_Cycle
1213	20230108_AST_Neo1_DDA_UHG_HeLa_200ng_2th2p5ms_Cycle_01_20230808143253	69738	1212	92087	0,50314	1,4	48317000	1162900000	77	-20383	DDA_Cycle_01	5313	9461	9461	410,3	209,9	70,31	0	70,31	0,398	0,5661	151,3	0,9091	0,6009	NA	NA	1397800,6	1	DDA_Cycle
1214	20230108_AST_Neo1_DDA_UHG_HeLa_200ng_2th2p5ms_Cycle_01_20230808143253	69816	1213	92171	0,52282	1,4	64002000	1348600000	79	-20385	DDA_Cycle_01	5,31	9448	9448	410,9	209,9	70,46	0	70,46	0,4005	0,5684	151,3	0,912	0,6027	NA	NA	1546610,5	1	DDA_Cycle
1215	20230108_AST_Neo1_DDA_UHG_HeLa_200ng_2th2p5ms_Cycle_01_20230808143253	69896	1214	92258	0,50549	1,3	76351000	1650700000	77	-20388	DDA_Cycle_01	5306	9435	9435	411,4	210	70,62	0	70,62	0,403	0,5707	151,3	0,915	0,6047	NA	NA	1767338,1	1	DDA_Cycle
1216	20230108_AST_Neo1_DDA_UHG_HeLa_200ng_2th2p5ms_Cycle_01_20230808143253	69974	1215	92342	0,52517	1,3	65559000	1,38e+09	80	-2039	DDA_Cycle_01	5303	9423	9423	411,9	210	70,77	0	70,77	0,4055	0,573	151,3	0,9179	0,6066	NA	NA	1493223,5	1	DDA_Cycle
1217	20230108_AST_Neo1_DDA_UHG_HeLa_200ng_2th2p5ms_Cycle_01_20230808143253	70055	1216	9243	0,51767	1,4	57332000	1380700000	78	-20392	DDA_Cycle_01	5,3	9,41	9,41	412,5	210	70,92	0	70,92	0,408	0,5753	151,3	0,9209	0,6085	NA	NA	1619375	1	DDA_Cycle
1218	20230108_AST_Neo1_DDA_UHG_HeLa_200ng_2th2p5ms_Cycle_01_20230808143253	70134	1217	92516	0,50692	1,1	44061000	1254400000	77	-20395	DDA_Cycle_01	5296	9397	9397	413,1	210,1	71,08	0	71,08	0,4105	0,5776	151,3	0,9238	0,6104	NA	NA	1301495,4	1	DDA_Cycle
1219	20230108_AST_Neo1_DDA_UHG_HeLa_200ng_2th2p5ms_Cycle_01_20230808143253	70212	1218	92601	0,4842	1,4	48478000	1399000000000	74	-20397	DDA_Cycle_01	5293	9384	9384	413,6	210,1	71,23	0	71,23	0,413	0,5798	151,4	0,9267	0,6123	NA	NA	1639041,5	1	DDA_Cycle
1220	20230108_AST_Neo1_DDA_UHG_HeLa_200ng_2th2p5ms_Cycle_01_20230808143253	70287	1219	92681	0,49061	1,2	55688000	1207500000	75	-20399	DDA_Cycle_01	5,29	9372	9372	414,1	210,1	71,37	0	71,37	0,4153	0,5819	151,4	0,9295	0,6141	NA	NA	1318043,5	1	DDA_Cycle
1221	20230108_AST_Neo1_DDA_UHG_HeLa_200ng_2th2p5ms_Cycle_01_20230808143253	70363	1220	92763	0,51069	1,3	84559000	1561100000	77	-20401	DDA_Cycle_01	5286	9,36	9,36	414,6	210,2	71,52	0	71,52	0,4177	0,5841	151,4	0,9323	0,6159	NA	NA	1692689,1	1	DDA_Cycle
1222	20230108_AST_Neo1_DDA_UHG_HeLa_200ng_2th2p5ms_Cycle_01_20230808143253	70441	1221	92848	0,49364	1,3	80244000	1291300000	75	-20404	DDA_Cycle_01	5283	9347	9347	415,2	210,2	71,67	0	71,67	0,4202	0,5863	151,4	0,9353	0,6178	NA	NA	1474471,8	1	DDA_Cycle
1223	20230108_AST_Neo1_DDA_UHG_HeLa_200ng_2th2p5ms_Cycle_01_20230808143253	70517	1222	92931	0,5127	1,4	80495000	1162000000000	78	-20406	DDA_Cycle_01	5,28	9335	9335	415,7	210,2	71,81	0	71,81	0,4226	0,5884	151,4	0,9381	0,6196	NA	NA	1414833	1	DDA_Cycle
1224	20230108_AST_Neo1_DDA_UHG_HeLa_200ng_2th2p5ms_Cycle_01_20230808143253	70596	1223	93016	0,49896	1,5	81979000	1170400000	76	-20408	DDA_Cycle_01	5276	9322	9322	416,2	210,3	71,97	0	71,97	0,4251	0,5907	151,4	0,941	0,6215	NA	NA	1501883,1	1	DDA_Cycle
1225	20230108_AST_Neo1_DDA_UHG_HeLa_200ng_2th2p5ms_Cycle_01_20230808143253	70673	1224	93099	0,50457	1,5	73218000	1056200000	76	-2041	DDA_Cycle_01	5273	9309	9309	416,8	210,3	72,11	0	72,11	0,4275	0,5928	151,4	0,9439	0,6234	NA	NA	1382027	1	DDA_Cycle
1226	20230108_AST_Neo1_DDA_UHG_HeLa_200ng_2th2p5ms_Cycle_01_20230808143253	70750	1225	93183	0,50394	1,7	67701000	1064200000	76	-20413	DDA_Cycle_01	5,27	9297	9297	417,3	210,3	72,26	0	72,26	0,4299	0,595	151,4	0,9468	0,6253	NA	NA	1513305,8	1	DDA_Cycle
1227	20230108_AST_Neo1_DDA_UHG_HeLa_200ng_2th2p5ms_Cycle_01_20230808143253	70827	1226	93267	0,50514	1,6	62294000	1156600000	77	-20415	DDA_Cycle_01	5266	9284	9284	417,8	210,4	72,41	0	72,41	0,4324	0,5971	151,4	0,9497	0,6271	NA	NA	1567009,2	1	DDA_Cycle
1228	20230108_AST_Neo1_DDA_UHG_HeLa_200ng_2th2p5ms_Cycle_01_20230808143253	70905	1227	93351	0,5032	1,5	44687000	964850000	76	-20417	DDA_Cycle_01	5263	9272	9272	418,4	210,4	72,56	0	72,56	0,4348	0,5993	151,4	0,9526	0,629	NA	NA	1283736,5	1	DDA_Cycle
1229	20230108_AST_Neo1_DDA_UHG_HeLa_200ng_2th2p5ms_Cycle_01_20230808143253	70982	1228	93435	0,50835	1,5	36088000	988320000	76	-20419	DDA_Cycle_01	5259	9259	9259	418,9	210,4	72,71	0	72,71	0,4373	0,6014	151,5	0,9554	0,6309	NA	NA	1342673,8	1	DDA_Cycle
1230	20230108_AST_Neo1_DDA_UHG_HeLa_200ng_2th2p5ms_Cycle_01_20230808143253	71059	1229	9352	0,50617	1,8	26837000	984410000	77	-20422	DDA_Cycle_01	5256	9246	9246	419,4	210,5	72,86	0	72,86	0,4397	0,6035	151,5	0,9584	0,6327	NA	NA	1491850,1	1	DDA_Cycle
1231	20230108_AST_Neo1_DDA_UHG_HeLa_200ng_2th2p5ms_Cycle_01_20230808143253	71137	1230	93604	0,50325	1,5	19360000	908180000	76	-20424	DDA_Cycle_01	5253	9234	9234	420	210,5	73,01	0	73,01	0,4422	0,6057	151,5	0,9613	0,6346	NA	NA	1271205,6	1	DDA_Cycle
1232	20230108_AST_Neo1_DDA_UHG_HeLa_200ng_2th2p5ms_Cycle_01_20230808143253	71214	1231	93688	0,50652	1,6	13083000	823770000	77	-20426	DDA_Cycle_01	5249	9221	9221	420,5	210,5	73,16	0	73,16	0,4446	0,6078	151,5	0,9641	0,6365	NA	NA	1237996	1	DDA_Cycle
1233	20230108_AST_Neo1_DDA_UHG_HeLa_200ng_2th2p5ms_Cycle_01_20230808143253	71292	1232	93773	0,49833	1,9	15136000	904090000	75	-20428	DDA_Cycle_01	5246	9209	9209	421,1	210,6	73,31	0	73,31	0,4471	0,6099	151,5	0,9671	0,6383	NA	NA	1459195,2	1	DDA_Cycle
1234	20230108_AST_Neo1_DDA_UHG_HeLa_200ng_2th2p5ms_Cycle_01_20230808143253	71368	1233	93856	0,51693	1,3	17905000	912610000	79	-20431	DDA_Cycle_01	5243	9196	9196	421,6	210,6	73,46	0	73,46	0,4495	0,6119	151,5	0,9699	0,6402	NA	NA	1109407,9	1	DDA_Cycle
1235	20230108_AST_Neo1_DDA_UHG_HeLa_200ng_2th2p5ms_Cycle_01_20230808143253	71448	1234	93942	0,50377	1,6	21189000	1021500000	77	-20433	DDA_Cycle_01	5239	9183	9183	422,1	210,6	73,61	0	73,61	0,452	0,6141	151,5	0,9729	0,6421	NA	NA	1431623,8	1	DDA_Cycle
1236	20230108_AST_Neo1_DDA_UHG_HeLa_200ng_2th2p5ms_Cycle_01_20230808143253	71526	1235	94026	0,5028	1,6	22039000	1109900000	76	-20435	DDA_Cycle_01	5236	9171	9171	422,7	210,7	73,76	0	73,76	0,4545	0,6161	151,5	0,9758	0,644	NA	NA	1548351,8	1	DDA_Cycle
1237	20230108_AST_Neo1_DDA_UHG_HeLa_200ng_2th2p5ms_Cycle_01_20230808143253	71603	1236	9411	0,51401	1,4	23839000	960610000	77	-20438	DDA_Cycle_01	5233	9158	9158	423,2	210,7	73,91	0	73,91	0,4569	0,6182	151,5	0,9786	0,6458	NA	NA	1257625,8	1	DDA_Cycle
1238	20230108_AST_Neo1_DDA_UHG_HeLa_200ng_2th2p5ms_Cycle_01_20230808143253	71681	1237	94195	0,49885	1,5	27830000	1004700000	75	-2044	DDA_Cycle_01	5229	9145	9145	423,7	210,7	74,06	0	74,06	0,4594	0,6203	151,5	0,9816	0,6477	NA	NA	1366309	1	DDA_Cycle
1239	20230108_AST_Neo1_DDA_UHG_HeLa_200ng_2th2p5ms_Cycle_01_20230808143253	71757	1238	94278	0,508	1,4	31987000	1122800000	77	-20442	DDA_Cycle_01	5226	9133	9133	424,3	210,8	74,21	0	74,21	0,4618	0,6223	151,6	0,9844	0,6496	NA	NA	1404161,9	1	DDA_Cycle
1240	20230108_AST_Neo1_DDA_UHG_HeLa_200ng_2th2p5ms_Cycle_01_20230808143253	71835	1239	94363	0,51624	1,4	36354000	1061200000	78	-20444	DDA_Cycle_01	5222	9,12	9,12	424,8	210,8	74,36	0	74,36	0,4643	0,6244	151,6	0,9874	0,6514	NA	NA	1360158,8	1	DDA_Cycle
1241	20230108_AST_Neo1_DDA_UHG_HeLa_200ng_2th2p5ms_Cycle_01_20230808143253	71914	1240	94449	0,50251	1,6	44269000	1110800000	77	-20447	DDA_Cycle_01	5219	9107	9107	425,4	210,8	74,51	0	74,51	0,4668	0,6264	151,6	0,9903	0,6534	NA	NA	1540459,5	1	DDA_Cycle
1242	20230108_AST_Neo1_DDA_UHG_HeLa_200ng_2th2p5ms_Cycle_01_20230808143253	71992	1241	94533	0,50743	1,4	47107000	1120900000	78	-20449	DDA_Cycle_01	5215	9094	9094	425,9	210,8	74,66	0	74,66	0,4687	0,6278	151,6	0,9915	0,6541	NA	NA	1364909	1	DDA_Cycle
1243	20230108_AST_Neo1_DDA_UHG_HeLa_200ng_2th2p5ms_Cycle_01_20230808143253	72071	1242	94618	0,50692	1,5	47258000	1107700000	77	-20451	DDA_Cycle_01	5,21	9081	9081	426,3	210,8	74,79	0	74,79	0,4698	0,6281	151,6	0,9899	0,653	NA	NA	1476993,1	1	DDA_Cycle
1244	20230108_AST_Neo1_DDA_UHG_HeLa_200ng_2th2p5ms_Cycle_01_20230808143253	72149	1243	94702	0,51481	1,5	69943000	1233300000	78	-20453	DDA_Cycle_01	5204	9067	9067	426,7	210,8	74,93	0	74,93	0,4709	0,6285	151,6	0,9883	0,6519	NA	NA	1559188,4	1	DDA_Cycle
1245	20230108_AST_Neo1_DDA_UHG_HeLa_200ng_2th2p5ms_Cycle_01_20230808143253	72228	1244	94788	0,49948	1,4	92390000	1266500000	76	-20456	DDA_Cycle_01	5199	9054	9054	427,2	210,7	75,07	0	75,07	0,4721	0,6288	151,6	0,9867	0,6509	NA	NA	1495516,8	1	DDA_Cycle
1246	20230108_AST_Neo1_DDA_UHG_HeLa_200ng_2th2p5ms_Cycle_01_20230808143253	72305	1245	94871	0,50594	1,4	122550000	1402500000	77	-20458	DDA_Cycle_01	5193	9,04	9,04	427,6	210,7	75,21	0	75,21	0,4732	0,6291	151,6	0,9852	0,6498	NA	NA	1647716	1	DDA_Cycle
1247	20230108_AST_Neo1_DDA_UHG_HeLa_200ng_2th2p5ms_Cycle_01_20230808143253	72383	1246	94955	0,49667	1,4	147170000	1373000000000	76	-2046	DDA_Cycle_01	5188	9027	9027	428	210,6	75,34	0	75,34	0,4743	0,6295	151,6	0,9836	0,6488	NA	NA	1615465,2	1	DDA_Cycle
1248	20230108_AST_Neo1_DDA_UHG_HeLa_200ng_2th2p5ms_Cycle_01_20230808143253	72460	1247	95038	0,50486	1,3	151450000	1239800000	76	-20462	DDA_Cycle_01	5183	9013	9013	428,4	210,6	75,48	0	75,48	0,4754	0,6298	151,6	0,9821	0,6477	NA	NA	1421905,4	1	DDA_Cycle
1249	20230108_AST_Neo1_DDA_UHG_HeLa_200ng_2th2p5ms_Cycle_01_20230808143253	72537	1248	95122	0,50835	1,3	190790000	1387700000	76	-20465	DDA_Cycle_01	5178	9	9	428,9	210,6	75,62	0	75,62	0,4765	0,6301	151,6	0,9805	0,6467	NA	NA	1507395,1	1	DDA_Cycle
1250	20230108_AST_Neo1_DDA_UHG_HeLa_200ng_2th2p5ms_Cycle_01_20230808143253	72614	1249	95207	0,5032	1,4	198930000	1378600000	76	-20467	DDA_Cycle_01	5172	8986	8986	429,3	210,5	75,75	0	75,75	0,4776	0,6305	151,6	0,979	0,6456	NA	NA	1606680,2	1	DDA_Cycle
1251	20230108_AST_Neo1_DDA_UHG_HeLa_200ng_2th2p5ms_Cycle_01_20230808143253	72691	1250	95291	0,48615	1,4	236220000	1587400000	75	-20469	DDA_Cycle_01	5167	8973	8973	429,7	210,5	75,89	0	75,89	0,4787	0,6308	151,6	0,9774	0,6446	NA	NA	1820011,9	1	DDA_Cycle
1252	20230108_AST_Neo1_DDA_UHG_HeLa_200ng_2th2p5ms_Cycle_01_20230808143253	72767	1251	95372	0,50446	1,4	206160000	1416900000	76	-20471	DDA_Cycle_01	5162	8,96	8,96	430,1	210,4	76,02	0	76,02	0,4798	0,6311	151,6	0,9759	0,6435	NA	NA	1651077,2	1	DDA_Cycle
1253	20230108_AST_Neo1_DDA_UHG_HeLa_200ng_2th2p5ms_Cycle_01_20230808143253	72844	1252	95456	0,49948	1,3	193700000	1330500000	76	-20474	DDA_Cycle_01	5156	8947	8947	430,6	210,4	76,16	0	76,16	0,4809	0,6314	151,7	0,9744	0,6425	NA	NA	1454321,4	1	DDA_Cycle
1254	20230108_AST_Neo1_DDA_UHG_HeLa_200ng_2th2p5ms_Cycle_01_20230808143253	72921	1253	95539	0,50703	1,5	164080000	1159600000	76	-20476	DDA_Cycle_01	5151	8933	8933	431	210,4	76,29	0	76,29	0,482	0,6318	151,7	0,9728	0,6414	NA	NA	1485727,5	1	DDA_Cycle
1255	20230108_AST_Neo1_DDA_UHG_HeLa_200ng_2th2p5ms_Cycle_01_20230808143253	72998	1254	95624	0,50434	1,4	151690000	1228400000	76	-20478	DDA_Cycle_01	5146	8,92	8,92	431,4	210,3	76,43	0	76,43	0,4831	0,6321	151,7	0,9713	0,6404	NA	NA	1479067,2	1	DDA_Cycle
1256	20230108_AST_Neo1_DDA_UHG_HeLa_200ng_2th2p5ms_Cycle_01_20230808143253	73075	1255	95708	0,48334	1,6	163410000	1417300000	73	-20481	DDA_Cycle_01	5,14	8906	8906	431,9	210,3	76,57	0	76,57	0,4842	0,6324	151,7	0,9697	0,6393	NA	NA	1822827,1	1	DDA_Cycle
1257	20230108_AST_Neo1_DDA_UHG_HeLa_200ng_2th2p5ms_Cycle_01_20230808143253	73149	1256	95788	0,51779	1,5	108450000	1039700000	78	-20483	DDA_Cycle_01	5135	8893	8893	432,3	210,3	76,7	0	76,7	0,4853	0,6327	151,7	0,9682	0,6383	NA	NA	1408904,5	1	DDA_Cycle
1258	20230108_AST_Neo1_DDA_UHG_HeLa_200ng_2th2p5ms_Cycle_01_20230808143253	73228	1257	95875	0,48489	1,5	93728000	1094300000	74	-20485	DDA_Cycle_01	5,13	8,88	8,88	432,7	210,2	76,84	0	76,84	0,4864	0,6331	151,7	0,9666	0,6372	NA	NA	1418928,5	1	DDA_Cycle
1259	20230108_AST_Neo1_DDA_UHG_HeLa_200ng_2th2p5ms_Cycle_01_20230808143253	73303	1258	95955	0,50898	1,6	74626000	1039100000	77	-20487	DDA_Cycle_01	5125	8867	8867	433,1	210,2	76,97	0	76,97	0,4875	0,6334	151,7	0,9651	0,6362	NA	NA	1433881,4	1	DDA_Cycle
1260	20230108_AST_Neo1_DDA_UHG_HeLa_200ng_2th2p5ms_Cycle_01_20230808143253	73381	1259	9604	0,50377	1,6	79724000	1129100000	76	-20489	DDA_Cycle_01	5119	8853	8853	433,5	210,1	77,11	0	77,11	0,4886	0,6337	151,7	0,9635	0,6352	NA	NA	1541124,9	1	DDA_Cycle
1261	20230108_AST_Neo1_DDA_UHG_HeLa_200ng_2th2p5ms_Cycle_01_20230808143253	73458	1260	96124	0,5056	1,4	85134000	1025400000	76	-20492	DDA_Cycle_01	5114	8,84	8,84	434	210,1	77,25	0	77,25	0,4897	0,634	151,7	0,962	0,6341	NA	NA	1325217,2	1	DDA_Cycle
1262	20230108_AST_Neo1_DDA_UHG_HeLa_200ng_2th2p5ms_Cycle_01_20230808143253	73535	1261	96209	0,50732	1,6	92678000	1158500000	76	-20494	DDA_Cycle_01	5109	8826	8826	434,4	210,1	77,38	0	77,38	0,4909	0,6343	151,7	0,9604	0,633	NA	NA	1532332,2	1	DDA_Cycle
1263	20230108_AST_Neo1_DDA_UHG_HeLa_200ng_2th2p5ms_Cycle_01_20230808143253	73612	1262	96293	0,50829	1,7	85526000	1024300000	77	-20496	DDA_Cycle_01	5103	8813	8813	434,8	210	77,52	0	77,52	0,492	0,6346	151,7	0,9589	0,632	NA	NA	1526380,9	1	DDA_Cycle
1264	20230108_AST_Neo1_DDA_UHG_HeLa_200ng_2th2p5ms_Cycle_01_20230808143253	73690	1263	96378	0,50932	1,6	74295000	905250000	76	-20499	DDA_Cycle_01	5098	8799	8799	435,3	210	77,66	0	77,66	0,4931	0,635	151,7	0,9573	0,6309	NA	NA	1326617,4	1	DDA_Cycle
1265	20230108_AST_Neo1_DDA_UHG_HeLa_200ng_2th2p5ms_Cycle_01_20230808143253	73767	1264	96463	0,50228	1,7	66897000	888680000	75	-20501	DDA_Cycle_01	5092	8785	8785	435,7	209,9	77,8	0	77,8	0,4942	0,6353	151,7	0,9557	0,6299	NA	NA	1352691,4	1	DDA_Cycle
1266	20230108_AST_Neo1_DDA_UHG_HeLa_200ng_2th2p5ms_Cycle_01_20230808143253	73843	1265	96546	0,49936	1,7	54162000	910080000	74	-20503	DDA_Cycle_01	5087	8772	8772	436,1	209,9	77,93	0	77,93	0,4953	0,6356	151,7	0,9542	0,6288	NA	NA	1386358,8	1	DDA_Cycle
1267	20230108_AST_Neo1_DDA_UHG_HeLa_200ng_2th2p5ms_Cycle_01_20230808143253	73918	1266	9663	0,49456	1,7	37061000	752640000	76	-20505	DDA_Cycle_01	5082	8759	8759	436,6	209,9	78,07	0	78,07	0,4964	0,6359	151,7	0,9526	0,6278	NA	NA	1220325,9	1	DDA_Cycle
1268	20230108_AST_Neo1_DDA_UHG_HeLa_200ng_2th2p5ms_Cycle_01_20230808143253	73995	1267	96712	0,51338	2	26725000	704780000	77	-20508	DDA_Cycle_01	5077	8746	8746	437	209,8	78,2	0	78,2	0,4975	0,6362	151,8	0,9511	0,6267	NA	NA	1306516	1	DDA_Cycle
1269	20230108_AST_Neo1_DDA_UHG_HeLa_200ng_2th2p5ms_Cycle_01_20230808143253	74073	1268	96798	0,49891	1,3	26416000	725630000	76	-2051	DDA_Cycle_01	5071	8732	8732	437,4	209,8	78,34	0	78,34	0,4986	0,6365	151,8	0,9495	0,6257	NA	NA	943719,5	1	DDA_Cycle
1270	20230108_AST_Neo1_DDA_UHG_HeLa_200ng_2th2p5ms_Cycle_01_20230808143253	74150	1269	96881	0,50056	2,4	23613000	655620000	76	-20512	DDA_Cycle_01	5066	8719	8719	437,8	209,7	78,48	0	78,48	0,4997	0,6368	151,8	0,948	0,6246	NA	NA	1392409	1	DDA_Cycle
1271	20230108_AST_Neo1_DDA_UHG_HeLa_200ng_2th2p5ms_Cycle_01_20230808143253	74227	1270	96964	0,50417	1,9	21209000	672820000	77	-20514	DDA_Cycle_01	5061	8705	8705	438,3	209,7	78,61	0	78,61	0,5008	0,6371	151,8	0,9464	0,6236	NA	NA	1206385,6	1	DDA_Cycle
1272	20230108_AST_Neo1_DDA_UHG_HeLa_200ng_2th2p5ms_Cycle_01_20230808143253	74305	1271	97048	0,49725	2,2	16558000	607600000	76	-20517	DDA_Cycle_01	5055	8692	8692	438,7	209,7	78,75	0	78,75	0,502	0,6374	151,8	0,9449	0,6225	NA	NA	1220143,9	1	DDA_Cycle
1273	20230108_AST_Neo1_DDA_UHG_HeLa_200ng_2th2p5ms_Cycle_01_20230808143253	74382	1272	97131	0,506	2	12493000	623030000	78	-20519	DDA_Cycle_01	5,05	8678	8678	439,1	209,6	78,88	0	78,88	0,5031	0,6377	151,8	0,9433	0,6215	NA	NA	1155464,4	1	DDA_Cycle
1274	20230108_AST_Neo1_DDA_UHG_HeLa_200ng_2th2p5ms_Cycle_01_20230808143253	74461	1273	97215	0,51458	1,9	10983000	579430000	78	-20521	DDA_Cycle_01	5045	8665	8665	439,5	209,6	79,02	0	79,02	0,5042	0,638	151,8	0,9418	0,6204	NA	NA	1089380	1	DDA_Cycle
1275	20230108_AST_Neo1_DDA_UHG_HeLa_200ng_2th2p5ms_Cycle_01_20230808143253	74540	1274	97301	0,50634	2	12601000	620720000	76	-20523	DDA_Cycle_01	5039	8651	8651	440	209,5	79,16	0	79,16	0,5053	0,6383	151,8	0,9402	0,6194	NA	NA	1166474,2	1	DDA_Cycle
1276	20230108_AST_Neo1_DDA_UHG_HeLa_200ng_2th2p5ms_Cycle_01_20230808143253	74617	1275	97386	0,5028	1,9	12437000	611580000	76	-20526	DDA_Cycle_01	5034	8638	8638	440,4	209,5	79,3	0	79,3	0,5064	0,6386	151,8	0,9386	0,6183	NA	NA	1117980,8	1	DDA_Cycle
1277	20230108_AST_Neo1_DDA_UHG_HeLa_200ng_2th2p5ms_Cycle_01_20230808143253	74694	1276	97469	0,48923	1,8	11969000	609150000	73	-20528	DDA_Cycle_01	5029	8624	8624	440,8	209,5	79,43	0	79,43	0,5075	0,6389	151,8	0,9371	0,6172	NA	NA	1054207,8	1	DDA_Cycle
1278	20230108_AST_Neo1_DDA_UHG_HeLa_200ng_2th2p5ms_Cycle_01_20230808143253	74768	1277	97551	0,49879	2,3	11607000	656430000	75	-2053	DDA_Cycle_01	5023	8611	8611	441,4	209,5	79,58	0	79,58	0,5083	0,6388	151,8	0,9354	0,6161	NA	NA	1348285,2	1	DDA_Cycle
1279	20230108_AST_Neo1_DDA_UHG_HeLa_200ng_2th2p5ms_Cycle_01_20230808143253	74844	1278	97634	0,50589	1,6	11411000	664640000	77	-20532	DDA_Cycle_01	5017	8597	8597	442,1	209,6	79,73	0	79,73	0,509	0,6384	151,8	0,9337	0,615	NA	NA	1033982	1	DDA_Cycle
1280	20230108_AST_Neo1_DDA_UHG_HeLa_200ng_2th2p5ms_Cycle_01_20230808143253	74922	1279	97718	0,50016	2,1	14021000	629170000	77	-20535	DDA_Cycle_01	5011	8582	8582	442,7	209,7	79,89	0	79,89	0,5097	0,638	151,8	0,9319	0,6138	NA	NA	1211195,5	1	DDA_Cycle
1281	20230108_AST_Neo1_DDA_UHG_HeLa_200ng_2th2p5ms_Cycle_01_20230808143253	75000	1280	97802	0,50898	2	14464000	601940000	78	-20537	DDA_Cycle_01	5005	8568	8568	443,4	209,8	80,05	0	80,05	0,5103	0,6375	151,8	0,9301	0,6126	NA	NA	1161019,6	1	DDA_Cycle
1282	20230108_AST_Neo1_DDA_UHG_HeLa_200ng_2th2p5ms_Cycle_01_20230808143253	75079	1281	97887	0,51373	2	18921000	709100000	77	-20539	DDA_Cycle_01	4999	8553	8553	444,1	209,9	80,2	0	80,2	0,511	0,6371	151,8	0,9283	0,6114	NA	NA	1308341,8	1	DDA_Cycle
1283	20230108_AST_Neo1_DDA_UHG_HeLa_200ng_2th2p5ms_Cycle_01_20230808143253	75157	1282	97972	0,51424	2,6	17931000	757490000	77	-20541	DDA_Cycle_01	4992	8539	8539	444,7	210	80,36	0	80,36	0,5117	0,6367	151,9	0,9265	0,6101	NA	NA	1616692,4	1	DDA_Cycle
1284	20230108_AST_Neo1_DDA_UHG_HeLa_200ng_2th2p5ms_Cycle_01_20230808143253	75235	1283	98058	0,5048	2	15219000	638420000	77	-20544	DDA_Cycle_01	4986	8524	8524	445,4	210,1	80,52	0	80,52	0,5124	0,6363	151,9	0,9247	0,6089	NA	NA	1183165,1	1	DDA_Cycle
1285	20230108_AST_Neo1_DDA_UHG_HeLa_200ng_2th2p5ms_Cycle_01_20230808143253	75313	1284	98142	0,49936	2	15253000	674970000	76	-20546	DDA_Cycle_01	4,98	8,51	8,51	446,1	210,2	80,68	0	80,68	0,513	0,6359	151,9	0,9229	0,6077	NA	NA	1265451,8	1	DDA_Cycle
1286	20230108_AST_Neo1_DDA_UHG_HeLa_200ng_2th2p5ms_Cycle_01_20230808143253	75390	1285	98225	0,50709	1,9	23164000	730250000	76	-20548	DDA_Cycle_01	4974	8496	8496	446,7	210,3	80,83	0	80,83	0,5137	0,6355	151,9	0,9212	0,6065	NA	NA	1265143,6	1	DDA_Cycle
1287	20230108_AST_Neo1_DDA_UHG_HeLa_200ng_2th2p5ms_Cycle_01_20230808143253	75467	1286	9831	0,50526	1,9	29252000	691160000	76	-20551	DDA_Cycle_01	4968	8481	8481	447,4	210,4	80,99	0	80,99	0,5144	0,6351	151,9	0,9194	0,6053	NA	NA	1218766,4	1	DDA_Cycle
1288	20230108_AST_Neo1_DDA_UHG_HeLa_200ng_2th2p5ms_Cycle_01_20230808143253	75544	1287	98394	0,50406	1,7	32202000	632300000	76	-20553	DDA_Cycle_01	4962	8467	8467	448,1	210,5	81,15	0	81,15	0,515	0,6347	151,9	0,9176	0,6041	NA	NA	1056015,2	1	DDA_Cycle
1289	20230108_AST_Neo1_DDA_UHG_HeLa_200ng_2th2p5ms_Cycle_01_20230808143253	75621	1288	98478	0,49908	1,8	37551000	666260000	75	-20555	DDA_Cycle_01	4956	8452	8452	448,7	210,6	81,31	0	81,31	0,5157	0,6343	151,9	0,9158	0,6029	NA	NA	1127903,5	1	DDA_Cycle
1290	20230108_AST_Neo1_DDA_UHG_HeLa_200ng_2th2p5ms_Cycle_01_20230808143253	75697	1289	98561	0,50142	2,1	42840000	732130000	76	-20557	DDA_Cycle_01	4,95	8438	8438	449,4	210,7	81,46	0	81,46	0,5164	0,6339	151,9	0,914	0,6017	NA	NA	1344882,2	1	DDA_Cycle
1291	20230108_AST_Neo1_DDA_UHG_HeLa_200ng_2th2p5ms_Cycle_01_20230808143253	75774	1290	98645	0,50428	2	41488000	711100000	76	-2056	DDA_Cycle_01	4944	8424	8424	450,1	210,8	81,62	0	81,62	0,517	0,6335	151,9	0,9123	0,6005	NA	NA	1313511,6	1	DDA_Cycle
1292	20230108_AST_Neo1_DDA_UHG_HeLa_200ng_2th2p5ms_Cycle_01_20230808143253	75851	1291	98729	0,51138	2	35726000	663190000	76	-20562	DDA_Cycle_01	4938	8,41	8,41	450,7	210,9	81,77	0	81,77	0,5177	0,6331	151,9	0,9105	0,5993	NA	NA	1226944,2	1	DDA_Cycle
1293	20230108_AST_Neo1_DDA_UHG_HeLa_200ng_2th2p5ms_Cycle_01_20230808143253	75928	1292	98814	0,50737	1,5	33332000	676400000	77	-20564	DDA_Cycle_01	4931	8395	8395	451,4	211	81,93	0	81,93	0,5184	0,6327	151,9	0,9087	0,5981	NA	NA	1020488,2	1	DDA_Cycle
1294	20230108_AST_Neo1_DDA_UHG_HeLa_200ng_2th2p5ms_Cycle_01_20230808143253	76006	1293	98899	0,51487	1,5	29926000	755710000	77	-20566	DDA_Cycle_01	4925	8381	8381	452,1	211,1	82,09	0	82,09	0,519	0,6323	151,9	0,9069	0,5969	NA	NA	1123474,9	1	DDA_Cycle
1295	20230108_AST_Neo1_DDA_UHG_HeLa_200ng_2th2p5ms_Cycle_01_20230808143253	76084	1294	98984	0,49679	1,7	23178000	816880000	75	-20569	DDA_Cycle_01	4919	8366	8366	452,7	211,2	82,25	0	82,25	0,5197	0,6319	151,9	0,9051	0,5957	NA	NA	1281173,6	1	DDA_Cycle
1296	20230108_AST_Neo1_DDA_UHG_HeLa_200ng_2th2p5ms_Cycle_01_20230808143253	76160	1295	99067	0,50354	2,1	15469000	769140000	76	-20571	DDA_Cycle_01	4913	8352	8352	453,4	211,3	82,4	0	82,4	0,5204	0,6315	151,9	0,9033	0,5945	NA	NA	1405616,8	1	DDA_Cycle
1297	20230108_AST_Neo1_DDA_UHG_HeLa_200ng_2th2p5ms_Cycle_01_20230808143253	76237	1296	99151	0,51092	2	21980000	861560000	77	-20573	DDA_Cycle_01	4907	8337	8337	454,1	211,4	82,56	0	82,56	0,521	0,6311	151,9	0,9016	0,5933	NA	NA	1500524,9	1	DDA_Cycle
1298	20230108_AST_Neo1_DDA_UHG_HeLa_200ng_2th2p5ms_Cycle_01_20230808143253	76315	1297	99236	0,5032	1,6	28482000	834290000	76	-20575	DDA_Cycle_01	4901	8323	8323	454,7	211,5	82,72	0	82,72	0,5217	0,6307	152	0,8998	0,5921	NA	NA	1225179,2	1	DDA_Cycle
1299	20230108_AST_Neo1_DDA_UHG_HeLa_200ng_2th2p5ms_Cycle_01_20230808143253	76392	1298	9932	0,50606	1,5	50486000	1008900000	77	-20578	DDA_Cycle_01	4895	8309	8309	455,4	211,6	82,87	0	82,87	0,5224	0,6303	152	0,898	0,5909	NA	NA	1344341,8	1	DDA_Cycle
1300	20230108_AST_Neo1_DDA_UHG_HeLa_200ng_2th2p5ms_Cycle_01_20230808143253	76470	1299	99404	0,49736	1,4	68325000	1060300000	76	-2058	DDA_Cycle_01	4889	8294	8294	456,1	211,7	83,03	0	83,03	0,5231	0,6299	152	0,8962	0,5897	NA	NA	1338958,1	1	DDA_Cycle
1301	20230108_AST_Neo1_DDA_UHG_HeLa_200ng_2th2p5ms_Cycle_01_20230808143253	76547	1300	99487	0,52008	1,1	80604000	1098600000	78	-20582	DDA_Cycle_01	4883	8,28	8,28	456,7	211,8	83,19	0	83,19	0,5237	0,6296	152	0,8944	0,5885	NA	NA	1181799,2	1	DDA_Cycle
1302	20230108_AST_Neo1_DDA_UHG_HeLa_200ng_2th2p5ms_Cycle_01_20230808143253	76626	1301	99574	0,49753	1,2	68609000	1008000000000	75	-20585	DDA_Cycle_01	4876	8265	8265	457,4	211,9	83,35	0	83,35	0,5244	0,6292	152	0,8926	0,5873	NA	NA	1149276	1	DDA_Cycle
1303	20230108_AST_Neo1_DDA_UHG_HeLa_200ng_2th2p5ms_Cycle_01_20230808143253	76702	1302	99657	0,50137	1,4	65283000	958610000	75	-20587	DDA_Cycle_01	4,87	8251	8251	458,1	212	83,5	0	83,5	0,5251	0,6288	152	0,8909	0,5861	NA	NA	1241766,6	1	DDA_Cycle
1304	20230108_AST_Neo1_DDA_UHG_HeLa_200ng_2th2p5ms_Cycle_01_20230808143253	76778	1303	99741	0,50108	1,4	62744000	1079000000000	75	-20589	DDA_Cycle_01	4864	8237	8237	458,7	212,1	83,66	0	83,66	0,5257	0,6284	152	0,8891	0,5849	NA	NA	1364964,4	1	DDA_Cycle
1305	20230108_AST_Neo1_DDA_UHG_HeLa_200ng_2th2p5ms_Cycle_01_20230808143253	76854	1304	99824	0,50091	1,4	43704000	929370000	76	-20591	DDA_Cycle_01	4858	8222	8222	459,4	212,2	83,81	0	83,81	0,5264	0,628	152	0,8873	0,5838	NA	NA	1205485,1	1	DDA_Cycle
1306	20230108_AST_Neo1_DDA_UHG_HeLa_200ng_2th2p5ms_Cycle_01_20230808143253	76931	1305	99908	0,49765	1,4	27976000	871620000	75	-20594	DDA_Cycle_01	4852	8208	8208	460	212,3	83,97	0	83,97	0,527	0,6277	152	0,8856	0,5826	NA	NA	1150452,8	1	DDA_Cycle
1307	20230108_AST_Neo1_DDA_UHG_HeLa_200ng_2th2p5ms_Cycle_01_20230808143253	77007	1306	9999	0,502	1,4	19466000	848220000	76	-20596	DDA_Cycle_01	4846	8194	8194	460,7	212,4	84,12	0	84,12	0,5277	0,6273	152	0,8838	0,5814	NA	NA	1150946,1	1	DDA_Cycle
1308	20230108_AST_Neo1_DDA_UHG_HeLa_200ng_2th2p5ms_Cycle_01_20230808143253	77084	1307	10007	0,51561	1,6	16868000	891790000	78	-20598	DDA_Cycle_01	4,84	8,18	8,18	461,4	212,5	84,28	0	84,28	0,5284	0,6269	152	0,882	0,5802	NA	NA	1325502	1	DDA_Cycle
1309	20230108_AST_Neo1_DDA_UHG_HeLa_200ng_2th2p5ms_Cycle_01_20230808143253	77163	1308	10016	0,50365	1,9	15801000	859190000	76	-2,06	DDA_Cycle_01	4834	8165	8165	462	212,6	84,44	0	84,44	0,529	0,6265	152	0,8802	0,579	NA	NA	1440602,5	1	DDA_Cycle
1310	20230108_AST_Neo1_DDA_UHG_HeLa_200ng_2th2p5ms_Cycle_01_20230808143253	77240	1309	10024	0,49833	1,7	16979000	870640000	75	-20603	DDA_Cycle_01	4828	8151	8151	462,7	212,7	84,59	0	84,59	0,5297	0,6262	152	0,8784	0,5778	NA	NA	1336630,2	1	DDA_Cycle
1311	20230108_AST_Neo1_DDA_UHG_HeLa_200ng_2th2p5ms_Cycle_01_20230808143253	77316	1310	10033	0,50222	1,8	17762000	904320000	76	-20605	DDA_Cycle_01	4822	8137	8137	463,4	212,8	84,75	0	84,75	0,5304	0,6258	152	0,8767	0,5766	NA	NA	1448257	1	DDA_Cycle
1312	20230108_AST_Neo1_DDA_UHG_HeLa_200ng_2th2p5ms_Cycle_01_20230808143253	77393	1311	10041	0,50697	1,8	16020000	879670000	77	-20607	DDA_Cycle_01	4816	8122	8122	464	212,9	84,91	0	84,91	0,531	0,6254	152	0,8749	0,5754	NA	NA	1371755,5	1	DDA_Cycle
1313	20230108_AST_Neo1_DDA_UHG_HeLa_200ng_2th2p5ms_Cycle_01_20230808143253	77471	1312	10,05	0,51252	1,5	24116000	1063600000	77	-20609	DDA_Cycle_01	4809	8108	8108	464,7	213	85,06	0	85,06	0,5317	0,6251	152,1	0,8731	0,5742	NA	NA	1394478,4	1	DDA_Cycle
1314	20230108_AST_Neo1_DDA_UHG_HeLa_200ng_2th2p5ms_Cycle_01_20230808143253	77549	1313	10058	0,50938	1,6	24709000	1037400000	77	-20612	DDA_Cycle_01	4804	8092	8092	465,2	213,1	85,22	0	85,22	0,5305	0,6225	152,1	0,8722	0,5736	NA	NA	1433374,6	1	DDA_Cycle
1315	20230108_AST_Neo1_DDA_UHG_HeLa_200ng_2th2p5ms_Cycle_01_20230808143253	77627	1314	10067	0,49553	1,5	31850000	1127000000000	76	-20614	DDA_Cycle_01	4798	8077	8077	465,8	213,1	85,37	0	85,37	0,5291	0,6198	152,1	0,8713	0,5729	NA	NA	1464921,4	1	DDA_Cycle
1316	20230108_AST_Neo1_DDA_UHG_HeLa_200ng_2th2p5ms_Cycle_01_20230808143253	77704	1315	10075	0,51006	1,2	37417000	1087300000	77	-20616	DDA_Cycle_01	4793	8061	8061	466,3	213,1	85,52	0	85,52	0,5278	0,6172	152,1	0,8704	0,5724	NA	NA	1232094,4	1	DDA_Cycle
1317	20230108_AST_Neo1_DDA_UHG_HeLa_200ng_2th2p5ms_Cycle_01_20230808143253	77782	1316	10083	0,49393	1,3	44719000	1206600000	76	-20618	DDA_Cycle_01	4787	8046	8046	466,8	213,2	85,68	0	85,68	0,5265	0,6145	152,1	0,8695	0,5717	NA	NA	1423525,4	1	DDA_Cycle
1318	20230108_AST_Neo1_DDA_UHG_HeLa_200ng_2th2p5ms_Cycle_01_20230808143253	77859	1317	10092	0,50257	1,3	47198000	1231800000	77	-20621	DDA_Cycle_01	4781	8,03	8,03	467,3	213,2	85,83	0	85,83	0,5252	0,6119	152,1	0,8686	0,5711	NA	NA	1436386,5	1	DDA_Cycle
1319	20230108_AST_Neo1_DDA_UHG_HeLa_200ng_2th2p5ms_Cycle_01_20230808143253	77937	1318	10,1	0,50457	1,3	44091000	1075700000	77	-20623	DDA_Cycle_01	4776	8015	8015	467,9	213,2	85,98	0	85,98	0,5238	0,6093	152,1	0,8677	0,5705	NA	NA	1281905,4	1	DDA_Cycle
1320	20230108_AST_Neo1_DDA_UHG_HeLa_200ng_2th2p5ms_Cycle_01_20230808143253	78015	1319	10108	0,50755	1,2	47604000	1135400000	77	-20625	DDA_Cycle_01	4,77	8	8	468,4	213,3	86,13	0	86,13	0,5225	0,6066	152,1	0,8668	0,5699	NA	NA	1275374	1	DDA_Cycle
1321	20230108_AST_Neo1_DDA_UHG_HeLa_200ng_2th2p5ms_Cycle_01_20230808143253	78093	1320	10117	0,50034	1,2	43226000	1215500000	77	-20627	DDA_Cycle_01	4765	7984	7984	468,9	213,3	86,28	0	86,28	0,5211	0,604	152,1	0,8659	0,5693	NA	NA	1287557,2	1	DDA_Cycle
1322	20230108_AST_Neo1_DDA_UHG_HeLa_200ng_2th2p5ms_Cycle_01_20230808143253	78171	1321	10125	0,50406	1,1	38752000	1192400000	78	-2063	DDA_Cycle_01	4759	7969	7969	469,4	213,3	86,43	0	86,43	0,5198	0,6014	152,1	0,8651	0,5687	NA	NA	1260930,2	1	DDA_Cycle
1323	20230108_AST_Neo1_DDA_UHG_HeLa_200ng_2th2p5ms_Cycle_01_20230808143253	78250	1322	10134	0,50325	1,2	42710000	1183700000	77	-20632	DDA_Cycle_01	4753	7953	7953	470	213,4	86,59	0	86,59	0,5185	0,5988	152,1	0,8642	0,5681	NA	NA	1328071,9	1	DDA_Cycle
1324	20230108_AST_Neo1_DDA_UHG_HeLa_200ng_2th2p5ms_Cycle_01_20230808143253	78328	1323	10142	0,49793	1,2	46311000	1248800000	76	-20634	DDA_Cycle_01	4748	7938	7938	470,5	213,4	86,74	0	86,74	0,5172	0,5962	152,1	0,8633	0,5675	NA	NA	1308161,8	1	DDA_Cycle
1325	20230108_AST_Neo1_DDA_UHG_HeLa_200ng_2th2p5ms_Cycle_01_20230808143253	78405	1324	10,15	0,50428	1,5	64827000	1249100000	76	-20636	DDA_Cycle_01	4742	7922	7922	471	213,4	86,89	0	86,89	0,5158	0,5937	152,1	0,8624	0,5669	NA	NA	1555121,9	1	DDA_Cycle
1326	20230108_AST_Neo1_DDA_UHG_HeLa_200ng_2th2p5ms_Cycle_01_20230808143253	78482	1325	10159	0,50148	1,2	79528000	1343000000000	76	-20639	DDA_Cycle_01	4737	7907	7907	471,5	213,5	87,04	0	87,04	0,5145	0,5911	152,1	0,8615	0,5663	NA	NA	1435442,8	1	DDA_Cycle
1327	20230108_AST_Neo1_DDA_UHG_HeLa_200ng_2th2p5ms_Cycle_01_20230808143253	78559	1326	10167	0,51481	1,1	71802000	1223400000	78	-20641	DDA_Cycle_01	4731	7892	7892	472	213,5	87,19	0	87,19	0,5132	0,5885	152,1	0,8606	0,5657	NA	NA	1241360,8	1	DDA_Cycle
1328	20230108_AST_Neo1_DDA_UHG_HeLa_200ng_2th2p5ms_Cycle_01_20230808143253	78638	1327	10176	0,49707	0,95	52676000	1065300000	76	-20643	DDA_Cycle_01	4725	7876	7876	472,6	213,5	87,35	0	87,35	0,5118	0,5859	152,1	0,8597	0,5651	NA	NA	1003376,6	1	DDA_Cycle
1329	20230108_AST_Neo1_DDA_UHG_HeLa_200ng_2th2p5ms_Cycle_01_20230808143253	78715	1328	10184	0,50468	1,1	38876000	1086400000	77	-20645	DDA_Cycle_01	4,72	7,86	7,86	473,1	213,5	87,5	0	87,5	0,5105	0,5834	152,1	0,8589	0,5645	NA	NA	1136165,2	1	DDA_Cycle
1330	20230108_AST_Neo1_DDA_UHG_HeLa_200ng_2th2p5ms_Cycle_01_20230808143253	78793	1329	10192	0,5151	1,2	22488000	1,02e+09	78	-20648	DDA_Cycle_01	4714	7845	7845	473,6	213,6	87,65	0	87,65	0,5092	0,5809	152,2	0,858	0,5639	NA	NA	1155442,9	1	DDA_Cycle
1331	20230108_AST_Neo1_DDA_UHG_HeLa_200ng_2th2p5ms_Cycle_01_20230808143253	78872	1330	10201	0,49444	1,3	21533000	1240300000	75	-2065	DDA_Cycle_01	4708	7829	7829	474,2	213,6	87,81	0	87,81	0,5078	0,5783	152,2	0,8571	0,5633	NA	NA	1382781	1	DDA_Cycle
1332	20230108_AST_Neo1_DDA_UHG_HeLa_200ng_2th2p5ms_Cycle_01_20230808143253	78948	1331	10209	0,49931	1,2	21696000	1042100000	76	-20652	DDA_Cycle_01	4703	7814	7814	474,7	213,6	87,96	0	87,96	0,5065	0,5758	152,2	0,8562	0,5627	NA	NA	1159133,5	1	DDA_Cycle
1333	20230108_AST_Neo1_DDA_UHG_HeLa_200ng_2th2p5ms_Cycle_01_20230808143253	79025	1332	10217	0,50491	1,2	34498000	1156700000	77	-20655	DDA_Cycle_01	4697	7799	7799	475,2	213,7	88,11	0	88,11	0,5052	0,5733	152,2	0,8553	0,5621	NA	NA	1251000,4	1	DDA_Cycle
1334	20230108_AST_Neo1_DDA_UHG_HeLa_200ng_2th2p5ms_Cycle_01_20230808143253	79103	1333	10226	0,50926	1,4	44555000	1213000000000	77	-20657	DDA_Cycle_01	4692	7783	7783	475,7	213,7	88,26	0	88,26	0,5038	0,5708	152,2	0,8544	0,5615	NA	NA	1436791,2	1	DDA_Cycle
1335	20230108_AST_Neo1_DDA_UHG_HeLa_200ng_2th2p5ms_Cycle_01_20230808143253	79181	1334	10234	0,50062	1,1	56581000	1361000000000	76	-20659	DDA_Cycle_01	4686	7767	7767	476,2	213,7	88,42	0	88,42	0,5025	0,5683	152,2	0,8535	0,5608	NA	NA	1378710,6	1	DDA_Cycle
1336	20230108_AST_Neo1_DDA_UHG_HeLa_200ng_2th2p5ms_Cycle_01_20230808143253	79258	1335	10243	0,49587	1,1	49438000	1387800000	76	-20661	DDA_Cycle_01	4681	7752	7752	476,8	213,8	88,57	0	88,57	0,5012	0,5659	152,2	0,8526	0,5602	NA	NA	1348939	1	DDA_Cycle
1337	20230108_AST_Neo1_DDA_UHG_HeLa_200ng_2th2p5ms_Cycle_01_20230808143253	79335	1336	10251	0,50611	0,95	56542000	1212300000	77	-20664	DDA_Cycle_01	4675	7737	7737	477,3	213,8	88,72	0	88,72	0,4999	0,5634	152,2	0,8518	0,5597	NA	NA	1110017,2	1	DDA_Cycle
1338	20230108_AST_Neo1_DDA_UHG_HeLa_200ng_2th2p5ms_Cycle_01_20230808143253	79413	1337	10259	0,50102	1,2	64494000	1305800000	76	-20666	DDA_Cycle_01	4669	7721	7721	477,8	213,8	88,87	0	88,87	0,4985	0,5609	152,2	0,8509	0,559	NA	NA	1354347,6	1	DDA_Cycle
1339	20230108_AST_Neo1_DDA_UHG_HeLa_200ng_2th2p5ms_Cycle_01_20230808143253	79490	1338	10268	0,50531	1,3	57281000	1230900000	77	-20668	DDA_Cycle_01	4664	7706	7706	478,3	213,9	89,02	0	89,02	0,4972	0,5585	152,2	0,85	0,5584	NA	NA	1382395,2	1	DDA_Cycle
1340	20230108_AST_Neo1_DDA_UHG_HeLa_200ng_2th2p5ms_Cycle_01_20230808143253	79568	1339	10276	0,50749	1,2	38858000	1080500000	78	-2067	DDA_Cycle_01	4658	7,69	7,69	478,9	213,9	89,18	0	89,18	0,4959	0,556	152,2	0,8491	0,5578	NA	NA	1187761,6	1	DDA_Cycle
1341	20230108_AST_Neo1_DDA_UHG_HeLa_200ng_2th2p5ms_Cycle_01_20230808143253	79647	1340	10285	0,51647	1,3	23737000	975480000	78	-20673	DDA_Cycle_01	4653	7675	7675	479,4	213,9	89,33	0	89,33	0,4945	0,5536	152,2	0,8482	0,5572	NA	NA	1217030	1	DDA_Cycle
1342	20230108_AST_Neo1_DDA_UHG_HeLa_200ng_2th2p5ms_Cycle_01_20230808143253	79726	1341	10293	0,51012	1,1	15477000	938660000	78	-20675	DDA_Cycle_01	4647	7659	7659	479,9	214	89,48	0	89,48	0,4931	0,5511	152,2	0,8473	0,5566	NA	NA	1017314,9	1	DDA_Cycle
1343	20230108_AST_Neo1_DDA_UHG_HeLa_200ng_2th2p5ms_Cycle_01_20230808143253	79805	1342	10302	0,51395	1,3	11765000	1045700000	78	-20677	DDA_Cycle_01	4641	7643	7643	480,5	214	89,64	0	89,64	0,4918	0,5486	152,2	0,8464	0,556	NA	NA	1266625,1	1	DDA_Cycle
1344	20230108_AST_Neo1_DDA_UHG_HeLa_200ng_2th2p5ms_Cycle_01_20230808143253	79884	1343	10,31	0,49971	1,3	27694000	1237500000	76	-2068	DDA_Cycle_01	4635	7628	7628	481	214	89,79	0	89,79	0,4904	0,5462	152,2	0,8455	0,5554	NA	NA	1420073,6	1	DDA_Cycle
1345	20230108_AST_Neo1_DDA_UHG_HeLa_200ng_2th2p5ms_Cycle_01_20230808143253	79961	1344	10319	0,51813	1,1	43437000	1065800000	78	-20682	DDA_Cycle_01	4,63	7612	7612	481,5	214,1	89,95	0	89,95	0,4891	0,5438	152,2	0,8446	0,5548	NA	NA	1151688,6	1	DDA_Cycle
1346	20230108_AST_Neo1_DDA_UHG_HeLa_200ng_2th2p5ms_Cycle_01_20230808143253	80040	1345	10327	0,50852	1,2	92422000	1467200000	78	-20684	DDA_Cycle_01	4624	7596	7596	482	214,1	90,1	0	90,1	0,4877	0,5413	152,2	0,8437	0,5542	NA	NA	1532750,4	1	DDA_Cycle
1347	20230108_AST_Neo1_DDA_UHG_HeLa_200ng_2th2p5ms_Cycle_01_20230808143253	80119	1346	10336	0,49759	1,3	116930000	1565800000	77	-20686	DDA_Cycle_01	4619	7581	7581	482,6	214,1	90,26	0	90,26	0,4864	0,5389	152,3	0,8428	0,5535	NA	NA	1692341	1	DDA_Cycle
1348	20230108_AST_Neo1_DDA_UHG_HeLa_200ng_2th2p5ms_Cycle_01_20230808143253	80197	1347	10344	0,5163	0,97	130390000	1657400000	79	-20689	DDA_Cycle_01	4613	7565	7565	483,1	214,2	90,41	0	90,41	0,4851	0,5366	152,3	0,8419	0,5529	NA	NA	1419293,1	1	DDA_Cycle
1349	20230108_AST_Neo1_DDA_UHG_HeLa_200ng_2th2p5ms_Cycle_01_20230808143253	80277	1348	10353	0,50251	1,1	164540000	2102100000	77	-20691	DDA_Cycle_01	4607	7,55	7,55	483,7	214,2	90,57	0	90,57	0,4845	0,5349	152,3	0,8416	0,5527	NA	NA	1812044,4	1	DDA_Cycle
1350	20230108_AST_Neo1_DDA_UHG_HeLa_200ng_2th2p5ms_Cycle_01_20230808143253	80355	1349	10361	0,51653	1,1	164000000	1925900000	80	-20693	DDA_Cycle_01	4602	7535	7535	484,4	214,3	90,76	0	90,76	0,4856	0,535	152,3	0,8427	0,5534	NA	NA	1739229,1	1	DDA_Cycle
1351	20230108_AST_Neo1_DDA_UHG_HeLa_200ng_2th2p5ms_Cycle_01_20230808143253	80436	1350	10,37	0,51275	0,95	152950000	1821300000	80	-20695	DDA_Cycle_01	4596	7519	7519	485,1	214,4	90,95	0	90,95	0,4867	0,5352	152,3	0,8439	0,5542	NA	NA	1488473,5	1	DDA_Cycle
1352	20230108_AST_Neo1_DDA_UHG_HeLa_200ng_2th2p5ms_Cycle_01_20230808143253	80517	1351	10378	0,51842	0,95	117800000	1528900000	79	-20698	DDA_Cycle_01	4,59	7504	7504	485,9	214,5	91,14	0	91,14	0,4878	0,5353	152,3	0,845	0,5549	NA	NA	1312437,4	1	DDA_Cycle
1353	20230108_AST_Neo1_DDA_UHG_HeLa_200ng_2th2p5ms_Cycle_01_20230808143253	80597	1352	10387	0,50606	1	90900000	1438900000	78	-2,07	DDA_Cycle_01	4584	7488	7488	486,6	214,6	91,33	0	91,33	0,489	0,5354	152,3	0,8461	0,5556	NA	NA	1314790,5	1	DDA_Cycle
1354	20230108_AST_Neo1_DDA_UHG_HeLa_200ng_2th2p5ms_Cycle_01_20230808143253	80676	1353	10395	0,50852	1,1	54451000	1149200000	78	-20702	DDA_Cycle_01	4579	7473	7473	487,3	214,7	91,51	0	91,51	0,4901	0,5356	152,3	0,8472	0,5564	NA	NA	1196093,5	1	DDA_Cycle
1355	20230108_AST_Neo1_DDA_UHG_HeLa_200ng_2th2p5ms_Cycle_01_20230808143253	80755	1354	10404	0,50623	1,1	30025000	962460000	77	-20705	DDA_Cycle_01	4573	7458	7458	488	214,8	91,7	0	91,7	0,4912	0,5357	152,3	0,8484	0,5571	NA	NA	1029290,4	1	DDA_Cycle
1356	20230108_AST_Neo1_DDA_UHG_HeLa_200ng_2th2p5ms_Cycle_01_20230808143253	80833	1355	10412	0,5052	1,3	24040000	1197900000	76	-20707	DDA_Cycle_01	4567	7442	7442	488,8	214,9	91,89	0	91,89	0,4923	0,5358	152,3	0,8495	0,5578	NA	NA	1354846,5	1	DDA_Cycle
1357	20230108_AST_Neo1_DDA_UHG_HeLa_200ng_2th2p5ms_Cycle_01_20230808143253	80910	1356	10421	0,5056	1,2	22803000	1095700000	76	-20709	DDA_Cycle_01	4562	7427	7427	489,5	215	92,07	0	92,07	0,4935	0,5359	152,3	0,8506	0,5585	NA	NA	1204296,8	1	DDA_Cycle
1358	20230108_AST_Neo1_DDA_UHG_HeLa_200ng_2th2p5ms_Cycle_01_20230808143253	80987	1357	10429	0,49919	1,1	33675000	1344500000	76	-20711	DDA_Cycle_01	4556	7412	7412	490,2	215,1	92,26	0	92,26	0,4946	0,5361	152,3	0,8517	0,5592	NA	NA	1310538,9	1	DDA_Cycle
1359	20230108_AST_Neo1_DDA_UHG_HeLa_200ng_2th2p5ms_Cycle_01_20230808143253	81064	1358	10437	0,50486	1,3	40698000	1195600000	78	-20714	DDA_Cycle_01	4551	7397	7397	490,9	215,2	92,44	0	92,44	0,4957	0,5362	152,3	0,8528	0,5599	NA	NA	1374635,1	1	DDA_Cycle
1360	20230108_AST_Neo1_DDA_UHG_HeLa_200ng_2th2p5ms_Cycle_01_20230808143253	81143	1359	10446	0,50989	1	57160000	1529400000	78	-20716	DDA_Cycle_01	4545	7382	7382	491,6	215,3	92,63	0	92,63	0,4968	0,5363	152,3	0,8539	0,5606	NA	NA	1408818,2	1	DDA_Cycle
1361	20230108_AST_Neo1_DDA_UHG_HeLa_200ng_2th2p5ms_Cycle_01_20230808143253	81222	1360	10454	0,50486	0,93	55925000	1542600000	77	-20718	DDA_Cycle_01	4539	7366	7366	492,3	215,4	92,82	0	92,82	0,4979	0,5364	152,3	0,8551	0,5614	NA	NA	1302586,9	1	DDA_Cycle
1362	20230108_AST_Neo1_DDA_UHG_HeLa_200ng_2th2p5ms_Cycle_01_20230808143253	81300	1361	10463	0,51596	1	49612000	1347000000000	79	-20721	DDA_Cycle_01	4534	7351	7351	493	215,5	93	0	93	0,499	0,5366	152,3	0,8562	0,5621	NA	NA	1256749	1	DDA_Cycle
1363	20230108_AST_Neo1_DDA_UHG_HeLa_200ng_2th2p5ms_Cycle_01_20230808143253	81380	1362	10471	0,51018	1	56201000	1521100000	78	-20723	DDA_Cycle_01	4528	7336	7336	493,8	215,6	93,19	0	93,19	0,5002	0,5367	152,3	0,8573	0,5628	NA	NA	1399018	1	DDA_Cycle
1364	20230108_AST_Neo1_DDA_UHG_HeLa_200ng_2th2p5ms_Cycle_01_20230808143253	81459	1363	10,48	0,5032	0,92	38977000	1298800000	77	-20725	DDA_Cycle_01	4522	7,32	7,32	494,5	215,7	93,38	0	93,38	0,5013	0,5368	152,3	0,8584	0,5635	NA	NA	1132626,8	1	DDA_Cycle
1365	20230108_AST_Neo1_DDA_UHG_HeLa_200ng_2th2p5ms_Cycle_01_20230808143253	81537	1364	10488	0,50514	0,9	48586000	1647800000	77	-20727	DDA_Cycle_01	4517	7305	7305	495,2	215,8	93,57	0	93,57	0,5024	0,5369	152,3	0,8595	0,5642	NA	NA	1338047,8	1	DDA_Cycle
1366	20230108_AST_Neo1_DDA_UHG_HeLa_200ng_2th2p5ms_Cycle_01_20230808143253	81615	1365	10497	0,51939	1,1	63814000	1637600000	79	-2073	DDA_Cycle_01	4511	7,29	7,29	495,9	215,9	93,75	0	93,75	0,5035	0,5371	152,3	0,8607	0,565	NA	NA	1517829,6	1	DDA_Cycle
1367	20230108_AST_Neo1_DDA_UHG_HeLa_200ng_2th2p5ms_Cycle_01_20230808143253	81695	1366	10505	0,51813	1	66871000	1426200000	78	-20732	DDA_Cycle_01	4505	7275	7275	496,7	216	93,94	0	93,94	0,5047	0,5372	152,3	0,8618	0,5657	NA	NA	1306572,5	1	DDA_Cycle
1368	20230108_AST_Neo1_DDA_UHG_HeLa_200ng_2th2p5ms_Cycle_01_20230808143253	81774	1367	10514	0,50594	1	59625000	1419100000	78	-20734	DDA_Cycle_01	4499	7259	7259	497,4	216,1	94,13	0	94,13	0,5058	0,5373	152,3	0,8629	0,5664	NA	NA	1299179,2	1	DDA_Cycle
1369	20230108_AST_Neo1_DDA_UHG_HeLa_200ng_2th2p5ms_Cycle_01_20230808143253	81853	1368	10522	0,51115	1	59969000	1573100000	78	-20737	DDA_Cycle_01	4494	7244	7244	498,1	216,2	94,32	0	94,32	0,5069	0,5374	152,4	0,8641	0,5671	NA	NA	1431005	1	DDA_Cycle
1370	20230108_AST_Neo1_DDA_UHG_HeLa_200ng_2th2p5ms_Cycle_01_20230808143253	81932	1369	10531	0,51756	0,94	35726000	1414100000	79	-20739	DDA_Cycle_01	4488	7228	7228	498,8	216,3	94,51	0	94,51	0,508	0,5376	152,4	0,8652	0,5679	NA	NA	1231913,8	1	DDA_Cycle
1371	20230108_AST_Neo1_DDA_UHG_HeLa_200ng_2th2p5ms_Cycle_01_20230808143253	82012	1370	10539	0,51064	1,1	41664000	1685500000	77	-20741	DDA_Cycle_01	4482	7213	7213	499,6	216,4	94,7	0	94,7	0,5092	0,5377	152,4	0,8663	0,5686	NA	NA	1562197,2	1	DDA_Cycle
1372	20230108_AST_Neo1_DDA_UHG_HeLa_200ng_2th2p5ms_Cycle_01_20230808143253	82090	1371	10548	0,5088	1,1	48725000	1610900000	77	-20743	DDA_Cycle_01	4477	7197	7197	500,3	216,5	94,89	0	94,89	0,5103	0,5378	152,4	0,8674	0,5693	NA	NA	1497516,9	1	DDA_Cycle
1373	20230108_AST_Neo1_DDA_UHG_HeLa_200ng_2th2p5ms_Cycle_01_20230808143253	82168	1372	10556	0,50571	1	40331000	1505500000	77	-20746	DDA_Cycle_01	4471	7182	7182	501	216,6	95,07	0	95,07	0,5114	0,5379	152,4	0,8686	0,57	NA	NA	1351753,2	1	DDA_Cycle
1374	20230108_AST_Neo1_DDA_UHG_HeLa_200ng_2th2p5ms_Cycle_01_20230808143253	82246	1373	10565	0,50097	1	23785000	1376800000	77	-20748	DDA_Cycle_01	4465	7167	7167	501,7	216,7	95,26	0	95,26	0,5125	0,538	152,4	0,8697	0,5707	NA	NA	1280692,2	1	DDA_Cycle
1375	20230108_AST_Neo1_DDA_UHG_HeLa_200ng_2th2p5ms_Cycle_01_20230808143253	82324	1374	10573	0,50892	1,2	24642000	1431400000	77	-2075	DDA_Cycle_01	4,46	7152	7152	502,4	216,8	95,45	0	95,45	0,5136	0,5382	152,4	0,8708	0,5715	NA	NA	1471243,6	1	DDA_Cycle
1376	20230108_AST_Neo1_DDA_UHG_HeLa_200ng_2th2p5ms_Cycle_01_20230808143253	82402	1375	10582	0,51069	0,89	26844000	1449200000	78	-20753	DDA_Cycle_01	4454	7137	7137	503,2	216,9	95,63	0	95,63	0,5148	0,5383	152,4	0,8719	0,5722	NA	NA	1203971,1	1	DDA_Cycle
1377	20230108_AST_Neo1_DDA_UHG_HeLa_200ng_2th2p5ms_Cycle_01_20230808143253	82481	1376	10,59	0,51527	1,1	23110000	1283900000	78	-20755	DDA_Cycle_01	4448	7121	7121	503,9	217	95,82	0	95,82	0,5159	0,5384	152,4	0,873	0,5729	NA	NA	1306473,1	1	DDA_Cycle
1378	20230108_AST_Neo1_DDA_UHG_HeLa_200ng_2th2p5ms_Cycle_01_20230808143253	82560	1377	10599	0,502	1,3	36164000	1356700000	77	-20757	DDA_Cycle_01	4443	7106	7106	504,6	217,1	96,01	0	96,01	0,517	0,5385	152,4	0,8742	0,5736	NA	NA	1483967	1	DDA_Cycle
1379	20230108_AST_Neo1_DDA_UHG_HeLa_200ng_2th2p5ms_Cycle_01_20230808143253	82638	1378	10607	0,51224	1	43998000	1244900000	78	-20759	DDA_Cycle_01	4437	7091	7091	505,3	217,2	96,2	0	96,2	0,5181	0,5386	152,4	0,8753	0,5743	NA	NA	1198625,4	1	DDA_Cycle
1380	20230108_AST_Neo1_DDA_UHG_HeLa_200ng_2th2p5ms_Cycle_01_20230808143253	82717	1379	10616	0,50623	1,2	52172000	1342700000	77	-20762	DDA_Cycle_01	4431	7075	7075	506,1	217,3	96,38	0	96,38	0,5193	0,5387	152,4	0,8764	0,5751	NA	NA	1382791,6	1	DDA_Cycle
1381	20230108_AST_Neo1_DDA_UHG_HeLa_200ng_2th2p5ms_Cycle_01_20230808143253	82795	1380	10624	0,50423	1,1	44910000	1346200000	77	-20764	DDA_Cycle_01	4426	7,06	7,06	506,8	217,4	96,57	0	96,57	0,5204	0,5389	152,4	0,8775	0,5758	NA	NA	1319241,9	1	DDA_Cycle
1382	20230108_AST_Neo1_DDA_UHG_HeLa_200ng_2th2p5ms_Cycle_01_20230808143253	82873	1381	10632	0,50325	0,99	33846000	1335400000	78	-20766	DDA_Cycle_01	4,42	7045	7045	507,5	217,5	96,76	0	96,76	0,5215	0,539	152,4	0,8786	0,5765	NA	NA	1229162,1	1	DDA_Cycle
1383	20230108_AST_Neo1_DDA_UHG_HeLa_200ng_2th2p5ms_Cycle_01_20230808143253	82952	1382	10641	0,50245	0,97	21635000	1192900000	77	-20768	DDA_Cycle_01	4415	7,03	7,03	508,2	217,6	96,94	0	96,94	0,5226	0,5391	152,4	0,8797	0,5772	NA	NA	1111810,9	1	DDA_Cycle
1384	20230108_AST_Neo1_DDA_UHG_HeLa_200ng_2th2p5ms_Cycle_01_20230808143253	83030	1383	10649	0,51899	1,1	28180000	1355400000	79	-20771	DDA_Cycle_01	4409	7015	7015	508,9	217,7	97,13	0	97,13	0,5237	0,5392	152,4	0,8809	0,5779	NA	NA	1343299,9	1	DDA_Cycle
1385	20230108_AST_Neo1_DDA_UHG_HeLa_200ng_2th2p5ms_Cycle_01_20230808143253	83110	1384	10658	0,50463	1	67381000	1709700000	77	-20773	DDA_Cycle_01	4403	7001	7001	509,4	217,6	97,28	0	97,28	0,5284	0,5432	152,4	0,8876	0,5823	NA	NA	1480442,4	1	DDA_Cycle
1386	20230108_AST_Neo1_DDA_UHG_HeLa_200ng_2th2p5ms_Cycle_01_20230808143253	83188	1385	10666	0,51138	0,95	112500000	1850600000	78	-20775	DDA_Cycle_01	4398	6988	6988	509,8	217,6	97,43	0	97,43	0,5333	0,5474	152,4	0,8948	0,587	NA	NA	1506790,4	1	DDA_Cycle
1387	20230108_AST_Neo1_DDA_UHG_HeLa_200ng_2th2p5ms_Cycle_01_20230808143253	83267	1386	10675	0,50566	0,96	143210000	1904800000	78	-20778	DDA_Cycle_01	4393	6975	6975	510,3	217,5	97,58	0	97,58	0,5383	0,5516	152,4	0,902	0,5917	NA	NA	1553227,2	1	DDA_Cycle
1388	20230108_AST_Neo1_DDA_UHG_HeLa_200ng_2th2p5ms_Cycle_01_20230808143253	83346	1387	10683	0,50377	1	131180000	1929000000000	77	-2078	DDA_Cycle_01	4387	6962	6962	510,7	217,4	97,73	0	97,73	0,5432	0,5558	152,4	0,9091	0,5964	NA	NA	1632188,4	1	DDA_Cycle
1389	20230108_AST_Neo1_DDA_UHG_HeLa_200ng_2th2p5ms_Cycle_01_20230808143253	83424	1388	10692	0,5056	0,91	83356000	1548200000	77	-20782	DDA_Cycle_01	4382	6949	6949	511,1	217,4	97,87	0	97,87	0,548	0,56	152,4	0,9162	0,601	NA	NA	1285566,8	1	DDA_Cycle
1390	20230108_AST_Neo1_DDA_UHG_HeLa_200ng_2th2p5ms_Cycle_01_20230808143253	83502	1389	10,7	0,50137	1	48825000	1631600000	77	-20784	DDA_Cycle_01	4377	6936	6936	511,6	217,3	98,02	0	98,02	0,553	0,5641	152,4	0,9233	0,6057	NA	NA	1455425,9	1	DDA_Cycle
1391	20230108_AST_Neo1_DDA_UHG_HeLa_200ng_2th2p5ms_Cycle_01_20230808143253	83580	1390	10708	0,5183	1,1	44753000	1423900000	80	-20787	DDA_Cycle_01	4372	6923	6923	512	217,3	98,17	0	98,17	0,5578	0,5682	152,5	0,9304	0,6103	NA	NA	1387532,2	1	DDA_Cycle
1392	20230108_AST_Neo1_DDA_UHG_HeLa_200ng_2th2p5ms_Cycle_01_20230808143253	83661	1391	10717	0,50692	1	43135000	1445400000	78	-20789	DDA_Cycle_01	4366	6909	6909	512,5	217,2	98,32	0	98,32	0,5628	0,5725	152,5	0,9377	0,6151	NA	NA	1332751,6	1	DDA_Cycle
1393	20230108_AST_Neo1_DDA_UHG_HeLa_200ng_2th2p5ms_Cycle_01_20230808143253	83740	1392	10726	0,51762	1	42887000	1561600000	79	-20791	DDA_Cycle_01	4361	6896	6896	512,9	217,2	98,47	0	98,47	0,5678	0,5766	152,5	0,9449	0,6198	NA	NA	1396390,6	1	DDA_Cycle
1394	20230108_AST_Neo1_DDA_UHG_HeLa_200ng_2th2p5ms_Cycle_01_20230808143253	83820	1393	10734	0,50222	1,1	34548000	1482500000	77	-20794	DDA_Cycle_01	4355	6883	6883	513,3	217,1	98,62	0	98,62	0,5728	0,5808	152,5	0,9522	0,6245	NA	NA	1448552,9	1	DDA_Cycle
1395	20230108_AST_Neo1_DDA_UHG_HeLa_200ng_2th2p5ms_Cycle_01_20230808143253	83898	1394	10743	0,51538	1	28584000	1503600000	78	-20796	DDA_Cycle_01	4,35	6,87	6,87	513,8	217,1	98,77	0	98,77	0,5777	0,5849	152,5	0,9593	0,6292	NA	NA	1382227,4	1	DDA_Cycle
1396	20230108_AST_Neo1_DDA_UHG_HeLa_200ng_2th2p5ms_Cycle_01_20230808143253	83977	1395	10751	0,49833	1	24660000	1656500000	76	-20798	DDA_Cycle_01	4345	6857	6857	514,2	217	98,92	0	98,92	0,5827	0,589	152,5	0,9665	0,6339	NA	NA	1460760,6	1	DDA_Cycle
1397	20230108_AST_Neo1_DDA_UHG_HeLa_200ng_2th2p5ms_Cycle_01_20230808143253	84054	1396	10759	0,50446	0,98	20879000	1572200000	77	-2,08	DDA_Cycle_01	4,34	6844	6844	514,7	216,9	99,06	0	99,06	0,5875	0,593	152,5	0,9736	0,6385	NA	NA	1371081,8	1	DDA_Cycle
1398	20230108_AST_Neo1_DDA_UHG_HeLa_200ng_2th2p5ms_Cycle_01_20230808143253	84132	1397	10768	0,51378	0,93	41052000	1856700000	79	-20803	DDA_Cycle_01	4334	6831	6831	515,1	216,9	99,21	0	99,21	0,5924	0,5971	152,5	0,9807	0,6432	NA	NA	1484218,4	1	DDA_Cycle
1399	20230108_AST_Neo1_DDA_UHG_HeLa_200ng_2th2p5ms_Cycle_01_20230808143253	84212	1398	10776	0,50285	0,91	91798000	1814500000	77	-20805	DDA_Cycle_01	4329	6817	6817	515,5	216,8	99,36	0	99,36	0,5974	0,6012	152,5	0,9879	0,6479	NA	NA	1447471,6	1	DDA_Cycle
1400	20230108_AST_Neo1_DDA_UHG_HeLa_200ng_2th2p5ms_Cycle_01_20230808143253	84290	1399	10785	0,50634	0,9	254500000	2724400000	78	-20807	DDA_Cycle_01	4324	6804	6804	516	216,8	99,51	0	99,51	0,6022	0,6052	152,5	0,995	0,6525	NA	NA	1900808,5	1	DDA_Cycle
1401	20230108_AST_Neo1_DDA_UHG_HeLa_200ng_2th2p5ms_Cycle_01_20230808143253	84369	1400	10793	0,50348	0,81	331940000	2201300000	77	-20809	DDA_Cycle_01	4318	6791	6791	516,4	216,7	99,66	0	99,66	0,6072	0,6092	152,5	1002	0,6572	NA	NA	1529815,9	1	DDA_Cycle
1402	20230108_AST_Neo1_DDA_UHG_HeLa_200ng_2th2p5ms_Cycle_01_20230808143253	84447	1401	10802	0,50686	0,82	495390000	2743600000	77	-20812	DDA_Cycle_01	4313	6778	6778	516,8	216,7	99,81	0	99,81	0,612	0,6132	152,5	1009	0,6618	NA	NA	1787810,4	1	DDA_Cycle
1403	20230108_AST_Neo1_DDA_UHG_HeLa_200ng_2th2p5ms_Cycle_01_20230808143253	84525	1402	10,81	0,50852	0,75	503430000	2681400000	78	-20814	DDA_Cycle_01	4308	6765	6765	517,3	216,6	99,95	0	99,95	0,617	0,6172	152,5	1016	0,6665	NA	NA	1667677,8	1	DDA_Cycle
1404	20230108_AST_Neo1_DDA_UHG_HeLa_200ng_2th2p5ms_Cycle_01_20230808143253	84604	1403	10819	0,51853	0,81	504440000	2947500000	80	-20816	DDA_Cycle_01	4302	6752	6752	517,7	216,6	100,1	0	100,1	0,6219	0,6212	152,5	1024	0,6712	NA	NA	1868422	1	DDA_Cycle
1405	20230108_AST_Neo1_DDA_UHG_HeLa_200ng_2th2p5ms_Cycle_01_20230808143253	84685	1404	10827	0,50354	0,71	374950000	2676500000	77	-20819	DDA_Cycle_01	4297	6739	6739	518,2	216,5	100,3	0	100,3	0,6269	0,6253	152,5	1031	0,676	NA	NA	1603086,6	1	DDA_Cycle
1406	20230108_AST_Neo1_DDA_UHG_HeLa_200ng_2th2p5ms_Cycle_01_20230808143253	84763	1405	10836	0,51098	0,67	279680000	2740300000	78	-20821	DDA_Cycle_01	4292	6726	6726	518,6	216,4	100,4	0	100,4	0,6318	0,6293	152,5	1038	0,6806	NA	NA	1551117,9	1	DDA_Cycle
1407	20230108_AST_Neo1_DDA_UHG_HeLa_200ng_2th2p5ms_Cycle_01_20230808143253	84842	1406	10844	0,50823	0,67	218150000	2583000000000	79	-20823	DDA_Cycle_01	4286	6712	6712	519	216,4	100,6	0	100,6	0,6368	0,6333	152,5	1045	0,6853	NA	NA	1489085,8	1	DDA_Cycle
1408	20230108_AST_Neo1_DDA_UHG_HeLa_200ng_2th2p5ms_Cycle_01_20230808143253	84922	1407	10853	0,5092	0,68	127820000	2138600000	79	-20825	DDA_Cycle_01	4281	6699	6699	519,5	216,3	100,7	0	100,7	0,6417	0,6372	152,5	1052	0,69	NA	NA	1319465	1	DDA_Cycle
1409	20230108_AST_Neo1_DDA_UHG_HeLa_200ng_2th2p5ms_Cycle_01_20230808143253	85002	1408	10861	0,50194	0,76	66864000	1924300000	78	-20828	DDA_Cycle_01	4275	6686	6686	519,9	216,3	100,8	0	100,8	0,6466	0,6412	152,5	1,06	0,6947	NA	NA	1322699,8	1	DDA_Cycle
1410	20230108_AST_Neo1_DDA_UHG_HeLa_200ng_2th2p5ms_Cycle_01_20230808143253	85081	1409	10869	0,51424	0,86	45524000	2216900000	80	-2083	DDA_Cycle_01	4,27	6673	6673	520,4	216,2	101	0	101	0,6515	0,6451	152,5	1067	0,6993	NA	NA	1593395,8	1	DDA_Cycle
1411	20230108_AST_Neo1_DDA_UHG_HeLa_200ng_2th2p5ms_Cycle_01_20230808143253	85162	1410	10878	0,50594	0,85	47319000	1921700000	77	-2083	DDA_Cycle_01	4265	6,66	6,66	520,8	216,2	101,1	0	101,1	0,6565	0,649	152,5	1074	0,7041	NA	NA	1428655,9	1	DDA_Cycle
1412	20230108_AST_Neo1_DDA_UHG_HeLa_200ng_2th2p5ms_Cycle_01_20230808143253	85240	1411	10886	0,50411	0,94	69011000	1919600000	77	-20814	DDA_Cycle_01	4,26	6647	6647	521,2	216,1	101,3	0	101,3	0,6614	0,6529	152,5	1081	0,7087	NA	NA	1541179,9	1	DDA_Cycle
1413	20230108_AST_Neo1_DDA_UHG_HeLa_200ng_2th2p5ms_Cycle_01_20230808143253	85318	1412	10895	0,49873	0,62	106440000	1899500000	77	-20798	DDA_Cycle_01	4254	6634	6634	521,7	216	101,4	0	101,4	0,6663	0,6568	152,5	1088	0,7134	NA	NA	1123200,2	1	DDA_Cycle
1414	20230108_AST_Neo1_DDA_UHG_HeLa_200ng_2th2p5ms_Cycle_01_20230808143253	85396	1413	10903	0,50823	0,91	132400000	1945000000000	77	-20782	DDA_Cycle_01	4249	6621	6621	522,1	216	101,6	0	101,6	0,6711	0,6606	152,5	1095	0,718	NA	NA	1510528,5	1	DDA_Cycle
1415	20230108_AST_Neo1_DDA_UHG_HeLa_200ng_2th2p5ms_Cycle_01_20230808143253	85474	1414	10912	0,49765	0,93	112690000	1590700000	77	-20767	DDA_Cycle_01	4244	6608	6608	522,5	215,9	101,7	0	101,7	0,6761	0,6645	152,6	1102	0,7226	NA	NA	1337578,6	1	DDA_Cycle
1416	20230108_AST_Neo1_DDA_UHG_HeLa_200ng_2th2p5ms_Cycle_01_20230808143253	85552	1415	10,92	0,52036	0,93	103250000	1629400000	79	-20751	DDA_Cycle_01	4238	6595	6595	523	215,9	101,9	0	101,9	0,6809	0,6683	152,6	1109	0,7272	NA	NA	1356525	1	DDA_Cycle
1417	20230108_AST_Neo1_DDA_UHG_HeLa_200ng_2th2p5ms_Cycle_01_20230808143253	85632	1416	10929	0,5052	1,1	72900000	1691100000	77	-20735	DDA_Cycle_01	4233	6581	6581	523,4	215,8	102	0	102	0,6859	0,6722	152,6	1117	0,732	NA	NA	1531193,5	1	DDA_Cycle
1418	20230108_AST_Neo1_DDA_UHG_HeLa_200ng_2th2p5ms_Cycle_01_20230808143253	85710	1417	10937	0,51155	0,97	36625000	1506200000	78	-20719	DDA_Cycle_01	4228	6568	6568	523,9	215,8	102,2	0	102,2	0,6908	0,6761	152,6	1124	0,7367	NA	NA	1318144	1	DDA_Cycle
1419	20230108_AST_Neo1_DDA_UHG_HeLa_200ng_2th2p5ms_Cycle_01_20230808143253	85789	1418	10945	0,50772	0,95	35668000	1523300000	78	-20703	DDA_Cycle_01	4222	6555	6555	524,3	215,7	102,3	0	102,3	0,6958	0,6799	152,6	1131	0,7414	NA	NA	1315082,6	1	DDA_Cycle
1420	20230108_AST_Neo1_DDA_UHG_HeLa_200ng_2th2p5ms_Cycle_01_20230808143253	85868	1419	10954	0,51155	0,96	55174000	1496000000000	79	-20687	DDA_Cycle_01	4218	6544	6544	524,7	215,7	102,5	0	102,5	0,6986	0,6818	152,6	1136	0,7444	NA	NA	1301125,9	1	DDA_Cycle
1421	20230108_AST_Neo1_DDA_UHG_HeLa_200ng_2th2p5ms_Cycle_01_20230808143253	85948	1420	10962	0,51138	1,1	65686000	1427400000	77	-20671	DDA_Cycle_01	4215	6535	6535	525,2	215,8	102,6	0	102,6	0,6991	0,6815	152,6	1138	0,7456	NA	NA	1374530,1	1	DDA_Cycle
1422	20230108_AST_Neo1_DDA_UHG_HeLa_200ng_2th2p5ms_Cycle_01_20230808143253	86026	1421	10971	0,50526	0,94	62589000	1512500000	77	-20655	DDA_Cycle_01	4212	6526	6526	525,6	215,8	102,7	0	102,7	0,6995	0,6812	152,6	1139	0,7468	NA	NA	1296895,5	1	DDA_Cycle
1423	20230108_AST_Neo1_DDA_UHG_HeLa_200ng_2th2p5ms_Cycle_01_20230808143253	86104	1422	10979	0,50491	0,91	41380000	1304800000	77	-2064	DDA_Cycle_01	4208	6518	6518	526,1	215,9	102,8	0	102,8	0,7	0,681	152,6	1141	0,748	NA	NA	1133228,1	1	DDA_Cycle
1424	20230108_AST_Neo1_DDA_UHG_HeLa_200ng_2th2p5ms_Cycle_01_20230808143253	86182	1423	10988	0,5084	1,1	49082000	1361300000	78	-20624	DDA_Cycle_01	4205	6509	6509	526,5	216	102,9	0	102,9	0,7004	0,6807	152,6	1143	0,7491	NA	NA	1315597,4	1	DDA_Cycle
1425	20230108_AST_Neo1_DDA_UHG_HeLa_200ng_2th2p5ms_Cycle_01_20230808143253	86261	1424	10996	0,52059	1,1	56081000	1373200000	79	-20608	DDA_Cycle_01	4202	6,5	6,5	526,9	216	103	0	103	0,7009	0,6804	152,6	1145	0,7503	NA	NA	1372139	1	DDA_Cycle
1426	20230108_AST_Neo1_DDA_UHG_HeLa_200ng_2th2p5ms_Cycle_01_20230808143253	86341	1425	11005	0,51315	1	72972000	1569000000000	78	-20592	DDA_Cycle_01	4199	6491	6491	527,4	216,1	103,1	0	103,1	0,7013	0,6801	152,6	1147	0,7515	NA	NA	1393222,1	1	DDA_Cycle
1427	20230108_AST_Neo1_DDA_UHG_HeLa_200ng_2th2p5ms_Cycle_01_20230808143253	86420	1426	11014	0,51533	1,1	57065000	1420300000	79	-20576	DDA_Cycle_01	4195	6482	6482	527,8	216,1	103,2	0	103,2	0,7018	0,6798	152,6	1148	0,7527	NA	NA	1348901,9	1	DDA_Cycle
1428	20230108_AST_Neo1_DDA_UHG_HeLa_200ng_2th2p5ms_Cycle_01_20230808143253	86500	1427	11022	0,51527	1,3	51471000	1373000000000	78	-20559	DDA_Cycle_01	4192	6473	6473	528,3	216,2	103,3	0	103,3	0,7022	0,6795	152,6	1,15	0,7539	NA	NA	1560502	1	DDA_Cycle
1429	20230108_AST_Neo1_DDA_UHG_HeLa_200ng_2th2p5ms_Cycle_01_20230808143253	86579	1428	11031	0,51029	1,2	60495000	1483800000	77	-20543	DDA_Cycle_01	4189	6464	6464	528,7	216,3	103,5	0	103,5	0,7027	0,6792	152,6	1152	0,7551	NA	NA	1484166,4	1	DDA_Cycle
1430	20230108_AST_Neo1_DDA_UHG_HeLa_200ng_2th2p5ms_Cycle_01_20230808143253	86657	1429	11039	0,5056	1	50630000	1254700000	77	-20527	DDA_Cycle_01	4186	6455	6455	529,2	216,3	103,6	0	103,6	0,7031	0,6789	152,6	1154	0,7563	NA	NA	1181907,6	1	DDA_Cycle
1431	20230108_AST_Neo1_DDA_UHG_HeLa_200ng_2th2p5ms_Cycle_01_20230808143253	86735	1430	11048	0,49582	1,1	43292000	1342700000	76	-20512	DDA_Cycle_01	4183	6446	6446	529,6	216,4	103,7	0	103,7	0,7036	0,6787	152,6	1156	0,7574	NA	NA	1366946,8	1	DDA_Cycle
1432	20230108_AST_Neo1_DDA_UHG_HeLa_200ng_2th2p5ms_Cycle_01_20230808143253	86812	1431	11056	0,51641	1,2	26870000	1181200000	78	-20496	DDA_Cycle_01	4179	6438	6438	530	216,5	103,8	0	103,8	0,704	0,6784	152,6	1157	0,7586	NA	NA	1289513	1	DDA_Cycle
1433	20230108_AST_Neo1_DDA_UHG_HeLa_200ng_2th2p5ms_Cycle_01_20230808143253	86891	1432	11065	0,50468	1,2	23121000	1266200000	77	-2048	DDA_Cycle_01	4176	6429	6429	530,5	216,5	103,9	0	103,9	0,7045	0,6781	152,6	1159	0,7598	NA	NA	1332826,1	1	DDA_Cycle
1434	20230108_AST_Neo1_DDA_UHG_HeLa_200ng_2th2p5ms_Cycle_01_20230808143253	86969	1433	11073	0,50886	1,2	26534000	1238500000	77	-20464	DDA_Cycle_01	4173	6,42	6,42	530,9	216,6	104	0	104	0,7049	0,6778	152,6	1161	0,761	NA	NA	1344216,4	1	DDA_Cycle
1435	20230108_AST_Neo1_DDA_UHG_HeLa_200ng_2th2p5ms_Cycle_01_20230808143253	87047	1434	11081	0,49919	1,2	37082000	1422500000	77	-20448	DDA_Cycle_01	4,17	6411	6411	531,4	216,6	104,1	0	104,1	0,7054	0,6775	152,6	1163	0,7621	NA	NA	1436049,1	1	DDA_Cycle
1436	20230108_AST_Neo1_DDA_UHG_HeLa_200ng_2th2p5ms_Cycle_01_20230808143253	87125	1435	11,09	0,50022	1,2	56697000	1362600000	77	-20433	DDA_Cycle_01	4167	6403	6403	531,8	216,7	104,2	0	104,2	0,7058	0,6773	152,6	1164	0,7633	NA	NA	1412976,9	1	DDA_Cycle
1437	20230108_AST_Neo1_DDA_UHG_HeLa_200ng_2th2p5ms_Cycle_01_20230808143253	87203	1436	11098	0,51189	1,1	79855000	1500200000	79	-20417	DDA_Cycle_01	4164	6394	6394	532,2	216,8	104,3	0	104,3	0,7062	0,677	152,6	1166	0,7645	NA	NA	1413531,8	1	DDA_Cycle
1438	20230108_AST_Neo1_DDA_UHG_HeLa_200ng_2th2p5ms_Cycle_01_20230808143253	87283	1437	11107	0,5076	1,1	67136000	1570300000	78	-20401	DDA_Cycle_01	4,16	6385	6385	532,7	216,8	104,4	0	104,4	0,7067	0,6767	152,6	1168	0,7656	NA	NA	1500418,4	1	DDA_Cycle
1439	20230108_AST_Neo1_DDA_UHG_HeLa_200ng_2th2p5ms_Cycle_01_20230808143253	87362	1438	11115	0,5151	0,97	43571000	1551200000	79	-20385	DDA_Cycle_01	4157	6376	6376	533,1	216,9	104,5	0	104,5	0,7071	0,6764	152,6	1,17	0,7668	NA	NA	1342689,8	1	DDA_Cycle
1440	20230108_AST_Neo1_DDA_UHG_HeLa_200ng_2th2p5ms_Cycle_01_20230808143253	87442	1439	11124	0,49358	0,83	44785000	1896000000000	77	-20369	DDA_Cycle_01	4154	6367	6367	533,6	216,9	104,6	0	104,6	0,7076	0,6762	152,6	1172	0,768	NA	NA	1399232,8	1	DDA_Cycle
1441	20230108_AST_Neo1_DDA_UHG_HeLa_200ng_2th2p5ms_Cycle_01_20230808143253	87520	1440	11132	0,50903	0,82	55961000	2447000000000	78	-20354	DDA_Cycle_01	4151	6359	6359	534	217	104,8	0	104,8	0,708	0,6759	152,6	1173	0,7692	NA	NA	1659147,1	1	DDA_Cycle
1442	20230108_AST_Neo1_DDA_UHG_HeLa_200ng_2th2p5ms_Cycle_01_20230808143253	87599	1441	11,14	0,50274	0,82	52178000	2152700000	78	-20338	DDA_Cycle_01	4148	6,35	6,35	534,4	217,1	104,9	0	104,9	0,7085	0,6756	152,6	1175	0,7703	NA	NA	1510279,6	1	DDA_Cycle
1443	20230108_AST_Neo1_DDA_UHG_HeLa_200ng_2th2p5ms_Cycle_01_20230808143253	87678	1442	11149	0,50846	0,77	56218000	2302700000	78	-20322	DDA_Cycle_01	4144	6341	6341	534,9	217,1	105	0	105	0,7089	0,6753	152,6	1177	0,7715	NA	NA	1518805	1	DDA_Cycle
1444	20230108_AST_Neo1_DDA_UHG_HeLa_200ng_2th2p5ms_Cycle_01_20230808143253	87757	1443	11157	0,50114	0,66	72559000	2657900000	78	-20306	DDA_Cycle_01	4141	6332	6332	535,3	217,2	105,1	0	105,1	0,7094	0,6751	152,6	1179	0,7727	NA	NA	1508691,1	1	DDA_Cycle
1445	20230108_AST_Neo1_DDA_UHG_HeLa_200ng_2th2p5ms_Cycle_01_20230808143253	87836	1444	11166	0,50966	0,78	50923000	2067200000	79	-20291	DDA_Cycle_01	4138	6324	6324	535,7	217,2	105,2	0	105,2	0,7098	0,6748	152,6	1181	0,7739	NA	NA	1420302,2	1	DDA_Cycle
1446	20230108_AST_Neo1_DDA_UHG_HeLa_200ng_2th2p5ms_Cycle_01_20230808143253	87916	1445	11174	0,51327	0,78	110500000	2276100000	78	-20275	DDA_Cycle_01	4135	6315	6315	536,2	217,3	105,3	0	105,3	0,7103	0,6745	152,6	1182	0,775	NA	NA	1524303,2	1	DDA_Cycle
1447	20230108_AST_Neo1_DDA_UHG_HeLa_200ng_2th2p5ms_Cycle_01_20230808143253	87995	1446	11183	0,51647	0,8	265170000	3051700000	79	-20259	DDA_Cycle_01	4132	6306	6306	536,6	217,4	105,4	0	105,4	0,7107	0,6742	152,6	1184	0,7762	NA	NA	1890985,6	1	DDA_Cycle
1448	20230108_AST_Neo1_DDA_UHG_HeLa_200ng_2th2p5ms_Cycle_01_20230808143253	88075	1447	11191	0,49192	0,73	428550000	3922400000	76	-20243	DDA_Cycle_01	4128	6297	6297	537,1	217,4	105,5	0	105,5	0,7112	0,674	152,6	1186	0,7774	NA	NA	2106751,2	1	DDA_Cycle
1449	20230108_AST_Neo1_DDA_UHG_HeLa_200ng_2th2p5ms_Cycle_01_20230808143253	88152	1448	11199	0,51207	0,6	509380000	4012000000000	79	-20227	DDA_Cycle_01	4125	6288	6288	537,5	217,5	105,6	0	105,6	0,7116	0,6737	152,6	1188	0,7786	NA	NA	1869681,8	1	DDA_Cycle
1450	20230108_AST_Neo1_DDA_UHG_HeLa_200ng_2th2p5ms_Cycle_01_20230808143253	88232	1449	11208	0,50177	0,62	506270000	3985200000	78	-20211	DDA_Cycle_01	4122	6279	6279	537,9	217,6	105,7	0	105,7	0,7121	0,6734	152,6	1,19	0,7797	NA	NA	1914556,1	1	DDA_Cycle
1451	20230108_AST_Neo1_DDA_UHG_HeLa_200ng_2th2p5ms_Cycle_01_20230808143253	88311	1450	11216	0,51058	0,53	376410000	3005200000	79	-20196	DDA_Cycle_01	4119	6271	6271	538,4	217,6	105,8	0	105,8	0,7125	0,6732	152,6	1191	0,7809	NA	NA	1410738	1	DDA_Cycle
1452	20230108_AST_Neo1_DDA_UHG_HeLa_200ng_2th2p5ms_Cycle_01_20230808143253	88391	1451	11225	0,51229	0,77	280440000	2690900000	79	-2018	DDA_Cycle_01	4116	6262	6262	538,8	217,7	106	0	106	0,713	0,6729	152,5	1193	0,7821	NA	NA	1693286,9	1	DDA_Cycle
1453	20230108_AST_Neo1_DDA_UHG_HeLa_200ng_2th2p5ms_Cycle_01_20230808143253	88471	1452	11233	0,50262	0,72	143480000	1975800000	78	-20164	DDA_Cycle_01	4112	6253	6253	539,3	217,7	106,1	0	106,1	0,7134	0,6726	152,5	1195	0,7833	NA	NA	1301002,6	1	DDA_Cycle
1454	20230108_AST_Neo1_DDA_UHG_HeLa_200ng_2th2p5ms_Cycle_01_20230808143253	88550	1453	11242	0,51819	0,89	76894000	1546100000	79	-20148	DDA_Cycle_01	4109	6244	6244	539,7	217,8	106,2	0	106,2	0,7138	0,6724	152,5	1197	0,7844	NA	NA	1265415,1	1	DDA_Cycle
1455	20230108_AST_Neo1_DDA_UHG_HeLa_200ng_2th2p5ms_Cycle_01_20230808143253	88630	1454	11,25	0,50926	1,1	44662000	1422800000	78	-20132	DDA_Cycle_01	4106	6236	6236	540,1	217,9	106,3	0	106,3	0,7142	0,672	152,5	1198	0,7855	NA	NA	1364074,4	1	DDA_Cycle
1456	20230108_AST_Neo1_DDA_UHG_HeLa_200ng_2th2p5ms_Cycle_01_20230808143253	88709	1455	11259	0,52059	1,1	31085000	1385100000	80	-20116	DDA_Cycle_01	4105	6233	6233	540,1	217,8	106,3	0	106,3	0,7119	0,6699	152,5	1194	0,7829	NA	NA	1360944,5	1	DDA_Cycle
1457	20230108_AST_Neo1_DDA_UHG_HeLa_200ng_2th2p5ms_Cycle_01_20230808143253	88790	1456	11268	0,50234	1,2	28780000	1185500000	76	-2,01	DDA_Cycle_01	4104	6,23	6,23	540,1	217,8	106,3	0	106,3	0,7096	0,6678	152,5	1,19	0,7802	NA	NA	1258389	1	DDA_Cycle
1458	20230108_AST_Neo1_DDA_UHG_HeLa_200ng_2th2p5ms_Cycle_01_20230808143253	88867	1457	11276	0,49507	1,2	38657000	1109100000	76	-20084	DDA_Cycle_01	4104	6227	6227	540,1	217,7	106,3	0	106,3	0,7074	0,6658	152,5	1186	0,7776	NA	NA	1197758,1	1	DDA_Cycle
1459	20230108_AST_Neo1_DDA_UHG_HeLa_200ng_2th2p5ms_Cycle_01_20230808143253	88944	1458	11284	0,51355	1,1	45195000	1173000000000	77	-20068	DDA_Cycle_01	4103	6225	6225	540	217,7	106,2	0	106,2	0,7052	0,6638	152,5	1182	0,775	NA	NA	1224762	1	DDA_Cycle
1460	20230108_AST_Neo1_DDA_UHG_HeLa_200ng_2th2p5ms_Cycle_01_20230808143253	89022	1459	11293	0,49353	1,3	36475000	1175800000	75	-20052	DDA_Cycle_01	4102	6222	6222	540	217,6	106,2	0	106,2	0,703	0,6617	152,5	1178	0,7724	NA	NA	1382921,6	1	DDA_Cycle
1461	20230108_AST_Neo1_DDA_UHG_HeLa_200ng_2th2p5ms_Cycle_01_20230808143253	89098	1460	11301	0,51275	1,3	35121000	1250300000	77	-20037	DDA_Cycle_01	4101	6219	6219	540	217,6	106,2	0	106,2	0,7008	0,6597	152,5	1174	0,7698	NA	NA	1394162,1	1	DDA_Cycle
1462	20230108_AST_Neo1_DDA_UHG_HeLa_200ng_2th2p5ms_Cycle_01_20230808143253	89176	1461	11309	0,50652	1,1	48977000	1202800000	77	-20021	DDA_Cycle_01	4,1	6217	6217	540	217,5	106,2	0	106,2	0,6985	0,6576	152,5	1,17	0,7672	NA	NA	1222634,4	1	DDA_Cycle
1463	20230108_AST_Neo1_DDA_UHG_HeLa_200ng_2th2p5ms_Cycle_01_20230808143253	89254	1462	11318	0,50657	1,3	64432000	1348000000000	76	-20005	DDA_Cycle_01	4099	6214	6214	539,9	217,5	106,2	0	106,2	0,6963	0,6556	152,5	1166	0,7646	NA	NA	1487594,2	1	DDA_Cycle
1464	20230108_AST_Neo1_DDA_UHG_HeLa_200ng_2th2p5ms_Cycle_01_20230808143253	89331	1463	11326	0,51006	1,1	76140000	1533000000000	78	-19989	DDA_Cycle_01	4098	6211	6211	539,9	217,5	106,2	0	106,2	0,6941	0,6535	152,5	1162	0,7619	NA	NA	1486009,1	1	DDA_Cycle
1465	20230108_AST_Neo1_DDA_UHG_HeLa_200ng_2th2p5ms_Cycle_01_20230808143253	89410	1464	11335	0,50858	0,97	65519000	1567500000	78	-19973	DDA_Cycle_01	4098	6209	6209	539,9	217,4	106,2	0	106,2	0,6918	0,6514	152,5	1158	0,7593	NA	NA	1359935,6	1	DDA_Cycle
1466	20230108_AST_Neo1_DDA_UHG_HeLa_200ng_2th2p5ms_Cycle_01_20230808143253	89489	1465	11343	0,50325	0,92	34608000	1199600000	78	-19958	DDA_Cycle_01	4097	6206	6206	539,9	217,4	106,2	0	106,2	0,6896	0,6494	152,5	1154	0,7567	NA	NA	1071526,8	1	DDA_Cycle
1467	20230108_AST_Neo1_DDA_UHG_HeLa_200ng_2th2p5ms_Cycle_01_20230808143253	89568	1466	11352	0,5131	0,93	24916000	1181800000	79	-19942	DDA_Cycle_01	4096	6203	6203	539,8	217,3	106,2	0	106,2	0,6874	0,6473	152,5	1,15	0,7541	NA	NA	1072162,4	1	DDA_Cycle
1468	20230108_AST_Neo1_DDA_UHG_HeLa_200ng_2th2p5ms_Cycle_01_20230808143253	89648	1467	11,36	0,51264	1	57218000	1419000000000	78	-19926	DDA_Cycle_01	4095	6,2	6,2	539,8	217,3	106,2	0	106,2	0,6851	0,6453	152,5	1146	0,7514	NA	NA	1314098,9	1	DDA_Cycle
1469	20230108_AST_Neo1_DDA_UHG_HeLa_200ng_2th2p5ms_Cycle_01_20230808143253	89727	1468	11369	0,50863	1,1	67007000	1,27e+09	78	-1991	DDA_Cycle_01	4094	6198	6198	539,8	217,2	106,2	0	106,2	0,6828	0,6432	152,5	1142	0,7488	NA	NA	1270455,9	1	DDA_Cycle
1470	20230108_AST_Neo1_DDA_UHG_HeLa_200ng_2th2p5ms_Cycle_01_20230808143253	89806	1469	11377	0,51292	1,2	69038000	1275700000	78	-19894	DDA_Cycle_01	4093	6195	6195	539,8	217,2	106,2	0	106,2	0,6806	0,6411	152,5	1138	0,7462	NA	NA	1363747,2	1	DDA_Cycle
1471	20230108_AST_Neo1_DDA_UHG_HeLa_200ng_2th2p5ms_Cycle_01_20230808143253	89885	1470	11386	0,5032	1,2	58136000	1356000000000	77	-19878	DDA_Cycle_01	4092	6192	6192	539,7	217,1	106,2	0	106,2	0,6783	0,639	152,5	1134	0,7435	NA	NA	1402489,9	1	DDA_Cycle
1472	20230108_AST_Neo1_DDA_UHG_HeLa_200ng_2th2p5ms_Cycle_01_20230808143253	89963	1471	11394	0,50257	1,2	30701000	1190400000	76	-19862	DDA_Cycle_01	4091	6,19	6,19	539,7	217,1	106,1	0	106,1	0,6761	0,637	152,5	1,13	0,7409	NA	NA	1335672,6	1	DDA_Cycle
1473	20230108_AST_Neo1_DDA_UHG_HeLa_200ng_2th2p5ms_Cycle_01_20230808143253	90040	1472	11403	0,50686	1,2	67444000	1327800000	77	-19847	DDA_Cycle_01	4091	6187	6187	539,7	217	106,1	0	106,1	0,6739	0,6349	152,5	1126	0,7383	NA	NA	1444873,5	1	DDA_Cycle
1474	20230108_AST_Neo1_DDA_UHG_HeLa_200ng_2th2p5ms_Cycle_01_20230808143253	90118	1473	11411	0,50537	1,2	93573000	1229300000	77	-19831	DDA_Cycle_01	4,09	6184	6184	539,7	217	106,1	0	106,1	0,6717	0,6329	152,5	1122	0,7357	NA	NA	1353163,5	1	DDA_Cycle
1475	20230108_AST_Neo1_DDA_UHG_HeLa_200ng_2th2p5ms_Cycle_01_20230808143253	90196	1474	11419	0,51241	1,2	113710000	1339900000	78	-19815	DDA_Cycle_01	4089	6181	6181	539,7	217	106,1	0	106,1	0,6694	0,6308	152,5	1118	0,7331	NA	NA	1389723,9	1	DDA_Cycle
1476	20230108_AST_Neo1_DDA_UHG_HeLa_200ng_2th2p5ms_Cycle_01_20230808143253	90275	1475	11428	0,51195	1,1	95065000	1231600000	78	-19799	DDA_Cycle_01	4088	6179	6179	539,6	216,9	106,1	0	106,1	0,6672	0,6288	152,5	1114	0,7305	NA	NA	1253654,6	1	DDA_Cycle
1477	20230108_AST_Neo1_DDA_UHG_HeLa_200ng_2th2p5ms_Cycle_01_20230808143253	90354	1476	11437	0,51538	1,1	50826000	933510000	79	-19783	DDA_Cycle_01	4087	6176	6176	539,6	216,9	106,1	0	106,1	0,6649	0,6267	152,5	1,11	0,7278	NA	NA	1009121,3	1	DDA_Cycle
1478	20230108_AST_Neo1_DDA_UHG_HeLa_200ng_2th2p5ms_Cycle_01_20230808143253	90434	1477	11445	0,5028	1,2	30702000	1064600000	78	-19767	DDA_Cycle_01	4086	6173	6173	539,6	216,8	106,1	0	106,1	0,6627	0,6246	152,4	1105	0,7251	NA	NA	1234910,4	1	DDA_Cycle
1479	20230108_AST_Neo1_DDA_UHG_HeLa_200ng_2th2p5ms_Cycle_01_20230808143253	90513	1478	11454	0,51447	1,2	13670000	963450000	79	-19751	DDA_Cycle_01	4085	6171	6171	539,6	216,8	106,1	0	106,1	0,6604	0,6225	152,4	1101	0,7225	NA	NA	1122151,2	1	DDA_Cycle
1480	20230108_AST_Neo1_DDA_UHG_HeLa_200ng_2th2p5ms_Cycle_01_20230808143253	90593	1479	11462	0,51212	1,1	20070000	976090000	78	-19735	DDA_Cycle_01	4085	6168	6168	539,5	216,7	106,1	0	106,1	0,6582	0,6204	152,4	1097	0,7199	NA	NA	1050167	1	DDA_Cycle
1481	20230108_AST_Neo1_DDA_UHG_HeLa_200ng_2th2p5ms_Cycle_01_20230808143253	90672	1480	11471	0,51161	1,4	28259000	961300000	77	-19719	DDA_Cycle_01	4084	6165	6165	539,5	216,7	106,1	0	106,1	0,6559	0,6184	152,4	1093	0,7172	NA	NA	1220598,1	1	DDA_Cycle
1482	20230108_AST_Neo1_DDA_UHG_HeLa_200ng_2th2p5ms_Cycle_01_20230808143253	90750	1481	11479	0,49593	1,5	31194000	1071800000	76	-19703	DDA_Cycle_01	4083	6162	6162	539,5	216,6	106,1	0	106,1	0,6537	0,6163	152,4	1089	0,7146	NA	NA	1409848	1	DDA_Cycle
1483	20230108_AST_Neo1_DDA_UHG_HeLa_200ng_2th2p5ms_Cycle_01_20230808143253	90827	1482	11487	0,5151	1,2	32021000	1119800000	78	-19688	DDA_Cycle_01	4082	6,16	6,16	539,5	216,6	106,1	0	106,1	0,6515	0,6143	152,4	1085	0,712	NA	NA	1251099,4	1	DDA_Cycle
1484	20230108_AST_Neo1_DDA_UHG_HeLa_200ng_2th2p5ms_Cycle_01_20230808143253	90906	1483	11496	0,49404	1,1	41591000	1158200000	77	-19672	DDA_Cycle_01	4081	6157	6157	539,4	216,5	106	0	106	0,6492	0,6122	152,4	1081	0,7094	NA	NA	1198220,9	1	DDA_Cycle
1485	20230108_AST_Neo1_DDA_UHG_HeLa_200ng_2th2p5ms_Cycle_01_20230808143253	90984	1484	11504	0,51842	1,2	37415000	1076000000000	78	-19656	DDA_Cycle_01	4,08	6154	6154	539,4	216,5	106	0	106	0,647	0,6102	152,4	1077	0,7068	NA	NA	1204924,4	1	DDA_Cycle
1486	20230108_AST_Neo1_DDA_UHG_HeLa_200ng_2th2p5ms_Cycle_01_20230808143253	91063	1485	11513	0,49622	1,4	33596000	1174200000	75	-1964	DDA_Cycle_01	4079	6152	6152	539,4	216,5	106	0	106	0,6447	0,608	152,4	1073	0,7041	NA	NA	1410945,8	1	DDA_Cycle
1487	20230108_AST_Neo1_DDA_UHG_HeLa_200ng_2th2p5ms_Cycle_01_20230808143253	91139	1486	11521	0,51167	1,3	34092000	1149600000	77	-19624	DDA_Cycle_01	4079	6149	6149	539,4	216,4	106	0	106	0,6425	0,606	152,4	1069	0,7016	NA	NA	1329486,6	1	DDA_Cycle
1488	20230108_AST_Neo1_DDA_UHG_HeLa_200ng_2th2p5ms_Cycle_01_20230808143253	91217	1487	11,53	0,50108	1,2	45429000	1205400000	77	-19608	DDA_Cycle_01	4078	6146	6146	539,3	216,4	106	0	106	0,6403	0,6039	152,4	1065	0,6989	NA	NA	1339804,6	1	DDA_Cycle
1489	20230108_AST_Neo1_DDA_UHG_HeLa_200ng_2th2p5ms_Cycle_01_20230808143253	91295	1488	11538	0,51035	1,1	50330000	1196600000	78	-19593	DDA_Cycle_01	4077	6144	6144	539,3	216,3	106	0	106	0,6381	0,6019	152,4	1061	0,6963	NA	NA	1239604,8	1	DDA_Cycle
1490	20230108_AST_Neo1_DDA_UHG_HeLa_200ng_2th2p5ms_Cycle_01_20230808143253	91374	1489	11547	0,51527	1,1	83330000	1419400000	79	-19577	DDA_Cycle_01	4076	6141	6141	539,3	216,3	106	0	106	0,6358	0,5998	152,4	1057	0,6937	NA	NA	1373826,6	1	DDA_Cycle
1491	20230108_AST_Neo1_DDA_UHG_HeLa_200ng_2th2p5ms_Cycle_01_20230808143253	91454	1490	11555	0,50468	1,2	94365000	1478100000	78	-19561	DDA_Cycle_01	4076	6141	6141	539,1	216,2	105,9	0	105,9	0,6338	0,5983	152,4	1054	0,6919	NA	NA	1480803,6	1	DDA_Cycle
1492	20230108_AST_Neo1_DDA_UHG_HeLa_200ng_2th2p5ms_Cycle_01_20230808143253	91533	1491	11564	0,51229	1,2	84380000	1371000000000	78	-19545	DDA_Cycle_01	4076	6143	6143	538,7	216,1	105,8	0	105,8	0,6321	0,5972	152,4	1052	0,6906	NA	NA	1453200	1	DDA_Cycle
1493	20230108_AST_Neo1_DDA_UHG_HeLa_200ng_2th2p5ms_Cycle_01_20230808143253	91612	1492	11572	0,50119	1	74446000	1508600000	76	-19529	DDA_Cycle_01	4076	6145	6145	538,4	216	105,7	0	105,7	0,6302	0,596	152,4	1,05	0,6893	NA	NA	1388358,9	1	DDA_Cycle
1494	20230108_AST_Neo1_DDA_UHG_HeLa_200ng_2th2p5ms_Cycle_01_20230808143253	91689	1493	11,58	0,50531	1	76011000	1415000000000	77	-19513	DDA_Cycle_01	4076	6147	6147	538	216	105,6	0	105,6	0,6285	0,5949	152,4	1048	0,688	NA	NA	1292725,2	1	DDA_Cycle
1495	20230108_AST_Neo1_DDA_UHG_HeLa_200ng_2th2p5ms_Cycle_01_20230808143253	91767	1494	11589	0,49856	1,3	82336000	1419200000	78	-19498	DDA_Cycle_01	4076	6149	6149	537,7	215,9	105,5	0	105,5	0,6267	0,5938	152,4	1046	0,6867	NA	NA	1528165	1	DDA_Cycle
1496	20230108_AST_Neo1_DDA_UHG_HeLa_200ng_2th2p5ms_Cycle_01_20230808143253	91846	1495	11597	0,50262	1,1	59304000	1271300000	77	-19482	DDA_Cycle_01	4077	6151	6151	537,4	215,8	105,4	0	105,4	0,6249	0,5927	152,4	1044	0,6854	NA	NA	1296024,2	1	DDA_Cycle
1497	20230108_AST_Neo1_DDA_UHG_HeLa_200ng_2th2p5ms_Cycle_01_20230808143253	91924	1496	11606	0,51275	1,1	39606000	1369700000	78	-19466	DDA_Cycle_01	4077	6153	6153	537	215,7	105,3	0	105,3	0,6232	0,5915	152,4	1042	0,6842	NA	NA	1380159,4	1	DDA_Cycle
1498	20230108_AST_Neo1_DDA_UHG_HeLa_200ng_2th2p5ms_Cycle_01_20230808143253	92003	1497	11614	0,50943	1,1	30984000	1276400000	77	-1945	DDA_Cycle_01	4077	6155	6155	536,7	215,6	105,2	0	105,2	0,6214	0,5904	152,3	1,04	0,6829	NA	NA	1315578,5	1	DDA_Cycle
1499	20230108_AST_Neo1_DDA_UHG_HeLa_200ng_2th2p5ms_Cycle_01_20230808143253	92081	1498	11623	0,50749	1,2	22129000	1058200000	78	-19434	DDA_Cycle_01	4077	6157	6157	536,3	215,6	105,1	0	105,1	0,6196	0,5892	152,3	1038	0,6816	NA	NA	1164787,4	1	DDA_Cycle
1500	20230108_AST_Neo1_DDA_UHG_HeLa_200ng_2th2p5ms_Cycle_01_20230808143253	92160	1499	11631	0,52042	1,3	16629000	1156000000000	80	-19419	DDA_Cycle_01	4077	6159	6159	536	215,5	105	0	105	0,6178	0,5881	152,3	1036	0,6803	NA	NA	1338390,8	1	DDA_Cycle
1501	20230108_AST_Neo1_DDA_UHG_HeLa_200ng_2th2p5ms_Cycle_01_20230808143253	92241	1500	11,64	0,51218	1,3	21378000	1232800000	78	-19402	DDA_Cycle_01	4078	6162	6162	535,7	215,4	104,9	0	104,9	0,6159	0,5869	152,3	1034	0,6789	NA	NA	1420631,5	1	DDA_Cycle
1502	20230108_AST_Neo1_DDA_UHG_HeLa_200ng_2th2p5ms_Cycle_01_20230808143253	92320	1501	11648	0,49707	1,2	28494000	1221300000	76	-19386	DDA_Cycle_01	4078	6164	6164	535,3	215,3	104,8	0	104,8	0,6141	0,5858	152,3	1032	0,6776	NA	NA	1321460,1	1	DDA_Cycle
1503	20230108_AST_Neo1_DDA_UHG_HeLa_200ng_2th2p5ms_Cycle_01_20230808143253	92397	1502	11657	0,50314	1,4	25545000	1104100000	76	-19371	DDA_Cycle_01	4078	6166	6166	535	215,2	104,7	0	104,7	0,6124	0,5846	152,3	1,03	0,6764	NA	NA	1351001,9	1	DDA_Cycle
1504	20230108_AST_Neo1_DDA_UHG_HeLa_200ng_2th2p5ms_Cycle_01_20230808143253	92474	1503	11665	0,49438	1,3	21010000	1116300000	76	-19355	DDA_Cycle_01	4078	6168	6168	534,6	215,2	104,6	0	104,6	0,6106	0,5835	152,3	1028	0,6751	NA	NA	1312569,2	1	DDA_Cycle
1505	20230108_AST_Neo1_DDA_UHG_HeLa_200ng_2th2p5ms_Cycle_01_20230808143253	92551	1504	11673	0,51098	1,3	27457000	1198300000	77	-1934	DDA_Cycle_01	4078	6,17	6,17	534,3	215,1	104,5	0	104,5	0,6089	0,5824	152,3	1026	0,6738	NA	NA	1377795,5	1	DDA_Cycle
1506	20230108_AST_Neo1_DDA_UHG_HeLa_200ng_2th2p5ms_Cycle_01_20230808143253	92629	1505	11682	0,50972	1,4	25614000	1029800000	78	-19324	DDA_Cycle_01	4079	6172	6172	534	215	104,4	0	104,4	0,6071	0,5812	152,3	1024	0,6725	NA	NA	1290250,1	1	DDA_Cycle
1507	20230108_AST_Neo1_DDA_UHG_HeLa_200ng_2th2p5ms_Cycle_01_20230808143253	92708	1506	11,69	0,50835	1,4	26334000	1041100000	77	-19308	DDA_Cycle_01	4079	6174	6174	533,6	214,9	104,3	0	104,3	0,6053	0,58	152,3	1022	0,6712	NA	NA	1308484,6	1	DDA_Cycle
1508	20230108_AST_Neo1_DDA_UHG_HeLa_200ng_2th2p5ms_Cycle_01_20230808143253	92786	1507	11699	0,50171	1,4	18973000	932210000	76	-19292	DDA_Cycle_01	4079	6176	6176	533,3	214,8	104,2	0	104,2	0,6035	0,5789	152,3	1,02	0,6699	NA	NA	1239264,5	1	DDA_Cycle
1509	20230108_AST_Neo1_DDA_UHG_HeLa_200ng_2th2p5ms_Cycle_01_20230808143253	92863	1508	11707	0,50543	1,5	15960000	879510000	77	-19276	DDA_Cycle_01	4079	6178	6178	532,9	214,7	104,2	0	104,2	0,6017	0,5777	152,3	1018	0,6687	NA	NA	1210345,9	1	DDA_Cycle
1510	20230108_AST_Neo1_DDA_UHG_HeLa_200ng_2th2p5ms_Cycle_01_20230808143253	92941	1509	11715	0,51567	1,6	30872000	833420000	78	-1926	DDA_Cycle_01	4079	6,18	6,18	532,6	214,7	104,1	0	104,1	0,5999	0,5765	152,3	1016	0,6674	NA	NA	1247883	1	DDA_Cycle
1511	20230108_AST_Neo1_DDA_UHG_HeLa_200ng_2th2p5ms_Cycle_01_20230808143253	93020	1510	11724	0,50732	1,3	46649000	839220000	77	-19244	DDA_Cycle_01	4,08	6182	6182	532,2	214,6	104	0	104	0,5981	0,5754	152,3	1014	0,6661	NA	NA	1091709,6	1	DDA_Cycle
1512	20230108_AST_Neo1_DDA_UHG_HeLa_200ng_2th2p5ms_Cycle_01_20230808143253	93098	1511	11732	0,51659	1,5	49939000	901830000	78	-19228	DDA_Cycle_01	4,08	6184	6184	531,9	214,5	103,9	0	103,9	0,5963	0,5742	152,2	1012	0,6648	NA	NA	1238475,6	1	DDA_Cycle
1513	20230108_AST_Neo1_DDA_UHG_HeLa_200ng_2th2p5ms_Cycle_01_20230808143253	93177	1512	11741	0,49994	1,5	28562000	819310000	76	-19212	DDA_Cycle_01	4,08	6186	6186	531,6	214,4	103,8	0	103,8	0,5945	0,573	152,2	1,01	0,6635	NA	NA	1188363,8	1	DDA_Cycle
1514	20230108_AST_Neo1_DDA_UHG_HeLa_200ng_2th2p5ms_Cycle_01_20230808143253	93254	1513	11749	0,51704	1,7	18498000	973080000	78	-19197	DDA_Cycle_01	4,08	6188	6188	531,2	214,3	103,7	0	103,7	0,5927	0,5718	152,2	1008	0,6622	NA	NA	1463797,4	1	DDA_Cycle
1515	20230108_AST_Neo1_DDA_UHG_HeLa_200ng_2th2p5ms_Cycle_01_20230808143253	93333	1514	11758	0,51121	1,5	15778000	871050000	77	-19181	DDA_Cycle_01	4,08	6,19	6,19	530,9	214,3	103,6	0	103,6	0,5909	0,5706	152,2	1006	0,6609	NA	NA	1242735,1	1	DDA_Cycle
1516	20230108_AST_Neo1_DDA_UHG_HeLa_200ng_2th2p5ms_Cycle_01_20230808143253	93411	1515	11767	0,51847	1,7	29816000	1046800000	78	-19165	DDA_Cycle_01	4081	6192	6192	530,5	214,2	103,5	0	103,5	0,5891	0,5694	152,2	1004	0,6596	NA	NA	1529052,9	1	DDA_Cycle
1517	20230108_AST_Neo1_DDA_UHG_HeLa_200ng_2th2p5ms_Cycle_01_20230808143253	93490	1516	11775	0,50743	1,4	55064000	1255100000	78	-19148	DDA_Cycle_01	4081	6194	6194	530,2	214,1	103,3	0	103,3	0,5873	0,5682	152,2	1002	0,6582	NA	NA	1523444,5	1	DDA_Cycle
1518	20230108_AST_Neo1_DDA_UHG_HeLa_200ng_2th2p5ms_Cycle_01_20230808143253	93569	1517	11784	0,51722	1,4	66269000	1324500000	79	-19133	DDA_Cycle_01	4081	6196	6196	529,8	214	103,2	0	103,2	0,5855	0,567	152,2	0,9999	0,657	NA	NA	1551996,2	1	DDA_Cycle
1519	20230108_AST_Neo1_DDA_UHG_HeLa_200ng_2th2p5ms_Cycle_01_20230808143253	93649	1518	11792	0,50537	1,6	49400000	1044800000	77	-19116	DDA_Cycle_01	4081	6199	6199	529,5	213,9	103,1	0	103,1	0,5836	0,5658	152,2	0,9979	0,6556	NA	NA	1439039,5	1	DDA_Cycle
1520	20230108_AST_Neo1_DDA_UHG_HeLa_200ng_2th2p5ms_Cycle_01_20230808143253	93727	1519	11801	0,50961	1,5	35515000	1028400000	77	-19101	DDA_Cycle_01	4081	6201	6201	529,1	213,8	103	0	103	0,5819	0,5646	152,2	0,9959	0,6543	NA	NA	1345783	1	DDA_Cycle
1521	20230108_AST_Neo1_DDA_UHG_HeLa_200ng_2th2p5ms_Cycle_01_20230808143253	93805	1520	11809	0,51298	1,6	72598000	1129900000	78	-19085	DDA_Cycle_01	4082	6203	6203	528,8	213,8	102,9	0	102,9	0,5801	0,5634	152,2	0,9938	0,6531	NA	NA	1508678,6	1	DDA_Cycle
1522	20230108_AST_Neo1_DDA_UHG_HeLa_200ng_2th2p5ms_Cycle_01_20230808143253	93884	1521	11818	0,50766	1,4	129490000	1423200000	77	-19069	DDA_Cycle_01	4082	6205	6205	528,5	213,7	102,8	0	102,8	0,5783	0,5622	152,2	0,9918	0,6517	NA	NA	1659865,9	1	DDA_Cycle
1523	20230108_AST_Neo1_DDA_UHG_HeLa_200ng_2th2p5ms_Cycle_01_20230808143253	93962	1522	11826	0,51144	1,3	196320000	1599400000	78	-19053	DDA_Cycle_01	4082	6207	6207	528,1	213,6	102,7	0	102,7	0,5765	0,561	152,2	0,9898	0,6504	NA	NA	1697119,6	1	DDA_Cycle
1524	20230108_AST_Neo1_DDA_UHG_HeLa_200ng_2th2p5ms_Cycle_01_20230808143253	94041	1523	11835	0,49988	1,2	147490000	1348800000	77	-19037	DDA_Cycle_01	4082	6209	6209	527,8	213,5	102,6	0	102,6	0,5747	0,5598	152,2	0,9878	0,6491	NA	NA	1385542,4	1	DDA_Cycle
1525	20230108_AST_Neo1_DDA_UHG_HeLa_200ng_2th2p5ms_Cycle_01_20230808143253	94119	1524	11843	0,51046	1,4	88449000	1203900000	78	-19021	DDA_Cycle_01	4082	6211	6211	527,4	213,4	102,5	0	102,5	0,5729	0,5587	152,2	0,9858	0,6479	NA	NA	1449823,8	1	DDA_Cycle
1526	20230108_AST_Neo1_DDA_UHG_HeLa_200ng_2th2p5ms_Cycle_01_20230808143253	94198	1525	11852	0,51727	1,2	60026000	1097300000	79	-19005	DDA_Cycle_01	4083	6213	6213	527,1	213,3	102,4	0	102,4	0,5712	0,5575	152,1	0,9839	0,6467	NA	NA	1220508,9	1	DDA_Cycle
1527	20230108_AST_Neo1_DDA_UHG_HeLa_200ng_2th2p5ms_Cycle_01_20230808143253	94278	1526	11,86	0,50629	1,4	52461000	1132700000	77	-18989	DDA_Cycle_01	4083	6213	6213	526,6	213,2	102,3	0	102,3	0,5698	0,5569	152,1	0,9828	0,646	NA	NA	1417445,5	1	DDA_Cycle
1528	20230108_AST_Neo1_DDA_UHG_HeLa_200ng_2th2p5ms_Cycle_01_20230808143253	94356	1527	11869	0,506	1,4	78424000	1450100000	77	-18973	DDA_Cycle_01	4083	6214	6214	526,1	213,1	102,2	0	102,2	0,5685	0,5563	152,1	0,9817	0,6453	NA	NA	1662709	1	DDA_Cycle
1529	20230108_AST_Neo1_DDA_UHG_HeLa_200ng_2th2p5ms_Cycle_01_20230808143253	94434	1528	11877	0,4949	1,2	81041000	1511500000	76	-18958	DDA_Cycle_01	4084	6214	6214	525,6	213	102,1	0	102,1	0,5671	0,5556	152,1	0,9805	0,6446	NA	NA	1585127,4	1	DDA_Cycle
1530	20230108_AST_Neo1_DDA_UHG_HeLa_200ng_2th2p5ms_Cycle_01_20230808143253	94511	1529	11885	0,50343	1,2	94651000	2017300000	77	-18942	DDA_Cycle_01	4084	6214	6214	525,1	212,9	102	0	102	0,5658	0,555	152,1	0,9795	0,644	NA	NA	1843892,2	1	DDA_Cycle
1531	20230108_AST_Neo1_DDA_UHG_HeLa_200ng_2th2p5ms_Cycle_01_20230808143253	94589	1530	11894	0,51653	1	73541000	1576100000	78	-18926	DDA_Cycle_01	4084	6215	6215	524,7	212,8	101,8	0	101,8	0,5645	0,5543	152,1	0,9783	0,6433	NA	NA	1447464,8	1	DDA_Cycle
1532	20230108_AST_Neo1_DDA_UHG_HeLa_200ng_2th2p5ms_Cycle_01_20230808143253	94668	1531	11902	0,50909	1,1	76103000	1648800000	78	-1891	DDA_Cycle_01	4084	6215	6215	524,2	212,7	101,7	0	101,7	0,5631	0,5537	152,1	0,9772	0,6426	NA	NA	1540826,6	1	DDA_Cycle
1533	20230108_AST_Neo1_DDA_UHG_HeLa_200ng_2th2p5ms_Cycle_01_20230808143253	94747	1532	11911	0,50932	1,2	65097000	1,32e+09	77	-18894	DDA_Cycle_01	4085	6216	6216	523,7	212,5	101,6	0	101,6	0,5618	0,553	152,1	0,9761	0,6419	NA	NA	1403084,8	1	DDA_Cycle
1534	20230108_AST_Neo1_DDA_UHG_HeLa_200ng_2th2p5ms_Cycle_01_20230808143253	94825	1533	11919	0,51235	1,1	51018000	1195500000	79	-18878	DDA_Cycle_01	4085	6216	6216	523,2	212,4	101,5	0	101,5	0,5604	0,5524	152	0,975	0,6412	NA	NA	1243391,5	1	DDA_Cycle
1535	20230108_AST_Neo1_DDA_UHG_HeLa_200ng_2th2p5ms_Cycle_01_20230808143253	94905	1534	11928	0,51842	1,1	62865000	1292100000	79	-18862	DDA_Cycle_01	4085	6217	6217	522,7	212,3	101,3	0	101,3	0,5591	0,5517	152	0,9738	0,6406	NA	NA	1335662,9	1	DDA_Cycle
1536	20230108_AST_Neo1_DDA_UHG_HeLa_200ng_2th2p5ms_Cycle_01_20230808143253	94985	1535	11936	0,50011	1,4	61524000	1159300000	77	-18846	DDA_Cycle_01	4086	6217	6217	522,2	212,2	101,2	0	101,2	0,5577	0,551	152	0,9727	0,6399	NA	NA	1417435	1	DDA_Cycle
1537	20230108_AST_Neo1_DDA_UHG_HeLa_200ng_2th2p5ms_Cycle_01_20230808143253	95063	1536	11945	0,50686	1,4	48763000	1188100000	76	-18831	DDA_Cycle_01	4086	6218	6218	521,7	212,1	101,1	0	101,1	0,5564	0,5504	152	0,9716	0,6392	NA	NA	1447110,6	1	DDA_Cycle
1538	20230108_AST_Neo1_DDA_UHG_HeLa_200ng_2th2p5ms_Cycle_01_20230808143253	95140	1537	11953	0,51493	1,4	29383000	1019600000	78	-18815	DDA_Cycle_01	4086	6218	6218	521,2	212	101	0	101	0,555	0,5497	152	0,9705	0,6385	NA	NA	1303653,9	1	DDA_Cycle
1539	20230108_AST_Neo1_DDA_UHG_HeLa_200ng_2th2p5ms_Cycle_01_20230808143253	95219	1538	11962	0,51447	1,4	20423000	858650000	78	-18799	DDA_Cycle_01	4087	6219	6219	520,8	211,9	100,8	0	100,8	0,5537	0,5491	152	0,9693	0,6378	NA	NA	1123261,5	1	DDA_Cycle
1540	20230108_AST_Neo1_DDA_UHG_HeLa_200ng_2th2p5ms_Cycle_01_20230808143253	95298	1539	11,97	0,49713	1,5	22506000	1067500000	75	-18783	DDA_Cycle_01	4087	6219	6219	520,3	211,7	100,7	0	100,7	0,5523	0,5484	152	0,9682	0,6371	NA	NA	1395158	1	DDA_Cycle
1541	20230108_AST_Neo1_DDA_UHG_HeLa_200ng_2th2p5ms_Cycle_01_20230808143253	95374	1540	11979	0,50434	1,7	22962000	846870000	76	-18767	DDA_Cycle_01	4087	6,22	6,22	519,8	211,6	100,6	0	100,6	0,551	0,5478	151,9	0,9671	0,6365	NA	NA	1326673,8	1	DDA_Cycle
1542	20230108_AST_Neo1_DDA_UHG_HeLa_200ng_2th2p5ms_Cycle_01_20230808143253	95451	1541	11987	0,51241	1,7	25211000	1007200000	77	-18751	DDA_Cycle_01	4088	6,22	6,22	519,3	211,5	100,5	0	100,5	0,5497	0,5471	151,9	0,966	0,6358	NA	NA	1452409,1	1	DDA_Cycle
1543	20230108_AST_Neo1_DDA_UHG_HeLa_200ng_2th2p5ms_Cycle_01_20230808143253	95529	1542	11996	0,504	1,5	17924000	8,36e+08	77	-18735	DDA_Cycle_01	4088	6221	6221	518,8	211,4	100,3	0	100,3	0,5483	0,5464	151,9	0,9649	0,6351	NA	NA	1183005,1	1	DDA_Cycle
1544	20230108_AST_Neo1_DDA_UHG_HeLa_200ng_2th2p5ms_Cycle_01_20230808143253	95607	1543	12004	0,51624	1,5	15239000	853770000	78	-1872	DDA_Cycle_01	4088	6221	6221	518,3	211,3	100,2	0	100,2	0,547	0,5458	151,9	0,9638	0,6344	NA	NA	1178300,8	1	DDA_Cycle
1545	20230108_AST_Neo1_DDA_UHG_HeLa_200ng_2th2p5ms_Cycle_01_20230808143253	95686	1544	12013	0,50674	1,7	9683000	753140000	77	-18703	DDA_Cycle_01	4088	6222	6222	517,8	211,2	100,1	0	100,1	0,5456	0,5451	151,9	0,9626	0,6337	NA	NA	1198270,4	1	DDA_Cycle
1546	20230108_AST_Neo1_DDA_UHG_HeLa_200ng_2th2p5ms_Cycle_01_20230808143253	95764	1545	12021	0,51167	1,9	12020000	760470000	78	-18688	DDA_Cycle_01	4089	6222	6222	517,4	211,1	99,97	0	99,97	0,5443	0,5444	151,9	0,9615	0,6331	NA	NA	1328004,8	1	DDA_Cycle
1547	20230108_AST_Neo1_DDA_UHG_HeLa_200ng_2th2p5ms_Cycle_01_20230808143253	95843	1546	12,03	0,51201	1,7	12355000	686920000	78	-18672	DDA_Cycle_01	4089	6223	6223	516,9	210,9	99,85	0	99,85	0,5429	0,5437	151,9	0,9604	0,6324	NA	NA	1113012,8	1	DDA_Cycle
1548	20230108_AST_Neo1_DDA_UHG_HeLa_200ng_2th2p5ms_Cycle_01_20230808143253	95922	1547	12038	0,52094	1,6	22422000	923410000	79	-18656	DDA_Cycle_01	4089	6223	6223	516,4	210,8	99,73	0	99,73	0,5416	0,5431	151,9	0,9592	0,6317	NA	NA	1313485,2	1	DDA_Cycle
1549	20230108_AST_Neo1_DDA_UHG_HeLa_200ng_2th2p5ms_Cycle_01_20230808143253	96002	1548	12047	0,50812	1,4	22438000	880910000	77	-18639	DDA_Cycle_01	4,09	6224	6224	515,9	210,7	99,6	0	99,6	0,5402	0,5424	151,8	0,9581	0,631	NA	NA	1197947,6	1	DDA_Cycle
1550	20230108_AST_Neo1_DDA_UHG_HeLa_200ng_2th2p5ms_Cycle_01_20230808143253	96080	1549	12055	0,5068	1,6	21616000	978810000	77	-18624	DDA_Cycle_01	4,09	6224	6224	515,4	210,6	99,48	0	99,48	0,5388	0,5417	151,8	0,957	0,6303	NA	NA	1363908,1	1	DDA_Cycle
1551	20230108_AST_Neo1_DDA_UHG_HeLa_200ng_2th2p5ms_Cycle_01_20230808143253	96158	1550	12064	0,51315	1,8	17038000	823890000	78	-18608	DDA_Cycle_01	4,09	6225	6225	514,9	210,5	99,35	0	99,35	0,5375	0,541	151,8	0,9559	0,6296	NA	NA	1358314,9	1	DDA_Cycle
1552	20230108_AST_Neo1_DDA_UHG_HeLa_200ng_2th2p5ms_Cycle_01_20230808143253	96237	1551	12072	0,50829	1,8	14353000	731220000	77	-18592	DDA_Cycle_01	4091	6225	6225	514,4	210,4	99,23	0	99,23	0,5361	0,5403	151,8	0,9547	0,6289	NA	NA	1225329,8	1	DDA_Cycle
1553	20230108_AST_Neo1_DDA_UHG_HeLa_200ng_2th2p5ms_Cycle_01_20230808143253	96315	1552	12081	0,5056	1,7	10848000	734300000	77	-18576	DDA_Cycle_01	4091	6226	6226	513,9	210,3	99,1	0	99,1	0,5348	0,5396	151,8	0,9536	0,6283	NA	NA	1182598	1	DDA_Cycle
1554	20230108_AST_Neo1_DDA_UHG_HeLa_200ng_2th2p5ms_Cycle_01_20230808143253	96393	1553	12089	0,50068	1,9	9827800	682920000	76	-1856	DDA_Cycle_01	4091	6226	6226	513,5	210,1	98,98	0	98,98	0,5335	0,5389	151,8	0,9525	0,6276	NA	NA	1218284	1	DDA_Cycle
1555	20230108_AST_Neo1_DDA_UHG_HeLa_200ng_2th2p5ms_Cycle_01_20230808143253	96470	1554	12098	0,51064	1,4	9301000	659050000	77	-18544	DDA_Cycle_01	4092	6226	6226	513	210	98,86	0	98,86	0,5321	0,5383	151,8	0,9514	0,6269	NA	NA	954181,7	1	DDA_Cycle
1556	20230108_AST_Neo1_DDA_UHG_HeLa_200ng_2th2p5ms_Cycle_01_20230808143253	96548	1555	12106	0,51012	2,1	10907000	632600000	77	-18528	DDA_Cycle_01	4092	6227	6227	512,5	209,9	98,74	0	98,74	0,5308	0,5376	151,7	0,9503	0,6262	NA	NA	1247018,5	1	DDA_Cycle
1557	20230108_AST_Neo1_DDA_UHG_HeLa_200ng_2th2p5ms_Cycle_01_20230808143253	96626	1556	12115	0,51573	2,1	11033000	609840000	78	-18513	DDA_Cycle_01	4092	6227	6227	512	209,8	98,61	0	98,61	0,5294	0,5369	151,7	0,9491	0,6255	NA	NA	1209223	1	DDA_Cycle
1558	20230108_AST_Neo1_DDA_UHG_HeLa_200ng_2th2p5ms_Cycle_01_20230808143253	96705	1557	12123	0,51092	2	7709600	637190000	77	-18496	DDA_Cycle_01	4092	6228	6228	511,5	209,7	98,49	0	98,49	0,5281	0,5362	151,7	0,948	0,6248	NA	NA	1190438,6	1	DDA_Cycle
1559	20230108_AST_Neo1_DDA_UHG_HeLa_200ng_2th2p5ms_Cycle_01_20230808143253	96783	1558	12132	0,50417	2,2	6729400	641140000	76	-1848	DDA_Cycle_01	4093	6228	6228	511	209,6	98,36	0	98,36	0,5267	0,5355	151,7	0,9469	0,6242	NA	NA	1267304	1	DDA_Cycle
1560	20230108_AST_Neo1_DDA_UHG_HeLa_200ng_2th2p5ms_Cycle_01_20230808143253	96860	1559	12,14	0,49925	1,9	10357000	709630000	77	-18465	DDA_Cycle_01	4093	6229	6229	510,5	209,5	98,24	0	98,24	0,5254	0,5348	151,7	0,9458	0,6235	NA	NA	1233603,9	1	DDA_Cycle
1561	20230108_AST_Neo1_DDA_UHG_HeLa_200ng_2th2p5ms_Cycle_01_20230808143253	96938	1560	12148	0,52122	2,3	16219000	636180000	79	-18449	DDA_Cycle_01	4093	6229	6229	510,1	209,3	98,12	0	98,12	0,5241	0,5341	151,7	0,9447	0,6228	NA	NA	1313558,4	1	DDA_Cycle
1562	20230108_AST_Neo1_DDA_UHG_HeLa_200ng_2th2p5ms_Cycle_01_20230808143253	97018	1561	12157	0,50674	2	29218000	841040000	76	-18433	DDA_Cycle_01	4093	6229	6229	509,5	209,2	97,98	0	97,98	0,5227	0,5335	151,7	0,9424	0,6214	NA	NA	1441481,8	1	DDA_Cycle
1563	20230108_AST_Neo1_DDA_UHG_HeLa_200ng_2th2p5ms_Cycle_01_20230808143253	97095	1562	12166	0,49891	1,7	28481000	791990000	75	-18417	DDA_Cycle_01	4093	6228	6228	509,1	209,1	97,84	0	97,84	0,5213	0,5329	151,6	0,9399	0,6199	NA	NA	1257414,9	1	DDA_Cycle
1564	20230108_AST_Neo1_DDA_UHG_HeLa_200ng_2th2p5ms_Cycle_01_20230808143253	97171	1563	12174	0,51332	1,8	21886000	658610000	78	-18401	DDA_Cycle_01	4092	6227	6227	508,6	208,9	97,7	0	97,7	0,52	0,5323	151,6	0,9375	0,6184	NA	NA	1145966,8	1	DDA_Cycle
1565	20230108_AST_Neo1_DDA_UHG_HeLa_200ng_2th2p5ms_Cycle_01_20230808143253	97250	1564	12182	0,50646	1,7	14190000	629960000	77	-18385	DDA_Cycle_01	4092	6227	6227	508,1	208,8	97,56	0	97,56	0,5187	0,5317	151,6	0,935	0,6169	NA	NA	1057268,1	1	DDA_Cycle
1566	20230108_AST_Neo1_DDA_UHG_HeLa_200ng_2th2p5ms_Cycle_01_20230808143253	97328	1565	12191	0,51779	1,8	15689000	639680000	79	-1837	DDA_Cycle_01	4091	6226	6226	507,6	208,7	97,41	0	97,41	0,5173	0,5311	151,5	0,9326	0,6154	NA	NA	1089753,6	1	DDA_Cycle
1567	20230108_AST_Neo1_DDA_UHG_HeLa_200ng_2th2p5ms_Cycle_01_20230808143253	97408	1566	12199	0,51807	2,2	13422000	559480000	78	-18353	DDA_Cycle_01	4091	6225	6225	507	208,5	97,27	0	97,27	0,516	0,5304	151,5	0,93	0,6139	NA	NA	1173696	1	DDA_Cycle
1568	20230108_AST_Neo1_DDA_UHG_HeLa_200ng_2th2p5ms_Cycle_01_20230808143253	97487	1567	12208	0,49959	1,2	16916000	532350000	76	-18337	DDA_Cycle_01	4,09	6225	6225	506,5	208,4	97,13	0	97,13	0,5146	0,5298	151,5	0,9275	0,6123	NA	NA	712242,2	1	DDA_Cycle
1569	20230108_AST_Neo1_DDA_UHG_HeLa_200ng_2th2p5ms_Cycle_01_20230808143253	97564	1568	12216	0,51962	2	22891000	585120000	78	-18322	DDA_Cycle_01	4,09	6224	6224	506	208,3	96,99	0	96,99	0,5133	0,5292	151,4	0,9251	0,6108	NA	NA	1138691,9	1	DDA_Cycle
1570	20230108_AST_Neo1_DDA_UHG_HeLa_200ng_2th2p5ms_Cycle_01_20230808143253	97643	1569	12225	0,51487	2	25246000	606760000	78	-18305	DDA_Cycle_01	4089	6223	6223	505,5	208,1	96,84	0	96,84	0,5119	0,5286	151,4	0,9226	0,6093	NA	NA	1173087,8	1	DDA_Cycle
1571	20230108_AST_Neo1_DDA_UHG_HeLa_200ng_2th2p5ms_Cycle_01_20230808143253	97722	1570	12234	0,50703	2	19998000	644500000	77	-18289	DDA_Cycle_01	4089	6223	6223	505	208	96,7	0	96,7	0,5105	0,5279	151,4	0,9201	0,6078	NA	NA	1223792,8	1	DDA_Cycle
1572	20230108_AST_Neo1_DDA_UHG_HeLa_200ng_2th2p5ms_Cycle_01_20230808143253	97800	1571	12242	0,49994	2,1	24971000	733480000	76	-18274	DDA_Cycle_01	4089	6222	6222	504,5	207,9	96,56	0	96,56	0,5092	0,5273	151,4	0,9176	0,6063	NA	NA	1390024,8	1	DDA_Cycle
1573	20230108_AST_Neo1_DDA_UHG_HeLa_200ng_2th2p5ms_Cycle_01_20230808143253	97877	1572	12,25	0,51739	1,9	36714000	722540000	78	-18258	DDA_Cycle_01	4088	6221	6221	504	207,7	96,42	0	96,42	0,5079	0,5267	151,3	0,9152	0,6048	NA	NA	1270758,8	1	DDA_Cycle
1574	20230108_AST_Neo1_DDA_UHG_HeLa_200ng_2th2p5ms_Cycle_01_20230808143253	97956	1573	12259	0,50938	2,3	47688000	799920000	78	-18242	DDA_Cycle_01	4088	6221	6221	503,5	207,6	96,28	0	96,28	0,5065	0,5261	151,3	0,9127	0,6032	NA	NA	1549375	1	DDA_Cycle
1575	20230108_AST_Neo1_DDA_UHG_HeLa_200ng_2th2p5ms_Cycle_01_20230808143253	98035	1574	12268	0,51464	2,3	44332000	786100000	78	-18226	DDA_Cycle_01	4087	6,22	6,22	503	207,5	96,14	0	96,14	0,5051	0,5255	151,3	0,9102	0,6017	NA	NA	1536177,6	1	DDA_Cycle
1576	20230108_AST_Neo1_DDA_UHG_HeLa_200ng_2th2p5ms_Cycle_01_20230808143253	98114	1575	12276	0,50669	1,8	37875000	728770000	77	-1821	DDA_Cycle_01	4087	6219	6219	502,5	207,3	95,99	0	95,99	0,5038	0,5248	151,2	0,9077	0,6002	NA	NA	1214418,8	1	DDA_Cycle
1577	20230108_AST_Neo1_DDA_UHG_HeLa_200ng_2th2p5ms_Cycle_01_20230808143253	98192	1576	12285	0,50732	1,9	34385000	831730000	77	-18194	DDA_Cycle_01	4086	6218	6218	502	207,2	95,85	0	95,85	0,5024	0,5242	151,2	0,9053	0,5987	NA	NA	1375063,4	1	DDA_Cycle
1578	20230108_AST_Neo1_DDA_UHG_HeLa_200ng_2th2p5ms_Cycle_01_20230808143253	98270	1577	12293	0,51069	1,6	27003000	751140000	77	-18178	DDA_Cycle_01	4086	6218	6218	501,5	207,1	95,71	0	95,71	0,5011	0,5236	151,2	0,9028	0,5972	NA	NA	1128831	1	DDA_Cycle
1579	20230108_AST_Neo1_DDA_UHG_HeLa_200ng_2th2p5ms_Cycle_01_20230808143253	98348	1578	12302	0,50045	2	21246000	744120000	76	-18162	DDA_Cycle_01	4085	6217	6217	501	206,9	95,57	0	95,57	0,4998	0,5229	151,2	0,9003	0,5956	NA	NA	1344068,1	1	DDA_Cycle
1580	20230108_AST_Neo1_DDA_UHG_HeLa_200ng_2th2p5ms_Cycle_01_20230808143253	98425	1579	12,31	0,51779	2	16281000	689120000	78	-18147	DDA_Cycle_01	4085	6216	6216	500,5	206,8	95,43	0	95,43	0,4984	0,5223	151,1	0,8979	0,5941	NA	NA	1288768,8	1	DDA_Cycle
1581	20230108_AST_Neo1_DDA_UHG_HeLa_200ng_2th2p5ms_Cycle_01_20230808143253	98504	1580	12319	0,50772	1,9	12335000	635400000	77	-1813	DDA_Cycle_01	4084	6216	6216	500	206,7	95,29	0	95,29	0,4971	0,5216	151,1	0,8954	0,5926	NA	NA	1155078,5	1	DDA_Cycle
1582	20230108_AST_Neo1_DDA_UHG_HeLa_200ng_2th2p5ms_Cycle_01_20230808143253	98582	1581	12327	0,50915	2,2	8960200	654470000	77	-18114	DDA_Cycle_01	4084	6215	6215	499,5	206,5	95,15	0	95,15	0,4957	0,521	151,1	0,8929	0,5911	NA	NA	1320179,1	1	DDA_Cycle
1583	20230108_AST_Neo1_DDA_UHG_HeLa_200ng_2th2p5ms_Cycle_01_20230808143253	98660	1582	12335	0,51184	2,2	11245000	592320000	78	-18099	DDA_Cycle_01	4084	6214	6214	499	206,4	95	0	95	0,4944	0,5204	151	0,8905	0,5896	NA	NA	1234178,5	1	DDA_Cycle
1584	20230108_AST_Neo1_DDA_UHG_HeLa_200ng_2th2p5ms_Cycle_01_20230808143253	98739	1583	12344	0,5159	1,8	14081000	718950000	78	-18083	DDA_Cycle_01	4083	6214	6214	498,5	206,2	94,86	0	94,86	0,493	0,5197	151	0,888	0,588	NA	NA	1231397,4	1	DDA_Cycle
1585	20230108_AST_Neo1_DDA_UHG_HeLa_200ng_2th2p5ms_Cycle_01_20230808143253	98818	1584	12353	0,51401	2	11517000	778790000	79	-18066	DDA_Cycle_01	4083	6213	6213	498	206,1	94,72	0	94,72	0,4917	0,5191	151	0,8855	0,5865	NA	NA	1368719,5	1	DDA_Cycle
1586	20230108_AST_Neo1_DDA_UHG_HeLa_200ng_2th2p5ms_Cycle_01_20230808143253	98898	1585	12361	0,50783	2	14753000	761480000	77	-1805	DDA_Cycle_01	4082	6212	6212	497,5	206	94,58	0	94,58	0,4903	0,5184	151	0,883	0,5849	NA	NA	1357386,9	1	DDA_Cycle
1587	20230108_AST_Neo1_DDA_UHG_HeLa_200ng_2th2p5ms_Cycle_01_20230808143253	98976	1586	12,37	0,51126	2,1	18474000	870690000	78	-18035	DDA_Cycle_01	4082	6211	6211	497	205,8	94,43	0	94,43	0,4889	0,5178	150,9	0,8805	0,5834	NA	NA	1552667,6	1	DDA_Cycle
1588	20230108_AST_Neo1_DDA_UHG_HeLa_200ng_2th2p5ms_Cycle_01_20230808143253	99055	1587	12378	0,52013	1,9	15338000	944130000	79	-18019	DDA_Cycle_01	4081	6211	6211	496,5	205,7	94,29	0	94,29	0,4876	0,5171	150,9	0,8781	0,5819	NA	NA	1555317,5	1	DDA_Cycle
1589	20230108_AST_Neo1_DDA_UHG_HeLa_200ng_2th2p5ms_Cycle_01_20230808143253	99135	1588	12387	0,50217	1,8	12387000	709810000	76	-18002	DDA_Cycle_01	4081	6,21	6,21	496	205,6	94,15	0	94,15	0,4862	0,5164	150,9	0,8755	0,5803	NA	NA	1181333,8	1	DDA_Cycle
1590	20230108_AST_Neo1_DDA_UHG_HeLa_200ng_2th2p5ms_Cycle_01_20230808143253	99212	1589	12395	0,51481	1,8	13404000	861040000	78	-17987	DDA_Cycle_01	4,08	6209	6209	495,5	205,4	94,01	0	94,01	0,4849	0,5158	150,8	0,8731	0,5788	NA	NA	1354350,6	1	DDA_Cycle
1591	20230108_AST_Neo1_DDA_UHG_HeLa_200ng_2th2p5ms_Cycle_01_20230808143253	99291	1590	12404	0,5064	1,6	11879000	620020000	77	-17971	DDA_Cycle_01	4,08	6209	6209	495	205,3	93,87	0	93,87	0,4835	0,5151	150,8	0,8706	0,5773	NA	NA	1009850,2	1	DDA_Cycle
1592	20230108_AST_Neo1_DDA_UHG_HeLa_200ng_2th2p5ms_Cycle_01_20230808143253	99369	1591	12412	0,50114	2,1	14081000	521470000	76	-17955	DDA_Cycle_01	4079	6208	6208	494,5	205,2	93,73	0	93,73	0,4822	0,5145	150,8	0,8681	0,5758	NA	NA	1069054,4	1	DDA_Cycle
1593	20230108_AST_Neo1_DDA_UHG_HeLa_200ng_2th2p5ms_Cycle_01_20230808143253	99446	1592	12421	0,52162	3	15535000	552920000	78	-17939	DDA_Cycle_01	4079	6207	6207	494	205	93,59	0	93,59	0,4809	0,5138	150,8	0,8657	0,5743	NA	NA	1449901,2	1	DDA_Cycle
1594	20230108_AST_Neo1_DDA_UHG_HeLa_200ng_2th2p5ms_Cycle_01_20230808143253	99525	1593	12429	0,52036	2,7	13610000	474610000	78	-17923	DDA_Cycle_01	4079	6207	6207	493,5	204,9	93,44	0	93,44	0,4795	0,5131	150,7	0,8632	0,5727	NA	NA	1185515,8	1	DDA_Cycle
1595	20230108_AST_Neo1_DDA_UHG_HeLa_200ng_2th2p5ms_Cycle_01_20230808143253	99604	1594	12438	0,52231	3	11982000	439900000	78	-17907	DDA_Cycle_01	4078	6206	6206	492,9	204,8	93,3	0	93,3	0,4781	0,5125	150,7	0,8607	0,5711	NA	NA	1217590,4	1	DDA_Cycle
1596	20230108_AST_Neo1_DDA_UHG_HeLa_200ng_2th2p5ms_Cycle_01_20230808143253	99683	1595	12447	0,50835	2,8	9709100	401490000	77	-1789	DDA_Cycle_01	4078	6205	6205	492,4	204,6	93,15	0	93,15	0,4767	0,5118	150,7	0,8581	0,5696	NA	NA	1083140,2	1	DDA_Cycle
1597	20230108_AST_Neo1_DDA_UHG_HeLa_200ng_2th2p5ms_Cycle_01_20230808143253	99761	1596	12455	0,51893	2,5	9054600	417260000	78	-17874	DDA_Cycle_01	4075	6,2	6,2	491,6	204,4	92,96	0	92,96	0,4755	0,5115	150,4	0,8558	0,5688	NA	NA	1036069,1	1	DDA_Cycle
1598	20230108_AST_Neo1_DDA_UHG_HeLa_200ng_2th2p5ms_Cycle_01_20230808143253	99840	1597	12464	0,49788	3	5177900	388950000	76	-17858	DDA_Cycle_01	4069	6191	6191	490,5	204	92,73	0	92,73	0,4744	0,5115	150,1	0,8535	0,5686	NA	NA	1122669,9	1	DDA_Cycle
1599	20230108_AST_Neo1_DDA_UHG_HeLa_200ng_2th2p5ms_Cycle_01_20230808143253	99917	1598	12472	0,51195	2,9	5178400	4,34e+08	78	-17843	DDA_Cycle_01	4065	6183	6183	489,4	203,6	92,52	0	92,52	0,4733	0,5116	149,8	0,8513	0,5684	NA	NA	1175373,4	1	DDA_Cycle
1600	20230108_AST_Neo1_DDA_UHG_HeLa_200ng_2th2p5ms_Cycle_01_20230808143253	99996	1599	12481	0,5163	2,6	7124600	447250000	78	-17827	DDA_Cycle_01	4,06	6174	6174	488,3	203,3	92,29	0	92,29	0,4721	0,5116	149,4	0,8491	0,5682	NA	NA	1114387,5	1	DDA_Cycle
1601	20230108_AST_Neo1_DDA_UHG_HeLa_200ng_2th2p5ms_Cycle_01_20230808143253	100075	1600	12489	0,5072	3	10943000	513970000	76	-17811	DDA_Cycle_01	4055	6166	6166	487,3	202,9	92,07	0	92,07	0,471	0,5116	149,1	0,8468	0,5679	NA	NA	1373054,5	1	DDA_Cycle
1602	20230108_AST_Neo1_DDA_UHG_HeLa_200ng_2th2p5ms_Cycle_01_20230808143253	100152	1601	12498	0,50074	2,7	17748000	620860000	75	-17795	DDA_Cycle_01	4,05	6157	6157	486,2	202,6	91,85	0	91,85	0,4699	0,5116	148,8	0,8445	0,5677	NA	NA	1453079,1	1	DDA_Cycle
1603	20230108_AST_Neo1_DDA_UHG_HeLa_200ng_2th2p5ms_Cycle_01_20230808143253	100228	1602	12506	0,4933	2,3	15808000	514010000	75	-17779	DDA_Cycle_01	4045	6149	6149	485,1	202,2	91,63	0	91,63	0,4688	0,5116	148,4	0,8423	0,5675	NA	NA	1145855,9	1	DDA_Cycle
1604	20230108_AST_Neo1_DDA_UHG_HeLa_200ng_2th2p5ms_Cycle_01_20230808143253	100304	1603	12514	0,50983	2	21869000	607700000	77	-17764	DDA_Cycle_01	4,04	6141	6141	484,1	201,9	91,41	0	91,41	0,4677	0,5116	148,1	0,8402	0,5673	NA	NA	1162756,5	1	DDA_Cycle
1605	20230108_AST_Neo1_DDA_UHG_HeLa_200ng_2th2p5ms_Cycle_01_20230808143253	100382	1604	12523	0,50474	2,5	54064000	682220000	77	-17748	DDA_Cycle_01	4035	6132	6132	483	201,6	91,19	0	91,19	0,4666	0,5117	147,8	0,8379	0,5671	NA	NA	1487224	1	DDA_Cycle
1606	20230108_AST_Neo1_DDA_UHG_HeLa_200ng_2th2p5ms_Cycle_01_20230808143253	100460	1605	12531	0,50457	1,9	105300000	858250000	76	-17732	DDA_Cycle_01	4,03	6124	6124	481,9	201,2	90,97	0	90,97	0,4655	0,5117	147,4	0,8357	0,5668	NA	NA	1421663,9	1	DDA_Cycle
1607	20230108_AST_Neo1_DDA_UHG_HeLa_200ng_2th2p5ms_Cycle_01_20230808143253	100537	1606	12,54	0,51201	2,1	131450000	956230000	78	-17716	DDA_Cycle_01	4025	6116	6116	480,9	200,9	90,75	0	90,75	0,4643	0,5117	147,1	0,8335	0,5666	NA	NA	1667749,1	1	DDA_Cycle
1608	20230108_AST_Neo1_DDA_UHG_HeLa_200ng_2th2p5ms_Cycle_01_20230808143253	100616	1607	12548	0,50165	2	169160000	1376300000	77	-1,77	DDA_Cycle_01	4,02	6107	6107	479,8	200,5	90,52	0	90,52	0,4632	0,5117	146,8	0,8312	0,5664	NA	NA	2067412,1	1	DDA_Cycle
1609	20230108_AST_Neo1_DDA_UHG_HeLa_200ng_2th2p5ms_Cycle_01_20230808143253	100694	1608	12556	0,51361	1,4	106150000	1317300000	78	-17685	DDA_Cycle_01	4015	6099	6099	478,7	200,2	90,31	0	90,31	0,4621	0,5117	146,4	0,829	0,5662	NA	NA	1563704,2	1	DDA_Cycle
1610	20230108_AST_Neo1_DDA_UHG_HeLa_200ng_2th2p5ms_Cycle_01_20230808143253	100773	1609	12565	0,50652	1,4	124060000	1721100000	78	-17669	DDA_Cycle_01	4,01	6,09	6,09	477,6	199,8	90,08	0	90,08	0,461	0,5117	146,1	0,8267	0,5659	NA	NA	1887039,2	1	DDA_Cycle
1611	20230108_AST_Neo1_DDA_UHG_HeLa_200ng_2th2p5ms_Cycle_01_20230808143253	100852	1610	12573	0,51258	1,3	148240000	1614600000	79	-17653	DDA_Cycle_01	4006	6082	6082	476,6	199,5	89,86	0	89,86	0,4599	0,5118	145,7	0,8245	0,5657	NA	NA	1722896,8	1	DDA_Cycle
[truncated: 7,267 more rows]

## Sheet: MSMSperSec
EXP	minute	count	Minutes	cumulative
[truncated: 70 more rows]
