# Supplementary material for: Ultra-fast label-free quantification and comprehensive proteome coverage with narrow-window data-independent acquisition
Source: Nat Biotechnol. 2024 Feb 1;42(12):1855–66. doi: 10.1038/s41587-023-02099-7 (PMC11631760; doi:10.1038/s41587-023-02099-7)
Supplement: Supplementary file 11 — Statistical source data. [file 41587_2023_2099_MOESM11_ESM.xlsx]

## Sheet: Numbers
Organism	Sample	Experiment	Numbers
ECOLI	E10H50Y40	EXPL_500	752
HUMAN	E10H50Y40	EXPL_500	5203
YEAST	E10H50Y40	EXPL_500	1369
ECOLI	E20H50Y30	EXPL_500	787
HUMAN	E20H50Y30	EXPL_500	5201
YEAST	E20H50Y30	EXPL_500	1369
ECOLI	E30H50Y20	EXPL_500	798
HUMAN	E30H50Y20	EXPL_500	5202
YEAST	E30H50Y20	EXPL_500	1359
ECOLI	E40H50Y10	EXPL_500	798
HUMAN	E40H50Y10	EXPL_500	5202
YEAST	E40H50Y10	EXPL_500	1256
ECOLI	E45H50Y5	EXPL_500	798
HUMAN	E45H50Y5	EXPL_500	5199
YEAST	E45H50Y5	EXPL_500	967
ECOLI	E5H50Y45	EXPL_500	645
HUMAN	E5H50Y45	EXPL_500	5198
YEAST	E5H50Y45	EXPL_500	1367
ECOLI	E10H50Y40	OLEP_200	1148
HUMAN	E10H50Y40	OLEP_200	8010
YEAST	E10H50Y40	OLEP_200	4280
ECOLI	E20H50Y30	OLEP_200	1209
HUMAN	E20H50Y30	OLEP_200	8062
YEAST	E20H50Y30	OLEP_200	4279
ECOLI	E30H50Y20	OLEP_200	1234
HUMAN	E30H50Y20	OLEP_200	8058
YEAST	E30H50Y20	OLEP_200	4253
ECOLI	E40H50Y10	OLEP_200	1239
HUMAN	E40H50Y10	OLEP_200	8033
YEAST	E40H50Y10	OLEP_200	4200
ECOLI	E45H50Y5	OLEP_200	1237
HUMAN	E45H50Y5	OLEP_200	8010
YEAST	E45H50Y5	OLEP_200	4119
ECOLI	E5H50Y45	OLEP_200	1004
HUMAN	E5H50Y45	OLEP_200	8005
YEAST	E5H50Y45	OLEP_200	4281
ECOLI	E10H50Y40	OLEP_800	1216
HUMAN	E10H50Y40	OLEP_800	8403
YEAST	E10H50Y40	OLEP_800	4399
ECOLI	E20H50Y30	OLEP_800	1297
HUMAN	E20H50Y30	OLEP_800	8424
YEAST	E20H50Y30	OLEP_800	4391
ECOLI	E30H50Y20	OLEP_800	1337
HUMAN	E30H50Y20	OLEP_800	8426
YEAST	E30H50Y20	OLEP_800	4368
ECOLI	E40H50Y10	OLEP_800	1335
HUMAN	E40H50Y10	OLEP_800	8432
YEAST	E40H50Y10	OLEP_800	4330
ECOLI	E45H50Y5	OLEP_800	1329
HUMAN	E45H50Y5	OLEP_800	8403
YEAST	E45H50Y5	OLEP_800	4245
ECOLI	E5H50Y45	OLEP_800	1062
HUMAN	E5H50Y45	OLEP_800	8356
YEAST	E5H50Y45	OLEP_800	4399

## Sheet: Ratios
Uniprot	Organism	Experiment	variable	value	xvalue
A0A024R161	HUMAN	EXPL_500	FC_9	-0.0285132	22083.1
A0A024R1R8	HUMAN	EXPL_500	FC_9	0.721202	14835.8
A0A087WUM0	HUMAN	EXPL_500	FC_9	0.111402	40591
A0A087WZ62	HUMAN	EXPL_500	FC_9	-0.0318329	9596.8
A0A096LP01	HUMAN	OLEP_800	FC_9	0.489074	1081.51
A0A096LPI6	HUMAN	EXPL_500	FC_9	-0.186364	44444.4
A0A0A0MTG1	HUMAN	EXPL_500	FC_9	0.290556	10540
A0A0A6YYA0	HUMAN	EXPL_500	FC_9	0.0882073	34713.7
A0A0A6YYC7	HUMAN	EXPL_500	FC_9	-0.166432	5640.24
A0A0A6YYH1	HUMAN	EXPL_500	FC_9	-0.0916932	40952.2
A0A0A6YYK7	HUMAN	OLEP_200	FC_9
A0A0A6YYL1	HUMAN	EXPL_500	FC_9	0.177712	20665.8
A0A0A6YYL6	HUMAN	EXPL_500	FC_9	-0.0368839	511376
A0A0B4J1V8	HUMAN	EXPL_500	FC_9	0.0468596	51892
A0A0B4J269	HUMAN	EXPL_500	FC_9	-0.12497	35686
A0A0B4J2D5	HUMAN	OLEP_200	FC_9	0.0586203	18250.5
A0A0B4J2D5	HUMAN	OLEP_800	FC_9	-0.106702	48449.1
A0A0B4J2F0	HUMAN	OLEP_200	FC_9	-0.0237594	15543.3
A0A0B4J2F0	HUMAN	OLEP_800	FC_9	0.224079	40152.3
A0A0G2JPF8	HUMAN	EXPL_500	FC_9	0.0566292	3.07322e+06
A0A0U1RRE5	HUMAN	OLEP_200	FC_9	-0.0193735	1688.7
A0A0U1RRE5	HUMAN	OLEP_800	FC_9	0.106069	4168.59
A0A0U1RRH7	HUMAN	EXPL_500	FC_9	-0.0983509	1.17967e+07
A0A0U1RRL7	HUMAN	OLEP_200	FC_9	0.188154	1120.95
A0A0U1RRL7	HUMAN	OLEP_800	FC_9	0.198705	2949.24
A0A1B0GTE1	HUMAN	EXPL_500	FC_9	-1.70502	18487.2
A0A1B0GUY1	HUMAN	OLEP_800	FC_9
A0A1B0GVI7	HUMAN	EXPL_500	FC_9	-0.221553	18352.2
A0A1W2PNV4	HUMAN	EXPL_500	FC_9	-0.104723	33548.4
A0A1W2PRB8	HUMAN	EXPL_500	FC_9	0.16466	61704.3
A0A286YET3	HUMAN	EXPL_500	FC_9	0.114945	2386.06
A0A2R8Y3M9	HUMAN	EXPL_500	FC_9	0.697037	6218.5
A0A2R8Y455	HUMAN	EXPL_500	FC_9	0.326323	19362.9
A0A2R8Y4E6	HUMAN	EXPL_500	FC_9	-0.245179	7921.83
A0A2R8YDH4	HUMAN	EXPL_500	FC_9	-0.143927	11677.5
A0A2R8YFR7	HUMAN	EXPL_500	FC_9	0.114562	4121.27
A0A3B3ISV5	HUMAN	EXPL_500	FC_9	-0.441304	31805
A0AV96	HUMAN	EXPL_500	FC_9	-0.286078	16959.5
A0AV96	HUMAN	OLEP_200	FC_9	0.0144613	4195.01
A0AV96	HUMAN	OLEP_800	FC_9	-0.0280007	15678.6
A0AVF1	HUMAN	OLEP_200	FC_9
A0AVT1	HUMAN	EXPL_500	FC_9	0.0491248	42645.4
A0AVT1	HUMAN	OLEP_200	FC_9	-0.0207312	9021.43
A0AVT1	HUMAN	OLEP_800	FC_9	0.0248137	23436.8
A0FGR8	HUMAN	EXPL_500	FC_9	-0.0655307	78363.2
A0FGR8	HUMAN	OLEP_200	FC_9	0.0617735	8725.82
A0FGR8	HUMAN	OLEP_800	FC_9	-0.00564333	25849.4
A0JLT2	HUMAN	OLEP_200	FC_9	-0.208618	1092.8
A0JLT2	HUMAN	OLEP_800	FC_9	-0.225337	3897.8
A0JNW5	HUMAN	OLEP_200	FC_9	-0.0105363	1251.83
A0JNW5	HUMAN	OLEP_800	FC_9	-0.0225515	3774.73
A0MZ66	HUMAN	EXPL_500	FC_9	0.0827112	45733.1
A0MZ66	HUMAN	OLEP_200	FC_9	0.0687122	10148.4
A0MZ66	HUMAN	OLEP_800	FC_9	0.0337573	35232.3
A0PJW6	HUMAN	EXPL_500	FC_9	-0.263414	37234.4
A0PJW6	HUMAN	OLEP_200	FC_9	-0.033354	6052.64
A0PJW6	HUMAN	OLEP_800	FC_9	-0.0618633	9453.77
A0PJZ3	HUMAN	EXPL_500	FC_9	0.441087	2608.76
A0PK00	HUMAN	OLEP_200	FC_9	-0.225764	809.128
A0PK00	HUMAN	OLEP_800	FC_9	-0.443512	3038.12
A1A519	HUMAN	OLEP_200	FC_9
A1KXE4	HUMAN	OLEP_200	FC_9	-0.0861409	2057.94
A1KXE4	HUMAN	OLEP_800	FC_9	0.133194	7702.8
A1L0T0	HUMAN	EXPL_500	FC_9	-0.0129258	16366.5
A1L0T0	HUMAN	OLEP_200	FC_9	-0.111207	11179.4
A1L0T0	HUMAN	OLEP_800	FC_9	-0.0671258	27955.7
A1L170	HUMAN	OLEP_200	FC_9	-0.637359	746.272
A1L170	HUMAN	OLEP_800	FC_9	0.0475777	3458.68
A1L188	HUMAN	OLEP_200	FC_9	-0.521295	372.266
A1L188	HUMAN	OLEP_800	FC_9	-0.472446	902.559
A1L390	HUMAN	EXPL_500	FC_9	-0.497055	7709.86
A1L390	HUMAN	OLEP_200	FC_9	0.000793196	1452.95
A1L390	HUMAN	OLEP_800	FC_9	-0.224341	4642.59
A1X283	HUMAN	EXPL_500	FC_9	-0.0692012	21872.3
A1X283	HUMAN	OLEP_200	FC_9	0.00528069	1605.8
A1X283	HUMAN	OLEP_800	FC_9	0.16433	5052.03
A2A2Y4	HUMAN	OLEP_200	FC_9	0.722623	647.601
A2A2Y4	HUMAN	OLEP_800	FC_9	-0.244836	1868.4
A2A3N6	HUMAN	OLEP_200	FC_9	-1.62085	1206.42
A2A3N6	HUMAN	OLEP_800	FC_9	-0.131476	1011.43
A2AJT9	HUMAN	OLEP_200	FC_9	-0.524309	360.303
A2AJT9	HUMAN	OLEP_800	FC_9	0.0471107	2486.04
A2RRD8	HUMAN	OLEP_200	FC_9	-0.0620887	246.036
A2RRD8	HUMAN	OLEP_800	FC_9	-0.381598	744.396
A2RRP1	HUMAN	EXPL_500	FC_9
A2RRP1	HUMAN	OLEP_200	FC_9	0.0632858	2420.27
A2RRP1	HUMAN	OLEP_800	FC_9	0.0325566	4455.98
A2RTX5	HUMAN	EXPL_500	FC_9	0.202794	670916
A2RTX5	HUMAN	OLEP_800	FC_9
A2RU67	HUMAN	OLEP_200	FC_9	-0.0753763	1062.74
A2RU67	HUMAN	OLEP_800	FC_9	-0.12539	3712.31
A2RUC4	HUMAN	EXPL_500	FC_9
A2RUC4	HUMAN	OLEP_200	FC_9	-0.303141	552.538
A2RUC4	HUMAN	OLEP_800	FC_9	-0.0428735	3259.27
A2RUS2	HUMAN	OLEP_200	FC_9	-1.15987	397.958
A2RUS2	HUMAN	OLEP_800	FC_9	-0.262037	995.359
A2VDJ0	HUMAN	OLEP_800	FC_9
A3KMH1	HUMAN	EXPL_500	FC_9	0.0255167	273165
A3KMH1	HUMAN	OLEP_200	FC_9	-0.0108827	4329.39
A3KMH1	HUMAN	OLEP_800	FC_9	0.0216875	14014.5
A3KN83	HUMAN	EXPL_500	FC_9	0.324491	20536.9
A3KN83	HUMAN	OLEP_200	FC_9	-0.00582636	1376.52
A3KN83	HUMAN	OLEP_800	FC_9	-0.000440285	3849.86
A4D1E9	HUMAN	EXPL_500	FC_9	-0.0532643	22335.9
A4D1E9	HUMAN	OLEP_200	FC_9	0.00564508	4576.49
A4D1E9	HUMAN	OLEP_800	FC_9	0.0530009	12246.7
A4D1P6	HUMAN	OLEP_200	FC_9	-0.117806	788.861
A4D1P6	HUMAN	OLEP_800	FC_9	-0.151726	2713.63
A4D1S5	HUMAN	OLEP_200	FC_9
A4D1S5	HUMAN	OLEP_800	FC_9
A5A3E0	HUMAN	OLEP_200	FC_9	0.199601	16896.1
A5A3E0	HUMAN	OLEP_800	FC_9	-0.252911	20190.2
A5A614	ECOLI	OLEP_200	FC_9
A5A614	ECOLI	OLEP_800	FC_9
A5D8V6	HUMAN	OLEP_200	FC_9	0.0332037	1497.01
A5D8V6	HUMAN	OLEP_800	FC_9	-0.115488	3520.5
A5PLL7	HUMAN	EXPL_500	FC_9	0.124684	7217.61
A5PLL7	HUMAN	OLEP_200	FC_9	-0.51975	1282.37
A5PLL7	HUMAN	OLEP_800	FC_9	-0.43424	3581.04
A5PLN9	HUMAN	OLEP_200	FC_9	0.141987	1754.8
A5PLN9	HUMAN	OLEP_800	FC_9	-0.0956301	6966.61
A5YKK6	HUMAN	EXPL_500	FC_9	0.0545951	51809.1
A5YKK6	HUMAN	OLEP_200	FC_9	0.020785	8573.36
A5YKK6	HUMAN	OLEP_800	FC_9	0.0271427	21551.1
A5YM69	HUMAN	OLEP_200	FC_9	0.502656	216.764
A5YM69	HUMAN	OLEP_800	FC_9	-0.0164096	3289.13
A5Z2X5	YEAST	OLEP_200	FC_9	-2.38244	4363.71
A5Z2X5	YEAST	OLEP_800	FC_9	-2.81913	21926.1
A6H8Y1	HUMAN	OLEP_200	FC_9	-0.64529	146.425
A6H8Y1	HUMAN	OLEP_800	FC_9	-0.111222	716.698
A6NCE7	HUMAN	EXPL_500	FC_9	-0.16179	20578.9
A6NCE7	HUMAN	OLEP_200	FC_9	-0.748696	3440.4
A6NCE7	HUMAN	OLEP_800	FC_9	-0.388852	9895.49
A6NCI4	HUMAN	OLEP_200	FC_9	0.0360194	1019.39
A6NCI4	HUMAN	OLEP_800	FC_9	-0.119936	2827.86
A6NCS4	HUMAN	OLEP_800	FC_9
A6ND36	HUMAN	OLEP_200	FC_9	-0.335336	404.351
A6ND36	HUMAN	OLEP_800	FC_9	-0.00398399	3231.86
A6NDG6	HUMAN	EXPL_500	FC_9	-0.0411612	134619
A6NDG6	HUMAN	OLEP_200	FC_9	0.00270808	21518.2
A6NDG6	HUMAN	OLEP_800	FC_9	0.0877861	64445.9
A6NDU8	HUMAN	EXPL_500	FC_9	-0.27253	25022.2
A6NDU8	HUMAN	OLEP_200	FC_9	0.0917655	5926.58
A6NDU8	HUMAN	OLEP_800	FC_9	-0.0486629	25354.1
A6NED2	HUMAN	OLEP_200	FC_9	0.0761684	1407.64
A6NED2	HUMAN	OLEP_800	FC_9	-0.17068	3384.72
A6NEF3	HUMAN	OLEP_200	FC_9	-2.44695	24559.5
A6NFI3	HUMAN	OLEP_200	FC_9	-0.180717	1052.24
A6NFI3	HUMAN	OLEP_800	FC_9	0.0290832	2908.18
A6NGW2	HUMAN	OLEP_200	FC_9
A6NHL2	HUMAN	EXPL_500	FC_9	-0.388658	64465.5
A6NHL2	HUMAN	OLEP_200	FC_9	-0.373727	17729.2
A6NHL2	HUMAN	OLEP_800	FC_9	-0.107393	31417.7
A6NHQ2	HUMAN	OLEP_200	FC_9	-0.169376	12030.3
A6NHR9	HUMAN	EXPL_500	FC_9	0.00334353	36788.9
A6NHR9	HUMAN	OLEP_200	FC_9	0.0522119	8014.49
A6NHR9	HUMAN	OLEP_800	FC_9	-0.00868709	19226.6
A6NHX0	HUMAN	EXPL_500	FC_9	-0.769357	6908.3
A6NHX0	HUMAN	OLEP_200	FC_9	0.975524	68.9571
A6NHX0	HUMAN	OLEP_800	FC_9	-0.0582849	2801.25
A6NIH7	HUMAN	EXPL_500	FC_9	-0.234675	28009.6
A6NIH7	HUMAN	OLEP_200	FC_9	-0.0128904	2538.14
A6NIH7	HUMAN	OLEP_800	FC_9	-0.27845	7829.09
A6NJ78	HUMAN	EXPL_500	FC_9	-0.257801	5332.05
A6NJ78	HUMAN	OLEP_200	FC_9	-0.183541	883.052
A6NJ78	HUMAN	OLEP_800	FC_9	0.136318	2506.49
A6NKD9	HUMAN	OLEP_200	FC_9	0.800865	117.167
A6NKD9	HUMAN	OLEP_800	FC_9	0.142245	687.352
A6NKF1	HUMAN	EXPL_500	FC_9	0.0353283	12935.2
A6NKF1	HUMAN	OLEP_200	FC_9	-0.0877664	3454.99
A6NKF1	HUMAN	OLEP_800	FC_9	-0.0511934	10367.8
A6NKT7	HUMAN	OLEP_800	FC_9
A6NNL5	HUMAN	OLEP_800	FC_9	-1.07559	2965.72
A7E2V4	HUMAN	EXPL_500	FC_9	0.414511	4471.47
A7E2V4	HUMAN	OLEP_200	FC_9	-0.332321	449.985
A7E2V4	HUMAN	OLEP_800	FC_9	-0.0253295	1663.07
A8CG34	HUMAN	OLEP_200	FC_9	0.1033	4192.56
A8CG34	HUMAN	OLEP_800	FC_9	0.0718521	13538.5
A8K8P3	HUMAN	OLEP_800	FC_9
A8MPP1	HUMAN	EXPL_500	FC_9	0.0210882	10527.9
A8MQ03	HUMAN	OLEP_200	FC_9	-0.621901	2069.12
A8MQ03	HUMAN	OLEP_800	FC_9	-0.0916361	4858.2
A8MT69	HUMAN	OLEP_200	FC_9	-0.116074	1091.33
A8MT69	HUMAN	OLEP_800	FC_9	0.0505802	2456.94
A8MTL9	HUMAN	OLEP_200	FC_9
A8MTL9	HUMAN	OLEP_800	FC_9	-0.585876	1781.68
A8MTT3	HUMAN	OLEP_200	FC_9	-0.207197	982.22
A8MTT3	HUMAN	OLEP_800	FC_9	-0.386157	2584.97
A8MV65	HUMAN	OLEP_200	FC_9
A8MV65	HUMAN	OLEP_800	FC_9	-0.258972	966.533
A8MVW0	HUMAN	OLEP_800	FC_9
A8MWD9	HUMAN	EXPL_500	FC_9	-0.0230171	180373
A8MWD9	HUMAN	OLEP_200	FC_9	0.149515	58243.9
A8MWD9	HUMAN	OLEP_800	FC_9	0.0942806	122901
A8MXV4	HUMAN	EXPL_500	FC_9	-0.0642969	14628.3
A8MXV4	HUMAN	OLEP_200	FC_9	-0.0822518	3679.55
A8MXV4	HUMAN	OLEP_800	FC_9	-0.121316	12388.4
A8MYV0	HUMAN	OLEP_800	FC_9
A8MZA4	HUMAN	OLEP_200	FC_9	-2.86238	14057.4
A9UHW6	HUMAN	OLEP_200	FC_9	-0.0997428	1324.29
A9UHW6	HUMAN	OLEP_800	FC_9	-0.113304	3032.44
B0I1T2	HUMAN	OLEP_200	FC_9	-0.0374149	14072.8
B0I1T2	HUMAN	OLEP_800	FC_9	-0.0328333	73267.4
B0YJ81	HUMAN	OLEP_200	FC_9	-1.06244	331.994
B0YJ81	HUMAN	OLEP_800	FC_9	0.199039	1424.07
B1ALY0	HUMAN	EXPL_500	FC_9	-0.37865	12553.8
B1APH4	HUMAN	OLEP_200	FC_9
B2RC85	HUMAN	OLEP_200	FC_9	0.690853	3513.09
B2RNN3	HUMAN	OLEP_800	FC_9
B2RTY4	HUMAN	OLEP_800	FC_9	-1.07343	6369.2
B3EWF7	HUMAN	OLEP_200	FC_9	-0.0181015	2552.52
B3EWF7	HUMAN	OLEP_800	FC_9	0.308776	9169.33
B5MCY1	HUMAN	OLEP_800	FC_9
B7ZAQ6	HUMAN	EXPL_500	FC_9	0.337893	18446.4
B7ZAQ6	HUMAN	OLEP_200	FC_9	-0.222826	3272.38
B7ZAQ6	HUMAN	OLEP_800	FC_9	-0.122551	8635.56
C4AMC7	HUMAN	EXPL_500	FC_9	-0.0686344	30681.9
C4AMC7	HUMAN	OLEP_200	FC_9	0.185893	5043.37
C4AMC7	HUMAN	OLEP_800	FC_9	0.0407459	14478.4
C9J3V5	HUMAN	OLEP_200	FC_9
C9J7I0	HUMAN	OLEP_200	FC_9	0.179066	455.455
C9J7I0	HUMAN	OLEP_800	FC_9	-1.23596	1152.11
C9JLW8	HUMAN	EXPL_500	FC_9	-0.541711	22192.3
C9JLW8	HUMAN	OLEP_200	FC_9	-0.179677	1006.74
C9JLW8	HUMAN	OLEP_800	FC_9	-0.407856	2718.68
D6RIA3	HUMAN	OLEP_200	FC_9
D6VTK4	YEAST	OLEP_200	FC_9	-3.53696	1732.05
D6VTK4	YEAST	OLEP_800	FC_9	-3.53672	4513.27
E5RI56	HUMAN	EXPL_500	FC_9	0.347496	65652.4
E7ENX8	HUMAN	EXPL_500	FC_9	-0.301206	22158.5
E7EQ34	HUMAN	EXPL_500	FC_9	-0.0810329	8970.37
E7ETH6	HUMAN	OLEP_800	FC_9
E7EVH7	HUMAN	EXPL_500	FC_9	-0.13266	19031.1
E9PAV3	HUMAN	EXPL_500	FC_9	0.0223073	542283
E9PAV3	HUMAN	OLEP_200	FC_9	0.0864598	52867.3
E9PAV3	HUMAN	OLEP_800	FC_9	0.053536	123080
E9PI62	HUMAN	EXPL_500	FC_9	0.943032	3240.59
E9PL57	HUMAN	EXPL_500	FC_9	-0.224022	52543
E9PLD3	HUMAN	EXPL_500	FC_9	-0.167258	141449
E9PLN8	HUMAN	EXPL_500	FC_9	-0.0585047	75712.5
E9PMD0	HUMAN	EXPL_500	FC_9	-0.0874626	4796.79
E9PR17	HUMAN	EXPL_500	FC_9	-0.204561	146960
E9PRG8	HUMAN	OLEP_200	FC_9	-0.0136308	20211.4
E9PRG8	HUMAN	OLEP_800	FC_9	0.0502957	29114.4
E9PSI1	HUMAN	EXPL_500	FC_9	-0.116821	32170.5
F5H5P2	HUMAN	EXPL_500	FC_9	-0.303722	13348.9
F8VZ95	HUMAN	EXPL_500	FC_9	-0.867206	6674.87
F8WAN1	HUMAN	EXPL_500	FC_9	-0.392682	11894.4
G3V325	HUMAN	EXPL_500	FC_9	-0.0930349	185552
G3V3G9	HUMAN	EXPL_500	FC_9	-0.308081	169440
G3V3Y1	HUMAN	EXPL_500	FC_9	0.202943	24902.1
H0Y626	HUMAN	EXPL_500	FC_9
H0YAA0	HUMAN	EXPL_500	FC_9	-0.126872	101339
H0YHG0	HUMAN	EXPL_500	FC_9	-0.158723	264983
H0YL38	HUMAN	EXPL_500	FC_9	0.105726	8161.51
H3BMM5	HUMAN	EXPL_500	FC_9	-0.164477	8244.02
H3BNC9	HUMAN	EXPL_500	FC_9	0.140377	572319
H3BU86	HUMAN	EXPL_500	FC_9	-0.612822	23424.6
H3BUX3	HUMAN	EXPL_500	FC_9	-0.297315	26826.3
H3BVE0	HUMAN	EXPL_500	FC_9	-0.289189	29109.3
H7BZ11	HUMAN	EXPL_500	FC_9	-0.280103	66139.7
H7C1D1	HUMAN	EXPL_500	FC_9	0.920094	7082.91
I3L0A0	HUMAN	EXPL_500	FC_9	-0.12229	312818
I3L0E3	HUMAN	EXPL_500	FC_9	-0.027257	56852.7
K7EQG2	HUMAN	EXPL_500	FC_9	0.108524	11966
K7ERE1	HUMAN	EXPL_500	FC_9	-0.161538	39025.3
L0R819	HUMAN	OLEP_200	FC_9	0.065157	2743.39
L0R819	HUMAN	OLEP_800	FC_9	0.00714854	8128.44
L7N2F9	HUMAN	EXPL_500	FC_9	-0.0125453	43184.9
M0QYT0	HUMAN	EXPL_500	FC_9	-0.0581743	262116
O00115	HUMAN	EXPL_500	FC_9	-0.316628	56267.8
O00115	HUMAN	OLEP_200	FC_9	-0.052982	8074.38
O00115	HUMAN	OLEP_800	FC_9	-0.0142321	23006.2
O00116	HUMAN	EXPL_500	FC_9	-0.114969	95870
O00116	HUMAN	OLEP_200	FC_9	-0.0197072	16955.3
O00116	HUMAN	OLEP_800	FC_9	-0.06502	38063.3
O00124	HUMAN	OLEP_200	FC_9	-0.118648	3008.03
O00124	HUMAN	OLEP_800	FC_9	-0.674021	558.182
O00139	HUMAN	EXPL_500	FC_9	0.0688354	48204.8
O00139	HUMAN	OLEP_200	FC_9	0.0267678	10055
O00139	HUMAN	OLEP_800	FC_9	0.0286396	26812
O00141	HUMAN	OLEP_200	FC_9	-0.0909717	711.551
O00141	HUMAN	OLEP_800	FC_9	0.0303971	4041.95
O00142	HUMAN	OLEP_200	FC_9	-0.0591792	2454.12
O00142	HUMAN	OLEP_800	FC_9	0.201254	4466.99
O00148	HUMAN	EXPL_500	FC_9	-0.00563359	724411
O00148	HUMAN	OLEP_200	FC_9	-0.0830254	97249.4
O00148	HUMAN	OLEP_800	FC_9	-0.0586083	262619
O00151	HUMAN	EXPL_500	FC_9	-0.0054414	215948
O00151	HUMAN	OLEP_200	FC_9	0.0275423	4379.02
O00151	HUMAN	OLEP_800	FC_9	0.0889943	15180.6
O00154	HUMAN	EXPL_500	FC_9	-0.00340622	108698
O00154	HUMAN	OLEP_200	FC_9	-0.0237855	34503
O00154	HUMAN	OLEP_800	FC_9	-0.087025	86220.8
O00159	HUMAN	EXPL_500	FC_9	0.0331877	77697.2
O00159	HUMAN	OLEP_200	FC_9	-0.0134309	13135.2
O00159	HUMAN	OLEP_800	FC_9	0.029816	38072.3
O00160	HUMAN	OLEP_200	FC_9	-0.0138512	2336.66
O00161	HUMAN	EXPL_500	FC_9	0.110333	50911.1
O00161	HUMAN	OLEP_200	FC_9	0.25894	4945.38
O00161	HUMAN	OLEP_800	FC_9	0.0574128	11041.7
O00165	HUMAN	EXPL_500	FC_9	-0.305721	41308.8
O00165	HUMAN	OLEP_200	FC_9	0.153613	6096.33
O00165	HUMAN	OLEP_800	FC_9	0.0760401	15826.7
O00170	HUMAN	EXPL_500	FC_9	0.0582576	154539
O00170	HUMAN	OLEP_200	FC_9	0.00753058	13093.4
O00170	HUMAN	OLEP_800	FC_9	-0.053346	57013.9
O00178	HUMAN	EXPL_500	FC_9	-0.129737	22164.4
O00178	HUMAN	OLEP_200	FC_9	0.0306577	3968.16
O00178	HUMAN	OLEP_800	FC_9	0.0324602	12500.8
O00180	HUMAN	OLEP_200	FC_9
O00186	HUMAN	EXPL_500	FC_9	-0.0584618	38034.7
O00186	HUMAN	OLEP_200	FC_9	-0.0102459	8847.37
O00186	HUMAN	OLEP_800	FC_9	0.00997972	28808.4
O00187	HUMAN	OLEP_200	FC_9	0.0601981	1475.81
O00187	HUMAN	OLEP_800	FC_9	0.0205043	3403.28
O00189	HUMAN	OLEP_200	FC_9	0.0994592	1572.34
O00189	HUMAN	OLEP_800	FC_9	-0.0704126	5742.24
O00193	HUMAN	EXPL_500	FC_9	-0.261668	24565.8
O00193	HUMAN	OLEP_200	FC_9	0.0348137	13917.4
O00193	HUMAN	OLEP_800	FC_9	0.0172835	18427.3
O00194	HUMAN	OLEP_200	FC_9	0.0275211	5022.4
O00194	HUMAN	OLEP_800	FC_9	-0.0470332	15858.9
O00203	HUMAN	EXPL_500	FC_9	0.0227789	44773.6
O00203	HUMAN	OLEP_200	FC_9	0.0870666	13445.3
O00203	HUMAN	OLEP_800	FC_9	0.00857851	29197.9
O00204	HUMAN	OLEP_200	FC_9
O00212	HUMAN	OLEP_200	FC_9	-0.0106335	895.387
O00212	HUMAN	OLEP_800	FC_9	0.300862	2705.89
O00217	HUMAN	EXPL_500	FC_9	0.168065	72342.2
O00217	HUMAN	OLEP_200	FC_9	0.126676	16717.4
O00217	HUMAN	OLEP_800	FC_9	0.0325916	40060.4
O00220	HUMAN	EXPL_500	FC_9	1.01921	2047.83
O00220	HUMAN	OLEP_200	FC_9	-0.0458518	1000.37
O00220	HUMAN	OLEP_800	FC_9	-0.0639336	3826.05
O00221	HUMAN	OLEP_200	FC_9
O00221	HUMAN	OLEP_800	FC_9	-0.151941	1120.2
O00231	HUMAN	EXPL_500	FC_9	0.0365674	232024
O00231	HUMAN	OLEP_200	FC_9	0.0466555	38915.1
O00231	HUMAN	OLEP_800	FC_9	-0.0599729	87875
O00232	HUMAN	EXPL_500	FC_9	0.00736381	128491
O00232	HUMAN	OLEP_200	FC_9	0.0360878	17881.4
O00232	HUMAN	OLEP_800	FC_9	0.0779349	56044.2
O00233	HUMAN	EXPL_500	FC_9	-0.0426274	87722.2
O00233	HUMAN	OLEP_200	FC_9	-0.0841991	26881.6
O00233	HUMAN	OLEP_800	FC_9	-0.0205826	63757.6
O00244	HUMAN	EXPL_500	FC_9	-0.00116534	39416.8
O00244	HUMAN	OLEP_200	FC_9	-0.00807659	7722.55
O00244	HUMAN	OLEP_800	FC_9	-0.195485	24598.3
O00255	HUMAN	EXPL_500	FC_9
O00255	HUMAN	OLEP_200	FC_9	0.0537356	2759.38
O00255	HUMAN	OLEP_800	FC_9	-0.011155	7586.2
O00257	HUMAN	OLEP_200	FC_9	0.0449056	3394.34
O00257	HUMAN	OLEP_800	FC_9	0.055815	11665.1
O00258	HUMAN	OLEP_200	FC_9	-0.0916428	2395.2
O00258	HUMAN	OLEP_800	FC_9	-0.0070496	6932.12
O00264	HUMAN	EXPL_500	FC_9	0.0342606	222996
O00264	HUMAN	OLEP_200	FC_9	-0.0279797	47331.5
O00264	HUMAN	OLEP_800	FC_9	0.0675088	125441
O00267	HUMAN	EXPL_500	FC_9	-0.0351682	28470.6
O00267	HUMAN	OLEP_200	FC_9	0.00117609	10483.3
O00267	HUMAN	OLEP_800	FC_9	0.0312882	28377.7
O00268	HUMAN	OLEP_200	FC_9	0.0442583	1398.24
O00268	HUMAN	OLEP_800	FC_9	0.0772049	3665.45
O00273	HUMAN	EXPL_500	FC_9	0.100943	16455.5
O00273	HUMAN	OLEP_200	FC_9	-0.0386871	12749.3
O00273	HUMAN	OLEP_800	FC_9	0.0482186	30505.5
O00287	HUMAN	OLEP_200	FC_9	0.253571	475.164
O00287	HUMAN	OLEP_800	FC_9	0.116909	1287.34
O00291	HUMAN	OLEP_200	FC_9	0.074696	1794.51
O00291	HUMAN	OLEP_800	FC_9	-0.0398927	6489.33
O00299	HUMAN	EXPL_500	FC_9	0.0316056	785986
O00299	HUMAN	OLEP_200	FC_9	0.0993735	121831
O00299	HUMAN	OLEP_800	FC_9	0.0815994	228670
O00303	HUMAN	EXPL_500	FC_9	-0.0488315	257769
O00303	HUMAN	OLEP_200	FC_9	0.0366944	32838.3
O00303	HUMAN	OLEP_800	FC_9	0.0716639	83116.6
O00308	HUMAN	OLEP_200	FC_9	-0.278259	869.15
O00308	HUMAN	OLEP_800	FC_9	-0.259275	1905.61
O00311	HUMAN	OLEP_200	FC_9	-0.0544735	1263.3
O00311	HUMAN	OLEP_800	FC_9	-0.254559	4516.16
O00327	HUMAN	OLEP_800	FC_9	-1.17433	604.645
O00329	HUMAN	EXPL_500	FC_9	-0.286618	5341.99
O00330	HUMAN	EXPL_500	FC_9	-0.643252	56468
O00330	HUMAN	OLEP_200	FC_9	0.115054	6621.88
O00330	HUMAN	OLEP_800	FC_9	0.000428634	29484.7
O00338	HUMAN	OLEP_200	FC_9	-0.85105	499.8
O00338	HUMAN	OLEP_800	FC_9	-1.50007	705.264
O00358	HUMAN	EXPL_500	FC_9	0.478321	5344.11
O00391	HUMAN	OLEP_200	FC_9	-0.00102555	8680.4
O00391	HUMAN	OLEP_800	FC_9	0.00107879	24078.1
O00399	HUMAN	EXPL_500	FC_9	-0.364071	14765.4
O00399	HUMAN	OLEP_200	FC_9	0.125328	5158.04
O00399	HUMAN	OLEP_800	FC_9	-0.0723123	6840.44
O00400	HUMAN	EXPL_500	FC_9	-0.240531	21159.1
O00400	HUMAN	OLEP_200	FC_9	0.0722989	5212.99
O00400	HUMAN	OLEP_800	FC_9	-0.0325525	17763.5
O00401	HUMAN	EXPL_500	FC_9	0.0664454	22800.3
O00401	HUMAN	OLEP_200	FC_9	-0.000875011	3728.7
O00401	HUMAN	OLEP_800	FC_9	-0.0394649	12063.9
O00408	HUMAN	OLEP_800	FC_9	-0.644669	6396.4
O00410	HUMAN	EXPL_500	FC_9	-0.00305663	408402
O00410	HUMAN	OLEP_200	FC_9	-0.0172087	38201.3
O00410	HUMAN	OLEP_800	FC_9	-0.0105761	109205
O00411	HUMAN	EXPL_500	FC_9	0.0515244	16875.5
O00411	HUMAN	OLEP_200	FC_9	-0.0685972	2334.78
O00411	HUMAN	OLEP_800	FC_9	-0.0990001	55338.5
O00418	HUMAN	EXPL_500	FC_9	0.0976222	8422.68
O00418	HUMAN	OLEP_200	FC_9	0.0819492	2367.25
O00418	HUMAN	OLEP_800	FC_9	-0.00709639	6638.25
O00422	HUMAN	EXPL_500	FC_9	0.333786	47049.7
O00422	HUMAN	OLEP_200	FC_9	0.0567052	30479.6
O00422	HUMAN	OLEP_800	FC_9	0.161886	75409.3
O00423	HUMAN	OLEP_200	FC_9	-0.0254442	744.581
O00423	HUMAN	OLEP_800	FC_9	0.247288	1652.53
O00425	HUMAN	EXPL_500	FC_9	0.0476327	105168
O00425	HUMAN	OLEP_200	FC_9	0.0251216	27925.7
O00425	HUMAN	OLEP_800	FC_9	-0.00795297	60937.4
O00429	HUMAN	EXPL_500	FC_9	0.0540539	159748
O00429	HUMAN	OLEP_200	FC_9	-0.0165715	22357
O00429	HUMAN	OLEP_800	FC_9	0.0176748	55102.7
O00442	HUMAN	EXPL_500	FC_9	0.390214	27064.2
O00442	HUMAN	OLEP_200	FC_9	0.12383	5307.71
O00442	HUMAN	OLEP_800	FC_9	0.00459179	17375.7
O00443	HUMAN	EXPL_500	FC_9	-0.123208	45515
O00443	HUMAN	OLEP_200	FC_9	0.0823007	2630.72
O00443	HUMAN	OLEP_800	FC_9	0.0322685	8672.88
O00458	HUMAN	EXPL_500	FC_9	-0.892605	13810.3
O00458	HUMAN	OLEP_200	FC_9	0.0538629	3275.89
O00458	HUMAN	OLEP_800	FC_9	0.0752237	10178.8
O00459	HUMAN	EXPL_500	FC_9	-0.143323	16943.7
O00459	HUMAN	OLEP_200	FC_9	0.0443445	845.886
O00459	HUMAN	OLEP_800	FC_9	0.098201	3130.08
O00461	HUMAN	EXPL_500	FC_9	-0.224146	9491.66
O00461	HUMAN	OLEP_200	FC_9	-0.0275316	3594.28
O00461	HUMAN	OLEP_800	FC_9	-0.0192253	13352.2
O00462	HUMAN	OLEP_200	FC_9	-0.198753	1609.49
O00462	HUMAN	OLEP_800	FC_9	-0.0390699	3307.91
O00463	HUMAN	OLEP_800	FC_9	-0.521551	972.441
O00468	HUMAN	EXPL_500	FC_9	0.163362	22136.2
O00468	HUMAN	OLEP_200	FC_9	0.11445	3049.96
O00468	HUMAN	OLEP_800	FC_9	-0.0100388	11963.1
O00469	HUMAN	EXPL_500	FC_9	0.00447507	127142
O00469	HUMAN	OLEP_200	FC_9	0.0545959	3239.73
O00469	HUMAN	OLEP_800	FC_9	0.134108	8495.87
O00470	HUMAN	OLEP_200	FC_9	-0.233124	593.559
O00470	HUMAN	OLEP_800	FC_9	-0.780276	2357.19
O00471	HUMAN	EXPL_500	FC_9	0.0133484	26970.3
O00471	HUMAN	OLEP_200	FC_9	0.0185754	3296
O00471	HUMAN	OLEP_800	FC_9	-0.01253	7338.52
O00472	HUMAN	OLEP_200	FC_9	-0.3957	295.658
O00472	HUMAN	OLEP_800	FC_9	-0.119097	1106.56
O00478	HUMAN	OLEP_200	FC_9	-0.0672268	685.924
O00479	HUMAN	OLEP_200	FC_9	-0.331645	13908.6
O00479	HUMAN	OLEP_800	FC_9	0.0710803	25538.8
O00481	HUMAN	OLEP_800	FC_9
O00483	HUMAN	EXPL_500	FC_9	-0.091225	231186
O00483	HUMAN	OLEP_200	FC_9	0.053781	49023.5
O00483	HUMAN	OLEP_800	FC_9	0.100084	122768
O00487	HUMAN	EXPL_500	FC_9	-0.00631192	136668
O00487	HUMAN	OLEP_200	FC_9	-0.313103	49585.5
O00487	HUMAN	OLEP_800	FC_9	-0.0574009	46208.8
O00488	HUMAN	EXPL_500	FC_9	-0.528802	5701.9
O00488	HUMAN	OLEP_200	FC_9	-0.419796	3705.79
O00488	HUMAN	OLEP_800	FC_9	0.0454099	10185.4
O00499	HUMAN	EXPL_500	FC_9	-0.172599	33033.5
O00499	HUMAN	OLEP_200	FC_9	-0.000435473	6911.87
O00499	HUMAN	OLEP_800	FC_9	0.0190513	17549.4
O00505	HUMAN	EXPL_500	FC_9	0.229536	68907.9
O00505	HUMAN	OLEP_200	FC_9	0.0501707	36390
O00505	HUMAN	OLEP_800	FC_9	0.123413	49965.9
O00506	HUMAN	EXPL_500	FC_9	-0.276906	35876.3
O00506	HUMAN	OLEP_200	FC_9	-0.0940627	3282.35
O00506	HUMAN	OLEP_800	FC_9	-0.179211	12166.3
O00507	HUMAN	EXPL_500	FC_9	-0.0317067	15871
O00507	HUMAN	OLEP_200	FC_9	-0.170963	1555.38
O00507	HUMAN	OLEP_800	FC_9	-0.234854	4033.81
O00512	HUMAN	OLEP_800	FC_9	-0.00257891	300.176
O00522	HUMAN	OLEP_200	FC_9	-0.379617	305.906
O00522	HUMAN	OLEP_800	FC_9	0.296191	1096.34
O00534	HUMAN	OLEP_200	FC_9	-0.00589163	7532.44
O00534	HUMAN	OLEP_800	FC_9	-0.0164829	25718.4
O00541	HUMAN	EXPL_500	FC_9	0.0366158	47391.2
O00541	HUMAN	OLEP_200	FC_9	0.019865	14070.8
O00541	HUMAN	OLEP_800	FC_9	0.00906707	29854.3
O00560	HUMAN	EXPL_500	FC_9	-0.0561049	26506.9
O00560	HUMAN	OLEP_200	FC_9	-0.0485873	5414.64
O00560	HUMAN	OLEP_800	FC_9	0.0538528	8819.06
O00562	HUMAN	EXPL_500	FC_9
O00562	HUMAN	OLEP_200	FC_9	-0.0313144	1822.93
O00562	HUMAN	OLEP_800	FC_9	0.0690835	4674.8
O00566	HUMAN	EXPL_500	FC_9	-0.0931091	43093.4
O00566	HUMAN	OLEP_200	FC_9	0.00640112	6477.33
O00566	HUMAN	OLEP_800	FC_9	-0.0165735	17026.6
O00567	HUMAN	EXPL_500	FC_9	0.0205462	114640
O00567	HUMAN	OLEP_200	FC_9	-0.0133862	34525.5
O00567	HUMAN	OLEP_800	FC_9	-0.0239461	69229.7
O00571	HUMAN	EXPL_500	FC_9	0.160614	707352
O00571	HUMAN	OLEP_200	FC_9	0.0184657	55984.7
O00571	HUMAN	OLEP_800	FC_9	0.0114997	150288
O00584	HUMAN	EXPL_500	FC_9	-0.322207	15346.3
O00584	HUMAN	OLEP_200	FC_9	0.0597437	2136.38
O00584	HUMAN	OLEP_800	FC_9	0.0178649	6462.57
O00592	HUMAN	EXPL_500	FC_9	-0.146723	70739.8
O00592	HUMAN	OLEP_200	FC_9	-0.0395611	70553.6
O00592	HUMAN	OLEP_800	FC_9	-0.0507387	123988
O00622	HUMAN	EXPL_500	FC_9	-0.0651471	19286.1
O00622	HUMAN	OLEP_200	FC_9	0.0997838	2184.42
O00622	HUMAN	OLEP_800	FC_9	0.042527	4958.43
O00623	HUMAN	OLEP_200	FC_9	-0.207776	930.077
O00623	HUMAN	OLEP_800	FC_9	-0.313721	2628.78
O00625	HUMAN	EXPL_500	FC_9	-0.0329445	119543
O00625	HUMAN	OLEP_200	FC_9	-0.0235499	17658.8
O00625	HUMAN	OLEP_800	FC_9	-0.100971	49922.1
O00629	HUMAN	EXPL_500	FC_9	0.17396	15359.4
O00629	HUMAN	OLEP_200	FC_9	-0.20778	14833.9
O00629	HUMAN	OLEP_800	FC_9	-0.196999	39279.9
O00635	HUMAN	OLEP_200	FC_9	0.0689954	896.967
O00635	HUMAN	OLEP_800	FC_9	-0.107459	3413.2
O00712	HUMAN	EXPL_500	FC_9	-0.336242	31318.4
O00712	HUMAN	OLEP_200	FC_9	0.101607	2104.2
O00712	HUMAN	OLEP_800	FC_9	0.163781	6601.98
O00716	HUMAN	OLEP_200	FC_9
O00743	HUMAN	EXPL_500	FC_9	0.0356347	125513
O00743	HUMAN	OLEP_200	FC_9	0.0530848	8940.48
O00743	HUMAN	OLEP_800	FC_9	-0.000359346	38125.9
O00748	HUMAN	OLEP_200	FC_9	-0.587282	353.651
O00748	HUMAN	OLEP_800	FC_9	0.0347287	639.844
O00750	HUMAN	OLEP_200	FC_9	0.13607	1244.57
O00750	HUMAN	OLEP_800	FC_9	-0.100133	4260.67
O00754	HUMAN	EXPL_500	FC_9	0.1267	20866.8
O00754	HUMAN	OLEP_200	FC_9	-0.0829255	3732.11
O00754	HUMAN	OLEP_800	FC_9	-0.0256641	6895.94
O00757	HUMAN	OLEP_200	FC_9	-0.455053	752.207
O00762	HUMAN	EXPL_500	FC_9	-0.137502	15466.5
O00762	HUMAN	OLEP_200	FC_9	-0.179922	2822.9
O00762	HUMAN	OLEP_800	FC_9	0.0918552	7316.18
O00763	HUMAN	EXPL_500	FC_9	-4.45199	23474.6
O00763	HUMAN	OLEP_200	FC_9	0.116107	13913.2
O00763	HUMAN	OLEP_800	FC_9	0.0094589	28261
O00764	HUMAN	EXPL_500	FC_9	0.0663356	73714
O00764	HUMAN	OLEP_200	FC_9	-0.079111	23753.2
O00764	HUMAN	OLEP_800	FC_9	0.0182455	49394.6
O00767	HUMAN	EXPL_500	FC_9	-0.557441	40156.9
O00767	HUMAN	OLEP_200	FC_9	-0.118135	14139.6
O00767	HUMAN	OLEP_800	FC_9	-0.144038	37632.9
O13297	YEAST	OLEP_200	FC_9	-3.2823	5447.99
O13297	YEAST	OLEP_800	FC_9	-3.3398	16260.3
O13329	YEAST	OLEP_200	FC_9	-3.85345	594.312
O13329	YEAST	OLEP_800	FC_9	-3.15187	4465.08
O13516	YEAST	EXPL_500	FC_9	-3.30427	44435.4
O13516	YEAST	OLEP_200	FC_9	-3.15444	182621
O13516	YEAST	OLEP_800	FC_9	-3.1909	339119
O13525	YEAST	OLEP_200	FC_9	-3.38213	891.017
O13525	YEAST	OLEP_800	FC_9	-3.34314	2017.28
O13535	YEAST	EXPL_500	FC_9	-3.67098	69487.1
O13535	YEAST	OLEP_200	FC_9	-4.45758	8092.07
O13535	YEAST	OLEP_800	FC_9	-3.49508	26871.4
O13539	YEAST	OLEP_200	FC_9	-3.4851	2354.55
O13539	YEAST	OLEP_800	FC_9	-3.23557	6864.63
O13547	YEAST	EXPL_500	FC_9
O13547	YEAST	OLEP_200	FC_9	-3.25251	4741.03
O13547	YEAST	OLEP_800	FC_9	-2.91839	7755.32
O13559	YEAST	OLEP_800	FC_9
O13563	YEAST	OLEP_200	FC_9	-3.71788	24667.7
O13563	YEAST	OLEP_800	FC_9	-3.27954	73715.8
O13577	YEAST	OLEP_200	FC_9
O13577	YEAST	OLEP_800	FC_9
O13578	YEAST	OLEP_800	FC_9
O13585	YEAST	OLEP_200	FC_9	-3.3322	3851.78
O13585	YEAST	OLEP_800	FC_9	-3.46847	11216.4
O14455	YEAST	EXPL_500	FC_9	-3.3423	82652.7
O14455	YEAST	OLEP_200	FC_9	-3.17317	79637.8
O14455	YEAST	OLEP_800	FC_9	-3.18404	58069.6
O14467	YEAST	EXPL_500	FC_9	-3.382	67594.8
O14467	YEAST	OLEP_200	FC_9	-3.12257	174080
O14467	YEAST	OLEP_800	FC_9	-3.11549	199524
O14468	YEAST	OLEP_200	FC_9
O14468	YEAST	OLEP_800	FC_9	-4.08138	1727.14
O14493	HUMAN	OLEP_200	FC_9	-0.13188	3737.05
O14493	HUMAN	OLEP_800	FC_9	0.0509618	11175.7
O14494	HUMAN	EXPL_500	FC_9	0.0981771	8046.37
O14494	HUMAN	OLEP_200	FC_9	0.0363075	1146.89
O14494	HUMAN	OLEP_800	FC_9	0.116947	2715.35
O14497	HUMAN	EXPL_500	FC_9	-0.0224389	8235.79
O14497	HUMAN	OLEP_200	FC_9	-0.00236545	3028.92
O14497	HUMAN	OLEP_800	FC_9	0.0160741	8143.73
O14519	HUMAN	OLEP_200	FC_9	-0.135443	2819.58
O14519	HUMAN	OLEP_800	FC_9	-0.485145	6184.26
O14521	HUMAN	OLEP_200	FC_9	-0.251446	9127.75
O14521	HUMAN	OLEP_800	FC_9	-0.153201	25869.6
O14523	HUMAN	OLEP_200	FC_9	-0.403948	625.072
O14523	HUMAN	OLEP_800	FC_9	0.0438668	1220.9
O14524	HUMAN	OLEP_200	FC_9	0.0796297	2988.17
O14524	HUMAN	OLEP_800	FC_9	-0.125139	8317.2
O14530	HUMAN	EXPL_500	FC_9	0.524538	27324.1
O14530	HUMAN	OLEP_200	FC_9	0.0474132	3424.76
O14530	HUMAN	OLEP_800	FC_9	0.187105	9991.84
O14545	HUMAN	OLEP_200	FC_9	-0.0280679	2332.83
O14545	HUMAN	OLEP_800	FC_9	0.0408605	6768.95
O14548	HUMAN	EXPL_500	FC_9	-0.142357	32985.2
O14548	HUMAN	OLEP_200	FC_9	-0.0037436	9759.17
O14548	HUMAN	OLEP_800	FC_9	0.0133984	19847.1
O14556	HUMAN	OLEP_200	FC_9
O14561	HUMAN	EXPL_500	FC_9	0.0368646	100660
O14561	HUMAN	OLEP_200	FC_9	-0.037356	16815.8
O14561	HUMAN	OLEP_800	FC_9	-0.0329023	40355.5
O14562	HUMAN	EXPL_500	FC_9	-0.0165856	54832.2
O14562	HUMAN	OLEP_200	FC_9	-0.0660635	14297.1
O14562	HUMAN	OLEP_800	FC_9	-0.0111068	50134.6
O14569	HUMAN	OLEP_200	FC_9	0.0759266	1474.54
O14569	HUMAN	OLEP_800	FC_9	0.0300903	5154.34
O14578	HUMAN	EXPL_500	FC_9	-0.212609	10192.7
O14578	HUMAN	OLEP_200	FC_9	0.0836545	832.199
O14578	HUMAN	OLEP_800	FC_9	-0.0322807	2926.18
O14579	HUMAN	EXPL_500	FC_9	-0.0803534	115717
O14579	HUMAN	OLEP_200	FC_9	0.0380955	17231.7
O14579	HUMAN	OLEP_800	FC_9	-0.0158974	42737.5
O14593	HUMAN	OLEP_200	FC_9	-0.873349	1086.7
O14593	HUMAN	OLEP_800	FC_9	-0.269611	3150.88
O14613	HUMAN	OLEP_200	FC_9	-0.373284	2554.39
O14613	HUMAN	OLEP_800	FC_9	-0.263402	7972.11
O14617	HUMAN	EXPL_500	FC_9	-0.0381626	30485.9
O14617	HUMAN	OLEP_200	FC_9	0.0579723	10427.4
O14617	HUMAN	OLEP_800	FC_9	-0.0251096	31133
O14618	HUMAN	EXPL_500	FC_9	-0.0076484	27212.8
O14618	HUMAN	OLEP_200	FC_9	0.133742	6817.87
O14618	HUMAN	OLEP_800	FC_9	-0.0407482	19091.5
O14628	HUMAN	OLEP_800	FC_9	-0.276808	3743.07
O14639	HUMAN	EXPL_500	FC_9	-0.0434331	15872.8
O14639	HUMAN	OLEP_200	FC_9	0.0426101	3109.98
O14639	HUMAN	OLEP_800	FC_9	0.0187578	8426.92
O14640	HUMAN	OLEP_200	FC_9	0.0311033	734.837
O14641	HUMAN	OLEP_200	FC_9	-0.0873313	2388.25
O14641	HUMAN	OLEP_800	FC_9	0.123314	4574.71
O14646	HUMAN	EXPL_500	FC_9	0.120238	31021.1
O14646	HUMAN	OLEP_200	FC_9	0.00243298	5052.76
O14646	HUMAN	OLEP_800	FC_9	-0.0360653	12509.4
O14647	HUMAN	EXPL_500	FC_9	-0.280035	7847.63
O14647	HUMAN	OLEP_200	FC_9	0.126793	2577.09
O14647	HUMAN	OLEP_800	FC_9	0.0241232	6654.17
O14653	HUMAN	OLEP_200	FC_9	-0.31843	1991.61
O14653	HUMAN	OLEP_800	FC_9	-0.176915	5304.71
O14656	HUMAN	EXPL_500	FC_9	0.0636662	20942.4
O14656	HUMAN	OLEP_200	FC_9	0.0299833	5547.63
O14656	HUMAN	OLEP_800	FC_9	-0.044896	20692.7
O14657	HUMAN	EXPL_500	FC_9	-0.533787	12127.7
O14657	HUMAN	OLEP_200	FC_9	-0.00520537	6980.24
O14657	HUMAN	OLEP_800	FC_9	-0.222519	21889.6
O14662	HUMAN	OLEP_200	FC_9	-0.0789733	2077.65
O14662	HUMAN	OLEP_800	FC_9	0.051904	5263.18
O14672	HUMAN	EXPL_500	FC_9	-0.142797	14042.7
O14672	HUMAN	OLEP_200	FC_9	0.000513329	7056.34
O14672	HUMAN	OLEP_800	FC_9	0.00938385	18506.9
O14678	HUMAN	OLEP_200	FC_9	-0.242047	658.646
O14678	HUMAN	OLEP_800	FC_9	-0.0345444	2031.59
O14681	HUMAN	EXPL_500	FC_9	0.013595	19648.9
O14681	HUMAN	OLEP_200	FC_9	0.418282	1909.38
O14681	HUMAN	OLEP_800	FC_9	-0.0631785	8527.2
O14684	HUMAN	EXPL_500	FC_9	0.149805	100768
O14684	HUMAN	OLEP_200	FC_9	0.0853511	34541.1
O14684	HUMAN	OLEP_800	FC_9	0.00574391	87291
O14686	HUMAN	EXPL_500	FC_9	-1.4336	7302.26
O14686	HUMAN	OLEP_200	FC_9	-0.313731	1287.81
O14686	HUMAN	OLEP_800	FC_9	-0.108467	1550.69
O14713	HUMAN	OLEP_200	FC_9	-0.370301	383.129
O14713	HUMAN	OLEP_800	FC_9	-0.29345	931.195
O14715	HUMAN	OLEP_200	FC_9	-0.104316	678.755
O14715	HUMAN	OLEP_800	FC_9	-0.314051	581.405
O14727	HUMAN	OLEP_200	FC_9	0.165986	1486.99
O14727	HUMAN	OLEP_800	FC_9	-0.0824306	3932.3
O14730	HUMAN	OLEP_200	FC_9	0.104075	3737.8
O14730	HUMAN	OLEP_800	FC_9	0.0993547	13204.1
O14732	HUMAN	EXPL_500	FC_9	-0.102886	87521.7
O14732	HUMAN	OLEP_200	FC_9	-0.181822	20407.3
O14732	HUMAN	OLEP_800	FC_9	-0.105457	45432
O14733	HUMAN	OLEP_200	FC_9	0.0290112	2544.09
O14733	HUMAN	OLEP_800	FC_9	0.0976658	6714.33
O14734	HUMAN	EXPL_500	FC_9	-0.414279	24476.6
O14734	HUMAN	OLEP_200	FC_9	-0.0456997	4274.2
O14734	HUMAN	OLEP_800	FC_9	0.0307774	20083.5
O14735	HUMAN	EXPL_500	FC_9	0.0662556	13319.9
O14735	HUMAN	OLEP_200	FC_9	-0.0520861	12958.5
O14735	HUMAN	OLEP_800	FC_9	0.0287847	32334.1
O14737	HUMAN	EXPL_500	FC_9	0.026589	276427
O14737	HUMAN	OLEP_200	FC_9	0.110063	23130.9
O14737	HUMAN	OLEP_800	FC_9	0.00821094	42254.3
O14744	HUMAN	EXPL_500	FC_9	-0.0419989	386523
O14744	HUMAN	OLEP_200	FC_9	0.0153963	34528.8
O14744	HUMAN	OLEP_800	FC_9	0.040442	118154
O14745	HUMAN	EXPL_500	FC_9	-0.0403991	22241.7
O14745	HUMAN	OLEP_200	FC_9	0.0154005	36045.5
O14745	HUMAN	OLEP_800	FC_9	0.00645374	104496
O14757	HUMAN	EXPL_500	FC_9	-0.373982	18393.7
O14757	HUMAN	OLEP_200	FC_9	-0.0575856	943.921
O14757	HUMAN	OLEP_800	FC_9	-0.0707148	2540.18
O14763	HUMAN	OLEP_200	FC_9	-0.121114	2449.1
O14763	HUMAN	OLEP_800	FC_9	-0.187551	6687.66
O14772	HUMAN	OLEP_200	FC_9	-0.105701	1784.55
O14772	HUMAN	OLEP_800	FC_9	-0.0355353	4890.17
O14773	HUMAN	EXPL_500	FC_9	0.0313771	48678.9
O14773	HUMAN	OLEP_200	FC_9	-0.104563	20886.7
O14773	HUMAN	OLEP_800	FC_9	-0.114998	48932
O14775	HUMAN	OLEP_800	FC_9	0.279209	1047.17
O14776	HUMAN	EXPL_500	FC_9	0.0479917	114233
O14776	HUMAN	OLEP_200	FC_9	0.00738121	20601.2
O14776	HUMAN	OLEP_800	FC_9	0.0366127	56362.6
O14777	HUMAN	EXPL_500	FC_9	-0.438271	13216.1
O14777	HUMAN	OLEP_200	FC_9	-0.116448	5216.91
O14777	HUMAN	OLEP_800	FC_9	-0.0294574	13567.2
O14786	HUMAN	OLEP_200	FC_9	-0.65913	852.291
O14786	HUMAN	OLEP_800	FC_9	-0.187523	2048.13
O14787	HUMAN	EXPL_500	FC_9	-0.0925357	22721.6
O14787	HUMAN	OLEP_200	FC_9	0.0110189	24703.7
O14787	HUMAN	OLEP_800	FC_9	-0.00520092	69154.7
O14795	HUMAN	OLEP_200	FC_9	-0.186415	885.632
O14795	HUMAN	OLEP_800	FC_9	-0.158992	3668.67
O14802	HUMAN	EXPL_500	FC_9	0.0420785	21709.9
O14802	HUMAN	OLEP_200	FC_9	0.0921368	4567.83
O14802	HUMAN	OLEP_800	FC_9	-0.0509394	16993.2
O14817	HUMAN	OLEP_200	FC_9	0.0577904	2803.93
O14817	HUMAN	OLEP_800	FC_9	-0.0542126	3032.51
O14818	HUMAN	EXPL_500	FC_9	0.063953	355541
O14818	HUMAN	OLEP_200	FC_9	0.00587566	105372
O14818	HUMAN	OLEP_800	FC_9	-0.0346628	259411
O14828	HUMAN	EXPL_500	FC_9	0.0606546	63907.2
O14828	HUMAN	OLEP_200	FC_9	0.039223	14826.1
O14828	HUMAN	OLEP_800	FC_9	0.0629132	41401.7
O14832	HUMAN	OLEP_200	FC_9	-0.127871	409.569
O14832	HUMAN	OLEP_800	FC_9	0.222683	2378.69
O14841	HUMAN	EXPL_500	FC_9	0.00687794	16291.1
O14841	HUMAN	OLEP_800	FC_9	-0.244948	3023.81
O14867	HUMAN	OLEP_200	FC_9	-0.247887	378.016
O14867	HUMAN	OLEP_800	FC_9	0.0808778	1656.39
O14874	HUMAN	EXPL_500	FC_9	-0.943748	6270.08
O14874	HUMAN	OLEP_200	FC_9	-0.0458145	1379.87
O14874	HUMAN	OLEP_800	FC_9	0.147236	5977.12
O14879	HUMAN	OLEP_200	FC_9	-0.192395	836.033
O14879	HUMAN	OLEP_800	FC_9	0.0582542	2907.73
O14880	HUMAN	EXPL_500	FC_9	-0.157792	227406
O14880	HUMAN	OLEP_200	FC_9	-0.081274	17202.2
O14880	HUMAN	OLEP_800	FC_9	-0.131407	44493.4
O14893	HUMAN	OLEP_200	FC_9	-0.101689	2413.09
O14893	HUMAN	OLEP_800	FC_9	0.0627507	10757.1
O14907	HUMAN	EXPL_500	FC_9	0.245872	23929.6
O14907	HUMAN	OLEP_200	FC_9	-0.128184	4983.4
O14907	HUMAN	OLEP_800	FC_9	-0.0418293	16591.7
O14908	HUMAN	EXPL_500	FC_9	0.139013	25429.3
O14908	HUMAN	OLEP_200	FC_9	0.0122094	8641.2
O14908	HUMAN	OLEP_800	FC_9	-0.0340743	16711
O14920	HUMAN	EXPL_500	FC_9	-0.461385	15622.8
O14920	HUMAN	OLEP_200	FC_9	-0.109806	2248.77
O14920	HUMAN	OLEP_800	FC_9	0.0976911	5577.67
O14925	HUMAN	EXPL_500	FC_9	-0.1751	30833.4
O14925	HUMAN	OLEP_200	FC_9	0.0116669	7368.96
O14925	HUMAN	OLEP_800	FC_9	0.044979	15711.7
O14929	HUMAN	EXPL_500	FC_9	-0.0278231	166987
O14929	HUMAN	OLEP_200	FC_9	-0.123786	17248
O14929	HUMAN	OLEP_800	FC_9	-0.0291813	45901.9
O14936	HUMAN	EXPL_500	FC_9	-0.0739372	32575
O14936	HUMAN	OLEP_200	FC_9	0.100869	3811.12
O14936	HUMAN	OLEP_800	FC_9	0.0176817	13228.2
O14939	HUMAN	OLEP_200	FC_9	-1.21034	230.342
O14939	HUMAN	OLEP_800	FC_9	-0.263921	2223.44
O14949	HUMAN	EXPL_500	FC_9	0.146482	42286.1
O14949	HUMAN	OLEP_200	FC_9	0.0274518	26574.9
O14949	HUMAN	OLEP_800	FC_9	-0.00166455	61878.4
O14950	HUMAN	EXPL_500	FC_9	-0.0676482	455284
O14950	HUMAN	OLEP_200	FC_9	0.0263559	39693.8
O14950	HUMAN	OLEP_800	FC_9	-0.033264	107245
O14957	HUMAN	OLEP_200	FC_9	0.103456	3964.46
O14957	HUMAN	OLEP_800	FC_9	0.00376509	13006.1
O14964	HUMAN	EXPL_500	FC_9	0.0605422	43248.1
O14964	HUMAN	OLEP_200	FC_9	-0.0553829	8764.88
O14964	HUMAN	OLEP_800	FC_9	0.041136	21964.8
O14965	HUMAN	EXPL_500	FC_9	-0.582622	14087.2
O14965	HUMAN	OLEP_200	FC_9	-0.0258005	2538.91
O14965	HUMAN	OLEP_800	FC_9	-0.0796132	9098.21
O14966	HUMAN	EXPL_500	FC_9	0.207157	15471.6
O14966	HUMAN	OLEP_200	FC_9	-0.0745784	1372.35
O14966	HUMAN	OLEP_800	FC_9	0.0303313	4714.34
O14967	HUMAN	OLEP_200	FC_9
O14967	HUMAN	OLEP_800	FC_9	-0.216368	881.876
O14972	HUMAN	EXPL_500	FC_9	-0.101488	5493.89
O14972	HUMAN	OLEP_200	FC_9	-0.519144	847.901
O14972	HUMAN	OLEP_800	FC_9	-0.198892	1968.05
O14974	HUMAN	EXPL_500	FC_9	0.044357	35222.4
O14974	HUMAN	OLEP_200	FC_9	0.0264548	9929.54
O14974	HUMAN	OLEP_800	FC_9	0.0249535	29855.4
O14975	HUMAN	EXPL_500	FC_9	-0.113889	47436.7
O14975	HUMAN	OLEP_200	FC_9	0.00135989	41688.9
O14975	HUMAN	OLEP_800	FC_9	0.0594469	94090.6
O14976	HUMAN	EXPL_500	FC_9	-0.116548	10191.1
O14976	HUMAN	OLEP_200	FC_9	0.0922359	3428.12
O14976	HUMAN	OLEP_800	FC_9	-0.0238114	10620.2
O14978	HUMAN	OLEP_800	FC_9
O14979	HUMAN	EXPL_500	FC_9	-0.0969655	1.26244e+06
O14979	HUMAN	OLEP_200	FC_9	-0.0210821	119518
O14979	HUMAN	OLEP_800	FC_9	0.0671672	331572
O14980	HUMAN	EXPL_500	FC_9	0.0575232	172904
O14980	HUMAN	OLEP_200	FC_9	0.00461626	37458.6
O14980	HUMAN	OLEP_800	FC_9	0.00295072	67963.4
O14981	HUMAN	EXPL_500	FC_9	-0.024576	22592.2
O14981	HUMAN	OLEP_200	FC_9	0.014418	5170.66
O14981	HUMAN	OLEP_800	FC_9	-0.0584754	15415.2
O15013	HUMAN	OLEP_200	FC_9	-0.0442343	1968.29
O15013	HUMAN	OLEP_800	FC_9	0.0875006	5718.93
O15014	HUMAN	OLEP_200	FC_9	-0.0263562	3187.33
O15014	HUMAN	OLEP_800	FC_9	0.134194	6119.63
O15015	HUMAN	OLEP_200	FC_9	0.0878206	1201.56
O15015	HUMAN	OLEP_800	FC_9	0.211289	2255.08
O15020	HUMAN	EXPL_500	FC_9	0.0507997	176650
O15020	HUMAN	OLEP_200	FC_9	-0.00381407	9853.24
O15020	HUMAN	OLEP_800	FC_9	0.022751	12379.7
O15021	HUMAN	OLEP_200	FC_9	-0.181219	209.23
O15027	HUMAN	EXPL_500	FC_9	0.0383309	25440.9
O15027	HUMAN	OLEP_200	FC_9	0.0633201	13452.6
O15027	HUMAN	OLEP_800	FC_9	0.0766371	37065.9
O15031	HUMAN	EXPL_500	FC_9	-0.278354	24261.8
O15031	HUMAN	OLEP_200	FC_9	0.0214063	7908.18
O15031	HUMAN	OLEP_800	FC_9	0.0135482	20038.3
O15033	HUMAN	OLEP_800	FC_9
O15037	HUMAN	OLEP_200	FC_9	-0.947941	434.992
O15037	HUMAN	OLEP_800	FC_9	0.15422	1990.15
O15040	HUMAN	OLEP_800	FC_9	-0.178197	705.226
O15042	HUMAN	EXPL_500	FC_9	0.0895257	62668.3
O15042	HUMAN	OLEP_200	FC_9	0.00534362	45743
O15042	HUMAN	OLEP_800	FC_9	0.0109606	70978.3
O15047	HUMAN	OLEP_200	FC_9	0.182139	1559.92
O15047	HUMAN	OLEP_800	FC_9	0.0436659	4853.1
O15050	HUMAN	OLEP_800	FC_9	-0.337773	778.694
O15054	HUMAN	OLEP_800	FC_9	0.281296	266.723
O15055	HUMAN	OLEP_800	FC_9
O15056	HUMAN	OLEP_200	FC_9	-0.482714	740.71
O15056	HUMAN	OLEP_800	FC_9	-0.00576424	1775.49
O15061	HUMAN	OLEP_200	FC_9	-0.211859	1226.77
O15061	HUMAN	OLEP_800	FC_9	0.0278795	3040.01
O15062	HUMAN	OLEP_200	FC_9	-0.385814	569.215
O15062	HUMAN	OLEP_800	FC_9	0.114464	1613.54
O15063	HUMAN	OLEP_200	FC_9	-0.549319	181.829
O15063	HUMAN	OLEP_800	FC_9	0.0619575	1123.65
O15066	HUMAN	OLEP_200	FC_9	0.097889	2311.85
O15066	HUMAN	OLEP_800	FC_9	0.145575	4104.33
O15067	HUMAN	EXPL_500	FC_9	0.141412	208381
O15067	HUMAN	OLEP_200	FC_9	-0.0592152	27342.2
O15067	HUMAN	OLEP_800	FC_9	-0.016323	75149.7
O15078	HUMAN	OLEP_200	FC_9
O15083	HUMAN	OLEP_200	FC_9	0.242145	2942.65
O15084	HUMAN	EXPL_500	FC_9	-0.0405377	35254.2
O15084	HUMAN	OLEP_200	FC_9	-0.0570245	2540.9
O15084	HUMAN	OLEP_800	FC_9	-0.0832057	5610.02
O15085	HUMAN	OLEP_200	FC_9	-0.0469442	2629.52
O15085	HUMAN	OLEP_800	FC_9	0.0363759	9163.98
O15091	HUMAN	EXPL_500	FC_9	0.379258	15471.2
O15091	HUMAN	OLEP_200	FC_9	0.23441	1187.17
O15091	HUMAN	OLEP_800	FC_9	0.0438657	3284.32
O15111	HUMAN	OLEP_200	FC_9	0.0988226	3073.82
O15111	HUMAN	OLEP_800	FC_9	-0.0456736	9338.06
O15116	HUMAN	EXPL_500	FC_9	0.0234782	26383.8
O15116	HUMAN	OLEP_200	FC_9	0.0036063	2282.16
O15116	HUMAN	OLEP_800	FC_9	-0.159544	6233.28
O15118	HUMAN	EXPL_500	FC_9	-0.087306	37853.1
O15118	HUMAN	OLEP_200	FC_9	0.118954	5287.86
O15118	HUMAN	OLEP_800	FC_9	-0.0144007	15031.3
O15119	HUMAN	OLEP_200	FC_9	-0.00950264	1325.16
O15119	HUMAN	OLEP_800	FC_9	0.166342	4324.16
O15120	HUMAN	OLEP_200	FC_9	0.00786159	8029.94
O15120	HUMAN	OLEP_800	FC_9	0.0516366	26553.9
O15121	HUMAN	EXPL_500	FC_9	0.201932	18319.5
O15121	HUMAN	OLEP_200	FC_9	-0.266487	1674.3
O15121	HUMAN	OLEP_800	FC_9	0.0426513	4277.56
O15126	HUMAN	EXPL_500	FC_9	0.0190123	14673.4
O15126	HUMAN	OLEP_200	FC_9	0.026557	6498.59
O15126	HUMAN	OLEP_800	FC_9	0.0481924	15995.4
O15127	HUMAN	EXPL_500	FC_9	-0.308664	78650.4
O15127	HUMAN	OLEP_200	FC_9	0.122304	2879.71
O15127	HUMAN	OLEP_800	FC_9	0.140706	7630.01
O15131	HUMAN	OLEP_200	FC_9
O15131	HUMAN	OLEP_800	FC_9	-0.353235	601.671
O15143	HUMAN	EXPL_500	FC_9	-0.317379	133725
O15143	HUMAN	OLEP_200	FC_9	0.0238024	21738.6
O15143	HUMAN	OLEP_800	FC_9	0.00890001	43752.1
O15144	HUMAN	EXPL_500	FC_9	0.129873	113245
O15144	HUMAN	OLEP_200	FC_9	-0.0581793	30196.7
O15144	HUMAN	OLEP_800	FC_9	-0.0793352	67751.3
O15145	HUMAN	EXPL_500	FC_9	-0.0267622	75699.8
O15145	HUMAN	OLEP_200	FC_9	0.0448461	23390.9
O15145	HUMAN	OLEP_800	FC_9	0.0170929	46401.3
O15155	HUMAN	EXPL_500	FC_9	-0.183534	14890.1
O15155	HUMAN	OLEP_200	FC_9	-0.152858	3668.96
O15155	HUMAN	OLEP_800	FC_9	-0.0604237	5853.95
O15156	HUMAN	OLEP_200	FC_9	-0.444548	530.175
O15156	HUMAN	OLEP_800	FC_9	-0.31763	1850
O15160	HUMAN	EXPL_500	FC_9	-0.0305251	34614
O15160	HUMAN	OLEP_200	FC_9	-0.0245795	11743.9
O15160	HUMAN	OLEP_800	FC_9	0.000313805	34770.4
O15162	HUMAN	OLEP_200	FC_9	0.0317232	5209.36
O15162	HUMAN	OLEP_800	FC_9	0.112553	10647.7
O15164	HUMAN	EXPL_500	FC_9	-0.469492	15423
O15164	HUMAN	OLEP_200	FC_9	-0.101284	2447.46
O15164	HUMAN	OLEP_800	FC_9	0.0707589	6494.07
O15169	HUMAN	OLEP_800	FC_9	0.133665	744.366
O15173	HUMAN	EXPL_500	FC_9	-0.0842188	302211
O15173	HUMAN	OLEP_200	FC_9	-0.0118856	40634.9
O15173	HUMAN	OLEP_800	FC_9	-0.00106844	89176.4
O15182	HUMAN	OLEP_200	FC_9	0.125806	702.24
O15182	HUMAN	OLEP_800	FC_9	-0.307553	3138.38
O15211	HUMAN	OLEP_800	FC_9	-0.180665	1739.04
O15212	HUMAN	EXPL_500	FC_9	0.0818246	212276
O15212	HUMAN	OLEP_200	FC_9	0.0385978	17728.3
O15212	HUMAN	OLEP_800	FC_9	0.0963022	46647
O15213	HUMAN	EXPL_500	FC_9	-0.124119	21597.2
O15213	HUMAN	OLEP_200	FC_9	-0.0544628	9356.35
O15213	HUMAN	OLEP_800	FC_9	0.0168908	17231.9
O15226	HUMAN	EXPL_500	FC_9	0.00242658	34621.7
O15226	HUMAN	OLEP_200	FC_9	0.0410106	8493.43
O15226	HUMAN	OLEP_800	FC_9	0.0869902	23150
O15228	HUMAN	EXPL_500	FC_9	0.0132118	13426
O15228	HUMAN	OLEP_200	FC_9	0.022606	4488.39
O15228	HUMAN	OLEP_800	FC_9	0.017764	8356.77
O15230	HUMAN	EXPL_500	FC_9	-0.111404	51880.5
O15230	HUMAN	OLEP_200	FC_9	0.00935444	1269.83
O15230	HUMAN	OLEP_800	FC_9	-0.00517917	3638.76
O15231	HUMAN	OLEP_200	FC_9	0.0343807	2148.93
O15231	HUMAN	OLEP_800	FC_9	0.0956556	5421.62
O15234	HUMAN	OLEP_200	FC_9	-0.0462789	1958.7
O15234	HUMAN	OLEP_800	FC_9	0.143325	6887.92
O15235	HUMAN	EXPL_500	FC_9	0.0877599	15365.9
O15235	HUMAN	OLEP_200	FC_9	0.0299558	5880.51
O15235	HUMAN	OLEP_800	FC_9	-0.0128613	12535.6
O15239	HUMAN	EXPL_500	FC_9	0.605748	2909.15
O15239	HUMAN	OLEP_200	FC_9	-2.34136	409.231
O15243	HUMAN	OLEP_200	FC_9	0.462054	295.063
O15243	HUMAN	OLEP_800	FC_9	0.385418	1091.21
O15254	HUMAN	OLEP_200	FC_9	-0.57815	562.665
O15254	HUMAN	OLEP_800	FC_9	-0.164778	1589.75
O15258	HUMAN	EXPL_500	FC_9	-0.00437473	86904
O15258	HUMAN	OLEP_200	FC_9	-0.11084	13274.7
O15258	HUMAN	OLEP_800	FC_9	-0.00719259	48765.9
O15260	HUMAN	EXPL_500	FC_9	-0.118956	207637
O15260	HUMAN	OLEP_200	FC_9	0.0465038	34540.7
O15260	HUMAN	OLEP_800	FC_9	-0.0693699	79493.8
O15265	HUMAN	OLEP_200	FC_9	-0.971765	234.951
O15265	HUMAN	OLEP_800	FC_9	-0.558725	543.663
O15269	HUMAN	EXPL_500	FC_9	0.171186	24643.5
O15269	HUMAN	OLEP_200	FC_9	-0.00809129	3578.01
O15269	HUMAN	OLEP_800	FC_9	0.00543655	12523.7
O15270	HUMAN	EXPL_500	FC_9	-0.0695967	13299.4
O15270	HUMAN	OLEP_200	FC_9	-0.0642188	4473.82
O15270	HUMAN	OLEP_800	FC_9	0.126885	15032.2
O15287	HUMAN	OLEP_200	FC_9	0.025184	818.846
O15287	HUMAN	OLEP_800	FC_9	-0.0537559	1977.01
O15294	HUMAN	EXPL_500	FC_9	-0.041744	35270.3
O15294	HUMAN	OLEP_200	FC_9	-0.0200528	10931.4
O15294	HUMAN	OLEP_800	FC_9	-0.052299	27320.2
O15297	HUMAN	OLEP_200	FC_9	0.484556	424.646
O15297	HUMAN	OLEP_800	FC_9	-0.0333797	1394.95
O15304	HUMAN	OLEP_200	FC_9	0.320619	1028.29
O15304	HUMAN	OLEP_800	FC_9	-0.134926	2179.81
O15305	HUMAN	EXPL_500	FC_9	0.0258358	63543.7
O15305	HUMAN	OLEP_200	FC_9	0.172132	11889.2
O15305	HUMAN	OLEP_800	FC_9	0.0180014	37084.2
O15315	HUMAN	OLEP_200	FC_9	0.0570313	360.248
O15315	HUMAN	OLEP_800	FC_9	-0.238722	1364.45
O15318	HUMAN	OLEP_200	FC_9	-1.87077	1002.49
O15318	HUMAN	OLEP_800	FC_9	-0.485053	4848.62
O15321	HUMAN	OLEP_200	FC_9	-0.0851383	6435.4
O15321	HUMAN	OLEP_800	FC_9	-0.0343086	18343.7
O15335	HUMAN	OLEP_200	FC_9
O15344	HUMAN	OLEP_200	FC_9	0.0361607	2241.64
O15344	HUMAN	OLEP_800	FC_9	0.0363181	5579.74
O15347	HUMAN	EXPL_500	FC_9	-0.0417475	238430
O15347	HUMAN	OLEP_200	FC_9	-0.0539958	33949.1
O15347	HUMAN	OLEP_800	FC_9	-0.116981	94516.8
O15355	HUMAN	EXPL_500	FC_9	0.0389621	110295
O15355	HUMAN	OLEP_200	FC_9	0.0307777	21605.6
O15355	HUMAN	OLEP_800	FC_9	0.0526323	62929.5
O15357	HUMAN	EXPL_500	FC_9	0.00416912	31520.2
O15357	HUMAN	OLEP_200	FC_9	0.0108638	9983.39
O15357	HUMAN	OLEP_800	FC_9	0.000702846	11998
O15360	HUMAN	EXPL_500	FC_9	0.413044	3209.07
O15360	HUMAN	OLEP_200	FC_9	-0.0396601	752.137
O15360	HUMAN	OLEP_800	FC_9	0.0569808	2874.56
O15371	HUMAN	EXPL_500	FC_9	0.0893262	75596.2
O15371	HUMAN	OLEP_200	FC_9	-0.00976496	28232.2
O15371	HUMAN	OLEP_800	FC_9	0.0184449	71805.6
O15372	HUMAN	EXPL_500	FC_9	0.0921871	128740
O15372	HUMAN	OLEP_200	FC_9	0.11285	40697
O15372	HUMAN	OLEP_800	FC_9	-0.00717531	120812
O15379	HUMAN	EXPL_500	FC_9	0.176364	9095.63
O15379	HUMAN	OLEP_200	FC_9	-0.0744526	2450.26
O15379	HUMAN	OLEP_800	FC_9	-0.156165	6328.01
O15381	HUMAN	EXPL_500	FC_9	-0.0385083	17675.8
O15381	HUMAN	OLEP_200	FC_9	-0.00919938	4990.65
O15381	HUMAN	OLEP_800	FC_9	-0.0086044	13576.6
O15382	HUMAN	EXPL_500	FC_9	-0.00424895	42099.1
O15382	HUMAN	OLEP_200	FC_9	-0.0152402	16307.5
O15382	HUMAN	OLEP_800	FC_9	0.0193426	39569.7
O15392	HUMAN	OLEP_200	FC_9	0.25482	1338.98
O15392	HUMAN	OLEP_800	FC_9	-0.155373	5176.98
O15397	HUMAN	EXPL_500	FC_9	-0.092958	39960.1
O15397	HUMAN	OLEP_200	FC_9	-0.0057893	6419.19
O15397	HUMAN	OLEP_800	FC_9	0.0071828	19684.9
O15400	HUMAN	EXPL_500	FC_9	0.0244665	20701.8
O15400	HUMAN	OLEP_200	FC_9	-0.0644233	4085.74
O15400	HUMAN	OLEP_800	FC_9	0.0815512	11750.9
O15403	HUMAN	OLEP_200	FC_9	-0.19649	9957.32
O15403	HUMAN	OLEP_800	FC_9	0.00589929	32507.5
O15427	HUMAN	EXPL_500	FC_9	-0.0524044	245575
O15427	HUMAN	OLEP_200	FC_9	-0.00314548	27457.8
O15427	HUMAN	OLEP_800	FC_9	-0.0173009	109444
O15431	HUMAN	EXPL_500	FC_9	0.178639	25687.7
O15431	HUMAN	OLEP_200	FC_9	-0.111549	4935.04
O15431	HUMAN	OLEP_800	FC_9	0.331317	14821.8
O15438	HUMAN	OLEP_200	FC_9	-0.0594558	3210.01
O15438	HUMAN	OLEP_800	FC_9	-0.12702	9020.98
O15439	HUMAN	EXPL_500	FC_9	-0.0527669	37696.3
O15439	HUMAN	OLEP_200	FC_9	-0.109465	2091.15
O15439	HUMAN	OLEP_800	FC_9	0.0113317	3844.58
O15440	HUMAN	EXPL_500	FC_9	-0.789629	4667.96
O15440	HUMAN	OLEP_200	FC_9	-0.21849	318.095
O15440	HUMAN	OLEP_800	FC_9	-0.178346	5437.21
O15446	HUMAN	EXPL_500	FC_9	-0.0027062	21982
O15446	HUMAN	OLEP_200	FC_9	0.0125984	7766.13
O15446	HUMAN	OLEP_800	FC_9	-0.0576119	26911.9
O15455	HUMAN	OLEP_200	FC_9	-0.453948	252.286
O15455	HUMAN	OLEP_800	FC_9	-0.128986	850
O15457	HUMAN	OLEP_200	FC_9
O15457	HUMAN	OLEP_800	FC_9
O15460	HUMAN	EXPL_500	FC_9	-0.00658472	37381.5
O15460	HUMAN	OLEP_200	FC_9	-0.127091	2579.25
O15460	HUMAN	OLEP_800	FC_9	0.0448888	10096.4
O15498	HUMAN	EXPL_500	FC_9	-0.0981078	53535.4
O15498	HUMAN	OLEP_200	FC_9	-0.0251475	8580.93
O15498	HUMAN	OLEP_800	FC_9	-0.0296097	18933.7
O15504	HUMAN	EXPL_500	FC_9	-0.202811	12215.1
O15504	HUMAN	OLEP_200	FC_9	-0.185897	1968.17
O15504	HUMAN	OLEP_800	FC_9	0.0138712	6865.02
O15511	HUMAN	EXPL_500	FC_9	-0.00516025	70567.7
O15511	HUMAN	OLEP_200	FC_9	0.132738	22549
O15511	HUMAN	OLEP_800	FC_9	0.135611	51237.4
O15514	HUMAN	OLEP_200	FC_9	-0.15263	5724.87
O15514	HUMAN	OLEP_800	FC_9	-0.051954	11166.9
O15516	HUMAN	OLEP_200	FC_9	-0.451021	171.137
O15516	HUMAN	OLEP_800	FC_9	-0.24648	816.49
O15525	HUMAN	EXPL_500	FC_9	0.289231	23244.7
O15525	HUMAN	OLEP_200	FC_9	-0.17968	3489.26
O15525	HUMAN	OLEP_800	FC_9	-0.170259	14136.5
O15527	HUMAN	OLEP_800	FC_9
O15530	HUMAN	EXPL_500	FC_9
O15530	HUMAN	OLEP_200	FC_9	-0.0364824	1999.47
O15530	HUMAN	OLEP_800	FC_9	-0.132906	5939.41
O15533	HUMAN	EXPL_500	FC_9	-0.00601223	44111.9
O15533	HUMAN	OLEP_200	FC_9	-0.179441	18260.4
O15533	HUMAN	OLEP_800	FC_9	-0.0112157	40865.8
O15541	HUMAN	EXPL_500	FC_9	-0.463439	49445.7
O15541	HUMAN	OLEP_200	FC_9	0.171751	3693.86
O15541	HUMAN	OLEP_800	FC_9	0.0344188	10278.9
O15550	HUMAN	OLEP_200	FC_9	-0.318935	2042.46
O15550	HUMAN	OLEP_800	FC_9	0.161765	5743.88
O15551	HUMAN	OLEP_200	FC_9	0.659216	316.681
O15551	HUMAN	OLEP_800	FC_9
O15554	HUMAN	OLEP_200	FC_9	-0.108508	1239.82
O15554	HUMAN	OLEP_800	FC_9	0.128064	4339.19
O43137	YEAST	EXPL_500	FC_9	-3.80937	170830
O43137	YEAST	OLEP_200	FC_9	-3.13971	52108.2
O43137	YEAST	OLEP_800	FC_9	-3.09485	86214.9
O43143	HUMAN	EXPL_500	FC_9	0.0400176	195099
O43143	HUMAN	OLEP_200	FC_9	0.0127624	30582.1
O43143	HUMAN	OLEP_800	FC_9	-0.00937534	90837
O43148	HUMAN	EXPL_500	FC_9	-0.0835237	84679.5
O43148	HUMAN	OLEP_200	FC_9	0.0816981	10673
O43148	HUMAN	OLEP_800	FC_9	0.031548	29051.5
O43149	HUMAN	OLEP_200	FC_9	-0.0919248	1607.24
O43149	HUMAN	OLEP_800	FC_9	-0.0729646	5653.71
O43150	HUMAN	EXPL_500	FC_9	-0.156362	8158.58
O43150	HUMAN	OLEP_800	FC_9	0.0222039	3065.69
O43156	HUMAN	EXPL_500	FC_9	-0.274232	14092.3
O43156	HUMAN	OLEP_200	FC_9	-0.0142755	5368.73
O43156	HUMAN	OLEP_800	FC_9	-0.118613	16488.2
O43157	HUMAN	OLEP_200	FC_9	-0.210187	1348.45
O43157	HUMAN	OLEP_800	FC_9	-0.211971	2917.97
O43159	HUMAN	EXPL_500	FC_9	-0.226139	14842.9
O43159	HUMAN	OLEP_200	FC_9	0.0328909	8267.37
O43159	HUMAN	OLEP_800	FC_9	0.0276036	20477.5
O43164	HUMAN	OLEP_200	FC_9	-0.64204	196.877
O43164	HUMAN	OLEP_800	FC_9	0.147152	670.851
O43166	HUMAN	OLEP_200	FC_9	0.0958484	1105.73
O43166	HUMAN	OLEP_800	FC_9	0.0527476	3686.44
O43167	HUMAN	OLEP_200	FC_9	-0.255878	612.375
O43167	HUMAN	OLEP_800	FC_9	-0.176231	1546.5
O43169	HUMAN	EXPL_500	FC_9	0.0404348	246793
O43169	HUMAN	OLEP_200	FC_9	-0.0407328	33867.1
O43169	HUMAN	OLEP_800	FC_9	0.0573528	83466.4
O43172	HUMAN	EXPL_500	FC_9	0.0237942	86112.4
O43172	HUMAN	OLEP_200	FC_9	-0.0330329	14434.9
O43172	HUMAN	OLEP_800	FC_9	-0.0268253	36792
O43175	HUMAN	EXPL_500	FC_9	0.0342327	1.07478e+06
O43175	HUMAN	OLEP_200	FC_9	0.000350532	230255
O43175	HUMAN	OLEP_800	FC_9	0.0136783	299494
O43181	HUMAN	EXPL_500	FC_9	-0.418748	26774.6
O43181	HUMAN	OLEP_200	FC_9	-0.0134743	10028.9
O43181	HUMAN	OLEP_800	FC_9	0.0369234	32530.6
O43187	HUMAN	OLEP_200	FC_9	-0.509372	164.415
O43187	HUMAN	OLEP_800	FC_9	0.531094	344.156
O43189	HUMAN	OLEP_200	FC_9	-0.489722	407.118
O43189	HUMAN	OLEP_800	FC_9	0.0398969	1683.07
O43237	HUMAN	EXPL_500	FC_9	-0.130504	33085.9
O43237	HUMAN	OLEP_200	FC_9	0.0338699	17363.4
O43237	HUMAN	OLEP_800	FC_9	-0.0837564	53686.9
O43242	HUMAN	EXPL_500	FC_9	-0.0557477	244624
O43242	HUMAN	OLEP_200	FC_9	0.018013	35049.6
O43242	HUMAN	OLEP_800	FC_9	0.0327081	88501.5
O43248	HUMAN	OLEP_200	FC_9	-0.452927	1165.74
O43248	HUMAN	OLEP_800	FC_9	0.0661563	3637.57
O43251	HUMAN	EXPL_500	FC_9	-0.0040267	36995.1
O43251	HUMAN	OLEP_200	FC_9	0.0486596	4297.78
O43251	HUMAN	OLEP_800	FC_9	0.0805933	12236.4
O43252	HUMAN	EXPL_500	FC_9	-0.0803032	67701.8
O43252	HUMAN	OLEP_200	FC_9	0.0108602	8719.35
O43252	HUMAN	OLEP_800	FC_9	-0.0339721	20796.3
O43255	HUMAN	OLEP_200	FC_9
O43255	HUMAN	OLEP_800	FC_9	-0.0152602	963.51
O43257	HUMAN	OLEP_200	FC_9	0.510063	179.039
O43257	HUMAN	OLEP_800	FC_9	-0.781448	614.402
O43264	HUMAN	EXPL_500	FC_9	-0.132982	29062.4
O43264	HUMAN	OLEP_200	FC_9	-0.0358741	5675.12
O43264	HUMAN	OLEP_800	FC_9	-0.0365891	14918.3
O43286	HUMAN	OLEP_200	FC_9	-0.271438	454.401
O43286	HUMAN	OLEP_800	FC_9	-0.375871	1409.62
O43290	HUMAN	EXPL_500	FC_9	-0.0346178	30119.8
O43290	HUMAN	OLEP_200	FC_9	0.0535846	8095.8
O43290	HUMAN	OLEP_800	FC_9	0.0990373	31126.7
O43292	HUMAN	EXPL_500	FC_9	0.20031	45038.8
O43292	HUMAN	OLEP_200	FC_9	-0.107223	8329.72
O43292	HUMAN	OLEP_800	FC_9	-0.0956461	23572.6
O43293	HUMAN	OLEP_200	FC_9	-0.149091	1435.74
O43293	HUMAN	OLEP_800	FC_9	-0.0449346	4731.67
O43294	HUMAN	OLEP_200	FC_9	-0.046543	1321.05
O43294	HUMAN	OLEP_800	FC_9	0.167344	2100.86
O43296	HUMAN	OLEP_800	FC_9	0.488893	6578.28
O43298	HUMAN	OLEP_200	FC_9	-0.21395	981.864
O43298	HUMAN	OLEP_800	FC_9	-0.249238	3949.73
O43299	HUMAN	EXPL_500	FC_9	-0.36733	44443.8
O43299	HUMAN	OLEP_200	FC_9	-0.537064	1174.17
O43299	HUMAN	OLEP_800	FC_9	-0.186629	2147.42
O43301	HUMAN	EXPL_500	FC_9	0.327265	14130.2
O43303	HUMAN	OLEP_200	FC_9	-0.545244	291.744
O43303	HUMAN	OLEP_800	FC_9	-0.120425	1533.3
O43306	HUMAN	OLEP_200	FC_9	-0.806967	244.105
O43306	HUMAN	OLEP_800	FC_9	-0.166894	1114.74
O43307	HUMAN	OLEP_200	FC_9
O43307	HUMAN	OLEP_800	FC_9	-0.0443479	770.911
O43310	HUMAN	EXPL_500	FC_9
O43310	HUMAN	OLEP_200	FC_9	0.00863326	758.746
O43310	HUMAN	OLEP_800	FC_9	0.0209929	3211.2
O43314	HUMAN	EXPL_500	FC_9	-0.122497	13478.9
O43314	HUMAN	OLEP_200	FC_9	0.0381914	2654.31
O43314	HUMAN	OLEP_800	FC_9	0.0519574	7294.45
O43318	HUMAN	EXPL_500	FC_9	-1.0286	12193.4
O43318	HUMAN	OLEP_200	FC_9	0.115234	1182.76
O43318	HUMAN	OLEP_800	FC_9	-0.0399573	2978.82
O43324	HUMAN	EXPL_500	FC_9	-0.0565716	144987
O43324	HUMAN	OLEP_200	FC_9	-0.0548078	53190.5
O43324	HUMAN	OLEP_800	FC_9	0.0171273	130117
O43325	HUMAN	OLEP_200	FC_9
O43325	HUMAN	OLEP_800	FC_9	-1.61624	522.977
O43353	HUMAN	OLEP_200	FC_9	0.0849585	1926.38
O43353	HUMAN	OLEP_800	FC_9	-0.0955948	7584.74
O43379	HUMAN	OLEP_200	FC_9	-0.0860923	840.905
O43379	HUMAN	OLEP_800	FC_9	-0.0859561	2055.21
O43390	HUMAN	EXPL_500	FC_9	0.0410444	766109
O43390	HUMAN	OLEP_200	FC_9	0.0120441	156307
O43390	HUMAN	OLEP_800	FC_9	0.0117228	170613
O43395	HUMAN	EXPL_500	FC_9	0.0472534	45088.8
O43395	HUMAN	OLEP_200	FC_9	0.0360334	14496.9
O43395	HUMAN	OLEP_800	FC_9	0.107601	44507
O43396	HUMAN	EXPL_500	FC_9	-0.109449	49139.9
O43396	HUMAN	OLEP_200	FC_9	0.0291674	28475
O43396	HUMAN	OLEP_800	FC_9	0.0558215	85048.2
O43399	HUMAN	EXPL_500	FC_9	-0.0910512	195631
O43399	HUMAN	OLEP_200	FC_9	0.0420928	57951.6
O43399	HUMAN	OLEP_800	FC_9	-0.022664	153602
O43402	HUMAN	EXPL_500	FC_9	-0.298742	30160.6
O43402	HUMAN	OLEP_200	FC_9	-0.0348147	7792.63
O43402	HUMAN	OLEP_800	FC_9	0.127922	24047
O43414	HUMAN	EXPL_500	FC_9	-0.0634732	22678.7
O43414	HUMAN	OLEP_200	FC_9	-0.0253623	6529.87
O43414	HUMAN	OLEP_800	FC_9	9.69428e-05	16940.6
O43422	HUMAN	EXPL_500	FC_9	0.126025	6614.29
O43422	HUMAN	OLEP_200	FC_9	0.0368084	1551.09
O43422	HUMAN	OLEP_800	FC_9	0.033363	5627.49
O43424	HUMAN	OLEP_200	FC_9	-2.03533	888.988
O43426	HUMAN	OLEP_200	FC_9	-0.100582	3621.22
O43426	HUMAN	OLEP_800	FC_9	0.0903242	5616.06
O43427	HUMAN	EXPL_500	FC_9	-0.138177	18424.9
O43427	HUMAN	OLEP_200	FC_9	-0.16705	1533.19
O43427	HUMAN	OLEP_800	FC_9	-0.123244	3574.91
O43432	HUMAN	EXPL_500	FC_9	0.0536701	68575
O43432	HUMAN	OLEP_200	FC_9	0.0142639	21360.3
O43432	HUMAN	OLEP_800	FC_9	-0.0515062	73296.7
O43447	HUMAN	EXPL_500	FC_9	-0.105984	62364.2
O43447	HUMAN	OLEP_200	FC_9	0.116197	19527.8
O43447	HUMAN	OLEP_800	FC_9	0.105933	45431.3
O43462	HUMAN	OLEP_200	FC_9	-0.834448	890.269
O43463	HUMAN	EXPL_500	FC_9	0.252186	6163.67
O43463	HUMAN	OLEP_200	FC_9	-0.150664	1279.77
O43463	HUMAN	OLEP_800	FC_9	0.12718	2821.38
O43464	HUMAN	EXPL_500	FC_9	-0.0838591	52464.7
O43464	HUMAN	OLEP_200	FC_9	0.0124888	4683.31
O43464	HUMAN	OLEP_800	FC_9	-0.0348772	12973.9
O43474	HUMAN	OLEP_200	FC_9	0.0648509	1117.07
O43474	HUMAN	OLEP_800	FC_9	-0.372337	2833.53
O43482	HUMAN	OLEP_200	FC_9	-0.242541	263.59
O43482	HUMAN	OLEP_800	FC_9	-0.311931	1709.98
O43488	HUMAN	EXPL_500	FC_9	-0.138349	93681.7
O43488	HUMAN	OLEP_200	FC_9	0.0722517	13251.6
O43488	HUMAN	OLEP_800	FC_9	0.109354	43609.1
O43491	HUMAN	EXPL_500	FC_9	-0.151568	27203.5
O43491	HUMAN	OLEP_200	FC_9	-0.0534025	10408
O43491	HUMAN	OLEP_800	FC_9	0.0232187	39702.7
O43493	HUMAN	EXPL_500	FC_9	-0.121994	14396.6
O43493	HUMAN	OLEP_200	FC_9	0.00314317	4792.57
O43493	HUMAN	OLEP_800	FC_9	0.0754477	20412.3
O43502	HUMAN	EXPL_500	FC_9	0.0588923	8436.77
O43502	HUMAN	OLEP_200	FC_9
O43502	HUMAN	OLEP_800	FC_9	-0.384327	1267.27
O43504	HUMAN	EXPL_500	FC_9	0.0111611	46903.4
O43504	HUMAN	OLEP_200	FC_9	0.0048455	4784.1
O43504	HUMAN	OLEP_800	FC_9	0.180618	9982.73
O43505	HUMAN	EXPL_500	FC_9	0.059479	5290.51
O43505	HUMAN	OLEP_200	FC_9	0.0770094	3022.23
O43505	HUMAN	OLEP_800	FC_9	-0.0341678	12326.6
O43513	HUMAN	OLEP_200	FC_9	0.0193445	1270.37
O43513	HUMAN	OLEP_800	FC_9	-0.122441	3686.28
O43520	HUMAN	OLEP_800	FC_9	-2.91612	11285.1
O43521	HUMAN	OLEP_200	FC_9	-0.130465	444.965
O43521	HUMAN	OLEP_800	FC_9	-0.166359	1259.13
O43524	HUMAN	OLEP_200	FC_9	-0.18229	556.448
O43524	HUMAN	OLEP_800	FC_9	-0.41303	1723.11
O43542	HUMAN	OLEP_800	FC_9	0.0759493	651.557
O43543	HUMAN	OLEP_800	FC_9
O43548	HUMAN	OLEP_200	FC_9
O43548	HUMAN	OLEP_800	FC_9
O43556	HUMAN	OLEP_800	FC_9
O43567	HUMAN	EXPL_500	FC_9
O43567	HUMAN	OLEP_200	FC_9	-0.200539	1334.19
O43567	HUMAN	OLEP_800	FC_9	-0.0880917	4346.11
O43570	HUMAN	OLEP_200	FC_9	-0.0448163	1019.89
O43570	HUMAN	OLEP_800	FC_9	-0.332387	1391.58
O43572	HUMAN	OLEP_200	FC_9	0.173077	1126.13
O43572	HUMAN	OLEP_800	FC_9	0.0619475	3509.6
O43583	HUMAN	EXPL_500	FC_9	-0.0467332	46679.6
O43583	HUMAN	OLEP_200	FC_9	0.0157132	19611.2
O43583	HUMAN	OLEP_800	FC_9	-0.0167341	32530.8
O43592	HUMAN	EXPL_500	FC_9	-0.046975	188753
O43592	HUMAN	OLEP_200	FC_9	0.0576268	24635.1
O43592	HUMAN	OLEP_800	FC_9	0.00587101	60997.9
O43598	HUMAN	EXPL_500	FC_9	0.0547505	81867.6
O43598	HUMAN	OLEP_200	FC_9	-0.098045	22100.5
O43598	HUMAN	OLEP_800	FC_9	0.0341431	64956.6
O43615	HUMAN	EXPL_500	FC_9	-0.0739262	122822
O43615	HUMAN	OLEP_200	FC_9	0.0861821	22172.1
O43615	HUMAN	OLEP_800	FC_9	0.0779766	61192.3
O43617	HUMAN	EXPL_500	FC_9	0.269429	25371.3
O43617	HUMAN	OLEP_200	FC_9	-0.0352162	9735.9
O43617	HUMAN	OLEP_800	FC_9	-0.0434267	22058.6
O43633	HUMAN	EXPL_500	FC_9	0.0182774	23224.4
O43633	HUMAN	OLEP_200	FC_9	0.0887957	17235.9
O43633	HUMAN	OLEP_800	FC_9	0.128552	20072
O43653	HUMAN	OLEP_200	FC_9	0.235027	7180.32
O43653	HUMAN	OLEP_800	FC_9	0.14724	17225
O43657	HUMAN	EXPL_500	FC_9	-0.996024	1030.14
O43657	HUMAN	OLEP_200	FC_9	-0.036557	4440.18
O43657	HUMAN	OLEP_800	FC_9	-0.231943	14505
O43660	HUMAN	EXPL_500	FC_9	0.0714725	27962.6
O43660	HUMAN	OLEP_200	FC_9	-0.0445636	7197.78
O43660	HUMAN	OLEP_800	FC_9	0.0122878	30138.1
O43663	HUMAN	EXPL_500	FC_9	-0.00168273	23406.5
O43663	HUMAN	OLEP_200	FC_9	-0.0987269	2896.79
O43663	HUMAN	OLEP_800	FC_9	0.00706187	9530.02
O43665	HUMAN	EXPL_500	FC_9	-3.53512	38128
O43665	HUMAN	OLEP_200	FC_9	-0.0544687	5827.76
O43665	HUMAN	OLEP_800	FC_9	-0.015499	4164.33
O43670	HUMAN	EXPL_500	FC_9	-0.023952	99570.3
O43670	HUMAN	OLEP_200	FC_9	0.0399993	23077
O43670	HUMAN	OLEP_800	FC_9	0.015192	50577.4
O43674	HUMAN	EXPL_500	FC_9	-0.0495032	67484.8
O43674	HUMAN	OLEP_200	FC_9	0.0200907	14074.8
O43674	HUMAN	OLEP_800	FC_9	0.132751	45453.7
O43676	HUMAN	EXPL_500	FC_9	-0.343621	67131.1
O43676	HUMAN	OLEP_200	FC_9	0.140502	13603.8
O43676	HUMAN	OLEP_800	FC_9	0.0384441	42021.8
O43677	HUMAN	OLEP_200	FC_9	-0.0999524	2344
O43677	HUMAN	OLEP_800	FC_9	-0.207459	5960.19
O43678	HUMAN	EXPL_500	FC_9	-0.0999145	69019
O43678	HUMAN	OLEP_200	FC_9	0.120641	13089.1
O43678	HUMAN	OLEP_800	FC_9	0.0430973	33397.1
O43680	HUMAN	OLEP_200	FC_9	-0.921089	513.913
O43681	HUMAN	EXPL_500	FC_9	-0.145003	288501
O43681	HUMAN	OLEP_200	FC_9	-0.0788305	35881.3
O43681	HUMAN	OLEP_800	FC_9	-0.0604655	96834.3
O43684	HUMAN	EXPL_500	FC_9	-0.143924	147290
O43684	HUMAN	OLEP_200	FC_9	0.00268846	43091.2
O43684	HUMAN	OLEP_800	FC_9	-0.031926	104355
O43688	HUMAN	EXPL_500	FC_9	0.1739	7510.38
O43688	HUMAN	OLEP_200	FC_9	0.0645483	5423.08
O43688	HUMAN	OLEP_800	FC_9	-0.0300577	13735.6
O43707	HUMAN	EXPL_500	FC_9	-0.0283125	313131
O43707	HUMAN	OLEP_200	FC_9	-0.00895457	74225.1
O43707	HUMAN	OLEP_800	FC_9	-0.054276	101915
O43708	HUMAN	EXPL_500	FC_9	0.0445135	63023.7
O43708	HUMAN	OLEP_200	FC_9	0.114145	6485.2
O43708	HUMAN	OLEP_800	FC_9	-0.263603	13423.1
O43709	HUMAN	EXPL_500	FC_9	-0.360783	19941.1
O43709	HUMAN	OLEP_200	FC_9	-0.013323	3290.99
O43709	HUMAN	OLEP_800	FC_9	-0.0602876	9228.72
O43715	HUMAN	EXPL_500	FC_9	0.035462	13902
O43715	HUMAN	OLEP_200	FC_9	0.0115249	3456.99
O43715	HUMAN	OLEP_800	FC_9	0.152809	11465.9
O43716	HUMAN	OLEP_200	FC_9	-0.323813	1263.89
O43716	HUMAN	OLEP_800	FC_9	-0.00413801	3644.94
O43719	HUMAN	EXPL_500	FC_9	0.11629	55685.6
O43719	HUMAN	OLEP_200	FC_9	0.0470424	16699.3
O43719	HUMAN	OLEP_800	FC_9	0.0993964	56080
O43731	HUMAN	EXPL_500	FC_9	-0.353467	27696.5
O43731	HUMAN	OLEP_800	FC_9	-0.139285	2541.95
O43734	HUMAN	OLEP_200	FC_9	0.557345	236.794
O43734	HUMAN	OLEP_800	FC_9	-0.850269	468.097
O43739	HUMAN	EXPL_500	FC_9	0.155864	27403.9
O43739	HUMAN	OLEP_200	FC_9	-1.43291	558.17
O43739	HUMAN	OLEP_800	FC_9	-0.212886	1600.53
O43741	HUMAN	OLEP_200	FC_9	0.0866665	802.837
O43741	HUMAN	OLEP_800	FC_9	-0.16452	1036.1
O43747	HUMAN	EXPL_500	FC_9	0.0914634	88239.6
O43747	HUMAN	OLEP_200	FC_9	0.00908723	12939.1
O43747	HUMAN	OLEP_800	FC_9	0.0351461	29670.2
O43752	HUMAN	EXPL_500	FC_9	-0.178189	25846.5
O43752	HUMAN	OLEP_200	FC_9	0.0164491	2888.64
O43752	HUMAN	OLEP_800	FC_9	0.0676972	7470.58
O43759	HUMAN	EXPL_500	FC_9	-0.109284	51783
O43760	HUMAN	EXPL_500	FC_9	-0.265862	18788.3
O43760	HUMAN	OLEP_200	FC_9	0.136872	11025.4
O43760	HUMAN	OLEP_800	FC_9	0.0255671	19643.3
O43765	HUMAN	EXPL_500	FC_9	-0.153493	67396.7
O43765	HUMAN	OLEP_200	FC_9	0.0205705	20015.8
O43765	HUMAN	OLEP_800	FC_9	0.0306613	65548.4
O43768	HUMAN	EXPL_500	FC_9	0.0685581	36108
O43768	HUMAN	OLEP_200	FC_9	0.0115354	17963.4
O43768	HUMAN	OLEP_800	FC_9	-0.0289949	46487.3
O43772	HUMAN	EXPL_500	FC_9	0.128095	27597.6
O43772	HUMAN	OLEP_200	FC_9	-0.0201	6536.84
O43772	HUMAN	OLEP_800	FC_9	-0.0660175	18531.3
O43776	HUMAN	EXPL_500	FC_9	-0.0722883	143441
O43776	HUMAN	OLEP_200	FC_9	0.0250245	56324.6
O43776	HUMAN	OLEP_800	FC_9	0.0641737	136695
O43790	HUMAN	OLEP_800	FC_9
O43795	HUMAN	EXPL_500	FC_9	0.0729466	93545.8
O43795	HUMAN	OLEP_200	FC_9	-0.00896579	3962.66
O43795	HUMAN	OLEP_800	FC_9	-0.00895742	9011.01
O43805	HUMAN	OLEP_200	FC_9	-0.0617908	3169.53
O43805	HUMAN	OLEP_800	FC_9	0.12029	5270.24
O43808	HUMAN	EXPL_500	FC_9	0.0472508	23704
O43808	HUMAN	OLEP_200	FC_9	0.0333109	3383.55
O43808	HUMAN	OLEP_800	FC_9	-0.105565	9818.31
O43809	HUMAN	EXPL_500	FC_9	0.0338671	265815
O43809	HUMAN	OLEP_200	FC_9	-0.0353362	40958.7
O43809	HUMAN	OLEP_800	FC_9	-0.00882262	103497
O43813	HUMAN	EXPL_500	FC_9	-0.150356	62594.5
O43813	HUMAN	OLEP_200	FC_9	0.00758781	33021.3
O43813	HUMAN	OLEP_800	FC_9	0.0928013	89131.8
O43815	HUMAN	EXPL_500	FC_9	0.148517	45656.6
O43815	HUMAN	OLEP_200	FC_9	-0.0501775	2905.7
O43815	HUMAN	OLEP_800	FC_9	-0.0712153	15342.9
O43818	HUMAN	EXPL_500	FC_9	0.06877	36100.9
O43818	HUMAN	OLEP_200	FC_9	0.0645975	14479.4
O43818	HUMAN	OLEP_800	FC_9	0.120902	39304.1
O43819	HUMAN	OLEP_200	FC_9	-0.0619491	5779.54
O43819	HUMAN	OLEP_800	FC_9	0.111442	8752.85
O43822	HUMAN	OLEP_200	FC_9
O43823	HUMAN	EXPL_500	FC_9	-0.114087	16529.3
O43823	HUMAN	OLEP_200	FC_9	0.0188303	8340.67
O43823	HUMAN	OLEP_800	FC_9	0.0549981	21302.8
O43824	HUMAN	EXPL_500	FC_9	0.200367	7187.98
O43824	HUMAN	OLEP_200	FC_9	-0.00163747	2806.99
O43824	HUMAN	OLEP_800	FC_9	0.00669986	8108.12
O43826	HUMAN	EXPL_500	FC_9	0.260938	10651.8
O43826	HUMAN	OLEP_200	FC_9	0.21445	1138.13
O43826	HUMAN	OLEP_800	FC_9	-0.150195	5719.12
O43829	HUMAN	OLEP_200	FC_9	-0.135531	623.483
O43829	HUMAN	OLEP_800	FC_9	-0.216937	2355.58
O43837	HUMAN	EXPL_500	FC_9	0.0125226	40648.8
O43837	HUMAN	OLEP_200	FC_9	-0.0467723	12647.8
O43837	HUMAN	OLEP_800	FC_9	-0.0222465	32567.9
O43847	HUMAN	EXPL_500	FC_9	0.0240441	84820.8
O43847	HUMAN	OLEP_200	FC_9	-0.0236176	11758.4
O43847	HUMAN	OLEP_800	FC_9	-0.0053444	31387.5
O43852	HUMAN	EXPL_500	FC_9	0.0189277	301531
O43852	HUMAN	OLEP_200	FC_9	0.00441701	75100.6
O43852	HUMAN	OLEP_800	FC_9	0.0465944	105787
O43854	HUMAN	EXPL_500	FC_9	0.0191625	24813.9
O43861	HUMAN	EXPL_500	FC_9	-1.86995	20322.1
O43865	HUMAN	EXPL_500	FC_9	-0.0020868	72871.1
O43865	HUMAN	OLEP_200	FC_9	0.0504177	44264.5
O43865	HUMAN	OLEP_800	FC_9	0.016543	27311
O43896	HUMAN	OLEP_200	FC_9	-0.113323	2433.37
O43896	HUMAN	OLEP_800	FC_9	0.143069	5119.35
O43900	HUMAN	OLEP_200	FC_9	-0.617296	226.831
O43900	HUMAN	OLEP_800	FC_9	-0.790586	960.573
O43913	HUMAN	EXPL_500	FC_9	0.0263423	12250.9
O43913	HUMAN	OLEP_200	FC_9	0.00156812	3807.41
O43913	HUMAN	OLEP_800	FC_9	0.0713704	11017.9
O43920	HUMAN	EXPL_500	FC_9	-0.0396774	39159.1
O43920	HUMAN	OLEP_200	FC_9	-0.04648	9501.82
O43920	HUMAN	OLEP_800	FC_9	-0.0282847	27040.3
O43924	HUMAN	OLEP_200	FC_9	-0.339724	1306.42
O43924	HUMAN	OLEP_800	FC_9	-0.253792	3826.75
O43929	HUMAN	EXPL_500	FC_9	0.129691	17871.8
O43929	HUMAN	OLEP_200	FC_9	-0.0919905	4305.14
O43929	HUMAN	OLEP_800	FC_9	-0.151216	11852.1
O43930	HUMAN	EXPL_500	FC_9	-1.92821	9581.16
O43933	HUMAN	OLEP_200	FC_9	-0.0140492	1879.33
O43933	HUMAN	OLEP_800	FC_9	0.0687542	5731.19
O43934	HUMAN	OLEP_800	FC_9
O52982	ECOLI	OLEP_800	FC_9	-2.73603	6534.3
O60200	YEAST	OLEP_200	FC_9	-3.505	3955.78
O60200	YEAST	OLEP_800	FC_9	-3.0454	15180.9
O60216	HUMAN	EXPL_500	FC_9	-0.0843247	89302.2
O60216	HUMAN	OLEP_200	FC_9	0.0795117	10145.3
O60216	HUMAN	OLEP_800	FC_9	0.0610688	30015.2
O60218	HUMAN	OLEP_200	FC_9	-0.196602	1137.75
O60218	HUMAN	OLEP_800	FC_9	-0.0468867	4349.28
O60220	HUMAN	EXPL_500	FC_9	-0.00681944	100602
O60220	HUMAN	OLEP_200	FC_9	-0.0310108	6611.85
O60220	HUMAN	OLEP_800	FC_9	-0.180074	27797
O60229	HUMAN	OLEP_200	FC_9
O60231	HUMAN	EXPL_500	FC_9	0.142001	65256.8
O60231	HUMAN	OLEP_200	FC_9	-0.00340497	10948.3
O60231	HUMAN	OLEP_800	FC_9	0.02196	19753.5
O60232	HUMAN	EXPL_500	FC_9	-0.0951673	52069.2
O60232	HUMAN	OLEP_200	FC_9	0.0381754	14458
O60232	HUMAN	OLEP_800	FC_9	0.00699617	32810.6
O60237	HUMAN	EXPL_500	FC_9	0.593408	15451.6
O60237	HUMAN	OLEP_200	FC_9	-0.631825	71.2892
O60237	HUMAN	OLEP_800	FC_9	-0.251476	498.998
O60238	HUMAN	EXPL_500	FC_9	-0.396869	26834.4
O60238	HUMAN	OLEP_200	FC_9	-0.628083	627.52
O60238	HUMAN	OLEP_800	FC_9	-0.687747	1817.43
O60239	HUMAN	OLEP_200	FC_9	-1.35262	134.037
O60239	HUMAN	OLEP_800	FC_9	-0.442509	568.902
O60244	HUMAN	EXPL_500	FC_9	-0.150507	13003.8
O60244	HUMAN	OLEP_200	FC_9	-0.115612	3619.91
O60244	HUMAN	OLEP_800	FC_9	-0.0663531	14431.2
O60245	HUMAN	EXPL_500	FC_9	0.0322526	17235.9
O60245	HUMAN	OLEP_200	FC_9	-0.484177	185.372
O60245	HUMAN	OLEP_800	FC_9	-0.464818	1120.33
O60256	HUMAN	EXPL_500	FC_9	0.0874484	53520.7
O60256	HUMAN	OLEP_200	FC_9	-0.00136371	6764.13
O60256	HUMAN	OLEP_800	FC_9	0.00285221	20854.6
O60264	HUMAN	EXPL_500	FC_9	-0.0624659	63567
O60264	HUMAN	OLEP_200	FC_9	0.0208945	31181.5
O60264	HUMAN	OLEP_800	FC_9	-0.0142836	74050.6
O60266	HUMAN	EXPL_500	FC_9	-0.425905	6609.11
O60266	HUMAN	OLEP_800	FC_9	-0.348144	883.629
O60271	HUMAN	EXPL_500	FC_9	0.00161254	26383.1
O60271	HUMAN	OLEP_200	FC_9	0.0143399	4999.44
O60271	HUMAN	OLEP_800	FC_9	0.0413181	12711.5
O60287	HUMAN	EXPL_500	FC_9	0.0302938	17509.3
O60287	HUMAN	OLEP_200	FC_9	0.0414682	7270.67
O60287	HUMAN	OLEP_800	FC_9	-0.00184277	19523.4
O60292	HUMAN	OLEP_200	FC_9
O60292	HUMAN	OLEP_800	FC_9
O60293	HUMAN	EXPL_500	FC_9	0.0435604	15839.5
O60293	HUMAN	OLEP_200	FC_9	0.127602	1782.89
O60293	HUMAN	OLEP_800	FC_9	0.0792107	4516.35
O60294	HUMAN	EXPL_500	FC_9	0.244727	10918.9
O60294	HUMAN	OLEP_200	FC_9	0.137217	1503.25
O60294	HUMAN	OLEP_800	FC_9	0.0536431	4958.38
O60306	HUMAN	EXPL_500	FC_9	0.0444592	48944.6
O60306	HUMAN	OLEP_200	FC_9	0.0397611	8554.4
O60306	HUMAN	OLEP_800	FC_9	0.00510904	19549.3
O60308	HUMAN	OLEP_200	FC_9	-1.60581	855.725
O60313	HUMAN	EXPL_500	FC_9	0.0412666	33950.5
O60313	HUMAN	OLEP_200	FC_9	-0.0258851	9200.1
O60313	HUMAN	OLEP_800	FC_9	-0.0305854	26675.9
O60318	HUMAN	OLEP_200	FC_9	0.0511932	3430.83
O60318	HUMAN	OLEP_800	FC_9	-0.000977338	8143.87
O60331	HUMAN	OLEP_200	FC_9	-0.0861398	466.508
O60331	HUMAN	OLEP_800	FC_9	-0.00661631	2224.67
O60333	HUMAN	EXPL_500	FC_9	-1.04149	14149.8
O60333	HUMAN	OLEP_200	FC_9	-0.0389464	1908.57
O60333	HUMAN	OLEP_800	FC_9	-0.00760877	12757.2
O60336	HUMAN	OLEP_200	FC_9
O60337	HUMAN	OLEP_200	FC_9	-1.51567	305.43
O60337	HUMAN	OLEP_800	FC_9	0.0101509	2192.32
O60341	HUMAN	EXPL_500	FC_9	-0.0414312	39432.9
O60341	HUMAN	OLEP_200	FC_9	-0.00660815	5576.06
O60341	HUMAN	OLEP_800	FC_9	0.0245869	23996.2
O60343	HUMAN	EXPL_500	FC_9	-0.0303739	25910.4
O60343	HUMAN	OLEP_200	FC_9	0.00856306	3896.65
O60343	HUMAN	OLEP_800	FC_9	-0.0583539	12350.5
O60346	HUMAN	OLEP_200	FC_9	-0.146895	741.592
O60346	HUMAN	OLEP_800	FC_9	-0.0180993	1267.78
O60353	HUMAN	OLEP_200	FC_9	-0.379264	407.95
O60353	HUMAN	OLEP_800	FC_9	-0.283132	9927.9
O60356	HUMAN	OLEP_200	FC_9
O60356	HUMAN	OLEP_800	FC_9	-0.972051	139.609
O60361	HUMAN	EXPL_500	FC_9	0.113255	10168
O60361	HUMAN	OLEP_200	FC_9	-0.384869	7965.83
O60361	HUMAN	OLEP_800	FC_9	-0.195734	29495.5
O60381	HUMAN	OLEP_800	FC_9
O60427	HUMAN	EXPL_500	FC_9	-0.017382	104837
O60427	HUMAN	OLEP_200	FC_9	0.0801431	5803.58
O60427	HUMAN	OLEP_800	FC_9	0.0015587	15411.9
O60437	HUMAN	EXPL_500	FC_9	-0.1066	41891.9
O60437	HUMAN	OLEP_200	FC_9	-0.023418	5224.39
O60437	HUMAN	OLEP_800	FC_9	-0.0262258	12937.1
O60443	HUMAN	EXPL_500	FC_9	0.0414722	234167
O60443	HUMAN	OLEP_200	FC_9	0.0148944	5109.67
O60443	HUMAN	OLEP_800	FC_9	0.003787	15735.4
O60447	HUMAN	OLEP_200	FC_9	-0.126081	607.589
O60447	HUMAN	OLEP_800	FC_9	-0.201285	2153.76
O60462	HUMAN	OLEP_200	FC_9	-0.0255561	496.912
O60462	HUMAN	OLEP_800	FC_9	-0.227416	2014.72
O60476	HUMAN	EXPL_500	FC_9	-0.0595922	7101.17
O60476	HUMAN	OLEP_200	FC_9	0.287771	1154.22
O60476	HUMAN	OLEP_800	FC_9	-0.0180949	3934.32
O60487	HUMAN	OLEP_200	FC_9	-0.0330687	1851.05
O60487	HUMAN	OLEP_800	FC_9	0.135296	5838.25
O60488	HUMAN	EXPL_500	FC_9	0.0556353	224450
O60488	HUMAN	OLEP_200	FC_9	0.0309574	16179.7
O60488	HUMAN	OLEP_800	FC_9	0.0281039	50187.4
O60493	HUMAN	EXPL_500	FC_9	0.0181416	61200.7
O60493	HUMAN	OLEP_200	FC_9	0.0184373	24747.5
O60493	HUMAN	OLEP_800	FC_9	-0.0458449	70549.3
O60499	HUMAN	EXPL_500	FC_9	-0.212436	19194.6
O60499	HUMAN	OLEP_200	FC_9	0.00872168	2744.87
O60499	HUMAN	OLEP_800	FC_9	-0.163286	10834.2
O60502	HUMAN	EXPL_500	FC_9	0.0632136	46124.9
O60502	HUMAN	OLEP_200	FC_9	0.0243107	12893.2
O60502	HUMAN	OLEP_800	FC_9	0.0363724	35833
O60503	HUMAN	OLEP_200	FC_9	-0.318411	267.659
O60503	HUMAN	OLEP_800	FC_9	-0.129581	728.979
O60504	HUMAN	OLEP_200	FC_9	-0.0315267	5448.41
O60504	HUMAN	OLEP_800	FC_9	-0.0175492	13784.2
O60506	HUMAN	EXPL_500	FC_9	0.103268	640282
O60506	HUMAN	OLEP_200	FC_9	0.00392528	76284.8
O60506	HUMAN	OLEP_800	FC_9	0.052952	209240
O60508	HUMAN	EXPL_500	FC_9	0.14559	16165.5
O60508	HUMAN	OLEP_200	FC_9	-0.0297983	3601.41
O60508	HUMAN	OLEP_800	FC_9	0.0180521	11082.5
O60512	HUMAN	OLEP_800	FC_9	-0.17065	1336.79
O60518	HUMAN	EXPL_500	FC_9	-0.0154248	189775
O60518	HUMAN	OLEP_200	FC_9	-0.0196923	9600.72
O60518	HUMAN	OLEP_800	FC_9	-0.00305855	20473
O60524	HUMAN	EXPL_500	FC_9	0.107501	33325.7
O60524	HUMAN	OLEP_200	FC_9	0.0640519	8503.16
O60524	HUMAN	OLEP_800	FC_9	0.0178076	24703.8
O60547	HUMAN	EXPL_500	FC_9	0.213829	81554.1
O60547	HUMAN	OLEP_200	FC_9	-0.084848	8771.61
O60547	HUMAN	OLEP_800	FC_9	-0.0667147	16257.9
O60551	HUMAN	EXPL_500	FC_9	-1.08385	6999.06
O60551	HUMAN	OLEP_800	FC_9	0.0181545	397.049
O60563	HUMAN	EXPL_500	FC_9	-0.031235	11121.9
O60563	HUMAN	OLEP_200	FC_9	-0.0271493	4937.27
O60563	HUMAN	OLEP_800	FC_9	-0.0362978	13099.9
O60566	HUMAN	EXPL_500	FC_9	0.147812	7598.78
O60566	HUMAN	OLEP_200	FC_9	-0.0139198	2768.99
O60566	HUMAN	OLEP_800	FC_9	0.0940402	7753
O60568	HUMAN	EXPL_500	FC_9	0.0799274	84012.9
O60568	HUMAN	OLEP_200	FC_9	-0.0101552	44330.4
O60568	HUMAN	OLEP_800	FC_9	0.0596063	124370
O60573	HUMAN	EXPL_500	FC_9	-0.170499	32778.2
O60573	HUMAN	OLEP_200	FC_9	0.144342	3770.15
O60573	HUMAN	OLEP_800	FC_9	0.00789533	16093.9
O60583	HUMAN	OLEP_200	FC_9	-0.335452	2143.14
O60583	HUMAN	OLEP_800	FC_9	-0.0824621	6469.32
O60610	HUMAN	EXPL_500	FC_9	0.0690663	118683
O60610	HUMAN	OLEP_200	FC_9	0.0302518	17762.3
O60610	HUMAN	OLEP_800	FC_9	0.0353819	34921.3
O60613	HUMAN	EXPL_500	FC_9	-0.266455	10775.6
O60613	HUMAN	OLEP_200	FC_9	0.00494557	4586.14
O60613	HUMAN	OLEP_800	FC_9	0.0632728	15301.6
O60635	HUMAN	OLEP_200	FC_9	0.440455	1070.9
O60635	HUMAN	OLEP_800	FC_9	-0.223557	1952
O60637	HUMAN	OLEP_200	FC_9	-0.0755345	4845.75
O60637	HUMAN	OLEP_800	FC_9	0.148322	3632
O60645	HUMAN	EXPL_500	FC_9	-0.0612167	46678.6
O60645	HUMAN	OLEP_200	FC_9	-0.06388	22151.9
O60645	HUMAN	OLEP_800	FC_9	0.0346419	12278.8
O60658	HUMAN	OLEP_200	FC_9	-0.134935	852.018
O60658	HUMAN	OLEP_800	FC_9	-0.0542205	3991.64
O60664	HUMAN	EXPL_500	FC_9	-0.0795533	156696
O60664	HUMAN	OLEP_200	FC_9	0.0271581	28747.2
O60664	HUMAN	OLEP_800	FC_9	0.10439	78020.3
O60667	HUMAN	EXPL_500	FC_9	-0.42207	8903.46
O60669	HUMAN	EXPL_500	FC_9	-0.00428876	23801.5
O60669	HUMAN	OLEP_200	FC_9	-0.140371	2655.52
O60669	HUMAN	OLEP_800	FC_9	0.153156	6570.2
O60671	HUMAN	OLEP_200	FC_9	-0.310906	3531.13
O60671	HUMAN	OLEP_800	FC_9	0.0485677	9367.34
O60674	HUMAN	OLEP_200	FC_9
O60674	HUMAN	OLEP_800	FC_9
O60675	HUMAN	OLEP_200	FC_9	-0.10188	646.384
O60675	HUMAN	OLEP_800	FC_9	-0.126823	1896.52
O60678	HUMAN	EXPL_500	FC_9	-0.0327408	36120.7
O60678	HUMAN	OLEP_200	FC_9	-0.0299854	7345.23
O60678	HUMAN	OLEP_800	FC_9	0.0303863	23117.9
O60683	HUMAN	OLEP_200	FC_9	-0.247977	663.608
O60683	HUMAN	OLEP_800	FC_9	0.127154	1840.36
O60684	HUMAN	EXPL_500	FC_9	-0.0255645	98516.3
O60684	HUMAN	OLEP_200	FC_9	0.149893	24231.2
O60684	HUMAN	OLEP_800	FC_9	0.0654749	70157.4
O60701	HUMAN	EXPL_500	FC_9	-0.0480924	187039
O60701	HUMAN	OLEP_200	FC_9	-0.0047342	17215.3
O60701	HUMAN	OLEP_800	FC_9	0.0796683	49819.3
O60716	HUMAN	EXPL_500	FC_9	-0.0497158	66608.6
O60716	HUMAN	OLEP_200	FC_9	-0.0286513	8849.36
O60716	HUMAN	OLEP_800	FC_9	-0.0249843	25077.8
O60725	HUMAN	EXPL_500	FC_9	0.146011	31089.9
O60725	HUMAN	OLEP_200	FC_9	-0.0906651	4599.01
O60725	HUMAN	OLEP_800	FC_9	0.0349987	14661.2
O60739	HUMAN	EXPL_500	FC_9	-0.160559	96559.7
O60739	HUMAN	OLEP_200	FC_9	0.071712	1727.41
O60739	HUMAN	OLEP_800	FC_9	-0.675737	9381.21
O60749	HUMAN	EXPL_500	FC_9	-0.0266444	57964.4
O60749	HUMAN	OLEP_200	FC_9	0.0280873	24439.6
O60749	HUMAN	OLEP_800	FC_9	-0.0492455	68792.7
O60762	HUMAN	EXPL_500	FC_9	0.0160859	113570
O60762	HUMAN	OLEP_200	FC_9	0.0283652	36026.4
O60762	HUMAN	OLEP_800	FC_9	0.0729206	91254.9
O60763	HUMAN	EXPL_500	FC_9	-0.0928045	94275.4
O60763	HUMAN	OLEP_200	FC_9	0.016878	13956.7
O60763	HUMAN	OLEP_800	FC_9	0.0560409	39283.2
O60779	HUMAN	OLEP_200	FC_9	-0.108609	920.871
O60779	HUMAN	OLEP_800	FC_9	0.177651	3140.25
O60783	HUMAN	EXPL_500	FC_9	-0.472548	14454.2
O60783	HUMAN	OLEP_200	FC_9	-0.138014	3073.72
O60783	HUMAN	OLEP_800	FC_9	-0.00146612	7972.26
O60784	HUMAN	EXPL_500	FC_9	-0.0112156	18227.3
O60784	HUMAN	OLEP_200	FC_9	0.0549385	3165.82
O60784	HUMAN	OLEP_800	FC_9	0.114477	10009.5
O60814	HUMAN	EXPL_500	FC_9	-0.129456	5.66337e+06
O60814	HUMAN	OLEP_200	FC_9	-0.24574	252857
O60814	HUMAN	OLEP_800	FC_9	-0.233704	1.39879e+06
O60825	HUMAN	EXPL_500	FC_9	-0.0582788	21420.3
O60825	HUMAN	OLEP_200	FC_9	-0.0273274	12608.2
O60825	HUMAN	OLEP_800	FC_9	-0.111839	29496.2
O60826	HUMAN	EXPL_500	FC_9	-0.172841	28317.1
O60826	HUMAN	OLEP_200	FC_9	-0.0908107	4546.99
O60826	HUMAN	OLEP_800	FC_9	0.0500153	14457.2
O60828	HUMAN	EXPL_500	FC_9	0.0603452	54401.4
O60828	HUMAN	OLEP_200	FC_9	0.0569011	11912.5
O60828	HUMAN	OLEP_800	FC_9	-0.0861152	38182.3
O60830	HUMAN	EXPL_500	FC_9	-0.076699	23822.2
O60830	HUMAN	OLEP_200	FC_9	-0.12777	8402.28
O60830	HUMAN	OLEP_800	FC_9	0.135137	31544.9
O60831	HUMAN	EXPL_500	FC_9	-0.0889319	72307.9
O60831	HUMAN	OLEP_200	FC_9	-0.0409161	3366.45
O60831	HUMAN	OLEP_800	FC_9	0.301412	4940.75
O60832	HUMAN	EXPL_500	FC_9	0.0760398	75938.8
O60832	HUMAN	OLEP_200	FC_9	0.00441759	34500.3
O60832	HUMAN	OLEP_800	FC_9	-0.000910497	74330.3
O60841	HUMAN	EXPL_500	FC_9	0.0224296	191194
O60841	HUMAN	OLEP_200	FC_9	-0.0127492	42158.7
O60841	HUMAN	OLEP_800	FC_9	-0.016514	109001
O60858	HUMAN	OLEP_800	FC_9	-0.0818507	1091.57
O60869	HUMAN	EXPL_500	FC_9	-0.0894706	209545
O60869	HUMAN	OLEP_200	FC_9	0.0684044	65221.9
O60869	HUMAN	OLEP_800	FC_9	0.145945	146504
O60870	HUMAN	OLEP_200	FC_9	0.271379	1268.08
O60870	HUMAN	OLEP_800	FC_9	0.120912	4956.83
O60879	HUMAN	EXPL_500	FC_9	0.0555666	28120.2
O60879	HUMAN	OLEP_200	FC_9	-0.0325063	5079.85
O60879	HUMAN	OLEP_800	FC_9	-0.0272181	14593.4
O60884	HUMAN	EXPL_500	FC_9	0.000717743	101673
O60884	HUMAN	OLEP_200	FC_9	-0.00598713	23616.5
O60884	HUMAN	OLEP_800	FC_9	-0.0561737	67410.8
O60885	HUMAN	EXPL_500	FC_9	0.211956	20394.4
O60885	HUMAN	OLEP_200	FC_9	0.0254698	7056.89
O60885	HUMAN	OLEP_800	FC_9	0.0478347	27008.7
O60888	HUMAN	EXPL_500	FC_9	0.236151	174947
O60888	HUMAN	OLEP_200	FC_9	-0.0420162	24049.7
O60888	HUMAN	OLEP_800	FC_9	0.071306	72157.1
O60890	HUMAN	OLEP_200	FC_9	-0.347594	303.479
O60890	HUMAN	OLEP_800	FC_9	0.0733093	1567.66
O60906	HUMAN	OLEP_200	FC_9	0.0552861	385.647
O60906	HUMAN	OLEP_800	FC_9	-0.129596	6424.88
O60907	HUMAN	EXPL_500	FC_9	0.0760184	8256.27
O60907	HUMAN	OLEP_200	FC_9	-0.0821077	8179.84
O60907	HUMAN	OLEP_800	FC_9	-0.0886943	21269.6
O60911	HUMAN	OLEP_200	FC_9	-0.17282	3039.62
O60911	HUMAN	OLEP_800	FC_9	0.0563624	7678.27
O60921	HUMAN	EXPL_500	FC_9	-0.403905	11301.5
O60921	HUMAN	OLEP_200	FC_9	-0.0896052	2805.14
O60921	HUMAN	OLEP_800	FC_9	0.00164889	6732.14
O60925	HUMAN	EXPL_500	FC_9	-0.0303379	122315
O60925	HUMAN	OLEP_200	FC_9	0.040478	15063.8
O60925	HUMAN	OLEP_800	FC_9	0.0129225	35854.1
O60927	HUMAN	EXPL_500	FC_9
O60927	HUMAN	OLEP_200	FC_9	-0.317359	3878.39
O60927	HUMAN	OLEP_800	FC_9	0.0531809	8385.39
O60930	HUMAN	EXPL_500	FC_9	0.722489	10125.8
O60930	HUMAN	OLEP_200	FC_9	-0.0940679	1441.02
O60930	HUMAN	OLEP_800	FC_9	-0.343336	3982.22
O60934	HUMAN	EXPL_500	FC_9	-0.100635	30376.9
O60934	HUMAN	OLEP_200	FC_9	0.0115196	8830.08
O60934	HUMAN	OLEP_800	FC_9	0.0120938	27903.1
O60936	HUMAN	EXPL_500	FC_9	-0.149689	37521.6
O60936	HUMAN	OLEP_200	FC_9	-0.12254	6020.09
O60936	HUMAN	OLEP_800	FC_9	-0.115197	17283.1
O60941	HUMAN	OLEP_200	FC_9	0.172376	421.396
O60941	HUMAN	OLEP_800	FC_9	-0.377992	3193.73
O60942	HUMAN	EXPL_500	FC_9	0.0630664	7987.74
O60942	HUMAN	OLEP_200	FC_9	-0.148074	2936.12
O60942	HUMAN	OLEP_800	FC_9	0.0871149	8609.96
O74700	YEAST	OLEP_200	FC_9	-3.17133	13239.5
O74700	YEAST	OLEP_800	FC_9	-3.26696	36030.1
O75027	HUMAN	EXPL_500	FC_9	-0.0359255	78644.7
O75027	HUMAN	OLEP_200	FC_9	0.0798324	8662.41
O75027	HUMAN	OLEP_800	FC_9	0.0233456	24109.6
O75030	HUMAN	EXPL_500	FC_9
O75037	HUMAN	OLEP_800	FC_9	-0.922301	343.101
O75038	HUMAN	OLEP_200	FC_9	-2.98417	35900
O75038	HUMAN	OLEP_800	FC_9	-2.15794	78287.6
O75044	HUMAN	OLEP_200	FC_9	0.104504	1861.98
O75044	HUMAN	OLEP_800	FC_9	0.0465332	6828.65
O75051	HUMAN	OLEP_200	FC_9	-0.374587	936.51
O75051	HUMAN	OLEP_800	FC_9	-0.377497	2315.2
O75052	HUMAN	OLEP_200	FC_9	0.143543	700.584
O75052	HUMAN	OLEP_800	FC_9	0.117715	1939.6
O75054	HUMAN	EXPL_500	FC_9	-0.0389788	5335.25
O75054	HUMAN	OLEP_200	FC_9	-0.122628	622.76
O75054	HUMAN	OLEP_800	FC_9	0.00600847	2692.89
O75063	HUMAN	EXPL_500	FC_9	-0.303446	10979.7
O75063	HUMAN	OLEP_200	FC_9	-0.129027	1935.01
O75063	HUMAN	OLEP_800	FC_9	-0.186797	4674.72
O75064	HUMAN	OLEP_200	FC_9	-0.18649	337.893
O75064	HUMAN	OLEP_800	FC_9	0.00613172	1869.31
O75071	HUMAN	OLEP_200	FC_9	-0.369036	386.123
O75071	HUMAN	OLEP_800	FC_9
O75072	HUMAN	OLEP_200	FC_9
O75072	HUMAN	OLEP_800	FC_9	0.069745	811.7
O75083	HUMAN	EXPL_500	FC_9	-0.00968171	364956
O75083	HUMAN	OLEP_200	FC_9	0.0132144	47680.7
O75083	HUMAN	OLEP_800	FC_9	0.0192153	132104
O75110	HUMAN	EXPL_500	FC_9	-0.0100811	16937.5
O75110	HUMAN	OLEP_200	FC_9	-0.0923562	1035.09
O75110	HUMAN	OLEP_800	FC_9	-0.0914754	3646.34
O75112	HUMAN	OLEP_200	FC_9
O75113	HUMAN	OLEP_200	FC_9	-0.395757	796.419
O75113	HUMAN	OLEP_800	FC_9	-0.0523701	2266.41
O75116	HUMAN	EXPL_500	FC_9	-0.0639386	53522.8
O75116	HUMAN	OLEP_200	FC_9	0.0647482	16666.2
O75116	HUMAN	OLEP_800	FC_9	0.0162865	25501.9
O75122	HUMAN	EXPL_500	FC_9	-0.0945562	23345.4
O75122	HUMAN	OLEP_200	FC_9	0.0308888	4247.82
O75122	HUMAN	OLEP_800	FC_9	-0.032515	12572.7
O75127	HUMAN	OLEP_200	FC_9	-0.0493617	1934.11
O75127	HUMAN	OLEP_800	FC_9	0.124201	7067.27
O75128	HUMAN	OLEP_200	FC_9	0.0163168	1935
O75128	HUMAN	OLEP_800	FC_9	0.0875398	6710.57
O75131	HUMAN	EXPL_500	FC_9	0.05403	64984.9
O75131	HUMAN	OLEP_200	FC_9	-0.0452151	24946.4
O75131	HUMAN	OLEP_800	FC_9	-0.0831163	63204.1
O75140	HUMAN	OLEP_800	FC_9	-0.551027	348.665
O75143	HUMAN	OLEP_200	FC_9	-0.226677	1211.49
O75143	HUMAN	OLEP_800	FC_9	-0.0165683	5149.82
O75146	HUMAN	EXPL_500	FC_9	0.511391	7275.01
O75146	HUMAN	OLEP_200	FC_9	0.0671458	3640.78
O75146	HUMAN	OLEP_800	FC_9	0.0211159	8283.35
O75147	HUMAN	OLEP_200	FC_9	-0.253603	808.989
O75147	HUMAN	OLEP_800	FC_9	0.108714	2892.56
O75150	HUMAN	EXPL_500	FC_9	-0.0738034	22637.3
O75150	HUMAN	OLEP_200	FC_9	-0.0235876	4958.38
O75150	HUMAN	OLEP_800	FC_9	0.00920285	12734.6
O75151	HUMAN	EXPL_500	FC_9	0.0557608	11682.3
O75151	HUMAN	OLEP_200	FC_9	0.0616455	827.979
O75151	HUMAN	OLEP_800	FC_9	0.157754	2803.14
O75152	HUMAN	EXPL_500	FC_9	0.131537	34312.2
O75152	HUMAN	OLEP_200	FC_9	0.0470284	10516.2
O75152	HUMAN	OLEP_800	FC_9	0.0427512	32618.2
O75153	HUMAN	EXPL_500	FC_9	0.0339628	107670
O75153	HUMAN	OLEP_200	FC_9	0.0605032	10197.3
O75153	HUMAN	OLEP_800	FC_9	0.0573868	19643.2
O75154	HUMAN	OLEP_200	FC_9	-2.75788	6593.38
O75157	HUMAN	OLEP_200	FC_9	-0.0334531	11371
O75157	HUMAN	OLEP_800	FC_9	0.0596584	3437.18
O75164	HUMAN	OLEP_200	FC_9	-0.0364485	682.22
O75164	HUMAN	OLEP_800	FC_9	0.144901	2313.37
O75165	HUMAN	EXPL_500	FC_9	-0.0873465	27584.6
O75165	HUMAN	OLEP_200	FC_9	0.00772485	5034.93
O75165	HUMAN	OLEP_800	FC_9	-0.0489147	13875.3
O75167	HUMAN	OLEP_200	FC_9	1.12829	352.914
O75167	HUMAN	OLEP_800	FC_9	-0.102648	987.541
O75170	HUMAN	EXPL_500	FC_9	0.0735413	12488.1
O75170	HUMAN	OLEP_200	FC_9	0.0324103	21534.7
O75170	HUMAN	OLEP_800	FC_9	0.0418148	17510.8
O75175	HUMAN	EXPL_500	FC_9	0.0271391	25554.7
O75175	HUMAN	OLEP_200	FC_9	-0.0368196	4493
O75175	HUMAN	OLEP_800	FC_9	-0.115238	11900.3
O75177	HUMAN	OLEP_200	FC_9
O75177	HUMAN	OLEP_800	FC_9	-0.297534	799.624
O75179	HUMAN	EXPL_500	FC_9	0.206815	20204.7
O75179	HUMAN	OLEP_200	FC_9	0.0203398	2464.68
O75179	HUMAN	OLEP_800	FC_9	0.0233896	8719.06
O75182	HUMAN	OLEP_200	FC_9	-0.396483	628.272
O75182	HUMAN	OLEP_800	FC_9	0.0688408	1851.44
O75190	HUMAN	OLEP_200	FC_9	0.0386533	2842.75
O75190	HUMAN	OLEP_800	FC_9	-0.0502905	10131.9
O75191	HUMAN	OLEP_200	FC_9	-0.101672	949.085
O75191	HUMAN	OLEP_800	FC_9	-0.0637455	3436.03
O75204	HUMAN	OLEP_200	FC_9
O75204	HUMAN	OLEP_800	FC_9	0.111742	1182.98
O75208	HUMAN	EXPL_500	FC_9	-0.189466	14601.5
O75208	HUMAN	OLEP_200	FC_9	0.0236021	8442.51
O75208	HUMAN	OLEP_800	FC_9	-0.0535787	23894.6
O75223	HUMAN	EXPL_500	FC_9	-0.132242	123136
O75223	HUMAN	OLEP_200	FC_9	0.0949423	24877.8
O75223	HUMAN	OLEP_800	FC_9	-0.0487396	63711.8
O75251	HUMAN	EXPL_500	FC_9	-0.171127	62942.1
O75251	HUMAN	OLEP_200	FC_9	-0.123684	16303.8
O75251	HUMAN	OLEP_800	FC_9	0.0914492	60246.3
O75298	HUMAN	EXPL_500	FC_9	-0.927912	14667.3
O75306	HUMAN	EXPL_500	FC_9	0.128437	61272.1
O75306	HUMAN	OLEP_200	FC_9	-0.0628982	23394.4
O75306	HUMAN	OLEP_800	FC_9	-0.100688	43916.3
O75311	HUMAN	OLEP_800	FC_9	-3.02216	3174.28
O75312	HUMAN	EXPL_500	FC_9	-0.154046	15738.2
O75312	HUMAN	OLEP_200	FC_9	-0.0599118	4548.61
O75312	HUMAN	OLEP_800	FC_9	-0.0498068	10799.7
O75317	HUMAN	EXPL_500	FC_9	0.0834585	7769.09
O75317	HUMAN	OLEP_800	FC_9	0.412046	569.113
O75319	HUMAN	OLEP_200	FC_9	-0.012772	1756.74
O75319	HUMAN	OLEP_800	FC_9	-0.0722822	3760.88
O75323	HUMAN	EXPL_500	FC_9	-0.0256763	51768.6
O75323	HUMAN	OLEP_200	FC_9	-0.035243	11754.7
O75323	HUMAN	OLEP_800	FC_9	-0.0119241	35454.3
O75326	HUMAN	OLEP_200	FC_9	-1.38339	331.111
O75326	HUMAN	OLEP_800	FC_9	-0.384062	1039.65
O75330	HUMAN	OLEP_200	FC_9	-0.108972	840.218
O75330	HUMAN	OLEP_800	FC_9	-0.188552	7715.85
O75334	HUMAN	OLEP_800	FC_9	-1.29282	16780.5
O75335	HUMAN	OLEP_200	FC_9	-1.32548	7266.9
O75335	HUMAN	OLEP_800	FC_9	0.0544008	9092.28
O75340	HUMAN	EXPL_500	FC_9	-0.102327	124564
O75340	HUMAN	OLEP_200	FC_9	-0.0168316	39254.9
O75340	HUMAN	OLEP_800	FC_9	0.00985961	84682.5
O75342	HUMAN	OLEP_800	FC_9
O75347	HUMAN	EXPL_500	FC_9	0.117326	233430
O75347	HUMAN	OLEP_200	FC_9	0.0117278	41247.9
O75347	HUMAN	OLEP_800	FC_9	-0.0908989	100255
O75348	HUMAN	EXPL_500	FC_9	0.0244959	66695
O75348	HUMAN	OLEP_200	FC_9	0.0956019	11551.4
O75348	HUMAN	OLEP_800	FC_9	0.0714522	34570.7
O75351	HUMAN	EXPL_500	FC_9	-0.13348	21792.5
O75351	HUMAN	OLEP_200	FC_9	-0.020325	16126
O75351	HUMAN	OLEP_800	FC_9	-0.0875566	46212.8
O75352	HUMAN	EXPL_500	FC_9	-0.349628	102654
O75352	HUMAN	OLEP_200	FC_9	0.450396	18660.7
O75352	HUMAN	OLEP_800	FC_9	0.111821	54319.9
O75356	HUMAN	OLEP_200	FC_9	-0.371026	210.839
O75356	HUMAN	OLEP_800	FC_9	-0.14359	1711.33
O75362	HUMAN	EXPL_500	FC_9	0.434817	3020.11
O75364	HUMAN	EXPL_500	FC_9	0.202938	8192.78
O75366	HUMAN	EXPL_500	FC_9	0.460345	230502
O75367	HUMAN	EXPL_500	FC_9	0.0441204	364112
O75367	HUMAN	OLEP_200	FC_9	-0.0484027	84125
O75367	HUMAN	OLEP_800	FC_9	-0.0684477	242280
O75368	HUMAN	EXPL_500	FC_9	0.0283045	152263
O75368	HUMAN	OLEP_200	FC_9	0.0704239	9151.29
O75368	HUMAN	OLEP_800	FC_9	0.108681	28985.2
O75369	HUMAN	EXPL_500	FC_9	0.036135	525522
O75369	HUMAN	OLEP_200	FC_9	0.0183016	61480.2
O75369	HUMAN	OLEP_800	FC_9	0.0121217	211543
O75376	HUMAN	OLEP_200	FC_9	0.0830386	4112.85
O75376	HUMAN	OLEP_800	FC_9	-0.039704	17156.4
O75379	HUMAN	OLEP_200	FC_9	-1.03443	607.075
O75379	HUMAN	OLEP_800	FC_9	0.0104436	1140.55
O75380	HUMAN	EXPL_500	FC_9	0.365396	20580.9
O75380	HUMAN	OLEP_200	FC_9	-0.0399901	5977.88
O75380	HUMAN	OLEP_800	FC_9	-0.0631943	20421.5
O75381	HUMAN	EXPL_500	FC_9	0.0728795	33514.7
O75381	HUMAN	OLEP_200	FC_9	0.145376	6114.27
O75381	HUMAN	OLEP_800	FC_9	0.117589	17037.7
O75382	HUMAN	OLEP_200	FC_9	-0.361201	1143.17
O75382	HUMAN	OLEP_800	FC_9	-0.205544	3168.17
O75390	HUMAN	EXPL_500	FC_9	0.136289	561764
O75390	HUMAN	OLEP_200	FC_9	-0.00619137	139787
O75390	HUMAN	OLEP_800	FC_9	-0.0320651	256802
O75391	HUMAN	EXPL_500	FC_9	0.0329399	38538.3
O75391	HUMAN	OLEP_200	FC_9	0.0749927	4558.65
O75391	HUMAN	OLEP_800	FC_9	-0.0359929	32186.9
O75394	HUMAN	EXPL_500	FC_9	-0.416974	15148.4
O75394	HUMAN	OLEP_200	FC_9	0.0286712	3918.82
O75394	HUMAN	OLEP_800	FC_9	-0.131231	13386.3
O75396	HUMAN	EXPL_500	FC_9	0.0220329	63126.9
O75396	HUMAN	OLEP_200	FC_9	0.0151941	38107
O75396	HUMAN	OLEP_800	FC_9	-0.0631049	85536.2
O75398	HUMAN	OLEP_200	FC_9	-1.05815	73.9586
O75398	HUMAN	OLEP_800	FC_9
O75400	HUMAN	EXPL_500	FC_9	0.11673	96783.9
O75400	HUMAN	OLEP_200	FC_9	0.0614835	14530
O75400	HUMAN	OLEP_800	FC_9	-0.0302694	41656.5
O75410	HUMAN	EXPL_500	FC_9	-0.223434	12130.5
O75410	HUMAN	OLEP_200	FC_9	0.0123817	2187.68
O75410	HUMAN	OLEP_800	FC_9	-0.154227	3593.3
O75414	HUMAN	OLEP_200	FC_9	0.121963	1790.3
O75414	HUMAN	OLEP_800	FC_9	0.0623259	5636.93
O75419	HUMAN	EXPL_500	FC_9	0.0507545	17820.7
O75419	HUMAN	OLEP_200	FC_9	0.101836	1741.68
O75419	HUMAN	OLEP_800	FC_9	-0.076149	4814.52
O75420	HUMAN	OLEP_200	FC_9	-0.359697	978.989
O75420	HUMAN	OLEP_800	FC_9	0.0513861	3130.15
O75427	HUMAN	OLEP_200	FC_9	-0.167424	183.326
O75427	HUMAN	OLEP_800	FC_9	-0.560396	1238.57
O75431	HUMAN	EXPL_500	FC_9	0.322746	13480.3
O75431	HUMAN	OLEP_200	FC_9	-0.098118	5061.96
O75431	HUMAN	OLEP_800	FC_9	0.246113	12599.1
O75436	HUMAN	EXPL_500	FC_9	0.0162457	198897
O75436	HUMAN	OLEP_200	FC_9	-0.0198765	43128.8
O75436	HUMAN	OLEP_800	FC_9	0.00396889	121472
O75438	HUMAN	EXPL_500	FC_9	-0.0539357	46154.4
O75438	HUMAN	OLEP_200	FC_9	0.0111743	5489.86
O75438	HUMAN	OLEP_800	FC_9	0.0437891	16172.1
O75439	HUMAN	EXPL_500	FC_9	-0.0321213	71714
O75439	HUMAN	OLEP_200	FC_9	-0.0596188	21510
O75439	HUMAN	OLEP_800	FC_9	0.0907351	52476
O75443	HUMAN	OLEP_800	FC_9	-2.86478	2200.38
O75446	HUMAN	EXPL_500	FC_9	-0.499117	13052.1
O75446	HUMAN	OLEP_200	FC_9	-0.141933	1099.3
O75446	HUMAN	OLEP_800	FC_9	-0.391114	1628.3
O75448	HUMAN	EXPL_500	FC_9	-0.286229	6057.56
O75448	HUMAN	OLEP_200	FC_9	-0.0128824	3073.68
O75448	HUMAN	OLEP_800	FC_9	0.054266	8263.75
O75449	HUMAN	EXPL_500	FC_9	0.492961	17663.3
O75449	HUMAN	OLEP_200	FC_9	-0.118308	2138.99
O75449	HUMAN	OLEP_800	FC_9	-0.0193185	7174.36
O75467	HUMAN	OLEP_200	FC_9	-0.605392	210.452
O75467	HUMAN	OLEP_800	FC_9	0.0867602	2007.8
O75475	HUMAN	EXPL_500	FC_9	0.0901292	64369.3
O75475	HUMAN	OLEP_200	FC_9	-0.00335867	18095.8
O75475	HUMAN	OLEP_800	FC_9	0.013305	56440.2
O75477	HUMAN	EXPL_500	FC_9	-0.0502319	34875.3
O75477	HUMAN	OLEP_200	FC_9	-0.0530919	15155
O75477	HUMAN	OLEP_800	FC_9	-0.0658145	30347.5
O75486	HUMAN	OLEP_200	FC_9	-0.340029	412.632
O75486	HUMAN	OLEP_800	FC_9	-0.31279	1798.69
O75489	HUMAN	EXPL_500	FC_9	-0.0296254	104686
O75489	HUMAN	OLEP_200	FC_9	0.0335308	24098.7
O75489	HUMAN	OLEP_800	FC_9	0.0405463	46218
O75494	HUMAN	EXPL_500	FC_9	0.147971	61758.4
O75494	HUMAN	OLEP_200	FC_9	-0.111633	12861.2
O75494	HUMAN	OLEP_800	FC_9	-0.0321413	26346.8
O75496	HUMAN	OLEP_200	FC_9	-0.301633	1276.62
O75496	HUMAN	OLEP_800	FC_9	-0.114179	6059.58
O75503	HUMAN	OLEP_200	FC_9	-0.608948	907.495
O75503	HUMAN	OLEP_800	FC_9	-0.214779	3176.42
O75506	HUMAN	EXPL_500	FC_9	-0.0334999	33417.8
O75506	HUMAN	OLEP_200	FC_9	-0.353951	2965.42
O75506	HUMAN	OLEP_800	FC_9	0.0990918	7891.44
O75521	HUMAN	EXPL_500	FC_9	-0.0650441	113092
O75521	HUMAN	OLEP_200	FC_9	-0.0316234	13011.9
O75521	HUMAN	OLEP_800	FC_9	-0.00662078	31293.7
O75525	HUMAN	OLEP_200	FC_9	0.207375	1103.27
O75525	HUMAN	OLEP_800	FC_9	0.199281	2428.66
O75528	HUMAN	OLEP_200	FC_9	-0.214576	1602.65
O75528	HUMAN	OLEP_800	FC_9	-0.185096	2592.76
O75529	HUMAN	OLEP_200	FC_9	0.0451821	1138.29
O75529	HUMAN	OLEP_800	FC_9	0.129995	2610.87
O75530	HUMAN	EXPL_500	FC_9	0.130384	87546
O75530	HUMAN	OLEP_200	FC_9	0.0152729	5832.84
O75530	HUMAN	OLEP_800	FC_9	0.0186564	14995.2
O75531	HUMAN	EXPL_500	FC_9	-0.0826325	706662
O75531	HUMAN	OLEP_200	FC_9	0.0627539	87127.9
O75531	HUMAN	OLEP_800	FC_9	0.0201105	97146.1
O75533	HUMAN	EXPL_500	FC_9	-0.00392042	328751
O75533	HUMAN	OLEP_200	FC_9	-0.0497066	47691.2
O75533	HUMAN	OLEP_800	FC_9	-0.0292156	128666
O75534	HUMAN	EXPL_500	FC_9	0.111905	168295
O75534	HUMAN	OLEP_200	FC_9	0.0160162	25871.3
O75534	HUMAN	OLEP_800	FC_9	0.0520633	76472.2
O75554	HUMAN	EXPL_500	FC_9	0.155535	6800.26
O75554	HUMAN	OLEP_200	FC_9	-0.00810858	2247.81
O75554	HUMAN	OLEP_800	FC_9	-0.120535	15260.3
O75558	HUMAN	OLEP_800	FC_9	-1.50055	1127.85
O75564	HUMAN	OLEP_200	FC_9
O75569	HUMAN	EXPL_500	FC_9	0.00779613	26631.8
O75569	HUMAN	OLEP_200	FC_9	-0.100508	4141.86
O75569	HUMAN	OLEP_800	FC_9	-0.00643411	12289.7
O75570	HUMAN	OLEP_200	FC_9	0.536579	450.995
O75570	HUMAN	OLEP_800	FC_9	-1.43462	618.256
O75575	HUMAN	OLEP_200	FC_9	-0.260951	1054.81
O75575	HUMAN	OLEP_800	FC_9	-0.270532	4048.12
O75582	HUMAN	EXPL_500	FC_9	-0.320502	28056.9
O75582	HUMAN	OLEP_200	FC_9	0.0563944	4591.9
O75582	HUMAN	OLEP_800	FC_9	-0.085878	11713.8
O75586	HUMAN	EXPL_500	FC_9	0.0665193	3051.85
O75586	HUMAN	OLEP_200	FC_9	0.194586	1933.47
[truncated: 102,323 more rows]

## Sheet: MetaData
Organism	Experiment	variable	Kurtosis	SD	Skew	Mean	Median	Numbers	Ratio
HUMAN	EXPL_500	FC_9	35.6817	0.319161	-3.72603	-0.0653492	-0.0164267	5199	0
HUMAN	OLEP_800	FC_9	63.9301	0.32108	-5.82149	-0.0686954	-0.0122886	8342	0
HUMAN	OLEP_200	FC_9	40.8241	0.345075	-4.37284	-0.0737998	-0.0121543	7900	0
ECOLI	OLEP_200	FC_9	18.8851	0.925632	-3.73772	2.89884	3.1459	1221	3.16993
ECOLI	OLEP_800	FC_9	19.8453	0.846022	-3.87293	2.90753	3.1439	1318	3.16993
YEAST	OLEP_200	FC_9	27.6455	0.374567	1.58407	-3.38771	-3.35902	4256	-3.16993
YEAST	OLEP_800	FC_9	55.9411	0.359687	3.62474	-3.35905	-3.32451	4376	-3.16993
YEAST	EXPL_500	FC_9	4.11815	1.14144	1.39755	-3.09154	-3.23191	1367	-3.16993
ECOLI	EXPL_500	FC_9	11.2522	0.995734	-2.74819	2.82684	3.10431	795	3.16993
HUMAN	EXPL_500	FC_4	26.1764	0.263416	-2.95164	-0.0728873	-0.0302869	5199	0
HUMAN	OLEP_800	FC_4	34.0246	0.245728	-4.11525	-0.045898	-0.00802402	8342	0
HUMAN	OLEP_200	FC_4	28.7487	0.280734	-3.32444	-0.0696729	-0.025351	7900	0
ECOLI	OLEP_200	FC_4	18.2974	0.602022	-3.46792	1.87449	2.0052	1221	2
ECOLI	OLEP_800	FC_4	22.5447	0.522404	-4.05414	1.8765	1.99286	1318	2
YEAST	OLEP_200	FC_4	12.6641	0.278902	-0.126644	-2.18745	-2.15479	4256	-2
YEAST	OLEP_800	FC_4	43.5816	0.267573	1.11854	-2.13713	-2.10146	4376	-2
YEAST	EXPL_500	FC_4	6.63394	0.674291	0.466828	-2.10191	-2.08586	1367	-2
ECOLI	EXPL_500	FC_4	6.99126	0.621743	-1.753	1.81066	1.95199	795	2
HUMAN	EXPL_500	FC_1.5	52.7696	0.187539	-0.837283	-0.0254984	-0.015188	5199	0
HUMAN	OLEP_800	FC_1.5	42.792	0.208991	-0.49517	-0.0307265	-0.0196985	8342	0
HUMAN	OLEP_200	FC_1.5	12.9766	0.272518	-0.584402	-0.0167943	-0.0233689	7900	0
ECOLI	OLEP_200	FC_1.5	5.84215	0.362776	-0.825826	0.572963	0.58709	1221	0.584963
ECOLI	OLEP_800	FC_1.5	44.8673	0.35069	-3.49502	0.526172	0.563266	1318	0.584963
YEAST	OLEP_200	FC_1.5	7.7313	0.256439	-0.273691	-0.637603	-0.634766	4256	-0.584963
YEAST	OLEP_800	FC_1.5	15.4997	0.19171	-0.843243	-0.636423	-0.620415	4376	-0.584963
YEAST	EXPL_500	FC_1.5	5.84496	0.328475	-1.06952	-0.668217	-0.631448	1367	-0.584963
ECOLI	EXPL_500	FC_1.5	5.48952	0.252393	-0.393133	0.533224	0.558614	795	0.584963
