# Supplementary material for: Ultra-fast label-free quantification and comprehensive proteome coverage with narrow-window data-independent acquisition
Source: Nat Biotechnol. 2024 Feb 1;42(12):1855–66. doi: 10.1038/s41587-023-02099-7 (PMC11631760; doi:10.1038/s41587-023-02099-7)
Supplement: Supplementary file 12 — Statistical source data. [file 41587_2023_2099_MOESM12_ESM.xlsx]

## Sheet: Fractionation scheme_PG_all
Protein	PG.Genes	PG.ProteinNames	MaxLFQ_annotation	Frac12	Frac23	Frac34	Frac46
A0A096LP01	SMIM26	SIM26_HUMAN		10.4182	11.9189	11.7561	11.7947
A0A0B4J2D5;P0DPI2	GATD3B;GATD3	GAL3B_HUMAN;GAL3A_HUMAN		13.162	13.7711	14.3646	14.4776
A0A0B4J2E5	LOC102724159	A0A0B4J2E5_HUMAN		11.7251	12.7602	13.1167	13.175
A0A3B3IRV3	MCTS2	MCTS2_HUMAN		10.7964	11.8045	12.3737	12.3372
A0A3B3IU46	RAMACL	A0A3B3IU46_HUMAN		10.4245	11.3549	12.4758	12.1258
A0AV96	RBM47	RBM47_HUMAN		8.79419	9.68862	10.4644	10.4993
A0AVF1	TTC26	IFT56_HUMAN		10.5195	11.1064	11.7451	11.9055
A0AVI4	TMEM129	TM129_HUMAN		9.31714	10.501	10.6865	10.2255
A0AVK6	E2F8	E2F8_HUMAN		8.87248	10.0541	9.71314	9.97522
A0AVT1	UBA6	UBA6_HUMAN		12.1428	12.9253	13.2182	13.5351
A0FGR8	ESYT2	ESYT2_HUMAN		11.6841	12.5717	13.004	12.875
A0MZ66	SHTN1	SHOT1_HUMAN		10.8586	12.3437	12.4432	12.7731
A0PK00	TMEM120B	T120B_HUMAN		9.65695	9.75485	11.2755	10.7204
A1A4S6	ARHGAP10	RHG10_HUMAN		9.94487	10.5991	10.9057	10.8272
A1L020	MEX3A	MEX3A_HUMAN		10.832	11.2531	11.8744	11.9107
A1L0T0	ILVBL	HACL2_HUMAN		11.4188	12.0607	12.1626	12.4012
A1L390	PLEKHG3	PKHG3_HUMAN		9.68324	10.1554	10.6747	10.8527
A1X283	SH3PXD2B	SPD2B_HUMAN		11.4052	12.5009	12.58	12.9571
A2A3K4	PTPDC1	PTPC1_HUMAN		8.99187	9.4225	9.98943	10.1133
A2AJT9	BCLAF3	BCLA3_HUMAN		9.57775	9.8497	10.8119	10.7925
A2RRP1	NBAS	NBAS_HUMAN		10.2126	11.2261	11.5605	11.768
A2RTX5	TARS3	SYTC2_HUMAN		11.0635	12.0446	12.4912	12.505
A2RU49	HYKK	HYKK_HUMAN		9.54431	10.4363	11.2228	11.2286
A2RUB6	CCDC66	CCD66_HUMAN		8.59173	9.48005	9.77808	9.60248
A2RUC4	TYW5	TYW5_HUMAN		10.5548	11.3299	11.5338	11.7725
A2RUS2	DENND3	DEND3_HUMAN		9.47063	10.2217	10.7674	10.825
A2VDJ0	TMEM131L	T131L_HUMAN		9.83025	9.93768	10.5362	10.4097
A3KMH1	VWA8	VWA8_HUMAN		10.4964	11.2027	11.8921	11.9813
A3KN83	SBNO1	SBNO1_HUMAN		10.6173	11.1359	11.7485	11.7998
A4D126	CRPPA	ISPD_HUMAN		9.00273	9.79228	10.1503	10.3725
A4D1E9	GTPBP10	GTPBA_HUMAN		11.1242	12.0033	12.4305	12.4947
A4D1S0	KLRG2	KLRG2_HUMAN		9.73053	11.1417	11.392	11.2912
A4D1U4	DENND11	DEN11_HUMAN		9.79523	10.6231	11.2747	11.3562
A4D2B0	MBLAC1	MBLC1_HUMAN		10.5196	11.0609	11.8251	11.8038
A5LHX3	PSMB11	PSB11_HUMAN	1;NA;1;3	8.99969	NA	10.6495	8.91258
A5PLN9	TRAPPC13	TPC13_HUMAN		10.4898	11.0207	11.5515	11.9445
A5YKK6	CNOT1	CNOT1_HUMAN		11.5961	12.4378	12.8175	12.9558
A6H8Y1	BDP1	BDP1_HUMAN		8.92921	9.84827	10.1459	10.465
A6NCE7;Q9GZQ8	MAP1LC3B2;MAP1LC3B	MP3B2_HUMAN;MLP3B_HUMAN		12.0715	13.0623	13.6044	13.417
A6ND36	FAM83G	FA83G_HUMAN		8.56769	9.60777	10.3717	10.3353
A6NDG6	PGP	PGP_HUMAN		12.1265	13.4729	13.2434	13.7683
A6NDU8	RIMOC1	RIMC1_HUMAN		10.7796	11.7829	12.1062	12.1632
A6NED2	RCCD1	RCCD1_HUMAN		9.94224	11.2261	11.5971	11.959
A6NFQ2	TCAF2	TCAF2_HUMAN		9.60009	10.0613	10.4111	10.4757
A6NHQ4	EPOP	EPOP_HUMAN		9.08881	9.58291	10.8723	10.3671
A6NHR9	SMCHD1	SMHD1_HUMAN		10.9932	11.731	12.3363	12.415
A6NI28	ARHGAP42	RHG42_HUMAN		9.1397	9.38603	10.0359	9.88229
A6NIH7	UNC119B	U119B_HUMAN		11.3359	11.983	12.9967	12.7587
A6NJ78	METTL15	MET15_HUMAN		9.73664	11.0746	11.3168	11.6215
A6NK02	TRIM75	TRI75_HUMAN		9.45158	NA	NA	NA
A6NK58	LIPT2	LIPT2_HUMAN		10.0302	10.5713	10.4858	10.3627
A6NKF1	SAC3D1	SAC31_HUMAN		10.271	10.911	11.5414	11.6576
A6QL63	BTBD11	BTBDB_HUMAN		9.06267	9.46744	10.4835	10.2657
A7KAX9	ARHGAP32	RHG32_HUMAN		9.29028	9.96087	10.6379	10.5906
A7MCY6	TBKBP1	TBKB1_HUMAN		9.60094	9.73523	9.64112	10.2803
A8CG34	POM121C	P121C_HUMAN		11.0313	11.7968	12.3936	12.4275
A8K8P3	SFI1	SFI1_HUMAN		8.86082	9.55083	10.5613	10.4203
A8MPP1	DDX11L8	D11L8_HUMAN		11.9044	11.9013	NA	NA
A8MPS7	YDJC	YDJC_HUMAN		10.3412	10.985	11.4826	11.8796
A8MTY0	ZNF724	ZN724_HUMAN		9.17759	9.87334	10.7814	10.5478
A8MVW0	FAM171A2	F1712_HUMAN		10.0596	11.1648	11.3336	11.2855
A8MWD9;P62308	SNRPGP15;SNRPG	RUXGL_HUMAN;RUXG_HUMAN		14.0872	14.5935	15.1118	NA
A9UHW6	MIF4GD	MI4GD_HUMAN		10.2597	10.8561	11.1943	11.3401
A9YTQ3	AHRR	AHRR_HUMAN		9.77897	10.1666	9.0095	9.24685
B2RTY4	MYO9A	MYO9A_HUMAN		9.45357	10.2965	10.6553	10.8574
B4DXR9;Q8IYB9;Q8TB69	ZNF732;ZNF595;ZNF519	ZN732_HUMAN;ZN595_HUMAN;ZN519_HUMAN		8.47285	NA	NA	NA
B5ME19;Q99613	EIF3CL;EIF3C	EIFCL_HUMAN;EIF3C_HUMAN		13.0493	NA	NA	14.5332
B7ZAQ6;P0CG08	GPR89A;GPR89B	GPHRA_HUMAN;GPHRB_HUMAN		10.1818	11.3193	11.357	11.7709
C4AMC7;Q6VEQ5	WASH3P;WASH2P	WASH3_HUMAN;WASH2_HUMAN		11.1673	12.1726	12.3284	12.7707
C9JLW8	MCRIP1	MCRI1_HUMAN		12.4319	13.5737	13.998	13.7731
C9JRZ8	AKR1B15	AK1BF_HUMAN		9.52628	10.6159	11.8849	11.49
C9JTQ0	ANKRD63	ANR63_HUMAN		9.21651	9.84673	10.6518	10.5836
CON__ENSEMBL:ENSBTAP00000006074	(Bos			10.1341	11.0973	11.3439	11.7376
CON__ENSEMBL:ENSBTAP00000007350	(Bos			11.0665	12.2336	12.2313	12.6601
CON__ENSEMBL:ENSBTAP00000013050	(Bos			10.175	10.6529	11.2486	11.5178
CON__ENSEMBL:ENSBTAP00000014147	(Bos			10.2877	11.8118	12.6954	12.4727
CON__ENSEMBL:ENSBTAP00000016046	(Bos			11.2284	12.1081	12.211	12.4154
CON__ENSEMBL:ENSBTAP00000023402	(Bos			10.0239	10.9442	11.3954	11.4798
CON__ENSEMBL:ENSBTAP00000024146	(Bos			13.3761	14.0578	14.294	14.5181
CON__ENSEMBL:ENSBTAP00000024466	(Bos			13.1088	13.8721	14.9518	14.75
CON__ENSEMBL:ENSBTAP00000031900	(Bos			9.0398	10.1589	10.4702	10.7906
CON__ENSEMBL:ENSBTAP00000037665	(Bos			11.2215	11.4651	12.2747	12.7002
CON__P01030	SWISS-PROT:P01030			11.0977	11.9716	12.4913	12.7019
CON__P01045-1	SWISS-PROT:P01045-1			10.8608	12.0937	13.0334	12.5124
CON__P01966	SWISS-PROT:P01966			14.1345	15.6964	15.419	15.7294
CON__P02584	SWISS-PROT:P02584			13.6222	14.5383	14.3971	14.5536
CON__P02672	SWISS-PROT:P02672			10.1766	10.9618	11.3594	11.4895
CON__P02676	SWISS-PROT:P02676			10.1116	10.6077	11.338	11.2961
CON__P02768-1;P02768	SWISS-PROT:P02768-1;ALB	;ALBU_HUMAN		13.1094	9.19499	11.0083	8.22631
CON__P02769	SWISS-PROT:P02769			15.3599	16.0827	16.2246	16.3981
CON__P04258	SWISS-PROT:P04258			10.6287	10.7364	11.7669	11.767
CON__P06868	SWISS-PROT:P06868			10.9694	11.6321	12.5227	12.5262
CON__P07224	SWISS-PROT:P07224			9.89477	10.7138	11.3343	11.3776
CON__P15497	SWISS-PROT:P15497			13.7273	14.508	15.0694	15.1812
CON__P17690	SWISS-PROT:P17690			11.5834	12.6027	12.5252	12.9967
CON__P17697	SWISS-PROT:P17697			11.3611	11.7975	12.3838	12.389
CON__P28800	SWISS-PROT:P28800			12.3448	13.3045	13.7794	13.8937
CON__P34955	SWISS-PROT:P34955			14.3402	15.2275	15.4165	15.573
CON__P35908;CON__P35908v2;P35908	SWISS-PROT:P35908;SWISS-PROT:P35908;KRT2	;;K22E_HUMAN		9.0161	NA	11.2148	NA
CON__P41361	SWISS-PROT:P41361			12.4687	13.0363	13.5345	13.7301
CON__Q04695;CON__Q9QWL7;Q04695	SWISS-PROT:Q04695;SWISS-PROT:Q9QWL7;KRT17	;;K1C17_HUMAN		9.40151	NA	NA	NA
CON__Q0IIK2	TREMBL:Q0IIK2			13.9329	14.9977	15.3839	15.5092
CON__Q0VCM5	TREMBL:Q0VCM5			10.5095	11.2823	12.1143	12.0768
CON__Q1A7A4	TREMBL:Q1A7A4			10.1581	10.8882	11.4329	11.5735
CON__Q28065	SWISS-PROT:Q28065			9.36492	10.149	11.0587	10.9168
CON__Q28085	SWISS-PROT:Q28085			10.46	11.1353	11.6325	11.7887
CON__Q28107	SWISS-PROT:Q28107			9.48288	10.4117	10.8748	11.0509
CON__Q29RQ1	SWISS-PROT:Q29RQ1			10.1165	10.8341	11.112	11.1786
CON__Q2HJF0	TREMBL:Q2HJF0			9.573	10.4237	10.6764	10.8681
CON__Q2KIF2	TREMBL:Q2KIF2			11.5118	12.178	12.5503	12.5208
CON__Q2KIG3	TREMBL:Q2KIG3			9.75896	10.8761	11.0388	11.2587
CON__Q2KIS7	SWISS-PROT:Q2KIS7			10.2892	11.7748	11.6046	11.6702
CON__Q2KJF1	TREMBL:Q2KJF1			12.5377	13.3718	14.1563	14.0046
CON__Q2TBQ1	TREMBL:Q2TBQ1			9.47204	9.80601	10.5005	10.6315
CON__Q2UVX4	SWISS-PROT:Q2UVX4			12.0127	12.9349	13.3272	13.3752
CON__Q32PI4	TREMBL:Q32PI4			10.0714	10.8689	11.031	11.4638
CON__Q3KUS7	TREMBL:Q3KUS7			11.1137	11.6001	12.3291	12.3479
CON__Q3SX09	TREMBL:Q3SX09			13.6865	14.8404	15.5825	15.633
CON__Q3SX14	TREMBL:Q3SX14			11.3168	11.9781	12.698	12.7199
CON__Q3SZ57	SWISS-PROT:Q3SZ57			12.3645	12.7418	13.4532	13.4601
CON__Q3SZR3	SWISS-PROT:Q3SZR3			13.5998	14.176	14.7996	14.8032
CON__Q3SZV7	TREMBL:Q3SZV7			12.7701	13.5771	13.7908	14.059
CON__Q3T052	TREMBL:Q3T052;Q5EA67			12.4975	13.1612	13.8972	13.8309
CON__Q3Y5Z3	SWISS-PROT:Q3Y5Z3			13.4937	14.5698	15.1454	14.5799
CON__Q3ZBS7	TREMBL:Q3ZBS7			12.6661	13.578	14.1058	14.2521
CON__Q86YZ3;Q86YZ3	SWISS-PROT:Q86YZ3;HRNR	;HORN_HUMAN		8.05859	9.32597	7.89844	8.18128
CON__Q95121	SWISS-PROT:Q95121			11.9835	13.1037	12.9255	13.005
CON__Q95M17	SWISS-PROT:Q95M17			10.9718	11.5554	11.4275	12.0389
CON__Q9TRI1	TREMBL:Q9TRI1			12.3529	13.4249	13.7825	13.8462
CON__REFSEQ:XP_001252647	(Bos			13.0949	14.6388	14.9331	14.8466
CON__REFSEQ:XP_585019	(Bos			10.9753	12.245	12.1693	12.432
D6REC4	CFAP99	CFA99_HUMAN		14.7482	NA	15.4456	13.5967
E9PRG8	C11orf98	CK098_HUMAN		11.3565	12.8175	12.4592	12.5534
H0YL14	TMEM250	TM250_HUMAN		9.9548	11.4538	12.4163	12.2196
O00115	DNASE2	DNS2A_HUMAN		13.0348	13.3161	14.2631	13.9113
O00116	AGPS	ADAS_HUMAN		11.7097	12.834	12.9774	13.342
O00139	KIF2A	KIF2A_HUMAN		11.7781	12.5889	13.1003	13.1738
O00142	TK2	KITM_HUMAN		9.25737	10.2459	10.9399	10.7235
O00151	PDLIM1	PDLI1_HUMAN		13.1525	13.9692	14.6291	14.5908
O00154	ACOT7	BACH_HUMAN		12.8252	13.5928	14.5444	14.4108
O00159	MYO1C	MYO1C_HUMAN		11.8224	12.6723	12.8581	13.1602
O00161	SNAP23	SNP23_HUMAN		11.3166	12.7012	12.7388	12.9959
O00170	AIP	AIP_HUMAN		11.5774	12.5513	12.9836	13.1873
O00178	GTPBP1	GTPB1_HUMAN		12.5581	13.0228	13.6287	13.6397
O00189	AP4M1	AP4M1_HUMAN		10.0843	10.428	11.3969	11.3493
O00192	ARVCF	ARVC_HUMAN		9.05453	10.0044	10.2717	10.7458
O00203	AP3B1	AP3B1_HUMAN		11.5022	12.5191	12.711	12.9319
O00213	APBB1	APBB1_HUMAN		10.2242	11.1668	11.1861	11.6733
O00231	PSMD11	PSD11_HUMAN		13.0803	13.8589	14.2653	14.335
O00255	MEN1	MEN1_HUMAN		11.3106	12.0751	12.3837	12.587
O00257	CBX4	CBX4_HUMAN		10.4065	11.0443	11.4416	11.4909
O00267	SUPT5H	SPT5H_HUMAN		11.9024	12.5701	13.1162	13.2334
O00268	TAF4	TAF4_HUMAN		10.6506	11.1262	11.8542	11.7671
O00291	HIP1	HIP1_HUMAN		10.971	12.0595	12.1223	12.4929
O00299	CLIC1	CLIC1_HUMAN		13.6024	14.0132	14.6424	14.7945
O00303	EIF3F	EIF3F_HUMAN		13.9213	14.9586	14.965	15.5156
O00308	WWP2	WWP2_HUMAN		9.70568	10.4382	10.9936	11.404
O00311	CDC7	CDC7_HUMAN		10.6101	11.5925	12.0544	11.9734
O00327	ARNTL	BMAL1_HUMAN		9.08122	9.40782	10.9264	10.7028
O00330	PDHX	ODPX_HUMAN		11.4541	12.1225	12.675	12.7023
O00338	SULT1C2	ST1C2_HUMAN		5.13859	6.18548	NA	7.76639
O00400	SLC33A1	ACATN_HUMAN		10.5763	10.7265	11.3413	11.4986
O00401	WASL	WASL_HUMAN		11.4739	12.3029	12.6892	12.8285
O00410	IPO5	IPO5_HUMAN		12.7459	13.3838	13.5183	13.7065
O00411	POLRMT	RPOM_HUMAN		11.3991	12.2636	12.7813	12.9927
O00418	EEF2K	EF2K_HUMAN		10.888	11.5706	12.0879	12.3554
O00423	EML1	EMAL1_HUMAN		10.6815	11.6379	11.8528	12.3352
O00425	IGF2BP3	IF2B3_HUMAN		13.1956	14.1114	14.7501	14.8294
O00429	DNM1L	DNM1L_HUMAN		11.8613	12.5008	12.7187	12.9907
O00442	RTCA	RTCA_HUMAN		12.1665	12.9311	13.2911	13.1911
O00443	PIK3C2A	P3C2A_HUMAN		10.3433	11.2174	11.5472	11.8107
O00458	IFRD1	IFRD1_HUMAN		10.6224	11.2337	11.4992	11.9291
O00459	PIK3R2	P85B_HUMAN		10.2049	11.2332	11.5567	11.7342
O00461	GOLIM4	GOLI4_HUMAN		10.8661	12.2114	12.1054	12.361
O00462	MANBA	MANBA_HUMAN		9.98131	10.5556	11.2931	11.3254
O00463	TRAF5	TRAF5_HUMAN		9.57491	10.1301	10.1698	10.5632
O00469	PLOD2	PLOD2_HUMAN		11.0584	12.1437	12.2745	12.672
O00470	MEIS1	MEIS1_HUMAN		10.5679	11.2687	12.0273	11.9044
O00471	EXOC5	EXOC5_HUMAN		11.3043	12.2355	12.7028	13.049
O00487	PSMD14	PSDE_HUMAN		12.0105	13.1799	13.0691	13.584
O00506	STK25	STK25_HUMAN		10.969	12.0014	11.9935	12.5382
O00512	BCL9	BCL9_HUMAN		9.97659	10.765	11.2528	11.382
O00522	KRIT1	KRIT1_HUMAN		9.3126	10.3685	11.1393	10.8053
O00559	EBAG9	RCAS1_HUMAN		10.7639	11.7084	12.1158	11.8781
O00560	SDCBP	SDCB1_HUMAN		12.4284	13.3755	14.1514	14.1792
O00562	PITPNM1	PITM1_HUMAN		9.89379	10.6122	11.043	11.1814
O00566	MPHOSPH10	MPP10_HUMAN		11.6378	12.1444	12.3956	12.9604
O00567	NOP56	NOP56_HUMAN		12.978	13.7424	13.8525	14.312
O00571	DDX3X	DDX3X_HUMAN		13.0788	14.1205	14.4398	14.6106
O00584	RNASET2	RNT2_HUMAN		10.9562	12.0295	12.2679	12.3782
O00622	CCN1	CCN1_HUMAN		9.11768	10.3625	10.7607	11.3439
O00625	PIR	PIR_HUMAN		11.1448	12.1046	12.3292	12.6515
O00628	PEX7	PEX7_HUMAN		10.2211	11.0271	12.1393	11.7559
O00712	NFIB	NFIB_HUMAN		9.08379	9.82611	10.2681	10.4957
O00716	E2F3	E2F3_HUMAN		10.254	10.9013	11.1975	11.5761
O00743	PPP6C	PPP6_HUMAN		12.297	13.3212	13.2732	13.7536
O00750	PIK3C2B	P3C2B_HUMAN		9.20386	9.90166	10.4994	10.6434
O00754	MAN2B1	MA2B1_HUMAN		11.0423	11.4346	11.7372	11.9661
O00762	UBE2C	UBE2C_HUMAN		11.037	11.9954	12.0817	12.5282
O00763	ACACB	ACACB_HUMAN		9.91154	10.7529	10.8541	11.3477
O00764	PDXK	PDXK_HUMAN		11.8051	12.6563	13.1437	13.2003
O14497	ARID1A	ARI1A_HUMAN		10.7762	11.7939	12.0723	12.259
O14503	BHLHE40	BHE40_HUMAN		8.58652	9.31324	9.01775	9.93479
O14508	SOCS2	SOCS2_HUMAN		8.27283	9.03715	9.21638	9.31782
O14519	CDK2AP1	CDKA1_HUMAN		11.0084	11.4259	11.4413	12.5202
O14531	DPYSL4	DPYL4_HUMAN		10.6779	11.5391	12.1506	12.0292
O14545	TRAFD1	TRAD1_HUMAN		10.0285	11.1229	11.3362	11.7074
O14548	COX7A2L	COX7R_HUMAN		11.8038	12.442	12.6893	12.7496
O14562	UBFD1	UBFD1_HUMAN		12.992	14.417	14.3477	15.0435
O14578	CIT	CTRO_HUMAN		10.2157	11.2096	11.6028	11.792
O14579	COPE	COPE_HUMAN		12.3801	12.6714	13.3986	13.3662
O14593	RFXANK	RFXK_HUMAN		8.87054	10.3368	11.1393	11.0699
O14595	CTDSP2	CTDS2_HUMAN		8.05678	10.0309	11.149	10.8393
O14613	CDC42EP2	BORG1_HUMAN		10.3457	11.0507	11.1808	11.9192
O14617	AP3D1	AP3D1_HUMAN		11.8449	12.7394	12.9221	13.1761
O14618	CCS	CCS_HUMAN		11.5182	12.9529	13.3968	13.371
O14639	ABLIM1	ABLM1_HUMAN		10.5341	11.2381	11.8086	11.6541
O14646	CHD1	CHD1_HUMAN		10.6847	11.5893	11.9529	12.1968
O14647	CHD2	CHD2_HUMAN		9.93447	10.6642	11.1386	11.249
O14672	ADAM10	ADA10_HUMAN		10.103	10.817	11.376	11.4826
O14681	EI24	EI24_HUMAN		11.8552	12.779	12.8321	13.129
O14683	TP53I11	P5I11_HUMAN		11.5577	12.4113	12.9336	12.4891
O14686	KMT2D	KMT2D_HUMAN		9.87384	10.7653	11.1389	11.3448
O14709	ZNF197	ZN197_HUMAN		8.57398	8.70048	9.30264	9.76157
O14715	RGPD8	RGPD8_HUMAN		10.8409	11.4768	11.9316	12.2616
O14717	TRDMT1	TRDMT_HUMAN		9.77584	11.1251	10.9709	11.5338
O14727	APAF1	APAF_HUMAN		9.96076	10.5667	11.1105	11.1994
O14730	RIOK3	RIOK3_HUMAN		10.0621	10.7682	11.63	11.5556
O14734	ACOT8	ACOT8_HUMAN		10.3299	11.2091	11.9217	11.9607
O14744	PRMT5	ANM5_HUMAN		12.1116	12.6833	13.4364	13.586
O14745	SLC9A3R1	NHRF1_HUMAN		11.7805	12.6829	13.3318	13.3199
O14756	HSD17B6	H17B6_HUMAN		8.19605	8.56812	9.85472	9.78293
O14757	CHEK1	CHK1_HUMAN		11.1702	11.878	12.5641	12.7561
O14763	TNFRSF10B	TR10B_HUMAN		9.65143	10.6702	11.823	11.2621
O14772	FPGT	FPGT_HUMAN		10.5068	11.1644	11.7135	11.7536
O14775	GNB5	GNB5_HUMAN		10.0977	10.6546	10.7912	11.1736
O14776	TCERG1	TCRG1_HUMAN		11.7925	12.9272	13.2745	13.4729
O14777	NDC80	NDC80_HUMAN		11.1263	12.1999	12.2248	12.5252
O14782	KIF3C	KIF3C_HUMAN		8.93924	9.74808	10.0487	10.2796
O14795	UNC13B	UN13B_HUMAN		9.9802	10.9595	11.1466	11.2979
O14802	POLR3A	RPC1_HUMAN		11.3036	11.8866	12.1503	12.3281
O14832	PHYH	PAHX_HUMAN		9.88369	10.9592	11.1695	11.4216
O14879	IFIT3	IFIT3_HUMAN		11.0826	11.7505	12.1193	12.4851
O14908	GIPC1	GIPC1_HUMAN		12.15	13.28	13.2575	13.6442
O14920	IKBKB	IKKB_HUMAN		10.5475	11.6533	12.1171	12.1144
O14924	RGS12	RGS12_HUMAN		9.02025	9.70544	10.0736	10.1138
O14925	TIMM23	TIM23_HUMAN		11.8941	12.0955	12.6386	13.2447
O14936	CASK	CSKP_HUMAN		11.5291	12.3006	12.8221	13.1759
O14939	PLD2	PLD2_HUMAN		10.1557	11.1422	11.5886	11.5327
O14950;P19105	MYL12B;MYL12A	ML12B_HUMAN;ML12A_HUMAN		12.7387	13.682	13.813	13.8855
O14964	HGS	HGS_HUMAN		12.0127	12.8919	13.1425	13.514
O14965	AURKA	AURKA_HUMAN		10.1072	11.2996	11.7438	12.02
O14966	RAB29	RAB7L_HUMAN		11.0397	11.0005	12.2759	12.3238
O14967	CLGN	CLGN_HUMAN		10.6632	11.8043	11.7516	12.2474
O14974	PPP1R12A	MYPT1_HUMAN		10.7836	12.115	12.2855	12.5917
O14976	GAK	GAK_HUMAN		10.5647	11.6379	11.8765	12.1165
O14980	XPO1	XPO1_HUMAN		12.8261	13.7165	13.7626	14.0801
O14981	BTAF1	BTAF1_HUMAN		11.0352	11.5911	12.087	12.4095
O14994	SYN3	SYN3_HUMAN		8.62001	9.82716	10.3685	10.4131
O15013	ARHGEF10	ARHGA_HUMAN		9.65716	10.7394	11.074	11.2317
O15014	ZNF609	ZN609_HUMAN		9.46011	10.4048	10.7998	11.0344
O15015	ZNF646	ZN646_HUMAN		8.78279	9.71611	10.0919	10.0802
O15020	SPTBN2	SPTN2_HUMAN		10.7416	11.7194	12.251	12.2912
O15021	MAST4	MAST4_HUMAN		8.25766	8.80352	9.79802	9.93029
O15027	SEC16A	SC16A_HUMAN		11.2001	12.1397	12.741	12.7824
O15031	PLXNB2	PLXB2_HUMAN		10.5708	11.334	11.9115	11.9618
O15037	KHNYN	KHNYN_HUMAN		10.6081	11.2185	11.5357	11.5001
O15040	TECPR2	TCPR2_HUMAN		9.50004	10.5309	10.9638	11.1046
O15042	U2SURP	SR140_HUMAN		12.266	13.2068	13.4884	13.6418
O15047	SETD1A	SET1A_HUMAN		10.6136	11.3563	11.884	12.1781
O15054	KDM6B	KDM6B_HUMAN		8.92443	9.6757	10.6002	10.3355
O15056	SYNJ2	SYNJ2_HUMAN		10.2359	10.9026	10.9116	11.5283
O15060	ZBTB39	ZBT39_HUMAN		9.51696	9.8166	10.6106	10.5809
O15062	ZBTB5	ZBTB5_HUMAN		8.77421	9.78528	10.2982	10.549
O15063	GARRE1	GRRE1_HUMAN		9.83563	10.7338	11.0239	11.3606
O15066	KIF3B	KIF3B_HUMAN		10.1118	11.1224	11.367	11.5014
O15067	PFAS	PUR4_HUMAN		12.2819	13.1521	13.5345	13.8054
O15069	NACAD	NACAD_HUMAN		9.25794	10.0595	10.1681	10.4964
O15078	CEP290	CE290_HUMAN		9.63541	10.4674	10.7428	11.0814
O15084	ANKRD28	ANR28_HUMAN		10.5048	11.2521	11.7282	11.859
O15085	ARHGEF11	ARHGB_HUMAN		9.89671	10.8084	11.1885	11.3949
O15090	ZNF536	ZN536_HUMAN		9.3079	10.0397	10.1904	10.5054
O15091	PRORP	MRPP3_HUMAN		11.4511	12.6764	12.623	12.9558
O15111	CHUK	IKKA_HUMAN		11.14	12.2421	12.5086	12.773
O15116	LSM1	LSM1_HUMAN		11.1944	11.7587	12.1675	12.138
O15119	TBX3	TBX3_HUMAN		9.93089	10.2721	10.9673	10.9944
O15120	AGPAT2	PLCB_HUMAN		10.5397	11.1281	12.2455	11.8469
O15121	DEGS1	DEGS1_HUMAN		10.2073	11.4707	12.1521	12.1728
O15126	SCAMP1	SCAM1_HUMAN		11.9205	12.6247	13.1843	13.1879
O15143	ARPC1B	ARC1B_HUMAN		11.7429	12.9835	13.0009	13.5482
O15144	ARPC2	ARPC2_HUMAN		12.5718	13.3663	13.9819	14.0152
O15160	POLR1C	RPAC1_HUMAN		12.4724	13.3065	13.6494	13.7531
O15162	PLSCR1	PLS1_HUMAN		9.80672	10.6831	11.2507	11.0958
O15173	PGRMC2	PGRC2_HUMAN		13.005	14.3024	14.27	14.8561
O15194	CTDSPL	CTDSL_HUMAN		9.85539	10.4919	10.9289	11.2353
O15212	PFDN6	PFD6_HUMAN		12.9039	13.561	14.4632	14.3963
O15213	WDR46	WDR46_HUMAN		11.4957	12.1126	13.0798	13.1778
O15217	GSTA4	GSTA4_HUMAN		11.2272	12.2261	12.8443	12.9847
O15226	NKRF	NKRF_HUMAN		11.5683	12.4353	12.7179	13.109
O15228	GNPAT	GNPAT_HUMAN		10.4388	10.9785	11.1763	11.7626
O15230	LAMA5	LAMA5_HUMAN		9.56465	10.4496	11.0831	11.1093
O15231	ZNF185	ZN185_HUMAN		8.48744	10.0067	9.8615	10.1218
O15234	CASC3	CASC3_HUMAN		10.5119	11.4263	12.2359	12.0472
O15235	MRPS12	RT12_HUMAN		12.7449	13.4309	14.1525	14.1123
O15254	ACOX3	ACOX3_HUMAN		9.80567	10.6078	10.9211	11.135
O15259	NPHP1	NPHP1_HUMAN		9.55633	10.0672	10.7127	10.5759
O15260	SURF4	SURF4_HUMAN		13.1716	13.6947	14.1009	14.2016
O15264	MAPK13	MK13_HUMAN		9.66568	10.5148	10.8922	11.0907
O15265	ATXN7	ATX7_HUMAN		8.85774	9.81789	10.2437	10.4716
O15269	SPTLC1	SPTC1_HUMAN		11.4602	12.3495	13.1033	13.0636
O15270	SPTLC2	SPTC2_HUMAN		10.2425	11.1897	11.5516	11.8266
O15287	FANCG	FANCG_HUMAN		10.2986	11.1447	11.5965	11.6385
O15294	OGT	OGT1_HUMAN		11.1404	12.1088	12.4821	12.7558
O15297	PPM1D	PPM1D_HUMAN		9.26563	10.0411	10.3698	10.8259
O15344	MID1	TRI18_HUMAN		11.4633	11.9203	12.6153	12.8193
O15357	INPPL1	SHIP2_HUMAN		11.0551	11.9389	12.6216	12.604
O15360	FANCA	FANCA_HUMAN		10.0942	10.7074	10.9563	11.3715
O15371	EIF3D	EIF3D_HUMAN		12.7634	13.1338	13.919	13.9744
O15372	EIF3H	EIF3H_HUMAN		13.5669	14.2834	14.6245	14.9751
O15379	HDAC3	HDAC3_HUMAN		10.6072	11.1696	11.7342	11.9907
O15381	NVL	NVL_HUMAN		11.2048	12.224	12.5489	12.7028
O15382	BCAT2	BCAT2_HUMAN		11.7814	12.802	12.9367	13.1291
O15397	IPO8	IPO8_HUMAN		11.0014	11.9094	11.9729	12.2649
O15409	FOXP2	FOXP2_HUMAN		10.2223	10.9314	11.3932	11.4419
O15417	TNRC18	TNC18_HUMAN		9.18552	9.84095	10.4189	10.5821
O15439	ABCC4	MRP4_HUMAN		10.3168	11.2557	11.6181	11.7885
O15440	ABCC5	MRP5_HUMAN		9.51937	10.5055	11.1279	11.0663
O15446	POLR1G	RPA34_HUMAN		10.6435	11.0388	11.2752	12.1489
O15484	CAPN5	CAN5_HUMAN		9.4907	10.3566	10.655	10.6381
O15504	NUP42	NUP42_HUMAN		11.003	11.5372	12.3055	12.1907
O15516	CLOCK	CLOCK_HUMAN		9.54629	10.1893	10.8199	10.4147
O15519	CFLAR	CFLAR_HUMAN		8.37922	8.76234	8.49033	9.53972
O15525	MAFG	MAFG_HUMAN		10.9779	11.3431	11.6859	11.9757
O15527	OGG1	OGG1_HUMAN		9.25759	10.0979	10.338	10.7543
O15533	TAPBP	TPSN_HUMAN		10.8482	11.8521	12.5712	12.8335
O15534	PER1	PER1_HUMAN		8.99902	10.3717	10.4484	10.5317
O15541	RNF113A	R113A_HUMAN		10.4485	11.7982	11.8756	12.4306
O15550	KDM6A	KDM6A_HUMAN		10.069	10.9767	11.4386	11.6842
O43143	DHX15	DHX15_HUMAN		12.9331	14.0365	14.1726	14.4312
O43147	SGSM2	SGSM2_HUMAN		8.15453	9.03903	9.79786	9.73454
O43148	RNMT	MCES_HUMAN		11.1372	12.2515	12.5463	12.9555
O43149	ZZEF1	ZZEF1_HUMAN		10.1425	10.9045	11.3176	11.5088
O43150	ASAP2	ASAP2_HUMAN		9.19754	10.2923	10.4632	10.59
O43156	TTI1	TTI1_HUMAN		10.68	11.38	11.9261	11.763
O43157	PLXNB1	PLXB1_HUMAN		8.66592	9.5571	10.0473	10.2194
O43166	SIPA1L1	SI1L1_HUMAN		9.50307	10.3469	10.6802	10.8672
O43167	ZBTB24	ZBT24_HUMAN		9.37127	10.2994	10.6507	10.6513
O43172	PRPF4	PRP4_HUMAN		12.2083	13.3593	13.7273	13.8978
O43189	PHF1	PHF1_HUMAN		9.82696	10.3237	10.9544	10.8544
O43242	PSMD3	PSMD3_HUMAN		13.0097	13.9697	14.3618	14.3599
O43251	RBFOX2	RFOX2_HUMAN		12.3511	12.7388	13.2416	13.4212
O43252	PAPSS1	PAPS1_HUMAN		11.4075	12.6589	12.651	13.0989
O43264	ZW10	ZW10_HUMAN		11.1563	11.7774	12.0714	12.5378
O43290	SART1	SNUT1_HUMAN		11.6908	12.7553	13.0885	13.1442
O43292	GPAA1	GPAA1_HUMAN		10.6873	11.8242	12.1435	12.3366
O43294	TGFB1I1	TGFI1_HUMAN		9.44343	10.3751	10.4684	10.8411
O43295	SRGAP3	SRGP3_HUMAN		8.88407	9.68564	10.4545	10.2424
O43299	AP5Z1	AP5Z1_HUMAN		9.56703	10.2174	10.8966	11.1895
O43301	HSPA12A	HS12A_HUMAN		10.763	11.4715	12.1435	12.2339
O43303	CCP110	CP110_HUMAN		9.68183	10.6507	11.1173	11.4136
O43306	ADCY6	ADCY6_HUMAN		9.45894	10.1859	10.6082	10.6815
O43309	ZSCAN12	ZSC12_HUMAN		8.07332	8.70119	9.77998	9.41969
O43310	CTIF	CTIF_HUMAN		10.1249	11.3365	11.2172	11.4476
O43314	PPIP5K2	VIP2_HUMAN		10.4009	11.1725	11.7117	11.7771
O43318	MAP3K7	M3K7_HUMAN		10.0895	11.2811	11.5941	11.74
O43353	RIPK2	RIPK2_HUMAN		10.0903	10.8892	11.1573	11.2423
O43374	RASA4	RASL2_HUMAN		9.38948	10.2892	10.8564	10.9716
O43379	WDR62	WDR62_HUMAN		9.90425	10.5846	11.2411	11.3211
O43390	HNRNPR	HNRPR_HUMAN		13.7249	14.6408	14.7965	15.1139
O43395	PRPF3	PRPF3_HUMAN		12.1463	13.2125	13.3105	13.6042
O43399	TPD52L2	TPD54_HUMAN		12.8392	13.7509	14.1841	14.5091
O43402	EMC8	EMC8_HUMAN		11.225	11.3053	12.2227	12.3721
O43422	THAP12	P52K_HUMAN		9.88719	10.7881	11.2741	11.2671
O43426	SYNJ1	SYNJ1_HUMAN		10.3861	11.2807	11.586	11.9442
O43427	FIBP	FIBP_HUMAN		11.2395	12.0161	12.7102	12.7734
O43432	EIF4G3	IF4G3_HUMAN		10.4397	11.5682	11.6777	11.9635
O43439	CBFA2T2	MTG8R_HUMAN		9.33573	9.8857	10.2801	10.4217
O43447	PPIH	PPIH_HUMAN		11.945	13.5108	13.4802	13.8841
O43463	SUV39H1	SUV91_HUMAN		10.7962	11.6133	12.0546	12.3062
O43482	OIP5	MS18B_HUMAN		10.6279	11.6253	11.7078	12.5063
O43488	AKR7A2	ARK72_HUMAN		12.394	13.3966	13.8048	14.2195
O43491	EPB41L2	E41L2_HUMAN		11.9004	12.9909	13.3054	13.4798
O43504	LAMTOR5	LTOR5_HUMAN		11.1066	12.2301	11.7066	12.4701
O43505	B4GAT1	B4GA1_HUMAN		10.9609	11.8563	12.6926	12.742
O43513	MED7	MED7_HUMAN		9.12335	10.3201	10.3657	10.5071
O43516	WIPF1	WIPF1_HUMAN		10.9788	12.0967	12.751	12.7366
O43542	XRCC3	XRCC3_HUMAN		10.3502	11.4183	12.1678	12.0583
O43543	XRCC2	XRCC2_HUMAN		9.31742	9.69979	10.5843	11.0486
O43572	AKAP10	AKA10_HUMAN		9.68815	10.0564	10.4484	10.7744
O43583	DENR	DENR_HUMAN		12.3472	13.5201	13.5527	14.2
O43592	XPOT	XPOT_HUMAN		12.0576	12.7069	12.9072	12.9999
O43598	DNPH1	DNPH1_HUMAN		13.113	13.8313	14.6856	15.0364
O43617	TRAPPC3	TPPC3_HUMAN		12.3612	13.2264	13.6255	13.6775
O43633	CHMP2A	CHM2A_HUMAN		11.4882	12.2777	12.6789	12.7704
O43639	NCK2	NCK2_HUMAN		10.3543	11.0536	11.7008	11.8675
O43657	TSPAN6	TSN6_HUMAN		10.2388	10.142	10.5559	10.7975
O43660	PLRG1	PLRG1_HUMAN		11.6436	12.5212	12.945	13.1249
O43663	PRC1	PRC1_HUMAN		10.5957	11.4814	12.1309	12.2591
O43676	NDUFB3	NDUB3_HUMAN		11.5449	13.5293	13.1608	13.8869
O43678	NDUFA2	NDUA2_HUMAN		13.9597	14.2909	15.4171	15.233
O43681	GET3	GET3_HUMAN		12.2428	13.0475	13.3304	13.6176
O43683	BUB1	BUB1_HUMAN		9.88558	10.994	11.0901	11.6267
O43707	ACTN4	ACTN4_HUMAN		13.2842	14.2231	14.6848	14.7532
O43708	GSTZ1	MAAI_HUMAN		12.0788	12.9755	12.8924	13.0423
O43711	TLX3	TLX3_HUMAN	1;2;2;2	9.10034	9.69457	9.50946	10.3382
O43719	HTATSF1	HTSF1_HUMAN		11.0208	12.1451	12.015	12.4421
O43741	PRKAB2	AAKB2_HUMAN		11.1162	11.4509	12.7056	12.4399
O43747	AP1G1	AP1G1_HUMAN		11.6609	12.5147	12.7927	12.7903
O43759	SYNGR1	SNG1_HUMAN		13.1554	14.303	14.2237	14.5508
O43765	SGTA	SGTA_HUMAN		13.455	14.442	14.9317	15.1406
O43772	SLC25A20	MCAT_HUMAN		11.4914	12.1066	12.7428	12.8903
O43776	NARS1	SYNC_HUMAN		11.9711	12.8095	13.3328	13.339
O43795	MYO1B	MYO1B_HUMAN		11.6088	12.5504	12.8356	13.0369
O43815	STRN	STRN_HUMAN		11.3836	12.008	12.7975	12.7256
O43818	RRP9	U3IP2_HUMAN		11.0841	12.3857	12.7421	12.7312
O43822	CFAP410	CF410_HUMAN		10.378	11.812	11.7442	12.2914
O43823	AKAP8	AKAP8_HUMAN		10.4901	11.5806	11.6636	12.0897
O43824	GTPBP6	GTPB6_HUMAN		11.12	11.9802	12.1364	12.4681
O43829	ZBTB14	ZBT14_HUMAN		8.32499	9.57958	9.98354	10.9712
O43837	IDH3B	IDH3B_HUMAN		12.8122	13.1395	14.013	13.8673
O43847	NRDC	NRDC_HUMAN		11.5674	12.7641	12.9059	12.9503
O43852	CALU	CALU_HUMAN		12.437	13.4699	13.6176	14.1249
O43865	AHCYL1	SAHH2_HUMAN		11.5591	11.8913	12.9478	12.8073
O43896	KIF1C	KIF1C_HUMAN		10.271	11.1462	11.7768	11.8453
O43909	EXTL3	EXTL3_HUMAN		9.23972	10.1172	10.6344	10.8497
O43933	PEX1	PEX1_HUMAN		10.1077	10.9388	11.3235	11.4849
O60216	RAD21	RAD21_HUMAN		11.8464	13.0052	13.2915	13.479
O60229	KALRN	KALRN_HUMAN		9.34892	10.1145	10.5589	10.4121
O60231	DHX16	DHX16_HUMAN		12.044	12.7061	13.2214	13.4738
O60232	ZNRD2	ZNRD2_HUMAN		11.9684	12.7193	13.6334	13.4178
O60237	PPP1R12B	MYPT2_HUMAN		9.03991	10.2394	10.171	10.3504
O60244	MED14	MED14_HUMAN		10.2751	11.1497	11.7029	11.7809
O60256	PRPSAP2	KPRB_HUMAN		12.2125	12.8855	12.8676	13.3373
O60264	SMARCA5	SMCA5_HUMAN		12.6889	13.7654	14.012	14.2604
O60266	ADCY3	ADCY3_HUMAN		9.40702	10.5413	10.4439	11.0121
O60268	KIAA0513	K0513_HUMAN		8.74777	10.1366	10.5519	11.0289
O60271	SPAG9	JIP4_HUMAN		11.81	12.7616	12.9961	13.2133
O60279	SUSD5	SUSD5_HUMAN		10.1366	11.0806	11.3562	11.416
O60281	ZNF292	ZN292_HUMAN		8.92198	9.73576	10.3081	10.4829
O60282	KIF5C	KIF5C_HUMAN		10.0408	10.9844	11.5444	11.5955
O60287	URB1	NPA1P_HUMAN		10.8326	11.657	11.7398	12.0054
O60291	MGRN1	MGRN1_HUMAN		9.78968	10.9229	11.4078	11.5986
O60292	SIPA1L3	SI1L3_HUMAN		9.43121	10.1785	10.8094	10.9474
O60293	ZFC3H1	ZC3H1_HUMAN		9.78156	10.7521	11.147	11.3294
O60303	KATNIP	KATIP_HUMAN		8.4553	9.55288	9.77861	9.99045
O60306	AQR	AQR_HUMAN		11.0258	11.8684	12.0468	12.3346
O60313	OPA1	OPA1_HUMAN		11.4495	12.4474	12.7907	12.9628
O60315	ZEB2	ZEB2_HUMAN		8.87886	9.73715	10.4951	10.4545
O60318	MCM3AP	GANP_HUMAN		10.3696	11.2467	11.6878	11.8343
O60331	PIP5K1C	PI51C_HUMAN		9.96058	11.1371	11.3155	11.5723
O60333	KIF1B	KIF1B_HUMAN		10.0789	10.924	11.3911	11.7629
O60336	MAPKBP1	MABP1_HUMAN		8.83456	9.46441	10.3251	10.1693
O60341	KDM1A	KDM1A_HUMAN		11.2639	12.4461	12.6385	12.8145
O60343	TBC1D4	TBCD4_HUMAN		10.6862	11.6756	11.8756	12.142
O60346	PHLPP1	PHLP1_HUMAN		8.99553	10.0663	10.2834	10.4718
O60347	TBC1D12	TBC12_HUMAN		9.85146	10.5092	10.52	10.6525
O60381	HBP1	HBP1_HUMAN		7.91477	9.15475	9.2401	9.87162
O60427	FADS1	FADS1_HUMAN		10.2818	10.8582	10.7306	11.2778
O60462	NRP2	NRP2_HUMAN		9.61755	10.3777	11.1507	11.1507
O60476	MAN1A2	MA1A2_HUMAN		10.3824	11.4679	11.9687	12.0637
O60481	ZIC3	ZIC3_HUMAN		9.33865	10.7701	11.5918	11.3022
O60493	SNX3	SNX3_HUMAN		12.6983	13.4928	14.2622	14.0239
O60502	OGA	OGA_HUMAN		10.8352	11.9666	12.2831	12.4542
O60503	ADCY9	ADCY9_HUMAN		9.49833	10.529	10.8629	11.0378
O60504	SORBS3	VINEX_HUMAN		10.7397	11.5656	11.9521	12.2094
O60506	SYNCRIP	HNRPQ_HUMAN		13.6256	14.4248	15.0784	15.1427
O60508	CDC40	PRP17_HUMAN		11.5209	12.331	13.1493	13.1323
O60513	B4GALT4	B4GT4_HUMAN		9.88686	9.761	10.7048	10.6264
O60518	RANBP6	RNBP6_HUMAN		9.73509	10.6078	11.2808	11.2331
O60524	NEMF	NEMF_HUMAN		10.9979	11.8016	12.3121	12.5042
O60547	GMDS	GMDS_HUMAN		11.6953	12.1748	12.6159	12.8734
O60563	CCNT1	CCNT1_HUMAN		10.8682	12.0707	12.4289	12.655
O60566	BUB1B	BUB1B_HUMAN		10.8282	11.8582	12.1035	12.371
O60568	PLOD3	PLOD3_HUMAN		11.8257	12.8267	12.9068	13.4215
O60583	CCNT2	CCNT2_HUMAN		10.0033	10.578	11.2848	11.2775
O60610	DIAPH1	DIAP1_HUMAN		11.4311	12.4834	12.8572	13.0286
O60645	EXOC3	EXOC3_HUMAN		11.1276	12.0426	12.4314	12.4464
O60658	PDE8A	PDE8A_HUMAN		9.46327	10.6417	11.1891	11.2025
O60662	KLHL41	KLH41_HUMAN		9.56609	9.8571	10.6038	10.7724
O60663	LMX1B	LMX1B_HUMAN		10.2398	11.052	11.3261	11.519
O60664	PLIN3	PLIN3_HUMAN		12.9264	14.2349	14.0256	14.707
O60671	RAD1	RAD1_HUMAN		11.023	12.4039	12.5511	12.5037
O60673	REV3L	REV3L_HUMAN		8.97515	9.22078	9.54229	9.51546
O60678	PRMT3	ANM3_HUMAN		12.0102	12.5514	13.5022	13.4813
O60701	UGDH	UGDH_HUMAN		11.8362	12.6883	13.0928	13.1834
O60704	TPST2	TPST2_HUMAN		10.2632	10.9317	10.9969	11.237
O60716	CTNND1	CTND1_HUMAN		11.7765	12.6805	13.0083	13.1319
O60749	SNX2	SNX2_HUMAN		12.7478	13.7607	13.6764	14.2275
O60762	DPM1	DPM1_HUMAN		12.0803	12.8272	13.094	13.3214
O60784	TOM1	TOM1_HUMAN		10.7526	11.8425	11.8827	12.0748
O60825	PFKFB2	F262_HUMAN		10.5851	11.5572	11.894	12.1665
O60828	PQBP1	PQBP1_HUMAN		12.9838	14.235	14.5071	14.389
O60832	DKC1	DKC1_HUMAN		12.0936	13.3258	13.6373	13.8647
O60841	EIF5B	IF2P_HUMAN		12.046	13.1161	13.0614	13.3585
O60870	KIN	KIN17_HUMAN		11.4715	12.6016	13.0104	13.1064
O60884	DNAJA2	DNJA2_HUMAN		12.6041	13.6207	14.0485	14.0263
O60888	CUTA	CUTA_HUMAN		11.8138	12.4703	12.6709	13.4065
O60890	OPHN1	OPHN1_HUMAN		8.83455	9.8676	10.3225	10.5062
O60907	TBL1X	TBL1X_HUMAN		11.1303	11.9427	12.2559	12.5284
O60921	HUS1	HUS1_HUMAN		10.3536	11.4123	12.0787	11.8071
O60927	PPP1R11	PP1RB_HUMAN		10.128	11.0998	11.361	11.4396
O60934	NBN	NBN_HUMAN		10.8985	12.0938	12.1111	12.6041
O60936	NOL3	NOL3_HUMAN		8.51267	9.65537	9.68673	9.52533
O60941	DTNB	DTNB_HUMAN		9.69191	10.6284	10.9729	11.1223
O60942	RNGTT	MCE1_HUMAN		10.7743	11.5641	11.7627	12.0287
O75027	ABCB7	ABCB7_HUMAN		11.2502	12.3388	12.5545	12.8734
O75030	MITF	MITF_HUMAN		9.40673	10.1382	10.742	10.5628
O75044	SRGAP2	SRGP2_HUMAN		10.7746	11.4061	12.0683	12.1075
O75052	NOS1AP	CAPON_HUMAN		9.86952	10.5621	10.8884	11.3524
O75054	IGSF3	IGSF3_HUMAN		10.5954	11.4043	12.009	11.8393
O75061	DNAJC6	AUXI_HUMAN		9.44423	10.2543	10.9713	10.9323
O75063	FAM20B	XYLK_HUMAN		9.88148	11.1802	11.5645	11.1951
O75064	DENND4B	DEN4B_HUMAN		9.32481	10.5541	10.7785	11.4052
O75071	EFCAB14	EFC14_HUMAN		9.74194	10.2332	11.0503	11.0622
O75077	ADAM23	ADA23_HUMAN		8.90894	9.4273	10.106	9.6828
O75083	WDR1	WDR1_HUMAN		12.5045	13.3562	13.9611	13.9976
O75094	SLIT3	SLIT3_HUMAN		8.91541	9.47203	10.0729	10.3317
O75096	LRP4	LRP4_HUMAN		8.89656	9.82651	10.4947	10.5044
O75110	ATP9A	ATP9A_HUMAN		10.0138	10.4267	10.6667	10.8397
O75113	N4BP1	N4BP1_HUMAN		10.6832	11.3615	11.7288	12.0115
O75116	ROCK2	ROCK2_HUMAN		11.0184	12.0124	12.3929	12.4989
O75122	CLASP2	CLAP2_HUMAN		11.0289	11.8631	12.2758	12.3278
O75128	COBL	COBL_HUMAN		8.59873	9.57693	10.2641	10.3139
O75131	CPNE3	CPNE3_HUMAN		12.7381	13.67	13.8446	13.9919
O75132	ZBED4	ZBED4_HUMAN		9.18862	10.3551	10.5083	10.7664
O75143	ATG13	ATG13_HUMAN		10.3111	11.0865	11.6147	11.2998
O75145	PPFIA3	LIPA3_HUMAN		9.77254	10.8247	11.3813	11.5322
O75146	HIP1R	HIP1R_HUMAN		10.2532	10.9703	11.7351	11.627
O75147	OBSL1	OBSL1_HUMAN		10.3077	11.2199	11.4744	11.7846
O75151	PHF2	PHF2_HUMAN		10.2439	11.2989	11.8216	11.787
O75152	ZC3H11A	ZC11A_HUMAN		11.0012	12.3877	12.6647	12.9379
O75153	CLUH	CLU_HUMAN		11.4091	12.5521	12.647	12.9433
O75155	CAND2	CAND2_HUMAN		11.0217	11.8069	12.0014	12.3367
O75161	NPHP4	NPHP4_HUMAN		9.09061	10.0144	10.1774	10.5739
O75164	KDM4A	KDM4A_HUMAN		10.2668	11.1403	11.9204	11.92
O75165	DNAJC13	DJC13_HUMAN		10.7922	11.7034	12.1767	12.2452
O75170	PPP6R2	PP6R2_HUMAN		10.6349	11.5861	12.0083	12.1744
O75175	CNOT3	CNOT3_HUMAN		10.673	11.8152	12.1519	12.4188
O75179	ANKRD17	ANR17_HUMAN		11.0154	11.7595	12.1864	12.3261
O75182	SIN3B	SIN3B_HUMAN		9.96087	10.3484	11.3308	11.2645
O75190	DNAJB6	DNJB6_HUMAN		11.1164	11.341	11.6642	12.0632
O75191	XYLB	XYLB_HUMAN		11.6978	12.1944	12.8343	12.6677
O75208	COQ9	COQ9_HUMAN		11.1974	11.9742	11.6904	12.0702
O75298	RTN2	RTN2_HUMAN		12.2219	13.1719	13.1337	13.5438
O75306	NDUFS2	NDUS2_HUMAN		11.8415	12.6892	13.1722	13.225
O75312	ZPR1	ZPR1_HUMAN		11.8011	12.6924	12.8651	13.4125
O75319	DUSP11	DUS11_HUMAN		9.90401	11.064	11.9223	11.8189
O75323	NIPSNAP2	NIPS2_HUMAN		11.9743	12.421	13.0661	13.1762
O75330	HMMR	HMMR_HUMAN		10.4656	11.3657	11.7598	11.9553
O75339	CILP	CILP1_HUMAN		7.52067	8.85281	8.27321	8.94374
O75340	PDCD6	PDCD6_HUMAN		11.7702	12.357	12.765	12.4796
O75351	VPS4B	VPS4B_HUMAN		11.8052	12.8762	13.3671	13.4241
O75354	ENTPD6	ENTP6_HUMAN		9.05791	10.2792	9.89525	11.1907
O75356	ENTPD5	ENTP5_HUMAN		9.49366	9.83753	10.3836	10.2956
O75362	ZNF217	ZN217_HUMAN		8.85473	10.1354	10.3674	10.7108
O75365	PTP4A3	TP4A3_HUMAN		8.54899	9.22822	9.22038	9.92953
O75368	SH3BGRL	SH3L1_HUMAN		13.0251	13.4953	14.4586	13.9304
O75369	FLNB	FLNB_HUMAN		12.4881	13.3856	13.7474	13.9924
O75376	NCOR1	NCOR1_HUMAN		10.3814	11.2662	11.6654	11.8218
O75381	PEX14	PEX14_HUMAN		11.3959	12.0578	12.3521	12.7872
O75382	TRIM3	TRIM3_HUMAN		10.104	10.9831	11.3969	11.6257
O75385	ULK1	ULK1_HUMAN		9.92766	10.4705	11.1622	11.1111
O75386	TULP3	TULP3_HUMAN		9.60316	10.3149	10.7713	11.0681
O75387	SLC43A1	LAT3_HUMAN		10.3009	10.8919	11.0902	11.823
O75390	CS	CISY_HUMAN		13.7931	14.876	15.0707	15.38
O75398	DEAF1	DEAF1_HUMAN		9.76839	10.1082	10.2883	10.7056
O75400	PRPF40A	PR40A_HUMAN		11.5978	12.319	12.9089	13.0615
O75414	NME6	NDK6_HUMAN		11.396	11.9212	12.4466	12.4268
O75417	POLQ	DPOLQ_HUMAN		8.98364	9.51405	9.98921	10.1907
O75420	GIGYF1	GGYF1_HUMAN		10.3742	10.6378	11.363	11.2495
O75425	MOSPD3	MSPD3_HUMAN		8.86162	8.22576	9.68567	9.64088
O75427	LRCH4	LRCH4_HUMAN		9.79794	10.6244	11.2651	11.3961
O75431	MTX2	MTX2_HUMAN		12.296	13.7539	13.5731	13.8674
O75436	VPS26A	VP26A_HUMAN		12.8078	13.4769	14.1876	14.1728
O75439	PMPCB	MPPB_HUMAN		12.9498	13.3853	14.5156	14.2611
O75446	SAP30	SAP30_HUMAN		11.3147	12.4327	12.4361	12.5646
O75448	MED24	MED24_HUMAN		10.2039	11.0072	11.4428	11.6162
O75449	KATNA1	KTNA1_HUMAN		11.3753	12.1686	12.1582	12.7273
O75461	E2F6	E2F6_HUMAN		10.1456	10.7621	11.5558	11.2321
O75462	CRLF1	CRLF1_HUMAN		9.19052	9.37382	10.0532	10.2971
O75475	PSIP1	PSIP1_HUMAN		12.5934	13.4169	13.723	13.7622
O75477	ERLIN1	ERLN1_HUMAN		11.2181	12.3856	13.0556	12.7344
O75478	TADA2A	TAD2A_HUMAN		9.91979	10.647	11.3318	11.5273
O75487	GPC4	GPC4_HUMAN		10.1486	11.1743	12.0349	11.9342
O75489	NDUFS3	NDUS3_HUMAN		11.7936	12.3186	12.7724	12.9362
O75503	CLN5	CLN5_HUMAN		10.6691	11.1909	12.1064	12.3564
O75521	ECI2	ECI2_HUMAN		12.3686	13.0872	13.8184	13.7952
O75525	KHDRBS3	KHDR3_HUMAN		11.2224	12.0367	13.0811	12.9089
O75528	TADA3	TADA3_HUMAN		9.86451	10.8537	11.0962	11.1847
O75529	TAF5L	TAF5L_HUMAN		10.8041	11.6905	12.1563	12.3317
O75533	SF3B1	SF3B1_HUMAN		12.374	13.3401	13.738	13.8836
O75534	CSDE1	CSDE1_HUMAN		13.0716	13.8919	14.0159	14.406
O75554	WBP4	WBP4_HUMAN		10.2674	11.2123	11.653	11.895
O75569	PRKRA	PRKRA_HUMAN		12.3504	13.1394	13.2383	13.5503
O75570	MTRF1	RF1M_HUMAN		10.1907	10.811	11.4217	11.7046
O75581	LRP6	LRP6_HUMAN		9.25222	10.3452	10.6917	10.818
O75582	RPS6KA5	KS6A5_HUMAN		10.1051	10.9764	11.6104	11.7514
O75586	MED6	MED6_HUMAN		10.4278	11.4031	11.8844	11.5557
O75592	MYCBP2	MYCB2_HUMAN		10.0735	10.7886	11.384	11.5415
O75616	ERAL1	ERAL1_HUMAN		11.4632	12.2442	12.934	12.7499
O75643	SNRNP200	U520_HUMAN		12.7307	13.6407	13.9972	14.1305
O75663	TIPRL	TIPRL_HUMAN		11.9458	12.9822	13.1941	13.6768
O75665	OFD1	OFD1_HUMAN		9.02676	10.2357	10.7116	10.8392
O75676	RPS6KA4	KS6A4_HUMAN		9.71079	10.8794	11.1443	11.0962
O75683	SURF6	SURF6_HUMAN		11.4366	12.6354	13.0025	13.3485
O75688	PPM1B	PPM1B_HUMAN		10.8494	11.5238	12.1881	12.2867
O75691	UTP20	UTP20_HUMAN		10.6875	11.6785	11.8927	12.2391
O75694	NUP155	NU155_HUMAN		11.8309	12.5502	13.1853	13.2535
O75695	RP2	XRP2_HUMAN		11.3845	12.0076	12.5129	12.6574
O75717	WDHD1	WDHD1_HUMAN		11.2433	12.1668	12.7641	12.8492
O75718	CRTAP	CRTAP_HUMAN		12.4682	13.4023	13.3747	14.0192
O75781	PALM	PALM_HUMAN		10.2578	11.3788	11.299	11.6893
O75792	RNASEH2A	RNH2A_HUMAN		12.3785	13.699	14.0779	14.2763
O75794	CDC123	CD123_HUMAN		11.894	12.753	13.1475	13.3322
O75808	CAPN15	CAN15_HUMAN		9.52769	10.4572	10.9905	10.9378
O75821	EIF3G	EIF3G_HUMAN		12.8965	14.1392	13.9491	14.5302
O75828	CBR3	CBR3_HUMAN		11.9815	12.767	13.4619	13.5271
O75832	PSMD10	PSD10_HUMAN		12.4009	13.693	13.7355	13.9603
O75843	AP1G2	AP1G2_HUMAN		10.6624	11.5754	11.9624	12.2939
O75844	ZMPSTE24	FACE1_HUMAN		12.024	13.0262	13.4562	13.5855
O75845	SC5D	SC5D_HUMAN		10.1685	11.1304	12.7783	12.735
O75880	SCO1	SCO1_HUMAN		11.479	11.996	12.5976	12.5009
O75882	ATRN	ATRN_HUMAN		9.45404	10.6875	11.3027	11.346
O75886	STAM2	STAM2_HUMAN		11.5011	11.8324	12.5756	12.2306
O75907	DGAT1	DGAT1_HUMAN		9.6054	11.1592	11.3743	11.2496
O75909	CCNK	CCNK_HUMAN		10.5914	11.8275	12.104	12.3742
O75911	DHRS3	DHRS3_HUMAN		9.71491	10.9745	10.9894	11.9207
O75915	ARL6IP5	PRAF3_HUMAN		12.3246	12.78	14.0262	13.6092
O75925	PIAS1	PIAS1_HUMAN		10.2262	11.4728	11.359	11.6061
O75935	DCTN3	DCTN3_HUMAN		11.813	12.9214	13.4673	13.6363
O75953	DNAJB5	DNJB5_HUMAN		9.61985	10.1163	10.742	11.0293
O75954	TSPAN9	TSN9_HUMAN		9.70344	10.4914	11.5877	11.1238
O75955	FLOT1	FLOT1_HUMAN		11.9336	12.7671	13.1594	13.4825
O75962	TRIO	TRIO_HUMAN		9.60082	10.3214	10.6024	10.8656
O75964	ATP5MG	ATP5L_HUMAN		14.7558	15.3636	15.8755	15.7153
O75969	AKAP3	AKAP3_HUMAN		8.64466	8.77415	9.76638	9.65546
O75970	MPDZ	MPDZ_HUMAN		10.0695	10.8178	11.3727	11.383
O75976	CPD	CBPD_HUMAN		10.8065	11.4119	11.8162	12.1203
O76003	GLRX3	GLRX3_HUMAN		12.1387	13.3318	13.1599	13.9269
O76021	RSL1D1	RL1D1_HUMAN		13.6519	14.6303	14.6617	14.9181
O76031	CLPX	CLPX_HUMAN		12.0444	12.9763	13.4227	13.5687
O76054	SEC14L2	S14L2_HUMAN		10.9092	11.4232	11.6894	11.7275
O76071	CIAO1	CIAO1_HUMAN		11.624	12.7144	13.5445	13.4968
O76074	PDE5A	PDE5A_HUMAN		9.60131	10.5315	10.8233	11.2725
O76075	DFFB	DFFB_HUMAN		10.2943	11.2498	12.0527	12.493
O76082	SLC22A5	S22A5_HUMAN		10.0346	10.6145	10.3866	11.1159
O76094	SRP72	SRP72_HUMAN		12.521	13.4619	13.8669	13.99
O77932	DXO	DXO_HUMAN		10.7097	11.2284	11.8264	11.8452
O94760	DDAH1	DDAH1_HUMAN		11.9278	12.2261	13.4658	13.3185
O94761	RECQL4	RECQ4_HUMAN		10.4938	11.0643	11.465	11.6515
O94762	RECQL5	RECQ5_HUMAN		10.4875	11.1461	11.5986	11.7597
O94763	URI1	RMP_HUMAN		10.3583	11.4572	11.5038	12.0502
O94766	B3GAT3	B3GA3_HUMAN		10.882	12.0688	11.9945	12.3994
O94776	MTA2	MTA2_HUMAN		12.1244	12.7544	13.3116	13.6088
O94804	STK10	STK10_HUMAN		10.1132	11.2894	11.2994	11.6805
O94806	PRKD3	KPCD3_HUMAN		9.34576	9.90504	10.4773	10.7006
O94808	GFPT2	GFPT2_HUMAN		10.5653	11.5248	11.8719	11.9938
O94811	TPPP	TPPP_HUMAN		10.5336	10.5901	11.7246	11.823
O94813	SLIT2	SLIT2_HUMAN		10.4567	11.2519	11.7896	11.8702
O94819	KBTBD11	KBTBB_HUMAN		10.6513	10.8142	11.9627	12.1213
O94822	LTN1	LTN1_HUMAN		9.85899	10.7016	11.1307	11.5511
O94826	TOMM70	TOM70_HUMAN		12.341	13.0743	13.7304	13.8272
O94827	PLEKHG5	PKHG5_HUMAN		9.06375	10.0229	9.60098	10.4365
O94829	IPO13	IPO13_HUMAN		10.32	10.9778	11.5097	11.6942
O94830	DDHD2	DDHD2_HUMAN		10.4317	11.4112	11.6016	11.7891
O94832	MYO1D	MYO1D_HUMAN		10.9281	11.8499	12.2039	12.4213
O94855	SEC24D	SC24D_HUMAN		11.3548	11.8829	12.4284	12.5008
O94856	NFASC	NFASC_HUMAN		10.2364	9.76032	10.2624	10.7097
O94868	FCHSD2	FCSD2_HUMAN		9.7508	10.5806	10.9634	11.0195
O94874	UFL1	UFL1_HUMAN		11.8372	12.704	13.0974	13.135
O94880	PHF14	PHF14_HUMAN		10.6543	11.5322	12.175	12.2493
O94887	FARP2	FARP2_HUMAN		9.84166	10.7003	11.0374	11.2313
O94888	UBXN7	UBXN7_HUMAN		11.6279	12.6401	12.7575	13.039
O94889	KLHL18	KLH18_HUMAN		9.45847	10.1545	10.4995	10.8845
O94905	ERLIN2	ERLN2_HUMAN		12.4029	13.2802	13.5805	13.7191
O94906	PRPF6	PRP6_HUMAN		11.8081	12.7799	13.0889	13.3214
O94910	ADGRL1	AGRL1_HUMAN		9.36781	10.0527	10.0924	10.5701
O94913	PCF11	PCF11_HUMAN		10.7869	11.6683	12.1367	12.2211
O94915	FRYL	FRYL_HUMAN		9.93425	10.737	11.1432	11.2088
O94916	NFAT5	NFAT5_HUMAN		9.6598	10.6503	11.0079	11.1321
O94919	ENDOD1	ENDD1_HUMAN		11.0218	11.6938	11.9111	12.2664
O94923	GLCE	GLCE_HUMAN		10.0223	10.7302	11.4227	11.3449
O94925	GLS	GLSK_HUMAN		11.5572	12.1828	12.5612	12.685
O94927	HAUS5	HAUS5_HUMAN		11.2259	12.2239	12.5348	12.5757
O94941	UBOX5	RNF37_HUMAN		9.58061	10.3013	10.4997	10.9574
O94952	FBXO21	FBX21_HUMAN		9.91801	10.8327	11.0015	11.3407
O94953	KDM4B	KDM4B_HUMAN		9.83718	10.7145	10.8516	11.2886
O94955	RHOBTB3	RHBT3_HUMAN		9.81468	10.74	10.5248	11.0554
O94964	SOGA1	SOGA1_HUMAN		9.80111	10.6037	11.0021	11.1605
O94966	USP19	UBP19_HUMAN		10.6085	11.3453	11.7967	12.0357
O94967	WDR47	WDR47_HUMAN		9.51094	10.5305	10.7935	10.9529
O94972	TRIM37	TRI37_HUMAN		9.39031	10.3639	10.5625	10.6107
O94973	AP2A2	AP2A2_HUMAN		11.6102	12.6627	12.807	13.073
O94979	SEC31A	SC31A_HUMAN		11.5421	12.5792	12.7998	12.9362
O94985	CLSTN1	CSTN1_HUMAN		9.92192	10.6876	11.6239	11.2854
O94988	FAM13A	FA13A_HUMAN		8.91834	9.70144	10.0241	10.2783
O94992	HEXIM1	HEXI1_HUMAN		12.0309	13.2695	13.1556	13.9256
O95059	RPP14	RPP14_HUMAN		11.6269	12.6998	12.785	13.2104
O95067	CCNB2	CCNB2_HUMAN		10.2087	11.173	11.3841	11.6013
O95071	UBR5	UBR5_HUMAN		11.0454	11.6613	12.1561	12.2938
O95140	MFN2	MFN2_HUMAN		10.5108	11.3864	11.5692	11.8813
O95155	UBE4B	UBE4B_HUMAN		10.8443	11.7246	11.7344	12.2603
O95159	ZFPL1	ZFPL1_HUMAN		10.8405	11.352	12.3506	12.1909
O95163	ELP1	ELP1_HUMAN		11.8982	12.7831	13.1749	13.4106
O95164	UBL3	UBL3_HUMAN		10.5737	11.1644	11.6947	12.25
O95168	NDUFB4	NDUB4_HUMAN		12.4802	13.4197	14.0657	14.2659
O95197	RTN3	RTN3_HUMAN		10.2595	10.8985	11.5455	11.6762
O95201	ZNF205	ZN205_HUMAN		8.44273	9.44426	9.83775	10.3428
O95202	LETM1	LETM1_HUMAN		12.0235	12.8806	13.1281	13.3806
O95208	EPN2	EPN2_HUMAN		11.215	11.5876	12.1455	12.3758
O95219	SNX4	SNX4_HUMAN		11.0999	12.0221	12.4999	12.6018
O95232	LUC7L3	LC7L3_HUMAN		11.535	12.7457	12.8555	12.9777
O95239	KIF4A	KIF4A_HUMAN		11.2778	12.0522	12.3572	12.5177
O95248	SBF1	MTMR5_HUMAN		10.3549	11.0003	11.4264	11.6016
O95251	KAT7	KAT7_HUMAN		10.8233	11.494	12.205	12.3148
O95260	ATE1	ATE1_HUMAN		10.166	11.0197	11.7009	11.6541
O95292	VAPB	VAPB_HUMAN		12.4498	13.6652	13.7054	14.2378
O95297	MPZL1	MPZL1_HUMAN		10.4963	12.3107	12.7672	13.2313
O95298	NDUFC2	NDUC2_HUMAN		11.5712	12.2236	12.6713	12.6446
O95302	FKBP9	FKBP9_HUMAN		11.3976	11.9839	12.153	12.4037
O95336	PGLS	6PGL_HUMAN		13.3312	13.8577	14.7856	14.6094
O95340	PAPSS2	PAPS2_HUMAN		10.2779	11.3857	11.7849	11.8843
O95347	SMC2	SMC2_HUMAN		12.701	13.5535	13.9412	14.1339
O95352	ATG7	ATG7_HUMAN		11.2563	11.9913	12.8862	12.8332
O95359	TACC2	TACC2_HUMAN		9.38138	10.684	10.4819	10.7982
O95363	FARS2	SYFM_HUMAN		10.2833	10.8764	11.1184	11.3433
O95373	IPO7	IPO7_HUMAN		12.3327	13.1389	13.4376	13.6267
O95376	ARIH2	ARI2_HUMAN		10.476	11.3052	11.8906	11.9126
O95382	MAP3K6	M3K6_HUMAN		9.77733	10.1332	10.6707	10.8241
O95394	PGM3	AGM1_HUMAN		12.0895	12.614	13.0261	13.2091
O95425	SVIL	SVIL_HUMAN		9.1531	10.273	10.4605	10.5421
O95429	BAG4	BAG4_HUMAN		10.8719	12.6759	12.874	12.9147
O95433	AHSA1	AHSA1_HUMAN		13.126	13.7911	14.5367	14.4117
O95453	PARN	PARN_HUMAN		11.5535	12.6023	12.9196	13.2398
O95455	TGDS	TGDS_HUMAN		9.05049	10.3847	10.227	10.4986
O95456	PSMG1	PSMG1_HUMAN		12.1267	12.6282	13.2973	13.2485
O95478	NSA2	NSA2_HUMAN		12.1839	12.931	13.3408	13.4857
O95479	H6PD	G6PE_HUMAN		10.032	11.3251	11.3434	11.5626
O95487	SEC24B	SC24B_HUMAN		11.4218	11.8839	12.7485	12.7743
O95490	ADGRL2	AGRL2_HUMAN		9.78844	10.2878	11.0364	11.032
O95502	NPTXR	NPTXR_HUMAN		8.61432	9.49793	9.50339	10.0799
O95544	NADK	NADK_HUMAN		10.7255	11.1507	12.3622	12.1567
O95551	TDP2	TYDP2_HUMAN		10.8617	11.9442	12.232	12.3346
O95563	MPC2	MPC2_HUMAN		11.7064	12.1622	12.3621	12.7757
O95571	ETHE1	ETHE1_HUMAN		11.171	11.9498	12.2695	12.6589
O95573	ACSL3	ACSL3_HUMAN		10.9962	11.7241	12.0547	12.2283
O95602	POLR1A	RPA1_HUMAN		10.7935	11.6586	11.9943	12.17
O95613	PCNT	PCNT_HUMAN		9.99314	10.7208	10.9873	11.2376
O95620	DUS4L	DUS4L_HUMAN		9.1226	9.86266	10.8136	10.6091
O95625	ZBTB11	ZBT11_HUMAN		10.19	10.912	11.5205	11.5306
O95628	CNOT4	CNOT4_HUMAN		10.9434	11.6217	12.2155	12.2024
O95630	STAMBP	STABP_HUMAN		11.5686	12.5303	13.2245	13.2346
O95639	CPSF4	CPSF4_HUMAN		11.2847	11.6306	12.3092	12.4301
O95677	EYA4	EYA4_HUMAN		10.374	11.2026	11.5445	11.5337
O95696	BRD1	BRD1_HUMAN		10.6589	11.1641	11.7614	11.9743
O95707	POP4	RPP29_HUMAN		12.2635	12.5292	13.0583	13.6124
O95714	HERC2	HERC2_HUMAN		10.0332	10.7266	11.1192	11.227
O95716	RAB3D	RAB3D_HUMAN		11.7475	11.7356	12.3208	12.4737
O95757	HSPA4L	HS74L_HUMAN		11.7178	12.7629	12.9684	13.3855
O95777	LSM8	LSM8_HUMAN		13.5448	14.2182	14.7529	14.9955
O95782	AP2A1	AP2A1_HUMAN		12.3696	13.0758	13.416	13.6194
O95785	WIZ	WIZ_HUMAN		10.7182	11.9488	12.2953	12.562
O95786	DDX58	DDX58_HUMAN		9.92216	10.6387	11.0922	11.1361
O95789	ZMYM6	ZMYM6_HUMAN		8.62348	9.41439	10.0655	9.94059
O95793	STAU1	STAU1_HUMAN		11.6042	12.5254	13.0844	13.0333
O95816	BAG2	BAG2_HUMAN		11.9567	13.013	13.2594	13.6884
O95817	BAG3	BAG3_HUMAN		11.2468	12.2984	12.8567	12.9947
O95819	MAP4K4	M4K4_HUMAN		10.6391	11.5767	11.8027	11.9539
O95825	CRYZL1	QORL1_HUMAN		11.2276	12.0008	12.4685	12.4378
O95831	AIFM1	AIFM1_HUMAN		12.9988	14.0811	14.0552	14.3076
O95835	LATS1	LATS1_HUMAN		10.4385	11.3981	11.8261	11.9931
O95848	NUDT14	NUD14_HUMAN		9.36268	10.1153	10.8626	10.8649
O95861	BPNT1	BPNT1_HUMAN		13.3592	14.1737	14.7994	14.953
O95865	DDAH2	DDAH2_HUMAN		11.9838	12.722	13.5609	13.5568
O95881	TXNDC12	TXD12_HUMAN		12.9466	14.1042	13.8928	14.4018
O95900	TRUB2	TRUB2_HUMAN		10.8482	11.3555	11.8866	12.264
O95926	SYF2	SYF2_HUMAN		10.2788	11	11.462	11.5554
O95948	ONECUT2	ONEC2_HUMAN		10.006	10.2174	10.4262	10.6092
O95983	MBD3	MBD3_HUMAN		11.308	12.3723	12.5337	12.6891
O95985	TOP3B	TOP3B_HUMAN		10.3667	11.2135	11.6074	11.9643
O95997	PTTG1	PTTG1_HUMAN		11.779	13.1775	13.4395	13.9306
O96000	NDUFB10	NDUBA_HUMAN		11.9527	13.0446	13.1244	13.5991
O96008	TOMM40	TOM40_HUMAN		12.4629	13.1967	13.2192	13.6184
O96011	PEX11B	PX11B_HUMAN		11.1474	12.0969	12.4051	12.7144
O96013	PAK4	PAK4_HUMAN		11.6448	12.3696	12.9089	12.8465
O96014	WNT11	WNT11_HUMAN		7.41316	NA	8.98265	10.2956
O96019	ACTL6A	ACL6A_HUMAN		12.0185	12.7	13.2111	13.1791
O96028	NSD2	NSD2_HUMAN		10.3976	11.0608	11.5473	11.6074
P00156	MT-CYB	CYB_HUMAN		12.1377	12.2348	12.7796	13.4719
P00338	LDHA	LDHA_HUMAN		14.3127	15.0887	15.2355	15.5265
P00352	ALDH1A1	AL1A1_HUMAN		8.25973	9.97206	9.44376	9.65221
P00367	GLUD1	DHE3_HUMAN		13.5302	14.2814	14.7068	14.8605
P00387	CYB5R3	NB5R3_HUMAN		12.5642	13.4297	14.0015	13.8402
P00390	GSR	GSHR_HUMAN		12.4892	13.6051	13.9779	13.9978
P00414	MT-CO3	COX3_HUMAN		9.84707	11.5619	11.2081	11.8216
P00491	PNP	PNPH_HUMAN		14.1842	14.6934	15.2344	15.2027
P00505	GOT2	AATM_HUMAN		13.3711	14.0158	14.3181	14.7098
P00519	ABL1	ABL1_HUMAN		9.88281	10.7549	11.1193	11.2156
P00533	EGFR	EGFR_HUMAN		10.1436	10.9346	11.5185	11.5546
P00558	PGK1	PGK1_HUMAN		15.1508	16.0089	16.2731	16.5085
P00750	PLAT	TPA_HUMAN		8.90928	9.45218	10.1435	9.87046
P00813	ADA	ADA_HUMAN		11.2654	11.9712	12.3042	12.4881
P00918	CA2	CAH2_HUMAN		13.4718	14.6136	14.841	14.7535
P00966	ASS1	ASSY_HUMAN		11.6269	12.6118	12.9403	13.3036
P01008	SERPINC1	ANT3_HUMAN		10.1383	11.7409	11.4893	11.6337
P01024	C3	CO3_HUMAN	1;2;2;2	7.48427	8.80209	8.56261	9.16082
P01111	NRAS	RASN_HUMAN		12.7257	13.1598	14.076	13.8682
P01130	LDLR	LDLR_HUMAN		9.81824	10.236	10.9106	10.5347
P01137	TGFB1	TGFB1_HUMAN		9.97977	10.8809	11.5603	11.3663
P01889	HLA-B	HLAB_HUMAN		12.1302	13.2393	13.6687	13.9759
P01903	HLA-DRA	DRA_HUMAN		9.19754	8.04462	9.63886	8.63416
P02452	COL1A1	CO1A1_HUMAN		9.12809	10.007	10.2623	10.4863
P02545	LMNA	LMNA_HUMAN		12.6454	13.9224	13.7714	14.2952
P02751	FN1	FINC_HUMAN		10.0498	10.7064	11.4524	11.2646
P02786	TFRC	TFR1_HUMAN		12.6653	13.5608	13.8607	14.1929
P02792	FTL	FRIL_HUMAN		10.0754	10.4427	11.3715	11.6133
P02794	FTH1	FRIH_HUMAN		10.3776	11.6989	12.2789	12.166
P03923	MT-ND6	NU6M_HUMAN		10.8076	NA	11.9574	12.1396
P03951	F11	FA11_HUMAN		8.44107	NA	11.378	11.763
P04040	CAT	CATA_HUMAN		11.4256	12.5431	13.01	13.0769
P04049	RAF1	RAF1_HUMAN		11.0982	12.1104	12.4455	12.5792
P04062	GBA	GLCM_HUMAN		11.8532	12.7997	13.0542	13.3035
P04075	ALDOA	ALDOA_HUMAN		14.7881	15.5809	16.0583	16.1012
P04083	ANXA1	ANXA1_HUMAN		10.7205	11.7448	12.4014	12.4127
P04181	OAT	OAT_HUMAN		13.1811	13.8526	14.2072	14.3717
P04183	TK1	KITH_HUMAN		11.6615	12.5786	12.6799	12.9472
P04424	ASL	ARLY_HUMAN		10.8444	11.1144	12.0267	11.8197
P04439	HLA-A	HLAA_HUMAN		13.0898	14.7744	15.0505	15.6291
P04626	ERBB2	ERBB2_HUMAN		10.2022	10.6905	11.3451	11.6149
P04632	CAPNS1	CPNS1_HUMAN		12.1201	13.1957	12.9308	13.4418
P04637	TP53	P53_HUMAN		12.2251	13.1266	13.4899	13.7655
P04818	TYMS	TYSY_HUMAN		13.099	14.291	14.27	14.7696
P04843	RPN1	RPN1_HUMAN		13.6863	14.7325	15.0252	15.1884
P04844	RPN2	RPN2_HUMAN		13.0459	13.7232	14.21	13.8342
P04920	SLC4A2	B3A2_HUMAN		9.78546	10.7238	11.3829	11.322
P05023	ATP1A1	AT1A1_HUMAN		12.9839	13.7578	14.2448	14.2364
P05067	APP	A4_HUMAN		10.5305	11.3217	11.5226	11.9232
P05091	ALDH2	ALDH2_HUMAN		13.087	13.8327	13.9603	14.1648
P05107;P26010	ITGB2;ITGB7	ITB2_HUMAN;ITB7_HUMAN		10.4885	11.1737	10.5424	11.152
P05141	SLC25A5	ADT2_HUMAN		13.5608	14.2444	14.5237	14.7774
P05161	ISG15	ISG15_HUMAN		12.8348	13.4542	14.0175	14.3648
P05165	PCCA	PCCA_HUMAN		10.7694	11.6134	12.077	12.2938
P05166	PCCB	PCCB_HUMAN		11.4616	12.3559	12.6502	12.7485
P05186	ALPL	PPBT_HUMAN		10.2813	10.8169	10.8353	11.0214
P05198	EIF2S1	IF2A_HUMAN		13.6515	14.0526	14.8696	14.9231
P05388	RPLP0	RLA0_HUMAN		15.2658	16.2846	16.1325	16.6439
P05423	POLR3D	RPC4_HUMAN		10.9254	11.6527	12.1436	12.2308
P05556	ITGB1	ITB1_HUMAN		12.2724	13.2245	13.8184	13.919
P05771	PRKCB	KPCB_HUMAN		10.1565	10.136	10.7503	10.9287
P05783	KRT18	K1C18_HUMAN		10.8327	11.4335	12.0573	11.974
P06213	INSR	INSR_HUMAN		9.32619	10.4538	11.1367	11.2493
P06241	FYN	FYN_HUMAN		10.752	11.5998	12.2451	12.1563
P06280	GLA	AGAL_HUMAN		11.9904	13.086	12.7963	13.5083
P06340	HLA-DOA	DOA_HUMAN		9.47863	9.94663	11.6356	11.1772
P06396	GSN	GELS_HUMAN		11.1858	12.2048	12.3448	12.6919
P06400	RB1	RB_HUMAN		11.0615	11.8322	12.2983	12.4253
P06576	ATP5F1B	ATPB_HUMAN		14.1171	14.7635	15.1907	15.3403
P06733	ENO1	ENOA_HUMAN		14.9939	15.9351	16.1063	16.4699
P06737	PYGL	PYGL_HUMAN		13.3366	14.1797	14.3638	14.5278
P06748	NPM1	NPM_HUMAN		14.6732	15.268	15.2743	15.2954
P06756	ITGAV	ITAV_HUMAN		10.6439	11.3359	11.6254	11.6392
P06865	HEXA	HEXA_HUMAN		11.9086	12.8817	13.2488	13.5841
P07093	SERPINE2	GDN_HUMAN		9.97117	10.2164	10.9103	10.9742
P07099	EPHX1	HYEP_HUMAN		11.7293	12.9373	13.132	13.3843
P07108	DBI	ACBP_HUMAN		13.775	14.5626	15.3569	15.2638
P07195	LDHB	LDHB_HUMAN		14.9983	15.8128	16.0734	16.1612
P07197	NEFM	NFM_HUMAN		11.0718	12.33	12.3234	12.8341
P07199	CENPB	CENPB_HUMAN		11.1987	11.8851	12.5224	12.7569
P07203	GPX1	GPX1_HUMAN		12.2935	13.106	13.1473	13.4748
P07237	P4HB	PDIA1_HUMAN		13.6987	14.6274	15.1095	15.2375
P07311	ACYP1	ACYP1_HUMAN		11.8796	12.7783	13.3543	13.1014
P07320	CRYGD	CRGD_HUMAN		11.3285	12.2757	13.3088	13.3931
P07339	CTSD	CATD_HUMAN		12.3752	13.1858	13.2036	13.5512
P07384	CAPN1	CAN1_HUMAN		11.7747	12.5992	12.9145	13.1144
P07686	HEXB	HEXB_HUMAN		12.0516	13.1191	13.556	13.4845
P07737	PFN1	PROF1_HUMAN		14.3	14.675	14.6479	15.1953
P07738	BPGM	PMGE_HUMAN		11.4904	12.3398	13.388	13.1643
P07814	EPRS1	SYEP_HUMAN		12.5057	13.4846	13.908	14.1363
P07858	CTSB	CATB_HUMAN		11.1857	11.885	12.5404	12.7163
P07864	LDHC	LDHC_HUMAN		9.32747	10.5582	10.5928	10.8495
P07900	HSP90AA1	HS90A_HUMAN		14.3921	15.1403	15.6176	15.6772
P07910	HNRNPC	HNRPC_HUMAN		14.0515	14.686	14.9519	15.1355
P07947	YES1	YES_HUMAN		11.3293	12.024	12.5438	12.6802
P07948	LYN	LYN_HUMAN		11.1208	11.883	12.0832	12.4148
P08069	IGF1R	IGF1R_HUMAN		10.3317	11.1747	11.4962	11.6087
P08123	COL1A2	CO1A2_HUMAN		9.93511	10.5091	10.8541	11.274
P08133	ANXA6	ANXA6_HUMAN		13.7431	14.8843	14.9044	15.2303
P08151	GLI1	GLI1_HUMAN		7.69703	9.53351	9.92422	9.95334
P08183	ABCB1	MDR1_HUMAN		9.29034	10.2599	10.7089	10.7125
P08195	SLC3A2	4F2_HUMAN		13.087	13.8219	14.451	14.3196
P08235	NR3C2	MCR_HUMAN		8.91645	9.13238	9.61829	9.52194
P08237	PFKM	PFKAM_HUMAN		12.6248	13.2142	13.8883	14.0559
P08238	HSP90AB1	HS90B_HUMAN		14.9171	15.4774	15.8787	15.9003
P08240	SRPRA	SRPRA_HUMAN		11.0752	11.9931	12.2886	12.5406
P08243	ASNS	ASNS_HUMAN		13.692	14.329	14.8821	15.081
P08397	HMBS	HEM3_HUMAN		12.1366	12.9466	13.7374	13.4544
P08559	PDHA1	ODPA_HUMAN		13.1217	13.9967	14.6482	14.4343
P08572	COL4A2	CO4A2_HUMAN		9.40068	10.5516	11.0032	11.2378
P08574	CYC1	CY1_HUMAN		11.3648	12.4108	12.5004	12.5899
P08581	MET	MET_HUMAN		9.69522	10.0745	10.4279	10.6448
P08582	MELTF	TRFM_HUMAN		9.90682	10.2957	10.6333	10.9452
P08621	SNRNP70	RU17_HUMAN		12.8628	14.1779	14.3429	14.5861
P08648	ITGA5	ITA5_HUMAN		11.1249	12.0659	12.6013	12.6559
P08670	VIM	VIME_HUMAN		13.9135	14.6813	15.2575	15.3087
P08708	RPS17	RS17_HUMAN		14.5547	14.7625	15.5566	15.5589
P08754	GNAI3	GNAI3_HUMAN		12.1627	12.2634	12.8852	13.4341
P09001	MRPL3	RM03_HUMAN		11.6316	12.8158	13.1422	13.3205
P09104	ENO2	ENOG_HUMAN		10.9328	11.3961	11.7258	12.0254
P09110	ACAA1	THIK_HUMAN		11.1985	12.1381	12.18	12.4085
P09132	SRP19	SRP19_HUMAN		11.7778	12.5225	12.5427	13.0521
P09211	GSTP1	GSTP1_HUMAN		14.7253	15.2229	15.3574	15.5553
P09471	GNAO1	GNAO_HUMAN		10.4066	11.2202	12.0554	12.105
P09486	SPARC	SPRC_HUMAN		9.71683	7.39081	9.70165	9.62294
P09493	TPM1	TPM1_HUMAN		10.867	12.1038	12.0984	13.1421
P09496	CLTA	CLCA_HUMAN		12.8167	14.9786	14.904	15.2575
P09497	CLTB	CLCB_HUMAN		12.4127	13.9102	14.3274	14.4361
P09525	ANXA4	ANXA4_HUMAN		11.5571	12.7578	12.9304	13.4042
P09543	CNP	CN37_HUMAN		11.9797	12.9687	13.1934	13.6306
P09622	DLD	DLDH_HUMAN		12.7786	13.8337	14.0477	14.3326
P09651	HNRNPA1	ROA1_HUMAN		13.4346	14.0855	14.443	14.6811
P09661	SNRPA1	RU2A_HUMAN		14.6078	15.7001	15.7949	15.8415
P09668	CTSH	CATH_HUMAN		11.0706	12.096	12.3422	12.1808
P09874	PARP1	PARP1_HUMAN		14.0191	14.8548	15.2568	15.3507
P09884	POLA1	DPOLA_HUMAN		11.184	12.235	12.526	12.8124
P09914	IFIT1	IFIT1_HUMAN		10.2906	11.6969	12.1347	12.2206
P09960	LTA4H	LKHA4_HUMAN		13.6796	14.5547	14.8465	15.2105
P0C0L4	C4A	CO4A_HUMAN		11.1295	12.1482	12.5789	12.4148
P0C2W1	FBXO45	FBSP1_HUMAN		10.7938	11.5012	11.7709	12.1888
P0C7T5	ATXN1L	ATX1L_HUMAN		10.1013	10.6281	10.4859	11.4401
P0C7U0	ELFN1	ELFN1_HUMAN		9.00687	9.77451	10.0857	10.7539
P0C870	JMJD7	JMJD7_HUMAN		10.0475	10.3699	10.6167	11.0598
P0CG12	DERPC	DERPC_HUMAN		10.7498	11.6105	12.1856	12.2431
P0CG13	CHTF8	CTF8_HUMAN		11.1585	11.7765	11.9818	12.0651
P0CG23	ZNF853	ZN853_HUMAN		7.18801	9.45993	9.21613	9.59232
P0CG40	SP9	SP9_HUMAN		9.95558	10.4707	11.0844	11.0953
P0CJ79	ZNF888	ZN888_HUMAN		8.16255	8.90642	9.5108	10.1368
P0DJG4	THEGL	THEGL_HUMAN		7.9501	NA	NA	NA
P0DMU7;P0DMU8;P0DMU9;P0DMV0;P0DMV1;P0DMV2;Q5DJT8;Q5HYN5;Q8NHU0	CT45A6;CT45A5;CT45A10;CT45A7;CT45A8;CT45A9;CT45A2;CT45A1;CT45A3	CT456_HUMAN;CT455_HUMAN;CT45A_HUMAN;CT457_HUMAN;CT458_HUMAN;CT459_HUMAN;CT452_HUMAN;CT451_HUMAN;CT453_HUMAN		9.53092	NA	NA	NA
P0DMV8;P0DMV9	HSPA1A;HSPA1B	HS71A_HUMAN;HS71B_HUMAN		15.1568	15.8476	16.1592	16.3659
P0DPB6	POLR1D	RPAC2_HUMAN		11.375	11.9279	12.7698	12.9054
P0DPD7	EEF1AKMT4	EFMT4_HUMAN		10.3249	11.3053	11.1254	11.4527
P10071	GLI3	GLI3_HUMAN		9.31422	9.9099	10.6106	11.0323
P10244	MYBL2	MYBB_HUMAN		9.89935	10.6406	11.2645	11.4712
P10253	GAA	LYAG_HUMAN		11.3687	11.9862	12.4807	12.5823
P10301	RRAS	RRAS_HUMAN		10.6769	11.7904	11.8947	12.2328
P10398	ARAF	ARAF_HUMAN		11.2051	11.9789	12.3798	12.6702
P10415	BCL2	BCL2_HUMAN		10.3372	10.9535	10.2865	10.5724
P10515	DLAT	ODP2_HUMAN		12.3643	13.2684	13.4916	13.8986
P10586	PTPRF	PTPRF_HUMAN		10.9735	11.8234	12.4849	12.3909
P10600	TGFB3	TGFB3_HUMAN		7.09712	9.51112	9.93254	10.6405
P10606	COX5B	COX5B_HUMAN		13.7233	14.1637	14.6176	14.7324
P10619	CTSA	PPGB_HUMAN		11.3185	11.8334	12.2908	12.3721
P10636	MAPT	TAU_HUMAN		9.70838	10.7514	11.3505	11.4179
P10644	PRKAR1A	KAP0_HUMAN		11.0762	12.313	12.5714	12.7594
P10768	ESD	ESTD_HUMAN		13.4327	14.5168	14.5534	14.8568
P10809	HSPD1	CH60_HUMAN		13.7474	14.5009	14.8583	14.8556
P11021	HSPA5	BIP_HUMAN		14.6158	15.358	15.7634	15.9473
P11047	LAMC1	LAMC1_HUMAN		10.1759	11.5208	11.6806	11.9991
P11117	ACP2	PPAL_HUMAN		11.2774	12.2262	12.1057	12.629
P11142	HSPA8	HSP7C_HUMAN		14.5646	15.6798	15.9212	16.1343
P11166	SLC2A1	GTR1_HUMAN		10.8643	12.008	11.462	11.6317
P11171	EPB41	EPB41_HUMAN		11.5188	12.3994	13.1029	13.2138
P11172	UMPS	UMPS_HUMAN		12.6497	13.1193	13.8872	13.8542
P11177	PDHB	ODPB_HUMAN		12.403	13.1561	13.8707	13.8837
P11182	DBT	ODB2_HUMAN		11.2581	11.8215	12.4154	12.4104
P11216	PYGB	PYGB_HUMAN		11.8663	12.8499	13.1181	13.4503
P11234	RALB	RALB_HUMAN		12.0695	12.6332	12.9394	13.4901
P11274	BCR	BCR_HUMAN		10.4503	11.1492	11.638	11.8132
P11362	FGFR1	FGFR1_HUMAN		7.86217	8.64682	9.43387	9.21463
P11387	TOP1	TOP1_HUMAN		12.943	13.7482	14.4174	14.4223
P11388	TOP2A	TOP2A_HUMAN		11.9668	13.012	13.3173	13.545
P11413	G6PD	G6PD_HUMAN		12.8789	14.0123	14.3185	14.4664
P11441	UBL4A	UBL4A_HUMAN		12.3315	13.3354	13.6114	14.1093
P11498	PC	PYC_HUMAN		11.3226	12.2146	12.3869	12.7627
P11586	MTHFD1	C1TC_HUMAN		13.6774	14.6453	14.7948	14.9293
P11717	IGF2R	MPRI_HUMAN		11.2282	12.1272	12.6809	12.8042
P11766	ADH5	ADHX_HUMAN		13.6902	14.6565	14.917	15.0573
P11802	CDK4	CDK4_HUMAN		12.3506	13.1401	13.8271	13.8281
P11940	PABPC1	PABP1_HUMAN		13.5197	14.7517	14.9023	15.2848
P12004	PCNA	PCNA_HUMAN		14.051	14.9972	15.0847	15.5456
P12081	HARS1	HARS1_HUMAN		12.4374	13.5335	13.615	13.9105
P12107	COL11A1	COBA1_HUMAN		8.60107	8.79573	9.48133	10.4564
P12109	COL6A1	CO6A1_HUMAN		10.8697	11.4983	12.2845	12.4076
P12110	COL6A2	CO6A2_HUMAN		10.5453	11.0122	11.2244	11.5248
P12236	SLC25A6	ADT3_HUMAN		12.576	12.6668	13.729	13.5307
P12268	IMPDH2	IMDH2_HUMAN		13.686	15.0115	14.9589	15.176
P12270	TPR	TPR_HUMAN		12.2778	13.2953	13.7323	13.9561
P12277	CKB	KCRB_HUMAN		15.5284	16.1803	16.7462	16.8564
P12429	ANXA3	ANXA3_HUMAN		11.0144	11.4901	11.4897	12.1949
P12532	CKMT1B	KCRU_HUMAN		12.9992	13.7586	14.2969	14.1753
P12694	BCKDHA	ODBA_HUMAN		11.9323	12.3116	12.7475	12.9653
P12755	SKI	SKI_HUMAN		9.21237	10.3549	11.1446	11.1985
P12814	ACTN1	ACTN1_HUMAN		12.1807	13.1493	13.6662	13.9306
P12931	SRC	SRC_HUMAN		10.7785	11.321	12.206	12.2675
P12955	PEPD	PEPD_HUMAN		13.0194	13.8499	14.4236	14.6561
P12956	XRCC6	XRCC6_HUMAN		13.4888	14.2649	14.4371	14.5153
P13010	XRCC5	XRCC5_HUMAN		13.4652	14.3453	14.2283	14.7968
P13051	UNG	UNG_HUMAN		11.5704	13.0178	13.0268	13.5289
P13073	COX4I1	COX41_HUMAN		13.7296	14.5626	15.4463	15.3331
P13284	IFI30	GILT_HUMAN		12.2909	13.378	14.0894	10.3775
P13349	MYF5	MYF5_HUMAN		12.1064	NA	NA	NA
P13611	VCAN	CSPG2_HUMAN		9.66273	10.3737	11.1455	11.1984
P13612	ITGA4	ITA4_HUMAN		10.4999	11.5029	11.7842	11.9705
P13637	ATP1A3	AT1A3_HUMAN		12.345	13.1462	13.7954	13.7271
P13639	EEF2	EF2_HUMAN		14.406	15.2898	15.5333	15.9549
P13716	ALAD	HEM2_HUMAN		10.9751	11.9699	12.3585	12.4923
P13796	LCP1	PLSL_HUMAN		7.98464	9.868	9.91482	10.6789
P13797	PLS3	PLST_HUMAN		12.9523	13.9787	14.4503	14.6214
P13807	GYS1	GYS1_HUMAN		10.8064	11.84	12.4333	12.526
P13861	PRKAR2A	KAP2_HUMAN		12.2119	13.2109	13.4903	13.4156
P13929	ENO3	ENOB_HUMAN		11.3702	13.8925	12.9587	13.5235
P13994	YJU2B	YJU2B_HUMAN		9.61292	10.7739	11.3393	11.1744
P13995	MTHFD2	MTDC_HUMAN		11.8154	12.9341	13.0637	13.2393
P14174	MIF	MIF_HUMAN		13.8564	14.2214	13.6693	14.0488
P14314	PRKCSH	GLU2B_HUMAN		13.3009	14.7572	14.8544	15.2191
P14373	TRIM27	TRI27_HUMAN		10.3055	10.9905	11.7592	11.9172
P14543	NID1	NID1_HUMAN		10.2222	11.1356	11.7763	11.727
P14550	AKR1A1	AK1A1_HUMAN		12.4272	13.0442	13.4179	13.5581
P14618	PKM	KPYM_HUMAN		14.2556	15.0505	15.2606	15.4215
P14625	HSP90B1	ENPL_HUMAN		13.7288	14.2783	14.7732	15.1055
P14635	CCNB1	CCNB1_HUMAN		11.0889	12.1942	12.2883	12.487
P14649	MYL6B	MYL6B_HUMAN		12.0421	13.2091	13.7063	13.839
P14678	SNRPB	RSMB_HUMAN		13.0063	13.8425	14.7968	14.7286
P14859	POU2F1	PO2F1_HUMAN		10.611	11.6682	12.3277	12.3964
P14866	HNRNPL	HNRPL_HUMAN		14.3897	14.8982	15.4329	15.5353
P14868	DARS1	SYDC_HUMAN		13.7546	14.8589	15.0028	15.1614
P14923	JUP	PLAK_HUMAN		11.7768	12.6954	12.6044	13.1508
P14927	UQCRB	QCR7_HUMAN		12.0353	12.9365	13.599	13.6629
P15056	BRAF	BRAF_HUMAN		10.4413	11.0353	11.6829	11.5703
P15104	GLUL	GLNA_HUMAN		11.9802	12.8345	13.1674	13.2641
P15121	AKR1B1	ALDR_HUMAN		13.6116	14.4799	14.8469	15.1323
P15170	GSPT1	ERF3A_HUMAN		12.6834	13.2123	13.7143	13.8348
P15260	IFNGR1	INGR1_HUMAN		10.6184	11.2484	11.9752	12.209
P15311	EZR	EZRI_HUMAN		12.3929	13.4993	13.5718	13.9927
P15374	UCHL3	UCHL3_HUMAN		11.6362	12.5405	12.775	12.9851
P15529	CD46	MCP_HUMAN		10.2161	11.5166	11.5662	12.062
P15531	NME1	NDKA_HUMAN		16.2066	17.3057	17.1079	17.4503
P15559	NQO1	NQO1_HUMAN		10.064	10.7493	11.4148	11.46
P15586	GNS	GNS_HUMAN		11.764	12.4322	12.5622	13.1492
P15622	ZNF250	ZN250_HUMAN		9.42025	10.7308	10.9377	11.3068
P15735	PHKG2	PHKG2_HUMAN		11.4467	11.8613	12.3273	12.7874
P15822	HIVEP1	ZEP1_HUMAN		8.79009	9.31299	9.38994	9.79797
P15880	RPS2	RS2_HUMAN		14.3859	14.775	15.2094	15.4128
P15882	CHN1	CHIN_HUMAN		9.55174	10.998	10.9607	11.3423
P15923	TCF3	TFE2_HUMAN		9.33352	10.9559	11.3732	11.4046
P15924	DSP	DESP_HUMAN		10.5937	11.359	11.7415	11.9428
P15927	RPA2	RFA2_HUMAN		12.0339	13.1839	13.3774	13.7108
P16083	NQO2	NQO2_HUMAN		11.3279	12.0231	12.9491	12.836
P16152	CBR1	CBR1_HUMAN		13.7378	14.0507	14.6375	14.8078
P16157	ANK1	ANK1_HUMAN		8.32059	9.15036	9.32948	9.52507
P16260	SLC25A16	GDC_HUMAN		9.37715	10.0165	11.0322	11.1177
P16333	NCK1	NCK1_HUMAN		10.7506	11.4081	11.7886	12.1032
P16383	GCFC2	GCFC2_HUMAN		10.8811	11.9594	12.1049	12.1981
P16435	POR	NCPR_HUMAN		12.0182	12.7208	12.9483	13.1124
P16591	FER	FER_HUMAN		9.43964	10.1496	10.5505	10.8333
P16615	ATP2A2	AT2A2_HUMAN		12.2745	13.0299	13.474	13.5834
P16870	CPE	CBPE_HUMAN		9.85293	10.9332	10.9093	10.9462
P16885	PLCG2	PLCG2_HUMAN		10.14	10.745	11.3684	11.3996
P16930	FAH	FAAA_HUMAN		11.693	13.0299	13.0722	13.1498
P16949	STMN1	STMN1_HUMAN		12.7668	13.5099	13.8964	13.9919
P16989	YBX3	YBOX3_HUMAN		11.8523	13.1028	13.0114	13.5097
P17010	ZFX	ZFX_HUMAN		9.47909	10.3588	10.6546	10.576
P17019	ZNF708	ZN708_HUMAN		9.39336	9.1343	9.9758	9.96164
P17025	ZNF182	ZN182_HUMAN		10.1456	9.79884	10.8118	10.9429
P17028	ZNF24	ZNF24_HUMAN		11.4782	12.9155	12.8912	13.1964
P17029	ZKSCAN1	ZKSC1_HUMAN		9.96701	11.2041	11.5796	11.7002
P17040	ZSCAN20	ZSC20_HUMAN		8.56034	9.28967	9.76048	9.78368
P17097	ZNF7	ZNF7_HUMAN		9.39564	9.98925	10.731	10.8869
P17152	TMEM11	TMM11_HUMAN		12.3301	13.474	13.5888	13.7274
P17174	GOT1	AATC_HUMAN		13.0967	14.0106	14.4873	14.4468
P17252	PRKCA	KPCA_HUMAN		10.5463	11.5795	12.0011	11.9883
P17301	ITGA2	ITA2_HUMAN		10.8399	11.634	12.4006	12.4685
P17302	GJA1	CXA1_HUMAN		9.90504	10.3634	11.2513	11.0108
P17480	UBTF	UBF1_HUMAN		11.6084	12.5902	12.79	13.088
P17481	HOXB8	HXB8_HUMAN		12.002	12.3472	12.4084	11.5657
P17483	HOXB4	HXB4_HUMAN		9.51085	10.6299	10.6061	10.5169
P17655	CAPN2	CAN2_HUMAN		11.7205	12.6716	13.1498	13.3795
P17658;P22460	KCNA6;KCNA5	KCNA6_HUMAN;KCNA5_HUMAN		10.9397	NA	NA	NA
P17844	DDX5	DDX5_HUMAN		13.7814	14.486	15.1372	15.1033
P17858	PFKL	PFKAL_HUMAN		12.4669	13.0446	13.7684	13.8542
P17931	LGALS3	LEG3_HUMAN		10.7732	11.1308	12.2281	12.3976
P17980	PSMC3	PRS6A_HUMAN		13.1651	13.9999	14.4677	14.5963
P17987	TCP1	TCPA_HUMAN		14.0551	14.8094	14.9789	15.018
P18065	IGFBP2	IBP2_HUMAN		8.83861	9.82442	10.5306	11.1327
P18074	ERCC2	ERCC2_HUMAN		11.014	12.1811	12.3445	12.6792
P18085	ARF4	ARF4_HUMAN		13.9917	13.9395	14.9464	14.5455
P18124	RPL7	RL7_HUMAN		14.1153	15.0357	15.2218	15.5766
P18206	VCL	VINC_HUMAN		13.0097	14.0116	14.3794	14.6138
P18433	PTPRA	PTPRA_HUMAN		9.62793	10.7396	10.6387	11.081
P18440	NAT1	ARY1_HUMAN		9.83056	10.8759	10.6323	10.9059
P18583	SON	SON_HUMAN		11.6791	12.4511	12.7401	13.0298
P18615	NELFE	NELFE_HUMAN		11.5174	12.4622	12.8828	12.8562
P18669	PGAM1	PGAM1_HUMAN		13.5876	14.2368	14.5652	14.7546
P18754	RCC1	RCC1_HUMAN		13.8587	14.6922	15.0098	15.072
P18850	ATF6	ATF6A_HUMAN		9.68308	10.6881	11.078	11.392
P18858	LIG1	DNLI1_HUMAN		11.4703	12.5437	12.3278	12.8144
P19021	PAM	AMD_HUMAN		9.4843	10.4749	10.8017	11.074
P19022	CDH2	CADH2_HUMAN		10.1693	10.546	11.1427	11.213
P19113	HDC	DCHS_HUMAN		9.18468	NA	NA	NA
P19174	PLCG1	PLCG1_HUMAN		11.1737	12.3586	12.6657	12.7925
P19338	NCL	NUCL_HUMAN		14.5738	15.1804	15.3784	15.6433
P19367	HK1	HXK1_HUMAN		12.9106	13.7012	13.995	14.362
P19387	POLR2C	RPB3_HUMAN		11.9774	12.9052	13.3871	13.188
P19404	NDUFV2	NDUV2_HUMAN		12.237	13.2366	13.6027	13.8013
P19419	ELK1	ELK1_HUMAN		10.6333	11.5629	11.8614	11.9673
P19484	TFEB	TFEB_HUMAN		9.3121	10.3646	10.6807	10.7553
P19532	TFE3	TFE3_HUMAN		8.99525	11.081	11.2357	11.602
P19634	SLC9A1	SL9A1_HUMAN		9.9757	11.0178	11.316	11.6412
P19784	CSNK2A2	CSK22_HUMAN		11.967	12.9591	13.5108	13.4781
P19793	RXRA	RXRA_HUMAN		10.5707	11.9437	11.6864	12.2654
P20020	ATP2B1	AT2B1_HUMAN		10.9305	11.7669	12.1879	12.5043
P20042	EIF2S2	IF2B_HUMAN		11.5055	12.6568	12.6011	13.4286
P20073	ANXA7	ANXA7_HUMAN		12.5422	13.1822	13.7866	13.941
P20290	BTF3	BTF3_HUMAN		12.795	14.2464	14.0287	14.5118
P20339	RAB5A	RAB5A_HUMAN		12.727	13.9181	14.9579	14.7196
P20585	MSH3	MSH3_HUMAN		10.5395	11.5226	11.7325	12.1016
P20618	PSMB1	PSB1_HUMAN		12.8286	13.8275	14.1429	14.308
P20674	COX5A	COX5A_HUMAN		12.1819	12.7695	13.3227	13.1074
P20719	HOXA5	HXA5_HUMAN		10.6518	11.3122	12.1074	11.9612
P20810	CAST	ICAL_HUMAN		11.2753	12.1304	12.3845	12.5526
P20839	IMPDH1	IMDH1_HUMAN		12.9501	13.5627	14.1024	14.2419
P20908	COL5A1	CO5A1_HUMAN		9.06755	9.86534	10.4416	9.8861
P20933	AGA	ASPG_HUMAN		10.5409	11.5546	11.5494	12.3714
P20936	RASA1	RASA1_HUMAN		10.0677	10.7006	11.4822	11.3309
P21127	CDK11B	CD11B_HUMAN		11.5464	12.6646	12.9205	13.1109
P21266	GSTM3	GSTM3_HUMAN		12.1031	12.8861	13.6477	13.6623
P21281	ATP6V1B2	VATB2_HUMAN		12.2006	13.0893	13.5452	13.4848
P21283	ATP6V1C1	VATC1_HUMAN		11.8399	12.7884	13.1226	13.3626
P21333	FLNA	FLNA_HUMAN		12.7431	13.6955	14.0424	14.2203
P21359	NF1	NF1_HUMAN		10.1238	10.9034	11.2048	11.3504
P21399	ACO1	ACOHC_HUMAN		11.9914	12.9972	13.2003	13.5857
P21583	KITLG	SCF_HUMAN		10.1744	9.16979	9.6451	10.0782
P21675	TAF1	TAF1_HUMAN		9.69723	10.5967	11.1222	11.0653
P21912	SDHB	SDHB_HUMAN		12.6471	13.9433	14.1631	14.4094
P21964	COMT	COMT_HUMAN		12.0158	12.8301	13.28	13.0674
P21980	TGM2	TGM2_HUMAN		10.4514	11.4405	11.5176	11.9704
P22033	MMUT	MUTA_HUMAN		11.4342	12.2192	12.4851	12.9144
P22061	PCMT1	PIMT_HUMAN		13.5129	14.6793	14.4025	14.7484
P22087	FBL	FBRL_HUMAN		13.1336	14.4681	14.5372	14.8008
P22102	GART	PUR2_HUMAN		13.6846	14.793	14.8344	15.056
P22105	TNXB	TENX_HUMAN		9.15149	10.0119	9.21726	9.80781
P22234	PAICS	PUR6_HUMAN		14.2135	15.4268	15.851	15.857
P22307	SCP2	SCP2_HUMAN		11.991	12.599	13.0049	13.255
P22314	UBA1	UBA1_HUMAN		14.2567	15.1727	15.2272	15.5824
P22392	NME2	NDKB_HUMAN		15.7248	16.2351	16.4419	16.6183
P22413	ENPP1	ENPP1_HUMAN		10.5504	11.5097	11.7806	11.9355
P22455	FGFR4	FGFR4_HUMAN		9.11763	9.36122	9.98082	9.58289
P22466	GAL	GALA_HUMAN		8.8637	10.429	9.926	11.2598
P22607	FGFR3	FGFR3_HUMAN		9.27946	10.33	10.6746	10.96
P22626	HNRNPA2B1	ROA2_HUMAN		13.8561	14.8011	14.9207	15.0908
P22670	RFX1	RFX1_HUMAN		10.5706	11.4765	11.7512	12.1572
P22681	CBL	CBL_HUMAN		11.2778	12.3472	12.8293	13.0479
P22694	PRKACB	KAPCB_HUMAN		11.1743	12.4024	12.9779	13.1472
P22830	FECH	HEMH_HUMAN		11.8745	12.4891	12.8687	13.3684
P23229	ITGA6	ITA6_HUMAN		10.0234	10.9984	11.0764	11.5028
P23246	SFPQ	SFPQ_HUMAN		12.5946	13.4927	13.7751	14.123
P23368	ME2	MAOM_HUMAN		11.673	12.4024	13.013	12.9602
P23378	GLDC	GCSP_HUMAN		9.76312	10.7309	11.336	11.4805
P23381	WARS1	SYWC_HUMAN		13.5052	14.2663	14.5111	14.7684
P23396	RPS3	RS3_HUMAN		14.935	15.4706	16.1118	16.11
P23458	JAK1	JAK1_HUMAN		9.53342	10.5563	10.9108	11.1045
P23469	PTPRE	PTPRE_HUMAN		9.58778	9.42466	9.59887	9.51165
P23470	PTPRG	PTPRG_HUMAN		9.89225	10.9848	11.3442	11.7209
P23471	PTPRZ1	PTPRZ_HUMAN		9.71645	10.5779	10.8725	10.8955
P23508	MCC	CRCM_HUMAN		8.44551	9.62314	9.91766	10.4354
P23526	AHCY	SAHH_HUMAN		14.27	14.9775	15.7415	15.8242
P23528	CFL1	COF1_HUMAN		14.9114	15.0774	15.5624	15.6579
P23588	EIF4B	IF4B_HUMAN		11.9676	12.913	13.1633	13.4045
P23634	ATP2B4	AT2B4_HUMAN		11.0604	11.9456	12.3356	12.5585
P23677	ITPKA	IP3KA_HUMAN		9.7562	10.2143	10.8673	10.6728
P23743	DGKA	DGKA_HUMAN		9.53505	10.4632	10.7425	11.0895
P23769	GATA2	GATA2_HUMAN		8.67474	8.92858	9.88284	9.8896
P23771	GATA3	GATA3_HUMAN		8.17792	9.8816	9.69436	10.5668
P23786	CPT2	CPT2_HUMAN		11.1917	12.1753	12.6333	12.6907
P23919	DTYMK	KTHY_HUMAN		12.4868	13.4215	13.8927	13.9501
P23921	RRM1	RIR1_HUMAN		11.7206	12.9128	13.3237	13.4672
P24043	LAMA2	LAMA2_HUMAN		8.87546	8.73424	9.71049	9.3811
P24386	CHM	RAE1_HUMAN		10.3929	11.3102	11.9301	11.9697
P24539	ATP5PB	AT5F1_HUMAN		12.2371	13.2611	13.733	13.8209
P24588	AKAP5	AKAP5_HUMAN		9.40072	10.0374	9.55647	10.44
P24666	ACP1	PPAC_HUMAN		12.5163	12.989	13.7227	13.6802
P24723	PRKCH	KPCL_HUMAN		9.37993	10.1244	11.0556	10.7784
P24752	ACAT1	THIL_HUMAN		13.0928	13.9783	13.9618	14.4466
P24821	TNC	TENA_HUMAN		7.80867	9.5891	10.0934	10.0238
P24928	POLR2A	RPB1_HUMAN		11.1376	11.9319	12.3916	12.602
P24941	CDK2	CDK2_HUMAN		12.6036	13.9744	13.9625	14.2836
P25054	APC	APC_HUMAN		9.4087	10.2691	10.6116	10.8313
P25098	GRK2	ARBK1_HUMAN		10.1749	10.7993	10.891	11.3069
P25205	MCM3	MCM3_HUMAN		13.3453	13.8703	14.4107	14.5184
P25325	MPST	THTM_HUMAN		12.6508	13.5989	14.1111	14.4044
P25440	BRD2	BRD2_HUMAN		11.81	12.8279	13.3787	13.4353
P25445	FAS	TNR6_HUMAN		10.2513	10.7686	10.9655	11.5134
P25490	YY1	TYY1_HUMAN		10.484	11.5058	12.2914	12.1939
P25705	ATP5F1A	ATPA_HUMAN		14.1335	15.0416	15.2337	15.4043
P25786	PSMA1	PSA1_HUMAN		13.1799	14.3823	14.3752	14.544
P25787	PSMA2	PSA2_HUMAN		13.6868	14.542	14.7106	15.0765
P25788	PSMA3	PSA3_HUMAN		13.5853	14.2769	14.7556	15.0269
P25789	PSMA4	PSA4_HUMAN		14.2754	14.4495	15.3367	15.2491
P26006	ITGA3	ITA3_HUMAN		9.7739	10.4775	10.9712	10.9375
P26012	ITGB8	ITB8_HUMAN		6.83915	8.64412	10.0298	9.15795
P26038	MSN	MOES_HUMAN		12.3458	13.6383	13.7916	14.07
P26045	PTPN3	PTN3_HUMAN		9.38965	10.3682	10.402	10.8158
P26196	DDX6	DDX6_HUMAN		12.4642	13.023	13.6364	13.5463
P26367	PAX6	PAX6_HUMAN		10.3206	11.0905	11.3726	11.929
P26368	U2AF2	U2AF2_HUMAN		13.3443	13.799	13.9397	14.2157
P26373	RPL13	RL13_HUMAN		13.331	14.2172	14.3941	14.8446
P26374	CHML	RAE2_HUMAN		10.7046	10.9771	11.4029	11.9486
P26440	IVD	IVD_HUMAN		11.7937	12.6939	12.9731	13.5525
P26572	MGAT1	MGAT1_HUMAN		10.1097	10.6348	11.0842	11.6324
P26599	PTBP1	PTBP1_HUMAN		13.2547	13.5573	14.0536	14.2634
P26639	TARS1	SYTC_HUMAN		12.8963	13.6104	14.1602	14.1841
P26640	VARS1	SYVC_HUMAN		12.6191	13.4985	13.9533	14.0594
P26641	EEF1G	EF1G_HUMAN		14.3927	15.1978	15.4079	15.6825
P26885	FKBP2	FKBP2_HUMAN		10.4765	11.4767	12.3976	12.2664
P27105	STOM	STOM_HUMAN		11.2627	12.215	12.7915	12.6514
P27144	AK4	KAD4_HUMAN		13.5734	14.1714	14.4059	14.7915
P27448	MARK3	MARK3_HUMAN		10.6339	11.4826	12.1134	12.0369
P27540	ARNT	ARNT_HUMAN		10.6332	11.6557	11.9451	12.1616
P27694	RPA1	RFA1_HUMAN		12.5034	13.5611	13.5712	13.8096
P27708	CAD	PYR1_HUMAN		12.6128	13.5936	13.8552	14.0496
P27797	CALR	CALR_HUMAN		13.0879	14.3036	14.3938	14.3933
P27816	MAP4	MAP4_HUMAN		12.2809	13.5274	13.5769	13.9492
P27824	CANX	CALX_HUMAN		12.7912	14.1692	14.1525	14.4038
P27986	PIK3R1	P85A_HUMAN		9.78542	10.7884	11.2561	11.4608
P28065	PSMB9	PSB9_HUMAN		9.88964	10.799	10.8382	11.0575
P28066	PSMA5	PSA5_HUMAN		13.8081	14.5137	15.4105	15.1639
P28070	PSMB4	PSB4_HUMAN		13.1226	13.9438	14.2619	14.6036
P28074	PSMB5	PSB5_HUMAN		12.7487	13.4849	13.5046	13.848
P28161	GSTM2	GSTM2_HUMAN		13.1337	14.0209	13.9886	14.6165
P28288	ABCD3	ABCD3_HUMAN		11.8823	13.0113	12.9081	13.4184
P28289	TMOD1	TMOD1_HUMAN		10.2874	11.2214	11.6862	12.0843
P28290	ITPRID2	ITPI2_HUMAN		10.2089	10.9343	11.2598	11.5269
P28330	ACADL	ACADL_HUMAN		9.24784	9.43084	10.322	10.303
P28331	NDUFS1	NDUS1_HUMAN		13.0783	14.0346	14.3075	14.5773
P28340	POLD1	DPOD1_HUMAN		11.8919	12.8621	13.102	13.2509
P28370	SMARCA1	SMCA1_HUMAN		11.2229	12.1104	12.3241	12.6414
P28472	GABRB3	GBRB3_HUMAN		8.56098	9.48171	10.1656	10.2661
P28676	GCA	GRAN_HUMAN		10.7763	11.3197	11.7716	11.7914
P28702	RXRB	RXRB_HUMAN		10.0214	10.643	11.006	11.5166
P28715	ERCC5	ERCC5_HUMAN		9.7407	10.52	10.9773	11.3099
P28749	RBL1	RBL1_HUMAN		9.97881	10.6235	11.2448	11.2643
P28799	GRN	GRN_HUMAN		11.0066	11.1801	12.3836	12.2853
P28827	PTPRM	PTPRM_HUMAN		8.8358	9.8116	10.4249	10.4107
P28838	LAP3	AMPL_HUMAN		12.9934	14.0201	14.0725	14.335
P29144	TPP2	TPP2_HUMAN		11.8616	12.8233	13.0788	13.3112
P29279	CCN2	CCN2_HUMAN		8.43801	8.45389	10.0241	10.4225
P29317	EPHA2	EPHA2_HUMAN		9.88066	10.7415	11.1141	11.0793
P29320	EPHA3	EPHA3_HUMAN		8.84988	9.68619	10.0037	10.2012
P29323	EPHB2	EPHB2_HUMAN		9.56923	10.5946	10.7412	11.2232
P29353	SHC1	SHC1_HUMAN		10.9015	11.3399	11.9209	12.0513
P29372	MPG	3MG_HUMAN		12.0155	13.1697	13.824	13.7174
P29375	KDM5A	KDM5A_HUMAN		9.52604	10.4723	11.1355	11.2948
P29401	TKT	TKT_HUMAN		13.7949	14.7434	15.2301	15.3129
P29558	RBMS1	RBMS1_HUMAN		11.5221	12.6192	13.4315	13.2477
P29590	PML	PML_HUMAN		10.7685	11.6687	11.6209	12.1074
P29597	TYK2	TYK2_HUMAN		9.99548	10.346	11.1311	11.2141
P29692	EEF1D	EF1D_HUMAN		13.3654	14.1482	14.7077	14.8126
P29992	GNA11	GNA11_HUMAN		11.3342	12.3419	12.2596	12.862
P30039	PBLD	PBLD_HUMAN		10.0314	10.705	11.5103	11.6334
P30040	ERP29	ERP29_HUMAN		14.1456	14.7435	14.631	15.5917
P30041	PRDX6	PRDX6_HUMAN		13.9227	14.7534	15.0552	15.2602
P30044	PRDX5	PRDX5_HUMAN		13.9991	14.3386	15.0648	15.1281
P30047	GCHFR	GFRP_HUMAN		10.1505	10.9328	11.7235	11.2072
P30050	RPL12	RL12_HUMAN		15.2292	15.8582	16.1308	16.4706
P30084	ECHS1	ECHM_HUMAN		13.8674	14.0237	14.7325	14.7198
P30085	CMPK1	KCY_HUMAN		11.9361	13.0841	13.0533	13.1718
P30086	PEBP1	PEBP1_HUMAN		14.2736	15.0671	15.3917	15.5427
P30101	PDIA3	PDIA3_HUMAN		13.7611	14.9272	15.0092	15.3529
P30153	PPP2R1A	2AAA_HUMAN		13.7928	14.9195	15.1771	15.3736
P30154	PPP2R1B	2AAB_HUMAN		11.214	12.1327	12.3631	12.7342
P30260	CDC27	CDC27_HUMAN		11.8614	12.5337	12.9103	12.9647
P30279	CCND2	CCND2_HUMAN		10.0967	9.32901	9.94712	10.4046
P30291	WEE1	WEE1_HUMAN		9.8182	10.5492	10.9619	11.2496
P30307	CDC25C	MPIP3_HUMAN		10.5355	11.082	11.828	11.7588
P30414	NKTR	NKTR_HUMAN		10.3684	11.4104	11.5129	11.5136
P30419	NMT1	NMT1_HUMAN		12.1693	13.4319	13.5229	13.6151
P30511	HLA-F	HLAF_HUMAN		9.71307	10.2688	10.811	11.2423
P30519	HMOX2	HMOX2_HUMAN		12.2598	13.018	13.5533	13.4989
P30520	ADSS2	PURA2_HUMAN		13.2385	14.1163	14.6733	14.6347
P30536	TSPO	TSPO_HUMAN		12.1627	13.6305	13.4694	14.1802
P30566	ADSL	PUR8_HUMAN		11.8326	12.7543	12.9487	13.0352
P30622	CLIP1	CLIP1_HUMAN		10.3538	11.3299	11.7065	11.9267
P30626	SRI	SORCN_HUMAN		13.7693	13.9268	14.9019	14.8493
P30837	ALDH1B1	AL1B1_HUMAN		12.9135	13.5209	14.1812	14.1191
P30876	POLR2B	RPB2_HUMAN		11.7886	12.8132	12.9431	13.2353
P31040	SDHA	SDHA_HUMAN		13.6742	14.5666	15.2081	15.1002
P31150	GDI1	GDIA_HUMAN		12.2398	12.8787	13.2548	13.408
P31153	MAT2A	METK2_HUMAN		12.9748	13.6066	14.2761	14.5014
P31260	HOXA10	HXA10_HUMAN		10.9606	11.8768	12.5946	12.6094
P31270	HOXA11	HXA11_HUMAN		9.29812	9.57814	11.2	11.1841
P31274	HOXC9	HXC9_HUMAN		10.2476	11.3121	11.7186	11.8215
P31323	PRKAR2B	KAP3_HUMAN		11.2511	12.2176	12.617	12.9729
P31327	CPS1	CPSM_HUMAN		10.4502	11.314	11.9758	12.1329
P31483	TIA1	TIA1_HUMAN		11.7702	12.7059	13.4221	13.3192
P31629	HIVEP2	ZEP2_HUMAN		8.62277	9.37636	10.025	10.0643
P31689	DNAJA1	DNJA1_HUMAN		12.5169	12.8912	13.8125	13.6466
P31751	AKT2	AKT2_HUMAN		10.0838	11.1523	11.4947	11.5926
P31939	ATIC	PUR9_HUMAN		13.846	14.6068	15.0306	15.2827
P31942	HNRNPH3	HNRH3_HUMAN		12.6734	13.5802	14.1799	14.3269
P31946	YWHAB	1433B_HUMAN		14.3155	15.0612	14.9199	15.3495
P31948	STIP1	STIP1_HUMAN		13.4054	14.534	14.5959	15.0477
P32004	L1CAM	L1CAM_HUMAN		8.49766	9.72217	9.01621	10.2412
P32019	INPP5B	I5P2_HUMAN		9.91859	10.7789	11.3077	11.3255
P32119	PRDX2	PRDX2_HUMAN		14.5162	15.559	15.8344	15.959
P32189	GK	GLPK_HUMAN		11.277	12.2629	12.4767	12.7261
P32242	OTX1	OTX1_HUMAN		8.53315	11.6115	10.4007	11.4215
P32298	GRK4	GRK4_HUMAN		11.5191	9.28089	13.7208	NA
P32314	FOXN2	FOXN2_HUMAN		8.19054	9.2613	9.43436	9.17135
P32418	SLC8A1	NAC1_HUMAN		8.50665	9.12258	9.75814	9.85917
P32519	ELF1	ELF1_HUMAN		9.92939	10.8624	11.0819	11.5234
P32780	GTF2H1	TF2H1_HUMAN		10.3867	11.2183	11.5121	11.8609
P32929	CTH	CGL_HUMAN		12.1428	12.9185	13.3823	13.5877
P33121	ACSL1	ACSL1_HUMAN		11.0628	11.9301	12.4418	12.6606
P33176	KIF5B	KINH_HUMAN		12.0613	13.0039	13.2985	13.511
P33527	ABCC1	MRP1_HUMAN		10.6408	11.4132	11.8129	11.973
P33981	TTK	TTK_HUMAN		10.6557	11.5445	11.8657	11.9446
P33991	MCM4	MCM4_HUMAN		12.9641	13.963	14.2231	14.48
P33992	MCM5	MCM5_HUMAN		12.7641	13.6371	14.0222	14.1033
P33993	MCM7	MCM7_HUMAN		13.5942	14.2995	14.6032	14.8001
P34059	GALNS	GALNS_HUMAN		9.87425	10.6322	10.9666	11.526
P34897	SHMT2	GLYM_HUMAN		13.9633	14.8549	14.7667	15.0873
P34913	EPHX2	HYES_HUMAN		9.61016	10.1757	10.6998	10.8787
P34925	RYK	RYK_HUMAN		8.55572	9.45423	10.7671	10.3506
P34932	HSPA4	HSP74_HUMAN		13.0041	13.9638	14.0378	14.3339
P34949	MPI	MPI_HUMAN		11.9884	13.1079	13.0697	13.4361
P35052	GPC1	GPC1_HUMAN		10.8667	10.8923	11.3281	11.3803
P35219	CA8	CAH8_HUMAN		11.7081	12.2364	12.7156	13.0102
P35221	CTNNA1	CTNA1_HUMAN		11.3539	12.3441	12.7359	12.8679
P35222	CTNNB1	CTNB1_HUMAN		10.7438	11.5873	12.0382	12.1125
P35232	PHB1	PHB1_HUMAN		14.9254	15.698	16.1391	16.27
P35237	SERPINB6	SPB6_HUMAN		11.1632	11.5915	12.1287	12.2604
P35240	NF2	MERL_HUMAN		10.1668	11.1128	11.4091	11.6053
P35241	RDX	RADI_HUMAN		12.7576	13.8615	13.8802	14.2897
P35244	RPA3	RFA3_HUMAN		12.5892	12.6542	13.7265	13.5757
P35249	RFC4	RFC4_HUMAN		11.9731	12.7768	13.7981	13.6524
P35250	RFC2	RFC2_HUMAN		12.5827	13.495	13.727	13.9863
P35251	RFC1	RFC1_HUMAN		10.844	11.7858	12.018	12.2971
P35268	RPL22	RL22_HUMAN		11.3659	11.6989	12.5558	12.8708
P35270	SPR	SPRE_HUMAN		12.3357	13.0882	13.4242	13.8873
P35443	THBS4	TSP4_HUMAN		10.2232	10.3474	10.275	10.9824
P35453	HOXD13	HXD13_HUMAN		10.7379	11.5857	11.6705	11.5855
P35520	CBS	CBS_HUMAN		12.9119	13.9528	14.1207	14.2774
P35556	FBN2	FBN2_HUMAN		9.26721	9.63688	10.255	10.3528
P35568	IRS1	IRS1_HUMAN		8.4994	9.41793	10.1805	10.1854
P35573	AGL	GDE_HUMAN		11.6491	12.5417	12.9016	13.1479
P35579	MYH9	MYH9_HUMAN		12.2816	13.3586	13.6013	13.6791
P35580	MYH10	MYH10_HUMAN		11.9435	13.1812	13.2197	13.3923
P35606	COPB2	COPB2_HUMAN		12.1562	13.1446	13.7758	13.8564
P35610	SOAT1	SOAT1_HUMAN		11.1166	11.87	12.2088	12.5418
P35611	ADD1	ADDA_HUMAN		11.4629	12.5208	13.0035	13.1406
P35637	FUS	FUS_HUMAN		12.5702	13.4018	13.6406	13.8887
P35658	NUP214	NU214_HUMAN		11.7748	12.7414	13.3823	13.3236
P35670	ATP7B	ATP7B_HUMAN		9.47399	10.3736	10.7644	10.9753
P35754	GLRX	GLRX1_HUMAN		12.0543	13.1889	12.8291	14.2203
P35813	PPM1A	PPM1A_HUMAN		11.1061	12.1016	12.848	13.0079
P35869	AHR	AHR_HUMAN		9.30439	9.42153	10.1443	10.3517
P35914	HMGCL	HMGCL_HUMAN		11.3679	12.2786	12.9505	13.0583
P35916	FLT4	VGFR3_HUMAN		9.87164	10.6521	11.2638	11.252
P35998	PSMC2	PRS7_HUMAN		13.245	14.179	14.6382	14.8339
P36404	ARL2	ARL2_HUMAN		13.3876	13.9756	14.0163	14.1415
P36405	ARL3	ARL3_HUMAN		12.3294	13.2755	13.5248	13.3658
P36507	MAP2K2	MP2K2_HUMAN		11.874	12.7491	13.3178	13.2706
P36508	ZNF76	ZNF76_HUMAN		9.84435	9.41645	10.1253	9.8263
P36543	ATP6V1E1	VATE1_HUMAN		11.8729	12.501	13.266	13.3988
P36578	RPL4	RL4_HUMAN		14.9053	15.4938	15.8483	16.0441
P36776	LONP1	LONM_HUMAN		11.9161	12.8063	13.42	13.2467
P36871	PGM1	PGM1_HUMAN		13.4485	14.1268	14.5425	14.7571
P36897	TGFBR1	TGFR1_HUMAN		9.34673	10.4966	10.9138	10.9925
P36954	POLR2I	RPB9_HUMAN		10.9307	11.3344	12.6435	12.4503
P36957	DLST	ODO2_HUMAN		12.1918	13.1035	13.3655	13.5422
P36959	GMPR	GMPR1_HUMAN		9.0272	9.9422	10.4676	10.6614
P36969	GPX4	GPX4_HUMAN		11.9542	12.7699	12.9755	13.2094
P37108	SRP14	SRP14_HUMAN		13.8407	14.7326	14.6841	15.1135
P37198	NUP62	NUP62_HUMAN		11.6055	12.8276	13.2283	13.1696
P37268	FDFT1	FDFT_HUMAN		9.69399	10.2271	10.9972	10.8565
P37275	ZEB1	ZEB1_HUMAN		9.51947	10.5022	11.1926	10.9903
P37802	TAGLN2	TAGL2_HUMAN		14.3533	14.941	15.2909	15.2843
P38117	ETFB	ETFB_HUMAN		13.944	14.5539	15.1609	15.2299
P38159	RBMX	RBMX_HUMAN		12.8063	13.9923	14.0285	14.1591
P38398	BRCA1	BRCA1_HUMAN		9.90164	10.8982	11.1229	11.3066
P38432	COIL	COIL_HUMAN		11.1341	12.4326	12.6939	13.0025
P38606	ATP6V1A	VATA_HUMAN		12.2185	12.9275	13.4234	13.3974
P38646	HSPA9	GRP75_HUMAN		13.6018	14.4442	14.6962	14.8735
P38919	EIF4A3	IF4A3_HUMAN		14.3169	14.9313	15.4367	15.5639
P38935	IGHMBP2	SMBP2_HUMAN		10.7572	11.5365	11.9785	12.0334
P39019	RPS19	RS19_HUMAN		13.9926	14.8657	15.4591	15.3477
P39023	RPL3	RL3_HUMAN		13.4961	14.2549	14.7834	14.8874
P39060	COL18A1	COIA1_HUMAN		9.65973	10.3763	11.0152	11.1019
P39656	DDOST	OST48_HUMAN		13.0103	13.6934	13.8588	14.189
P39687	ANP32A	AN32A_HUMAN		14.0719	14.9502	15.4702	15.698
P39880	CUX1	CUX1_HUMAN		10.6957	11.517	12.1493	12.1946
P40123	CAP2	CAP2_HUMAN		11.0355	11.7846	12.368	12.4283
P40189	IL6ST	IL6RB_HUMAN		9.04891	9.54506	10.2918	10.2934
P40227	CCT6A	TCPZ_HUMAN		14.1291	14.8397	15.3224	15.3973
P40425	PBX2	PBX2_HUMAN		10.3926	11.3933	12.0404	12.1331
P40426	PBX3	PBX3_HUMAN		8.84879	10.6749	11.1388	10.9402
P40429	RPL13A	RL13A_HUMAN		13.966	14.4431	15.3582	15.4045
P40616	ARL1	ARL1_HUMAN		12.0838	13.2076	12.9478	13.2993
P40763	STAT3	STAT3_HUMAN		10.8915	11.886	11.9982	12.3629
P40925	MDH1	MDHC_HUMAN		14.0281	15.2198	15.3469	15.6355
P40926	MDH2	MDHM_HUMAN		14.9512	15.4695	15.9981	15.9472
P40938	RFC3	RFC3_HUMAN		11.9274	12.6224	13.0753	13.2435
P40939	HADHA	ECHA_HUMAN		13.2928	13.8501	14.1703	14.3918
P41091	EIF2S3	IF2G_HUMAN		13.4959	14.6881	14.9893	15.232
P41214	EIF2D	EIF2D_HUMAN		11.0115	12.0503	12.1315	12.3437
P41223	BUD31	BUD31_HUMAN		12.0126	12.6375	12.5988	13.0217
P41229	KDM5C	KDM5C_HUMAN		10.8353	11.0329	11.8798	11.9824
P41236	PPP1R2	IPP2_HUMAN		12.3517	13.8024	13.6732	13.677
P41247	PNPLA4	PLPL4_HUMAN		8.21345	9.42526	9.44373	9.70744
P41250	GARS1	GARS_HUMAN		13.1625	14.1167	14.1013	14.3294
P41252	IARS1	SYIC_HUMAN		13.2595	14.1192	14.3462	14.5391
P41732	TSPAN7	TSN7_HUMAN		8.49576	9.83844	9.87018	10.5164
P41743	PRKCI	KPCI_HUMAN		10.5332	11.8157	11.7221	12.356
P42166	TMPO	LAP2A_HUMAN		12.6088	13.4382	13.9508	14.0737
P42224	STAT1	STAT1_HUMAN		9.93357	10.6596	11.4377	11.4641
P42226	STAT6	STAT6_HUMAN		10.1005	11.0036	11.4365	11.5156
P42285	MTREX	MTREX_HUMAN		11.9168	12.6193	12.9528	13.1252
P42336	PIK3CA	PK3CA_HUMAN		9.05479	9.59665	10.3101	10.3413
P42338	PIK3CB	PK3CB_HUMAN		8.94934	9.86449	10.5204	9.95478
P42345	MTOR	MTOR_HUMAN		10.5393	11.4565	11.6375	12.0017
P42356	PI4KA	PI4KA_HUMAN		10.7034	11.5046	11.9323	12.2142
P42357	HAL	HUTH_HUMAN		8.80536	8.59642	10.0962	9.69958
P42566	EPS15	EPS15_HUMAN		11.4061	12.0368	12.9402	12.9428
P42568	MLLT3	AF9_HUMAN		9.79603	10.7377	11.0305	11.4529
P42575	CASP2	CASP2_HUMAN		10.695	11.4998	12.0966	12.2499
P42684	ABL2	ABL2_HUMAN		10.0909	11.0251	11.6145	11.7148
P42694	HELZ	HELZ_HUMAN		10.2194	11.0053	11.3806	11.6456
P42695	NCAPD3	CNDD3_HUMAN		10.8384	11.8975	12.0546	12.4366
P42696	RBM34	RBM34_HUMAN		11.7668	13.0276	13.1469	13.3695
P42704	LRPPRC	LPPRC_HUMAN		12.9722	13.8922	14.2489	14.3645
P42765	ACAA2	THIM_HUMAN		11.4793	12.288	12.747	13.0153
P42766	RPL35	RL35_HUMAN		14.928	15.6745	16.5506	16.5482
P42771	CDKN2A	CDN2A_HUMAN		13.1809	14.0565	14.6656	14.9773
P42785	PRCP	PCP_HUMAN		10.9937	12.3123	12.6023	12.7369
P42858	HTT	HD_HUMAN		10.8745	11.8106	12.0089	12.2914
P43003	SLC1A3	EAA1_HUMAN		9.98876	11.8992	11.4467	11.3082
P43005	SLC1A1	EAA3_HUMAN		8.4434	9.13777	9.57517	10.5395
P43034	PAFAH1B1	LIS1_HUMAN		12.2246	13.065	13.649	13.8304
P43121	MCAM	MUC18_HUMAN		10.2618	11.1799	11.3692	11.7355
P43155	CRAT	CACP_HUMAN		11.3182	12.3057	12.713	12.8181
P43243	MATR3	MATR3_HUMAN		13.4985	14.524	14.7754	15.0148
P43246	MSH2	MSH2_HUMAN		12.2631	13.123	13.4474	13.6783
P43251	BTD	BTD_HUMAN		10.867	11.4092	11.9006	12.0715
P43304	GPD2	GPDM_HUMAN		11.7895	12.614	12.5818	12.7851
P43487	RANBP1	RANG_HUMAN		13.3988	14.5465	15.0421	15.3444
P43490	NAMPT	NAMPT_HUMAN		12.7341	13.532	14.1581	13.92
P43686	PSMC4	PRS6B_HUMAN		12.6385	13.2836	13.8612	13.8643
P43694	GATA4	GATA4_HUMAN		9.27971	9.984	10.1653	9.80731
P43897	TSFM	EFTS_HUMAN		12.6049	13.5742	13.788	13.8733
P45954	ACADSB	ACDSB_HUMAN		12.8129	13.4083	13.8649	13.9607
P45973	CBX5	CBX5_HUMAN		12.6708	14.0256	13.8895	14.5761
P45974	USP5	UBP5_HUMAN		12.6331	13.4516	13.5746	13.8946
P45983	MAPK8	MK08_HUMAN		10.6835	11.4497	12.067	12.436
P45985	MAP2K4	MP2K4_HUMAN		11.2204	11.9509	12.7423	12.5128
P46013	MKI67	KI67_HUMAN		11.285	12.4631	12.7568	13.0178
P46019	PHKA2	KPB2_HUMAN		10.2188	10.9845	11.7641	11.7341
P46020	PHKA1	KPB1_HUMAN		10.9146	11.7534	12.3978	12.4806
P46060	RANGAP1	RAGP1_HUMAN		12.704	13.4949	13.6668	14.1488
P46063	RECQL	RECQ1_HUMAN		12.0518	12.7027	13.1949	13.2922
P46100	ATRX	ATRX_HUMAN		10.1559	11.344	11.4532	11.642
P46108	CRK	CRK_HUMAN		11.6756	12.7728	13.3714	13.4852
P46199	MTIF2	IF2M_HUMAN		10.6921	11.2015	11.6481	11.9445
P46379	BAG6	BAG6_HUMAN		12.1895	13.0941	13.6696	13.5819
P46459	NSF	NSF_HUMAN		12.6136	13.6953	13.7163	14.1333
P46531	NOTCH1	NOTC1_HUMAN		9.36961	9.74528	10.4797	10.4494
P46734	MAP2K3	MP2K3_HUMAN		10.4268	11.2203	11.9243	12.148
P46777	RPL5	RL5_HUMAN		13.6938	14.4041	15.0957	15.1103
P46781	RPS9	RS9_HUMAN		15.0894	15.7026	15.8	16.1588
P46782	RPS5	RS5_HUMAN		13.6961	14.5193	15.2861	15.5396
P46783	RPS10	RS10_HUMAN		13.5312	13.9347	14.2611	14.7008
P46821	MAP1B	MAP1B_HUMAN		10.9618	12.115	12.2085	12.65
P46926	GNPDA1	GNPI1_HUMAN		12.1126	13.0135	13.3732	13.413
P46937	YAP1	YAP1_HUMAN		11.0754	12.1297	12.5373	12.7179
P46939	UTRN	UTRN_HUMAN		10.8386	11.817	12.2017	12.3499
P46940	IQGAP1	IQGA1_HUMAN		12.5974	13.2736	13.8648	13.9913
P46976	GYG1	GLYG_HUMAN		10.6822	11.4333	12.311	12.4008
P47224	RABIF	MSS4_HUMAN		11.6435	13.3145	13.1281	13.6907
P47712	PLA2G4A	PA24A_HUMAN		11.1713	12.3773	12.3723	12.8234
P47755	CAPZA2	CAZA2_HUMAN		12.9876	13.3381	13.5457	14.1231
P47756	CAPZB	CAPZB_HUMAN		13.4247	14.4318	14.5916	14.9653
P47897	QARS1	SYQ_HUMAN		13.1451	13.9581	14.0807	14.2803
P47928	ID4	ID4_HUMAN		8.85767	10.3125	11.2649	11.1349
P48059	LIMS1	LIMS1_HUMAN		9.98895	10.9798	11.7751	11.6746
P48147	PREP	PPCE_HUMAN		11.9348	12.696	12.9153	13.2242
P48163	ME1	MAOX_HUMAN		11.68	12.6374	12.8661	13.0963
P48200	IREB2	IREB2_HUMAN		9.15276	9.99717	10.3686	10.7243
P48378	RFX2	RFX2_HUMAN		9.96717	11.1123	11.6241	11.5862
P48426	PIP4K2A	PI42A_HUMAN		11.0546	11.5995	12.0212	12.1675
P48444	ARCN1	COPD_HUMAN		11.9601	12.8935	13.4114	13.4233
P48449	LSS	LSS_HUMAN		11.4511	11.9552	12.8516	12.6599
P48506	GCLC	GSH1_HUMAN		11.2466	12.3775	13.0736	12.6733
P48552	NRIP1	NRIP1_HUMAN		9.24305	9.53209	10.2729	10.3489
P48556	PSMD8	PSMD8_HUMAN		13.1089	13.852	14.082	14.3374
P48634	PRRC2A	PRC2A_HUMAN		11.3428	12.4027	12.6991	12.8491
P48637	GSS	GSHB_HUMAN		12.3481	13.3197	13.614	13.8609
P48643	CCT5	TCPE_HUMAN		14.1361	14.6164	15.0629	15.1871
P48681	NES	NEST_HUMAN		10.0446	11.2312	11.4423	11.8197
P48729	CSNK1A1	KC1A_HUMAN		11.9141	12.779	13.0265	13.2762
P48730	CSNK1D	KC1D_HUMAN		10.918	11.5753	12.0632	12.5554
P48735	IDH2	IDHP_HUMAN		12.4944	13.6486	13.7162	14.2146
P48739	PITPNB	PIPNB_HUMAN		13.155	13.9404	14.3946	14.6167
P49023	PXN	PAXI_HUMAN		10.3994	11.1247	11.8529	11.9159
P49116	NR2C2	NR2C2_HUMAN		10.9607	11.5651	12.1558	12.1865
P49189	ALDH9A1	AL9A1_HUMAN		12.467	13.2904	13.7068	13.7235
P49247	RPIA	RPIA_HUMAN		11.3776	12.2608	12.6061	12.9148
P49257	LMAN1	LMAN1_HUMAN		12.3689	13.0579	13.2503	13.7029
P49321	NASP	NASP_HUMAN		12.5037	13.7913	13.7731	13.9273
P49327	FASN	FAS_HUMAN		13.8997	14.5189	14.9248	14.9895
P49336	CDK8	CDK8_HUMAN		9.97478	10.8116	11.4832	11.5758
P49354	FNTA	FNTA_HUMAN		11.7184	12.4802	13.3254	13.1238
P49366	DHPS	DHYS_HUMAN		11.8511	12.7586	13.3977	13.05
P49368	CCT3	TCPG_HUMAN		13.71	14.7339	14.8315	14.9249
P49406	MRPL19	RM19_HUMAN		12.1931	12.986	13.6083	13.5631
P49407	ARRB1	ARRB1_HUMAN		10.7304	11.9698	12.2071	12.325
P49411	TUFM	EFTU_HUMAN		13.9985	14.858	15.1145	15.4271
P49418	AMPH	AMPH_HUMAN		10.5845	11.0059	11.6838	11.6609
P49419	ALDH7A1	AL7A1_HUMAN		13.0955	13.9326	14.3361	14.4815
P49427	CDC34	UB2R1_HUMAN		12.0705	12.8166	13.4283	13.5841
P49454	CENPF	CENPF_HUMAN		10.1974	10.9934	11.2543	11.4977
P49585	PCYT1A	PCY1A_HUMAN		11.2215	12.066	12.2153	12.632
P49588	AARS1	SYAC_HUMAN		12.8757	13.9949	14.1507	14.5461
P49589	CARS1	SYCC_HUMAN		12.1689	13.1007	13.3748	13.609
P49591	SARS1	SYSC_HUMAN		12.5519	13.2844	13.7138	13.8339
P49593	PPM1F	PPM1F_HUMAN		12.0442	12.8214	13.0547	13.1616
P49641	MAN2A2	MA2A2_HUMAN		9.05089	10.4977	11.0152	10.9503
P49642	PRIM1	PRI1_HUMAN		12.1547	13.0968	13.4453	13.8362
P49674	CSNK1E	KC1E_HUMAN		11.9645	12.6872	12.8948	13.2138
P49711	CTCF	CTCF_HUMAN		10.4675	11.0279	11.7648	11.822
P49736	MCM2	MCM2_HUMAN		13.3855	14.0962	14.5567	14.5742
P49748	ACADVL	ACADV_HUMAN		11.4898	12.2166	12.3876	12.7532
P49750	YLPM1	YLPM1_HUMAN		10.9037	12.0191	12.3366	12.5214
P49754	VPS41	VPS41_HUMAN		10.1543	10.9494	11.7084	11.5009
P49755	TMED10	TMEDA_HUMAN		12.7333	13.8409	14.1684	14.3892
P49756	RBM25	RBM25_HUMAN		12.162	12.8097	13.0533	13.4449
P49757	NUMB	NUMB_HUMAN		10.8541	11.8228	12.0443	12.4635
P49759	CLK1	CLK1_HUMAN		9.51956	9.65696	9.95775	10.6218
P49761	CLK3	CLK3_HUMAN		10.5287	11.5576	11.7845	12.2147
P49770	EIF2B2	EI2BB_HUMAN		11.1522	11.8866	12.5261	12.8862
P49773	HINT1	HINT1_HUMAN		13.4246	14.3322	14.9864	15.1259
P49789	FHIT	FHIT_HUMAN		9.66748	10.7658	10.994	11.2695
P49790	NUP153	NU153_HUMAN		11.3222	12.1083	12.5631	12.7055
P49792	RANBP2	RBP2_HUMAN		11.2334	12.1896	12.6667	12.7077
P49815	TSC2	TSC2_HUMAN		10.459	11.2319	11.7532	11.8517
P49821	NDUFV1	NDUV1_HUMAN		11.9081	12.9424	13.4362	13.5105
P49840	GSK3A	GSK3A_HUMAN		11.6319	12.7255	13.1443	13.1029
P49841	GSK3B	GSK3B_HUMAN		10.7032	11.8836	12.3077	12.4122
P49842	STK19	STK19_HUMAN		10.3838	11.0015	11.312	11.4922
P49848	TAF6	TAF6_HUMAN		11.0352	11.9323	12.6263	12.5994
P49902	NT5C2	5NTC_HUMAN		11.3453	12.213	12.2798	12.6082
P49903	SEPHS1	SPS1_HUMAN		12.4111	13.393	13.4258	13.7876
P49915	GMPS	GUAA_HUMAN		12.3249	13.2274	13.6477	13.5356
P49916	LIG3	DNLI3_HUMAN		11.2512	12.063	12.5094	12.6663
P49917	LIG4	DNLI4_HUMAN		9.35429	10.4398	10.9034	11.047
P49959	MRE11	MRE11_HUMAN		11.1586	12.3308	12.7	12.8215
P50053	KHK	KHK_HUMAN		9.90803	11.2998	11.785	11.7716
P50213	IDH3A	IDH3A_HUMAN		12.3346	13.1261	13.3151	13.4714
P50219	MNX1	MNX1_HUMAN		10.4788	11.2593	11.5122	11.303
P50336	PPOX	PPOX_HUMAN		10.5495	11.69	11.9403	12.2707
P50395	GDI2	GDIB_HUMAN		13.727	14.4121	14.7387	15.0547
P50402	EMD	EMD_HUMAN		12.6995	13.5648	14.3275	14.2905
P50416	CPT1A	CPT1A_HUMAN		10.6587	11.6501	11.7949	12.0735
P50452	SERPINB8	SPB8_HUMAN		11.2282	11.1158	12.9789	12.4353
P50453	SERPINB9	SPB9_HUMAN		10.5152	11.2905	11.9305	12.1077
P50454	SERPINH1	SERPH_HUMAN		13.5702	14.338	14.2167	14.5867
P50542	PEX5	PEX5_HUMAN		10.3014	11.0304	11.7191	11.5729
P50552	VASP	VASP_HUMAN		11.0025	12.0172	12.6037	12.6168
P50607	TUB	TUB_HUMAN		8.60056	10.2271	10.6491	10.5467
P50613	CDK7	CDK7_HUMAN		11.1017	11.8926	12.6397	12.6344
P50747	HLCS	BPL1_HUMAN		10.8461	11.5417	11.862	12.1729
P50748	KNTC1	KNTC1_HUMAN		10.8514	11.7039	11.9853	12.13
P50750	CDK9	CDK9_HUMAN		11.5277	12.3138	12.7745	12.9314
P50851	LRBA	LRBA_HUMAN		10.9607	12.0503	12.3723	12.5448
P50895	BCAM	BCAM_HUMAN		10.18	11.3154	11.8421	11.7546
P50897	PPT1	PPT1_HUMAN		12.4848	13.2749	13.1263	13.5974
P50914	RPL14	RL14_HUMAN		14.4229	15.2897	15.6228	15.8017
P50991	CCT4	TCPD_HUMAN		14.2222	14.7264	15.2753	15.4113
P50995	ANXA11	ANX11_HUMAN		13.3798	14.0817	14.2779	14.6667
P51003	PAPOLA	PAPOA_HUMAN		11.7663	12.7003	13.0889	13.2214
P51114	FXR1	FXR1_HUMAN		11.7064	12.4791	12.8737	13.0116
P51116	FXR2	FXR2_HUMAN		11.6534	12.757	13.1256	13.2884
P51149	RAB7A	RAB7A_HUMAN		13.6812	14.3588	15.0119	15.152
P51178	PLCD1	PLCD1_HUMAN		9.89839	9.90254	10.561	10.3675
P51398	DAP3	RT29_HUMAN		12.4978	13.1766	13.9119	13.8417
P51530	DNA2	DNA2_HUMAN		10.1191	11.0349	11.3963	11.3964
P51531	SMARCA2	SMCA2_HUMAN		10.111	11.1387	11.5396	11.8526
P51532	SMARCA4	SMCA4_HUMAN		11.6583	12.7173	12.8947	13.2986
P51553	IDH3G	IDH3G_HUMAN		12.1405	12.9091	13.4944	13.4244
P51570	GALK1	GALK1_HUMAN		12.7573	13.9448	13.986	14.498
P51572	BCAP31	BAP31_HUMAN		11.9865	13.4654	13.5017	13.5698
P51587	BRCA2	BRCA2_HUMAN		9.07925	10.0752	10.3906	10.7213
P51589	CYP2J2	CP2J2_HUMAN		9.29635	10.2021	10.7847	10.881
P51608	MECP2	MECP2_HUMAN		10.4068	11.3414	12.176	11.9239
P51610	HCFC1	HCFC1_HUMAN		12.287	13.1063	13.7182	13.8214
P51617	IRAK1	IRAK1_HUMAN		10.8151	11.7144	12.1837	12.1888
P51636	CAV2	CAV2_HUMAN		8.23907	NA	9.39314	10.1633
P51648	ALDH3A2	AL3A2_HUMAN		11.588	12.5093	12.9739	13.3247
P51649	ALDH5A1	SSDH_HUMAN		11.1763	12.146	12.4346	12.7539
P51654	GPC3	GPC3_HUMAN		9.48183	10.2648	11.0682	11.0539
P51659	HSD17B4	DHB4_HUMAN		12.5802	13.5935	13.918	14.1864
P51687	SUOX	SUOX_HUMAN		10.6304	11.3987	11.5708	11.8584
P51692	STAT5B	STA5B_HUMAN		11.1399	11.9088	12.3798	12.5264
P51784	USP11	UBP11_HUMAN		10.4743	11.6122	12.1898	12.2022
P51790	CLCN3	CLCN3_HUMAN		10.5431	11.3942	12.0753	12.0447
P51795	CLCN5	CLCN5_HUMAN		9.76601	10.6966	11.1615	11.1858
P51797	CLCN6	CLCN6_HUMAN		8.9239	9.73859	10.7065	10.6442
P51805	PLXNA3	PLXA3_HUMAN		8.82892	9.89815	10.1143	10.2214
P51812	RPS6KA3	KS6A3_HUMAN		12.1679	13.0824	13.4238	13.6945
P51841	GUCY2F	GUC2F_HUMAN		10.7547	NA	NA	NA
P51858	HDGF	HDGF_HUMAN		13.1014	14.4331	14.3358	14.8042
P51948	MNAT1	MAT1_HUMAN		10.0745	11.3544	11.4414	12.055
P51955	NEK2	NEK2_HUMAN		10.2393	10.6815	11.523	11.4572
P51956	NEK3	NEK3_HUMAN		10.2321	10.9996	11.9635	11.8074
P51957	NEK4	NEK4_HUMAN		9.89111	10.3857	11.0473	11.1907
P51991	HNRNPA3	ROA3_HUMAN		12.5884	13.6113	14.2188	14.1371
P52209	PGD	6PGD_HUMAN		13.8873	14.4582	15.1452	15.21
P52272	HNRNPM	HNRPM_HUMAN		13.8546	14.3809	14.9282	14.8201
P52292	KPNA2	IMA1_HUMAN		13.4904	14.5214	14.9601	15.0438
P52306	RAP1GDS1	GDS1_HUMAN		11.6488	12.4653	13.224	13.1561
P52435	POLR2J	RPB11_HUMAN		11.5718	11.8516	12.3049	13.007
P52564	MAP2K6	MP2K6_HUMAN		11.4389	12.5114	12.5825	12.8589
P52565	ARHGDIA	GDIR1_HUMAN		13.7735	14.4916	14.8999	14.7613
P52597	HNRNPF	HNRPF_HUMAN		13.8219	14.6233	15.1462	15.2077
P52630	STAT2	STAT2_HUMAN		10.6043	11.4204	11.946	12.2104
P52655	GTF2A1	TF2AA_HUMAN		12.0077	12.8371	13.1453	13.1248
P52657	GTF2A2	T2AG_HUMAN		11.8251	12.8017	13.1296	13.6937
P52701	MSH6	MSH6_HUMAN		12.0851	13.0918	13.4028	13.6073
P52732	KIF11	KIF11_HUMAN		11.5408	12.5802	12.9621	13.1204
P52735	VAV2	VAV2_HUMAN		10.0021	10.6817	11.4906	11.6065
P52739	ZNF131	ZN131_HUMAN		8.98052	9.97093	10.0761	10.9535
P52747	ZNF143	ZN143_HUMAN		10.0881	10.8389	11.599	11.6821
P52756	RBM5	RBM5_HUMAN		10.6033	11.7108	12.0873	12.1578
P52757	CHN2	CHIO_HUMAN		8.28287	8.88145	9.70403	9.47543
P52758	RIDA	RIDA_HUMAN		13.3789	13.8384	14.1844	13.985
P52788	SMS	SPSY_HUMAN		11.2495	12.2284	12.7262	12.7499
P52799	EFNB2	EFNB2_HUMAN		8.92678	9.58407	10.3823	10.1841
P52815	MRPL12	RM12_HUMAN		13.3606	14.4841	14.8287	14.6264
P52888	THOP1	THOP1_HUMAN		11.9974	12.7478	13.2971	13.3589
P52907	CAPZA1	CAZA1_HUMAN		13.8698	14.2293	14.6287	14.7075
P52943	CRIP2	CRIP2_HUMAN		10.3379	11.113	11.7096	11.6808
P52948	NUP98	NUP98_HUMAN		11.7018	12.5433	13.2541	13.3148
P52952	NKX2-5	NKX25_HUMAN		9.7134	10.5104	11.0793	10.9501
P53004	BLVRA	BIEA_HUMAN		12.0768	13.0125	13.442	13.6332
P53007	SLC25A1	TXTP_HUMAN		12.4738	13.3483	13.4659	13.8649
P53041	PPP5C	PPP5_HUMAN		12.3187	13.1409	13.4765	13.6562
P53355	DAPK1	DAPK1_HUMAN		9.1649	9.76646	10.1832	10.4017
P53365	ARFIP2	ARFP2_HUMAN		11.2628	12.3654	12.6595	13.1154
P53367	ARFIP1	ARFP1_HUMAN		11.9848	12.887	13.0975	13.4646
P53384	NUBP1	NUBP1_HUMAN		11.0438	11.8325	12.1305	12.4447
P53396	ACLY	ACLY_HUMAN		13.7166	14.5686	14.82	15.176
P53582	METAP1	MAP11_HUMAN		11.5716	12.341	13.0929	13.2423
P53602	MVD	MVD1_HUMAN		11.1964	11.9485	12.3416	12.6368
P53609	PGGT1B	PGTB1_HUMAN		11.942	12.6479	13.216	13.3032
P53611	RABGGTB	PGTB2_HUMAN		11.4849	11.7655	12.5164	12.5414
P53618	COPB1	COPB_HUMAN		12.2739	13.0118	13.453	13.65
P53621	COPA	COPA_HUMAN		12.2298	13.2083	13.5614	13.7612
P53634	CTSC	CATC_HUMAN		10.2621	11.0773	11.8959	11.9535
P53667	LIMK1	LIMK1_HUMAN		9.49438	10.3522	10.8196	10.9246
P53675	CLTCL1	CLH2_HUMAN		10.2899	10.8964	11.7043	11.6161
P53677	AP3M2	AP3M2_HUMAN		10.2094	11.0928	11.655	11.6208
P53680	AP2S1	AP2S1_HUMAN		12.6619	12.6137	13.1688	13.2797
P53708	ITGA8	ITA8_HUMAN		9.38202	10.3017	10.675	10.9284
P53778	MAPK12	MK12_HUMAN		10.6541	11.9805	12.0499	12.2823
P53803	POLR2K	RPAB4_HUMAN		11.7611	12.2084	12.5699	12.9483
P53804	TTC3	TTC3_HUMAN		8.98113	9.70065	10.3179	10.2198
P53814	SMTN	SMTN_HUMAN		9.72024	10.9853	11.317	11.6164
P53985	SLC16A1	MOT1_HUMAN		11.7048	13.0173	12.808	13.1156
P53992	SEC24C	SC24C_HUMAN		11.9537	13.0642	13.3025	13.5541
P54098	POLG	DPOG1_HUMAN		10.6346	11.4012	12.0163	12.1562
P54132	BLM	BLM_HUMAN		10.3748	11.3327	11.5503	11.9057
P54136	RARS1	SYRC_HUMAN		12.9064	13.9996	14.0929	14.2863
P54198	HIRA	HIRA_HUMAN		10.2175	10.8885	11.6396	11.4156
P54252	ATXN3	ATX3_HUMAN		10.8019	11.5541	12.485	12.2588
P54289	CACNA2D1	CA2D1_HUMAN		10.2059	10.8609	11.3511	11.6646
P54577	YARS1	SYYC_HUMAN		13.8528	14.8573	14.9488	15.4432
P54578	USP14	UBP14_HUMAN		12.1348	13.0592	13.1286	13.4304
P54619	PRKAG1	AAKG1_HUMAN		11.6823	12.6733	13.2173	13.2801
P54646	PRKAA2	AAPK2_HUMAN		11.5531	11.8231	12.4344	12.5806
P54687	BCAT1	BCAT1_HUMAN		12.1029	12.6375	13.352	13.3504
P54709	ATP1B3	AT1B3_HUMAN		13.5886	14.486	15.1281	15.0173
P54760	EPHB4	EPHB4_HUMAN		10.2005	11.6442	11.6379	12.0579
P54764	EPHA4	EPHA4_HUMAN		9.82108	10.4652	11.4001	11.2462
P54802	NAGLU	ANAG_HUMAN		10.5889	11.6843	12.0783	11.8501
P54886	ALDH18A1	P5CS_HUMAN		13.3202	13.9884	14.4848	14.6802
P54920	NAPA	SNAA_HUMAN		11.2264	12.5847	12.9911	13.3091
P55010	EIF5	IF5_HUMAN		12.6401	13.7561	13.5056	13.758
P55011	SLC12A2	S12A2_HUMAN		10.7325	11.6104	11.8573	12.1219
P55039	DRG2	DRG2_HUMAN		11.8258	12.3008	12.8084	12.9125
P55040	GEM	GEM_HUMAN		8.56082	6.97416	8.33443	8.86254
P55055	NR1H2	NR1H2_HUMAN		8.71535	9.61665	9.64968	10.0241
P55058	PLTP	PLTP_HUMAN		9.73781	10.1072	10.8857	10.9813
P55060	CSE1L	XPO2_HUMAN		12.7721	13.7434	13.9475	14.2273
P55072	VCP	TERA_HUMAN		12.816	13.7311	14.1098	14.4118
P55081	MFAP1	MFAP1_HUMAN		11.4928	12.0854	12.5182	12.9096
P55084	HADHB	ECHB_HUMAN		12.678	13.1787	13.7811	13.9167
P55196	AFDN	AFAD_HUMAN		11.1265	12.1693	12.7381	12.777
P55199	ELL	ELL_HUMAN		10.3534	11.444	11.5318	11.7393
P55201	BRPF1	BRPF1_HUMAN		10.1411	11.5415	11.4855	11.8176
P55209	NAP1L1	NP1L1_HUMAN		14.1903	15.8081	15.43	16.1184
P55210	CASP7	CASP7_HUMAN		11.1745	12.5518	12.5086	12.7763
P55212	CASP6	CASP6_HUMAN		11.1094	11.9068	11.9457	12.2307
P55263	ADK	ADK_HUMAN		12.0797	12.8818	13.1867	13.666
P55265	ADAR	DSRAD_HUMAN		12.8146	13.6727	13.7971	14.2043
P55290	CDH13	CAD13_HUMAN		9.08456	9.76144	9.99192	10.7586
P55316	FOXG1	FOXG1_HUMAN		12.0278	11.4965	11.6371	11.3096
P55327	TPD52	TPD52_HUMAN		11.9523	13.0036	13.3232	13.377
P55769	SNU13	NH2L1_HUMAN		13.5105	14.3382	14.7645	15.0341
P55786	NPEPPS	PSA_HUMAN		13.2594	14.1162	14.582	14.7199
P55809	OXCT1	SCOT1_HUMAN		11.4362	12.5399	12.954	12.9886
P55884	EIF3B	EIF3B_HUMAN		13.0678	13.9556	14.1161	14.4559
P56181	NDUFV3	NDUV3_HUMAN		11.3608	11.423	12.6635	12.3587
P56192	MARS1	SYMC_HUMAN		12.7278	13.7789	14.2723	14.1274
P56199	ITGA1	ITA1_HUMAN		10.6387	11.1519	11.7632	11.7434
P56282	POLE2	DPOE2_HUMAN		11.1634	12.0632	12.3606	12.5907
P56377	AP1S2	AP1S2_HUMAN		11.5152	11.8715	12.6637	12.794
P56378	ATP5MJ	ATP68_HUMAN		12.7415	13.8557	13.7244	14.4284
P56381;Q5VTU8	ATP5F1E;ATP5F1EP2	ATP5E_HUMAN;AT5EL_HUMAN		14.3382	15.0695	14.5577	15.6617
P56524	HDAC4	HDAC4_HUMAN		9.62437	10.4242	10.7478	10.9347
P56537	EIF6	IF6_HUMAN		13.6322	13.8958	14.8698	14.7873
P56556	NDUFA6	NDUA6_HUMAN		13.6334	14.6747	14.9445	15.2912
P56589	PEX3	PEX3_HUMAN		10.0966	11.2426	11.6197	11.5436
P56817	BACE1	BACE1_HUMAN		9.99329	10.7063	10.015	11.0322
P56945	BCAR1	BCAR1_HUMAN		10.1373	11.0326	11.4326	11.5454
P57058	HUNK	HUNK_HUMAN		9.74562	9.41389	9.19546	9.61923
P57078	RIPK4	RIPK4_HUMAN		9.30761	9.9175	10.6576	10.627
P57081	WDR4	WDR4_HUMAN		11.0298	11.5201	12.4302	12.2905
P57087	JAM2	JAM2_HUMAN		10.4872	11.1705	12.0901	11.5321
P57088	TMEM33	TMM33_HUMAN		12.975	13.5135	14.3232	14.4712
P57678	GEMIN4	GEMI4_HUMAN		11.6072	12.2939	12.9361	12.9398
P57721	PCBP3	PCBP3_HUMAN		9.87132	10.3449	10.734	10.621
P57723	PCBP4	PCBP4_HUMAN		10.194	10.6068	10.8637	11.0725
P57737	CORO7	CORO7_HUMAN		12.116	13.0541	13.4957	13.5874
P57740	NUP107	NU107_HUMAN		11.5366	12.3422	12.7749	12.8404
P58005	SESN3	SESN3_HUMAN		9.35132	9.82291	10.4037	10.9204
P58107	EPPK1	EPIPL_HUMAN		9.65263	10.3697	10.5063	10.8489
P58166	INHBE	INHBE_HUMAN		8.40336	9.03879	9.70145	9.23605
P58215	LOXL3	LOXL3_HUMAN		9.51916	10.1009	10.0173	10.8011
P58317	ZNF121	ZN121_HUMAN		9.43981	9.75252	10.9606	11.2213
P58557	YBEY	YBEY_HUMAN		10.5525	12.2722	11.9706	12.4459
P59020	DSCR9	DSCR9_HUMAN		8.05779	NA	NA	NA
P59923	ZNF445	ZN445_HUMAN		9.04774	10.1666	10.5506	10.6247
P60174	TPI1	TPIS_HUMAN		15.5917	16.4279	16.6801	16.9064
P60510	PPP4C	PP4C_HUMAN		12.0283	12.5984	13.5423	13.2852
P60520	GABARAPL2	GBRL2_HUMAN		12.1907	13.3162	13.7699	13.8277
P60602	ROMO1	ROMO1_HUMAN		11.5048	12.4108	12.6699	12.63
P60604	UBE2G2	UB2G2_HUMAN		11.0548	11.4837	12.2937	12.6741
P60709	ACTB	ACTB_HUMAN		15.128	15.7755	16.0459	16.0713
P60842	EIF4A1	IF4A1_HUMAN		14.254	15.3759	15.3524	15.8034
P60900	PSMA6	PSA6_HUMAN		13.5516	14.2504	14.7508	14.8048
P61006	RAB8A	RAB8A_HUMAN		11.5671	12.2939	12.4126	12.5947
P61011	SRP54	SRP54_HUMAN		11.4381	12.2659	12.674	12.9716
P61019	RAB2A	RAB2A_HUMAN		12.5837	13.533	13.6416	14.2096
P61081	UBE2M	UBC12_HUMAN		14.2448	15.3716	15.6172	15.5857
P61088	UBE2N	UBE2N_HUMAN		14.0158	15.3851	15.5852	15.6834
P61106	RAB14	RAB14_HUMAN		12.9649	13.6819	14.0787	14.4051
P61129	ZC3H6	ZC3H6_HUMAN		8.84709	9.75834	10.1772	10.4806
P61158	ACTR3	ARP3_HUMAN		12.5277	13.7453	13.6555	14.4484
P61160	ACTR2	ARP2_HUMAN		13.127	13.8016	14.314	14.2772
P61163	ACTR1A	ACTZ_HUMAN		12.8685	13.5936	13.814	14.2239
P61204	ARF3	ARF3_HUMAN		14.5333	15.5246	15.1903	15.6826
P61221	ABCE1	ABCE1_HUMAN		13.0303	13.7827	14.5468	14.5754
P61225	RAP2B	RAP2B_HUMAN		10.7475	12.3147	12.1518	12.335
P61244	MAX	MAX_HUMAN		11.4815	12.3885	12.7575	12.5599
P61247	RPS3A	RS3A_HUMAN		14.099	14.8375	15.4173	15.4331
P61254	RPL26	RL26_HUMAN		13.7713	14.5691	15.2337	15.5075
P61289	PSME3	PSME3_HUMAN		13.4501	14.8942	14.9129	15.1799
P61313	RPL15	RL15_HUMAN		13.8592	14.6048	14.909	15.0881
P61421	ATP6V0D1	VA0D1_HUMAN		11.8645	12.9165	13.4845	13.6939
P61513	RPL37A	RL37A_HUMAN		12.7414	13.8673	14.3811	14.6456
P61587	RND3	RND3_HUMAN		9.28838	10.2689	10.4895	10.9747
P61599	NAA20	NAA20_HUMAN		12.4335	12.4132	13.7549	13.531
P61604	HSPE1	CH10_HUMAN		14.0863	14.8448	14.951	15.3422
P61758	VBP1	PFD3_HUMAN		12.0469	13.2757	13.7423	13.5903
P61764	STXBP1	STXB1_HUMAN		10.4249	11.214	11.9429	11.831
P61812	TGFB2	TGFB2_HUMAN	1;2;2;2	7.7442	8.18264	10.713	10.1863
P61923	COPZ1	COPZ1_HUMAN		12.8822	13.7514	14.4931	14.4445
P61962	DCAF7	DCAF7_HUMAN		12.8641	13.7669	14.5654	14.1998
P61964	WDR5	WDR5_HUMAN		12.396	13.4686	14.0533	14.3396
P61968	LMO4	LMO4_HUMAN		10.4895	10.6874	11.9389	11.6825
P61978	HNRNPK	HNRPK_HUMAN		14.0374	15.3583	15.3418	15.5437
P61981	YWHAG	1433G_HUMAN		11.88	13.3001	13.1629	13.2746
P62068	USP46	UBP46_HUMAN		9.77621	10.3073	10.8596	10.947
P62081	RPS7	RS7_HUMAN		13.0656	13.8365	14.3971	14.5488
P62140	PPP1CB	PP1B_HUMAN		12.6682	13.7619	14.4337	14.2765
P62191	PSMC1	PRS4_HUMAN		12.9099	13.5496	14.0241	14.0088
P62195	PSMC5	PRS8_HUMAN		13.4463	13.9352	14.3511	14.7105
P62253	UBE2G1	UB2G1_HUMAN		11.8916	13.2895	13.1839	13.6701
P62263	RPS14	RS14_HUMAN		14.4483	15.1783	16.0194	16.0986
P62266	RPS23	RS23_HUMAN		16.901	17.2687	17.8415	17.9163
P62269	RPS18	RS18_HUMAN		14.4336	15.4602	15.3412	16.0927
P62273	RPS29	RS29_HUMAN		11.5842	11.9138	12.9415	12.7519
P62277	RPS13	RS13_HUMAN		14.1276	15.2411	15.8425	15.9374
P62316	SNRPD2	SMD2_HUMAN		15.0172	15.3062	15.9393	15.9453
P62318	SNRPD3	SMD3_HUMAN		14.0994	13.3544	14.743	14.4971
P62333	PSMC6	PRS10_HUMAN		12.8173	13.8678	14.0094	14.3208
P62341	SELENOT	SELT_HUMAN		10.9768	11.3601	12.439	12.267
P62380	TBPL1	TBPL1_HUMAN		11.9283	12.887	13.2604	13.287
P62424	RPL7A	RL7A_HUMAN		14.4316	15.205	15.8918	15.9204
P62487	POLR2G	RPB7_HUMAN		11.7789	12.6048	12.6831	12.8828
P62495	ETF1	ERF1_HUMAN		13.0448	14.0088	14.1156	14.3193
P62633	CNBP	CNBP_HUMAN		10.9119	12.3262	12.0193	11.9976
P62699	YPEL5	YPEL5_HUMAN		10.8112	12.2937	12.4732	12.8311
P62701	RPS4X	RS4X_HUMAN		15.0638	15.9848	16.1217	16.4036
P62714	PPP2CB	PP2AB_HUMAN		11.1696	12.4089	12.5652	12.7022
P62736	ACTA2	ACTA_HUMAN		12.6783	13.396	14.0253	13.7723
P62750	RPL23A	RL23A_HUMAN		14.8887	15.3711	16.3052	16.1807
P62805	H4-16	H4_HUMAN		14.8912	15.3048	15.1542	15.5334
P62820	RAB1A	RAB1A_HUMAN		13.0941	14.266	14.2314	14.4649
P62837	UBE2D2	UB2D2_HUMAN		12.5217	13.9675	14.2895	14.3908
P62847	RPS24	RS24_HUMAN		14.0177	13.8999	14.2125	14.3198
P62910	RPL32	RL32_HUMAN		14.4002	14.9247	15.6625	15.8575
P62913	RPL11	RL11_HUMAN		13.32	13.7232	14.2859	14.3856
P62917	RPL8	RL8_HUMAN		13.9671	14.9021	15.4661	15.5446
P62979	RPS27A	RS27A_HUMAN		13.1716	13.922	13.9265	13.9642
P62993	GRB2	GRB2_HUMAN		12.2693	13.2357	13.8542	13.8491
P62995	TRA2B	TRA2B_HUMAN		12.7327	13.6607	13.868	14.1069
P63010	AP2B1	AP2B1_HUMAN		11.9082	12.7167	13.0051	13.1662
P63104	YWHAZ	1433Z_HUMAN		14.3661	15.6012	15.6727	15.9077
P63151	PPP2R2A	2ABA_HUMAN		11.4219	12.4392	12.7278	13.0993
P63167	DYNLL1	DYL1_HUMAN		13.4666	14.8923	14.7874	15.2005
P63173	RPL38	RL38_HUMAN		16.0804	16.5031	17.717	17.8557
P63220	RPS21	RS21_HUMAN		14.0966	15.2553	15.6974	15.4464
P63244	RACK1	RACK1_HUMAN		14.4164	15.2854	15.673	15.8678
P63272	SUPT4H1	SPT4H_HUMAN		12.4656	13.8125	14.298	14.5793
P63279	UBE2I	UBC9_HUMAN		12.9841	13.4858	14.0288	14.1239
P67775	PPP2CA	PP2AA_HUMAN		11.5513	12.9078	12.9934	13.3007
P67809	YBX1	YBOX1_HUMAN		12.7548	13.8917	13.8614	14.4135
P67812	SEC11A	SC11A_HUMAN		12.0295	12.1354	12.9076	12.9021
P67936	TPM4	TPM4_HUMAN		12.2794	13.6829	13.569	13.8707
P68104	EEF1A1	EF1A1_HUMAN		14.7899	15.4321	15.5965	15.9121
P68363	TUBA1B	TBA1B_HUMAN		14.856	15.6441	16.0195	16.1447
P68371	TUBB4B	TBB4B_HUMAN		15.4845	15.9971	16.0203	16.2748
P68400	CSNK2A1	CSK21_HUMAN		11.6458	12.0895	12.9785	13.0556
P68402	PAFAH1B2	PA1B2_HUMAN		11.3348	12.8752	12.448	13.1139
P68431	H3C12	H31_HUMAN		12.9821	13.6781	13.7164	13.9228
P69849;Q5JPE7	NOMO3;NOMO2	NOMO3_HUMAN;NOMO2_HUMAN		11.8005	12.5633	12.9814	13.0716
P78310	CXADR	CXAR_HUMAN		11.5632	12.5923	12.9186	13.082
P78312	FAM193A	F193A_HUMAN		9.26465	10.1579	10.3704	10.6025
P78314	SH3BP2	3BP2_HUMAN		9.00962	9.90869	10.6416	10.4938
P78316	NOP14	NOP14_HUMAN		11.1594	11.8472	12.2065	12.4787
P78318	IGBP1	IGBP1_HUMAN		10.9426	12.3065	12.6992	12.8881
P78324	SIRPA	SHPS1_HUMAN		9.65475	10.6573	11.5807	11.3926
P78330	PSPH	SERB_HUMAN		12.1239	13.0307	13.399	13.5214
P78332	RBM6	RBM6_HUMAN		10.4274	11.6398	11.7398	12.2319
P78344	EIF4G2	IF4G2_HUMAN		12.0211	13.0131	13.3684	13.6866
P78346	RPP30	RPP30_HUMAN		11.842	13.0717	12.9193	13.0249
P78347	GTF2I	GTF2I_HUMAN		12.6537	13.7652	13.9733	14.2921
P78348	ASIC1	ASIC1_HUMAN		10.16	10.8112	11.1655	11.7195
P78357	CNTNAP1	CNTP1_HUMAN		10.0777	10.7755	11.4042	11.5616
P78362	SRPK2	SRPK2_HUMAN		11.5515	12.5888	12.9175	13.1226
P78364	PHC1	PHC1_HUMAN		9.69614	10.4216	11.024	11.0121
P78368	CSNK1G2	KC1G2_HUMAN		10.1234	10.7497	11.3249	11.4522
P78371	CCT2	TCPB_HUMAN		14.4423	15.1982	15.3489	15.5064
P78395	PRAME	PRAME_HUMAN		9.53748	10.2579	10.66	11.0027
P78417	GSTO1	GSTO1_HUMAN		13.8988	15.3183	15.0874	15.3693
P78524	DENND2B	DEN2B_HUMAN		9.31173	10.4822	10.6089	10.8056
P78527	PRKDC	PRKDC_HUMAN		13.0717	13.8973	14.1744	14.3826
P78540	ARG2	ARGI2_HUMAN		11.3001	11.9971	12.3864	12.8804
P78559	MAP1A	MAP1A_HUMAN		9.55925	10.4471	10.817	10.9741
P78563	ADARB1	RED1_HUMAN		9.87388	10.5801	11.3375	11.427
P79522	PRR3	PRR3_HUMAN		9.52528	11.1107	11.1429	12.0856
P80217	IFI35	IN35_HUMAN		9.43407	10.7708	11.0628	11.4238
P80303	NUCB2	NUCB2_HUMAN		11.1266	11.8742	12.6563	12.6719
P80404	ABAT	GABT_HUMAN		9.76693	10.3643	10.6658	10.9397
P81274	GPSM2	GPSM2_HUMAN		9.84184	10.3083	10.7799	10.4755
P81408	FAM189B	F189B_HUMAN		9.43063	9.03796	10.2217	10.4558
P82094	TMF1	TMF1_HUMAN		10.3172	11.3737	11.7747	11.7587
P82650	MRPS22	RT22_HUMAN		12.6477	13.7423	13.8271	14.2486
P82663	MRPS25	RT25_HUMAN		11.5248	12.4475	12.7961	13.0591
P82673	MRPS35	RT35_HUMAN		11.8734	13.0614	13.1418	13.7237
P82675	MRPS5	RT05_HUMAN		11.6859	12.5606	13.0923	13.2928
P82909	MRPS36	KGD4_HUMAN		11.2055	12.0427	13.2	13.3206
P82914	MRPS15	RT15_HUMAN		11.0062	12.3185	12.4806	12.8426
P82933	MRPS9	RT09_HUMAN		11.6851	12.6863	12.9261	13.2592
P82979	SARNP	SARNP_HUMAN		14.1203	14.8361	15.5133	15.5871
P83111	LACTB	LACTB_HUMAN		10.084	11.0029	11.6398	12.0917
P83369	LSM11	LSM11_HUMAN		10.6536	11.5713	11.7499	12.0773
P83436	COG7	COG7_HUMAN		11.1427	12.0599	12.2152	12.5457
P83876	TXNL4A	TXN4A_HUMAN		11.1776	11.8365	12.7451	12.7887
P83916	CBX1	CBX1_HUMAN		11.528	13.0656	13.1279	13.2104
P84085	ARF5	ARF5_HUMAN		13.0358	13.9589	13.8243	14.5237
P84098	RPL19	RL19_HUMAN		13.3557	14.0773	14.7606	14.8654
P85037	FOXK1	FOXK1_HUMAN		11.8673	12.904	13.1469	13.1641
P85298	ARHGAP8	RHG08_HUMAN		10.5618	11.3556	11.5254	11.7462
P86397	HTD2	HTD2_HUMAN		10.6044	10.8515	10.3985	11.1208
P86452	ZBED6	ZBED6_HUMAN		8.9627	9.29715	9.96167	9.98754
P98082	DAB2	DAB2_HUMAN		9.78149	11.135	11.2174	11.548
P98155	VLDLR	VLDLR_HUMAN		9.64646	10.7713	10.7419	10.8578
P98160	HSPG2	PGBM_HUMAN		8.99656	9.71065	10.3759	10.3302
P98169	ZXDB	ZXDB_HUMAN		8.02727	9.77896	10.4092	10.3567
P98170	XIAP	XIAP_HUMAN		10.4424	11.3693	11.7632	11.8579
P98171	ARHGAP4	RHG04_HUMAN		8.49272	9.1976	NA	NA
P98172	EFNB1	EFNB1_HUMAN		10.3304	11.8212	11.5965	12.0615
P98174	FGD1	FGD1_HUMAN		9.83946	10.6795	11.2239	11.299
P98175	RBM10	RBM10_HUMAN		11.7871	12.7162	13.004	13.3001
P98194	ATP2C1	AT2C1_HUMAN		10.1454	11.2457	11.4474	11.5618
P98196	ATP11A	AT11A_HUMAN		9.40887	10.2536	10.9321	11.105
P98198	ATP8B2	AT8B2_HUMAN		9.75453	10.0677	10.0028	10.521
P99999	CYCS	CYC_HUMAN		13.7075	14.4703	14.8466	14.9248
Q00013	MPP1	EM55_HUMAN		11.0212	11.8639	12.0489	12.6639
Q00059	TFAM	TFAM_HUMAN		13.088	14.067	14.8961	14.8447
Q00325	SLC25A3	MPCP_HUMAN		13.2884	13.5046	14.2048	14.2053
Q00341	HDLBP	VIGLN_HUMAN		12.5766	13.3905	13.9934	14.0676
Q00403	GTF2B	TF2B_HUMAN		11.0878	11.7257	12.3953	12.6957
Q00536	CDK16	CDK16_HUMAN		10.9871	12.1381	12.1623	12.3356
Q00537	CDK17	CDK17_HUMAN		9.41004	10.285	10.5476	10.9345
Q00587	CDC42EP1	BORG5_HUMAN		11.2369	11.8878	12.2108	12.4284
Q00610	CLTC	CLH1_HUMAN		13.6503	14.3794	14.83	14.8287
Q00613	HSF1	HSF1_HUMAN		10.851	11.4129	12.0568	12.1733
Q00688	FKBP3	FKBP3_HUMAN		13.7743	14.4792	14.9587	15.2823
Q00765	REEP5	REEP5_HUMAN		13.152	14.0694	14.1404	14.4484
Q00796	SORD	DHSO_HUMAN		11.9867	12.7293	13.4085	13.5949
Q00839	HNRNPU	HNRPU_HUMAN		13.9212	14.457	14.8297	15.0635
Q00978	IRF9	IRF9_HUMAN		8.0917	10.3705	10.4016	10.9242
Q01082	SPTBN1	SPTB2_HUMAN		11.9157	13.048	13.2274	13.4403
Q01085	TIAL1	TIAR_HUMAN		12.1149	12.8839	13.5164	13.5776
Q01105	SET	SET_HUMAN		13.6154	14.7873	15.0194	15.0374
Q01167	FOXK2	FOXK2_HUMAN		11.0365	11.5959	12.2024	12.1841
Q01201	RELB	RELB_HUMAN		9.11423	9.56093	10.0746	10.5961
Q01433	AMPD2	AMPD2_HUMAN		11.3046	12.1084	12.5634	12.9472
Q01459	CTBS	DIAC_HUMAN		9.43685	10.0679	10.9478	10.7635
Q01484	ANK2	ANK2_HUMAN		9.96893	10.659	11.191	11.4405
Q01518	CAP1	CAP1_HUMAN		13.3215	14.1253	14.3691	14.5635
Q01658	DR1	NC2B_HUMAN		12.5119	13.7263	13.5506	13.9696
Q01664	TFAP4	TFAP4_HUMAN		10.7821	11.5658	11.8723	12.2251
Q01780	EXOSC10	EXOSX_HUMAN		11.5445	12.1869	13.0124	12.9324
Q01804	OTUD4	OTUD4_HUMAN		10.7194	11.7355	11.932	12.1661
Q01813	PFKP	PFKAP_HUMAN		11.9555	12.7063	13.3783	13.3974
Q01826	SATB1	SATB1_HUMAN		8.41285	10.0544	10.5577	10.659
Q01831	XPC	XPC_HUMAN		10.9092	11.8574	12.1155	12.5522
Q01850	CDR2	CDR2_HUMAN		10.1152	10.3153	10.4307	9.97486
Q01970	PLCB3	PLCB3_HUMAN		10.7332	11.6224	11.9665	12.1958
Q02040	AKAP17A	AK17A_HUMAN		10.4782	11.31	11.8317	11.9326
Q02078	MEF2A	MEF2A_HUMAN		10.0822	10.4819	10.8354	11.4842
Q02086	SP2	SP2_HUMAN		10.6394	11.1783	12.2099	12.437
Q02127	DHODH	PYRD_HUMAN		10.8833	11.8081	12.0816	12.3014
Q02153	GUCY1B1	GCYB1_HUMAN		9.56612	10.0159	10.7541	10.6815
Q02156	PRKCE	KPCE_HUMAN		9.70603	10.4944	10.5384	10.922
Q02218	OGDH	ODO1_HUMAN		11.385	12.3355	12.677	12.7832
Q02224	CENPE	CENPE_HUMAN		9.80575	10.6589	10.9372	11.2578
Q02241	KIF23	KIF23_HUMAN		10.4532	11.5241	11.7617	12.0833
Q02252	ALDH6A1	MMSA_HUMAN		11.5872	12.1889	12.7526	12.8485
Q02338	BDH1	BDH_HUMAN		10.2351	11.4826	11.2894	11.7319
Q02446	SP4	SP4_HUMAN		8.69946	9.06533	10.2432	9.72386
Q02447	SP3	SP3_HUMAN		9.1738	10.481	10.8432	11.0568
Q02487	DSC2	DSC2_HUMAN		9.89083	10.4687	11.0155	11.1356
Q02556	IRF8	IRF8_HUMAN		9.34057	9.62475	9.96713	10.1914
Q02742	GCNT1	GCNT1_HUMAN	1;2;2;2	9.99878	9.95352	9.19087	10.4879
Q02750	MAP2K1	MP2K1_HUMAN		11.4352	12.2319	12.899	12.9486
Q02790	FKBP4	FKBP4_HUMAN		13.5477	14.5232	14.7615	14.9395
Q02809	PLOD1	PLOD1_HUMAN		11.7233	12.5919	12.8952	13.3534
Q02818	NUCB1	NUCB1_HUMAN		11.5673	12.6777	12.8917	13.1984
Q02878	RPL6	RL6_HUMAN		15.7417	16.5049	16.7194	16.9415
Q02880	TOP2B	TOP2B_HUMAN		12.0657	12.8081	13.2715	13.4139
Q02952	AKAP12	AKA12_HUMAN		11.193	12.5642	12.6132	12.7839
Q02978	SLC25A11	M2OM_HUMAN		12.3113	13.3737	13.5479	13.8748
Q03001	DST	DYST_HUMAN		9.31689	9.99284	10.4823	10.5748
Q03113	GNA12	GNA12_HUMAN		9.6595	10.6389	11.3054	11.5142
Q03154	ACY1	ACY1_HUMAN		10.5375	11.4382	11.8217	12.0757
Q03164	KMT2A	KMT2A_HUMAN		10.243	10.9841	11.6042	11.6338
Q03188	CENPC	CENPC_HUMAN		10.2374	10.9341	11.2587	11.6432
Q03426	MVK	KIME_HUMAN		10.968	11.9068	12.304	12.5377
Q03468	ERCC6	ERCC6_HUMAN		10.1091	10.7696	11.2209	11.404
Q03519	TAP2	TAP2_HUMAN		10.979	11.6286	12.0446	12.1236
Q03701	CEBPZ	CEBPZ_HUMAN		11.8245	12.7463	13.0498	13.2326
Q04446	GBE1	GLGB_HUMAN		10.9437	11.5133	12.3496	12.4302
Q04637	EIF4G1	IF4G1_HUMAN		12.2966	13.1699	13.5672	13.6718
Q04656	ATP7A	ATP7A_HUMAN		9.7624	10.5505	11.0204	11.2231
Q04724	TLE1	TLE1_HUMAN		11.0261	11.9399	12.4958	12.5116
Q04726	TLE3	TLE3_HUMAN		11.2487	12.1471	12.3056	12.3829
Q04727	TLE4	TLE4_HUMAN		10.2872	10.7135	11.5148	11.9597
Q04759	PRKCQ	KPCT_HUMAN		9.98546	10.654	11.2271	11.3989
Q04760	GLO1	LGUL_HUMAN		15.1456	15.5086	15.9358	16.0412
Q04828	AKR1C1	AK1C1_HUMAN		9.92585	10.1199	10.8607	10.8265
Q04864	REL	REL_HUMAN		10.9541	11.7803	12.3019	12.3627
Q04917	YWHAH	1433F_HUMAN		13.0728	14.608	14.5399	14.7235
Q05048	CSTF1	CSTF1_HUMAN		11.7672	12.8378	13.4832	13.6383
Q05084	ICA1	ICA69_HUMAN		9.67524	10.9548	11.336	11.2264
Q05086	UBE3A	UBE3A_HUMAN		10.5961	11.7119	11.7942	12.0582
Q05193	DNM1	DYN1_HUMAN		10.6725	11.5543	11.6528	12.1018
Q05209	PTPN12	PTN12_HUMAN		10.1367	11.0653	11.507	11.5885
Q05397	PTK2	FAK1_HUMAN		11.0851	11.7457	12.4883	12.5748
Q05513	PRKCZ	KPCZ_HUMAN		9.37244	10.1401	10.9365	11.1051
Q05519	SRSF11	SRS11_HUMAN		13.5669	15.0087	15.1436	15.5168
Q05655	PRKCD	KPCD_HUMAN		10.9081	12.1541	12.1134	12.4091
Q05707	COL14A1	COEA1_HUMAN		10.7522	11.5037	12.0317	12.0627
Q05BQ5	MBTD1	MBTD1_HUMAN		10.2395	10.639	11.2203	11.3775
Q05D32	CTDSPL2	CTSL2_HUMAN		11.0362	11.771	12.1775	12.5329
Q05DH4	FHIP1A	FHI1A_HUMAN		9.45971	10.1145	10.2297	10.5257
Q06033	ITIH3	ITIH3_HUMAN		11.119	NA	NA	NA
Q06124	PTPN11	PTN11_HUMAN		12.0836	13.2182	13.5606	13.6409
Q06136	KDSR	KDSR_HUMAN		10.1696	11.2054	11.2956	11.4249
Q06190	PPP2R3A	P2R3A_HUMAN		9.03902	10.0505	10.1322	10.6176
Q06203	PPAT	PUR1_HUMAN		13.0129	13.8099	14.4334	14.5138
Q06210	GFPT1	GFPT1_HUMAN		12.2127	12.9667	13.3118	13.557
Q06265	EXOSC9	EXOS9_HUMAN		11.952	12.2597	12.5988	12.9488
Q06330	RBPJ	SUH_HUMAN		10.9916	11.6252	12.4014	12.4147
Q06413	MEF2C	MEF2C_HUMAN		9.85553	11.1803	11.344	11.3391
Q06481	APLP2	APLP2_HUMAN		10.131	10.815	11.2869	11.3529
Q06546	GABPA	GABPA_HUMAN		11.8441	12.5849	13.1005	13.0316
[truncated: 10,990 more rows]
