# Supplementary material for: Ultra-fast label-free quantification and comprehensive proteome coverage with narrow-window data-independent acquisition
Source: Nat Biotechnol. 2024 Feb 1;42(12):1855–66. doi: 10.1038/s41587-023-02099-7 (PMC11631760; doi:10.1038/s41587-023-02099-7)
Supplement: Supplementary file 13 — Statistical source data. [file 41587_2023_2099_MOESM13_ESM.xlsx]

## Sheet: KO PG collection 
PG.ProteinGroups	PG.Genes	PG.ProteinDescriptions	PG.ProteinNames	PG.FastaFiles	PG.Completeness	PG.CV	[1] 02052023_Yeast_KO_3Th_2p5ms_KO1_rep01_20230503212731.raw.PG.Quantity	[2] 02052023_Yeast_KO_3Th_2p5ms_KO1_rep02_20230503213628.raw.PG.Quantity	[3] 02052023_Yeast_KO_3Th_2p5ms_KO1_rep03_20230503214522.raw.PG.Quantity	[4] 02052023_Yeast_KO_3Th_2p5ms_KO2_rep01_20230503220312.raw.PG.Quantity	[5] 02052023_Yeast_KO_3Th_2p5ms_KO2_rep02_20230503221209.raw.PG.Quantity	[6] 02052023_Yeast_KO_3Th_2p5ms_KO2_rep03_20230503222105.raw.PG.Quantity	[7] 02052023_Yeast_KO_3Th_2p5ms_KO3_rep01.raw.PG.Quantity	[8] 02052023_Yeast_KO_3Th_2p5ms_KO3_rep02.raw.PG.Quantity	[9] 02052023_Yeast_KO_3Th_2p5ms_KO3_rep03.raw.PG.Quantity	[10] 02052023_Yeast_KO_3Th_2p5ms_KO4_rep01.raw.PG.Quantity	[11] 02052023_Yeast_KO_3Th_2p5ms_KO4_rep02.raw.PG.Quantity	[12] 02052023_Yeast_KO_3Th_2p5ms_KO4_rep03.raw.PG.Quantity	[13] 02052023_Yeast_KO_3Th_2p5ms_KO5_rep01.raw.PG.Quantity	[14] 02052023_Yeast_KO_3Th_2p5ms_KO5_rep02.raw.PG.Quantity	[15] 02052023_Yeast_KO_3Th_2p5ms_KO5_rep03.raw.PG.Quantity	[16] 02052023_Yeast_KO_3Th_2p5ms_KO6_rep01.raw.PG.Quantity	[17] 02052023_Yeast_KO_3Th_2p5ms_KO6_rep02.raw.PG.Quantity	[18] 02052023_Yeast_KO_3Th_2p5ms_KO6_rep03.raw.PG.Quantity	[19] 02052023_Yeast_KO_3Th_2p5ms_KO7_rep01.raw.PG.Quantity	[20] 02052023_Yeast_KO_3Th_2p5ms_KO7_rep02.raw.PG.Quantity	[21] 02052023_Yeast_KO_3Th_2p5ms_KO7_rep03.raw.PG.Quantity	[22] 02052023_Yeast_KO_3Th_2p5ms_KO8_rep01.raw.PG.Quantity	[23] 02052023_Yeast_KO_3Th_2p5ms_KO8_rep02.raw.PG.Quantity	[24] 02052023_Yeast_KO_3Th_2p5ms_KO8_rep03.raw.PG.Quantity	[25] 02052023_Yeast_KO_3Th_2p5ms_KO9_rep01.raw.PG.Quantity	[26] 02052023_Yeast_KO_3Th_2p5ms_KO9_rep02.raw.PG.Quantity	[27] 02052023_Yeast_KO_3Th_2p5ms_KO9_rep03.raw.PG.Quantity	[28] 02052023_Yeast_KO_3Th_2p5ms_KO10_rep01.raw.PG.Quantity	[29] 02052023_Yeast_KO_3Th_2p5ms_KO10_rep02.raw.PG.Quantity	[30] 02052023_Yeast_KO_3Th_2p5ms_KO10_rep03.raw.PG.Quantity	[31] 02052023_Yeast_KO_3Th_2p5ms_KO11_rep01.raw.PG.Quantity	[32] 02052023_Yeast_KO_3Th_2p5ms_KO11_rep02.raw.PG.Quantity	[33] 02052023_Yeast_KO_3Th_2p5ms_KO11_rep03.raw.PG.Quantity	[34] 02052023_Yeast_KO_3Th_2p5ms_KO12_rep01.raw.PG.Quantity	[35] 02052023_Yeast_KO_3Th_2p5ms_KO12_rep02.raw.PG.Quantity	[36] 02052023_Yeast_KO_3Th_2p5ms_KO12_rep03.raw.PG.Quantity	[37] 02052023_Yeast_KO_3Th_2p5ms_KO13_rep01.raw.PG.Quantity	[38] 02052023_Yeast_KO_3Th_2p5ms_KO13_rep02.raw.PG.Quantity	[39] 02052023_Yeast_KO_3Th_2p5ms_KO13_rep03.raw.PG.Quantity	[40] 02052023_Yeast_KO_3Th_2p5ms_KO14_rep01.raw.PG.Quantity	[41] 02052023_Yeast_KO_3Th_2p5ms_KO14_rep02.raw.PG.Quantity	[42] 02052023_Yeast_KO_3Th_2p5ms_KO14_rep03.raw.PG.Quantity	[43] 02052023_Yeast_KO_3Th_2p5ms_KO15_rep01.raw.PG.Quantity
A0A8D9UGZ8	APQ13	Apq13p	A0A8D9UGZ8_YEAST	UP000002311_559292-olympus	31.8	0.67828	92.9868	89.9154	71.7136	83.1044	60.3063	81.3013	54.3158	NaN	44.0259	NaN	31.7538	NaN	40.356	43.108	51.0338	NaN	NaN	NaN	45.0636	NaN	NaN	94.3499	75.4293	98.165	NaN	NaN	NaN	158.38	183.935	166.187	58.6509	74.4958	57.006	73.5908	NaN	66.2507	137.479	105.733	136.451	NaN	29.5051	NaN	NaN
A5Z2X5	YPR010C-A	UPF0495 protein YPR010C-A	YP010_YEAST	UP000002311_559292-olympus	97.9	0.401758	962.12	130.794	95.4278	343.408	94.0809	419.517	149.956	452.428	805.199	1162.14	1089.27	1174.94	936.49	910.162	868.321	715.249	569.403	651.031	814.131	861.038	947.358	719.7	837.903	837.999	734.928	730.07	711.818	1247.54	1043.46	1221.18	799.631	882.726	857.975	1038.83	1016.26	989.077	834.436	749.614	818.304	561.695	665.658	693.259	723.741
CON__A2AB72	TREMBL:A2AB72	Tax_Id=10090 Gene_Symbol=Krt32 Keratin complex 1, acidic, gene 2		contaminants_for_Spectronaut	2.8	1.05529	NaN	NaN	NaN	NaN	NaN	NaN	NaN	NaN	NaN	NaN	NaN	NaN	NaN	NaN	NaN	NaN	NaN	NaN	NaN	NaN	NaN	NaN	NaN	NaN	NaN	NaN	NaN	NaN	NaN	NaN	NaN	NaN	NaN	3.33435	NaN	NaN	NaN	NaN	NaN	NaN	NaN	NaN	NaN
CON__A2I7N0	TREMBL:A2I7N0;Q28922;Q3ZEJ6	(Bos taurus) SERPINA3-4		contaminants_for_Spectronaut	98.2	0.479255	1434.63	198.035	162.63	319.118	390.297	184.158	339.85	1645.88	1422.19	1141.38	1126.86	1282.29	1240.27	1416.19	1903.68	1475.36	1534.76	1595.15	1327.69	1190.98	1126.85	1607	1742.77	2015.12	877.618	984.675	860.257	1128.84	1687.19	1374.8	1035.71	1218.24	1397.13	1237.02	1301.3	1201.96	2067.83	2344.5	2573.27	1947.25	1912.55	2084.74	1240.9
CON__ENSEMBL:ENSBTAP00000001528	(Bos	taurus) similar to intersectin long isoform 4		contaminants_for_Spectronaut	80.4	0.531911	NaN	80.6167	24.9264	54.0211	34.666	64.9641	16.3225	50.2717	NaN	26.179	50.2796	NaN	17.8857	14.2174	72.8244	15.9088	45.9638	NaN	NaN	61.3506	74.8476	8.94565	13.7338	17.8398	9.62298	22.0611	11.2693	12.7571	NaN	34.1208	22.3115	47.2539	NaN	25.8031	36.3126	26.4593	102.824	56.9218	80.4276	60.3505	73.426	12.2909	NaN
CON__ENSEMBL:ENSBTAP00000007350;CON__P01030	(Bos;SWISS-PROT:P01030	taurus) similar to Complement C4-A precursor;(Bos taurus) similar to Complement C4-A precursor		contaminants_for_Spectronaut	56.3	0.344787	NaN	NaN	206.525	NaN	NaN	NaN	NaN	NaN	NaN	NaN	NaN	NaN	NaN	NaN	NaN	NaN	NaN	NaN	NaN	NaN	NaN	NaN	NaN	NaN	NaN	74.2786	NaN	NaN	NaN	370.271	NaN	NaN	281.211	NaN	NaN	298.31	NaN	NaN	NaN	193.295	479.242	NaN	NaN
CON__ENSEMBL:ENSBTAP00000025008	(Bos	taurus) hypothetical protein		contaminants_for_Spectronaut	0.3	NaN	NaN	NaN	NaN	NaN	NaN	NaN	NaN	NaN	NaN	NaN	NaN	NaN	NaN	NaN	NaN	NaN	NaN	NaN	NaN	NaN	NaN	NaN	NaN	NaN	NaN	NaN	NaN	NaN	NaN	NaN	NaN	NaN	NaN	NaN	NaN	NaN	NaN	NaN	NaN	NaN	NaN	NaN	NaN
CON__ENSEMBL:ENSBTAP00000032840	(Bos	taurus) similar to apolipoprotein B, partial		contaminants_for_Spectronaut	34.3	0.507927	NaN	123.648	NaN	NaN	133.709	NaN	NaN	NaN	NaN	NaN	NaN	95.7355	NaN	138.502	NaN	NaN	NaN	226.226	NaN	NaN	NaN	NaN	NaN	NaN	NaN	NaN	NaN	156.007	NaN	NaN	NaN	NaN	NaN	NaN	199.818	156.039	140.615	NaN	108.915	115.309	151.038	NaN	NaN
CON__ENSEMBL:ENSBTAP00000037665	(Bos	taurus) similar to Pregnancy zone protein, partial		contaminants_for_Spectronaut	0.3	NaN	NaN	NaN	NaN	NaN	NaN	NaN	NaN	NaN	NaN	NaN	NaN	NaN	NaN	NaN	NaN	NaN	NaN	NaN	NaN	NaN	NaN	NaN	NaN	NaN	NaN	NaN	NaN	NaN	NaN	NaN	NaN	NaN	NaN	NaN	NaN	NaN	NaN	NaN	NaN	NaN	NaN	NaN	NaN
CON__O43790	SWISS-PROT:O43790	Keratin, type II cuticular Hb6 (Hair keratin, type II Hb6) (ghHb6) - Homo sapiens (Human).		contaminants_for_Spectronaut	96.6	0.343059	190.091	157.113	139.769	96.6061	107.868	133.006	136.513	205.729	158.415	127.966	207.03	214.267	261.711	213.489	249.456	263.107	254.724	210.407	239.575	253.202	207.017	173.039	186.05	227.782	241.776	279.833	278.16	197.445	185.368	187.145	202.18	196.486	233.875	276.601	279.748	259.947	166.608	213.071	193.375	199.246	220.367	278.853	174.909
CON__O76013	SWISS-PROT:O76013	Keratin, type I cuticular HA6 (Hair keratin, type I HA6)		contaminants_for_Spectronaut	28.1	0.525509	NaN	43.4948	36.7474	42.3251	40.129	NaN	17.0626	NaN	25.7062	24.8182	35.3059	NaN	NaN	22.4763	32.7193	41.5973	19.4224	18.3647	19.7164	NaN	NaN	32.3708	NaN	25.0969	32.5802	23.197	44.853	27.6532	NaN	33.3049	NaN	13.6152	22.8254	29.5257	NaN	39.1169	38.4632	NaN	27.6916	NaN	32.5338	NaN	NaN
CON__O95678	SWISS-PROT:O95678	Tax_Id=9606 Gene_Symbol=KRT75 Keratin, type II cytoskeletal 75		contaminants_for_Spectronaut	85.6	0.37578	NaN	308.05	218.077	31.0689	323.481	NaN	189.63	NaN	187.679	NaN	140.177	14.7978	151.408	169.404	NaN	3.33889	2.83024	NaN	142.781	205.972	NaN	NaN	NaN	5.61237	11.3639	38.8563	NaN	325.964	NaN	8.64408	270.481	52.6023	157.324	NaN	39.7007	NaN	322.357	434.7	5.09912	271.9	375.986	300.393	89.3952
CON__P00735	SWISS-PROT:P00735	(Bos taurus) Prothrombin precursor (Fragment)		contaminants_for_Spectronaut	26	0.412435	103.304	NaN	NaN	NaN	NaN	44.5993	58.7464	NaN	NaN	NaN	NaN	6.15759	NaN	NaN	NaN	NaN	NaN	NaN	NaN	NaN	NaN	60.0378	NaN	NaN	NaN	98.8528	NaN	NaN	NaN	NaN	NaN	NaN	NaN	NaN	NaN	NaN	NaN	NaN	NaN	64.3824	NaN	NaN	72.9131
CON__P00761	SWISS-PROT:P00761|TRYP_PIG	Trypsin - Sus scrofa (Pig).		contaminants_for_Spectronaut	99.4	11.7324	9604.28	1871.73	21371.6	12659.6	12681	12028.6	8498.27	8750.18	8760.86	8087.48	8100.64	8123.15	6793.94	6872.38	7101.86	7707.77	7509.98	7292.7	7178.94	7988.14	7271.23	8335.71	8063.2	8089.49	6484.58	6492.18	6870	8057.8	7693.06	8105.26	7415.84	7382.91	7542.03	6099.47	6473.03	6064.03	9596.05	9430.59	9241.5	7422.09	8068.55	7545.6	7158.15
CON__P01045-1;CON__Q2KJ62	SWISS-PROT:P01045-1;TREMBL:Q2KJ62	(Bos taurus) Isoform HMW of Kininogen-2 precursor;(Bos taurus) KNG protein		contaminants_for_Spectronaut	42.8	0.54949	75.3146	NaN	NaN	NaN	NaN	6.19975	NaN	NaN	NaN	NaN	NaN	NaN	NaN	NaN	NaN	NaN	NaN	NaN	NaN	NaN	NaN	NaN	NaN	NaN	NaN	NaN	NaN	NaN	NaN	NaN	NaN	NaN	NaN	NaN	NaN	NaN	NaN	NaN	NaN	73.9091	NaN	NaN	NaN
CON__P02070	SWISS-PROT:P02070	(Bos taurus) Hemoglobin subunit beta		contaminants_for_Spectronaut	77.1	0.548804	90.5954	115.425	NaN	70.8465	118.658	NaN	4.11885	93.3714	122.214	NaN	NaN	77.8243	147.444	69.0933	8.27487	6.35194	9.82283	87.4158	NaN	131.942	8.13555	3.07957	23.3048	278.391	NaN	122.265	98.1121	10.9141	11.5539	17.7545	33.3102	20.7003	158.214	182.997	NaN	65.5329	280.666	192.43	37.2768	2.0458	13.6186	146.757	90.8923
CON__P02533	SWISS-PROT:P02533	Tax_Id=9606 Gene_Symbol=KRT14 Keratin, type I cytoskeletal 14		contaminants_for_Spectronaut	96.6	2.583	333.19	47.6978	37.2272	127.814	65.264	147.947	79.5598	175.016	203.818	143.635	32.208	125.252	333.93	308.58	282.378	238.909	268.556	247.505	142.61	176.617	164.226	5102.8	4944.38	5133.07	199.255	187.464	173.908	194.706	222.607	215.198	273.652	269.496	284.445	290.858	290.796	289.007	185.582	191.308	199.836	128.237	133.617	151.665	116.591
CON__P02538	SWISS-PROT:P02538	Tax_Id=9606 Gene_Symbol=KRT6A Keratin, type II cytoskeletal 6A		contaminants_for_Spectronaut	95.7	3.5631	181.38	159.513	104.582	70.7842	103.718	38.0112	166.229	196.613	55.5774	42.3716	204.667	159.278	167.28	185.939	139.649	308.746	263.395	291.071	123.487	113.674	143.404	2344.64	1818.56	2503.86	134.31	156.371	143.493	242.461	199.462	167.558	292.977	298.867	215.278	331.315	202.666	316.544	149.317	200.235	127.982	138.251	134.853	167.621	82.5922
CON__P02662	SWISS-PROT:P02662	Alpha-S1-casein - Bos taurus (Bovine).		contaminants_for_Spectronaut	17.7	1.16233	NaN	94.2169	49.2329	NaN	NaN	NaN	NaN	59.9338	NaN	NaN	NaN	NaN	NaN	NaN	NaN	NaN	6.74333	NaN	34.613	NaN	43.6771	NaN	NaN	NaN	NaN	NaN	NaN	NaN	NaN	NaN	123.967	125.47	115.429	56.6883	59.5755	78.451	124.278	NaN	NaN	NaN	NaN	NaN	NaN
CON__P02663	SWISS-PROT:P02663	Alpha-S2-casein [Contains: Casocidin-1 - Bos taurus (Bovine).		contaminants_for_Spectronaut	6.4	1.0042	NaN	NaN	NaN	NaN	NaN	NaN	NaN	NaN	NaN	NaN	NaN	NaN	NaN	NaN	NaN	NaN	NaN	NaN	NaN	33.9224	NaN	NaN	NaN	NaN	NaN	NaN	NaN	NaN	NaN	NaN	NaN	NaN	NaN	145.042	21.9096	13.7337	NaN	NaN	NaN	NaN	NaN	NaN	NaN
CON__P02768-1	SWISS-PROT:P02768-1	Tax_Id=9606 Gene_Symbol=ALB Isoform 1 of Serum albumin precursor		contaminants_for_Spectronaut	42.8	0.838153	20.1413	3.6807	NaN	NaN	NaN	NaN	43.0032	42.1893	2.80445	NaN	NaN	63.816	37.3071	42.0342	62.3057	NaN	NaN	15.0285	NaN	13.0982	NaN	NaN	56.5327	40.8808	37.8388	NaN	NaN	NaN	43.4868	71.6873	5.56652	68.3716	99.3726	13.2642	68.7995	91.8519	NaN	44.5178	45.0345	NaN	NaN	NaN	23.941
CON__P02769	SWISS-PROT:P02769	(Bos taurus) Bovine serum albumin precursor		contaminants_for_Spectronaut	84.4	0.540365	50.9228	60.6304	25.5258	NaN	27.0075	41.7213	59.9142	NaN	9.78899	61.3004	56.0111	16.4856	70.0856	48.2828	27.3432	141.997	178.744	180.888	64.4838	56.1519	78.2172	50.8317	61.8608	65.9395	43.5535	72.238	54.5941	45.3997	39.6872	26.3006	52.3479	58.3519	47.1886	59.711	88.0858	94.7134	93.0671	80.9991	27.2603	67.9324	42.557	93.1166	24.3473
CON__P04258	SWISS-PROT:P04258	(Bos taurus) Similar to Collagen alpha 1(III) chain		contaminants_for_Spectronaut	6.1	0.574455	NaN	NaN	NaN	NaN	NaN	NaN	NaN	NaN	NaN	NaN	NaN	NaN	NaN	NaN	NaN	NaN	NaN	NaN	NaN	NaN	NaN	NaN	NaN	NaN	NaN	NaN	NaN	NaN	NaN	NaN	NaN	NaN	NaN	NaN	NaN	NaN	NaN	NaN	NaN	NaN	NaN	NaN	NaN
CON__P04259	SWISS-PROT:P04259	Tax_Id=9606 Gene_Symbol=KRT6B Keratin, type II cytoskeletal 6B		contaminants_for_Spectronaut	13.5	1.56605	NaN	NaN	NaN	539.085	NaN	NaN	NaN	NaN	NaN	NaN	NaN	NaN	NaN	NaN	NaN	6.71805	5.42686	2.76697	NaN	231.955	NaN	83.7179	20.1022	66.9919	NaN	NaN	NaN	NaN	NaN	NaN	NaN	NaN	NaN	2.99843	NaN	NaN	NaN	NaN	NaN	NaN	NaN	1351.84	NaN
CON__P04264	SWISS-PROT:P04264	Tax_Id=9606 Gene_Symbol=KRT1 Keratin, type II cytoskeletal 1		contaminants_for_Spectronaut	98.2	2.06395	343.139	294.193	295.249	89.5191	102.551	104.624	228.283	275.755	267.268	98.2775	115.299	106.56	252.216	250.921	255.621	233.908	226.294	230.191	152.188	153.988	163.587	3836.88	3794.28	3845.11	165.361	156.964	161.224	187.456	184.946	194.29	323.544	315.565	295.776	287.747	293.103	293.219	191.318	196.484	187.025	122.719	127.399	123.205	91.283
CON__P07477	SWISS-PROT:P07477	Tax_Id=9606 Gene_Symbol=PRSS1 Trypsin-1 precursor		contaminants_for_Spectronaut	75.2	0.585601	NaN	185.002	NaN	105.31	152.818	106.499	103.776	95.8149	76.84	43.569	56.4894	71.2242	88.9445	93.8132	92.2275	60.9334	119.306	63.9382	83.7461	53.7802	88.6684	95.8109	55.8588	NaN	85.7011	79.7801	NaN	NaN	90.5435	64.5746	NaN	107.062	75.0507	NaN	26.1008	90.8263	71.3882	80.1744	48.0142	45.3515	66.927	NaN	60.2143
CON__P08729	SWISS-PROT:P08729	Tax_Id=9606 Gene_Symbol=KRT7 Keratin, type II cytoskeletal 7		contaminants_for_Spectronaut	87.5	0.871094	314.675	28.7149	19.347	23.8204	350.287	247.951	22.3785	710.553	9.83773	5.88836	432.775	23.7066	19.6076	932.702	263.425	281.8	835.376	676.551	463.575	155.247	8.3261	54.7968	148.89	24.3116	10.5502	235.358	359.123	24.9016	849.893	6.4833	62.8013	10.0688	17.5992	680.119	530.684	17.4529	10.0859	20.6476	775.903	5.00676	17.6407	422.551	176.805
CON__P08779	SWISS-PROT:P08779	Tax_Id=9606 Gene_Symbol=KRT16 Keratin, type I cytoskeletal 16		contaminants_for_Spectronaut	30	1.50543	19.7284	8.7695	4.36162	NaN	NaN	NaN	3.63032	NaN	NaN	NaN	NaN	NaN	3.36615	4.67492	3.70254	NaN	6.13614	NaN	NaN	NaN	NaN	246.807	258.461	188.206	NaN	NaN	NaN	NaN	NaN	4.70936	NaN	NaN	NaN	NaN	NaN	NaN	NaN	NaN	NaN	NaN	NaN	7.29528	NaN
CON__P12035	SWISS-PROT:P12035	Tax_Id=9606 Gene_Symbol=KRT3 Keratin, type II cytoskeletal 3		contaminants_for_Spectronaut	76.8	0.766974	249.67	215.24	128.079	84.1233	95.6412	78.9145	158.363	40.3038	242.3	20.5729	88.2494	108.303	276.609	142.943	201.573	291.611	163.85	148.48	NaN	90.8792	121.623	588.148	674.414	622.063	41.2954	116.751	107.021	177.408	17.9943	173.963	183.454	136.743	256.623	181.692	225.811	216.902	12.6649	169.504	192.033	NaN	NaN	36.2732	47.9337
CON__P13645	SWISS-PROT:P13645	Tax_Id=9606 Gene_Symbol=KRT10 Keratin, type I cytoskeletal 10		contaminants_for_Spectronaut	98.2	2.29765	520.758	332.253	347.346	90.5439	109.724	143.658	269.753	509.647	491.119	212.746	195.062	198.426	542.217	580.574	550.46	419.36	416.661	432.699	233.673	275.272	254.237	8169.18	7820.47	8148.77	338.162	347.605	323.298	331.95	354.617	321.837	457.24	447.76	406.683	405.518	429.806	443.772	296.574	281.766	269.676	182.619	185.915	189.901	147.147
CON__P13646-1	SWISS-PROT:P13646-1	Tax_Id=9606 Gene_Symbol=KRT13 Isoform 1 of Keratin, type I cytoskeletal 13		contaminants_for_Spectronaut	72.8	0.748418	112.656	44.1621	40.2275	34.4468	75.0449	19.4822	27.0574	19.8295	77.557	37.799	57.0883	45.7672	96.4143	71.5412	145.194	95.9072	53.1783	132.143	31.1211	35.4169	32.9287	210.796	220.057	174.996	69.0341	23.01	80.3059	79.7454	NaN	115.634	36.7361	85.5626	174.133	16.4469	118.758	49.5252	21.4486	82.987	113.651	28.9707	41.6388	NaN	NaN
CON__P13647	SWISS-PROT:P13647	Tax_Id=9606 Gene_Symbol=KRT5 Keratin, type II cytoskeletal 5		contaminants_for_Spectronaut	32.4	2.8968	42.2513	14.3277	30.7321	NaN	11.1648	NaN	7.7476	NaN	12.4755	NaN	NaN	6.04761	6.07573	7.39434	25.6519	NaN	25.1319	8.70803	NaN	NaN	NaN	718.503	682.311	732.77	NaN	NaN	NaN	26.7471	23.2483	12.4773	12.7894	4.48563	31.3341	18.2426	7.83462	53.433	NaN	NaN	NaN	NaN	NaN	24.3848	NaN
CON__P15636	SWISS-PROT:P15636	Protease I precursor Lysyl endopeptidase Achromobacter lyticus.		contaminants_for_Spectronaut	98.2	0.83464	3215.36	1595.2	2455.82	2104.51	3293.48	3342.05	1206.51	2485.04	2470.25	2287.11	2333.99	2399.08	2182.21	2203.75	2179.06	2372.91	2530.24	2578.27	2339.15	2414.85	2481.77	2994.22	2875.9	2911.82	2320.55	2404.44	2326.19	3281.47	3394.39	3381.63	2747.71	2828.15	2840.5	2132.35	2312.58	2409.49	3262.42	3198.17	3320.61	2355.81	2432.55	2463.15	2197.72
CON__P19012	SWISS-PROT:P19012	Tax_Id=9606 Gene_Symbol=KRT15 Keratin, type I cytoskeletal 15		contaminants_for_Spectronaut	7	0.743926	NaN	NaN	NaN	NaN	NaN	NaN	NaN	NaN	NaN	NaN	NaN	NaN	NaN	NaN	15.5377	NaN	NaN	NaN	NaN	NaN	NaN	3.55814	18.4506	46.9589	NaN	NaN	NaN	NaN	NaN	NaN	NaN	NaN	NaN	NaN	NaN	NaN	NaN	NaN	NaN	31.3413	NaN	NaN	NaN
CON__P19013	SWISS-PROT:P19013	Tax_Id=9606 Gene_Symbol=KRT4 keratin 4		contaminants_for_Spectronaut	9.5	1.29548	NaN	NaN	NaN	NaN	NaN	1.46399	NaN	NaN	NaN	NaN	NaN	NaN	NaN	NaN	NaN	NaN	NaN	NaN	NaN	NaN	NaN	11.393	11.2348	12.3961	NaN	NaN	NaN	NaN	NaN	NaN	NaN	NaN	NaN	NaN	6.456	NaN	NaN	NaN	NaN	NaN	NaN	NaN	NaN
CON__P20930	SWISS-PROT:P20930	Tax_Id=9606 Gene_Symbol=FLG Filaggrin		contaminants_for_Spectronaut	25.1	1.56271	5.48319	6.65102	11.7016	NaN	NaN	6.8845	2.28339	0.910116	NaN	NaN	NaN	NaN	NaN	5.27552	NaN	NaN	45.5459	NaN	NaN	2.49526	NaN	14.8496	16.7786	15.8231	1.46214	NaN	NaN	NaN	NaN	0.878285	NaN	NaN	NaN	NaN	7.57593	NaN	NaN	NaN	NaN	NaN	NaN	NaN	86.1993
CON__P28800	SWISS-PROT:P28800	(Bos taurus) Alpha-2-antiplasmin precursor		contaminants_for_Spectronaut	32.7	0.485881	45.1144	35.0916	48.6014	NaN	55.4142	35.1021	35.5589	60.0358	NaN	31.4007	45.0065	NaN	54.656	51.3883	50.3634	NaN	43.2505	33.5435	NaN	33.9514	NaN	20.2629	NaN	31.3879	NaN	22.4968	NaN	NaN	NaN	NaN	48.3183	NaN	33.5703	NaN	NaN	66.1005	NaN	39.62	31.5195	20.7237	NaN	NaN	41.9377
CON__P34955	SWISS-PROT:P34955	(Bos taurus) Alpha-1-antiproteinase precursor		contaminants_for_Spectronaut	97.6	0.592453	211.64	16.6257	142.542	107.591	78.4193	171.26	21.5644	123.292	315.177	180.147	223.185	226.181	225.74	137.618	249.747	312.623	327.613	254.902	222.787	326.673	306.41	550.052	583.792	565.414	182.287	187.041	179.314	380.78	400.837	479.298	387.245	434.855	495.482	348.864	299.639	346.966	488.741	516.841	441.527	460.003	390.27	411.925	182.377
CON__P35527	SWISS-PROT:P35527	Tax_Id=9606 Gene_Symbol=KRT9 Keratin, type I cytoskeletal 9		contaminants_for_Spectronaut	96	0.640951	228.36	162.558	136.488	53.2487	64.5027	48.7512	79.017	87.3059	54.0319	59.8927	58.9191	54.3028	79.2607	72.4807	109.935	135.484	144.187	126.574	102.011	108.76	97.5256	89.4795	108.372	89.7067	83.1756	78.4976	64.4968	113.183	111.261	122.062	213.75	230.209	235.888	248.144	301.357	272.562	148.333	163.227	150.265	87.5484	106.192	84.1268	81.5981
CON__P35908	SWISS-PROT:P35908	Tax_Id=9606 Gene_Symbol=KRT2 Keratin, type II cytoskeletal 2 epidermal		contaminants_for_Spectronaut	98.2	0.723556	100.849	93.7008	73.3925	67.0754	41.276	52.5166	113.227	142.803	160.292	75.5731	96.3848	88.0688	173.556	151.206	153.424	136.051	128.582	141.689	80.4815	85.1811	98.26	694.252	537.09	534.685	93.4006	95.0891	99.5247	101.515	104.908	91.5895	120.901	117.531	125.104	151.434	150.455	153.573	88.0713	100.843	97.2166	82.9423	74.38	76.2051	70.2598
CON__P41361	SWISS-PROT:P41361	(Bos taurus) Antithrombin-III precursor		contaminants_for_Spectronaut	97.2	0.416314	727.301	231.354	267.841	78.6507	500	398.318	2757.61	128.97	2864.32	2410.33	821.94	738.301	812.423	992.531	732.658	791.982	683.895	705.665	805.781	800.841	776.433	855.357	850.677	934.183	553.835	1181.9	729.863	672.318	640.57	768.949	735.813	713.468	612.808	646.872	656.241	704.772	718.581	753.595	760.291	802.438	783.601	827.168	732.948
CON__P50448	SWISS-PROT:P50448	(Bos taurus) Factor XIIa inhibitor precursor		contaminants_for_Spectronaut	89.3	0.297323	NaN	312.543	388.796	299.09	250.118	372.806	279.513	261.007	237.775	316.492	312.259	235.436	261.205	237.671	300.895	NaN	247.891	NaN	304.575	NaN	262.428	304.81	325.962	251.088	235.137	310.476	NaN	201.074	210.098	NaN	225.37	291.404	255.359	283.623	292.266	252.225	315.193	356.858	344.807	339.666	NaN	NaN	304.48
CON__P62894	SWISS-PROT:P62894	Cytochrome c - Bos taurus (Bovine).		contaminants_for_Spectronaut	91.7	0.509872	1824.54	NaN	1884.5	1329.42	1208.81	1267.78	987.43	1057.07	1056.66	1567.53	1643.97	1526.7	1452.59	1444.07	NaN	NaN	396.691	1095.45	1495	1727.21	1642.05	1795.23	1843.43	1826.07	723.806	700.035	653.528	2097.89	417.384	2012.33	1833.7	1686.81	1762.86	1577.31	1572.11	1552.1	1989.25	1999.78	1841.87	1210.19	1307.4	1062.1	NaN
CON__P78386	SWISS-PROT:P78386	Keratin, type II cuticular Hb5 (Hair keratin, type II Hb5) - Homo sapiens (Human).		contaminants_for_Spectronaut	4.3	0.984723	NaN	NaN	NaN	NaN	NaN	NaN	NaN	NaN	NaN	NaN	NaN	NaN	NaN	NaN	NaN	NaN	NaN	NaN	NaN	NaN	NaN	NaN	NaN	NaN	NaN	NaN	NaN	NaN	NaN	NaN	NaN	NaN	NaN	NaN	NaN	NaN	NaN	NaN	NaN	NaN	8.32352	NaN	NaN
CON__Q01546	SWISS-PROT:Q01546	Tax_Id=9606 Gene_Symbol=KRT76 Keratin, type II cytoskeletal 2 oral		contaminants_for_Spectronaut	73.7	1.19208	1088.32	NaN	1477.2	NaN	1672.48	1819.32	NaN	2253.72	2242.62	2029.14	9.9669	23.0718	1786.84	1644.26	NaN	1945.79	1404.25	11941.3	1736.63	1965.71	2116.22	2145.81	1614.54	2213.95	1696.53	112.063	NaN	9.82688	125.679	NaN	1404.24	NaN	NaN	6.20304	1264.46	123.614	1489.61	31.5428	1367.39	1098.82	1268.12	130.952	13.0628
CON__Q04695	SWISS-PROT:Q04695	Tax_Id=9606 Gene_Symbol=KRT17 Keratin, type I cytoskeletal 17		contaminants_for_Spectronaut	34.6	3.64979	28.5299	NaN	NaN	NaN	4.48337	37.0935	28.1478	NaN	NaN	22.8066	NaN	NaN	7.28828	NaN	NaN	7.43263	22.2646	NaN	NaN	4.2848	NaN	19.7882	14.0173	29.453	NaN	NaN	NaN	NaN	NaN	7.62123	22.535	12.0836	33.7483	NaN	10.1165	13.5951	66.7907	NaN	NaN	10.6248	NaN	NaN	97.1224
CON__Q0IIK2;CON__Q29443	TREMBL:Q0IIK2;SWISS-PROT:Q29443	(Bos taurus) Transferrin;Serotransferrin - Bos taurus (Bovine).		contaminants_for_Spectronaut	62.1	0.541185	225.778	366.756	NaN	NaN	289.635	391.449	202.91	NaN	NaN	NaN	255.035	375.609	261.504	392.304	NaN	320.945	122.506	310.957	NaN	115.203	154.872	414.326	NaN	297.785	356.439	198.733	416.114	133.442	148.15	265.878	204.806	273.866	289.104	261.559	NaN	385.74	262.325	211.995	260.64	234.17	NaN	430.768	356.118
CON__Q0V8M9	TREMBL:Q0V8M9;Q9TRI0	(Bos taurus) similar to inter-alpha (globulin) inhibitor H3 isoform 2		contaminants_for_Spectronaut	29.7	0.659314	NaN	NaN	NaN	NaN	NaN	NaN	NaN	NaN	NaN	NaN	116.817	169.3	NaN	NaN	NaN	NaN	NaN	NaN	NaN	NaN	NaN	191.538	NaN	NaN	154.797	NaN	NaN	NaN	121.915	NaN	NaN	NaN	NaN	NaN	NaN	14.9244	NaN	NaN	NaN	NaN	NaN	4.26034	NaN
CON__Q0VCM5	TREMBL:Q0VCM5	(Bos taurus) Similar to Inter-alpha-trypsin inhibitor heavy chain H1		contaminants_for_Spectronaut	20.8	0.61792	35.7556	22.5125	21.1354	17.6518	32.562	19.2446	29.9597	11.5929	24.0644	15.7026	NaN	26.4539	16.722	32.8072	25.3415	20.8331	28.8892	33.1489	7.7474	13.22	18.3941	19.4314	29.26	19.2091	NaN	16.7183	19.0863	17.178	18.0737	24.2754	7.58456	4.10849	NaN	23.5806	36.077	25.0609	NaN	16.172	NaN	12.5606	NaN	12.5006	14.0505
CON__Q148H6	TREMBL:Q148H6	(Bos taurus) Hypothetical protein MGC139876		contaminants_for_Spectronaut	97.9	0.833787	439.783	524.623	463.211	341.861	145.531	372.462	298.206	255.736	658.985	284.226	303.462	337.203	466.426	478.692	451.143	429.682	442.71	395.054	379.956	320.892	298.84	4116.29	1116.51	1106.67	361.41	433.027	331.763	346.048	290.849	294.524	362.677	354.328	352.232	450.333	395.48	447.495	371.13	325.587	423.593	276.391	352.588	306.827	198.412
CON__Q15323;CON__Q9UE12	SWISS-PROT:Q15323;TREMBL:Q9UE12	Keratin, type I cuticular HA1 (Hair keratin, type I HA1);Type I hair keratin 1 - Homo sapiens (Human).		contaminants_for_Spectronaut	28.1	4.50354	NaN	NaN	NaN	28.8154	NaN	10.9713	NaN	NaN	NaN	NaN	24.9609	NaN	NaN	NaN	NaN	NaN	NaN	NaN	NaN	NaN	NaN	3.66173	NaN	13.214	35.2349	NaN	NaN	NaN	NaN	NaN	NaN	9.46581	NaN	15.5507	NaN	NaN	NaN	NaN	4.99796	NaN	NaN	NaN	NaN
CON__Q1A7A4	TREMBL:Q1A7A4	(Bos taurus) similar to complement component C5		contaminants_for_Spectronaut	65.4	0.873316	26.6008	12.2979	9.30315	15.0287	4.71298	26.6981	13.8156	4.79041	8.15993	19.9035	9.67873	82.0573	16.91	44.4817	7.77233	11.3468	9.03766	24.426	19.1794	4.18564	15.5791	28.0766	20.0636	19.415	18.6059	19.168	NaN	1.58327	12.802	18.4987	15.6363	30.8567	4.19612	11.5663	14.134	19.8859	13.3673	22.2319	69.6852	17.1124	57.789	11.9271	18.5941
CON__Q28107	SWISS-PROT:Q28107	(Bos taurus) Coagulation factor V precursor		contaminants_for_Spectronaut	67	0.393072	170.528	257.731	NaN	66.4443	60.3661	41.7805	NaN	94.7214	NaN	NaN	100.645	NaN	100.812	88.2556	111.833	100.168	124.899	131.084	99.3206	90.6318	NaN	110.75	97.8965	87.0456	NaN	93.4091	67.994	NaN	NaN	76.616	174.84	89.5979	NaN	71.6425	NaN	41.4587	154.883	NaN	48.2686	140.592	125.292	81.9211	105.614
CON__Q2KIG3	TREMBL:Q2KIG3	(Bos taurus) Similar to carboxypeptidase B2		contaminants_for_Spectronaut	98.2	0.58909	179.028	80.3415	40.9458	87.7129	12.5892	86.7591	1019.33	157.991	213.897	232.209	198.044	260.589	325.138	389.03	271.908	306.305	301.58	304.539	336.349	341.414	356.895	603.329	618.667	553.85	208.497	255.189	185.198	503.047	466.876	421.707	442.441	499.303	415.07	281.844	275.37	257.376	603.972	604.342	612.42	479.129	465.894	544.69	257.606
CON__Q2UVX4	SWISS-PROT:Q2UVX4	(Bos taurus) Complement C3 precursor		contaminants_for_Spectronaut	96.6	0.22668	529.416	1021.77	1026.3	964.947	20.2643	979.432	14.0523	11.8053	3.37365	10.6309	1023.15	5.1735	528.477	524.977	547.888	418.498	416.155	389.17	608.782	NaN	582.932	500.905	539.933	544.014	577.308	494.473	569.938	636.755	593.152	592.381	NaN	563.618	580.901	521.538	523.86	511.304	640.992	671.076	654.456	684.156	721.67	680.053	644.207
CON__Q2YDI2	SWISS-PROT:Q2YDI2	(Bos taurus) Origin recognition complex subunit 4		contaminants_for_Spectronaut	57.2	0.361017	115.568	102.083	103.116	104.007	109.662	95.786	NaN	NaN	90.4997	NaN	NaN	74.5884	NaN	102.921	NaN	97.1965	93.5675	102.337	93.3345	84.5193	91.7063	NaN	94.0727	77.9521	80.5456	99.5916	81.6607	86.7022	82.6958	80.3746	97.4259	54.2134	64.3699	119.628	117.982	120.489	94.6202	90.4891	97.8319	NaN	55.1239	91.5868	50.977
CON__Q32MB2	TREMBL:Q32MB2;Q86Y46	Tax_Id=9606 Gene_Symbol=KRT73 Keratin-73		contaminants_for_Spectronaut	90.8	0.347722	209.246	12.1242	NaN	201.269	196.867	207.87	204.44	248.785	279.663	207.379	190.652	209.586	214.035	198.601	10.1879	NaN	20.6212	155.733	NaN	194.951	189.197	73.8383	99.9032	76.1469	151.175	182.935	166.404	198.999	189.313	11.8339	174.469	159.374	172.819	155.948	175.083	155.668	166.501	192.531	37.6043	163.159	211.997	172.998	120.09
CON__Q3KUS7	TREMBL:Q3KUS7	(Bos taurus) Complement factor B		contaminants_for_Spectronaut	45.6	0.488481	201.278	NaN	344.783	280.743	294.042	234.15	259.88	270.541	221.196	247.901	22.8297	254.013	NaN	57.3621	NaN	324.168	40.8944	320.523	270.874	283.73	32.2073	233.274	257.669	NaN	280.691	18.4542	306.267	NaN	302.963	222.246	323.459	NaN	9.47938	318.39	NaN	NaN	261.647	20.819	324.295	NaN	NaN	325.793	NaN
CON__Q3MHH8	TREMBL:Q3MHH8	(Bos taurus) Amylase, alpha 2B; pancreatic		contaminants_for_Spectronaut	94.5	0.529863	175.632	113.186	96.1133	51.9686	75.8872	18.757	81.0826	68.7324	64.7401	88.0043	38.2162	48.2913	116.265	91.5819	78.7351	87.4161	93.8652	142.572	113.132	170.182	142.449	265.754	200.145	231.268	138.079	98.8255	152.441	203.095	168.823	154.451	174.591	168.318	220.01	115.725	109.284	108.866	170.811	222.093	176.531	192.6	150.857	169.025	129.79
CON__Q3MHN2	SWISS-PROT:Q3MHN2	(Bos taurus) Complement component C9 precursor		contaminants_for_Spectronaut	19.9	0.615471	NaN	36.4051	NaN	52.4013	49.1827	48.0414	NaN	NaN	NaN	NaN	70.2089	NaN	41.4328	41.2162	NaN	NaN	NaN	46.3126	NaN	30.2648	NaN	NaN	63.3261	NaN	23.994	NaN	NaN	NaN	NaN	NaN	NaN	NaN	NaN	NaN	NaN	NaN	NaN	11.0942	NaN	24.1345	14.7494	NaN	NaN
CON__Q3SX28	TREMBL:Q3SX28;Q5KR48	(Bos taurus) Tropomyosin 2		contaminants_for_Spectronaut	4.6	1.06444	13.4002	NaN	NaN	NaN	NaN	NaN	1.70612	NaN	NaN	NaN	16.1716	NaN	NaN	NaN	NaN	NaN	NaN	NaN	NaN	NaN	NaN	35.9474	NaN	NaN	NaN	23.2028	NaN	NaN	NaN	NaN	NaN	NaN	NaN	NaN	NaN	NaN	NaN	NaN	NaN	NaN	NaN	NaN	NaN
CON__Q3SY84	SWISS-PROT:Q3SY84	Tax_Id=9606 Gene_Symbol=KRT71 Keratin, type II cytoskeletal 71		contaminants_for_Spectronaut	25.4	0.674092	NaN	NaN	NaN	NaN	NaN	8.37744	NaN	NaN	NaN	NaN	2.72314	1.67409	22.0189	NaN	8.69374	NaN	20.6837	NaN	NaN	NaN	NaN	NaN	21.7345	NaN	NaN	NaN	NaN	2.30787	NaN	NaN	NaN	NaN	NaN	NaN	NaN	NaN	NaN	NaN	NaN	NaN	NaN	NaN	NaN
CON__Q5D862	SWISS-PROT:Q5D862	Tax_Id=9606 Gene_Symbol=FLG2 Filaggrin-2		contaminants_for_Spectronaut	8.6	1.34528	NaN	NaN	NaN	NaN	NaN	NaN	NaN	NaN	7.02326	NaN	NaN	NaN	NaN	1.00884	NaN	NaN	NaN	NaN	NaN	NaN	NaN	12.5144	11.9183	9.79216	NaN	NaN	NaN	NaN	NaN	NaN	NaN	NaN	NaN	NaN	NaN	NaN	NaN	NaN	NaN	NaN	NaN	NaN	NaN
CON__Q5XKE5	SWISS-PROT:Q5XKE5	Tax_Id=9606 Gene_Symbol=KRT79 Keratin, type II cytoskeletal 79		contaminants_for_Spectronaut	30	1.14239	NaN	NaN	NaN	62.59	NaN	11.7158	NaN	9.82364	NaN	NaN	NaN	NaN	NaN	NaN	2.59661	NaN	NaN	NaN	52.4255	NaN	NaN	57.8502	NaN	NaN	2.83115	NaN	NaN	NaN	NaN	NaN	NaN	NaN	NaN	NaN	NaN	NaN	16.1665	61.6123	NaN	NaN	3.12409	71.4546	57.126
CON__Q5XQN5	SWISS-PROT:Q5XQN5	(Bos taurus) Keratin, type II cytoskeletal 5		contaminants_for_Spectronaut	83.8	1.09691	74.2385	33.753	27.6385	22.1472	22.6679	38.6538	20.2754	13.8014	20.1999	22.3207	11.1371	19.1069	20.6619	21.1071	16.1146	13.5611	17.9134	25.5666	26.6408	18.4533	12.8274	447.898	385.023	373.913	10.9642	14.1285	15.2501	21.4793	21.5227	29.3546	26.3112	26.3346	24.1562	27.4904	21.7483	24.2003	NaN	42.9519	NaN	26.8936	4.40233	99.4504	15.9136
CON__Q61726	TREMBL:Q61726	Tax_Id=10090 Gene_Symbol=5430421N21Rik Keratin type II		contaminants_for_Spectronaut	34.3	0.694546	NaN	115.15	NaN	72.113	NaN	51.824	NaN	26.258	45.1892	NaN	NaN	NaN	NaN	NaN	NaN	11.3023	NaN	39.7805	NaN	NaN	NaN	NaN	NaN	NaN	NaN	NaN	NaN	NaN	NaN	NaN	83.8679	NaN	NaN	NaN	NaN	NaN	27.0844	NaN	NaN	NaN	NaN	32.0095	17.2389
CON__Q6IFZ6	SWISS-PROT:Q6IFZ6	Tax_Id=10090 Gene_Symbol=Krt77 Keratin, type II cytoskeletal 1b		contaminants_for_Spectronaut	98.2	0.564127	7192.33	789.334	515.681	2080.76	480.477	651.744	781.88	7018.4	7364.35	5402.38	5100.18	6306.57	9487.9	5388.31	9802.29	5858.43	5509.72	7021.99	4591.67	6475.01	6008.63	6283.97	6321.44	5824.08	5672.11	5655.02	7502.65	4228.16	4728.49	6514.38	5319.37	5960.48	5813.33	8486.99	11282.1	8992.19	3840.9	3130.25	3462.02	3788.66	1999.38	3176.93	4029.69
CON__Q6ISB0;CON__Q9NSB2	TREMBL:Q6ISB0;SWISS-PROT:Q9NSB2	Keratin, hair, basic, 4 - Homo sapiens (Human).;Keratin, type II cuticular Hb4 (Hair keratin, type II Hb4) - Homo sapiens (Human).		contaminants_for_Spectronaut	48.9	0.992226	NaN	NaN	NaN	NaN	115.224	250.902	NaN	NaN	NaN	NaN	NaN	436.897	NaN	NaN	NaN	35.7802	288.539	NaN	219.175	NaN	NaN	425.474	267.198	171.293	NaN	NaN	NaN	NaN	53.7111	267.238	7.77352	NaN	NaN	197.173	NaN	NaN	NaN	NaN	323.52	NaN	67.5269	NaN	NaN
CON__Q6KB66-1	SWISS-PROT:Q6KB66-1	Tax_Id=9606 Gene_Symbol=KRT80 Isoform 1 of Keratin, type II cytoskeletal 80		contaminants_for_Spectronaut	10.1	1.14592	NaN	NaN	35.3942	NaN	NaN	26.2883	NaN	NaN	NaN	NaN	NaN	NaN	NaN	NaN	NaN	NaN	NaN	23.6949	31.3654	NaN	NaN	6.37046	35.0423	8.27125	NaN	NaN	NaN	NaN	NaN	NaN	NaN	NaN	NaN	NaN	NaN	NaN	NaN	NaN	30.0723	NaN	NaN	NaN	NaN
CON__Q7RTT2;CON__Q8N1N4-2	TREMBL:Q7RTT2;SWISS-PROT:Q8N1N4-2	Tax_Id=9606 Gene_Symbol=KRT78 Keratin-78;Tax_Id=9606 Gene_Symbol=KRT78 Isoform 2 of Keratin, type II cytoskeletal 78		contaminants_for_Spectronaut	66.1	0.564542	249.056	344.005	NaN	NaN	NaN	59.905	NaN	71.3615	NaN	NaN	NaN	336.787	259.44	NaN	NaN	4.4139	NaN	NaN	NaN	22.432	NaN	245.047	237.525	248.317	10.205	NaN	29.6588	416.885	NaN	NaN	117.361	NaN	NaN	NaN	135.663	22.7396	287.839	99.4791	NaN	NaN	384.701	13.0423	NaN
CON__Q86YZ3	SWISS-PROT:Q86YZ3	Tax_Id=9606 Gene_Symbol=HRNR Hornerin		contaminants_for_Spectronaut	5.8	0.878314	3.02832	NaN	NaN	NaN	NaN	NaN	NaN	NaN	NaN	NaN	NaN	NaN	NaN	NaN	NaN	NaN	3.16415	NaN	NaN	NaN	NaN	4.04773	7.33149	10.0853	4.23717	NaN	4.65525	NaN	NaN	NaN	NaN	4.15464	NaN	NaN	NaN	8.9363	NaN	NaN	NaN	NaN	NaN	NaN	NaN
CON__Q8VED5	TREMBL:Q8VED5	Tax_Id=10090 Gene_Symbol=Krt79 Keratin 79		contaminants_for_Spectronaut	48.9	0.398021	NaN	56.9869	62.0818	NaN	NaN	61.7299	NaN	NaN	NaN	NaN	88.3568	58.5924	NaN	96.0513	87.9408	95.109	NaN	NaN	102.389	NaN	NaN	99.374	80.0414	NaN	NaN	115.629	79.78	69.6013	93.0302	84.725	80.1031	66.1849	NaN	63.2711	89.0266	NaN	59.0744	56.4644	65.4775	42.139	52.633	51.0584	85.2537
CON__Q95121	SWISS-PROT:Q95121	(Bos taurus) Pigment epithelium-derived factor precursor		contaminants_for_Spectronaut	95.1	0.39695	107.972	101.437	108.18	108.509	91.249	119.303	113.534	107.009	118.107	155.802	151.431	169.466	116.618	94.7408	93.5056	104.6	121.466	115.147	197.853	172.795	201.087	141.399	145.016	153.232	140.094	195.761	149.506	164.089	161.846	182.789	136.447	167.438	185.013	84.3773	67.3255	79.2041	269.019	246.664	206.859	193.057	168.803	162.951	218.983
CON__Q9DCV7	SWISS-PROT:Q9DCV7	Tax_Id=10090 Gene_Symbol=Krt7 Keratin, type II cytoskeletal 7		contaminants_for_Spectronaut	8.3	1.10694	NaN	NaN	NaN	NaN	NaN	NaN	NaN	NaN	NaN	NaN	NaN	NaN	NaN	NaN	NaN	NaN	NaN	NaN	NaN	NaN	NaN	NaN	NaN	31.6746	NaN	NaN	NaN	NaN	NaN	NaN	NaN	NaN	NaN	NaN	NaN	NaN	NaN	NaN	NaN	47.6437	NaN	NaN	NaN
CON__Q9N2I2	SWISS-PROT:Q9N2I2	(Bos taurus) Plasma serine protease inhibitor precursor		contaminants_for_Spectronaut	33.3	0.401657	81.7126	98.223	NaN	NaN	122.251	103.816	51.2806	68.7772	67.5382	NaN	74.9212	NaN	53.9915	NaN	NaN	77.8307	40.0045	66.1031	68.6913	80.5032	64.6438	70.4251	NaN	NaN	NaN	NaN	51.4124	56.6265	75.162	NaN	NaN	44.8677	64.3984	60.3718	67.3881	NaN	NaN	NaN	56.1429	NaN	NaN	NaN	NaN
CON__Q9NSB4	SWISS-PROT:Q9NSB4	Keratin, type II cuticular Hb2 (Hair keratin, type II Hb2) - Homo sapiens (Human).		contaminants_for_Spectronaut	93.3	0.203889	1125.58	853.59	1110.34	974.69	982.347	909.09	1015.47	1116.56	911.104	893.51	835.626	818.082	1109.27	988.043	1094.9	1034.59	1305.39	1023.62	720.13	757.405	742.321	775.119	843.435	826.739	1021.1	922.397	1061.09	966.187	910.692	868.886	949.299	912.098	876.332	1034.93	1006.47	1002.1	1057.86	934.135	1079.17	953.568	938.506	853.68	927.149
CON__Q9TTE1	SWISS-PROT:Q9TTE1	(Bos taurus) Endopin-1 precursor		contaminants_for_Spectronaut	97.2	0.586346	153.12	74.2921	123.389	74.7382	70.1432	NaN	92.6993	80.3203	85.2389	86.7737	92.6102	146.622	173.73	151.939	171.591	139.15	131.017	152.532	160.033	91.6225	97.9727	173.382	212.279	171.635	96.2801	86.0413	127.727	176.829	158.661	172.595	166.82	152.44	228.547	126.767	111.399	152.742	238.631	223.777	234.029	164.581	240.587	166.572	173.624
D6VTK4	STE2	Pheromone alpha factor receptor	STE2_YEAST	UP000002311_559292-olympus	42.2	0.381235	179.989	223.927	NaN	197.993	198.37	162.477	NaN	167.953	NaN	NaN	170.743	NaN	154.586	NaN	NaN	28.8489	30.8341	43.1621	166.952	184.637	NaN	NaN	NaN	208.89	NaN	173.746	219.533	NaN	NaN	NaN	NaN	203.96	237.652	NaN	NaN	278.862	171.641	NaN	157.085	97.2456	NaN	101.442	120.899
D6W196	SAL1	Truncated non-functional calcium-binding mitochondrial carrier SAL1-1	CMC1_YEAST	UP000002311_559292-olympus	65.4	1.60631	NaN	805.521	117.201	171.067	NaN	175.93	146.24	118.856	118.961	97.0843	164.122	134.937	144.831	135.607	217.49	166.561	79.4598	116.305	59.2615	170.962	NaN	98.5318	89.7778	98.7601	115.233	114.733	NaN	63.1702	44.6078	84.5652	NaN	168.63	NaN	103.291	172.915	116.813	NaN	NaN	83.888	NaN	66.4012	98.9416	61.6964
O13297	CET1	mRNA-capping enzyme subunit beta	CET1_YEAST	UP000002311_559292-olympus	98.2	0.131653	451.819	543.799	286.581	344.126	384.4	360.306	426.113	477.059	488.682	468.969	482.375	474.196	458.839	446.439	467.01	543.643	505.25	508.528	452.162	440.186	435.859	448.092	466.973	411.402	469.661	452.35	485.933	462.183	447.689	456.323	438.477	423.163	416.019	483.049	475.235	469.412	413.957	420.413	417.504	442.838	432.025	418.95	437.663
O13329	FOB1	DNA replication fork-blocking protein FOB1	FOB1_YEAST	UP000002311_559292-olympus	98.2	0.236031	160.243	107.547	130.508	121.25	129.656	148.009	148.093	154.094	200.53	174.661	146.535	150.91	168.095	168.219	174.061	191.177	184.458	194.402	143.074	121.277	139.437	157.535	166.845	165.802	150.256	137.03	166.391	162.265	147.061	149.253	139.657	156.823	164.379	173.943	187.271	186.391	117.339	109.228	125.568	110.748	113.831	128.977	140.485
O13516	RPS9A	40S ribosomal protein S9-A	RS9A_YEAST	UP000002311_559292-olympus	98.2	0.185489	28190.3	16726	16478.4	17306.9	17867.7	17836.6	20960.8	32349.9	32462.1	30839.4	32069	31999	34479.7	33919.1	34675.1	31800.1	32277.9	31730.8	28172.6	28896	28215.8	28997.2	29788.5	28434.7	32281	33797.3	33498.2	23758.4	25192.1	24424.8	27898.6	29052.5	28914.7	29629.2	28574.3	29290.4	28198.8	27583	28333.5	32864.2	32373	33115.2	34236.7
O13525	COQ4	Ubiquinone biosynthesis protein COQ4, mitochondrial	COQ4_YEAST	UP000002311_559292-olympus	98.2	0.230219	172.338	179.011	149.028	92.8783	107.211	154.18	114.083	150.61	163.352	155.654	182.47	190.139	151.462	139.499	194.771	61.9778	70.5994	80.7854	195.199	195.933	208.905	203.737	211.263	179.873	134.927	137.286	122.639	240.532	228.354	233.664	193.312	164.76	175.522	207.828	193.286	185.082	144.994	161.006	148.706	179.43	167.481	163.28	155.945
O13535	TY1B-H	Transposon Ty1-H Gag-Pol polyprotein	YH11B_YEAST	UP000002311_559292-olympus	85.3	0.671776	100.954	52.0337	43.4176	79.0591	85.4653	81.7967	28.1993	22.5029	53.8843	68.8025	95.622	49.6796	117.769	83.6696	187.257	320.895	340.341	316.458	38.448	43.0711	33.1679	50.8562	39.9253	70.786	88.4544	61.9118	22.7984	59.8959	36.4259	47.1861	24.5875	24.7611	87.6941	37.5142	49.8581	83.6077	11.2327	69.1776	88.7085	82.7796	110.616	91.8638	42.225
O13539	THP2	THO complex subunit THP2	THP2_YEAST	UP000002311_559292-olympus	98.2	0.169363	232.185	183	189.758	202.957	244.194	206.491	237.938	210.177	221.807	226.878	183.237	209.757	238.807	230.791	227.655	281.538	300.328	307.46	210.729	201.628	217.472	235.469	228.033	244.21	223.679	227.692	220.681	203.054	211.866	217.286	218.021	222.088	218.352	240.54	257.289	243.297	218.01	185.986	196.429	161.149	191.862	188.491	184.921
O13563	RPN13	26S proteasome regulatory subunit RPN13	RPN13_YEAST	UP000002311_559292-olympus	98.2	0.183393	2000.99	932.104	612.214	1009.21	1061.99	1361.29	680.01	1476.81	1353.92	1937.53	1923.73	1907.36	1860.58	1932.69	1794.4	1939.88	2053.72	2027.19	2281.36	2076.78	2099.75	1943.32	2028.36	1956.03	1799.83	1778.61	1685.25	1994.32	1968.29	2145.84	2223.91	2036.36	2040.02	1710.52	1764.18	1818.96	1964.78	2284.83	2028.97	1986.76	1933.45	2029.67	1767.03
O13577	DIF1	Damage-regulated import facilitator 1	DIF1_YEAST	UP000002311_559292-olympus	39.8	3.52907	42.8331	8.01431	9.42349	39.153	19.8818	14.362	10.4765	37.389	21.9947	NaN	21.4076	17.1443	45.8565	19.2279	20.3581	26.1882	32.2441	23.8116	NaN	NaN	NaN	10.6822	NaN	NaN	14.1293	62.6183	5.79156	10.619	2.13281	NaN	38.2436	NaN	9.00035	9.6826	NaN	42.6487	4.53605	35.5954	35.2708	NaN	85.1625	44.867	NaN
O13585	YPR089W	Dilute domain-containing protein YPR089W	YP089_YEAST	UP000002311_559292-olympus	98.2	0.14128	115.608	101.098	71.2779	108.446	130.13	102.759	76.6696	119.686	112.194	113.733	107.515	109.697	113.154	104.767	118.465	113.064	117.294	114.037	103.751	103.536	109.479	111.243	110.06	120.269	109.346	114.577	111.12	100.197	103.152	115.477	117.999	105.61	104.678	114.612	116.322	120.277	96.1907	104.881	119.257	94.9668	111.733	100.826	99.0252
O14455	RPL36B	60S ribosomal protein L36-B	RL36B_YEAST	UP000002311_559292-olympus	98.2	0.259538	18059.1	11601.7	12061.8	13570.9	13515.8	18123.5	15649.8	23430.2	22085.7	23061.2	22342.8	22060.2	22632.7	22240	22879.9	23261.3	21934	22612.4	19346.4	19500.9	19031.9	17984.1	17548.4	18320.6	24719.4	24681.6	23194.7	16630	16000.2	16433.6	19423.5	19360.6	18928.8	18862.2	20494.2	20315.9	18307	17344.5	17936.8	25342.6	24654.9	23743.2	27371.9
O14467	MBF1	Multiprotein-bridging factor 1	MBF1_YEAST	UP000002311_559292-olympus	98.2	0.223574	4110.19	2178.49	2897.51	836.291	1799.11	2034.24	1813.17	4917.17	4893.7	5186.84	4935.73	4964.17	4595.12	4467.34	4547.94	6342.87	6148.95	6222.02	4751.66	4965.18	4902.92	4195.07	4273.15	4350.97	4608.43	4441.98	4526.47	4718.68	4490.83	4926.8	4596.13	4641.12	4552.56	4555.31	4620.73	4559.34	4306.45	4167.06	4562.32	5012.53	4906.12	4772.34	5337.28
O14468	YOR304C-A	Uncharacterized protein YOR304C-A	YO304_YEAST	UP000002311_559292-olympus	66.1	0.519337	56.9049	65.3357	44.24	62.5013	55.8001	64.8983	48.1831	72.0785	62.4479	NaN	105.139	35.3299	63.8509	35.0816	42.8965	45.8631	56.6524	58.7863	28.3108	3.20871	23.7286	44.3605	39.973	44.5467	56.0188	50.9972	58.4022	34.3107	NaN	40.5874	54.7926	51.842	28.5216	9.84043	45.4795	50.4894	54.198	NaN	58.9931	14.5943	75.8445	76.4092	24.9295
O43137	YBR085C-A	Uncharacterized protein YBR085C-A	YB085_YEAST	UP000002311_559292-olympus	98.2	0.245223	2068.68	1494.57	1423.28	1480.54	1675.97	1779.34	1762.8	1545.67	1562.22	1829.26	1390.83	1288.37	1798.7	1433.81	1823.13	1223.74	1112.52	1127.8	1681.84	1758.08	1668.89	1393.96	1215.97	1321.53	1538.54	1435.83	1475.46	1524.86	1493.84	1703.9	1583.26	1523.94	1613.99	1773.81	1855.56	1575	2169.23	1901.47	2293.01	1863.82	1703.35	1675.32	1766.73
O60200	MDM35	Mitochondrial distribution and morphology protein 35	MDM35_YEAST	UP000002311_559292-olympus	62.1	0.625672	37.551	35.7016	31.2628	34.8916	30.9519	30.0247	15.1227	35.66	39.2626	27.7389	35.0402	18.7557	43.3297	35.3133	31.1664	58.5295	44.4089	45.8231	NaN	28.1694	42.258	33.0761	30.1689	26.5239	31.1241	29.6118	39.9152	25.9075	17.5227	36.1327	25.546	35.1368	41.6632	24.7055	31.267	28.4762	NaN	42.6538	52.2687	NaN	38.1938	16.5072	107.645
O74700	TIM9	Mitochondrial import inner membrane translocase subunit TIM9	TIM9_YEAST	UP000002311_559292-olympus	98.2	0.255066	643.674	380.036	211.644	293.212	336.034	267.589	281.488	591.176	553.574	664.135	664.717	688.588	692.86	625.411	621.818	771.329	843.486	826.882	647.963	657.037	677.455	646.699	602.26	598.641	539.632	578.949	564.439	664.303	698.029	729.619	632.982	661.838	610.969	711.162	716.694	750.664	672.888	640.805	684.491	566.734	647.831	644.231	557.64
O94742	SEM1	26S proteasome complex subunit SEM1	SEM1_YEAST	UP000002311_559292-olympus	98.2	0.208255	673.272	88.5258	812.337	814.291	783.511	924.891	952.033	746.688	689.711	1027.29	1015.08	1063.34	780.321	762.18	779.157	771.068	767.686	860.445	731.49	708.919	718.598	821.775	786.481	810.127	862.473	919.595	898.273	841.746	888.87	826.426	843.726	859.053	865.685	724.231	792.915	847.494	1064	1120.04	1056	1050.41	1058.17	1202.2	991.017
P00044	CYC1	Cytochrome c isoform 1	CYC1_YEAST	UP000002311_559292-olympus	98.2	0.449796	1497.02	513.107	468.79	446.315	583.177	572.376	533.399	1006.95	862.67	1419.81	1362.91	1231.24	1221.68	1216.07	1212.34	969.365	1000.91	1016.14	1330.76	1373	1409.73	1664.79	1637.62	1693.72	620.498	628.883	652.742	1775.87	1811.89	1816.67	1651.3	1686.6	1716.61	1474.48	1317.36	1354.7	1716.88	1768.14	1907.95	1086.35	1190.82	1150.26	599.879
P00045	CYC7	Cytochrome c isoform 2	CYC7_YEAST	UP000002311_559292-olympus	96.9	0.407628	116.893	76.2853	54.0374	77.0624	64.2324	48.0132	84.8763	72.5228	51.6851	83.2123	53.1407	102.389	98.4546	97.5981	97.4431	108.187	110.33	113.262	108.297	116.067	107.414	100.099	81.7358	93.5326	58.8536	66.9714	60.2219	125.281	137.963	112.292	97.4596	115.465	95.6088	114.458	112.866	123.488	99.6674	111.405	86.0431	115.102	122.807	110.41	111.224
P00127	QCR6	Cytochrome b-c1 complex subunit 6, mitochondrial	QCR6_YEAST	UP000002311_559292-olympus	98.2	0.56578	1034.59	262.739	217.18	261.932	246.028	214.108	170.242	544.631	624.87	719.596	736.187	775.001	692.945	737.281	665.215	542.322	376.696	425.268	926.051	715.207	649.788	917.186	880.668	968.325	424.065	462.745	468.895	1062.93	1040.63	978.451	813.352	919.397	905.899	775.015	945.54	936.838	720.869	774.662	758.559	336.25	337.346	438.659	401.161
P00128	QCR7	Cytochrome b-c1 complex subunit 7, mitochondrial	QCR7_YEAST	UP000002311_559292-olympus	98.2	0.415972	733.389	884.272	820.384	476.533	432.738	469.962	344.804	414.823	430.872	568.891	545.43	549.4	562.263	555.447	554.905	252.643	240.52	247.698	570.396	586.919	591.725	658.642	635.449	629.238	374.167	380.996	374.154	835.292	810.271	770.341	656.546	665.064	630.166	673.71	698.913	699.806	633.194	628.799	642.312	423.29	419.458	413.713	288.884
P00163	COB	Cytochrome b	CYB_YEAST	UP000002311_559292-olympus	96.9	0.514945	1432.03	395.827	790.58	583.716	599.24	588.268	508.692	472.425	529.19	702.44	764.455	1154.46	1042.73	1073.75	1024.86	510.376	471.005	439.668	1116.15	1327.26	1164.67	1521.88	1562.03	1444.95	589.465	569.299	528.255	1527.95	1395.67	1428.58	1271.2	1295.57	1263.85	1387.25	1395.06	1382.55	1329.93	1319.45	1256.13	747.755	511.152	636.238	472.748
P00175	CYB2	L-lactate dehydrogenase (cytochrome)	CYB2_YEAST	UP000002311_559292-olympus	97.6	0.390503	431.053	188.35	143.67	183.902	221.897	180.893	88.4346	146.283	193.313	362.894	402.38	343.455	318.126	378.904	360.754	616.082	610.033	595.505	391.931	479.273	445.964	417.371	519.14	449.848	267.743	245.735	320.002	549.871	500.754	567.45	413.95	421.185	370.024	473.83	376.566	416.794	682.311	499.137	512.532	302.083	295.778	315.106	230.738
P00330	ADH1	Alcohol dehydrogenase 1	ADH1_YEAST	UP000002311_559292-olympus	99.7	1.29361	41040.9	47295.5	41400.2	39685.5	38536.7	40684.8	41415	39303.9	41924	39068	38465.5	38510	45825.7	46700.2	45263.2	51676.4	55892.6	56705.9	42034.6	42339.3	41282.2	43631.9	44206.4	42818.2	42284.8	43249	42575.8	43452	42355.7	43335.9	42862.5	43419.5	42884.9	43789.8	44504.1	47357.2	44714.8	45189.6	43858.3	42673.6	43422.7	43834	42959.8
P00331	ADH2	Alcohol dehydrogenase 2	ADH2_YEAST	UP000002311_559292-olympus	93.6	1.68376	1309.81	195.902	175.153	68.8532	61.3064	22.8106	105.89	73.7968	79.4646	333.478	153.239	142.7	180.921	159.196	246.891	152.012	113.847	151.233	310.496	196.929	142.834	235.692	1062.88	1455.48	119.672	62.6296	121.055	885.008	802.953	1453.87	957.86	551.559	572.788	397.348	398.018	590.079	1181.89	1614.99	1614.36	74.9281	85.8078	75.0079	72.3737
P00358	TDH2	Glyceraldehyde-3-phosphate dehydrogenase 2	G3P2_YEAST	UP000002311_559292-olympus	100	13.1361	26959.2	29240.6	26498.5	33576.8	33090.5	31976.9	36304.5	36961.5	36594.4	35086.7	35869.5	34073.8	36325.7	34246.3	34027.5	39349.3	40105.5	41680.1	34270.5	34305.1	31341.2	28603	29552.7	28786.2	32270.9	36700.9	34598.6	30599.9	27855.4	28269.4	27436.7	28027.8	28249.6	26406.7	26117.8	24821.3	35290.9	35848.6	34210.4	38746.6	39125.2	39268.4	40975.3
P00359	TDH3	Glyceraldehyde-3-phosphate dehydrogenase 3	G3P3_YEAST	UP000002311_559292-olympus	100	2.68037	9553.39	9975.54	9309.98	10602.9	10292.2	11264.4	12710.4	12757.2	13092	12971.9	13261.2	11459	11709.1	11784.8	11324.9	14105.6	14775.8	14397.9	12191.9	12244.2	10722.9	9156.55	9314.94	8799.55	13667	13968.6	13715.8	9577.3	9363.54	9579.43	9734.63	9792.3	10210.9	9670.9	10813.7	10737.5	10293	11431.2	11624.8	11871.4	12011.9	12843	13171.1
P00360	TDH1	Glyceraldehyde-3-phosphate dehydrogenase 1	G3P1_YEAST	UP000002311_559292-olympus	100	6.33596	50423.4	51628.9	51962.2	47295.7	47200.1	46412.2	46468.3	45876.9	45759.9	49179.5	53484.7	52966.8	54886.7	57049.7	57825.8	95361.5	95742	95338	50973.4	51183.2	50410.6	52039.5	49211.7	50589.9	45870.2	48321	47149.7	58734.7	58545	57258.6	50519.3	51924.5	51357.9	46027.2	47036.7	46665.7	58381.1	55600.9	55387.3	52092.3	53513.1	53657.9	50268.8
P00401	COX1	Cytochrome c oxidase subunit 1	COX1_YEAST	UP000002311_559292-olympus	95.7	0.338583	263.056	327.863	387.206	238.111	414.81	559.024	266.036	559.45	278.582	353.346	309.531	279.608	123.963	313.411	318.703	168.395	159.176	183.51	290.806	307.192	314.129	321.286	288.632	322.594	270.265	194.425	222.347	373.606	356.141	409.015	333.133	386.719	364.671	326.735	317	306.782	215.253	250.613	235.994	159.377	163.481	160.096	227.169
P00410	COX2	Cytochrome c oxidase subunit 2	COX2_YEAST	UP000002311_559292-olympus	97.9	0.318063	404.304	221.41	439.056	121.867	437.758	153.265	126.353	136.43	407.813	468.1	467.894	479.103	332.14	314.157	323.862	260.995	260.463	264.716	403.692	393.056	416.979	411.183	413.012	423.512	347.003	329.629	343.407	447.221	447.383	444.821	478.703	487.279	473.755	403.74	395.909	386.468	385.842	353.404	365.699	257.657	261.502	250.649	335.374
P00420	COX3	Cytochrome c oxidase subunit 3	COX3_YEAST	UP000002311_559292-olympus	89.6	0.4004	201.141	215.219	93.862	110.257	66.1596	289.745	211.876	171.12	235.735	233.239	30.5055	83.3523	77.5915	225.476	83.2536	58.8193	94.0453	100.528	86.6363	196.089	64.2961	210.962	105.573	86.2626	189.754	60.0191	177.624	107.051	338.536	83.936	125.438	119.165	64.6323	111.288	128.52	174.685	158.256	181.773	140.966	90.5762	76.9257	87.0172	108.363
P00424	COX5A	Cytochrome c oxidase subunit 5A, mitochondrial	COX5A_YEAST	UP000002311_559292-olympus	98.2	0.341215	920.963	112.229	145.784	242.576	133.931	213.888	177.545	739.598	772.47	1112.31	978.094	1013.63	717.194	747.277	754.08	571.994	567.396	607.811	947.695	967.241	987.789	1029.81	1075.62	1135.67	687.892	660.532	691.251	1195.12	1169.03	1120.7	1197.28	1207.34	1085.71	902.477	907.456	1044.01	853.747	834.941	818.042	584.485	478.817	528.511	627.524
P00425	COX5B	Cytochrome c oxidase subunit 5B, mitochondrial	COX5B_YEAST	UP000002311_559292-olympus	98.2	0.284689	351.666	404.871	390.325	433.321	432.406	434.767	451.543	386.419	351.113	363.295	347.096	369.876	334.329	346.922	327.964	357.291	351.873	350.713	395.555	402.685	412.102	350.156	366.586	354.387	415.444	449.455	424.099	402.245	397.484	393.125	362.172	363.686	380.433	396.955	390.972	398.191	272.334	322.538	311.188	321.124	342.038	326.189	435.603
P00427	COX6	Cytochrome c oxidase subunit 6, mitochondrial	COX6_YEAST	UP000002311_559292-olympus	98.2	0.321107	1618.2	1824.18	1654.88	1023.08	1095.23	849.423	1186.77	1233.5	1209.58	1577.61	1619.97	1589.22	1297.87	1315.16	1306.18	993.307	926.154	1045.95	1446.22	1494.67	1416.86	1718.48	1734.46	1692.71	1064.33	1145.54	1093.44	1735.51	1749.69	1703.24	1656.08	1677.48	1645.23	1539.53	1517.07	1608.85	1558.59	1616.33	1576.33	1078.23	1057.94	1015.41	1027.08
P00431	CCP1	Cytochrome c peroxidase, mitochondrial	CCPR_YEAST	UP000002311_559292-olympus	98.2	0.211511	948.579	369.559	419.417	397.57	431.928	484.317	482.678	962.681	932.583	939.432	937.899	963.974	899.24	900.461	905.575	647.499	640.44	622.437	902.88	878.204	905.909	984.22	975.329	1021.07	814.922	788.006	759.106	1064.86	1025.38	1080.1	924.945	932.116	950.759	998.285	967.939	945.183	912.483	902.316	881.937	849.902	868.196	869.84	822.856
P00445	SOD1	Superoxide dismutase [Cu-Zn]	SODC_YEAST	UP000002311_559292-olympus	98.2	0.230671	13321	3568.97	4621.29	2883.73	2069.29	2470.53	3774.58	12960.6	15862.4	11832.4	11453.5	12147.9	12477	13217.3	12556.6	12601.7	13101.8	13158.7	13383.8	12241.7	12782.3	13370.3	13966.9	14902.6	11303	14313.4	12458.4	13779.1	14770.6	14866.9	14905	13634.3	13801.2	14450.5	13849.2	13762.5	12822.8	13698	13599.7	12487.3	11967.1	11504.6	10318.4
P00447	SOD2	Superoxide dismutase [Mn], mitochondrial	SODM_YEAST	UP000002311_559292-olympus	98.2	0.203158	2575.59	2331.47	626.987	502.175	1722.09	575.173	2233.34	2175.83	2241.49	2634.35	2460.98	2696.29	2397.65	2273.49	2373.61	2109.28	2094.59	2242.66	2648.07	2521.05	2419.06	2734.9	2808.46	2788.29	2071.64	2176.78	2091.81	3148.42	3290.17	3269.19	2850.91	2705.32	2825.75	2600.25	2610.97	2633.49	2496.96	2523.33	2583.53	1997.7	2010.63	1959.06	1933.22
P00498	HIS1	ATP phosphoribosyltransferase	HIS1_YEAST	UP000002311_559292-olympus	98.2	0.130154	4083.89	2464.24	2206.03	3608.46	5018.52	2157.32	2155.5	4184.16	4242.42	4281.77	4105.8	4255.66	4441.33	4612.91	4599.91	4426.37	4665.01	4492.7	4264.89	4291.24	4168.81	4040.29	4018.9	4184.71	4517.52	4480.16	4447.68	3997.39	4056.66	4067.94	4251.2	4313.04	4325.16	4258.84	4138.31	3886.8	3779.24	3812.05	3752.28	4468.26	4718.93	4487.67	4652.3
P00546	CDC28	Cyclin-dependent kinase 1	CDK1_YEAST	UP000002311_559292-olympus	98.2	0.0871789	988.783	687.49	1068.95	1008.45	904.288	921.108	1098.51	952.104	967.589	919.848	961.931	946.634	922.364	918.334	934.037	931.061	918.534	882.582	921.372	923.547	887.992	930.347	924.037	932.525	898.443	901.262	924.784	946.738	938.553	925.601	953.443	919.061	938.781	939.551	962.072	975.672	887.589	939.358	941.688	922.645	930.616	900.112	948.057
P00549	CDC19	Pyruvate kinase 1	KPYK1_YEAST	UP000002311_559292-olympus	99.4	4.38638	38011.5	26205.4	26313.1	22732.9	23325.6	22846.6	42612	43968.2	42632.9	42946.2	41892.6	42395.8	44119.8	44623	43634.4	44781.7	43615.2	44183.7	43161.4	43789.9	43208.4	42018.5	43635.2	41998.6	45873.6	46395.5	44936.6	42652.9	42554.6	43012.2	42234	42574.3	43178.7	40687.1	41606.7	41560.6	42407.4	41956.6	43351.7	46463.6	46417.8	45426.8	49174.9
P00560	PGK1	Phosphoglycerate kinase	PGK_YEAST	UP000002311_559292-olympus	100	4.19658	24077.1	24745.6	23632.6	23521.2	23531.7	24294.3	25057.9	26517.9	26998.4	24463.1	24582.9	23703.3	25867.2	25312.1	25156	32340.5	31107.1	32180.4	25980.2	26125.4	26165.2	26151.6	26816.5	25748.2	25124.6	25352.3	24919.8	25659.2	25130.1	25194.4	25292.1	24962	25705	24962.8	24562.2	24503.2	31103.9	30482.1	30987.9	28679.2	28599.7	29274.4	26178.4
P00572	CDC8	Thymidylate kinase	KTHY_YEAST	UP000002311_559292-olympus	98.2	0.191273	307.327	270.437	273.827	250.476	127.659	162.072	162.115	314.522	291.807	296.146	299.64	312.802	342.24	321.38	333.529	368.58	400.788	376.276	285.41	322.016	283.584	325.747	317.004	325.228	317.689	352.179	336.465	316.529	306.516	299.669	313.297	319.069	334.031	301.657	316.849	344.466	284.469	233.484	284.592	247.303	244.493	252.454	307.637
P00635	PHO5	Repressible acid phosphatase	PPA5_YEAST	UP000002311_559292-olympus	98.2	0.278977	3564.47	1079.59	1167.01	1406.07	1222.21	1018.7	1423.98	3780.25	3314.83	3030.34	3517.35	3230.43	6751.95	7491.01	6912.68	3933.75	4061.68	4174.69	3743.21	3300.68	3334.74	3238.29	3432.01	3367.96	4324.23	3520.25	4173.77	3956.23	4075.45	4118.99	3482.39	3471.93	3795.94	3299.83	3249.89	3400.74	3033.93	2898.22	2742.82	3528.38	3510.27	3738.32	3221.7
P00724	SUC2	Invertase 2	INV2_YEAST	UP000002311_559292-olympus	98.2	0.287123	932.362	1043.43	769.543	879.52	855.81	907.071	802.341	689.409	679.363	633.263	630.402	591.335	805.358	730.213	755.606	632.736	606.015	607.389	848.844	799.2	789.489	924.271	919.21	940.179	546.275	582.968	546.327	764.744	749.369	743.787	880.51	912.143	873.85	803.959	812.092	741.487	1059.07	1107.51	1019.7	610.975	602.915	541.269	396.598
P00729	PRC1	Carboxypeptidase Y	CBPY_YEAST	UP000002311_559292-olympus	98.2	0.247262	3216.79	2960.17	3263.06	2268.17	2428.78	2371.92	2804.66	2582.06	2478.22	2622.04	2916.17	2628.66	2745.6	2794.21	2731.83	2210.01	2310.55	2258.14	2978.95	3056.9	2969.38	3252.58	3412.2	3217.87	2480.4	2267.04	2367.48	3640.03	3473.46	3506.16	3065.09	3160.07	3295.14	2923.92	2954.65	3034.69	3978.15	3881.3	3912.2	2893.35	2748.45	2849.69	2127.43
P00812	CAR1	Arginase	ARGI_YEAST	UP000002311_559292-olympus	98.2	0.124812	2440.01	3646.28	2556.48	2091.59	2617.49	2930.56	3023.16	2464.8	2471.33	2499.26	2419.74	2381.79	2874.02	2969.81	2917.71	1795.45	1874.01	1841.72	2487.84	2479.01	2486.06	2486.44	2566.93	2429.54	2331.52	2269.02	2332.16	2755.4	2745.09	2763.3	2666.16	2709.33	2672.96	2656.54	2694.97	2642.28	2381.04	2369.13	2351.66	2802.66	2695.95	2803.34	2374.98
P00815	HIS4	Histidine biosynthesis trifunctional protein	HIS2_YEAST	UP000002311_559292-olympus	98.8	3.44048	3785.49	4566.77	2985.1	4255.68	3879.71	3776.59	4205.58	4111.87	4181.81	3881.96	3938.82	3858.27	3883.15	3887.75	3949.77	1992.16	1906.27	1953.71	3833.98	3917.41	3902.97	3702.38	3813.31	3706.74	4107.11	4011.54	4039.85	3814.59	3865.66	3980.19	4053.27	3942.8	4035.23	3635.91	3640.72	3593.52	3959.59	4020.98	3879.46	4049.99	4120.9	4052.41	3941.03
P00817	IPP1	Inorganic pyrophosphatase	IPYR_YEAST	UP000002311_559292-olympus	98.8	0.264446	11778.4	8237.21	6772.1	10008.6	10742.8	12661.2	13755	13915	13909.5	13539.1	13776.6	13067.4	12796.3	12702.9	12668.9	11972.7	11231.1	11859.1	12528	12896.8	12830	11971.7	11694.6	11371	13874	13513.8	14108.4	12485.3	12671.5	12297.5	12575.4	12367.7	12196.8	12568.1	13098.4	13340.1	11759.6	11472.4	11916.6	13149.9	13481.5	13333.2	14245.1
P00830	ATP2	ATP synthase subunit beta, mitochondrial	ATPB_YEAST	UP000002311_559292-olympus	98.5	2.10769	14312.5	13719.9	12526.8	9751.71	14339.5	12921.2	9937.08	9998.79	10387.8	13406.2	13438.5	13528.6	11796	11844.7	11828	8602.57	8601.66	8545.74	13394.2	13281.7	13374.8	14111.4	14233.1	14322	9083.45	8871.67	9086.86	15393.2	15335.8	15537.5	14026.3	13904.1	14045.4	13376.5	13855.2	13819.6	14793	15250.2	15236.1	10090.5	10174.5	10177.9	9100.15
P00854	ATP6	ATP synthase subunit a	ATP6_YEAST	UP000002311_559292-olympus	67.9	0.54639	111.481	75.6276	78.1484	68.8948	73.524	35.9881	112.045	22.2931	NaN	134.995	118.556	82.6483	103.418	32.6755	71.9157	NaN	39.5704	NaN	66.0941	68.7379	63.9804	45.1821	66.6814	59.5365	45.0853	70.3032	49.6487	36.3413	102.873	60.4918	97.4719	100.922	78.643	42.587	101.876	54.0229	92.5413	42.6204	77.7579	67.9604	81.9814	NaN	NaN
P00890	CIT1	Citrate synthase, mitochondrial	CISY1_YEAST	UP000002311_559292-olympus	98.2	0.422027	7859.23	6483.3	5881.29	4224.27	4226.67	5985.3	4812.96	5198.99	5218.01	7391.74	7422.55	7309.4	6341.22	6242.12	6328.76	3718.94	3681.84	3653.58	7015.87	7025.87	6969.76	7388.67	7329.69	7396.29	3470.11	3483.63	3553.98	9277.71	9085.02	9196.81	8039.76	8203.83	8098.98	7636.5	7531.82	7489.65	7411.41	7344.29	7377.54	4896.98	4813.72	4821	3083.71
P00899	TRP2	Anthranilate synthase component 1	TRPE_YEAST	UP000002311_559292-olympus	98.2	0.0974097	1960.35	2055.4	1770.83	1438.17	1598.05	1889.33	2020.19	2075.19	2059.79	1956.7	1896.05	1857.53	1932.99	1915.8	1958.02	1602.2	1620.92	1615.19	2002.29	2051.18	1952.15	1999.39	1953.56	2000.83	2124.9	2063.74	2050.71	1936.23	1966.3	1975.4	2065.74	2073.71	2086.58	2014.28	2068.98	2031.53	1899.72	1853.51	1865.86	2026.23	2007.44	2049.31	2104.17
P00912	TRP1	N-(5'-phosphoribosyl)anthranilate isomerase	TRPF_YEAST	UP000002311_559292-olympus	98.2	0.140927	389.571	499.786	366.614	290.496	330.018	304.906	465.494	409.964	459.785	381.696	382.295	391.066	409.003	373.428	390.153	452.873	449.104	468.075	407.772	418.171	409.919	406.135	385.635	412.049	456.991	435.589	423.44	368.714	388.471	363.999	389.375	415.354	423.615	385.838	318.479	423.658	360.357	450.044	475.909	437.267	466.286	433.129	346.47
P00924	ENO1	Enolase 1	ENO1_YEAST	UP000002311_559292-olympus	100	4.80621	30172.5	29587	29942.6	31046.8	31001.8	31714.2	33031.5	31518.2	31724.7	30631.2	31023.4	30546.5	33331.3	32918.4	34443.7	50334.2	52950.2	50280.5	31784.6	31412.4	31695.2	31698.9	32738.8	32000.9	34583.3	33305.3	33265.7	35949.1	36184.3	36211.8	31146	33494	33096.5	31705.2	32927.7	31865.2	36732.7	36449	36314.4	32445.9	32338.7	33044.4	32718.8
P00925	ENO2	Enolase 2	ENO2_YEAST	UP000002311_559292-olympus	100	0.669639	32440	34348.4	32682.8	34765.9	34920.7	35517.1	36490.8	38683.3	38477.1	37768.8	36144.5	34578	38369	39570.6	37639.6	37717.2	37235.4	37866.1	34724.1	36467.9	35603	32531.1	34804.3	32897.1	38009.4	38796.6	39897.7	34487.2	34603.2	34774.3	34174.6	37063.8	35598.3	37525.3	40126.4	37652.8	40399.7	38966.1	39668.9	42146.7	42075.9	41345.2	41501.2
P00927	ILV1	Threonine dehydratase, mitochondrial	THDH_YEAST	UP000002311_559292-olympus	98.2	0.11779	1238.04	810.456	777.157	825.421	927.426	816.335	809.859	1372.57	1375.48	1344.35	1356.77	1339.31	1235.43	1248.68	1223.14	908.672	938.825	932.634	1259.18	1256.99	1204.43	1250.76	1272.03	1268.04	1313.17	1328.12	1278.32	1330.84	1289.71	1254.47	1313.02	1312.64	1311.05	1199.28	1226.37	1188.19	1182.6	1205.99	1158.51	1343.76	1331.27	1347.15	1414.1
P00931	TRP5	Tryptophan synthase	TRP_YEAST	UP000002311_559292-olympus	98.2	0.108384	4151.28	2844.28	3013.64	2897.95	2964.54	3200.11	2920.09	5415.87	5264.65	4747.14	4779.57	4837.74	4430.82	4265.05	4258.96	3553.23	3578.09	3548.5	4406.17	4519.97	4390.27	4256.23	4286.7	4218.63	4884.23	4717.99	4755.56	4377.33	4391.67	4313.12	4400.68	4448.92	4439.65	4195.7	4337.19	4309.25	4239.44	4327.16	4278.92	4876.94	4862.5	4860.8	4998.92
P00937	TRP3	Multifunctional tryptophan biosynthesis protein	TRPG_YEAST	UP000002311_559292-olympus	98.5	8.05263	1187.79	728.684	1015.03	894.47	969.691	840.735	1191.02	1175.89	1159.31	1221.71	1199.04	1172.61	1091.67	1070.09	1184.12	1072.29	1041.69	1049.73	1243.12	1234.12	1256.95	1170.67	1152.1	1239.91	1172.19	1133.4	1124.32	1232.82	1241.2	1241.03	1239.56	1288.42	1285.48	1144.78	1145.08	1170.35	1168.75	1160.58	1174.42	1182	1175.29	1210.69	1249.02
P00942	TPI1	Triosephosphate isomerase	TPIS_YEAST	UP000002311_559292-olympus	99.4	1.75344	36270.1	20591.2	21425.4	39705.9	39167.6	39000.7	38267	37271.3	38745.5	34154.4	34612.6	35304.6	35712	38240.7	34799.1	47431.3	48642.5	47579.5	36857.4	35703.5	35513.3	35328.1	32909.5	34530.8	36861	35640.2	33246.2	35569.1	34308.7	36365.9	34244.4	33860.5	34935.9	32624.4	34762.2	34723.3	39168.5	38719.4	39455.5	40419.1	40303.5	39096.8	38114.7
P00950	GPM1	Phosphoglycerate mutase 1	PMG1_YEAST	UP000002311_559292-olympus	99.7	0.379401	42668.9	49817.8	43069.5	46242.7	45831	47986.3	50369.5	50540	51175.3	45045.4	47396.1	46822.2	50921.3	50882.5	49401.8	60012.2	59426.9	62259.6	47725	46755.4	48685.9	45060.3	46845.2	44853.2	49799	51634.7	52528.7	49261.2	48209.3	47010.7	46912.1	48372.2	49921.2	49341.1	47129	50386.3	53980.1	55017.4	56601.6	60719.3	58597.4	60144.2	54671.2
P00958	MES1	Methionine--tRNA ligase, cytoplasmic	SYMC_YEAST	UP000002311_559292-olympus	98.8	0.655428	2344.84	2314.35	2546.64	1311.69	1681.08	2311.73	2456.93	2418.42	2439.44	2405.71	2438.78	2376.44	2380.61	2412.61	2439.48	2319.73	2353.02	2340.11	2364.93	2388.6	2345.28	2412.03	2425.88	2443.24	2321.1	2363.73	2348.55	2321.33	2334.44	2397.07	2536.5	2420.79	2416.62	2382.92	2346.78	2262.61	2483.67	2432.11	2413.08	2467.12	2567.69	2522.86	2559.54
P01094	PAI3	Protease A inhibitor 3	IPA3_YEAST	UP000002311_559292-olympus	97.6	0.551123	620.312	770.673	786.851	10.7188	641.397	559.904	524.404	8.76287	13.6337	392.017	399.566	365.83	444.391	450.718	443.487	304.107	301.838	305.469	615.099	638.274	630.083	590.001	628.93	623.195	275.403	252.915	240.901	515.876	538.638	533.553	397.777	363.495	378.805	437.467	412.349	460.638	958.724	813.804	891.83	536.567	554.192	501.614	300.59
P01097	INH1	ATPase inhibitor, mitochondrial	ATIF_YEAST	UP000002311_559292-olympus	97.2	0.514589	2272.33	601.073	623.663	813.278	679.142	708.555	615.128	600.467	686.894	998.963	2885.75	2908.61	2127.55	2090.41	2105.6	1300.88	1198.42	1159.31	2769.49	2589.45	2758.52	2986.26	2713.5	2926.47	873.967	828.237	801.394	1960.77	2066.38	2006.29	1845.23	1731.72	1759.5	1710.24	1635.74	1578.2	2359.91	2222.65	2288.74	1176.78	1219.67	1323.06	1045.28
P01119	RAS1	Ras-like protein 1	RAS1_YEAST	UP000002311_559292-olympus	98.2	0.1414	621.382	485.882	230.565	277.457	257.546	267.318	236.583	539.729	577.913	557.734	530.028	527.124	596.626	631.617	608.553	701.468	765.665	746.442	544.698	558.32	594.674	540.18	548.501	545.804	600.676	584.484	590.279	566.711	554.552	586.109	545.512	519.021	531.672	596.824	589.647	569.618	550.721	573.685	541.34	551.65	526.403	557.668	520.981
P01120	RAS2	Ras-like protein 2	RAS2_YEAST	UP000002311_559292-olympus	98.2	0.166602	678.038	308.884	410.327	531.411	325.339	222.335	317.886	608.933	566.888	570.229	548.523	529.553	600.075	623.034	602.423	721	747.892	706.274	586.923	637.984	646.753	584.059	606.642	603.036	540.212	558.634	600.01	734.256	696.673	712.329	630.279	614.03	633.601	663.043	668.364	701.026	639.614	639.229	622.344	525.341	531.909	556.928	558.247
P01123	YPT1	GTP-binding protein YPT1	YPT1_YEAST	UP000002311_559292-olympus	98.2	0.104139	3821.87	2037.64	1748.71	2170.46	2813.03	2916.63	3235.56	4053.59	4045.07	3816.86	3910.59	4078.09	3851.15	3808.7	3721.5	4079.33	4434.81	4377.54	3866.43	3941.4	4267.24	3892.21	3960.02	3935.19	3641.78	3709.67	3839.93	4236.23	4272.52	4088.54	3930.82	4067.64	3990.69	3623.89	3597.06	3541.12	4417.84	4358.82	4329.9	4537.04	4139.31	4468.88	4306.18
P01149	MF(ALPHA)1	Mating factor alpha-1	MFAL1_YEAST	UP000002311_559292-olympus	1.5	0.930264	NaN	NaN	NaN	NaN	NaN	NaN	NaN	NaN	NaN	NaN	NaN	NaN	NaN	NaN	NaN	210.524	112.268	126.781	NaN	NaN	NaN	NaN	NaN	NaN	NaN	NaN	NaN	NaN	NaN	NaN	NaN	NaN	NaN	NaN	NaN	NaN	NaN	NaN	NaN	NaN	NaN	NaN	NaN
P02293	HTB1	Histone H2B.1	H2B1_YEAST	UP000002311_559292-olympus	99.1	1.04645	12003.5	2215.84	11481.1	21094.9	12868.2	16380.4	15865.6	16270.1	15938	17516.3	17863.5	18878.6	13595.4	14311.9	13492	18197.4	17240.5	16206.8	16351.1	15759.3	15294.8	13782.2	13624.2	13279.2	14860.5	15028.7	13994.3	13778.3	16271	14416.8	11811.2	13940.8	13322.5	14251.2	15051.8	16394.3	14753.1	16165.7	14969.3	16490.6	16412.8	17305.7	17401.4
P02309	HHF2	Histone H4	H4_YEAST	UP000002311_559292-olympus	98.2	0.168524	4990.42	1545	1591.6	4008.91	2243.05	4717.09	973.259	6396.93	5365.24	6475.68	6194.06	6767.63	5366.52	4579.98	4595.83	7101.57	6494.5	6907.68	6194.98	5703.89	6038.75	5920.98	5974.13	5481.89	5735.8	5542.98	5050.01	6003.75	5599.26	4854.45	4969.3	5588.9	5253.81	6964.41	4833.26	6508.37	4655.79	5203.83	4898.63	3711.49	4001.02	3828.63	5061.65
P02381	VAR1	Ribosomal protein VAR1, mitochondrial	RMAR_YEAST	UP000002311_559292-olympus	96.9	0.26317	233.439	149.823	112.218	150.252	225.525	208.309	215.566	248.309	202.141	175.103	206.746	329.846	267.042	263.825	289.296	258.382	243.331	265.561	268.156	287.413	269.704	230.839	235.43	250.551	295.367	307.059	315.586	285.662	279.862	302.774	239.293	242.15	264.262	287.548	298.657	286.795	174.488	179.772	188.64	172.658	169.119	155.673	298.164
P02400	RPP2B	60S acidic ribosomal protein P2-beta	RLA4_YEAST	UP000002311_559292-olympus	98.8	1.48083	12055.1	22904.8	11990.7	11778.1	23420.1	11019.9	11089.7	11280.4	10539.6	12316.1	12401.8	12397	13634.5	13466.1	13332	11176.5	11011.2	11141.9	13161.4	13247.5	13617	14125.9	14261.3	14328	12561.8	12854.8	12943.3	13854.2	13756.5	13947.1	14303.6	14000.1	14110.6	10921.4	12216.4	11704.8	14184.7	13992.3	14091.2	14622.7	14857.8	14734.2	14477
P02406	RPL28	60S ribosomal protein L28	RL28_YEAST	UP000002311_559292-olympus	98.2	0.338313	16739.5	19247.8	18918	19603.7	9717.66	20279.5	23605.9	22539.8	22921.6	22269.3	21714.5	21978	22572.8	22237.5	22233.9	22184.4	22028.9	21564.9	16111.2	16007.8	16116.2	16539.5	16303.9	16704.8	22177.8	21845.7	22303.1	13479.3	13312.3	13117	16011.6	16150.5	16100.7	18476.9	18946.1	18768.6	13177.5	12751.1	13019.4	17962.6	18604.4	17897.1	22378.8
P02407;P14127	RPS17A;RPS17B	40S ribosomal protein S17-A;40S ribosomal protein S17-B	RS17A_YEAST;RS17B_YEAST	UP000002311_559292-olympus	98.2	0.312752	19531.1	20526.8	18013.2	18526	20958	21703.3	26498.9	25666.2	26127	25221.8	25846.1	26177.9	25651.7	25795.5	26092.9	26325.8	26859.3	26630.2	21320.4	21757.8	21543.6	19614.4	20285.1	19668.4	29735.3	29101.1	28906.1	19004.9	19395.9	18725.3	20636.8	21211.2	21196.9	21365.9	21303.5	21590.5	17769.5	17630.5	17825.4	23971.5	24549.4	25060	28774.3
P02557	TUB2	Tubulin beta chain	TBB_YEAST	UP000002311_559292-olympus	98.2	0.124415	5429.19	3465.72	3490.92	2561.2	3716.21	3208.52	3026.22	5355.81	5252.6	5097.71	5149.9	5118.39	5113.89	5087.74	4938.6	5009.82	5171.84	5067.92	5170.67	5037.59	5162.78	5260.87	5254.66	5222.62	5157.57	5406.78	5434.17	5311.88	5444.85	5264.23	5184.45	5469.62	5387.9	5414.72	5241.1	5173.73	5816.54	5832.3	5567.34	5326.29	5596.02	5658.89	5112.27
P02829	HSP82	ATP-dependent molecular chaperone HSP82	HSP82_YEAST	UP000002311_559292-olympus	98.2	0.178452	4122.58	4643.64	5432.51	661.84	5053.98	4917.67	6917.97	3981.18	4042.06	4309.92	4128.73	4418.67	4084.9	3987.84	4458.68	4885.96	5138.61	5098.87	4017.62	4008.37	3896.64	4445.15	4421.66	4541.97	3955.39	3567.94	3781.73	4097.69	4205.24	4664.72	4806.12	4480.52	4693.59	4165.95	4085.8	3970.23	4360.71	4363.33	4644.98	3645.73	3702.84	3560.07	4482.97
P02992	TUF1	Elongation factor Tu, mitochondrial	EFTU_YEAST	UP000002311_559292-olympus	98.2	0.185885	2510.74	1207.84	1347.47	2053.44	1421.8	1166.95	1179.25	2194.38	2202.42	2668.41	2763.57	2597.52	2253.63	2337.75	2249.84	3323.35	3308.72	3365.9	2523.08	2592.71	2717.35	2432.25	2427.12	2502.76	2302.18	2344.97	2247.12	3153.77	3203.72	3048.53	2468.74	2573.5	2616.67	2494.98	2682.91	2611.25	2407.72	2426.45	2460.12	1788.21	1703.57	1766.83	2167.41
P02994	TEF2	Elongation factor 1-alpha	EF1A_YEAST	UP000002311_559292-olympus	99.7	1.48668	74563.9	64990.3	76410.3	82505.3	84635.4	82745.3	87726.5	88943.8	84940.7	91794.6	95763.1	91902.4	80725.7	83228.2	83123.9	83685.4	85668	84040.7	84018.3	86955.2	84682.7	80414.1	80044.9	78386.4	82881.8	82078.8	84427.2	82451.5	83885.3	85611.5	78356	77688.7	77989.2	85758.8	87066.4	90455.6	67866.5	70299.5	71509.5	73299.5	74793.7	75197.6	90499.9
P03069	GCN4	General control transcription factor GCN4	GCN4_YEAST	UP000002311_559292-olympus	61.2	0.531041	NaN	122.336	5.0725	98.0274	157.235	99.0162	149.184	86.4975	127.288	138.777	122.669	128.553	138.14	56.5002	117.359	126.793	164.137	133.818	55.651	130.357	17.6828	107.459	113.253	NaN	84.192	150.732	160.307	16.9608	NaN	83.5599	56.6588	120.399	NaN	89.6916	103.375	116.241	NaN	79.0456	39.9385	29.056	105.859	NaN	92.8626
P03870	FLP1	Site-specific recombinase Flp	FLP_YEAST	UP000002311_559292-olympus	31.2	0.675133	34.6342	NaN	30.8366	19.7583	NaN	NaN	NaN	NaN	NaN	NaN	29.5961	NaN	15.8176	139.674	56.6031	23.7981	NaN	NaN	NaN	NaN	NaN	NaN	2.71679	NaN	65.7812	64.2366	69.6305	50.1218	26.4247	NaN	NaN	17.0911	18.9345	NaN	NaN	NaN	36.1008	NaN	NaN	NaN	NaN	NaN	NaN
P03871	REP1	Partitioning protein REP1	REP1_YEAST	UP000002311_559292-olympus	97.6	0.436614	1339.07	799.042	874.726	490.988	687.53	547.217	524.044	902.126	266.49	555.087	581.012	534.901	878.006	928.955	911.825	716.368	737.729	717.692	934.672	932.085	944.627	800.427	814.278	845.976	1604.08	1567.86	1570.56	1808.25	1764.58	1855.6	802.163	783.193	754.775	734.21	674.745	733.415	1130.23	1103.72	1077.9	740.315	765.344	751.938	642.995
P03872	REP2	Partitioning protein REP2	REP2_YEAST	UP000002311_559292-olympus	97.2	0.469568	849.735	463.698	573.871	415.421	351.522	287.647	388.142	348.881	306.516	345.047	402.128	443.54	691.13	697.972	697.913	500.45	513.171	534.022	597.672	643.653	649.613	477.204	488.896	476.848	1263.39	1236.15	1322.62	1152.86	1132.75	1169.93	451.757	424.211	453.89	385.679	392.579	370.856	600.645	589.494	598.568	549.511	569.447	555.412	480.49
P03874	CBP2	Cytochrome B pre-mRNA-processing protein 2	CBP2_YEAST	UP000002311_559292-olympus	98.2	0.128635	260.375	265.638	204.187	241.431	220.448	260.387	271.446	262.709	263.824	251.94	267.462	254.332	267.637	261.387	242.084	209.102	226.013	212.023	234.705	251.12	262.888	236.035	250.853	240.047	254.795	232.751	244.8	250.957	234.962	240.774	233.326	235.204	241.457	246.987	266.316	260.713	208.364	247.916	210.951	221.635	217.081	213.958	222.66
P03875	AI1	Putative COX1/OXI3 intron 1 protein	AI1M_YEAST	UP000002311_559292-olympus	98.2	0.386534	1931.69	317.821	301.02	231.172	443.869	504.64	687.489	1708.33	1383.36	1951.69	2589.74	1096.95	1308.74	1672.86	1893.85	1089.51	936.663	986.254	1012.18	1408.12	1660.47	1177.36	1110.72	1118.98	1478.1	936.87	1488.53	1250.85	1899.59	1754.22	1472.66	1715.42	2175.92	2910.31	1365.05	2286.29	1129.88	1324.68	925.439	1167.36	1115.61	1089.46	1098.32
P03876	AI2	Putative COX1/OXI3 intron 2 protein	AI2M_YEAST	UP000002311_559292-olympus	38.5	0.605829	11.8478	10.8122	17.7619	14.5698	15.3932	12.3876	13.5707	NaN	NaN	NaN	8.83899	8.77717	15.5974	8.82555	8.4874	11.2298	NaN	NaN	NaN	2.17078	8.84131	4.41598	NaN	NaN	15.7379	7.34708	NaN	NaN	NaN	5.34498	11.7003	NaN	15.6373	10.9993	14.034	NaN	11.5414	NaN	NaN	4.97496	9.34035	NaN	5.01489
P03877	AI3	Intron-encoded DNA endonuclease aI3	SCE3_YEAST	UP000002311_559292-olympus	15.9	0.626071	NaN	NaN	52.2165	NaN	NaN	NaN	NaN	26.8569	NaN	NaN	NaN	22.2131	NaN	NaN	NaN	NaN	NaN	NaN	27.0302	NaN	94.6906	29.8693	NaN	94.6057	25.0255	NaN	NaN	NaN	98.8793	108.477	NaN	18.238	NaN	NaN	NaN	NaN	36.5926	66.5139	58.5885	NaN	NaN	19.1662	NaN
P03878	AI4	Intron-encoded DNA endonuclease aI4	SCE2_YEAST	UP000002311_559292-olympus	91.4	0.483487	168.369	92.9885	98.9954	133.491	159.646	49.8978	69.1882	205.433	184.624	56.8777	26.6455	39.594	120.706	50.2678	92.6443	129.994	15.9301	NaN	86.8882	113.465	59.0761	57.361	146.559	172.142	75.6429	101.539	81.2746	54.5575	159.134	166.961	156.165	178.248	137.438	149.137	141.837	153.16	164.169	92.79	116.982	105.641	114.916	103.039	146.599
P03965	CPA2	Carbamoyl-phosphate synthase arginine-specific large chain	CARB_YEAST	UP000002311_559292-olympus	98.2	0.212041	5802.39	5011.88	4180.02	6006.54	5157.4	5203.67	4872.19	5024.81	5166.77	4680.36	4700.09	4856.66	4663.39	4670.86	4658.89	3397.68	3386.33	3356.72	6112.52	6182.51	6118.91	5775.05	5700.26	5816.69	4740.05	4782.58	4848.57	6140.11	6162.09	6269.82	5902.33	5781.86	5814.07	5498.4	5343.48	5395.94	6609.99	6604.53	6748.07	5713.45	5800.62	5846.53	4688.9
P04037	COX4	Cytochrome c oxidase subunit 4, mitochondrial	COX4_YEAST	UP000002311_559292-olympus	98.2	0.294667	3191.48	2654.06	2795.66	1969.14	2497.95	2598.68	2173.18	2607.95	2604.25	3452.09	3285.41	3357.08	2732.82	2940.21	2916.79	1543.42	1474.32	1550.59	2993.84	3225.97	3199.3	2973.38	3031.68	2946.53	2304.87	2163.96	2294.81	3615.69	3623.01	3859.58	3314.31	3418.25	3334.8	3106.04	3209.61	3273.47	3330.59	3322.66	3367.92	2622.88	2374.95	2597.45	2369.58
P04039	COX8	Cytochrome c oxidase subunit 8, mitochondrial	COX8_YEAST	UP000002311_559292-olympus	96.6	0.483717	615.661	509.381	539.564	533.968	495.658	533.611	567.968	729.283	698.88	820.19	919.625	899.777	509.149	459.766	387.008	533.509	387.41	NaN	563.493	522.667	457.108	524.185	507.765	560.392	497.798	506.749	509.119	578.84	684.107	743.214	668.556	702.197	619.711	580.353	776.176	666.867	496.204	524.682	553.488	448.165	443.193	336.771	465.336
P04046	ADE4	Amidophosphoribosyltransferase	PUR1_YEAST	UP000002311_559292-olympus	98.2	0.140469	2810.06	2420.25	3372.89	2343.06	2508.6	2953.48	1955.42	2578.48	2745.27	2961.33	2888.69	2863.53	2850.51	2860.35	2805.03	3915.81	3932.34	4032.39	3025.08	2966.48	2976.84	2875.3	2881.03	2854.54	2807.03	2802.88	2864.84	2850.62	2877.47	2896.09	2974.4	2866.53	2920.93	2790.51	2731.2	2824.58	2805.18	2822.5	2884.22	2766.75	2842.89	2778.99	2851.23
P04050	RPO21	DNA-directed RNA polymerase II subunit RPB1	RPB1_YEAST	UP000002311_559292-olympus	98.2	0.0805046	1635.39	1604.91	1350.05	1234.18	1808.7	1865.03	1797.42	1813.58	1850.01	1646.38	1648.33	1633.42	1668.72	1668.93	1626.65	1615.57	1624.69	1635.96	1576	1554.3	1579.35	1614.06	1607.65	1592.36	1789.73	1808.04	1782.88	1560.09	1538.01	1560.03	1588.45	1595.31	1578.74	1618.02	1581.43	1602.72	1519.75	1574.82	1565.1	1569.86	1578.56	1563.98	1651.36
P04051	RPO31	DNA-directed RNA polymerase III subunit RPC1	RPC1_YEAST	UP000002311_559292-olympus	98.2	0.123273	426.892	417.589	389.039	450.64	453.364	377.512	371.985	483.019	451.684	481.873	483.196	474.181	483.974	469.607	462.766	534.09	515.633	507.697	423.433	436.546	426.313	435.425	434.874	420.075	443.17	433.504	441.845	410.651	406.265	411.274	421.614	434.966	437.665	464.215	466.122	456.516	398.9	372.636	373.022	408.681	411.121	380.435	442.956
P04076	ARG4	Argininosuccinate lyase	ARLY_YEAST	UP000002311_559292-olympus	98.2	0.193132	3718.62	3025.64	2972.27	1831.94	2714.97	2572.82	2928.58	3735.2	3737.29	3836.14	3806.17	3854.53	3258.04	3408.05	3373.37	2501.67	2577.43	2550.96	3862.62	3801.09	3784.8	3781.21	3893.17	3799.61	3220.14	3253.57	3292.45	4022.49	3812.87	3919.48	4082.16	4257.88	4050.93	3611.95	3602.69	3648.59	3661.92	3811.36	3845.31	3997.79	3916.04	3951.25	3663.71
P04147	PAB1	Polyadenylate-binding protein, cytoplasmic and nuclear	PABP_YEAST	UP000002311_559292-olympus	99.1	0.754996	10801	12002.1	11139.8	12568.5	10992	11074.8	11853.5	12069	11751.9	12166.6	12291.8	12307	11909.9	12060.3	11718.6	11918.3	11818.3	11626.3	11689.6	11876.1	11758.7	11078.1	11139.7	11074.1	12165.8	12199.5	12057.7	11421.7	11240.8	11186.1	11454.6	11678.5	12213.6	10371.9	10989.3	10579.5	11185	11003.2	11424.3	12740.6	12345.5	12528.2	13562.7
P04161	ADE8	Phosphoribosylglycinamide formyltransferase	PUR3_YEAST	UP000002311_559292-olympus	98.2	0.134775	762.816	755.13	962.232	592.193	563.907	758.18	605.315	674.957	712.102	887.557	822.429	849.51	757.964	784.975	761.557	819.209	848.516	798.87	850.921	821.624	881.293	888.343	849.937	866.534	828.112	821.991	765.893	928.113	878.807	876.754	918.497	954.011	897.402	785.755	785.403	811.611	824.054	768.298	753.254	729.653	835.384	804.63	922.212
P04173	LEU2	3-isopropylmalate dehydrogenase	LEU3_YEAST	UP000002311_559292-olympus	15.3	0.60106	1	1.23904	NaN	0.679147	NaN	NaN	0.356181	NaN	NaN	NaN	0.856769	NaN	NaN	NaN	NaN	NaN	NaN	0.46205	0.456303	NaN	0.784523	0.490713	0.827072	1.07053	NaN	NaN	1.39619	0.880484	0.930067	NaN	NaN	1.02327	0.987081	NaN	1.87781	0.776492	NaN	NaN	0.367853	NaN	0.547368	NaN	NaN
P04387	GAL80	Galactose/lactose metabolism regulatory protein GAL80	GAL80_YEAST	UP000002311_559292-olympus	85	0.41808	53.2706	65.3553	48.5206	59.3224	66.9545	52.161	45.2088	64.5831	62.4849	43.7529	23.2354	27.9925	53.0755	68.4103	6.26329	60.9697	89.5282	36.172	43.925	37.1448	39.6634	40.2908	53.679	49.2986	34.2818	63.502	18.5821	18.1108	56.4255	38.0613	55.542	40.1025	47.3881	54.1824	56.6374	48.2806	68.9758	41.0404	70.2511	23.7974	48.7128	47.0135	44.5198
P04397	GAL10	Bifunctional protein GAL10	GAL10_YEAST	UP000002311_559292-olympus	5.8	0.494516	NaN	NaN	NaN	NaN	NaN	NaN	NaN	NaN	NaN	NaN	NaN	NaN	NaN	NaN	NaN	NaN	NaN	NaN	NaN	NaN	NaN	NaN	NaN	NaN	NaN	NaN	NaN	NaN	29.8987	22.878	NaN	NaN	NaN	NaN	NaN	NaN	NaN	NaN	NaN	NaN	NaN	NaN	NaN
P04449	RPL24A	60S ribosomal protein L24-A	RL24A_YEAST	UP000002311_559292-olympus	98.5	0.866731	13807.3	14909	14571	15073.7	14009.7	14299.3	20009.5	16300	19906.2	17004.8	16978.7	17149.6	19178.7	18406	19250.1	15516.9	17007	15376.7	14977.5	14144.4	14008.8	13629.9	13692.6	14704.4	18923.2	20017	18721.2	12208.6	12125.6	12987.5	14963.5	13901.3	13906.6	14217.2	16686	13945	12600.7	11913.4	12274.1	16892.4	16013.3	17194	18280.9
P04456	RPL25	60S ribosomal protein L25	RL25_YEAST	UP000002311_559292-olympus	98.2	0.236635	12088.8	7922.66	10103.9	13258.3	7304.13	7875.32	6340.48	12970.9	12044.8	13336.6	13096.5	12972.4	13835.7	14497.5	14448	13918.8	13991.2	13734.7	12108.4	12539.4	12386.6	11783.8	11675.9	12020.7	14601.5	13898.8	15104.3	11246.8	11911.6	11236.3	12837.3	12663.5	12686.3	11712	12053.9	12020.4	11843.2	11676.9	12073.8	15040.1	15841.8	14819.2	16172.6
P04650	RPL39	60S ribosomal protein L39	RL39_YEAST	UP000002311_559292-olympus	98.2	0.251836	5406.54	8609.88	8251.92	9030.01	9273.34	9310.68	11954.2	7120.88	7155.62	6061.77	5993.42	5831.53	6654.59	6739.93	6785.77	5545.25	5461.31	5539.28	4548.19	4655.29	4683.05	4601.18	4818.35	4708.76	6681.79	6854.73	6837.67	3678.18	3793.68	3898.42	5057.43	4959.5	4915.57	5439.95	4959.78	4779.48	4596.14	4629.56	4434.27	6219.4	6333.5	6302.32	6573.8
P04710	AAC1	ADP,ATP carrier protein 1	ADT1_YEAST	UP000002311_559292-olympus	98.2	0.405065	309.668	113.065	128.65	86.7326	115.578	125.669	104.829	190.966	164.139	237.814	243.822	224.241	226.287	230.459	253.437	124.17	118.017	132.84	244.827	270.908	251.569	301.389	279.785	280.552	142.238	133.935	145.103	284.85	329.005	334.255	280.623	284.267	305.66	349.013	328.278	324.087	244.079	246.143	243.846	151.805	144.189	127.707	142.681
P04786	TOP1	DNA topoisomerase 1	TOP1_YEAST	UP000002311_559292-olympus	98.2	0.134962	445.233	323.934	389.793	529.025	440.326	443.798	521.724	531.188	519.297	482.028	492.3	491.052	460.927	490.042	462.353	595.995	613.254	585.858	470.06	466.946	453.862	473.79	472.742	465.695	518.151	532.154	507.872	494.881	482.918	488.103	446.266	478.416	485.468	465.632	437.302	441.778	439.046	431.957	433.223	474.386	474.207	466.515	509.434
P04801	THS1	Threonine--tRNA ligase, cytoplasmic	SYTC_YEAST	UP000002311_559292-olympus	98.2	0.0601246	5241.07	4773.06	4225	5467.35	5214.4	3642.92	6280.84	5865.96	5831.81	5551.13	5623.78	5584.12	5275.34	5374.33	5366.72	5819.81	5907	5931.11	5673	5580.4	5574.52	5319.54	5339.14	5319.88	5648.9	5615.2	5606.41	5431.28	5576.92	5556.08	5610.25	5559.25	5411.75	5186.98	5216.14	5299.16	5254.27	5342.8	5299.39	5706.02	5744.42	5744.86	5868.17
P04802	DPS1	Aspartate--tRNA ligase, cytoplasmic	SYDC_YEAST	UP000002311_559292-olympus	98.5	0.912854	4334.9	4671.79	5543.96	5224.77	5272.71	5100.05	4575.64	4499.46	4626.06	4607.35	4494.33	4521.66	4269.36	4218.59	4294.01	3742.51	3770.85	3822.65	4530.04	4600.72	4557.62	4353.79	4370.1	4448.66	4469.94	4437.02	4545.98	4556.7	4595.45	4549.5	4653.3	4707.96	4670.45	4389.16	4356.55	4505.61	4236.71	4375.56	4441.02	4659.45	4595.02	4743.82	4889.73
P04803	MSW1	Tryptophan--tRNA ligase, mitochondrial	SYWM_YEAST	UP000002311_559292-olympus	98.2	0.183774	271.209	212.169	184.946	279.004	269.528	168.374	202.733	259.338	281.532	306.089	275.147	319.17	237.48	277.189	271.513	210.556	197.152	216.441	315.103	250.39	307.595	283.949	296.411	300.365	267.928	263.743	267.406	323.736	334.058	311.814	294.564	321.858	315.994	298.417	323.154	312.866	265.892	250.437	299.796	231.218	241.791	256.042	273.59
P04806	HXK1	Hexokinase-1	HXKA_YEAST	UP000002311_559292-olympus	99.1	7.40685	9535.27	8771.96	6652.8	7448.37	7943.68	8096.24	6975.9	7151.12	7152.97	7084.5	6908.37	6964.19	7567.48	7583.46	7493.63	11088.7	11309.2	11176.1	8642.34	8761.16	8720.02	8547.73	8401.08	8281.02	6675.23	6842.86	6681.06	10217.1	10292.5	10165.1	8739.96	8887.68	9183.26	9035.52	8628.97	9025.49	9877.48	9610.99	9550.13	7621.68	7602.26	7630.55	5210.26
P04807	HXK2	Hexokinase-2	HXKB_YEAST	UP000002311_559292-olympus	98.2	0.147717	11625.3	9847.01	8994.62	11449.3	7925.15	9183.29	9721.21	11815.2	12149.4	10158.6	10320.4	10515.1	11050.9	11398.4	11035.1	11117.1	11048.6	11074.6	11217.9	11433.1	11516.3	11090.4	11211.6	10980.4	10435.6	10585.9	10494.6	11428.3	11373	11409.4	11619.5	11545.5	11740.1	11207.2	11118.1	11589.5	13269.2	13367.4	13387.8	12446.6	12158.4	12157.8	11208
P04817	CAN1	Arginine permease CAN1	CAN1_YEAST	UP000002311_559292-olympus	98.2	0.236438	223.437	178.356	282.824	221.491	148.629	213.999	376.03	218.371	246.641	224.726	242.266	258.203	253.118	230.177	261.769	208.333	209.564	208.129	226.666	241.707	229.626	249.744	237.24	236.934	230.37	220.609	233.08	240.107	201.681	294.742	246.943	225.725	256.459	247.642	267.103	285.25	207.988	203.533	205.551	162.874	238.957	244.414	263.032
P04819	CDC9	DNA ligase 1	DNLI1_YEAST	UP000002311_559292-olympus	98.2	0.113811	600.663	474.193	411.753	300.815	465.194	342.586	544.39	628.044	687.351	548.24	585.314	573.803	573.104	579.731	585.546	701.978	699.487	715.642	573.998	554.495	554.352	559.623	535.35	586.851	665.467	703.17	660.566	581.993	567.28	583.82	564.892	572.527	600.429	611.88	589.017	608.987	531.001	527.343	543.65	572.09	561.405	534.911	591.582
P04821	CDC25	Cell division control protein 25	CDC25_YEAST	UP000002311_559292-olympus	98.2	0.101004	359.236	284.225	310.791	286.233	240.63	291.395	264.115	336.388	337.288	335.712	330.877	335.134	317.516	350.777	315.466	377.586	356.316	363.008	333.652	330.576	324.108	360.341	355.054	356.524	394.08	355.166	355.008	351.458	363.588	329.18	319.963	335.691	318.7	371.517	386.832	379.211	377.222	353.943	332.055	318.518	328.607	312.301	342.76
P04840	POR1	Mitochondrial outer membrane protein porin 1	VDAC1_YEAST	UP000002311_559292-olympus	98.2	0.178726	11257.9	11027.2	12308.5	8160.98	8911.52	8745.62	8954.66	8901.55	8692.66	10275.3	10234.4	10130.1	10775.1	10608.9	10496.7	12708.3	12467.5	12693.8	11513.2	11654.5	11387.2	10818	10731.6	10795.1	9243.76	9120.24	9260.31	13626.1	13682.6	13475.1	11549.8	11509.6	11672.5	10882.2	11284.6	10985.8	13259.2	13071.8	13045.6	10423.4	10755.8	10576.3	9279.33
P04911;P04912	HTA1;HTA2	Histone H2A.1;Histone H2A.2	H2A1_YEAST;H2A2_YEAST	UP000002311_559292-olympus	98.2	0.181147	20455.9	5896.7	4668.49	340.511	694.338	2663.2	4343.66	24362.6	18254.6	20653.6	20959.9	20714.6	16845.8	20794.1	20822.3	24442.7	25993.8	20078.6	18055.7	17310.9	18617.1	17627.7	17775.8	19575	26246.7	23530.6	25663.1	19539.7	21778.1	23119.1	20655.3	18759.4	18510.7	15633.5	19790.7	19880.7	19248.2	20777.6	19023.8	18493.4	18613.5	19247.6	22999.9
P05030	PMA1	Plasma membrane ATPase 1	PMA1_YEAST	UP000002311_559292-olympus	99.4	1.49781	17993.1	9831.79	9578.79	17532.1	17426.8	17803.9	18584.4	18885.2	18760	19479.5	19309	19586.9	15874.8	16176.6	15930.9	17656	17956.2	18397.9	19452.7	19468.1	19750.6	18285.2	18575.9	18410.4	21031.9	20826.8	20900.8	20172.5	19857	19908.5	19870.5	19890.2	19623.8	19058.6	19400.2	19765.2	18877.6	18607.4	19183.5	13401.5	13068.4	13467.9	20361.5
P05066	PHR1	Deoxyribodipyrimidine photo-lyase, mitochondrial	PHR_YEAST	UP000002311_559292-olympus	97.9	0.22338	271.814	175.703	154.742	167.092	123.67	178.553	176.408	199.22	221.964	267.98	251.404	232.715	183.365	221.38	245.735	229.67	243.576	219.899	268.577	267.885	236.999	255.377	265.076	233.395	254.514	227.531	223.752	226.206	219.421	240.138	237.98	253.777	240.789	243.293	254.661	258.298	245.895	284.663	252.622	191.22	244.759	269.163	202.995
P05085	ARG81	Arginine metabolism regulation protein II	ARGR2_YEAST	UP000002311_559292-olympus	72.8	0.642529	22.5676	29.5438	39.7427	35.8991	26.8502	14.8613	17.1362	18.9422	27.0334	13.9847	22.026	39.8967	38.8188	34.6388	27.6551	43.9362	50.1751	44.9154	21.1849	24.36	21.4713	20.7866	28.1595	29.8218	38.7984	44.7581	32.9507	40.086	29.836	46.1705	42.6746	37.457	31.7322	39.3859	32.1059	29.4398	NaN	NaN	48.7537	38.4486	19.8904	24.3216	39.1896
P05150	ARG3	Ornithine carbamoyltransferase	OTC_YEAST	UP000002311_559292-olympus	98.2	0.31008	295.107	123.035	114.016	93.6533	107.269	65.4594	127.456	238.711	258.444	292.25	325.777	316.407	247.451	266.545	242.24	133.319	149.837	123.534	293.108	302.89	302.214	282.897	261.205	301.06	133.68	167.715	147.163	305.059	329.483	318.52	341.038	338.577	326.992	302.085	308.007	311.944	234.22	189.338	242.164	222.895	251.611	234.077	225.573
P05316	FUR4	Uracil permease	FUR4_YEAST	UP000002311_559292-olympus	46.5	0.542695	NaN	NaN	17.7469	NaN	34.3052	NaN	22.0764	NaN	16.7945	30.6443	NaN	12.0026	36.2536	25.8063	41.9581	NaN	15.1213	24.331	9.5672	14.2454	NaN	NaN	NaN	17.1562	NaN	39.1332	30.9339	NaN	NaN	7.63925	NaN	NaN	NaN	22.9837	NaN	25.6232	40.054	NaN	NaN	35.7726	35.5066	22.4541	NaN
P05317	RPP0	60S acidic ribosomal protein P0	RLA0_YEAST	UP000002311_559292-olympus	99.4	2.02394	20002.3	19003.3	21081.1	21636.3	21142.1	22674.8	21749.8	22812.2	23020.5	23083	23579.5	23263.4	23511.3	22645.8	24332.3	20295.9	21220.9	21596.4	22956.4	22423.6	22653	21540.8	21363.3	21087.4	20928.6	22331.3	20292.8	18716.7	19480.3	19007.5	21042.6	21576.7	22610.8	21835.7	21258.9	23085.5	21741.2	22265.4	22395.5	24188	24141.9	24091.2	25275.7
P05318	RPP1A	60S acidic ribosomal protein P1-alpha	RLA1_YEAST	UP000002311_559292-olympus	100	9.88236	1196.51	1229.75	1222.28	1369.17	1432.08	1502.26	1295.1	1390.88	1358.16	1664.2	1595.66	1610.17	1337.84	1289.86	1362.98	1145.12	949.923	1146.96	1421.82	1274.33	1418.11	1517.25	1451.23	1502.09	1190.75	1233.21	1225.24	1273.61	1265.22	1140.38	1352.22	1340.99	1463.24	853.326	827.088	1129.49	1510.17	1392.23	1400.26	1314.26	1400.11	1467.19	1499.38
P05319	RPP2A	60S acidic ribosomal protein P2-alpha	RLA2_YEAST	UP000002311_559292-olympus	99.1	0.60598	25714.8	57509.8	58382.2	94231.7	21263.9	23640.7	24841.7	23887.1	24485.8	27260.5	27383.9	26275.9	27883.8	27212.6	28376.6	22883.9	26188.1	24384.7	26636.9	24842.7	24931.7	27737	28541.6	28185.1	27048.2	25895.4	25351.1	26626.1	26762.5	24779.3	28744.4	29839.7	29980	25496.5	23971.3	23591.2	27384.4	27369.8	28584.3	28611.4	29597.3	29839.4	29781.9
P05373	HEM2	Delta-aminolevulinic acid dehydratase	HEM2_YEAST	UP000002311_559292-olympus	98.2	0.133604	2296.77	1140.44	915.458	1124.18	1330.27	899.042	1554.93	1962.52	1895.75	1922.22	2011.51	1996.54	2154.72	2016.53	1944.14	2081.89	2206.71	2087.21	1975.17	2027.41	1967.94	2191.6	2118.45	2165.41	1967.04	2063.68	2066.91	2037.15	2084.81	2050.33	2105.04	2133.17	2069.41	2028.19	1958.48	2073.57	2318.48	2327.9	2243.28	1767.35	1757.61	1864.3	1892.13
P05374	CHO2	Phosphatidylethanolamine N-methyltransferase	CHO2_YEAST	UP000002311_559292-olympus	98.2	0.174067	290.635	200.72	235.361	204.877	198.655	182.117	294.046	302.844	303.408	323.961	300.925	321.241	315.967	331.249	323.154	314.458	302.209	291.067	285.963	292.554	272.488	272.531	279.348	276.313	325.692	333.304	317.928	267.801	297.459	287.36	305.872	306.46	307.155	323.865	316.366	309.856	256.048	259.33	261.012	278.133	275.474	285.68	325.314
P05375	OPI3	Phosphatidyl-N-methylethanolamine N-methyltransferase	PLMT_YEAST	UP000002311_559292-olympus	98.2	0.334625	1002.21	277.726	386.869	1245.7	362.503	344.795	1871.58	845.957	755.016	1047.63	983.594	1067.03	998.941	995.361	1032.87	759.881	842.432	814.935	934.118	961.219	980.584	936.332	936.729	923.27	752.959	613.652	767.378	1133.41	1214.87	1175.06	1152.4	1149.15	1059.09	1014.11	947.474	1063.03	759.801	734.423	744.052	742.676	739.466	705.906	896.502
P05453	SUP35	Eukaryotic peptide chain release factor GTP-binding subunit	ERF3_YEAST	UP000002311_559292-olympus	98.2	0.114004	1142.67	703.475	725.621	594.082	732.1	723.471	663.059	1239.95	1235.52	1230.77	1221.16	1229.4	1255.69	1227.63	1247.87	1328.45	1322.96	1345.38	1205.27	1181.52	1183.95	1225.96	1215.39	1236.98	1205.38	1216.86	1209.25	1211.44	1174.46	1195.24	1153.43	1186	1171.57	1206.18	1174.93	1166.65	1123.23	1132.69	1106.46	1198.74	1171.13	1222.5	1289.99
P05626	ATP4	ATP synthase subunit 4, mitochondrial	ATPF_YEAST	UP000002311_559292-olympus	98.2	0.310021	1926.66	1570.1	2597.95	1162.75	1236.18	1169.47	1983.36	1366.26	1415.88	1870.72	1834.62	1883.94	1560.01	1640.84	1648.52	856.485	866.129	836.573	1801.12	1766.8	1809.6	1892.58	1890.18	1919.47	1149.09	1180.71	1186.44	2088.92	2116.13	2041.98	1869.73	1930.44	1901.21	1734.67	1706.23	1718.37	1849.13	1799.99	1803.38	1291.58	1312.68	1296.16	1230.13
P05694	MET6	5-methyltetrahydropteroyltriglutamate--homocysteine methyltransferase	METE_YEAST	UP000002311_559292-olympus	98.5	2.46366	6963.43	7772.84	6882.64	6331.38	6135.19	6662.86	7089.34	7038.7	7158.57	7746.85	7747.98	7804.33	7117.21	7285.54	7136.07	5176.53	5202.73	5293.91	7213.38	7271.83	7298.8	6893.9	6975.83	6960.11	5637.56	5624.55	5649.17	7696.78	7490.17	7480.71	6950.73	6798.18	6919.16	6895.03	6964.23	7016.51	7221.57	7237.63	7312.98	7135.13	7181.97	7163.62	7126.43
P05737	RPL7A	60S ribosomal protein L7-A	RL7A_YEAST	UP000002311_559292-olympus	98.2	0.842576	1735.75	302.858	480.049	237.76	91.2614	425.733	143.519	2920.03	2550.01	1319.36	1593.45	3787.93	1174.44	1330.11	1103.84	2525.37	1120.89	1489.12	2862.15	1270.89	1800.33	1151.35	1641.07	986.135	817.892	1470.27	890.391	702.736	598.391	549.821	677.783	756.29	532.407	1694.41	948.427	1035.27	1015.07	621.048	872.582	786.031	834.304	613.581	1385.18
P05738	RPL9A	60S ribosomal protein L9-A	RL9A_YEAST	UP000002311_559292-olympus	98.2	0.316424	4632.34	7832.24	7220.74	8951.21	9207.33	9354.38	9299.88	7029.15	6795.09	6753.48	6904.67	6822.45	5664.81	5610.63	5620.16	6048.14	5428.26	6007.61	5565.27	5442.66	5446.97	4290.77	4484.77	4232.02	6555.82	6154.78	6624.56	4312.44	4097.79	4531.84	4865.06	4726.84	4955.54	4695.2	4208.64	4236.43	4256.9	4523.57	4627.86	6168.95	6667.29	6518.21	6811.35
P05739	RPL6B	60S ribosomal protein L6-B	RL6B_YEAST	UP000002311_559292-olympus	99.1	1.68635	14321	18479.9	27177.2	40806.6	15275.7	15484	17793.6	17007.4	19380	18753	17566.5	19227.6	18349.8	18428.5	18444.9	17131.8	18510.5	17948.2	15945.7	15515.3	16469.6	14961.3	14671.6	14694.6	18838.1	19550.4	18985.7	12826.7	12658.9	12727.8	15374.1	15389.7	15150	13583.3	13234.5	13309.2	13953	15298.8	14244.9	20247.6	21160.6	21074.7	21521.2
P05740	RPL17A	60S ribosomal protein L17-A	RL17A_YEAST	UP000002311_559292-olympus	98.2	0.226783	8263.91	3564.25	3505.8	3863.76	3917.6	3734.11	4169.04	10014.4	10522.3	9370.09	8787.68	8950.97	10277.4	10155.5	10455.1	9151.61	9338.15	9146.31	7834.16	7567.88	7772.09	7690.1	7766.85	7975.37	10142.1	9796.51	9994.32	6582.84	6262.58	6771.61	7409.22	7135.74	7622.25	8827.05	9779.73	9129.81	5764.89	5898.41	5803.2	7635.55	7720.39	8074.3	7917.63
P05743	RPL26A	60S ribosomal protein L26-A	RL26A_YEAST	UP000002311_559292-olympus	98.2	0.297333	8049.82	7986.45	8156.97	8446.06	8720.46	8855.93	10157.1	10324.2	10139.6	10043.9	10078.2	9756.1	10101	10088.9	9800.73	10940.7	10777.5	10604.3	8871.49	8755.74	8623.9	8432.1	8557.7	8343.56	10604.8	11239.8	11088.9	7415.72	7478.86	7490.9	8614.83	8620.42	8629.28	7935.71	7487.59	7962.53	7824.86	8062.21	7987.96	10858.5	10734.3	11198.4	11652.1
P05744	RPL33A	60S ribosomal protein L33-A	RL33A_YEAST	UP000002311_559292-olympus	98.2	0.515348	10527.7	9554.95	2743.94	2723.59	3072.37	10118.2	3042.91	13237.1	13213.5	12674.7	12663.5	12454.6	12226.8	12316.5	12077.4	11571.2	11226.9	11881.9	10405.3	10037.4	10217.6	9889.77	9894.89	9870.22	13661.4	13718.2	13471.8	8554.52	8793.69	8563	10308.2	10312.2	10452.7	10367.9	10097.4	10262.4	8816.57	9020.79	8857.88	12551.7	12502.2	12909.2	14225.6
P05745	RPL36A	60S ribosomal protein L36-A	RL36A_YEAST	UP000002311_559292-olympus	96.9	0.532871	NaN	553.854	42.5822	50.1381	15.4888	72.0951	20.8312	22.2827	10.1617	132.713	92.2532	929.759	782.467	771.61	756.204	973.09	1001.25	1010.83	732.368	712.801	689.536	653.596	622.274	635.846	426.884	474.877	465.195	375.411	337.124	362.392	451.834	502.482	416.596	394.502	422.198	372.849	570.129	486.261	406.94	494.241	605.581	524.844	766.112
P05748	RPL15A	60S ribosomal protein L15-A	RL15A_YEAST	UP000002311_559292-olympus	98.2	0.288929	8258.1	11476.5	11477.6	12443.5	12626	12405.8	13957.5	9236.3	8956.92	9547.41	9609.13	9521.23	9887.89	9567.5	9796.32	10005.1	10163.4	10186	9150.9	9526.66	9380.26	8645.84	8536.87	8704.15	10103.9	9971.77	10135.5	8051.74	7530.93	7998.03	8961.36	8967.99	8898.02	8223.53	7975.66	8119.47	7982.66	7830.99	7842.84	9993.59	9691.82	9919.8	11130.8
P05749	RPL22A	60S ribosomal protein L22-A	RL22A_YEAST	UP000002311_559292-olympus	99.4	1.10308	3419.15	2205.5	3876.16	3364.38	3816.14	4663.25	4383.07	4237.38	3824.96	4061.13	4398.43	4060.18	3882.14	3628.35	3632.64	3717.69	3616.5	4269.19	3401.79	3357.13	4778.16	3554.44	3951.24	3454.78	4706.61	4530.6	4222.59	3667.67	3413.7	3351.08	4388.2	4299.93	3610.14	3094.76	3669.57	2938.57	3856.44	3897.21	3832.07	4929.58	4669.58	4480.84	4725.68
P05750	RPS3	40S ribosomal protein S3	RS3_YEAST	UP000002311_559292-olympus	99.1	4.87083	11000.7	6444.16	4664	5093.87	13491.4	12306	13816.2	14188.3	14843.9	13492.4	13415.4	13367.8	13535.8	14121.3	14022.9	13601.7	13792.1	13926.3	12600.4	12349.4	12139.4	12337	11681.5	11806.5	15328.8	14561.5	15187	10491.5	10259.7	10350.2	12541.8	11674	11849	11857.3	12704.8	12533	10842.7	11227	11258.2	14115.7	14063.3	14255.3	14613.3
P05755	RPS9B	40S ribosomal protein S9-B	RS9B_YEAST	UP000002311_559292-olympus	98.2	0.343276	1985.67	49.6792	56.678	41.3042	3810.35	3557.71	3234.46	2187.62	2218.61	2173.72	2323.55	2096.26	2314.93	2411.56	2483.08	2309.17	2108.88	2169.86	2173.11	2206.91	2149.2	2214.54	2048.91	2016.06	3667.21	3255.16	3557.83	2660.12	2455.49	2420.31	2857.75	2762.37	2681.06	2431.61	2402.91	2532.26	2274.6	2210.91	2371.37	3002.36	3099.61	3089.89	2995.37
P05756	RPS13	40S ribosomal protein S13	RS13_YEAST	UP000002311_559292-olympus	98.5	0.243656	13710.6	7735.91	7469.59	11608.9	7950.89	10767.9	17165.3	17406	17609.2	15908.4	16419.1	16190.5	16804.4	16718.1	17594.8	16501.7	16872.1	16852	13873.3	14204.1	14314	13968.6	13641.1	13269.2	17290.5	17654.1	17368.8	11503	12379.2	12027.1	13197.1	13339.8	13662.2	13299.4	12130.6	12985	12891	13479.2	13315.8	17251.7	17134.2	16928.5	17763
P05759	RPS31	Ubiquitin-40S ribosomal protein S31	RS31_YEAST	UP000002311_559292-olympus	98.2	0.51885	23173.9	10531.1	10960.9	16136	14988.8	11762.5	13268.3	28808.7	27035.2	24135.7	26562.4	22992.7	33303.8	29190.4	29920.6	25536.7	25603.1	27735.8	21470.9	21977.2	19129.4	23737.1	25796.5	22777.1	37273	34976	35083.9	20420.3	20698	22005.2	26558.6	25225.6	24303	30191.7	31442	31514.7	14883.5	13466.2	12694.6	16168	17124.5	15072	23253.4
P05986	TPK3	cAMP-dependent protein kinase type 3	KAPC_YEAST	UP000002311_559292-olympus	98.2	0.162654	216.868	225.326	108.508	203.61	172.716	114.401	152.214	221.058	222.407	202.909	197.893	200.423	216.481	228.146	195.933	231.278	239.431	229.977	189.617	211.945	193.394	185.903	210.117	213.508	222.872	203.153	201.078	185.952	197.574	193.937	188.013	193.355	195.566	206.445	231.829	222.897	183.288	150.896	195.097	219.178	214.65	194.083	223.396
P06100	CDC36	General negative regulator of transcription subunit 2	NOT2_YEAST	UP000002311_559292-olympus	98.2	0.165936	488.429	161.429	271.225	169.325	161.727	589.986	151.986	539.863	529.002	493.837	460.071	507.28	484.445	462.705	564.564	446.147	450.475	507.527	443.909	468.833	479.762	504.176	541.559	503.343	506.142	436.799	528.189	486.985	505.899	518.867	489.113	461.153	518.879	513.865	498.982	550.377	503.128	460.316	478.849	475.354	440.12	468.298	459.619
P06101	CDC37	Hsp90 co-chaperone Cdc37	CDC37_YEAST	UP000002311_559292-olympus	98.2	0.122403	1247.29	734.515	1011.51	1114.2	821.55	1076.9	963.324	1308.14	1277.76	1276.31	1210.59	1280	1315.87	1275.22	1332.12	1265.85	1265.53	1236.12	1351.04	1362.34	1297.14	1348.49	1381.15	1359.08	1216.74	1209.93	1218.25	1360.31	1333.79	1275.98	1318.13	1320.43	1351.04	1223.9	1257.76	1270.16	1539.53	1587.15	1550.79	1524.82	1513.68	1476.67	1240.59
P06102	NOT3	General negative regulator of transcription subunit 3	NOT3_YEAST	UP000002311_559292-olympus	98.2	0.0942361	501.113	432.048	466.133	614.628	367.934	543.291	401.087	510.793	512.986	498.975	503.647	495.81	463.594	504.345	500.034	350.233	386.588	377.504	470.342	473.724	477.653	487.051	489.158	476.733	515.027	487.503	497.063	477.198	458.543	458.503	473.484	469.538	472.415	501.616	509.66	517.197	443.165	448.773	431.487	441.887	448.714	428.002	448.287
P06103	PRT1	Eukaryotic translation initiation factor 3 subunit B	EIF3B_YEAST	UP000002311_559292-olympus	98.2	0.0792228	3321.42	2851.32	2129.61	2605.6	2745.31	3063.78	2875.21	3692.27	3522.93	3708.34	3737.71	3639.61	3495.81	3573.91	3601.38	3811.72	3812.28	3801.89	3553.22	3549.99	3556.34	3285.56	3413.89	3314.02	3464.66	3546.5	3524.37	3444.77	3371.14	3307.03	3463.18	3401.45	3402.73	3293.98	3247.09	3306.03	3344.64	3270.97	3323.85	3497.93	3573.07	3472.29	3709.99
P06104	RAD6	Ubiquitin-conjugating enzyme E2 2	UBC2_YEAST	UP000002311_559292-olympus	98.2	0.312522	320.515	313.574	238.727	270.332	273.302	309.212	143.501	295.658	211.942	265.567	280.789	263.442	324.35	341.768	326.821	469.927	465.86	395.545	326.815	354.588	306.149	326.098	403.418	356.731	293.758	299.599	270.67	348.546	381.992	440.657	373.075	420.209	398.474	357.254	371.674	368.53	367.961	336.383	335.164	292.788	267.483	292.648	307.836
P06105	SCP160	Protein SCP160	SC160_YEAST	UP000002311_559292-olympus	98.2	0.0681188	5434.32	4184.37	4182.07	5156.1	5210.86	4922.51	4817.5	6100.69	6112.45	5989.93	5933.98	5829.61	5823.64	5809.15	5724.97	5375.38	5336.48	5254.81	5898.68	5855.54	5825.27	5607.68	5523.92	5552.38	5829.04	5789.68	5854.94	5689.6	5677.15	5686.96	5518.39	5519.42	5557.75	5496.21	5458.74	5429.88	5381.65	5350.84	5332.14	5601.64	5582.81	5667.45	6138.56
P06106	MET17	Homocysteine/cysteine synthase	CYSD_YEAST	UP000002311_559292-olympus	96.3	0.426242	3019.7	3563.15	3342.15	2874.22	2904.21	2545.54	5935.74	5718.14	5320.56	3716.92	3427.31	3381.33	3092.2	2562.32	2577.43	1211.49	1181.51	1209.66	2503.26	2462.42	2482	2919.84	2892.9	2936.84	2122	2147.2	2183.64	3151.3	3206.75	3239.72	2913.8	2904.59	2920.27	2547.76	2674.66	2663.61	3857.41	3805.23	3745.5	5630.44	5812.44	5770.18	2672.69
P06115	CTT1	Catalase T	CATT_YEAST	UP000002311_559292-olympus	98.2	0.407375	422.058	439.407	405.206	295.776	368.099	321.438	269.786	262.931	257.56	324.729	314.394	317.355	357.005	365.167	333.315	658.314	702.918	680.43	412.345	425.608	424.575	351.883	328.986	348.671	410.951	400.067	417.524	392.319	378.821	398.196	278.783	273.939	281.326	328.704	355.531	339.542	366.265	359.719	388.185	634.94	601.466	640.552	463.589
P06168	ILV5	Ketol-acid reductoisomerase, mitochondrial	ILV5_YEAST	UP000002311_559292-olympus	98.5	0.406909	17169.9	9258.53	9742.46	10692.5	8343.13	10090.6	17546.3	17730.5	17869.8	17458.7	18175.7	17386.3	17348.1	17829.2	17530.8	19231.1	20367.1	19590	17987.1	18088.3	17740.7	17666.6	17336.3	17830.4	17689.6	17547.8	17813.2	17668.8	17847.7	17570.8	17975.3	18216.6	18144.4	18199.8	18267.6	17811.7	19613.4	19218.8	19282.5	21671	21869.3	21982.2	20230.1
P06169	PDC1	Pyruvate decarboxylase isozyme 1	PDC1_YEAST	UP000002311_559292-olympus	100	0.971961	34152	34127.9	34660.4	35347	35402.3	35232.6	37522	37189.7	38414.7	35752.4	36594.8	35269.5	35524.5	36584.2	36238.4	36638.9	38457.3	38195.8	35459.4	34367	34161.4	31299.7	31428.5	30630.9	36492.6	37138.1	37755.7	34050.3	34255.5	34302.4	33329.2	33234.8	32526.3	33961.9	33937.1	34313.5	37488.2	36815.4	36116.8	41425.2	42241.5	42555.4	41383
P06174	HEM4	Uroporphyrinogen-III synthase	HEM4_YEAST	UP000002311_559292-olympus	98.2	0.184271	187.585	141.654	124.58	157.973	164.195	142.029	197.934	188.4	156.735	158.513	194.223	165.595	171.355	165.234	165.759	211.423	215.432	211.76	165.637	159.297	160.303	161.064	158.35	166.82	167.911	177.423	165.041	182.438	180.672	183.149	171.807	180.235	167.48	170.312	198.56	171.384	165.401	146.207	146.913	157.657	152.006	167.929	168.378
P06182	CYC3	Holocytochrome-c synthase	CCHL_YEAST	UP000002311_559292-olympus	98.2	0.24804	177.019	70.5586	114.807	152.01	86.2843	138.278	92.9607	151.535	169.911	174.031	168.023	169.981	174.842	160.74	175.494	363.701	335.995	333.154	181.748	180.243	197.472	174.595	172.582	187.214	138.277	163.632	131.557	185.807	211.125	189.438	166.074	165.611	182.624	183.159	174.721	175.02	182.133	165.833	184.963	135.859	146.764	130.069	136.921
P06197	PIS1	CDP-diacylglycerol--inositol 3-phosphatidyltransferase	PIS_YEAST	UP000002311_559292-olympus	98.2	0.183605	1046.96	1257.71	1249.52	995.615	1189.65	1138.11	1035.98	1043.53	1011.85	925.216	939.388	934.89	994.75	976.993	970.642	1128.67	1180.77	1142.59	1063.31	1052.25	1036.53	1054.45	1076.86	1099.67	996.603	980.176	1008.39	1080.52	1075.17	1077.35	1077.1	1069.78	1051.97	1039.42	1050.21	1058.71	968.717	1009.19	1020.51	1000.78	964.764	952.398	963.702
P06208	LEU4	2-isopropylmalate synthase	LEU1_YEAST	UP000002311_559292-olympus	98.2	0.128029	3228.05	2080.81	1609.88	2138.83	1908.73	1843.11	1972.78	3351.07	3515.69	3517.49	3561.44	3548.96	3369.89	3353.93	3326.69	3659.71	3566.53	3574.41	3588.63	3626.18	3635.53	3459.51	3541.16	3493.21	3450.46	3493	3410.88	3624.59	3644.29	3676.5	3754.97	3808.5	3825.62	3314.52	3246.36	3265.53	3487.48	3394.79	3475.68	3954.32	3976.15	3932.93	3812.64
P06242	KIN28	Serine/threonine-protein kinase KIN28	KIN28_YEAST	UP000002311_559292-olympus	98.2	0.163889	370.283	210.581	242.615	200.018	187.806	256.112	234.822	340.469	331.774	319.803	320.116	343.549	375.464	390.821	388.373	462.466	391.108	417.275	357.493	361.253	361.279	361.507	358.126	355.873	384.781	398.61	398.267	321.589	340.47	361.257	345.425	401.932	361.797	380.451	387.554	383.374	336.899	355.718	311.475	361.559	332.159	366.038	306.611
P06243	CDC7	Cell division control protein 7	CDC7_YEAST	UP000002311_559292-olympus	84.4	0.446107	79.0879	42.017	45.809	40.8016	49.2728	47.3154	39.6128	33.0576	41.9653	32.7743	48.8161	42.3541	35.1722	26.4093	27.0164	43.0854	44.2142	47.2726	32.9024	41.3871	36.1306	24.7887	43.4579	68.6327	74.1414	52.7068	55.0003	28.8855	31.1298	37.209	65.0225	33.3144	36.0405	57.3525	64.9246	33.2328	82.1474	29.372	24.3553	43.8623	54.9003	29.3965	55.6214
P06244	TPK1	cAMP-dependent protein kinase type 1	KAPA_YEAST	UP000002311_559292-olympus	98.2	0.157478	662.721	435.2	356.942	344.24	729.907	391.633	376.526	536.639	566.557	561.183	567.794	580.745	609.454	624.983	622.992	693.781	778.304	732.408	674.223	579.174	588.099	676.976	662.174	636.682	576.598	585.351	621.505	752.123	747.284	733.729	690.945	637.479	662.004	621.227	655.309	628.576	668.906	698.533	730.45	570.668	559.404	561.651	530.049
P06245	TPK2	cAMP-dependent protein kinase type 2	KAPB_YEAST	UP000002311_559292-olympus	98.2	0.22342	707.065	276.389	790.497	205.626	235.703	266.273	251.328	577.807	597.327	567.469	546.242	527.603	567.777	589.911	584.33	526.498	557.611	554.647	567.264	562.211	632.09	684.674	710.148	671.676	520.363	512.868	482.231	678.059	710.709	679.318	592.857	602.341	594.34	696.577	676.198	670.551	654.564	675.835	659.475	500.692	535.774	533.304	490.713
P06367	RPS14A	40S ribosomal protein S14-A	RS14A_YEAST	UP000002311_559292-olympus	98.2	0.198773	10683.6	10697.3	4954.92	11227.4	5187.55	5224.82	5553	11364.7	11240.4	11357.7	11805.4	11618.2	12132.2	12373.1	12266	11403.8	11909.3	11750.3	9979.8	10305.6	10112.4	10150.4	10531	10669.9	12910.4	13439.2	12898.1	9566.4	9403.55	9686.38	11041.1	11018.4	11157.7	9940.93	10815.7	10621.7	9508.7	9853	9416.48	12514.2	12396.8	12557.1	13310.3
P06634	DED1	ATP-dependent RNA helicase DED1	DED1_YEAST	UP000002311_559292-olympus	98.8	2.30415	6735.19	4437.87	4733.32	4775.65	7512.17	7296.23	7417.02	7595.19	7436.8	7330.35	7388.03	7289.6	7140.85	6992.08	6974.02	7599	7731.6	7784.47	7068.87	7009.08	6995.78	6371.91	6516.03	6559.93	7682.22	7791.4	7768.62	6358.62	6385.73	6692.97	6666.07	6655.42	6750.35	6891.98	7097.35	6814.88	6552.27	6443.92	6765.03	7519.27	7351.8	7292.45	8176.46
P06700	SIR2	NAD-dependent histone deacetylase SIR2	SIR2_YEAST	UP000002311_559292-olympus	98.2	0.201009	144.943	84.163	155.664	83.9174	153.842	120.089	71.4732	170.675	153.823	129.06	153.134	133.618	131.131	134.437	122.729	172.373	150.806	144.942	154.662	147.192	157.384	130.222	126.851	138.863	138.623	137.659	160.666	124.788	119.909	131.773	109.719	119.266	129.556	120.518	129.072	136.058	81.9785	125.411	106.206	114.124	107.953	109.5	144.886
P06701	SIR3	Regulatory protein SIR3	SIR3_YEAST	UP000002311_559292-olympus	98.2	0.140084	161.52	100.771	112.018	126.25	91.1236	99.1142	118.599	165.082	167.287	152.967	155.716	160.515	159.358	161.886	166.363	181.047	164.739	164.308	151.178	139.35	149.448	156.238	158.118	156.906	165.935	160.323	151.273	155.883	157.244	147.872	168.652	155.282	144.538	168.67	177.808	151.318	136.851	129.144	129.608	145.89	128.264	111.704	116.528
P06704	CDC31	Cell division control protein 31	CDC31_YEAST	UP000002311_559292-olympus	98.2	0.148219	495.181	503.541	476.202	603.4	571.262	576.53	688.387	499.333	511.917	512.954	537.729	488.351	473.768	458.489	500.146	599.83	602.518	616.125	349.851	341.099	347.81	509.078	493.534	514.998	529.24	540.574	501.841	490.642	449.002	455.358	488.087	459.024	484.186	471.388	522.03	496.051	495.902	502.707	485.812	433.688	447.264	447.811	432.273
P06738	GPH1	Glycogen phosphorylase	PHSG_YEAST	UP000002311_559292-olympus	98.2	0.302728	2107.48	2017.7	2374.09	1840.76	2081.48	1482.41	1580.73	1464.53	1417.22	1590.39	1609.37	1593.72	1902.41	1951.31	1952.59	3532.62	3486.03	3573.43	1959.72	1977.65	1968.12	2010.93	2031.32	2069.37	1688.48	1641.59	1653.14	2600.36	2554.03	2523.14	1875.88	1875	1929.9	1754.02	1778.17	1785.72	1996.84	2036.8	1994.49	1956.03	1928.38	1921.08	1429.65
P06773	DCD1	Deoxycytidylate deaminase	DCTD_YEAST	UP000002311_559292-olympus	98.2	0.186564	124.434	68.4088	87.6335	102.655	108.286	109.133	104.957	111.12	130.856	115.387	120.721	128.084	120.231	103.965	118.013	128.368	121.733	128.852	112.223	122.84	117.125	106.13	128.954	112.601	118.578	122.195	111.583	103.474	108.743	109.984	114.962	133.674	123.818	117.471	129.943	125.579	130.132	112.889	119.623	92.9376	104.792	118.681	115.117
P06774	HAP2	Transcriptional activator HAP2	HAP2_YEAST	UP000002311_559292-olympus	62.7	0.526759	115.432	37.0079	52.1922	26.6483	30.1359	145.344	62.4838	83.4842	92.8654	167.891	59.78	143.45	59.8503	74.3491	39.3678	33.6536	20.6223	12.9494	48.8829	63.2178	26.4483	122.499	29.8295	20.6307	22.7038	20.1282	65.3099	64.624	21.9977	37.8676	68.8951	68.1791	41.9946	45.2712	41.879	74.0309	NaN	18.1667	73.0743	55.8501	36.3021	29.5383	45.3748
P06775	HIP1	Histidine permease	HIP1_YEAST	UP000002311_559292-olympus	97.9	0.244836	205.45	121.507	105.091	128.867	112.937	149.681	78.7135	150.687	234.723	215.54	203.706	233.451	233.354	251.571	233.882	242.666	262.662	244.668	199.653	202.284	215.737	193.533	198.505	188.592	232.271	234.075	228.524	165.773	180.518	195.547	185.846	174.298	208.033	232.629	216.188	227.872	146.899	167.269	153.21	224.88	219.711	200.819	221.378
P06776	PDE2	3',5'-cyclic-nucleotide phosphodiesterase 2	PDE2_YEAST	UP000002311_559292-olympus	98.2	0.127792	215.837	194.337	187.005	230.593	158.009	200.04	153.016	203.501	242.344	233.436	267.575	225.99	230.981	225.312	219.862	294.729	297.748	298.105	241.892	230.877	237.144	278.221	273.111	267.027	227.996	222.548	230.091	257.848	270.616	274.776	254.288	244.768	237.403	247.301	279.355	268.444	233.661	226.542	220.889	229.058	219.307	244.216	212.531
P06777	RAD1	DNA repair protein RAD1	RAD1_YEAST	UP000002311_559292-olympus	98.2	0.141777	307.69	255.982	152.997	227.231	198.52	252.689	215.116	300.289	297.789	282.25	312.447	306.602	255.064	260.181	278.2	294.416	284.528	273.464	274.078	261.75	274.715	288.413	277.474	327.332	300.778	325.346	277.069	266.649	293.871	307.323	229.844	267.741	258.175	286.895	339.233	343.293	289.009	297.947	309.442	266.392	261.954	245.644	268.28
P06778	RAD52	DNA repair and recombination protein RAD52	RAD52_YEAST	UP000002311_559292-olympus	98.2	0.208946	224.106	191.934	100.705	154.326	126.423	224.131	210.05	200.835	237.024	226.769	228.127	218.331	221.14	205.731	199.113	178.275	174.265	179.872	209.705	231.109	217.909	215.967	221.968	240.685	201.961	213.267	200.596	185.833	207.034	223.262	181.157	201.29	185.761	190.713	237.67	205.537	256.919	252.68	251.37	201.976	197.451	187.81	189.67
P06779	RAD7	DNA repair protein RAD7	RAD7_YEAST	UP000002311_559292-olympus	98.2	0.199842	169.091	156.635	168.681	113.413	134.505	181.705	152.525	151.516	145.417	158.451	164.777	176.008	154.177	157.976	159.474	138.692	158.396	152.098	159.493	140.108	137.025	165.887	154.042	169.233	137.607	139.339	127.775	161.901	161.191	151.602	169.599	148.668	156.82	162.611	138.687	154.224	165.7	166.058	178.809	133.182	129.936	130.881	111.732
P06780	RHO1	GTP-binding protein RHO1	RHO1_YEAST	UP000002311_559292-olympus	98.2	0.181172	2341.34	1900.71	1717.03	751.205	697.133	3906.03	4204.7	2285.86	2301.58	2498.11	2438.92	2528.88	2166.68	2159.07	2199.06	2386	2336.95	2315.77	2819.66	2800.55	2801.94	2654.53	2804.18	2659.76	2248.8	2155.03	2239.89	2964.73	2872.95	2789.26	2744.27	2777.49	2848.97	2292.32	2242.24	2294.56	2405.57	2440.27	2493.23	2356.68	2411.98	2412.88	2577.97
P06781	RHO2	GTP-binding protein RHO2	RHO2_YEAST	UP000002311_559292-olympus	98.2	0.170523	275.871	217.789	230.277	255.999	296.398	292.234	246.434	296.275	306.288	274.426	281.838	303.085	276.625	271.901	276.802	326.182	316.355	313.256	260.911	270.879	285.689	270.657	273.601	251.159	303.508	304.752	268.31	258.752	241.003	257.323	265.005	262.625	264.217	266.159	294.723	294.935	262.451	230.953	249.556	239.824	255.02	227.782	276.209
P06782	SNF1	Carbon catabolite-derepressing protein kinase	SNF1_YEAST	UP000002311_559292-olympus	98.2	0.117767	467.183	347.309	414.755	358.871	326.21	288.082	377.125	421.379	453.036	441.718	403.521	425.96	415.026	415.949	445.223	454.828	437.908	474.449	403.457	418.416	403.69	442.113	449.009	445.801	392.141	428.252	419.526	434.865	442.351	451.046	431.521	412.053	422.494	442.675	489.69	471.118	427.283	416.343	438.904	371.669	374.757	360.715	385.591
P06783	STE3	Pheromone a factor receptor	STE3_YEAST	UP000002311_559292-olympus	14.7	1.07023	NaN	7.53324	NaN	NaN	57.1359	NaN	NaN	NaN	NaN	NaN	49.3008	NaN	NaN	NaN	NaN	145.697	124.224	114.906	NaN	NaN	NaN	NaN	NaN	NaN	NaN	NaN	NaN	NaN	13.1099	NaN	NaN	NaN	NaN	NaN	NaN	NaN	82.8026	NaN	NaN	35.6585	NaN	NaN	NaN
P06784	STE7	Serine/threonine-protein kinase STE7	STE7_YEAST	UP000002311_559292-olympus	94.8	0.31883	147.523	113.852	52.4134	33.3534	79.0364	52.337	138.569	82.9911	81.3637	146.434	62.4625	98.0046	73.8938	136.179	84.5776	70.3151	65.7052	110.888	144.728	131.202	168.137	164.138	122.813	172.677	138.042	160.194	193.607	160.773	144.138	151.387	126.138	158.875	144.139	134.024	182.75	166.935	169.508	134.869	114.682	89.0702	120.752	130.455	145.15
P06785	CDC21	Thymidylate synthase	TYSY_YEAST	UP000002311_559292-olympus	98.2	0.110812	585.18	348.314	372.729	313.97	247.445	244.867	364.72	563.852	595.279	504.262	522.654	526.334	519.628	520.699	544.538	630.522	628.664	637.919	541.622	527.872	523.953	278.576	293.506	289.981	570.484	602.692	596.06	516.323	542.716	525.024	522.885	504.374	541.71	540.591	571.615	584.211	488.053	494.573	510.361	516.103	535.733	504.325	493.888
P06786	TOP2	DNA topoisomerase 2	TOP2_YEAST	UP000002311_559292-olympus	98.2	0.193367	556.888	486.521	552.69	543.663	379.715	458.173	544.684	639.132	641.316	532.485	516.139	537.71	547.33	548.295	539.588	559.806	568.776	555.5	523.189	528.91	511.302	552.064	540.273	530.284	666.545	654.942	651.097	477.045	484.098	493.967	533.827	576.823	544.288	584.877	567.598	586.731	518.365	516.368	501.93	466.927	465.52	486.519	515.389
P06787	CMD1	Calmodulin	CALM_YEAST	UP000002311_559292-olympus	98.2	0.187907	2489.55	4488.31	4559.81	1318.51	3988.22	4722.84	3357.99	2579.21	2588.22	2512.99	2509.88	2507.26	2301.94	2278.62	2309.87	2098.19	2135.1	2102.64	2305.16	2251.81	2245	2490.29	2539.69	2464.94	2534.08	2541.63	2558.47	2519.01	2513.79	2551.91	2648.47	2579.46	2634.58	2442.78	2337.47	2335.75	2691.52	2627.65	2645.28	2607.36	2628.99	2606.69	2853.86
P06838	RAD10	DNA repair protein RAD10	RAD10_YEAST	UP000002311_559292-olympus	66.7	0.648731	79.4686	32.7065	51.8246	51.2729	37.6202	32.1785	34.0608	33.7388	45.1155	51.7106	42.1804	42.0914	46.5428	29.7827	42.3798	38.507	40.6462	40.756	34.7986	72.7335	57.2651	24.236	43.1496	66.8332	108.686	36.3216	47.5528	58.8255	46.9421	19.0662	37.4349	21.9003	24.3224	23.3414	33.2082	41.5967	35.6871	49.634	2.80835	50.3566	34.0765	42.905	33.3663
P06839	RAD3	General transcription and DNA repair factor IIH helicase subunit XPD	RAD3_YEAST	UP000002311_559292-olympus	98.2	0.125163	185.74	174.444	189.7	179.048	166.213	189.829	170.369	216.719	227.316	202.65	205.945	194.715	199.905	197.152	214.324	223.604	207.072	193.877	203.857	197.347	196.877	205.543	192.741	192.226	209.976	208.745	199.73	183.785	179.858	180.083	191.946	192.138	186.492	195.116	226.286	200.984	156.36	171.461	174.308	183.224	159.157	161.459	179.77
P06843	SPT2	Protein SPT2	SPT2_YEAST	UP000002311_559292-olympus	97.2	0.311274	99.7807	44.662	64.9275	56.8467	53.8339	78.1998	46.635	44.4872	50.5422	55.7183	132.939	109.707	133.784	96.7412	115.16	132.125	146.562	146.952	103.945	116.831	101.7	91.7427	104.126	97.7691	119.604	138.974	120.408	103.69	88.766	107.833	103.377	93.3387	86.6205	98.7717	116.337	133.412	91.5783	95.7532	101.607	107.766	77.5063	103.871	113.271
P06844	SPT3	Protein SPT3	SPT3_YEAST	UP000002311_559292-olympus	96.9	0.295136	91.6775	58.8233	39.8293	62.728	55.5739	39.9507	51.7925	94.9377	106.821	62.8301	54.8053	93.7788	119.02	110.144	94.0234	134.904	146.524	138.474	108	117.663	99.9095	113.854	108.109	106.266	105.126	126.662	135.243	91.3312	130.795	107.066	115.912	101.876	130.118	109.27	119.153	130.006	116.645	99.3773	78.1308	101.565	83.4367	111.605	101.004
P07143	CYT1	Cytochrome c1, heme protein, mitochondrial	CY1_YEAST	UP000002311_559292-olympus	98.2	0.388118	2096.05	1326.69	1194.78	678.275	904.1	1278.1	1221.41	1418.69	1442.05	2129.53	2028.68	2172.17	1732.5	1734.24	1709.28	991.146	1063.78	951.838	2053.55	2034.25	1984.67	2037.63	2163.54	1978.16	1079.22	1180.96	1175.17	2724.36	2679.14	2695.87	2180.02	2168.64	2288.58	1930.27	1905.13	2121.26	1972.93	2089.59	1922.41	1248.02	1255.19	1322.15	1066.06
P07149	FAS1	Fatty acid synthase subunit beta	FAS1_YEAST	UP000002311_559292-olympus	98.8	0.602425	12619	11409.7	11196.9	12549.3	12035.1	12855.2	13005.4	13181.2	12973.1	13615	13506.6	13438.7	12586	12750.4	12526.7	11082.5	11017.7	11115.4	13246.5	13122.5	13212.4	12957.5	12867.9	12836.9	12782.8	12924.8	12984.8	12919.1	12893.8	12956.1	13360.5	13127.9	13056.6	12614.5	12827.7	12658.6	12495.6	12169.1	12577.8	12707.5	12640.9	12582.5	14104.6
P07170	ADK1	Adenylate kinase	KAD2_YEAST	UP000002311_559292-olympus	98.2	0.139728	9500.87	8891.81	8512.8	9127.11	4929.57	5478.59	9604.81	11014.2	10795.2	10668.3	10781.9	10413.3	10266.4	10537.3	10076.4	8251.54	8172.12	8214.63	9739.55	9501.13	9782.56	9062.6	9361.65	9041.45	9803.43	9969.66	10374.7	9808.71	9686.69	9824.1	9895.25	9777.78	9778.52	9444.33	9714.98	9399.03	10016.6	9708.4	9859.34	11236.2	11352.6	10808.5	10861.2
P07172	HIS5	Histidinol-phosphate aminotransferase	HIS8_YEAST	UP000002311_559292-olympus	98.2	0.166876	916.553	878.993	896.367	829.93	699.122	1092.95	782.024	984.888	977.885	1029.47	988.909	1023.23	949.571	945.895	980.213	872.152	884.399	923.502	1026.19	988.879	964.327	891.946	920.209	910.915	945.784	945.6	1026.78	920.628	927.868	931.247	1005.35	1038.59	1049.24	937.715	956.318	947.347	951.346	941.215	935.955	1010.43	1005.55	980.946	1069.82
P07213	TOM70	Mitochondrial import receptor subunit TOM70	TOM70_YEAST	UP000002311_559292-olympus	98.2	0.128526	2826.89	2093.05	2298.81	2729.56	2509.78	2181.15	2344.93	2733.26	2783.75	2880.27	2881.73	2884.82	2800.34	2749.33	2740.86	3376.62	3446.95	3539.61	2698.6	2778.71	2769.83	2884.03	2898.54	2862.03	2693.77	2644.3	2757.3	3084.52	3060.89	3001.33	3019.53	2841.85	2942.73	2811.65	2716.32	2807.54	2972.01	3008.65	3043.42	2663.95	2467.01	2538.62	2566.82
P07236	MST1	Threonine--tRNA ligase, mitochondrial	SYTM_YEAST	UP000002311_559292-olympus	98.2	0.175576	342.212	183.127	245.054	239.404	304.751	254.262	286.023	310.393	354.681	328.798	355.229	334.516	335.45	336.409	325.806	373.082	380.512	395.75	326.071	327.607	352.255	337.329	379.91	337.635	357.287	310.719	343.957	420.988	384.887	382.036	344.983	325.272	308.092	359.819	369.58	359.368	350.018	333.723	282.659	229.831	249.185	284.745	320.692
P07244	ADE57	Bifunctional purine biosynthetic protein ADE5,7	PUR2_YEAST	UP000002311_559292-olympus	98.2	0.0834541	7317.46	8150.98	7079.98	6970.56	6807.52	6313.17	7222.57	7394.11	7331.35	7884.07	8004.83	8202.45	7417.84	7263.04	7308.75	6486.85	6582.44	6569.69	7626.11	7562.29	7526.62	7391.28	7506.73	7319.68	7125.05	7064.41	7283.07	7680.76	7736.88	7607.48	7925.85	8003.29	7997.94	7066.5	7222.07	7264.82	7894.23	7601.38	7695.7	7927.82	7838.32	7905.27	7565.03
P07245	ADE3	C-1-tetrahydrofolate synthase, cytoplasmic	C1TC_YEAST	UP000002311_559292-olympus	98.2	0.0926158	3628.33	3455.2	3671.84	3740.61	3456.89	3616.97	3493.41	4010.42	4117.06	4177.7	4061.63	4188.44	3806.21	3799.85	3726.41	3598.54	3499.41	3558.77	4006.99	4044.3	4062.91	3918.9	3834.1	3820.81	3737.01	3763.12	3823.49	4165.83	4229.62	4196.12	4044.32	4013.56	4108.67	3844.61	3795.56	3799.08	3879.86	3847.27	3848.3	4048.1	4044.07	4154.86	4300.68
P07246	ADH3	Alcohol dehydrogenase 3, mitochondrial	ADH3_YEAST	UP000002311_559292-olympus	98.2	0.104378	5115.33	4718.05	4310.48	3766.14	4302.68	3917.27	5956.86	4603.61	4676.77	5253.27	5208.09	5082.69	5156.61	5120.67	5406.61	4846.37	4824.76	5005.01	5272.59	5248.19	5196.68	5336.34	5340.5	5414.84	4799.72	4618.55	4469.98	5776.52	5828.14	5709.7	5537.11	5506.04	5666.13	5507.52	5589.25	5358.5	5711.33	5818.12	5759.28	4810.24	4768.8	4782.69	4629.78
P07248	ADR1	Regulatory protein ADR1	ADR1_YEAST	UP000002311_559292-olympus	98.2	0.235119	176.98	103.822	98.0351	120.075	125.668	63.2195	122.288	146.998	135.981	135.921	150.519	162.588	166.716	170.209	162.089	252.383	252.803	250.59	161.38	173.237	157.88	169.507	178.633	194.394	154.676	168.605	152.898	180.708	190.466	184.36	165.062	166.969	152.092	205.14	210.232	208.193	187.746	220.165	202.685	120.657	116.954	123.044	116.972
P07249	ARG80	Arginine metabolism regulation protein I	ARGR1_YEAST	UP000002311_559292-olympus	71.3	0.503373	34.9672	30.542	36.5093	33.8583	29.0039	30.8367	29.8745	23.6829	23.4933	32.2921	28.2043	19.3316	31.5832	25.615	25.3346	31.9979	41.2145	31.4198	16.5217	23.1513	20.8337	27.2416	34.0505	26.4936	38.3636	37.2795	35.7361	19.8802	36.7012	23.8534	27.4052	33.6299	27.6213	38.9404	49.1318	42.0739	19.0009	40.3868	36.796	24.9324	24.6886	15.7147	20.223
P07250	ARG82	Inositol polyphosphate multikinase	IPMK_YEAST	UP000002311_559292-olympus	98.2	0.182256	102.696	89.2749	80.4386	86.4588	79.5696	102.374	89.9711	102.904	103.407	90.8259	86.7331	115.758	103.541	116.039	98.2124	72.1945	68.9528	63.4699	97.8112	100.149	84.4772	91.0356	90.2692	91.6969	98.3673	85.7267	98.5114	101.085	93.1619	93.6237	88.339	97.9213	94.4744	123.721	116.554	108.017	76.0969	98.6774	77.9798	92.0381	84.9934	96.8596	94.5117
P07251	ATP1	ATP synthase subunit alpha, mitochondrial	ATPA_YEAST	UP000002311_559292-olympus	98.2	0.225439	14325.4	13134.3	18904.3	16895.9	15989.5	8661.17	12784.7	11012.3	10873.5	15086.7	14878.1	14908.6	12721	12488	12640.7	9313.79	9409.18	9425.81	14459.3	14529.2	14407.5	14790.2	14442.1	14705	10305.6	10320.7	10505.8	17645.3	17611.1	17569.7	15293.9	15335.3	15076.8	13538.2	13800.6	13536.2	16190	16373.4	16228.5	11243	11313.6	11529	10406
P07252	CBP1	Cytochrome B pre-mRNA-processing protein 1	CBP1_YEAST	UP000002311_559292-olympus	93	0.33739	218.125	87.4767	135.377	79.9841	134.99	153.562	104.314	136.495	124.604	144.235	93.8713	172.381	203.264	81.0948	188.205	120.033	75.342	125.821	106.532	67.3807	130.659	83.0501	158.316	177.125	228.231	209.731	201.978	187.123	195.802	153.433	217.417	199.193	182.717	195.442	286.036	238.29	127.314	127.049	129.225	251.496	109.207	184.011	210.987
P07253	CBP6	Cytochrome B pre-mRNA-processing protein 6	CBP6_YEAST	UP000002311_559292-olympus	98.2	0.203461	392.672	367.866	323.67	265.705	337.048	239.736	390.058	341.418	347.353	328.701	369.652	337.011	365.067	357.935	361.562	505.335	519.864	528.718	360.717	356.19	327.145	367.992	380.032	388.067	314.527	323.545	340.949	377.652	388.955	382.235	359.666	343.506	341.787	391.977	368.625	358.392	355.086	371.281	377.061	288.237	254.661	269.249	296.56
P07255	COX9	Cytochrome c oxidase subunit 9, mitochondrial	COX9_YEAST	UP000002311_559292-olympus	98.2	0.277062	1203.8	1361.39	1281.96	938.043	937.857	1008.63	1254.12	1295.48	1279.74	1635.85	1476.28	1675.89	1045.15	1010.8	1127.81	1043.8	998.805	1076.96	1196.36	1213.78	1235.99	1225.68	1111.11	1173.62	1023.2	1048.1	1069.17	1567.75	1515.53	1554.38	1338.98	1266.79	1300.8	1217.53	1222.26	1240.81	1130.32	1249.58	1203.05	843.777	862.141	823.168	1291.23
P07256	COR1	Cytochrome b-c1 complex subunit 1, mitochondrial	QCR1_YEAST	UP000002311_559292-olympus	98.2	0.337244	6392.62	3680.93	3522.69	4402.84	4127.9	6140.78	3713.79	4907.76	4807.24	6967.95	7021.4	6929.45	5537.31	5648.03	5660.67	3619.65	3650.2	3658.38	6506.48	6533.04	6497.64	6635.51	6656.99	6659.63	3918.65	3959.11	3880.35	8010.85	7984.94	7884.75	6791.02	6843.2	6845.2	6175.54	6121.88	6245.21	6907.01	7122.75	6954.09	4682.91	4708.06	4680.73	3983.38
P07257	QCR2	Cytochrome b-c1 complex subunit 2, mitochondrial	QCR2_YEAST	UP000002311_559292-olympus	98.2	0.353241	6220.37	5652.78	5124.31	4551.68	4210.15	4419.88	3831.04	4364.5	4419.9	6029.57	5849.84	6032.55	5112.38	5128.49	5119.59	3165.88	3174.27	3178.3	6061.98	5972.54	5849.36	6271.9	6387.21	6264.69	3437.1	3485.9	3494.09	7191.37	7114.69	7301.21	6590.35	6686.71	6700.68	5940.61	5853.07	5870.65	7005.2	7078.33	6893.65	4358.89	4440.34	4386.19	3537.89
P07258	CPA1	Carbamoyl-phosphate synthase arginine-specific small chain	CARA_YEAST	UP000002311_559292-olympus	98.2	0.279075	1233.05	1972.7	915.543	724.369	819.917	813.474	779.115	1230.38	1234.2	1174.3	1175.52	1183.08	916.15	894.193	944.257	811.24	783.789	845.882	1455.58	1449.01	1450.68	1281.38	1310.52	1237.3	1262.37	1245.35	1255.56	1382.35	1329.07	1336.21	1308.42	1303.65	1298.22	1199.62	1182.85	1165.29	1768.56	1645.76	1697.34	1235.41	1244.96	1218.61	963.306
P07259	URA2	Protein URA2	PYR1_YEAST	UP000002311_559292-olympus	99.1	4.34611	3978.16	3871.4	3295.65	3274.81	4065.59	4081.22	4281.5	4338.07	4352.69	3958.35	3961.89	3943.51	3977.71	3966.34	3942.74	2887.78	2913.23	2893.86	4002.59	4008.78	4059.91	3881.33	3899.88	3880.8	4075.86	4079.61	4080.72	4139.35	4128.02	4085.68	3833.08	3875.12	3823.26	3890.2	3863.72	3916.82	3920.89	3908.8	3900.98	4383.02	4407.37	4440.94	4521.51
P07260	CDC33	Eukaryotic translation initiation factor 4E	IF4E_YEAST	UP000002311_559292-olympus	98.8	1.8228	2813.45	2509.4	2525.84	2970.39	2944.94	2798.01	2980.49	2619.25	2873.76	2646.5	2770.44	2817.96	2862.02	2802.53	3082.86	3075.18	3018.15	2995.1	2877.31	2948.68	2896.56	2910.83	2932.22	2852.91	2721.54	2765.49	2761.25	2640.92	2752.05	2723.32	2764.84	2924.48	2855.03	2683.08	2690.52	2796.51	2728.35	2841.4	2883.02	2984.72	3039.31	3062.94	2881.56
P07261	GCR1	Glycolytic genes transcriptional activator GCR1	GCR1_YEAST	UP000002311_559292-olympus	96.9	0.277518	425.605	286.258	304.427	291.953	273.39	255.207	247.99	153.523	198.129	184.923	289.872	424.324	639.583	532.027	439.942	532.987	507.176	621.765	615.175	419.593	441.221	478.011	453.772	395.305	494.24	498.473	458.117	359.973	331.054	413.237	358.981	403.703	472.573	392.513	402.605	504.303	377.991	488.01	574.897	338.736	436.655	422.452	461.406
P07262	GDH1	NADP-specific glutamate dehydrogenase 1	DHE4_YEAST	UP000002311_559292-olympus	98.2	0.244054	8479.45	7039.33	5541.99	7047.89	7323.95	5195.1	6772.28	10792.1	10647.5	9699.32	9804.7	9892.81	9433.04	9472.68	9482.28	6088.99	6061.83	6036.37	8191.71	8106.22	8221.43	8947.31	8861.01	8851.92	9899.68	10128.6	10120.6	7874.19	7726.2	7704.34	10941.6	10910.7	11107.6	7759.92	7690.42	7897.08	8654.42	9040.39	8893.95	11063.8	11070.4	11139.7	13601.2
P07263	HTS1	Histidine--tRNA ligase, mitochondrial	SYH_YEAST	UP000002311_559292-olympus	98.2	0.119219	2198.22	1062.61	1566.14	1624.47	1714.3	1142.26	1435.04	2479.89	2460.29	2324.52	2299.57	2391.95	2237.95	2302.81	2260.13	1920.21	1898.96	1887.89	2243.43	2288.2	2316.22	2252.45	2257.52	2202.46	2354.14	2299.16	2334.42	2122.8	2216.83	2205.16	2239.83	2255.4	2209.36	2278.57	2294.54	2328.06	2174.97	2215.73	2213.22	2469.45	2454.33	2459.71	2455.58
P07264	LEU1	3-isopropylmalate dehydratase	LEUC_YEAST	UP000002311_559292-olympus	98.2	0.189763	4175.87	4147.62	4035.1	4585.17	4332.03	4764.17	5490.78	6001.85	5839.43	5260.33	5267.41	5165.06	4286.99	4257.78	4336.28	3988.08	4011.69	4112.46	4245.11	4300.7	4244.95	4215.61	4208.24	4300.97	4950.71	4783.52	5008.33	4143.32	4119.56	4120.13	4906.25	4841.52	4845.99	4348.8	4201.34	4352.21	3963.57	3949.06	3959.93	7420.06	7349.12	7499.03	6679.74
P07266	MRS1	Mitochondrial RNA-splicing protein MRS1	MRS1_YEAST	UP000002311_559292-olympus	98.2	0.226569	138.969	112.362	85.5696	126.827	89.1973	99.1399	106.599	119.116	128.716	122.843	119.627	131.087	122.855	107.061	113.161	127.009	163.991	156.912	104.174	114.009	125.093	113.612	113.22	111.729	133.847	126.444	119.104	148.519	147.713	132.804	125.21	130.921	122.335	123.645	109.89	109.765	130.661	91.7366	125.934	90.6728	88.6975	104.831	110.69
P07267	PEP4	Saccharopepsin	CARP_YEAST	UP000002311_559292-olympus	98.2	0.202608	11062.3	5196.97	6667.58	5025.1	5244.9	5415.87	4411.37	9350.69	9079.47	9150.58	9220.3	9249.95	9963.15	10101.7	9990.58	7852.42	7648.45	7643.89	10096.1	10114.9	10095.6	10632.3	10640.5	10726.2	8685.82	8836.61	8878.22	11408	11037.4	11157.1	10424.4	10417	10151.1	10655.6	10451.3	10571.6	12857.5	12541.1	12498.1	9666.86	9762.48	9386.44	8592.16
P07269	PHO2	Regulatory protein PHO2	PHO2_YEAST	UP000002311_559292-olympus	98.2	0.156057	166.973	136.966	91.085	142.043	181.685	190.006	129.516	175.657	178.862	200.705	165.566	170.007	164.567	183.492	164.545	171.515	177.325	187.489	161.473	158.82	153.846	153.232	165.252	184.463	175.109	173.511	162.31	140.321	150.686	162.935	144.281	172.938	142.324	162.61	167.431	161.968	151.119	132.497	185.549	142.673	150.518	126.14	167.381
P07270	PHO4	Phosphate system positive regulatory protein PHO4	PHO4_YEAST	UP000002311_559292-olympus	98.2	0.303045	148.84	124.321	105.495	110.227	120.462	138.489	104.35	240.408	215.046	154.491	160.697	162.431	184.437	177.151	183.75	199.852	206.839	194.345	116.696	137.799	138.288	159.974	145.032	156.113	190.712	173.097	167.919	131.389	152.342	146.298	125.673	127.732	151.856	136.462	167.531	151.746	119.413	119.045	130.284	136.494	148.446	150.177	156.781
P07271	PIF1	ATP-dependent DNA helicase PIF1	PIF1_YEAST	UP000002311_559292-olympus	90.8	0.342888	85.9646	65.1553	61.7358	62.63	85.9842	71.1342	77.4612	80.8317	75.9545	50.4846	59.7324	60.7709	47.4991	98.4537	46.8613	75.1535	81.7402	84.8932	53.3121	77.404	22.5813	42.375	35.7104	66.2109	78.7114	51.0617	61.9947	56.1686	49.4209	57.2933	60.1052	81.2371	94.6386	92.2506	126.179	91.8363	64.6771	80.0828	70.9855	59.0511	80.325	87.0491	97.3148
P07272	PPR1	Pyrimidine pathway regulatory protein 1	PPR1_YEAST	UP000002311_559292-olympus	74.6	0.565692	48.9951	37.9989	36.9529	35.3258	43.0639	46.897	40.6569	14.1045	32.2354	36.09	45.7842	18.9472	40.4299	48.1963	48.1627	23.3507	25.2845	19.8871	45.0717	24.2192	37.2402	22.6887	36.9061	36.2142	43.098	43.2914	40.9798	23.1161	43.5635	20.7294	22.5066	48.0557	33.5101	58.3559	23.7049	28.1314	28.95	49.0733	26.0958	42.0678	36.1136	26.4728	25.5653
P07273	DST1	Transcription elongation factor S-II	TFS2_YEAST	UP000002311_559292-olympus	98.2	0.179599	959.188	482.033	390.558	560.81	1102.97	581.263	464.066	1157.6	1137.77	1129.37	1116.18	1118.13	1074.34	1082.4	1039.45	1133.45	1092.34	1118.78	1034.7	961.173	979.351	992.018	920.579	987.243	1102.75	1112.28	1143.76	984.104	960.515	974.177	927.532	892.385	998.231	1012.23	1023.85	1022.79	791.488	794.22	774.059	861.126	919.364	878.996	1028.41
P07274	PFY1	Profilin	PROF_YEAST	UP000002311_559292-olympus	98.2	0.167483	1853.03	2213.25	2248.84	1795.63	783.126	1195.95	1667.13	1756.44	1550.12	1730.31	1639.65	1594.98	1793.98	1814.06	1792.62	1850.61	1753.36	1860.11	1568.25	1721.97	1757.94	1713.67	1738.31	1758.68	1971.69	2091.93	2071.08	2092.76	2151.83	2145.81	2042.83	2177.22	2111.17	2007.58	2096.38	1988.81	1840.98	1918.16	1896.8	2029.89	2086.96	2143.04	1684.89
P07275	PUT2	Delta-1-pyrroline-5-carboxylate dehydrogenase, mitochondrial	PUT2_YEAST	UP000002311_559292-olympus	98.2	0.1413	693.969	586.103	558.263	712.45	522.344	736.93	640.72	729.192	746.844	733.302	732.489	723.038	703.355	698.282	718.204	663.221	650.379	653.523	770.088	778.826	804.475	702.118	709.898	698.536	670.508	691.533	677.556	737.481	779.358	767.234	648.711	651.382	612.821	665.651	651.149	660.229	789.148	813.025	809.905	775.668	734.85	743.972	657.677
P07276	RAD2	DNA repair protein RAD2	RAD2_YEAST	UP000002311_559292-olympus	98.2	0.214011	94.8859	69.0112	49.3209	69.7827	77.1966	59.0319	83.4596	86.7191	95.2339	76.3802	83.2537	82.4905	88.541	78.5738	81.0298	69.8644	73.5917	85.927	76.0488	74.4645	72.1182	73.8971	79.2462	66.0166	90.0767	95.8225	98.0667	70.639	77.2674	86.4991	83.4247	73.1774	66.3613	88.3195	105.342	107.246	88.5863	85.394	91.8467	82.5332	82.8939	75.9564	68.0634
P07277	ERG12	Mevalonate kinase	ERG12_YEAST	UP000002311_559292-olympus	98.2	0.127801	657.226	378.69	363.195	471.209	446.571	398.305	490.625	830.829	809.617	812.901	793.01	800.02	758.796	765.753	756.288	477.995	455.873	416.113	743.55	766.967	773.294	713.693	730.918	747.411	829.333	805.527	827.053	866.807	808.983	849.135	778.72	767.864	755.655	749.29	819.439	794.129	739.155	702.289	656.826	805.876	714.599	766.908	889.948
P07278	BCY1	cAMP-dependent protein kinase regulatory subunit	KAPR_YEAST	UP000002311_559292-olympus	98.5	0.114666	1648.41	1366.93	1991.31	1557.74	1877.53	2051.11	1868.13	1844.74	1783.2	1899.11	1827.88	1823.21	1957.22	1928.35	1912.07	2199.31	2279.03	2238.05	1868	1912.38	1888.61	1738.13	1708.28	1747.12	1847.71	1856.27	1831.42	1988.64	2007.5	1950.53	1743.72	1647.26	1691.6	1750.99	1825.87	1797.13	1598.11	1654.34	1679.36	1658.35	1633.54	1599.81	1772.85
P07281	RPS19B	40S ribosomal protein S19-B	RS19B_YEAST	UP000002311_559292-olympus	99.1	1.30779	3914.56	5712.55	7971.76	5312.88	5396.88	5373.35	5354.15	5366.48	5481.83	5300.5	6059.16	5440.57	5268.37	5110.94	5652.33	5738.9	5186.19	4980.38	4812.74	5096.47	4883.27	4368.09	4167.68	4388.39	6648.77	5815.83	5859.71	3997.07	3824.56	3927.59	4690.86	4695.12	4158.18	3837.54	4272.56	3633.93	4486.25	3852.03	4702.21	5753.7	5982.82	5783.06	6739.57
P07283	SEC53	Phosphomannomutase	PMM_YEAST	UP000002311_559292-olympus	98.2	0.123173	4618.61	2639.83	1992.64	2485.39	2135.02	2536.46	3162.9	4449.73	4363.45	4470.77	4386.08	4348.67	4695.46	4596.26	4707.45	4061.72	4204.58	4153.55	4386.33	4323.62	4407.65	4285.69	4390.69	4259.57	4734.92	4598.5	4572.42	4339.96	4257.63	4313.99	4426.83	4246.96	4261.5	4483.51	4490.5	4456.73	3815.62	3764.64	3682.05	4285.44	4267.57	4229.13	4876.73
P07284	SES1	Serine--tRNA ligase, cytoplasmic	SYSC_YEAST	UP000002311_559292-olympus	98.2	0.0690252	5897.7	6505.16	5895.92	6745.07	6098.93	6026.31	6899.85	6059.94	6133.39	6087.62	6189.98	6161.57	6069.18	6101.73	6115.7	6034.04	5910.46	5977.27	5927.76	6021.84	5998.9	5743.76	5757.99	5735.48	6013.83	6241.52	6174.19	5918.23	5733.39	5842.02	5812.72	5811.84	6054.43	5780.17	5601.52	5586.75	5854.9	5957.2	6060.87	6636.75	6589.26	6624.99	6585.33
P07285	TRP4	Anthranilate phosphoribosyltransferase	TRPD_YEAST	UP000002311_559292-olympus	98.2	0.194184	415.726	297.571	326.837	354.598	298.829	324.494	290.929	438.216	442.971	765.46	753.839	742.389	388.72	408.297	380.615	484.676	452.969	499.526	394.73	386.536	427.683	409.111	381.354	389.464	414.259	417.391	378.352	396.054	397.126	382.036	406.48	406.496	415.933	386.631	380.298	375.122	351.932	363.211	363.548	399.69	362.932	382.584	545.488
P07286	ALG7	UDP-N-acetylglucosamine--dolichyl-phosphate N-acetylglucosaminephosphotransferase	GPT_YEAST	UP000002311_559292-olympus	96.3	0.377982	204.024	82.113	106.355	97.7667	84.9923	82.9155	70.776	66.6812	79.4784	65.7822	74.4301	42.4937	91.0409	229.192	216.297	220.932	267.72	228.733	247.245	201.917	210.072	207.639	231.949	206.994	223.714	210.041	229.884	214.506	260.438	251.994	228.079	195.54	194.8	198.423	243.228	214.479	163.526	279.33	170.369	177.324	213.304	174.412	202.238
P07342	ILV2	Acetolactate synthase catalytic subunit, mitochondrial	ILVB_YEAST	UP000002311_559292-olympus	98.5	2.09897	3505.54	1848.78	1562.02	2232.96	2241.94	2244.83	4213.62	4200.74	4152.45	4174.53	4246.51	4122.07	3731.6	3695.03	3640.4	3608.94	3735.57	3593.14	3903.94	3947.2	3850.69	3767.83	3742.3	3710.27	4053.78	4036.31	4060.96	3965.09	3965.19	3878.03	4125.24	4189.4	4088.47	3704.38	3661.33	3789.35	3562.97	3671.87	3624.93	4494.93	4671.22	4535.18	4663.8
P07347	ARD1	N-terminal acetyltransferase A complex catalytic subunit ARD1	ARD1_YEAST	UP000002311_559292-olympus	98.2	0.0986707	1100.4	955.21	857.335	523.266	688.973	743.048	961.681	1075.64	1067.29	1017.12	1042.11	1027.3	1043.12	1047.64	1064.4	1041.53	1014.98	1059.85	1038.01	1044.32	1007.78	1092.45	1093.85	1127.33	1062.12	1056	1088.04	1040.92	992.927	963.481	1075.8	1085.34	1111.94	1111.02	1126.42	1116.05	1012.78	1063.52	1019.91	985.094	1027.24	1023.88	1050.34
P07390	PET494	COX3 mRNA-specific translational activator PET494	PT494_YEAST	UP000002311_559292-olympus	53.5	0.685231	26.6114	12.526	50.3195	39.5798	13.0222	28.8468	33.8059	17.0039	21.0858	23.033	18.3315	41.5896	26.1936	24.054	17.9889	18.3641	18.5113	24.0992	16.7952	46.3277	13.3769	28.0882	NaN	11.0005	24.4402	18.5915	44.0918	24.3931	22.9893	23.7382	46.7011	16.8265	NaN	26.7761	28.7746	24.7285	10.414	30.3507	20.38	112.461	45.3684	NaN	38.5568
P07560	SEC4	Ras-related protein SEC4	SEC4_YEAST	UP000002311_559292-olympus	98.2	0.126462	4854.62	7126.89	5386.6	7495.74	8123.24	8600.27	7505.81	5008.98	5031.44	5274.31	5402.6	5457.01	4644.2	4933.07	4691.6	6004.9	5499.33	5801.32	5596.98	5738.93	5202.5	5452.14	5384.69	5340.85	4620.35	4851.39	4699.44	5799.19	5685.27	5653.03	5177.36	5001.84	5180.58	4911.69	4888.54	5241.64	5409.12	5234.37	5343.26	5116.27	5208.39	5146.01	5043.31
P07702	LYS2	L-2-aminoadipate reductase	LYS2_YEAST	UP000002311_559292-olympus	98.2	0.0960734	1058.88	990.491	1096.15	1004.58	1050.43	1110.77	1078.77	1193.74	1186.86	1195.58	1174.93	1200.22	1074.47	1092.01	1082.43	1013.59	986.017	964.203	1059.62	1062.38	1056.41	1079.32	1087.92	1079.97	1040.21	1021.4	1000.87	1056.21	1061.82	1049.03	1060.1	1041.87	1054.54	1048.88	1050.69	1031.16	978.951	997.417	1015.74	1075.25	1039.88	1089.08	1039.21
P07703	RPC40	DNA-directed RNA polymerases I and III subunit RPAC1	RPAC1_YEAST	UP000002311_559292-olympus	98.2	0.107353	663.96	623.342	790.037	668.736	699.622	613.764	742.729	735.822	756.233	767.738	757.781	786.094	736.582	728.879	723.018	895.605	847.072	824.008	722.293	735.383	771.393	694.313	692.852	702.414	790.904	779.461	794.606	668.443	649.307	656.337	684.181	708.56	678.203	659.397	682.537	645.816	714.566	704.009	674.237	865.423	843.958	812.135	804.893
P07806	VAS1	Valine--tRNA ligase, mitochondrial	SYV_YEAST	UP000002311_559292-olympus	98.2	0.0653371	6757.83	6536.91	6510.21	6721.88	7458.17	7054.02	7786.14	8194.64	8119.34	7769.19	7642.84	7685	7181.14	7066.56	7150.7	6905.45	6601.66	6742.2	7213.08	7226.25	7168.33	6892.56	7032.19	6852.01	7641.85	7565.69	7586.97	6901.7	7030.53	6860.3	6936.87	7002.16	7032.95	6863.31	6840.19	6780.65	6573.87	6573.51	6588.63	7454.18	7293.26	7471.7	7505.48
P07807	DFR1	Dihydrofolate reductase	DYR_YEAST	UP000002311_559292-olympus	98.2	0.194991	217.861	211.149	152.494	126.54	98.5037	174.439	65.1364	186.517	201.648	178.086	177.955	200.305	223.846	202.334	215.601	208.827	210.383	199.383	178.477	173.758	191.095	218.322	201.345	205.983	195.37	166.581	207.434	187.996	190.648	182.734	189.194	203.946	168.534	202.952	197.939	194.57	179.55	151.622	170.713	149.681	174.66	171.61	173.92
P07834	CDC4	Cell division control protein 4	CDC4_YEAST	UP000002311_559292-olympus	97.6	0.381374	142.646	65.6217	35.7153	55.2581	43.8339	56.2216	71.218	74.2524	93.1278	106.82	112.89	112.245	146.848	127.89	141.641	117.097	118.903	144.838	109.414	92.0952	83.8708	134.645	65.8025	110.422	173.642	195.438	173.004	65.4766	79.2567	70.6227	110.42	90.3033	107.316	146.397	139.715	116.864	64.5503	102.103	96.5881	113.529	86.4	68.5209	94.3291
P07866	LTE1	Guanine nucleotide exchange factor LTE1	LTE1_YEAST	UP000002311_559292-olympus	98.2	0.215601	107.782	88.1297	62.7772	92.5151	89.477	54.4603	86.6407	106.861	112.126	91.1297	85.6966	89.6966	101.729	93.2333	102.772	112.782	113.095	102.402	91.6752	102.377	88.9593	89.9261	78.7061	100.437	97.8457	83.5226	115.462	85.7501	75.0967	79.3678	92.3113	92.3114	72.8819	102.944	112.896	110.08	77.5726	73.549	82.2474	86.937	76.9872	89.1735	92.0193
P07884	MOD5	tRNA dimethylallyltransferase	MOD5_YEAST	UP000002311_559292-olympus	98.2	0.179814	168.023	129.94	130.368	134.79	190.286	176.831	117.636	180.827	157.74	176.953	166.039	179.786	187.176	171.193	165.395	226.097	234.348	243.722	162.517	168.859	157.527	162.19	190.068	164.554	184.652	202.237	173.035	148.394	172.437	145.701	159.549	157.92	157.767	181.976	191.02	162.833	163.831	171.035	134.64	172.227	168.795	170.599	163.99
P07991	CAR2	Ornithine aminotransferase	OAT_YEAST	UP000002311_559292-olympus	98.2	0.220131	2244.07	2411.77	2255.83	2642.01	2322.72	2533.91	2081.28	2178.49	2221.62	1805.1	1836.88	1919.51	2535.87	2647.21	2553.93	3179.03	3058.12	3111.78	2164.8	2270.13	2247.27	2308.87	2362.07	2336.12	2326.23	2395.08	2436.5	2618.97	2618.98	2564.39	2264.46	2268.9	2304.74	2487.94	2411.65	2430.21	1814.88	1837.05	1889.39	1834.19	1755.9	1882.81	1949.19
P08004	CHS1	Chitin synthase 1	CHS1_YEAST	UP000002311_559292-olympus	98.2	0.18531	254.344	250.33	223.303	269.919	306.553	258.01	239.778	260.472	271.656	272.513	282.237	250.99	285.305	288.664	263.937	359.231	348.265	349.399	252.486	251.128	252.577	250.46	270.985	275.729	282.982	278.701	289.225	243.137	246.983	249.647	272.404	249.693	243.138	284.142	279.739	284.222	220.631	225.597	204.529	205.157	202.941	222.094	274.642
P08018	PBS2	MAP kinase kinase PBS2	PBS2_YEAST	UP000002311_559292-olympus	98.2	0.155032	232.953	125.696	135.796	182.036	161.603	174.481	173.463	272.929	243.648	223.582	208.081	233.131	233.389	242.894	245.087	283.632	293.17	280.169	225.027	240.507	229.307	231.285	226.76	221.588	238.148	235.913	251.871	228.189	234.675	242.576	222.508	243.917	212.6	227.531	256.304	245.457	216.552	217.021	221.241	200.169	217.776	206.53	232.037
P08067	RIP1	Cytochrome b-c1 complex subunit Rieske, mitochondrial	UCRI_YEAST	UP000002311_559292-olympus	98.2	0.38457	1641.64	867.216	1044.96	814.18	584.727	505.457	587.595	1117.33	1206.66	1527.61	1533.97	1489.61	1362.91	1369.56	1323.3	646.553	605.611	653.915	1396.57	1299.98	1395.52	1389.85	1433.02	1429.31	943.669	1006.08	907.273	1652.96	1648.42	1670.88	1410.94	1549.79	1509.73	1419.13	1436.61	1383.82	1541.48	1490.55	1604.51	1123.3	1127.12	1098.24	964.679
P08153	SWI5	Transcriptional factor SWI5	SWI5_YEAST	UP000002311_559292-olympus	14.4	1.10443	2.50865	NaN	NaN	6.10607	4.1323	4.48767	NaN	NaN	3.90923	NaN	2.61254	NaN	2.07294	4.4062	9.69775	6.60304	11.0288	5.23311	NaN	NaN	1.74917	NaN	NaN	3.09803	4.82508	NaN	6.95719	2.0688	NaN	NaN	3.43291	1.93957	NaN	2.39901	3.40244	NaN	NaN	NaN	NaN	NaN	NaN	1.99659	3.15053
P08417	FUM1	Fumarate hydratase, mitochondrial	FUMH_YEAST	UP000002311_559292-olympus	98.2	0.181223	3287.49	2503.5	2336.47	1956.32	1923.94	2085.02	1946.84	2650.45	2704.83	3150.14	3276.94	3163.55	2872.78	2955.25	2880.27	2079.42	2045.33	2055.79	2986.84	3052.47	2949	3116.23	3218.28	3131.93	2321.38	2369.44	2417.08	3598.32	3480.7	3595.67	3097.81	3076.19	3158.74	3168.78	3226.71	3097.56	3220.93	3204.71	3282.71	2563.06	2591.67	2635.94	2376.27
P08425	MSF1	Phenylalanine--tRNA ligase, mitochondrial	SYFM_YEAST	UP000002311_559292-olympus	98.2	0.181204	200.873	52.6067	55.3382	57.9785	63.9616	90.3019	56.295	175.505	188.707	200.914	207.408	173.956	187.659	201.645	198.907	199.326	223.695	226.444	215.399	203.866	184.563	206.682	228.257	205.622	191.62	199.729	174.679	212.685	224.726	219.098	190.838	183.373	197.298	230.205	215.476	208.888	185.284	189.991	157.08	150.787	155.716	158.557	168.952
P08432	SPE1	Ornithine decarboxylase	DCOR_YEAST	UP000002311_559292-olympus	41.9	0.74044	30.4104	NaN	NaN	NaN	NaN	6.75885	15.6852	8.05289	NaN	54.8471	70.5618	67.419	NaN	8.42422	7.40342	28.6217	NaN	NaN	NaN	NaN	6.47279	NaN	6.8704	NaN	11.7622	10.5788	NaN	NaN	13.9141	NaN	10.1022	NaN	NaN	NaN	NaN	4.04155	31.2768	7.20312	33.9566	NaN	10.6759	NaN	41.9597
P08456	CHO1	CDP-diacylglycerol--serine O-phosphatidyltransferase	PSS_YEAST	UP000002311_559292-olympus	98.2	0.327669	1176.63	846.502	449.304	756.205	732.816	571.538	368.264	1186.34	1301.96	1147.71	1174.42	1317.75	1245.51	1356.27	1325.17	1827.15	1825.72	1916.03	1176.29	1358.16	1321.19	1256.87	1236.27	1184.44	1268.84	1210.86	1252.68	1545.71	1489.04	1464.04	1119.04	1080.94	1054.07	1245.99	1174.28	1313.73	1191.77	1312.14	1150.33	1402.21	1369.85	1428.59	1112.75
P08458	SPS1	Sporulation-specific protein 1	SPS1_YEAST	UP000002311_559292-olympus	91.7	0.422336	672.13	717.097	650.6	599.257	687.109	621.804	NaN	NaN	NaN	892.225	920.054	900.641	NaN	NaN	986.216	909.02	889.573	858.415	988.648	1059.99	NaN	824.71	NaN	918.378	1234.11	1241.13	1241.06	973.677	970.742	990.129	972.871	820.551	851.866	964.898	1035.22	917.933	665.474	673.679	649.011	769.441	844.602	892.43	946.682
P08465	MET2	Homoserine O-acetyltransferase	MET2_YEAST	UP000002311_559292-olympus	97.6	0.248614	140.256	88.3099	97.2584	84.8261	111.703	142.55	130.402	115.676	96.438	136.496	148.759	105.28	133.598	152.876	148.923	121.719	111.169	110.654	115.249	132.548	109.644	121.747	117.961	118.574	134.606	134.27	134.211	153.602	157.449	147.204	173.571	143.565	169.521	156.765	168.284	169.044	118.088	115.17	124.67	145.712	111.261	139.749	142.218
P08466	NUC1	Mitochondrial nuclease	NUC1_YEAST	UP000002311_559292-olympus	98.2	0.130423	365.302	386.451	409.783	403.421	410.751	283.104	321.665	353.794	383.365	386.447	361.632	397.534	380.13	340.981	317.839	415.042	381.927	415.084	338.529	336.211	355.559	329.981	322.327	329.508	374.155	390.549	358.291	329.785	325.49	304.714	345.73	318.374	309.657	365.395	358.7	380.779	314.633	317.734	315.237	354.017	362.449	317.086	333.603
P08468	PET111	Protein PET111, mitochondrial	PT111_YEAST	UP000002311_559292-olympus	4.9	0.577674	NaN	NaN	NaN	NaN	NaN	NaN	NaN	NaN	21.1706	11.2422	NaN	NaN	NaN	NaN	18.8824	NaN	12.8726	NaN	NaN	NaN	NaN	NaN	NaN	NaN	13.464	19.0836	NaN	NaN	NaN	NaN	NaN	NaN	NaN	NaN	NaN	13.3063	NaN	NaN	NaN	NaN	NaN	NaN	NaN
P08518	RPB2	DNA-directed RNA polymerase II subunit RPB2	RPB2_YEAST	UP000002311_559292-olympus	98.2	0.099402	1114.52	1156.11	1059.28	898.699	847.204	1068.61	893.989	1264.04	1257.38	1177.04	1168.88	1185.31	1203.37	1178.22	1219.68	1187.93	1213.93	1210.49	1143.59	1099.91	1124.95	1120.39	1151.45	1121.09	1237.1	1243.24	1251.51	1136.48	1099.27	1144.74	1096.3	1139.16	1120.07	1118.53	1131.82	1135.91	1089.55	1052.91	1092.04	1121.89	1077.54	1067.46	1203.22
P08524	ERG20	Farnesyl pyrophosphate synthase	ERG20_YEAST	UP000002311_559292-olympus	99.4	9.15693	4555.73	3335.66	4892.2	4735.16	4821.1	4720.66	4951.31	4790.14	4886.95	5088.33	4961.83	4834.05	4494.4	4414.81	4609.58	4321.12	4336.02	4344.84	4991.98	4811.52	4906.57	4611.64	4629.35	4442.48	4645.7	4767.99	4970.8	4828.5	4775.99	4809.65	4513.73	4673.22	4639.4	4687.87	4802.3	4756.55	4511.18	4713.52	4655.97	4334.7	4243.5	4330.53	5146.14
P08525	QCR8	Cytochrome b-c1 complex subunit 8, mitochondrial	QCR8_YEAST	UP000002311_559292-olympus	98.2	0.583471	675.256	267.634	293.634	319.343	385.164	278.924	415.997	596.088	609.706	880.95	898.082	876.076	708.959	676.078	675.573	345.711	325.842	359.717	808.218	818.356	756.417	818.206	834.134	842.393	482.031	499.523	481.245	1112.71	1109.5	1180.17	772.264	878.066	761.988	806.451	811.877	814.822	596.932	634.478	603.265	372.605	437.14	435.558	457.49
P08536	MET3	Sulfate adenylyltransferase	MET3_YEAST	UP000002311_559292-olympus	98.5	0.563714	244.356	161.815	161.315	191.441	138.01	134.138	250.012	242.279	281.613	277.281	285.568	276.545	214.769	219.081	227.156	128.075	128.258	117.006	221.581	233.864	232.909	230.177	221.387	234.08	187.149	176.247	180.873	318.989	319.477	307.175	187.893	199.129	191.724	199.051	227.533	231.565	237.277	241.222	226.441	185.901	195.49	182.53	170.845
P08539	GPA1	Guanine nucleotide-binding protein alpha-1 subunit	GPA1_YEAST	UP000002311_559292-olympus	81.7	0.74365	35.4907	25.4104	11.3602	2.57644	22.4747	27.4678	26.9791	41.0187	14.5162	11.03	3.24869	9.4643	22.2019	24.8144	24.1925	146.778	118.087	153.893	19.9589	32.1837	14.1929	29.2943	9.92803	23.0638	22.2493	7.44286	48.8815	20.8005	NaN	7.75872	14.7035	11.5751	10.0217	15.9815	25.5174	23.6343	NaN	43.5893	NaN	10.4914	6.22649	19.1731	NaN
P08566	ARO1	Pentafunctional AROM polypeptide	ARO1_YEAST	UP000002311_559292-olympus	98.5	0.468542	4412.32	3589.25	3023.88	2899.65	3090.48	3271.4	4674.63	4736.24	4675.61	4479.77	4454.08	4507.09	4317.45	4292.84	4319.54	3586.17	3648.38	3653	4540.09	4550.3	4507.37	4481.83	4458.01	4542.31	4584.47	4639.21	4528.87	4630.71	4652.68	4680.82	4509.44	4530.64	4596.51	4432.89	4587.27	4540.78	4070.19	3976.32	4052.92	4314.53	4300.6	4336.94	4772.42
P08593	MSS18	Protein MSS18	MSS18_YEAST	UP000002311_559292-olympus	91.1	0.394625	68.7903	39.1248	63.0831	28.1205	39.3743	64.8353	44.5354	50.6802	81.64	136.51	100.442	81.4134	58.9133	88.5291	91.8592	50.9997	48.1028	72.9711	25.3256	39.6979	84.0356	72.5731	20.562	47.7906	38.8925	86.6213	71.1155	34.5083	36.992	76.5087	91.2799	80.2473	63.0447	71.7113	70.4996	79.1679	49.9842	NaN	80.4393	43.3816	71.3477	71.9781	101.689
P08638	LEU3	Regulatory protein LEU3	LEUR_YEAST	UP000002311_559292-olympus	97.2	0.267644	72.017	49.8514	55.5124	47.3921	65.9144	55.0039	65.5489	48.7854	58.6916	38.4712	72.7692	66.6469	69.0432	89.6097	81.827	77.465	74.4634	77.0903	70.6606	65.588	53.5561	65.9771	71.825	62.4061	75.8461	73.4877	95.5467	62.7473	52.6549	63.21	83.3191	59.6093	59.7631	71.5068	66.7799	88.2327	51.3545	62.4724	58.768	50.6842	55.752	61.3698	57.1369
P08678	CYR1	Adenylate cyclase	CYAA_YEAST	UP000002311_559292-olympus	98.2	0.100009	324.181	270.013	246.867	231.003	230.101	212.652	236.846	329.782	317.498	285.037	288.659	290.107	297.36	298.547	300.061	305.399	311.033	303.535	284.953	305.863	307.774	318.354	319.891	312.836	338.544	337.817	338.177	308.943	306.712	325.549	293.634	290.958	281.568	335.295	344.169	337.933	287.51	274.956	279.565	250.185	254.528	266.579	292.748
P08679	CIT2	Citrate synthase, peroxisomal	CISY2_YEAST	UP000002311_559292-olympus	98.2	0.48828	586.439	483.904	446	361.143	375.728	336.988	255.972	326.142	341.686	514.108	493.751	513.797	420.502	415.992	413.525	309.453	317.189	312.978	510.842	530.195	535.239	604.689	636.949	593.722	167.545	199.748	181.643	683.643	666.192	686.492	625.538	602.356	597.966	590.814	614.325	579.513	652.502	645.644	642.687	292.69	286.418	293.237	209.3
P08964	MYO1	Myosin-1	MYO1_YEAST	UP000002311_559292-olympus	98.2	0.137484	160.385	146.34	149.482	152.935	173.584	181.632	179.26	177.354	184.718	133.136	137.767	138.535	183.048	193.761	186.841	212.533	222.494	204.499	145.68	138.453	152.59	149.94	149.748	156.479	210.799	201.012	198.963	137.096	137.114	130.806	143.664	152.464	144.485	166.222	179.149	180.268	150.605	145.404	141.6	150.765	142.543	148.377	167.655
P09032	GCD1	Translation initiation factor eIF-2B subunit gamma	EI2BG_YEAST	UP000002311_559292-olympus	98.2	0.115337	431.262	360.196	391.942	349.452	386.586	400.191	436.592	422.583	434.437	404.372	449.669	410.786	439.947	448.849	442.176	404.548	425.946	407.881	428.3	404.034	392.796	397.784	421.977	431.582	442.098	425.268	437.95	429.23	435.875	414.791	415.686	419.999	402.649	429.565	420.321	429.423	412.935	404.488	383.359	415.738	420.573	432.829	386.602
P09064	SUI3	Eukaryotic translation initiation factor 2 subunit beta	IF2B_YEAST	UP000002311_559292-olympus	98.2	0.125647	904.899	916.294	1216.81	1126.18	1275.27	1275.98	1199.64	1025.1	981.561	964.116	976.555	1019.75	952.848	945.555	977.306	987.266	967.496	950.632	1009.83	976.192	898.549	907.763	956.658	930.988	959.919	931.247	905.448	856.564	891.608	923.329	886.484	926.512	854.813	887.928	882.978	840.73	865.179	867.717	865.718	903.001	993.881	958.598	998.736
P09119	CDC6	Cell division control protein 6	CDC6_YEAST	UP000002311_559292-olympus	4.3	0.431623	9.32332	NaN	7.98636	NaN	NaN	NaN	NaN	NaN	NaN	NaN	NaN	NaN	NaN	17.0801	NaN	8.49681	18.9708	NaN	NaN	NaN	7.97061	NaN	NaN	NaN	9.66745	4.43779	NaN	NaN	NaN	NaN	NaN	NaN	NaN	NaN	NaN	9.44321	NaN	NaN	NaN	NaN	NaN	NaN	NaN
P09201	FBP1	Fructose-1,6-bisphosphatase	F16P_YEAST	UP000002311_559292-olympus	29.4	0.635853	383.142	144.133	185.306	29.2311	26.0777	53.2192	NaN	NaN	279.866	128.328	179.24	103.582	106.98	71.3483	117.348	118.737	83.5053	126.578	147.704	123.917	142.169	203.043	243.55	252.935	NaN	NaN	NaN	250.76	321.168	358.608	135.971	244.373	226.886	158.923	158.864	169.377	170.113	142.665	209.279	NaN	NaN	NaN	NaN
P09232	PRB1	Cerevisin	PRTB_YEAST	UP000002311_559292-olympus	98.2	0.233667	3116.36	1545.42	1566.29	1542.27	1557.68	1427.33	1083.76	2550.5	2714.38	2779.57	2868.05	2841.48	2567.45	2697.19	2552.34	2071.31	1990.62	2153.41	2891.35	2872.4	2885.07	3109.26	3325.5	3310.17	2066.66	2047.91	1981.25	2967.82	3027.24	2987.73	3017.26	3104.81	3096.56	2909.58	2853.31	2937.86	3613.43	3512.77	3646.88	2507.21	2563.07	2469.87	2466.69
P09368	PUT1	Proline dehydrogenase, mitochondrial	PUT1_YEAST	UP000002311_559292-olympus	18	0.658094	NaN	33.2772	NaN	19.209	19.912	18.7784	10.1943	38.0779	19.5372	NaN	17.3953	NaN	NaN	22.6165	NaN	60.8601	130.453	46.7901	NaN	26.2984	NaN	18.9135	NaN	15.184	NaN	NaN	NaN	NaN	NaN	NaN	NaN	NaN	NaN	9.9394	2.35101	17.5523	21.8356	NaN	NaN	25.8336	15.2893	21.4911	NaN
P09435	SSA3	Heat shock protein SSA3	HSP73_YEAST	UP000002311_559292-olympus	98.2	0.488948	329.387	280.926	230.594	167.038	169.229	146.986	175.768	234.997	259.17	370.199	357.375	351.198	329.689	340.587	328.557	258.466	257.864	254.25	373.22	385.453	373.355	354.206	339.14	336.308	287.864	307.502	314.628	291.757	315.519	276.344	337.507	324.375	322.721	338.095	368.187	374.072	415.903	421.569	405.94	237.382	191.684	219.708	373.781
P09436	ILS1	Isoleucine--tRNA ligase, cytoplasmic	SYIC_YEAST	UP000002311_559292-olympus	98.8	9.43009	6753.03	5634.08	5987.39	6326.62	5581.31	6643.03	7153.77	7231	7174.69	6731.22	6799.17	6761.28	6867.73	6734.59	6688.52	6826.64	6801.2	6846.38	6889.35	6801.59	6761.94	6853.1	6890.96	6772.27	6773.92	6711.15	6740.93	6849.18	6934.3	6872.13	7038.4	6967.93	7084.88	6616.02	6591.06	6609.08	6904.38	6864.77	6899.92	6915.05	6921.71	7031.61	6965.39
P09440	MIS1	C-1-tetrahydrofolate synthase, mitochondrial	C1TM_YEAST	UP000002311_559292-olympus	98.2	0.103316	1937.55	1923.37	2114.62	1798.23	1847.86	2012.78	1619.11	2097.13	2086.88	2111.82	2061.34	2095.44	2070.49	2085.3	2066.33	1685.5	1746.99	1776.21	1864.99	1951.76	1908.36	1939.47	1936.28	1913.09	2079.78	2110.82	2092.27	1920.46	1885.92	1945.29	2013.79	1988.82	2014.76	1916.2	1937.28	1976.17	1606.47	1613.54	1630.66	2008.02	2033.68	1965.19	2121.16
P09457	ATP5	ATP synthase subunit 5, mitochondrial	ATPO_YEAST	UP000002311_559292-olympus	98.2	0.278525	3027.99	5155.06	5840.14	4486.7	4374.56	5286.97	3026.97	2377.96	2402.41	3130.65	3072.78	3200.27	2786.51	2777.65	2783.7	1800.44	1808.72	1826.23	3009.11	3038.16	3068.03	3124.34	3049.55	3104.49	2359.21	2241.33	2253.37	3610.11	3627.92	3666.64	3190.78	3222.24	3259.98	2933.17	2994.49	3007.47	3086.22	3219.43	3167.21	2446.43	2431.21	2426.33	2242.22
P09547	SWI1	SWI/SNF chromatin-remodeling complex subunit SWI1	SWI1_YEAST	UP000002311_559292-olympus	98.2	0.150115	218.593	198.67	193.354	177.537	186.447	259.35	194.146	229.224	223.241	210.096	208.191	209.224	225.51	241.501	220.644	205.854	228.644	239.538	182.111	191.299	197.872	215.559	216.072	225.82	230.534	237.807	241.618	193.804	184.282	187.761	193.106	199.38	209.927	215.787	244.065	221.076	179.056	179.525	180.827	165.203	181.093	165.528	180.013
P09620	KEX1	Pheromone-processing carboxypeptidase KEX1	KEX1_YEAST	UP000002311_559292-olympus	98.2	0.230834	189.947	183.144	218.734	204.764	213.526	232.669	226.299	249.782	253.885	178.675	165.989	180.445	248.161	263.419	263.966	283.614	293.928	306.121	182.179	192.9	189.98	212.052	201.135	195.783	278.877	274.731	238.351	161.76	161.15	184.23	217.238	200.565	208.598	207.233	203.341	228.291	169.752	159.902	173.856	225.71	217.707	216.374	211.202
P09624	LPD1	Dihydrolipoyl dehydrogenase, mitochondrial	DLDH_YEAST	UP000002311_559292-olympus	98.2	0.21208	4432.81	3918.43	2444.59	2329.29	2414.31	2259.39	2319.59	3947.88	3966.95	4920.44	4863.8	5028.98	4119.16	4168.36	4232.34	3363.56	3298.81	3262.33	4869.5	4865.41	4902.67	5100.39	5107.49	5144.42	3783.76	3791.83	3903.85	5556.01	5533.22	5747.57	5073.47	4928.04	4947.04	4699.89	4814.39	4833.12	4524.63	4364.29	4472.08	3583.06	3485.1	3459.17	3785.41
P09733	TUB1	Tubulin alpha-1 chain	TBA1_YEAST	UP000002311_559292-olympus	98.2	0.111537	2418.94	3363.48	2970.96	1544.35	1282.19	1434.58	1885.49	2422.72	2488.47	2376.78	2327.28	2372.35	2379.67	2303.27	2294.55	2315.05	2436.14	2450.99	2362.79	2484.79	2402.95	2512.71	2507.95	2431.11	2397.55	2474.85	2438.27	2403.17	2435.59	2345.91	2487.52	2484.02	2530.1	2392.11	2356.86	2299.26	2565.33	2574.83	2508.79	2456.11	2423.19	2452.88	2370.08
P09734	TUB3	Tubulin alpha-3 chain	TBA3_YEAST	UP000002311_559292-olympus	98.2	0.0976272	954.42	1282.41	1186.55	587.836	695.408	1133.77	1032.25	930.245	904.316	895.127	864.062	896.723	890.454	910.209	906.581	816.243	812.543	834.476	828.862	907.69	871.797	878.528	902.706	898.047	917.131	949.877	984.052	818.922	884.707	820.467	907.408	899.846	917.896	871.518	903.669	922.672	836.69	843.942	832.434	890.762	948.458	896.059	892.575
P09798	CDC16	Anaphase-promoting complex subunit CDC16	CDC16_YEAST	UP000002311_559292-olympus	98.2	0.189492	94.2157	79.7913	69.9099	71.9038	70.6463	58.5849	85.7612	102.953	94.0803	100.659	84.229	99.4631	105.398	100.512	81.964	106.998	110.208	99.2721	86.6776	85.1928	76.9101	78.217	77.7821	104.159	98.3306	99.3778	96.7028	84.1452	86.6185	84.9583	87.8378	86.1199	81.0936	99.7219	104.555	89.8989	84.4037	69.4577	71.633	69.8341	102.929	91.0037	100.036
P09880	TRL1	tRNA ligase	TRNL_YEAST	UP000002311_559292-olympus	98.2	0.0950458	533.208	397.165	376.384	410.448	331.996	408.254	382.229	518.669	523.241	524.959	530.547	510.22	533.145	534.962	530.757	527.177	522.111	553.448	509.683	472.639	506.525	518.784	519.866	491.668	536.821	532.169	530.467	495.218	491.27	517.187	503.255	515.197	513.487	541.42	573.673	551.838	494.038	480.138	429.999	486.93	513.185	499.092	516.599
P09938	RNR2	Ribonucleoside-diphosphate reductase small chain 1	RIR2_YEAST	UP000002311_559292-olympus	98.2	0.144393	3607.51	2092.43	2706.17	2918.65	2950.95	2256.91	2816.39	3127.94	3047.87	3592.4	3526.45	3545.31	3488.81	3567.82	3546.24	3704.67	3671.44	3661.09	3510.85	3676.47	3547.7	3624.58	3731.59	3593.27	3086.28	2988.91	2960.88	3751.04	3680.55	3707.47	3787.67	3707.95	3782.66	3588.36	3534.52	3522.23	3802.72	3778.43	3920.3	3493.84	3412.52	3397.4	3276.34
P09950	HEM1	5-aminolevulinate synthase, mitochondrial	HEM1_YEAST	UP000002311_559292-olympus	98.2	0.104172	470.709	442.983	563.674	412.613	552.734	550.071	472.789	442.013	454.845	518.763	534.926	515.592	444.713	447.348	445.377	432.248	464.577	443.742	450.268	459.546	438.912	448.622	477.684	481.141	460.442	464.146	468.782	487.325	486.086	479.591	482.683	486.267	489.121	480.902	458.276	469.389	421.22	421.983	456.885	432.623	444.552	429.604	479.085
P09959	SWI6	Regulatory protein SWI6	SWI6_YEAST	UP000002311_559292-olympus	98.2	0.132065	337.418	340.844	293.437	280.369	272.84	256.625	257.902	325.774	325.93	288.56	307.797	323.509	329.962	308.767	306.891	359.709	384.796	386.376	292.227	312.8	319.026	318.222	309.835	332.842	342.829	329.584	335.034	315.06	308.368	324.464	318.785	303.186	303.524	323.587	319.185	321.242	295.439	323.958	306.024	285.45	303.269	284.307	272.076
P0C074	YSF3	RDS3 complex subunit 10	YSF3_YEAST	UP000002311_559292-olympus	96.3	0.340852	135.683	137.564	131.734	149.121	167.285	150.223	174.979	170.291	173.199	153.399	159.668	131.382	180.867	166.357	187.075	182.832	189.717	192.8	158.854	146.118	158.782	152.121	125.378	126.647	160.067	153.982	146.543	121.384	156.188	139.021	125.049	154.953	143.469	154.686	145.619	160.85	152.76	187.8	125.335	169.718	184.394	149.857	174.073
P0C0T4;Q3E792	RPS25B;RPS25A	40S ribosomal protein S25-B;40S ribosomal protein S25-A	RS25B_YEAST;RS25A_YEAST	UP000002311_559292-olympus	98.2	0.288765	11494.1	543.337	356.326	43800.8	43195.2	41959.4	1093.98	13446.8	12978.9	14477.6	12864.4	13776.1	16970.6	15735.3	17529.1	15104.3	14476.5	15449	13300.4	12080.6	13004.6	12790.5	13973.8	13902	21630.3	19662.5	21740.8	15029.5	14367.3	15157.1	15247.6	15138.9	16041.3	17164.3	16508.7	15782.4	13583.7	12636.1	13865.5	16638.4	17508.1	17776.4	18820.7
P0C0V8	RPS21A	40S ribosomal protein S21-A	RS21A_YEAST	UP000002311_559292-olympus	98.2	0.262478	5271.41	2214.57	1949.69	2181.44	2112.6	2047.5	2856.34	8174.25	7955.92	7349.41	7084.45	7561.37	6667.92	7178.68	7282.89	6478.42	5883.79	6731.04	5516.88	5989.88	6170.88	6197.73	5875.24	6347.99	8058.57	7812.89	7986.16	5484.64	5698	5720.58	6294.47	5591.88	5719.92	5692.12	6410.76	6492.75	5662.69	6118.57	5531.42	6469.25	7342.79	7260.55	7679.73
P0C0W1	RPS22A	40S ribosomal protein S22-A	RS22A_YEAST	UP000002311_559292-olympus	98.2	0.143922	13218.2	7163.35	10021.3	12353	12687.8	12049.1	6341.99	13769.5	13963.8	14852.5	14758.6	14541.3	13992.1	13597.3	14018.9	14532.3	13935.3	14548	14862.2	15799.8	15239.6	14703.1	15503.7	15254.8	13726.2	14098.2	13893.6	13208.8	12726.3	12888.9	15399	15423.3	15065.4	13470.9	13874.9	14372.4	15557.1	15262.1	15937.6	16729.8	16562.9	16786.5	16938.1
P0C0X0	RPS28B	40S ribosomal protein S28-B	RS28B_YEAST	UP000002311_559292-olympus	98.8	0.432315	7487.22	4081.73	9294.46	5691.9	5715.24	8937.07	9099.92	9291.75	9539.57	8774.83	9370.6	9576.76	8946.42	8470.05	8981.77	9125.75	8820.38	9042.47	8790.93	8563	8356.89	6834.19	6807.75	6839.27	9236.1	8691.32	8897.69	6319.02	6401.91	6082.98	7472.76	6703.29	7040.59	6392.7	7015.36	7301.66	5779.39	6521.75	5845.02	7542.56	7214.9	7563.39	9735.34
P0C268	YBL039W-B	Uncharacterized protein YBL039W-B	YB39B_YEAST	UP000002311_559292-olympus	47.1	0.457984	77.3831	68.6766	47.4195	NaN	NaN	NaN	NaN	NaN	NaN	69.5045	24.501	81.1649	39.3397	NaN	58.0008	NaN	54.83	NaN	33.4199	53.2542	90.9619	44.2891	74.271	70.5539	39.1606	40.7811	NaN	48.7555	56.732	131.137	96.2268	92.2134	85.3419	111.393	86.6256	79.3345	72.3824	42.7807	62.4951	55.0523	46.6202	22.195	NaN
P0C2H6;P0C2H7	RPL27A;RPL27B	60S ribosomal protein L27-A;60S ribosomal protein L27-B	RL27A_YEAST;RL27B_YEAST	UP000002311_559292-olympus	98.2	0.424734	16330.8	28742	28451.6	38611.1	27586.3	26847.8	32794.8	20739.4	21255.9	20269.1	19719.7	21201.5	21884.1	21106.4	20820.9	20951.7	20347.7	19554.2	16202.6	15729.9	15847.2	15538.4	15757.9	16831.2	21844.8	22867.7	21413.4	13046.4	13605.5	13800.8	15552.6	15501.8	14957.7	18198.8	18994	17009.6	12610.7	12326.5	12915.2	17120.2	16694.6	16928.4	19284.1
P0C2H8	RPL31A	60S ribosomal protein L31-A	RL31A_YEAST	UP000002311_559292-olympus	98.2	0.41774	1823.72	289.478	9504.06	248.716	227.141	226.244	355.215	2039.65	2246.86	1921.76	2326.4	1758.44	2376.86	2809.13	2599.09	2032.27	2525.87	1926.86	1674.78	2125.88	1765.96	1702.97	1702.71	2110.08	2479.56	2972.87	3194.92	1878.66	1798.99	1958.93	1633.69	1748.69	2877.98	1672.05	1482.17	1517.71	2304.37	2307.93	2182.07	2130.91	2449.01	2593.58	2528.05
P0C2H9	RPL31B	60S ribosomal protein L31-B	RL31B_YEAST	UP000002311_559292-olympus	98.2	0.270556	13940.8	12111.9	8962.03	18120.6	14996.5	7667.97	17816.5	17572.1	17577.5	16245.9	15997.2	16506.6	16512.1	16737.2	16636.4	15806.4	16047.2	16086	13398.8	13000.8	13430.5	12813.2	12446	12482.8	16538.5	16711.5	16625.4	10709.5	10537.5	11006.1	12638.5	12373.6	11946.9	12746.5	13146.7	12294.2	10543.3	10628.4	9791.77	15053	15096.4	14208.5	15845.1
P0C2I6	TY1B-LR3	Transposon Ty1-LR3 Gag-Pol polyprotein	YL13B_YEAST	UP000002311_559292-olympus	18.7	0.8799	NaN	NaN	NaN	NaN	NaN	NaN	NaN	NaN	NaN	NaN	NaN	NaN	NaN	NaN	NaN	76.9186	99.7481	NaN	NaN	NaN	NaN	NaN	NaN	NaN	NaN	NaN	NaN	NaN	NaN	NaN	NaN	NaN	NaN	NaN	NaN	NaN	NaN	NaN	NaN	NaN	NaN	NaN	28.608
P0C2I8	TY1A-LR4	Transposon Ty1-LR4 Gag polyprotein	YL14A_YEAST	UP000002311_559292-olympus	72.2	1.0289	59.3413	26.2216	24.3393	29.7972	3.59617	24.9348	16.3107	51.8676	23.062	7.76896	9.83995	36.6607	27.5535	39.7692	38.4356	72.3141	84.7331	45.0245	23.1664	27.2909	22.9933	13.9694	9.68354	26.328	22.7393	29.462	13.77	21.7796	26.9296	60.4916	35.2148	34.0297	58.5375	9.31465	21.1854	46.7499	142.205	17.0454	125.643	15.9793	18.4623	21.6104	27.3182
P0C5N3	YGL041W-A	Uncharacterized protein YGL041W-A, mitochondrial	YG41A_YEAST	UP000002311_559292-olympus	98.2	0.263727	218.691	35.7473	21.8303	56.788	27.235	105.387	122.24	234.24	219.672	214.744	207.471	206.653	210.51	203.309	217.811	206.95	180.615	191.451	212.197	168.545	217.249	242.654	231.61	227.26	203.017	205.561	210.061	162.126	225.232	245.482	210.756	233.757	216.411	256.602	264.267	261.897	157.754	163.415	174.499	171.611	193.834	168.988	169.785
P0C5N4	YHR073C-B	Uncharacterized protein YHR073C-B	YH73B_YEAST	UP000002311_559292-olympus	19.9	0.516512	NaN	NaN	53.5951	NaN	NaN	NaN	NaN	NaN	NaN	NaN	43.2578	NaN	NaN	NaN	NaN	41.4889	NaN	NaN	NaN	NaN	NaN	NaN	NaN	NaN	22.3672	NaN	NaN	NaN	NaN	NaN	NaN	NaN	NaN	NaN	NaN	NaN	NaN	NaN	NaN	NaN	NaN	NaN	18.5228
P0CD98	YLL053C	Putative uncharacterized protein YLL053C	YLL53_YEAST	UP000002311_559292-olympus	11.9	0.631458	NaN	119.487	42.3825	91.479	NaN	59.1397	NaN	38.6713	99.2008	NaN	14.1144	NaN	NaN	NaN	NaN	NaN	NaN	NaN	NaN	NaN	42.2565	52.8715	62.6522	NaN	NaN	NaN	NaN	NaN	NaN	NaN	NaN	NaN	NaN	62.512	55.9597	NaN	NaN	NaN	NaN	NaN	NaN	NaN	NaN
P0CE11	HVG1	Probable GDP-mannose transporter 2	GMT2_YEAST	UP000002311_559292-olympus	24.5	0.715713	NaN	69.5515	NaN	NaN	82.9408	66.1884	NaN	72.0991	69.0074	NaN	NaN	99.8863	NaN	92.4892	NaN	36.5499	45.7079	78.0765	NaN	NaN	NaN	84.0292	NaN	NaN	42.4537	66.4287	NaN	NaN	NaN	NaN	NaN	90.5755	NaN	91.2897	12.3775	NaN	NaN	NaN	NaN	135.488	NaN	NaN	NaN
P0CE41	HAP1	Heme-responsive zinc finger transcription factor HAP1	HAP1_YEAST	UP000002311_559292-olympus	98.2	0.294655	65.7281	48.8172	88.7532	47.8586	75.561	50.2111	61.7935	75.469	77.5308	60.626	68.9999	70.4217	69.4649	82.726	69.2367	73.3854	75.0464	66.8663	62.8425	82.581	59.9213	74.9272	67.9783	71.8904	72.1015	80.4704	95.2457	63.6497	59.2497	72.5466	65.7435	60.4911	73.07	93.0236	88.4087	81.173	66.445	81.8443	93.7247	71.5434	56.0358	65.6208	68.6957
P0CG63	UBI4	Polyubiquitin	UBI4P_YEAST	UP000002311_559292-olympus	22.9	0.513378	82.2617	NaN	51.7489	99.2337	59.2187	70.7016	23.5848	NaN	58.1624	88.3689	118.75	92.7901	48.6059	NaN	50.515	38.2515	71.3191	NaN	74.4319	58.5668	81.7647	56.0307	61.5405	NaN	40.8517	53.5605	NaN	62.5375	NaN	48.0358	NaN	NaN	71.0181	69.8474	NaN	NaN	56.5429	78.9195	127.451	NaN	NaN	NaN	NaN
P0CH08;P0CH09	RPL40A;RPL40B	Ubiquitin-60S ribosomal protein L40	RL40A_YEAST;RL40B_YEAST	UP000002311_559292-olympus	98.8	1.36299	14997.7	20754.6	20987.8	21312.8	17553	13658.3	13298.2	13299.3	12527.9	14853.6	15634.9	15600.5	15059.6	15691.7	15887.8	14614	15593.2	14847.3	16011.1	15130.4	14816.2	14459.1	14464.6	13648.7	14434.8	16425	15415.7	14866.4	15359.9	15266.7	16341.7	16809	16730.7	14780	12455	12904.2	17330.2	16766.3	17227	18238.8	17727.5	18371.6	17858.7
P0CS90	SSC1	Import motor subunit, mitochondrial	HSP77_YEAST	UP000002311_559292-olympus	99.7	8.47803	6540.72	5786.62	6527.6	6623.51	6506.78	6514.55	6556	6484.2	6794.67	6985.58	7020.51	7024.77	6803.22	6846.69	6652.87	7866.91	7876.97	7826.99	7342	7292.19	7112.04	6962.64	7064.63	6812.55	6372.86	6538.27	6515.46	7768.31	7747.8	7953.14	6983.2	7070.62	7067.11	6092.03	6125.02	6153.93	8611.59	8644.06	8839.23	7596.99	7623.91	7691.87	7146.47
P0CT04	PBI2	Protease B inhibitor 2	IPB2_YEAST	UP000002311_559292-olympus	98.2	0.505455	3078.05	2558.67	2693.73	1883.75	1912.68	1913.65	1773.24	1967.74	1936.54	2554.97	2623.45	2519.22	2359.15	2528.26	2373.72	1534.83	1624.71	1524.55	2688.48	2716.22	2699.12	3518.47	3449.79	3434.24	1198.09	1215.26	1155.2	3827.62	3820.14	3857.13	3007.65	3094.55	2930.45	3128.57	3246.4	3139.28	3785.14	3600.95	3716.89	1873.23	1883.53	1855.75	1125.94
P0CT86	YJR107C-A	Uncharacterized protein YJR107C-A	YJ107_YEAST	UP000002311_559292-olympus	26.3	0.548639	17.248	NaN	NaN	20.5178	1.09981	23.3775	29.4485	4.05883	35.6891	6.93142	NaN	56.1577	2.00104	44.6958	27.6319	27.8371	23.7533	37.6942	20.3021	NaN	NaN	33.0729	29.7886	1.64303	28.5377	34.5555	29.4295	NaN	NaN	NaN	11.1987	14.756	NaN	20.8772	28.0554	1.15198	30.7493	NaN	26.1638	23.4747	NaN	NaN	25.255
P0CW40;P0CW41	IMA3;IMA4	Oligo-1,6-glucosidase IMA3;Oligo-1,6-glucosidase IMA4	MALX2_YEAST;MALX4_YEAST	UP000002311_559292-olympus	95.7	0.376273	70.5934	69.8218	30.9558	84.3017	61.5956	94.0379	54.2846	42.1656	63.8074	66.2861	97.5684	74.629	73.4364	102.905	48.0589	72.7231	76.7672	65.1216	83.4249	68.0258	83.9679	81.2135	78.4932	93.5466	48.968	48.8554	66.3685	103.257	91.5062	99.101	90.4167	89.4928	98.9431	94.7139	92.2855	86.3434	78.5004	73.0323	86.3678	72.3473	71.8133	60.428	45.3609
P0CX08;P0CX09	DSF1;MAN2	Mannitol dehydrogenase DSF1;Mannitol dehydrogenase 2	DSF1_YEAST;MAN2_YEAST	UP000002311_559292-olympus	90.2	0.472508	79.6003	50.021	70.2595	55.282	91.1226	110.661	58.0232	55.9877	44.916	47.3367	80.8528	22.373	27.373	46.1542	50.1061	155.299	154.145	180.566	43.8764	66.0246	45.9873	38.4875	49.9022	41.8686	48.1878	51.8244	32.428	62.9542	56.8734	47.1261	35.5437	42.2934	24.8819	68.6367	74.4901	68.1831	82.4698	109.749	103.473	127.303	133.547	143.985	97.2695
P0CX10;P0CX11;P42222	ERR1;ERR2;ERR3	Enolase-related protein 1;Enolase-related protein 2;Enolase-related protein 3	ERR1_YEAST;ERR2_YEAST;ERR3_YEAST	UP000002311_559292-olympus	33.9	0.725073	NaN	30.6236	26.4762	NaN	NaN	NaN	NaN	NaN	NaN	NaN	NaN	NaN	NaN	92.8789	NaN	6.1464	16.8191	8.43947	NaN	NaN	NaN	NaN	NaN	NaN	9.37096	NaN	NaN	NaN	6.20544	NaN	NaN	56.7172	NaN	NaN	NaN	NaN	NaN	NaN	11.5753	46.1533	50.5143	19.0849	50.7639
P0CX14;P0CX15;P53819	YRF1-3;YRF1-7;YRF1-6	Y' element ATP-dependent helicase protein 1 copy 3;Y' element ATP-dependent helicase protein 1 copy 7;Y' element ATP-dependent helicase protein 1 copy 6	YRF13_YEAST;YRF17_YEAST;YRF16_YEAST	UP000002311_559292-olympus	72.8	0.599807	31.633	25.251	22.0305	22.7021	14.5553	5.12369	53.7382	49.9482	46.7761	9.3483	20.4969	45.9387	14.704	33.4769	25.8877	28.1134	30.9832	13.5988	19.9955	46.79	22.9735	13.9237	21.2768	22.6165	55.7529	24.0214	54.3338	27.132	24.8984	18.9601	22.5538	15.1685	15.6702	44.6425	19.7486	18.1841	10.9458	20.8691	24.7485	8.93642	34.5025	5.96337	36.9513
P0CX18;P0CX19	YAR066W;YHR214W	Putative GPI-anchored protein YAR066W;Putative GPI-anchored protein YHR214W	YA066_YEAST;YH214_YEAST	UP000002311_559292-olympus	15.6	0.55053	26.8619	18.2005	24.0578	NaN	20.2724	11.8515	NaN	8.8137	17.3623	12.9626	10.2744	NaN	15.55	16.0106	6.57969	NaN	NaN	NaN	21.4564	21.8295	NaN	17.5904	NaN	NaN	20.6236	7.97038	NaN	NaN	NaN	NaN	16.0565	11.4972	17.191	NaN	NaN	17.1595	30.386	NaN	19.474	10.1933	NaN	NaN	NaN
P0CX20;P0CX21;P0CX22	YRF1-1;YRF1-5;YRF1-8	Y' element ATP-dependent helicase protein 1 copy 1;Y' element ATP-dependent helicase protein 1 copy 5;Y' element ATP-dependent helicase protein 1 copy 8	YRF11_YEAST;YRF15_YEAST;YRF18_YEAST	UP000002311_559292-olympus	98.2	0.173027	65.074	79.8512	56.7236	64.4926	66.7506	67.9914	81.0416	89.9792	86.7518	58.299	61.5647	55.9181	71.4289	73.6677	73.7714	78.3568	83.9236	82.2294	71.5525	77.6922	82.398	59.9293	57.7978	59.5818	78.5538	90.3341	73.8706	66.7616	59.414	60.6961	61.6329	62.447	70.1858	74.7213	77.5199	75.0824	58.4806	57.4969	63.5102	69.5522	69.5674	63.4618	70.4559
P0CX23;P0CX24	RPL20A;RPL20B	60S ribosomal protein L20-A;60S ribosomal protein L20-B	RL20A_YEAST;RL20B_YEAST	UP000002311_559292-olympus	98.2	0.265114	15523.4	17098.7	16409.3	19806.4	19610.2	19898.6	19614.4	20225.3	20066.8	20305.1	20182.3	20167.4	19791.4	20066.1	19849.1	20177.3	19267.8	20666.5	17875	17538	17316	16600.5	16709.7	16312	23036.4	23301.3	23338.2	15553.3	15527.5	15270.8	17350.5	17191.9	17381	17651.6	17354.7	18363.2	15257.5	14878.5	15212	21410.8	20813.3	21953.2	23917.2
P0CX25;P0CX26	RPL43A;RPL43B	60S ribosomal protein L43-A;60S ribosomal protein L43-B	RL43A_YEAST;RL43B_YEAST	UP000002311_559292-olympus	98.2	0.396442	3211.9	2474.94	2514.8	1290.85	1471.63	1789.34	2560.57	4869.11	5014.99	4673.14	4885.98	4614.55	5197.22	5055.59	4925.9	4348.75	4420.79	4102.23	3733.59	4077.06	3786.53	4178.75	3949.23	4421.97	5622.48	5968.06	5964.56	3274.69	3265.99	3420.31	4582.47	4519.12	4200.78	4211.94	3724.37	3791.79	2920.17	3117.67	2868.03	4537.2	4748.27	4247.32	6710.22
P0CX27;P0CX28	RPL42A;RPL42B	60S ribosomal protein L42-A;60S ribosomal protein L42-B	RL44A_YEAST;RL44B_YEAST	UP000002311_559292-olympus	98.2	0.369702	821.472	70.1478	17.49	46.7945	54.701	52.5517	66.8908	1423.79	1456.61	1370.1	1348.61	1414.15	1247.94	1287.77	1309.06	1680.83	1626.21	1637.46	1180.77	1200.05	1178	1160.69	1146.62	1076.27	1002.63	965.093	926.625	667.046	655.384	578.618	785.227	847.456	741.805	680.388	666.938	673.487	1181.08	1047.39	1003.02	1246.5	1227.33	1011.62	1373.42
P0CX29;P0CX30	RPS23A;RPS23B	40S ribosomal protein S23-A;40S ribosomal protein S23-B	RS23A_YEAST;RS23B_YEAST	UP000002311_559292-olympus	99.4	0.347069	8304.71	4502.63	3521.35	9182.35	9105.58	11827.7	10402.5	10319.6	12367.9	9051.08	9351.46	10484.7	11475.7	9906.29	11324	10521	9630	10562.6	8599.6	7650.53	7365.51	7443.15	8561.6	7061.81	9635.59	8420.78	8691.34	6933.51	5992.55	6697.8	8138.94	7935.77	8224.15	10879.7	9420.87	8930.3	5783.37	5416.55	5884.68	7382.28	6152.38	6726.4	8021.85
P0CX31;P0CX32	RPS24A;RPS24B	40S ribosomal protein S24-A;40S ribosomal protein S24-B	RS24A_YEAST;RS24B_YEAST	UP000002311_559292-olympus	99.1	0.265472	27729.7	38665.7	36218.6	42899.4	34478.9	33799	35005.9	35352	34920.6	34980.3	33309.4	34119.6	32804.1	33486.9	34003.1	33995	34712.3	35919	31867.8	31086.7	31384.8	29160.6	27551.8	28051.8	36718.8	35237.5	36591.5	24239.4	24775.9	24527.4	28441.3	29674.2	27815.1	28738.8	27022.2	29278.7	27051.9	27401.1	27759.3	35682.9	37078.5	37069.5	39980.8
P0CX33;P0CX34	RPS30A;RPS30B	40S ribosomal protein S30-A;40S ribosomal protein S30-B	RS30A_YEAST;RS30B_YEAST	UP000002311_559292-olympus	98.2	0.321337	5035.84	3672.98	2252.65	3425.61	1564.79	1732.92	3622.28	6007.71	5936.65	6066.85	6315.02	5570.47	6845.45	6753.53	6694.89	6149.21	6351.31	6377.75	4948.52	4903.98	5239.16	5633.58	5744.22	5653.78	7076.91	6988.09	7126.43	4559.17	4849.56	4850.75	5896.44	5832.77	5715.48	6092.66	5837.04	5849.88	4733.75	4439.32	4656.26	5472.7	5576.43	5838.69	6975.75
P0CX35;P0CX36	RPS4A;RPS4B	40S ribosomal protein S4-A;40S ribosomal protein S4-B	RS4A_YEAST;RS4B_YEAST	UP000002311_559292-olympus	99.1	0.650221	7000.95	6109.18	5754.12	6232.1	6951.85	6650.3	7962.62	8190.56	8141.14	7981.06	8126.38	7851.62	7945.55	7965.76	7938.31	8115.86	8059.64	8064.09	7271.45	7372.4	7282.68	6933.78	7170.67	7148.94	8330.35	8073.12	8494.5	6446.11	6420.8	6412.34	7417.3	7336.01	7242.83	7048.68	6730.6	7023.43	7051.66	6770.11	7068.9	8445.09	8397.18	8427.02	8846.47
P0CX37;P0CX38	RPS6A;RPS6B	40S ribosomal protein S6-A;40S ribosomal protein S6-B	RS6A_YEAST;RS6B_YEAST	UP000002311_559292-olympus	98.8	1.44187	9485.84	6405	5334.94	4956.93	4529.12	10557.3	13100.4	13243.6	13446.4	12969.5	12725.8	12566.8	12790.4	12925.7	12796.4	13540.2	13466.4	13440.9	10701.3	10950.3	11352.5	10999.7	11580.7	11082.6	14674.4	14995.7	14507.9	10593.5	10771.1	10369.5	11294.8	11349.9	11235.3	11697.5	11892.8	12176	9847.63	9480.02	9534.16	12929	12767.2	12445.1	14474.8
P0CX39;P0CX40	RPS8A;RPS8B	40S ribosomal protein S8-A;40S ribosomal protein S8-B	RS8A_YEAST;RS8B_YEAST	UP000002311_559292-olympus	98.2	0.266174	11593.2	8085.29	8004.92	4283.96	8649.96	8551.67	4749.96	13967.6	13043.6	13886.8	14154.3	13755.7	13924.3	14592.3	14139.3	15014.9	14660.1	14413.6	13183.5	12960.1	13433.3	13394	13354.9	13235	16829.2	16772.2	17273.4	12588.7	12559.6	12571.8	14217.3	14195.3	13946.1	11501.1	11543.5	11990.5	12491.2	12591.7	12282	15958.4	15818.6	15931.4	16370.6
P0CX41;P0CX42	RPL23A;RPL23B	60S ribosomal protein L23-A;60S ribosomal protein L23-B	RL23A_YEAST;RL23B_YEAST	UP000002311_559292-olympus	98.2	0.277835	6143.97	3948.37	3670	3610.37	3662.68	3267.93	3332.43	6543.73	6704.85	6543.77	6341.11	6529.26	6727.94	6465.39	6572.15	6626.08	6454.52	6812.72	5563.25	5651.65	5754.83	5352.61	5213.36	5353.49	7353.53	7120.33	7140.99	4690.86	4731.98	4598.27	5478.42	5632.17	5800.59	5952.71	5902.25	5842.6	5452.9	5427.94	5387.52	7064.22	7091.55	7434.58	7696.51
P0CX43;P0CX44	RPL1A;RPL1B	60S ribosomal protein L1-A;60S ribosomal protein L1-B	RL1A_YEAST;RL1B_YEAST	UP000002311_559292-olympus	99.7	1.66737	8819.03	5272.61	8527.44	9111.9	8884.22	9125.82	10623	10537.9	10597.8	11677.4	12219.9	11470.8	12056.6	12524	12163.4	11827.4	12158.9	12171.9	9665.52	10358.8	10125	9545.68	9924.8	9499.97	12047.3	11923.5	12427.6	8963.29	9122	8960.57	10410.7	10293.9	10382.4	9741.65	9504.86	9736.97	8200.79	8241.36	8130.23	11172.8	11238.7	11411.3	13494.9
P0CX45;P0CX46	RPL2A;RPL2B	60S ribosomal protein L2-A;60S ribosomal protein L2-B	RL2A_YEAST;RL2B_YEAST	UP000002311_559292-olympus	98.2	0.282359	6103.35	4435.71	4463.13	2777.46	1280.5	2944.68	3238.56	6079.05	6144.1	6892.11	7092.5	6482.87	7448.22	7353.28	7560.72	7866.27	8544.12	8090.96	7169.22	6524.35	6685.61	6680.67	7078.92	7278.89	7013.54	8060.12	7164.78	6087.22	6232.52	7127.57	7555.5	7765.24	7430.82	6497.04	6465.28	7037.97	5083.69	5068.73	4946.79	5908.16	6172.9	5848.59	7015.66
P0CX47;P0CX48	RPS11A;RPS11B	40S ribosomal protein S11-A;40S ribosomal protein S11-B	RS11A_YEAST;RS11B_YEAST	UP000002311_559292-olympus	98.2	0.248982	25477.8	19520.7	19133.6	19956.8	23181	22830.7	21521.3	30117.5	28696.7	29190.9	28705	29296.2	29527.4	29372.2	29865.8	28353.2	28684.1	28166.4	26274.3	26344.3	26581	26101.3	26266	26656.8	33368	33579.9	34052.5	23138.8	23723.1	23374.3	28133.1	27939.4	28084.1	28586.6	27447.5	27375	24007	24616.8	24393.1	29914.7	29821.1	29867.3	33710.1
P0CX49;P0CX50	RPL18A;RPL18B	60S ribosomal protein L18-A;60S ribosomal protein L18-B	RL18A_YEAST;RL18B_YEAST	UP000002311_559292-olympus	98.2	0.256473	2820.35	961.178	973.901	1533.86	1728.72	1443.93	1644.3	4144.75	4046.96	4188.42	4173.32	4132.24	3973.64	4145.39	4075.79	3649.4	3750.54	3639.21	3467.62	3538.04	3557.03	3301.87	3296.28	3253.58	3273.06	3451.32	3462.75	2449.61	2367.16	2409	2814.08	3130	2909.29	3024.58	3210.72	3007.68	2500.2	2473.82	2501.55	3120.59	3247.87	3393.1	3768.33
P0CX51;P0CX52	RPS16A;RPS16B	40S ribosomal protein S16-A;40S ribosomal protein S16-B	RS16A_YEAST;RS16B_YEAST	UP000002311_559292-olympus	99.1	0.285194	10707.2	4562.38	9721.58	6245.88	13306.3	13396.6	16593.2	16857	15836.2	15007.6	14606.2	14196.2	15106.7	14722.2	14844.8	14392.6	14753.1	14963.6	12320.6	12386.5	12103.1	11242.3	11875.7	11275.4	15686	14988.3	15198.5	10285	10394.1	10186.4	11948.2	11690.3	11772	12416.7	11529.3	11642.8	11235.8	11173.2	11186.7	14549	15018.5	15399.4	15143.3
P0CX53;P0CX54	RPL12A;RPL12B	60S ribosomal protein L12-A;60S ribosomal protein L12-B	RL12A_YEAST;RL12B_YEAST	UP000002311_559292-olympus	98.2	0.201763	14288.5	30592.9	28642.6	3594.82	3397.14	3744.23	4206.2	15455.1	16963.9	15651.9	15703.9	16060.5	16500.2	16177	16126.5	16147.1	16801.7	17122.9	14173.8	13576.4	14336.5	15314.9	14849.4	15097.8	17421.7	17757.4	17883	13947.6	14245.2	13186.6	15554	14806	15462.8	14650.4	14691.5	14767.1	16582.2	15602.8	16650	20590.8	19751.5	20453.2	19121.4
P0CX55;P0CX56	RPS18A;RPS18B	40S ribosomal protein S18-A;40S ribosomal protein S18-B	RS18A_YEAST;RS18B_YEAST	UP000002311_559292-olympus	99.1	0.258812	27457.4	72978.3	72301.8	78142.2	31879	31685.1	35191.9	35472.2	34868.9	33904.3	33374.4	34560.8	34035.9	33579.8	34741.3	34420.8	33810.1	34261.4	29275	29734	30092.7	29063.3	28517	29207.5	36510.3	33746.3	35366.8	23797.4	24262.7	23788	28564.2	27070.2	27684.1	28614	27002	28823.3	26346.7	26879.1	26748	33224.1	33658.7	33813.4	34545.8
P0CX61;P0CX62;P25383;Q12439;Q99303	TY2A-F;TY2A-GR2;TY2A-C;TY2A-OR1;TY2A-DR3	Transposon Ty2-F Gag polyprotein;Transposon Ty2-GR2 Gag polyprotein;Transposon Ty2-C Gag polyprotein;Transposon Ty2-OR1 Gag polyprotein;Transposon Ty2-DR3 Gag polyprotein	YF21A_YEAST;YG22A_YEAST;YC21A_YEAST;YO21A_YEAST;YD23A_YEAST	UP000002311_559292-olympus	9.2	0.833178	NaN	NaN	NaN	NaN	NaN	NaN	NaN	NaN	NaN	NaN	8.87885	NaN	12.16	NaN	17.2086	76.0609	95.8731	105.577	17.4873	29.3089	NaN	NaN	NaN	NaN	8.92347	NaN	15.3841	21.0987	NaN	NaN	NaN	NaN	25.756	NaN	NaN	NaN	13.0951	NaN	NaN	36.8814	NaN	NaN	NaN
P0CX82;P0CX83	RPL19A;RPL19B	60S ribosomal protein L19-A;60S ribosomal protein L19-B	RL19A_YEAST;RL19B_YEAST	UP000002311_559292-olympus	98.2	0.384332	25818.2	11533.1	11171.1	8918.08	48510.1	49356.2	11652.4	36980.3	32247.1	36694.7	34410.9	36327	37674.4	34727.1	35328.1	33556	34460.3	34001.7	27868.3	30116.1	29209.8	27650.9	28760.7	29315.3	37964.5	38066.8	37784.1	25316.9	25467.3	25103.7	29535.7	28211.9	29140.4	29866.1	30483.1	29140.3	22786.1	21214	19609.3	29679.9	27838.3	31630.1	36233.4
P0CX84;P0CX85	RPL35A;RPL35B	60S ribosomal protein L35-A;60S ribosomal protein L35-B	RL35A_YEAST;RL35B_YEAST	UP000002311_559292-olympus	98.2	0.260369	7182.43	2887.72	2825.09	2453.19	2556.8	2458.46	5290.46	9359.02	9402.19	9082.21	9247.15	9334.98	9923.65	10151.4	10277.2	9319.29	9471.27	9086.87	7950.28	7982.56	7813.06	8342.58	8001.69	8264.44	10730.5	10720.7	10769.3	7047.86	7239.73	7247.82	8648.26	8703.33	8774.39	8829.46	8556.45	9098.23	6952.71	6781.95	6851.75	9614.64	9297.07	9672.77	11266.7
P0CY08;P0CY09;P0CY13	MATALPHA2;HMLALPHA2;HMRA2	Mating-type protein ALPHA2;Silenced mating-type protein ALPHA2;Silenced mating-type protein A2	MTAL2_YEAST;HMAL2_YEAST;HMRA2_YEAST	UP000002311_559292-olympus	65.7	0.497563	49.4171	35.3233	52.1503	51.0973	34.102	NaN	38.9509	51.838	34.773	28.6212	35.2306	31.794	31.5968	38.5453	38.1819	28.5429	33.6801	NaN	NaN	20.6163	24.9515	35.8296	46.0316	31.097	38.4997	43.9462	42.2042	31.0893	24.9414	36.7324	NaN	29.2891	NaN	39.3066	40.0595	52.0128	NaN	25.5067	23.4558	NaN	33.7337	22.575	41.0624
P0CY11	HMRA1	Silenced mating-type protein A1	HMRA1_YEAST	UP000002311_559292-olympus	69.7	0.861688	85.2788	86.0757	76.6504	42.3628	116.246	96.9083	14.3671	109.97	105.855	95.2153	126.22	106.388	11.7909	113.648	126.959	NaN	NaN	NaN	38.8799	78.9606	60.3546	75.0889	28.5012	37.9267	113.775	99.2548	80.7141	64.6982	74.0526	47.9842	63.0731	71.3608	91.6244	91.0597	100.99	77.8609	106.166	66.1868	NaN	NaN	123.997	80.6424	107.919
P10080	SBP1	Single-stranded nucleic acid-binding protein	SSBP1_YEAST	UP000002311_559292-olympus	98.2	0.157329	3496.37	2256.61	2337.91	1447.02	1522.04	1601.89	1727.85	3173.49	3074.17	3235.49	3343.88	3299.21	3307.1	3350.77	3463.3	3276.16	3194.01	3234.34	3783.16	3757.8	3735.02	3566.31	3605.6	3465.26	3191.47	3223.15	3373.48	3801.97	3688.97	3820	3819.85	3785.13	3710.65	3752.23	3583.23	3759.29	4679.19	4594.36	4404.41	4232.31	4131.81	4148.93	3821.47
P10081	TIF2	ATP-dependent RNA helicase eIF4A	IF4A_YEAST	UP000002311_559292-olympus	99.7	2.53803	20329.6	17909.2	20483.3	22391.9	21606.2	22088.7	22017.9	21666	21476.6	22073.3	21890.3	22346.3	21244	21638.6	21562.6	20039.8	19702.8	19641.3	21195	21647.5	21199.5	20062.4	20531.1	20039.4	22112.7	21442.1	21533.3	21165.1	21271.2	20940.6	21299.7	21297.8	22154.5	21793.8	22429	22324.1	22031.2	22647.6	22897.8	25454.2	25044.3	24971.8	24593.7
P10127	ADH4	Alcohol dehydrogenase 4	ADH4_YEAST	UP000002311_559292-olympus	98.2	0.216488	175.631	144.772	126.87	146.92	86.9288	128.635	137.712	171.955	200.941	157.236	184.689	207.177	152.183	170.408	179.14	130.22	157.657	108.637	148.413	132.19	117.114	161.808	182.141	148.001	229.758	171.255	189.609	140.851	184.082	171.883	145.571	166.71	150.176	170.901	158.323	165.566	148.97	145.595	85.4887	152.938	127.276	139.777	178.906
P10355	PET122	Protein PET122, mitochondrial	PT122_YEAST	UP000002311_559292-olympus	97.2	0.322567	91.3148	87.2128	65.3157	80.9823	72.3225	72.3376	105.758	98.1093	85.6322	61.3488	100.872	82.6363	102.241	81.978	80.8257	81.7735	93.0665	83.5651	90.4632	109.247	67.258	81.5226	96.3728	91.9093	99.5738	119.709	86.9472	100.152	86.4639	102.038	86.1744	82.2695	94.6928	118.612	97.739	101.542	77.9905	73.3574	75.1939	64.9444	80.0499	74.7316	91.7877
P10356	YER152C	Uncharacterized protein YER152C	YEY2_YEAST	UP000002311_559292-olympus	98.2	0.169232	186.128	149.758	111.949	135.772	224.738	180.052	216.42	165.145	166.938	162.819	170.628	163.376	183.962	178.75	182.324	146.951	154.799	155.031	183.802	178.929	180.222	181.331	198.59	188.66	178.628	171.626	173.252	195.963	192.447	192.364	184.52	178.52	184.67	178.557	175.299	188.636	180.873	161.15	181.203	160.873	160.13	168.35	161.785
P10363	PRI1	DNA primase small subunit	PRI1_YEAST	UP000002311_559292-olympus	98.2	0.106696	430.285	407.333	451.398	364.56	322.917	305.349	407.79	420.21	412.907	435.155	404.237	393.235	440.044	406.733	385.858	418.661	461.264	444.422	402.487	428.853	422.973	417.406	406.864	418.724	432.064	419.248	452.245	405.168	412.291	402.993	417.853	396.236	429.659	397.826	438.128	433.977	359.972	411.608	385.141	381.553	343.791	384.361	373.547
P10507	MAS1	Mitochondrial-processing peptidase subunit beta	MPPB_YEAST	UP000002311_559292-olympus	98.2	0.101574	582.842	456.467	501.267	325.02	237.481	347.985	390.49	538.971	527.936	516.535	545.949	533.7	510.768	555.75	538.897	604.362	589.167	588.876	559.85	569.64	618.14	600.726	564.928	576.575	517.465	550.121	552.745	572.748	612.849	587.639	572.743	539.388	602.52	577.451	586.972	604.105	554.569	543.805	568.486	524.813	487.228	507.398	523.762
P10566	MRS3	Mitochondrial RNA-splicing protein MRS3	MRS3_YEAST	UP000002311_559292-olympus	98.2	0.231401	94.3719	91.2225	66.6789	39.586	81.8703	91.3762	84.8408	89.7355	88.6634	94.9003	110.998	111.034	98.2391	109.741	92.9606	74.0382	96.2475	88.6468	90.2547	86.0275	98.6897	94.3202	93.7384	98.1733	97.9992	99.6452	107.613	92.7104	119.222	113.66	108.25	105.796	93.0275	111.903	115.839	107.801	77.5043	76.9496	74.6917	100.609	86.5934	74.943	89.272
P10591	SSA1	Heat shock protein SSA1	HSP71_YEAST	UP000002311_559292-olympus	98.5	0.726264	6128.53	4644.2	5339.04	3823.26	5258.42	3728.93	5248.8	5267.12	5082.97	5864.28	5851.4	5809.47	5930.39	6011.86	5900.08	5434.84	5569.47	5414.6	6523.31	6480.12	6522.29	6490.73	6682.29	6536.73	4628.07	4548.98	4542.79	7641.22	7635.58	7831.57	6636.7	6678.97	6855.02	5939.15	6342.22	6384.81	8213.41	8260.79	8218.3	6318.21	6465.34	6517.85	5389.67
P10592	SSA2	Heat shock protein SSA2	HSP72_YEAST	UP000002311_559292-olympus	100	4.97941	22946	23146.4	22804.4	22459.3	22514.3	23166.8	23044.6	24066.9	23625.8	24082.6	24166.8	24151.5	24359.9	24351.1	24761.2	21629.8	21779.2	21868.9	24068.8	24209.5	23823.7	23801.9	24003.6	23789.4	21994.7	22176.4	22344.9	25116.3	25595	25372.8	23961.6	25010.1	25354.5	23433.6	24649.6	24295.6	29498	28721.1	29841.5	27988.6	28769.1	28002.5	26210.5
P10614	ERG11	Lanosterol 14-alpha demethylase CYP51	CP51_YEAST	UP000002311_559292-olympus	98.2	0.185189	1856.1	1701.81	907.851	2098.97	1749.73	1830.94	1830.39	2335.38	2473.79	2664.53	2663.18	2651.47	2208.32	2194.1	2287.41	2418.35	2331.07	2487.06	2043.56	2077.64	2151.51	1973.63	2029.59	1996.97	2274.85	2372.56	2316.29	1833.86	1789.29	1771.46	2002.6	1995.72	1996.35	1924.46	1984.35	2001.99	1871.41	1986.56	1861.09	2423.26	2466.5	2353.79	2490.39
P10622	RPP1B	60S acidic ribosomal protein P1-beta	RLA3_YEAST	UP000002311_559292-olympus	98.2	0.161845	8711.53	8577.85	8343.17	524.638	7931.34	7882.82	7586.92	7541.31	7957.12	8210.2	8728.51	8196.46	8063.64	8674.09	8537.43	7147.12	7510.03	7074.47	7454.47	7644.31	7590.68	9433.26	8234.92	8746.04	7709.31	8203.99	7920.1	8309.04	7581.93	8123.66	9346.73	8949.87	7636.17	6527.59	8359.41	7412.86	8417.74	9608.16	9610.62	8186.17	7698.71	8410.99	9513.81
P10659	SAM1	S-adenosylmethionine synthase 1	METK1_YEAST	UP000002311_559292-olympus	98.8	0.927482	5776.56	4687.01	3389.92	5244.71	4821.82	5761.25	5972.22	5925.24	5979.19	6635.38	6591.68	6616.76	6330.03	6322.82	6247.88	6387.41	6468.85	6429.04	6471.97	6221.05	6306.27	5983.97	5811.5	5876.32	6240.94	6100.55	6204.78	5935.78	5980.18	6026.89	6083.87	6086.31	6199.98	5726.57	5876.38	5763.15	6185.99	6357.43	6176.49	6995.86	7056.58	7079.17	7343.67
P10662	MRP1	37S ribosomal protein MRP1, mitochondrial	RT01_YEAST	UP000002311_559292-olympus	98.2	0.157421	382.178	454.332	437.618	371.657	384.793	358.094	375.884	388.494	419.606	511.989	519.848	545.199	377.187	370.129	377.857	511.976	560.747	531.238	357.339	340.566	372.399	364.222	372.187	359.701	391.291	382.875	382.015	413.812	411.048	391.019	404.921	327.949	347.379	415.113	411.433	405.074	351.84	353.748	350.938	324.673	294.15	293.18	420.942
P10663	MRP2	37S ribosomal protein MRP2, mitochondrial	RT02_YEAST	UP000002311_559292-olympus	95.4	0.227127	266.22	144.862	148.933	135.42	141.233	153.729	61.4169	150.096	135.368	180.012	150.086	179.539	164.428	146.625	183.268	194.26	254.704	270.801	253.606	279.404	279.298	254.903	259.999	259.071	296.509	302.688	271.303	239.816	239.795	226.95	220.771	221.678	255.895	277.437	306.961	269.113	211.882	185.571	197.809	206.489	212.189	234.593	295.254
P10664	RPL4A	60S ribosomal protein L4-A	RL4A_YEAST	UP000002311_559292-olympus	98.2	0.489798	5386.64	5249.42	5280.42	6951.22	7114.25	6638.71	8002.56	7563.62	7914.86	8651.63	7906.76	8443.52	7049.58	7256.75	7081.06	7619.48	7323.78	7617.3	6346.2	6520.7	6345.42	5276.72	5018.26	5229.15	7850.59	7756.15	7835.85	5014.77	5136.42	5036.65	5527.39	5333.46	5478.07	5278.62	5246.32	5262.69	4719.09	4776.44	4826.24	7549.89	7703.97	7695.23	8622.97
P10823	GPA2	Guanine nucleotide-binding protein alpha-2 subunit	GPA2_YEAST	UP000002311_559292-olympus	98.2	0.188585	531.564	493.443	381.79	514.566	483.059	322.939	475.501	548.412	505.919	549.856	526.926	550.226	542.891	507.377	540.423	522.684	517.714	554.011	586.439	545.304	540.248	581.693	524.354	536.212	515.771	527.666	515.408	614.678	645.2	592.735	530.063	484.782	528.355	624.863	597.237	568.507	527.269	450.209	523.05	388.4	377.252	402.33	424.211
P10834	PET54	Protein PET54	PET54_YEAST	UP000002311_559292-olympus	98.2	0.134196	667.88	403.001	575.043	435.99	887.247	876.62	448.87	658.583	612.03	620.995	617.298	551.597	627.875	626.51	636.013	593.068	622.502	631.003	559.205	550.161	648.399	580.618	603.113	622.324	593.967	595.41	587.24	634.091	579.451	653.612	621.024	541.681	584.975	704.948	655.788	671.692	563.63	556.453	540.32	495.782	574.945	525.12	599.53
P10849	MTF2	Mitochondrial transcription factor 2	MTF2_YEAST	UP000002311_559292-olympus	98.2	0.157483	147.536	170.806	135.899	167.229	155.928	182.171	193.403	138.93	149.528	163.487	161.739	160.998	141.532	150.818	152.483	157.216	149.773	127.124	139.537	155.23	144.431	143.788	164.958	150.175	156.507	145.699	147.475	163.057	153.731	166.043	160.901	151.208	150.561	165.954	173.161	171.081	147.875	138.757	144.925	145.304	153.356	117.556	134.676
P10862	RAD18	Postreplication repair E3 ubiquitin-protein ligase RAD18	RAD18_YEAST	UP000002311_559292-olympus	98.2	0.205673	139.613	114.703	95.6909	89.7056	74.1213	56.9008	95.9349	110.574	112.095	121.58	120.48	127.812	126.265	130.042	134.509	134.96	77.8965	112.992	116.715	115.445	115.788	116.269	139.976	132.854	117.336	132.207	101.722	132.094	129.432	119.605	113.11	109.198	117.059	138.38	149.635	135.885	123.424	157.11	115.62	110.767	114.793	117.133	97.3393
P10869	HOM3	Aspartokinase	AK_YEAST	UP000002311_559292-olympus	98.2	0.140827	2516.85	1605.7	1236.37	1423.51	1484.25	1458.26	1727.08	2651.02	2623.42	2532.16	2553.75	2662.19	2730.61	2630.12	2817.08	2416.85	2458.21	2596.53	2776.18	2642.23	2725.55	2779.44	2682.58	2686.42	2712.24	2765.28	2631.9	2980.25	2951.78	3102.49	2910.83	3003.76	2794.78	2834.7	2893.08	2947.68	2434	2565.19	2475.11	2701.21	2710.84	2660.57	2655.51
P10961	HSF1	Heat shock transcription factor	HSF_YEAST	UP000002311_559292-olympus	98.2	0.166011	113.452	87.6468	88.5876	111.411	129.197	102.994	108.371	109.223	107.042	94.6269	99.8907	93.9807	106.662	110.501	112.731	130.484	117.596	109.62	110.163	110.816	109.755	103.706	96.1079	101.739	93.2411	101.878	95.6145	102.27	97.5762	112.073	106.985	89.2894	98.8187	118.678	122.23	127.623	117.423	118.857	105.114	89.6069	92.8361	99.81	80.1558
P10962	MAK16	Protein MAK16	MAK16_YEAST	UP000002311_559292-olympus	98.2	0.193873	149.474	79.3028	59.0809	78.3186	74.6647	81.024	67.3946	127.896	128.436	147.616	134.247	138.51	164.28	147.52	172.96	173.194	178.47	179	142.773	155.493	139.901	157.776	155.496	156.755	172.464	162.815	161.263	116.465	148.32	137.248	134.352	156.554	154.274	145.647	155.235	166.11	111.195	135.864	132.485	116.666	114.778	123.026	162.672
P10963	PCK1	Phosphoenolpyruvate carboxykinase (ATP)	PCKA_YEAST	UP000002311_559292-olympus	81	1.36219	2824.18	430.371	380.344	166.756	250.89	135.98	119.619	152.806	162.581	515.912	578.529	500.994	365.636	360.55	342.291	368.665	238.633	250.453	428.276	474.222	409.151	673.897	494.562	546.317	NaN	25.3166	61.4381	937.261	787.009	769.246	597.642	632.738	660.939	467.027	465.656	428.489	492.196	475.203	512.6	70.4842	72.9253	77.9393	NaN
P10964	RPA190	DNA-directed RNA polymerase I subunit RPA190	RPA1_YEAST	UP000002311_559292-olympus	98.2	0.129496	1679.98	1583.56	1445.51	1838.21	1832.67	1496.86	1509.14	1905.28	1880.47	1947.47	1908.55	1908.91	1951.61	1953.81	1987.41	2133.1	2160.97	2157.08	1749.48	1755.92	1799.05	1791.58	1799.08	1798.52	1999.15	2017.88	2011.57	1735.99	1711.32	1722.85	1838.6	1803.05	1842.21	1904.7	1927.69	1924.27	1508.79	1544.86	1520.54	1865.15	1858.42	1864.08	1948.01
P11075	SEC7	Protein transport protein SEC7	SEC7_YEAST	UP000002311_559292-olympus	98.2	0.0706993	1155.21	1043.07	1147.44	872.781	984.876	938.29	1131.42	1169.37	1153.32	1113.11	1121.78	1081.06	1140.27	1159.95	1166.46	1029.38	1002.83	1023.77	1173.48	1199.85	1159.33	1192.08	1199.97	1211.02	1202.87	1212.16	1209.49	1219.75	1225.17	1201.83	1158.49	1167.33	1189.23	1162.59	1190.49	1209.09	1201.28	1193.08	1130.31	1076.76	1115.6	1054.51	1146.31
P11076	ARF1	ADP-ribosylation factor 1	ARF1_YEAST	UP000002311_559292-olympus	98.2	0.113106	12089.2	12998.5	9675.4	8971.23	10014.9	10387.9	9945.21	11851.9	11405.5	11799.1	11989.9	11553.4	11409.6	11760.6	11658.4	11430.4	11133.2	11262.6	12274.3	12191.5	12315.8	11531.7	11593.6	11766	11790.1	11562.6	11874.7	12660.7	12694.6	12670.3	12782	12776.2	12870.1	11940.7	11551.4	12225.8	13281.3	13300.3	13691.8	12769.5	13156.2	13516.5	13320.1
P11154	PYC1	Pyruvate carboxylase 1	PYC1_YEAST	UP000002311_559292-olympus	98.2	0.357597	705.56	504.696	388.98	434.311	532.717	501.52	441.203	387.087	416.81	543.312	573.503	553.611	544.911	575.386	539.991	444.304	478.329	453.672	752.721	745.627	800.006	793.73	776.083	804.797	405.897	386.963	388.252	942.201	1022.99	970.857	788.126	747.847	756.448	650.853	696.558	667.26	1047.29	1073.05	1073.64	664.267	683.043	698.334	369.505
P11325	NAM2	Leucine--tRNA ligase, mitochondrial	SYLM_YEAST	UP000002311_559292-olympus	98.2	0.196832	152.929	89.5124	101.735	96.7213	108.931	122.105	90.1238	137.616	147.404	138.11	154.995	163.066	136.46	133.99	143.621	199.519	206.506	203.823	171.606	145.556	161.881	153.049	173.919	164.342	158.07	160.235	158.122	184.12	162.621	177.18	145.649	155.685	151.382	159.873	183.58	164.357	150.094	126.608	160.081	105.877	124.55	100.199	123.547
P11353	HEM13	Oxygen-dependent coproporphyrinogen-III oxidase	HEM6_YEAST	UP000002311_559292-olympus	98.2	0.15477	972.185	611.436	829.744	411.335	507.878	641.282	482.584	805.048	764.111	989.437	940.925	954.46	917.281	870.934	902.874	1207.1	1217.08	1222.44	922.377	924.375	916.252	1028.84	933.203	934.623	765.613	770.523	734.313	889.179	911.544	938.355	918.268	950.692	1003.05	824.022	808.002	760.158	912.362	876.353	969.558	802.715	797.845	758.014	916.822
P11412	ZWF1	Glucose-6-phosphate 1-dehydrogenase	G6PD_YEAST	UP000002311_559292-olympus	98.8	8.62937	3078.81	2811.25	4130.03	3335.06	3606.02	2999.66	2847.22	2814.59	2789.56	2694.12	2753.31	2648.65	2838.75	2758.59	2852.97	2794.32	2777.55	2808.68	3038.21	2977.89	3024.47	3029.54	2938.27	2946.99	2636.04	2549.95	2599.52	3092.71	3072.67	3152.14	2972.74	2801.3	2901.95	3023.52	2963.62	2937.43	3696.55	3798.35	3695.78	3222.91	3144.77	3173.21	2553.17
P11433	CDC24	Cell division control protein 24	CDC24_YEAST	UP000002311_559292-olympus	98.2	0.113669	227.278	244.416	196.583	153.88	151.075	193.747	129.735	118.022	139.347	245.609	225.768	220.796	212.316	223.669	219.114	238.866	239.579	219.685	211.416	221.799	197.242	257.799	234.127	232.924	221.421	225.819	248.777	229.154	233.962	232.48	234.401	247.8	234.338	231.736	241.56	241.831	211.389	239.551	225.896	215.818	215.706	232.406	236.358
P11484	SSB1	Ribosome-associated molecular chaperone SSB1	SSB1_YEAST	UP000002311_559292-olympus	98.8	4.31025	3939.48	1877.29	1769.59	20122.3	3817.58	6319.98	6719.5	5715.92	7861.1	6654.33	6703.43	7474.77	6160.45	6561.78	6521.19	5158.38	5098.5	5427.94	6038.79	6105.63	5936.18	6771.15	6232.38	6272.87	7057.06	7038.99	7283.7	5923.57	6733.94	6627.51	6211.26	6782.68	5670.49	5620.27	5188.34	5857.12	5757.04	6157.06	5856.66	9125.7	9246.45	8817.81	7067.73
P11491	PHO8	Repressible alkaline phosphatase	PPB_YEAST	UP000002311_559292-olympus	98.2	0.18343	470.035	273.991	304.934	238.893	314.81	272.069	221.326	468.738	453.085	327.329	345.63	334.123	601.723	585.796	606.861	439.355	399.259	436.483	507.039	527.647	496.078	509.385	523.307	503.667	561.203	593.375	590.419	457.613	479.598	499.323	548.375	586.464	567.29	499.878	465.263	487.338	539.443	570.02	565.163	526.112	602.728	491.554	492.003
P11632	NHP6A	Non-histone chromosomal protein 6A	NHP6A_YEAST	UP000002311_559292-olympus	98.2	0.194781	1941.09	738.577	379.425	534.821	727.314	792.039	595.633	1750.76	1920.35	1870.15	1841.12	1869.37	1997.1	2081.88	1929.05	2280.09	2366.05	2404.04	2092.31	1973.54	1881.44	2147.91	2090.91	2077.02	1961.23	2143.74	2007.54	1901.33	1972.25	1935.1	2068.75	2095.84	1953.32	2072.02	1881.5	2068.94	2016.38	2068.91	1954.42	1789.61	1906.64	1713.61	2058.12
P11633	NHP6B	Non-histone chromosomal protein 6B	NHP6B_YEAST	UP000002311_559292-olympus	98.2	0.181806	1086.29	193.996	468.918	426.01	302.309	477.266	540.291	1205.34	1084.28	1229.99	1252.28	1314.54	1087.38	1099.05	1100.76	1332.86	1182.12	1210.88	1377.34	1422.57	1373.84	1479.42	1364.97	1426.97	979.925	945.077	1024.35	1486.55	1460.88	1502.15	1440.81	1438.8	1350.46	1297.6	1265.55	1230.35	1301.43	1352.84	1466.2	1061.93	1096.84	962.084	1179.71
P11655	SEC12	Guanine nucleotide-exchange factor SEC12	SEC12_YEAST	UP000002311_559292-olympus	98.2	0.170075	663.996	588.928	677.307	419.15	517.275	397.245	594.481	713.179	666.887	778.788	752.38	733.18	730.608	684.211	723.373	791.55	781.493	770.463	710.937	703.26	697.334	690.816	686.558	691.844	703.06	711.742	699.626	754.749	792.979	709.283	690.648	699.81	728.251	732.764	729.457	772.952	613.223	636.92	612.87	650.732	633.097	671.129	746.884
P11709	BIK1	Nuclear fusion protein BIK1	BIK1_YEAST	UP000002311_559292-olympus	98.2	0.157711	187.987	146.688	165.508	177.237	141.517	220.352	155.547	210.973	201.597	186.664	205.049	187.448	189.553	192.417	195.537	128.257	105.716	117.141	188.932	166.702	166.484	181.933	188.532	175.973	186.259	200.348	188.663	171.789	179.035	204.232	181.316	178.978	174.267	194.529	229.261	200.981	175.288	155.851	157.048	185.891	159.417	199.283	165.982
P11745	RNA1	Ran GTPase-activating protein 1	RNA1_YEAST	UP000002311_559292-olympus	98.5	2.04328	2678.05	2509.49	2082.48	1990.13	2008.76	2497.31	2674.66	2627.95	2673.5	2476.91	2538.73	2559.79	2660.66	2672.39	2636.63	2605.06	2471.55	2523.66	2621.85	2677.23	2635.94	2750.75	2764.27	2775.53	2661.81	2681.23	2729.2	2541.82	2536.75	2547.1	2715.22	2696.06	2671.28	2732.14	2665.84	2709.91	2637.49	2610.73	2678.73	2564.08	2563.1	2651.82	2681.99
P11746	MCM1	Pheromone receptor transcription factor	MCM1_YEAST	UP000002311_559292-olympus	98.2	0.370558	480.584	169.61	159.297	170.737	142.504	196.739	153.442	634.659	621.206	587.26	561.875	572.161	578.047	540.496	573.477	589.837	619.278	611.04	536.554	474.387	501.384	511.647	538.745	576.718	660.199	629.41	644.384	487.089	497.112	529.676	521.758	592.484	502.711	517.621	557.075	547.971	373.134	451.565	372.432	540.232	563.718	520.825	563.445
P11747	TAF13	Transcription initiation factor TFIID subunit 13	TAF13_YEAST	UP000002311_559292-olympus	82.9	0.557135	59.5921	32.3026	21.7734	27.9076	27.4847	19.1153	12.8727	23.9667	23.676	11.2777	17.4498	12.298	19.2802	12.1181	19.8603	20.4734	24.8732	22.4764	16.9438	15.5595	6.06255	20.2748	3.79417	18.4735	12.991	31.1263	5.25313	11.0042	30.0872	9.05704	21.7029	23.3346	14.2781	29.2892	36.9846	27.3335	17.0808	9.55327	31.5795	15.2918	4.8269	8.9106	31.6852
P11792	SCH9	Serine/threonine-protein kinase SCH9	SCH9_YEAST	UP000002311_559292-olympus	98.2	0.0919405	465.374	408.414	436.815	395.705	362.923	322.576	500.162	466.126	518.68	479.485	475.679	493.21	465.081	497.156	487.212	510.597	479.726	527.216	474.577	469.831	464.705	498.335	498.92	482.464	514.855	493.846	488.28	456.724	450.995	451.266	463.857	481.465	464.247	454.582	446.769	449.334	466.483	484.31	512.99	443.566	453.074	449.199	448.312
P11914	MAS2	Mitochondrial-processing peptidase subunit alpha	MPPA_YEAST	UP000002311_559292-olympus	98.2	0.107255	557.501	491.628	508.168	489.324	472.182	440.994	408.129	511.717	509.634	504.367	503.365	510.027	529.154	496.189	518.568	541.59	534.129	533.047	542.133	511.59	514.38	516.203	524.17	515.894	517.889	542.583	515.94	542.513	536.258	537.489	526.12	517.427	504.408	542.065	545.908	539.739	507.582	516.824	520.927	469.558	499.775	458.646	454.382
P11927	KAR1	Cell division control protein KAR1	KAR1_YEAST	UP000002311_559292-olympus	23.2	0.806192	8.3805	NaN	6.97745	3.83425	11.339	7.84012	3.32564	NaN	6.1914	NaN	8.51142	NaN	6.84497	3.06596	NaN	7.23484	11.3225	10.0869	NaN	NaN	NaN	NaN	11.0019	4.76486	7.90692	16.1172	NaN	2.68407	NaN	NaN	4.11493	10.5677	19.7698	3.66281	10.8398	20.6145	NaN	7.40996	NaN	7.6117	NaN	NaN	NaN
P11938	RAP1	DNA-binding protein RAP1	RAP1_YEAST	UP000002311_559292-olympus	98.2	0.0961966	604.387	340.752	397.375	500.154	355.453	399.525	434.898	601.548	610.563	575.61	559.44	600.038	596.113	598.934	582.614	697.044	714.125	709.105	594.65	600.448	578.413	606.207	620.085	600.836	676.592	662.914	693.939	601.447	619.21	605.515	598.963	635.416	616.084	618.242	651.661	652.126	558.886	567.415	547.571	568.154	576.829	563.407	606.515
P11972	SST2	Protein SST2	SST2_YEAST	UP000002311_559292-olympus	98.2	0.422293	279.137	27.1433	51.5214	38.9053	33.2162	35.8018	22.0654	314.28	329.38	332.498	273.21	311.743	314.971	326.59	276.896	563.136	524.765	562.776	217.069	222.449	193.207	234.508	241.122	240.112	310.51	292.939	337.248	195.955	203.263	170.902	234.46	188.278	211.032	249.181	259.816	251.451	148.366	157.339	145.535	241.935	223.512	225.12	235.258
P11978	SIR4	Regulatory protein SIR4	SIR4_YEAST	UP000002311_559292-olympus	98.2	0.204112	75.4433	55.7977	48.6039	54.9334	57.9978	74.6621	57.629	74.8528	75.9093	68.058	77.1978	71.2014	73.7266	67.162	61.3955	59.295	65.8901	67.6999	60.2373	59.196	60.6905	56.7811	65.5174	53.0734	68.9343	64.4177	67.2063	58.8927	53.9055	58.1971	52.4649	65.63	50.9271	70.9117	68.9181	76.5419	55.9023	52.083	57.5644	69.0368	62.3571	53.7717	61.725
P11986	INO1	Inositol-3-phosphate synthase	INO1_YEAST	UP000002311_559292-olympus	87.5	0.440441	247.325	84.9424	86.9844	91.6605	69.765	60.322	46.5834	48.0413	62.198	169.13	174.73	138.499	93.9644	93.4008	70.6713	98.5255	101.213	78.1536	84.3465	87.2206	103.692	87.6978	96.1997	76.8508	64.7378	128.949	37.7413	137.412	72.8916	120.173	97.7707	169.462	147.023	71.4599	75.6301	90.3355	94.8868	63.1097	139.395	27.7784	65.7179	52.4849	106.53
P12383	PDR1	Transcription factor PDR1	PDR1_YEAST	UP000002311_559292-olympus	98.2	0.155378	245.199	261.821	201.185	201.664	198.78	198.619	221.544	234.791	235.318	225.44	229.517	215.618	231.343	225.665	240.88	218.545	222.735	227.347	255.033	251.444	253.703	256.352	246.166	256.945	229.957	247.76	239.517	251.366	253.351	256.518	253.784	255.843	233.72	252.65	258.313	257.899	287.16	300.117	284.896	267.489	256.757	237.614	208.352
P12385	SUP45	Eukaryotic peptide chain release factor subunit 1	ERF1_YEAST	UP000002311_559292-olympus	98.2	0.0686789	3815.22	5033.85	5343.16	5394.85	5344.57	5149	5324.01	4128.92	4142.63	4140.92	4101.95	4082.44	3934.39	4004.96	3959.85	4263.43	4261.02	4245.11	4010.85	4047.81	4063.89	3793.13	3794.86	3878.59	4183.58	4189.08	4177	3892.8	3747.68	3882.46	3833.63	3887.12	3822.03	3605.91	3687.41	3666.69	3871.37	3682.89	3815.41	4169.72	4252.71	4211.12	4490.35
P12611	WHI2	Growth regulation protein	WHI2_YEAST	UP000002311_559292-olympus	98.2	0.103364	360.115	344.703	283.602	219.234	191.702	322.941	223.287	368.814	352.789	368.25	351.704	354.678	347.377	333.537	327.338	379.128	349.648	370.006	320.773	343.975	352.757	340.97	351.262	344.673	362.727	361.157	344.488	335.878	328.157	334.82	337.934	346.902	317.509	340.718	361.165	340.906	338.215	346.64	341.953	327.048	296.929	314.446	342.982
P12612	TCP1	T-complex protein 1 subunit alpha	TCPA_YEAST	UP000002311_559292-olympus	98.5	10.9697	1435.67	1075.05	1165.82	1305.86	1293.14	1544.74	1573.04	1511.3	1500.77	1495.35	1501.08	1476.85	1504.2	1500.17	1555.49	1542.66	1558.38	1523.1	1471.47	1485.94	1506.19	1442.77	1454.22	1486.15	1496.76	1438.41	1446.5	1374	1420.33	1365.69	1477.08	1461.11	1517.07	1434.78	1413.39	1402.3	1697.43	1672.05	1621.66	1648.72	1604.65	1638.32	1485.79
P12683	HMG1	3-hydroxy-3-methylglutaryl-coenzyme A reductase 1	HMDH1_YEAST	UP000002311_559292-olympus	98.2	0.121277	340.673	186.279	390.228	226.134	245.009	294.743	290.102	311.843	324.243	355.607	352.297	335.892	333.763	335.756	338.62	324.625	317.998	318.376	350.537	329.739	338.2	337.883	339.409	358.852	328.031	341.185	346.096	328.089	332.819	324.498	328.972	310.32	310.646	331.697	336.713	346.815	326.972	310.308	302.08	321.159	303.282	319.108	336.829
P12684	HMG2	3-hydroxy-3-methylglutaryl-coenzyme A reductase 2	HMDH2_YEAST	UP000002311_559292-olympus	98.2	0.152437	419.71	327.099	418.263	338.36	392.659	325.944	465.765	500.711	500.654	448.436	428.454	441.923	434.051	449.95	472.113	448.048	426.899	449.042	434.736	421.169	438.4	411.535	423.14	438.222	481.497	471.39	476.72	388.023	377.208	396.901	393.332	386.842	391.379	406.809	426.797	427.266	372.995	375.785	385.939	371.456	354.325	388.647	408.323
P12685	TRK1	High-affinity potassium transport protein	TRK1_YEAST	UP000002311_559292-olympus	41.3	0.454901	19.265	34.2598	NaN	31.1313	19.7337	21.3215	21.0585	17.7094	30.9458	14.1447	14.2336	NaN	NaN	30.9983	21.0647	17.9683	41.2152	NaN	7.20997	NaN	19.7328	NaN	7.83308	14.316	9.94211	13.3156	27.5936	24.8082	NaN	11.9717	19.7623	20.968	15.7234	34.1884	20.4603	22.838	NaN	34.8051	NaN	19.8058	NaN	21.7873	13.7282
P12686	MRP13	37S ribosomal protein MRP13, mitochondrial	RT13_YEAST	UP000002311_559292-olympus	98.2	0.186115	345.646	225.228	267.832	306.347	210.85	239.155	230.957	317.329	317.986	329.012	326.464	322.478	302.663	308.407	298.218	351.568	345.85	340.567	288.703	300.469	290.072	334.843	349.951	326.387	297.132	307.314	294.147	347.616	354.66	339.035	304.144	312.921	296.193	364.435	325.918	303.199	274.938	302.105	267.97	256.282	206.374	247.247	248.462
P12687	MRP7	54S ribosomal protein L2, mitochondrial	RM02_YEAST	UP000002311_559292-olympus	98.2	0.17718	579.263	507.057	482.896	552.432	472.95	435.783	517.005	586.445	609.815	714.76	646.874	666.203	566.107	566.765	591.137	754.177	783.182	789.056	564.628	615.207	570.929	623.703	581.597	606.023	595.391	570.72	613.054	624.929	636.458	617.396	582.059	559.603	575.442	587.795	624.733	587.614	530.098	496.571	531.923	476.26	466.323	432.299	530.797
P12688	YPK1	Serine/threonine-protein kinase YPK1	YPK1_YEAST	UP000002311_559292-olympus	98.2	0.122915	547.777	476.672	549.159	308.785	474.19	431.667	450.006	576.764	558.957	531.326	522.223	500.106	593.009	570.181	541.259	591.129	572.573	567.297	519.601	550.561	538.815	538.684	573.296	583.462	604.216	624.933	587.769	528.706	591.573	588.715	544.812	559.475	501.826	615.961	657.013	612.166	561.967	601.238	512.146	479.663	496.85	511.825	535.611
P12689	REV1	DNA repair protein REV1	REV1_YEAST	UP000002311_559292-olympus	78.6	0.348526	568.213	587.858	609.011	598.883	NaN	NaN	NaN	NaN	NaN	NaN	NaN	NaN	NaN	NaN	592.988	NaN	NaN	NaN	NaN	NaN	NaN	NaN	NaN	623.8	NaN	NaN	550.581	NaN	NaN	NaN	NaN	NaN	524.2	610.935	581.375	642.086	NaN	NaN	NaN	517.344	NaN	NaN	NaN
P12695	LAT1	Dihydrolipoyllysine-residue acetyltransferase component of pyruvate dehydrogenase complex, mitochondrial	ODP2_YEAST	UP000002311_559292-olympus	98.2	0.108511	4413.75	2234.85	2280.38	2628.36	3462.8	2112.14	2734.37	4856.78	4835.23	4842.21	4762.82	4791.62	4478.42	4697.74	4692.13	4740.65	4779.64	4762.41	4568.26	4461.16	4685.29	4200.53	4352.53	4280.34	5053.88	5099.2	5158.34	4860.43	4853.93	4974.65	4606.42	4500.26	4607.65	4344.46	4295.1	4256.2	4322.46	4305.08	4319.04	4675.25	4645.09	4565.06	5035.9
P12709	PGI1	Glucose-6-phosphate isomerase	G6PI_YEAST	UP000002311_559292-olympus	99.4	0.956386	10448.2	13390.9	11548.8	11148.6	11546.6	11409.8	11986.7	12337.4	12202.1	11419.3	11435.9	11395.5	11950.6	11546.5	11786.2	14404.8	14550.4	14457.6	11176.5	11416.7	11466.2	10976.2	11030.5	11125.1	12126.8	12285.3	11703.1	11497.2	11591.6	11613.6	11225.5	10707.2	10821.7	10846.2	11116.9	11018.8	12147.5	12049	12104.8	12324.1	12679.8	12641.6	12844.9
P12753	RAD50	DNA repair protein RAD50	RAD50_YEAST	UP000002311_559292-olympus	98.2	0.117597	107.367	97.9847	82.4793	103.247	99.7787	98.8001	90.5494	110.943	102.663	98.8126	112.357	93.7728	111.186	112.57	108.334	106.182	113.876	105.088	107.478	107.711	110.484	102.91	108.574	107.16	115.811	115.19	110.185	99.7511	101.81	113.167	112.615	117.122	103.946	116.191	133.477	113.545	122.632	123.713	120.755	103.652	110.602	100.695	101.569
P12754	GCD2	Translation initiation factor eIF-2B subunit delta	EI2BD_YEAST	UP000002311_559292-olympus	98.2	0.0869537	779.575	359.235	707.628	582.837	487.911	376.697	586.081	779.019	756.255	762.932	738.719	766.67	803.101	772.438	770.463	700.182	693.096	706.66	728.124	697.845	715.525	798.038	832.979	769.603	782.331	833.361	812.56	818.548	772.825	808.373	829.257	810.485	792.946	816.077	852.744	819.677	748.212	738.217	653.462	761.557	740.156	791.031	664.822
P12868	PEP5	E3 ubiquitin-protein ligase PEP5	PEP5_YEAST	UP000002311_559292-olympus	98.2	0.100521	1876.43	1107.43	1295.56	1567.62	1178.51	1771.47	1505.25	1894.68	1972.66	1920.51	1891.1	1875.47	1896.07	2069.36	1976.26	1897.93	1891.57	1967.11	1989.04	1877.61	1847.37	1954.14	1987.45	1957.77	1944.38	1923.17	1970.81	1836.37	1901.51	2008.61	1853.78	1912.31	1734.21	2099.58	2172.42	2053.66	1964.23	1892.3	1740.33	1866.7	1649.98	1893.68	1624.96
P12887	UNG1	Uracil-DNA glycosylase	UNG_YEAST	UP000002311_559292-olympus	98.2	0.180616	173.271	123.005	143.561	185.458	161.708	160.593	135.998	252.969	263.048	215.38	197.955	195.301	213.424	202.01	208.166	254.639	239.459	265.538	203.006	201.05	204.001	215.723	212.685	211.806	259.661	248.216	225.387	180.969	173.688	197.828	195.969	205.172	197.23	205.611	213.178	223.822	159.451	178.254	186.141	172.314	171.632	203.776	213.788
P12904	SNF4	5'-AMP-activated protein kinase subunit gamma	AAKG_YEAST	UP000002311_559292-olympus	98.2	0.0824441	1413.12	1868.89	1625.91	1559.18	1955.49	1678.7	1756.23	1496.82	1409.71	1468.6	1429.66	1408.29	1448.77	1442.14	1411.77	1740.63	1746.42	1794.32	1433.13	1425.79	1387.93	1425.6	1359.11	1396.07	1455.01	1454.85	1466.6	1448.32	1426.99	1481.58	1442.75	1409.12	1370.76	1461.04	1425.45	1462.12	1345.12	1339.77	1390.96	1394.15	1343.62	1279.04	1430.81
P12945	NAT1	N-terminal acetyltransferase A complex subunit NAT1	NAT1_YEAST	UP000002311_559292-olympus	98.2	0.0628439	1984.4	2175.43	2114.06	1803.28	1737.12	2063.76	2232.31	2101.07	2086.91	2006.8	2052.26	1983.88	1994.52	1957.59	1974.36	2027.96	2042.25	2008.03	1978.24	1986.2	1940.36	1970.97	1993.51	1982.65	2061.55	2030.29	2021.96	1964.38	1953.73	1896.17	1954.98	1942.49	1984.23	1974.2	1989.97	1960.33	1868.93	1813.43	1778.72	1899.95	1927.01	1901.5	2101.88
P12954	SRS2	ATP-dependent DNA helicase SRS2	SRS2_YEAST	UP000002311_559292-olympus	96.6	0.344282	59.6575	15.8917	62.0714	50.3634	52.3446	50.5266	25.1307	41.3185	43.0197	59.5376	61.66	48.6312	49.7809	54.2748	50.8155	64.5275	54.461	69.6685	42.3176	24.8804	29.9649	41.9046	48.553	47.6365	63.0011	57.6743	59.7073	43.833	55.532	29.9998	43.1612	42.3008	54.1648	35.8674	55.6226	45.3538	53.7516	36.4861	22.6643	40.2449	59.3748	29.6438	43.337
P12962	CAF20	Cap-associated protein CAF20	CAF20_YEAST	UP000002311_559292-olympus	98.2	0.254239	501.467	115.968	184.621	68.999	86.0309	47.8684	151.855	450.658	472.968	390.074	478.496	474.362	475.436	524.43	405.01	478.043	461.387	478.767	485.069	450.58	444.668	569.442	702.476	689.074	407.637	424.016	532.306	649.162	652.784	754.146	588.277	596.424	515.991	615.784	536.23	755.554	622.211	486.727	520.919	568.464	457.607	518.388	386.189
P13045	GAL3	Protein GAL3	GAL3_YEAST	UP000002311_559292-olympus	34.6	0.608085	66.4128	69.994	50.9433	97.7945	79.2286	NaN	46.8991	NaN	102.76	18.7829	56.2719	64.5537	NaN	77.9933	NaN	NaN	82.8159	48.0318	52.21	55.8712	22.6256	58.1505	1.09564	63.9337	NaN	NaN	NaN	75.8124	129.917	86.2586	15.8011	72.8422	38.0844	64.8983	74.206	69.3892	88.291	88.2109	NaN	NaN	NaN	72.517	17.5932
P13130	SPS100	Sporulation-specific wall maturation protein	SS100_YEAST	UP000002311_559292-olympus	40.1	1.1057	84.1183	139.533	112.016	22.4823	50.0602	61.1205	53.4485	86.75	44.613	70.92	71.769	NaN	18.3134	117.842	81.79	149.018	143.672	125.467	83.4382	100.664	NaN	88.6457	126.631	97.1236	NaN	32.8851	5.20211	NaN	NaN	97.9829	41.3935	NaN	58.3149	44.461	NaN	32.1526	NaN	NaN	14.9097	NaN	49.8912	2.71591	36.3705
P13134	KEX2	Kexin	KEX2_YEAST	UP000002311_559292-olympus	90.2	0.536099	91.9404	76.8196	32.3903	51.3241	48.4655	64.6862	74.1031	26.9676	61.8415	86.8692	62.9805	22.4012	92.0034	101.453	69.2203	88.6442	35.9021	107.849	59.5806	52.3265	52.3378	24.986	49.6661	23.7195	30.495	54.9191	93.9168	44.3554	39.4219	65.1133	33.9505	47.9949	57.2132	78.9346	78.3188	73.4425	48.9643	62.0368	54.3074	132.359	85.5362	118.583	88.1176
P13185	KIN1	Serine/threonine protein kinase KIN1	KIN1_YEAST	UP000002311_559292-olympus	98.2	0.152004	285.868	212.901	170.024	187.991	182.652	167.927	173.22	286.984	285.659	274.774	274.229	276.021	270.019	275.163	267.646	335.07	313.745	319.31	287.631	306.96	291.942	289.033	299.501	311.316	310.327	288.271	286.601	310.169	327.553	329.178	267.811	272.108	279.065	310.767	322.126	307.421	303.652	299.826	321.579	249.652	250.874	223.922	250.3
P13186	KIN2	Serine/threonine-protein kinase KIN2	KIN2_YEAST	UP000002311_559292-olympus	98.2	0.137603	256.948	193.479	207.263	169.965	215.243	214.258	236.166	266.086	257.841	268.273	287.547	269.141	238.784	248.744	257.314	272.995	264.597	256.85	241.496	261.131	262.465	243.836	255.556	263.954	260.761	270.504	287.069	252.417	255.056	269.026	257.478	260.95	241.854	258.394	256.69	270.85	247.294	270.146	223.162	229.848	224.435	236.666	217.086
P13188	GLN4	Glutamine--tRNA ligase	SYQ_YEAST	UP000002311_559292-olympus	98.2	0.0730611	4775.1	3339.82	3689.5	3215.24	3094.36	3524.87	3684.13	5046.9	5088.27	4871.45	4927.08	4923.89	4798.46	4784.78	4829.19	4584.42	4563.34	4559.16	4732.98	4769.3	4784.92	4748.89	4766.17	4733.86	4857.26	4852.74	4752.76	4663.29	4606.92	4666.63	4788.01	4688.3	4806.04	4914.05	4872.15	4830.53	4529.49	4662.64	4714.91	4954.66	4892.86	4974	5082.67
P13259	PCT1	Choline-phosphate cytidylyltransferase	PCY1_YEAST	UP000002311_559292-olympus	98.2	0.155367	475.245	403.857	295.926	516.682	445.636	237.465	382.607	533.378	495.427	395.527	389.037	437.076	470.574	420.144	415.202	557.057	496.698	566.318	435.89	419.889	418.02	413.277	446.268	436.016	480.663	474.654	481.984	464.265	403.274	441.634	437.502	410.873	445.813	449.119	448.238	437.681	409.027	431.738	414.393	411.474	378.108	355.333	398.085
P13298	URA5	Orotate phosphoribosyltransferase 1	PYRE_YEAST	UP000002311_559292-olympus	98.5	1.36596	1148.31	557.187	694.114	741.37	723.408	665.658	1410.61	1367.49	1385.77	1392.57	1370.69	1455.01	1386.47	1309.87	1311	1274.61	1215.75	1231.88	1316.01	1300.02	1305.41	1309.27	1260.72	1296.31	1404.67	1378.14	1418.71	1261.78	1326.07	1323.33	1353.04	1328.16	1383.21	1313.15	1273.12	1320.23	1222.75	1179.27	1203.16	1333.36	1419.98	1379.26	1460.66
P13382	POL1	DNA polymerase alpha catalytic subunit A	DPOLA_YEAST	UP000002311_559292-olympus	98.2	0.12344	414.772	314.022	391.229	349.707	283.998	343.687	337.748	443.761	429.169	391.902	394.715	389.831	401.09	382.826	409.724	454.853	474.217	464.526	386.394	385.724	393.402	384.986	415.459	394.829	452.711	442.014	436.42	394.039	381.556	369.748	374.328	385.949	378.75	415.303	435.814	418.639	354.341	359.562	352.833	373.229	381.825	400.847	405.467
P13393	SPT15	TATA-box-binding protein	TBP_YEAST	UP000002311_559292-olympus	98.2	0.243758	364.927	184.841	205.317	848.411	113.85	103.679	159.817	397.372	387.088	434.434	433.95	455.16	435.652	420.975	389.255	477.721	498.975	467.714	443.69	404.782	405.522	394.32	377.762	396.751	433.574	408.851	430.817	373.521	392.516	415.533	405.565	412.142	431.267	390.889	373.969	387.127	334.92	335.029	327.112	358.22	386.425	341.247	447.005
P13433	RPO41	DNA-directed RNA polymerase, mitochondrial	RPOM_YEAST	UP000002311_559292-olympus	98.2	0.205387	122.895	112.42	81.6874	99.8096	114.129	107.699	129.023	156.664	133.3	121.146	127.394	134.083	142.317	136.099	135.844	236.086	214.926	209.31	108.595	101.235	110.51	114.914	117.1	121.909	137.302	129.867	139.825	121.444	124.585	133.108	107.175	110.394	114.633	122.968	143.738	123.527	103.254	91.2358	95.8242	89.8121	96.5531	129.032	135.085
P13434	HAP3	Transcriptional activator HAP3	HAP3_YEAST	UP000002311_559292-olympus	78.9	0.425819	358.718	NaN	4.13206	NaN	NaN	4.81456	435.58	486.762	10.5821	NaN	10.4039	496.547	442.888	406.052	414.004	586.048	534.808	478.42	10.0677	397.353	433.876	3.91674	NaN	2.23735	2.73481	402.597	353.775	7.15662	456.15	8.2084	440.582	2.97904	442.51	366.538	NaN	323.511	602.648	303.87	459.353	372.568	406.369	439.358	5.08345
P13483	DAT1	Oligo(A)/oligo(T)-binding protein	DATI_YEAST	UP000002311_559292-olympus	50.5	0.422884	80.5983	76.2707	81.5409	70.1173	NaN	66.8576	85.2069	120.484	85.079	105.782	82.8865	102.358	106.689	NaN	NaN	109.592	127.402	118.299	NaN	98.4872	NaN	96.4365	NaN	92.4904	93.4973	NaN	98.9051	68.5662	63.5941	NaN	53.8001	77.8779	87.7985	95.5438	81.6275	116.359	42.5263	61.0214	NaN	45.7618	123.601	67.8278	104.787
P13517	CAP2	F-actin-capping protein subunit beta	CAPZB_YEAST	UP000002311_559292-olympus	98.2	0.108747	924.754	632.577	713.208	696.395	637.049	628.638	869.001	851.544	869.048	846.311	854.218	833.144	921.503	910.321	910.353	1050.63	1099.69	1059.39	981.83	943.235	982.817	978.568	998.824	1007.5	875.851	893.132	884.796	1051.19	1053.42	1049.55	968.545	962.013	929.817	973.891	965.521	925.131	963.04	991.892	987.331	879.324	854.508	883.15	815.119
P13574	STE12	Protein STE12	STE12_YEAST	UP000002311_559292-olympus	98.2	0.28739	150.7	193.262	70.8116	71.5341	135.891	70.7751	114.008	201.702	208.413	195.2	222.643	228.489	179.157	148.22	178.442	247.468	313.726	283.759	158.151	206.321	158.298	166.202	164.635	147.606	197.998	148.967	171.685	170.547	155.161	159.943	169.248	146.111	155.958	142.542	167.725	181.549	145.107	129.994	141.931	143.62	142.763	138.377	155.563
P13586	PMR1	Calcium-transporting ATPase 1	ATC1_YEAST	UP000002311_559292-olympus	98.2	0.123025	1256.13	1259.07	851.7	687.53	611.018	698.23	758.56	1366.4	1377.88	1340.94	1297.06	1332.91	1323.83	1322.69	1270.12	1410.63	1370.91	1380.01	1351.78	1351.9	1311.35	1299	1293.46	1329.25	1371.71	1383.84	1401.15	1339	1326.64	1344.03	1289.19	1249.31	1273.03	1333.46	1262.98	1237.74	1240.34	1247.7	1222.34	1292.62	1305.11	1334.8	1425.61
P13587	ENA1	Sodium transport ATPase 1	ATN1_YEAST	UP000002311_559292-olympus	97.9	0.715665	654.305	259.568	282.458	303.574	320.294	295.956	255.27	279.44	454.926	702.601	725.782	646.578	586.318	670.251	648.526	677.797	641.036	581.704	819.837	879.337	786.94	684.033	633.241	684.683	873.233	825.361	998.42	723.047	697.523	746.592	535.371	622.32	593.578	792.222	809.987	808.474	584.597	448.065	535.486	605.845	712.843	665.393	591.901
P13663	HOM2	Aspartate-semialdehyde dehydrogenase	DHAS_YEAST	UP000002311_559292-olympus	98.2	0.110668	9708.28	9418.29	11045.4	6407.87	5939.09	8349.81	9431.06	10296	10463.2	10260.3	10017.8	9969.27	9290.09	9522.38	9582.14	8057.93	8368.71	7840.95	10882.2	11150.3	11398.1	11455.3	11514.5	11915	10431.8	10292.7	10781.7	11358.3	11609.6	11521.3	12543.9	11735.5	11916.3	10202.5	9898.76	10342.1	11318.6	10920.3	10888.3	12041.2	11861	12023.8	11124.4
P13711	POX1	Acyl-coenzyme A oxidase	ACOX_YEAST	UP000002311_559292-olympus	71.6	0.833824	122.173	60.7637	51.4044	47.1508	37.7696	43.9663	30.0499	38.9964	30.8638	53.3995	52.2704	68.965	54.7451	35.5632	42.3228	35.2344	33.9893	26.8215	64.1797	80.1468	61.7652	79.4658	79.8424	68.5083	6.01279	13.7844	8.21893	89.6027	78.4302	69.1103	63.4035	54.8358	46.2011	63.376	78.0718	61.4326	66.582	93.0367	78.2032	27.5521	21.1072	28.4994	NaN
P13712	MSI1	Chromatin assembly factor 1 subunit p50	MSI1_YEAST	UP000002311_559292-olympus	98.2	0.192923	140.054	105.392	139.316	132.224	116.698	131.414	108.473	144.222	168.949	189.075	168.521	168.038	167.239	187.549	145.029	177.9	193.857	193.592	160.807	147.472	145.779	152.961	163.168	188.875	180.244	179.387	186.524	171.523	143.558	133.868	165.974	155.308	161.313	152.781	171.704	157.654	158.849	102.655	128.31	149.71	146.979	160.481	139.024
P13856	RSR1	Ras-related protein RSR1	RSR1_YEAST	UP000002311_559292-olympus	98.2	0.133848	227.209	141.651	168.032	142.656	135.971	277.982	231.927	233.877	254.299	230.983	256.793	244.609	229.333	233.681	233.369	261.292	291.703	289.06	215.1	226.425	235.194	223.41	222.757	224.276	221.761	244.587	230.773	209.429	216.465	201.806	212.708	217.693	221.212	234.082	236.3	240.811	202.196	207.676	200.713	214.581	215.998	202.17	239.965
P13902	INO4	Protein INO4	INO4_YEAST	UP000002311_559292-olympus	82	0.418439	60.1108	57.3445	55.7151	14.0833	41.624	8.47718	36.389	9.63021	34.1272	76.9093	37.4448	89.8727	56.6071	70.3012	78.5835	74.0303	65.5152	110.004	49.087	50.7628	56.3083	78.9317	76.226	60.1752	62.4831	3.89691	93.7513	56.6527	63.1625	64.9454	47.6107	85.1198	71.2542	52.0723	65.1036	51.2811	53.3143	57.1683	35.9793	66.6385	39.2484	69.5204	54.1399
P14020	DPM1	Dolichol-phosphate mannosyltransferase	DPM1_YEAST	UP000002311_559292-olympus	98.2	0.138185	1671.8	852.973	750.724	709.35	873.249	743.108	725.923	1776.72	1848.36	1749.49	1766.07	1804.49	1665.5	1694.37	1682.6	2031.43	1966.89	2006.66	1719.06	1742.24	1714.7	1590.21	1565.14	1562.73	1778.89	1748.6	1795.04	1691.4	1718.67	1707.89	1605.63	1596.45	1588.15	1741.44	1746.1	1770.77	1573.18	1584.41	1504.15	1686.68	1627.96	1661.09	1803.05
P14063	MRPL31	54S ribosomal protein L31, mitochondrial	RM31_YEAST	UP000002311_559292-olympus	82.3	0.461836	123.565	78.7726	81.4707	91.7801	115.003	124.977	101.803	64.0604	101.182	125.815	84.8994	106.232	103.208	114.962	98.7033	81.3667	102.856	107.166	96.1229	119.345	100.125	89.4207	138.921	101.613	96.1167	124.711	113.928	126.537	121.054	107.437	87.4625	103.895	105.069	108.504	89.8327	108.381	35.1512	70.2014	36.9991	70.9418	31.3684	56.6449	71.3307
P14065	GCY1	Glycerol 2-dehydrogenase (NADP(+))	GCY1_YEAST	UP000002311_559292-olympus	98.2	0.338298	397.207	345.9	309.256	344.524	314.798	355.654	330.419	350.75	317.247	372.305	380.699	361.026	380.907	382.132	399.663	285.908	308.512	312.145	419.924	419.53	402.196	358.121	398.944	411.952	247.88	241.628	252.763	527.943	494.675	524.987	363.367	380.201	377.74	404.859	419.465	392.54	367.734	386.41	373.345	466.828	494.663	490.117	355.442
P14066	CBS1	Cytochrome b translational activator protein CBS1, mitochondrial	CBS1_YEAST	UP000002311_559292-olympus	32.1	0.289373	NaN	NaN	NaN	53.0107	57.611	81.5827	NaN	64.0543	76.5301	77.5299	46.9255	69.9322	76.9312	67.7681	NaN	78.9878	NaN	78.8326	53.7788	50.5651	NaN	61.896	NaN	75.6046	48.5754	67.8333	72.7243	59.0447	47.9339	NaN	NaN	53.4124	45.9714	62.2429	NaN	NaN	42.7358	NaN	NaN	NaN	56.0612	NaN	68.721
P14120	RPL30	60S ribosomal protein L30	RL30_YEAST	UP000002311_559292-olympus	98.5	0.179982	10044.6	9595.01	9699.12	9337.32	8747.96	10400.9	10826.3	10766.7	10120.6	10790.6	11069.6	10889.4	11517.7	11599	11245.1	10739.8	10691.9	10555.1	10136.9	10710.2	10589.1	10321.3	10610.3	10668.1	12104.8	12954.1	12744.8	9453.42	9627.67	9576.2	10754.2	10718.8	11645.9	10268.6	10879.6	10634.9	9368.48	9958.32	9680.35	11064.8	12003.7	11872.7	13117.2
P14126	RPL3	60S ribosomal protein L3	RL3_YEAST	UP000002311_559292-olympus	98.5	11.8318	8551.52	5366.48	6277.25	9125.67	6351.47	6521.42	11050.4	11164.6	10520.8	10600.2	10613.8	10518.1	10798.3	10935.8	11176.4	10603.9	10755	10545.4	9459.03	9394.01	9362.18	9062.29	9082.16	9383.11	11462.3	11347.5	11836	7579.17	7669.86	7759.71	8971.87	9037.9	8818.04	9497.94	9281.3	9755.95	7385.15	7247.93	7507.71	9674.12	9770.56	10042.2	11442
P14164	ABF1	ARS-binding factor 1	ABF1_YEAST	UP000002311_559292-olympus	98.2	0.118915	366.351	286.355	303.345	281.921	214.496	226.294	312.537	358.191	371.192	341.214	328.647	335.637	385.608	387.741	370.956	444.465	439.162	436.87	365.546	363.666	377.039	398.493	392.922	405.035	386.986	422.181	410.832	391.319	413.957	430.651	388.061	369.277	385.791	359.163	386.66	397.704	362.522	356.866	375.09	356.622	348.854	352.475	355.337
P14180	CHS2	Chitin synthase 2	CHS2_YEAST	UP000002311_559292-olympus	96.6	0.345465	226.164	107.726	223.491	154.211	133.898	190.568	125.665	57.7559	84.2016	81.2098	157.361	200.234	329.64	402.56	348.55	397.315	349.242	358.909	310.682	250.387	272.266	295.577	295.231	276.858	344.838	312.622	303.079	191.704	210.349	272.372	256.526	254.464	252.387	228.121	275.302	262.603	201.092	239.242	237.363	212.593	256.557	255.147	349.82
P14242	PMS1	DNA mismatch repair protein PMS1	PMS1_YEAST	UP000002311_559292-olympus	87.5	0.359575	86.8114	53.816	60.5238	61.201	70.2922	64.2598	52.3038	55.9708	57.6271	47.2891	70.1959	73.3621	56.1775	78.9163	42.2686	75.8944	60.2739	78.7811	46.475	44.2713	63.8047	54.3675	62.637	53.6944	98.4418	61.178	59.9819	70.6722	45.7029	70.8796	53.5975	53.8168	54.0747	68.6142	69.2757	62.0527	47.668	28.4959	65.993	71.4409	58.1175	59.0062	63.9066
P14284	REV3	DNA polymerase zeta catalytic subunit	DPOZ_YEAST	UP000002311_559292-olympus	17.7	1.18157	NaN	236.257	NaN	16.0528	NaN	NaN	16.7166	8.95086	52.396	10.4349	NaN	NaN	NaN	NaN	8.62587	NaN	NaN	NaN	NaN	7.36346	NaN	4.40951	1972.91	29.4605	17.4169	26.5453	NaN	10.9813	18.1491	NaN	6.68984	NaN	NaN	NaN	NaN	NaN	NaN	24.999	NaN	24.112	NaN	NaN	NaN
P14291	RED1	Protein RED1	RED1_YEAST	UP000002311_559292-olympus	13.5	0.656615	NaN	NaN	NaN	NaN	NaN	NaN	NaN	NaN	NaN	NaN	NaN	NaN	NaN	NaN	NaN	NaN	NaN	NaN	NaN	NaN	NaN	NaN	NaN	NaN	NaN	NaN	NaN	NaN	NaN	NaN	NaN	NaN	19.3929	NaN	NaN	NaN	NaN	NaN	NaN	NaN	NaN	NaN	NaN
P14306	TFS1	Carboxypeptidase Y inhibitor	CPYI_YEAST	UP000002311_559292-olympus	98.2	0.254077	824.368	550.542	744.759	426.881	422.538	347.797	528.857	792.994	760.978	991.912	930.017	962.374	888.454	893.682	823.736	1045.31	1021.76	1014.91	1018.69	942.567	1060.38	860.711	846.898	816.29	783.402	764.04	759.957	1135.31	1119.09	1151.04	780.247	753.822	815.511	897.744	831.185	954.501	803.846	781.829	802.646	837.776	901.739	886.771	910.178
P14359	SNA3	Protein SNA3	SNA3_YEAST	UP000002311_559292-olympus	87.2	0.588135	52.4202	10.7914	64.8968	15.5281	13.8308	23.1114	14.8334	47.3694	9.75429	25.0985	38.2564	10.1388	10.0099	45.6251	19.9867	6.54734	39.8855	24.3442	NaN	71.6938	47.3361	20.5031	24.3275	32.0784	12.068	23.7238	8.91055	17.8522	10.7285	40.397	34.4878	39.9939	20.8583	35.0141	18.5701	16.8567	41.8071	34.1516	9.43284	21.516	58.3252	187.941	55.3782
P14540	FBA1	Fructose-bisphosphate aldolase	ALF_YEAST	UP000002311_559292-olympus	100	1.61336	27710	27886.6	27772.1	28676.4	28499	28573.1	29680.5	30344.3	29957.6	30614.2	30205.2	31654.5	33139.5	34153.5	34009.4	39432.1	39314.6	39184.9	31537.8	31376.1	30802	30609.1	31520.1	31618.8	33356.9	34490.8	32935.3	32704.1	31598.2	33031.1	33308.7	32311.8	33646.3	31320.8	32900.3	31817.7	33438.7	34447.4	32774.6	38153.1	38597.6	38660.2	34482.4
P14680	YAK1	Dual specificity protein kinase YAK1	YAK1_YEAST	UP000002311_559292-olympus	98.2	0.168757	340.26	155.326	146.859	108.504	140.782	175.143	142.682	251.283	292.978	266.084	275.488	263.036	279.527	277.699	299.109	312.623	281.28	290.985	299.166	298.444	294.289	311.125	327.25	303.601	303.978	285.059	311.255	340.075	348.525	355.664	291.09	280.965	297.279	327.624	329.351	338.666	276.075	286.199	281.965	257.145	279.844	272.965	271.859
P14681	KSS1	Mitogen-activated protein kinase KSS1	KSS1_YEAST	UP000002311_559292-olympus	98.2	0.139111	239.894	259.893	295.712	254.088	205.699	187.374	237.317	216.184	229.818	230.418	232.006	234.444	226.737	198.706	238.932	269.309	234.677	265.728	210.361	205.794	194.082	228.629	219.753	215.467	194.426	226.353	212.261	238.3	224.531	197.881	221.348	229.178	186.966	205.823	231.347	219.602	182.481	221.277	212.942	184.045	207.502	196.915	218.823
P14682	CDC34	Ubiquitin-conjugating enzyme E2-34 kDa	UBC3_YEAST	UP000002311_559292-olympus	98.2	0.157276	432.517	277.246	251.759	549.196	456.863	539.077	292.904	468.507	461.466	476.307	457.54	428.118	445.765	471.928	478.45	480.945	538.735	502.245	390.544	386.697	369.256	399.666	365.663	376.332	305.92	313.55	302.317	347.67	330.08	311.725	373.342	392.131	399.239	443.433	476.438	448.313	375.036	398.223	400.963	405.243	383.992	401.076	534.153
P14693	SAM35	Sorting assembly machinery 35 kDa subunit	SAM35_YEAST	UP000002311_559292-olympus	98.2	0.129065	280.334	218.608	160.085	203.733	157.299	197.614	176.286	272.354	292.955	295.76	264.927	267.932	285.497	253.986	294.074	297.422	294.917	270	253.337	279.299	261.269	267.942	251.507	274.992	276.158	280.918	256.789	238.128	259.062	256.589	246.93	236.459	281.241	274.443	277.97	247.14	251.001	235.419	245.179	227.996	227.63	238.544	242.777
P14736	RAD4	DNA repair protein RAD4	RAD4_YEAST	UP000002311_559292-olympus	98.2	0.51305	115.264	92.5378	65.4519	133.941	133.418	48.7312	128.833	149.956	146.656	146.968	135.546	123.091	145.475	153.171	121.604	135.828	147.483	134.935	124.842	112.015	96.3816	121.626	117.573	125.592	147.844	143.258	146.866	122.345	110.757	131.757	136.062	110.766	130.156	142.682	144.642	135.791	138.45	126.737	117.163	125.689	134.437	110.902	123.062
P14737	RAD9	DNA repair protein RAD9	RAD9_YEAST	UP000002311_559292-olympus	84.7	0.441752	49.0091	31.9588	38.7519	44.7263	38.2276	37.7547	50.103	57.1525	35.3148	42.6984	54.6644	46.8705	25.9492	44.3393	36.4942	47.7643	56.2657	33.9833	76.3686	12.2369	27.6609	29.2429	35.2475	18.5034	36.533	48.4707	41.0294	31.3864	61.5242	24.3034	21.556	19.7918	14.6762	38.831	49.1678	33.1847	19.0185	17.2963	21.8837	28.9381	21.0626	25.6092	41.5667
P14741	GCN3	Translation initiation factor eIF-2B subunit alpha	EI2BA_YEAST	UP000002311_559292-olympus	98.2	0.0871032	554.418	357.582	436.857	424.9	464.212	500.889	496.016	549.348	530.366	543.192	502.276	492.62	501.827	485.748	524.151	472.361	452.162	450.845	502.662	501.785	488.077	481.45	488.835	518.289	523.54	506.883	490.562	480.865	479.97	492.773	495.036	553.115	519.546	573.046	561.869	535.013	536.879	454.944	567.491	506.024	544.22	551.198	509.962
P14742	GFA1	Glutamine--fructose-6-phosphate aminotransferase [isomerizing]	GFA1_YEAST	UP000002311_559292-olympus	98.5	5.9443	2251.36	1216.41	1411.12	1323.37	1161.82	1323.3	2041.38	2065.66	2078.11	2189.38	2176.32	2148.78	2105.12	2096.88	2098.59	2225.75	2235.73	2295.61	2239.52	2240.54	2256.59	2244.1	2310.8	2338.41	2124.44	2164.57	2147.02	2429.39	2522.56	2427.72	2342.23	2312.82	2288.4	2318.56	2298.12	2255.52	2166.44	2188.72	2193.08	1978.52	2083.68	2028.68	2250.36
P14743	NMT1	Glycylpeptide N-tetradecanoyltransferase	NMT_YEAST	UP000002311_559292-olympus	98.2	0.127171	829.734	802.914	746.114	800.75	681.901	761.76	767.667	809.813	795.393	803.11	789.843	805.475	821.138	765.638	782.016	799.382	792.318	776.746	813.371	794.086	795.224	811.019	812.846	811.529	796.769	783.257	789.089	759.509	831.112	843.031	822.826	857.743	817.881	841.334	891.988	864.493	746.83	757.148	706.112	724.098	713.644	752.215	810.829
P14747	CMP2	Serine/threonine-protein phosphatase 2B catalytic subunit A2	PP2B2_YEAST	UP000002311_559292-olympus	98.2	0.13027	595.358	514.208	631.949	516.832	528.76	472.781	260.332	556.289	536.1	590.287	541.753	558.492	554.15	554.321	568.139	593.646	596.053	605.932	602.09	608.271	594.094	577.841	538.001	561.483	612.71	563.412	621.182	659.167	645.551	668.887	582.535	549.705	577.299	636.604	617.392	624.496	572.499	559.229	553.304	536.61	509.172	533.157	576.661
P14772	BPT1	Bile pigment transporter 1	BPT1_YEAST	UP000002311_559292-olympus	98.2	0.13098	1353.88	1189.16	1081.19	1284.82	1126.14	1374.31	1177.2	1420.9	1438.61	1246.73	1242.35	1163.29	1314.74	1390.85	1308.46	1196.98	1340.19	1247.56	1193.87	1310.27	1289.82	1272.48	1301	1386.08	1392.15	1408.6	1384.75	1243.46	1281.39	1307.75	1318.2	1299.86	1242.88	1335.36	1351.47	1402.54	1217.16	1172.93	1166.22	1255.93	1157.45	1157.93	1309.44
P14832	CPR1	Peptidyl-prolyl cis-trans isomerase	CYPH_YEAST	UP000002311_559292-olympus	98.8	0.319379	7672.06	6570.12	8304.48	5994.14	7752.53	7799.17	7997.09	8236.26	8570.22	7561.38	8209.03	8348.4	8058.56	7989.32	7867.9	7712.32	7478.3	7579.48	8296.64	8401.71	8231.91	7387.22	7457.61	7395.92	7761.43	7786.51	7851.74	8237.11	7789.72	7681.94	7107.13	7111.87	7245.18	7115.4	7148.71	7493.12	9558.26	9927.84	9139.79	9595.58	9817.41	9855.44	8647.54
P14843	ARO3	Phospho-2-dehydro-3-deoxyheptonate aldolase, phenylalanine-inhibited	AROF_YEAST	UP000002311_559292-olympus	98.2	0.112566	2500.71	1859.77	1699.27	1778.17	1312.29	1273.77	1973.88	2648.25	2720.78	2707.19	2724.48	2822.64	2386.79	2396.4	2404.25	2341.3	2345.8	2480.15	2586.09	2595.21	2657.06	2443.01	2541.03	2591.19	2619.62	2547.71	2532.51	2587.82	2635.22	2559.39	2765.63	2701.24	2686.42	2663.59	2635.49	2632.4	2255.76	2291.8	2228.2	2453.64	2313.3	2346.46	2441.85
P14904	APE1	Vacuolar aminopeptidase 1	AMPL_YEAST	UP000002311_559292-olympus	98.5	2.6401	1740.4	1425.32	1614.13	1581.39	1127.62	1429.47	1295	1307.48	1341.89	1343.42	1385.65	1327.23	1499.94	1446.34	1431.76	833.721	858.056	858.783	1521.31	1480.26	1421.05	1527.59	1601.67	1625.01	1150.82	1212.4	1159.61	1912.9	1934.05	1937.99	1599.91	1646.11	1622.03	1572.91	1606.42	1585.53	1866.8	1775.54	1861.25	1332.76	1392.7	1345.59	1089.35
P14905	CBS2	Cytochrome B translational activator protein CBS2	CBS2_YEAST	UP000002311_559292-olympus	87.8	0.396112	122.061	89.1347	106.093	30.2144	37.2422	45.7706	57.4818	49.1203	29.5881	67.4211	81.2079	64.288	123.294	85.5991	55.7244	47.564	61.8374	46.3695	111.91	60.416	56.0025	33.2954	119.241	108.796	63.9095	61.5693	162.043	39.8295	151.772	42.2896	64.7679	75.0099	35.581	72.3702	86.0875	71.4657	38.5476	89.4498	87.3611	22.0093	27.4408	102.431	68.0023
P14906	SEC63	Protein translocation protein SEC63	SEC63_YEAST	UP000002311_559292-olympus	98.2	0.131028	1097.07	1036.1	1079.17	877.737	1096.28	691.44	1442.5	1148.44	1147.61	1058.65	1071.42	1059.79	1082.13	1111.18	1109.45	1256.82	1336.1	1302.3	1045.18	1029.46	1045.51	1037.53	1015.49	1009.44	1141.01	1112.86	1160.13	1066.85	1032.07	1053.13	1075.3	1051.49	1052.63	1101.51	1100.39	1071.19	1058.26	986.224	1013	1077.67	1082.92	1072.7	1104.61
P14907	NSP1	Nucleoporin NSP1	NSP1_YEAST	UP000002311_559292-olympus	98.2	0.21079	621.94	425.871	563.23	446.951	550.344	772.815	526.741	769.521	710.85	747.586	721.649	755.528	667.724	675.266	672.506	781.724	833.573	796.508	647.042	645.551	667.963	641.715	633.771	607.926	750.416	745.969	752.647	650.91	647.138	656.399	605.188	593.904	614.951	638.422	664.128	647.459	557.694	581.831	563.232	664.233	672.435	694.347	776.871
P14908	MTF1	Mitochondrial transcription factor 1	MTF1_YEAST	UP000002311_559292-olympus	98.2	0.189801	172.092	168.237	332.668	191.896	106.044	173.792	197.404	174.062	182.947	155.815	165.4	179.093	168.664	160.767	155.33	248.194	242.002	225.619	158.178	178.873	156.329	178.949	174.691	149.103	161.669	163.331	148.566	172.001	197.738	170.052	144.192	166.525	154.331	174.77	164.919	174.288	140.225	176.991	169.762	136.749	147.836	146.732	184.381
P14922	CYC8	General transcriptional corepressor CYC8	CYC8_YEAST	UP000002311_559292-olympus	98.2	0.103159	589.382	457.6	564.628	621.223	492.32	572.155	624.058	592.649	599.098	580.429	578.893	608.974	616.465	574.617	577.749	518.31	519.548	520.029	612.844	584.636	572.821	614.609	616.324	615.834	601.928	604.303	616.393	632.582	640.784	658.636	609.98	605.966	594.441	577.107	619.172	632.604	528.074	565.882	574.099	521.68	534.625	496.349	578.498
P15019	TAL1	Transaldolase	TAL1_YEAST	UP000002311_559292-olympus	98.8	2.69153	10462.6	9191.21	9108.75	15661.6	8226.19	10420.1	10269.1	10419.7	10198	9750.56	9953.41	9884.84	9957.27	9960.63	10129.6	10140.5	10300.4	10045.2	10946.3	10699.2	11035.9	10662.4	10728.1	10640.9	10093.1	10089.6	10286.7	11396.9	11391.4	11016.6	10357.6	10531.3	10514	9771.77	9555.95	10051.3	12230.8	11981.9	11935	11232	11381.3	11299.6	10655.4
P15108	HSC82	ATP-dependent molecular chaperone HSC82	HSC82_YEAST	UP000002311_559292-olympus	98.8	4.19444	26225.5	26841.1	20553.9	26650	46745.3	25516.7	25754.6	25946.5	26603.3	29070.7	28722.2	29216.5	26628.3	27203.9	26879.4	25357.2	25316.2	25318.3	27769	27553.1	27500.3	27221.7	27550.4	27537.6	25939.3	25905.4	25981.1	27451.3	27351	27490.8	28647.5	28899.5	29127.2	27159.1	26437.9	26352.4	31684	31978.5	31493.3	30778.6	30894.7	31744.7	29928.6
P15179	MSD1	Aspartate--tRNA ligase, mitochondrial	SYDM_YEAST	UP000002311_559292-olympus	98.2	0.227902	174.299	230.615	100.223	82.5703	136.391	121.157	126.605	155.091	170.395	160.794	150.158	155.778	159.124	157.32	168.061	157.227	163.986	156.217	151.602	178.981	161.841	169.423	168.753	182.061	156.925	180.666	159.93	193.698	184.99	191.535	172.136	158.95	169.09	190.946	205.237	201.636	139.215	146.774	174.109	116.364	120.128	108.207	128.985
P15180	KRS1	Lysine--tRNA ligase, cytoplasmic	SYKC_YEAST	UP000002311_559292-olympus	98.2	0.0810184	5657.85	4076.1	5054.22	5083.2	4401.7	4111.17	4919.96	5983.97	6165.32	6007.47	6291.29	6324.74	5776.66	5788.88	5951.52	4657.07	4929.63	4905.95	5979.36	5882.98	5963.85	5821.62	5742.35	5806.84	5859.05	5670.59	5706.97	5584.71	5672.54	5764.56	6044.27	6082.25	5992.75	5637.98	5321.74	5390.46	5595.32	5643.39	5825.73	6584.34	6584.17	6330.38	6265.44
P15202	CTA1	Peroxisomal catalase A	CATA_YEAST	UP000002311_559292-olympus	21.4	0.604247	96.6866	56.3377	98.5864	46.1806	52.2597	50.5771	NaN	NaN	NaN	58.6576	151.447	69.2818	52.8809	60.1426	52.2987	NaN	19.0327	NaN	100.489	111.196	81.3213	98.9688	94.4955	74.7371	NaN	NaN	NaN	74.7374	67.9973	143.217	102.989	78.6114	80.7648	56.6389	78.1999	88.3185	72.8089	113.314	47.7786	NaN	NaN	NaN	NaN
P15274	AMD1	AMP deaminase	AMPD_YEAST	UP000002311_559292-olympus	98.2	0.0744384	1440.35	1183.29	1226.8	1059.31	1152.11	1303.13	1161.71	1425.25	1357.73	1335.95	1267.16	1282.35	1441.57	1469.46	1463.76	1637.1	1666.43	1654.94	1420.3	1367.92	1390.55	1415.07	1389.93	1400.33	1331.28	1326.6	1342.92	1485.01	1488.88	1440.93	1405.56	1370.89	1367.65	1392.66	1427.81	1410.54	1376.95	1366.83	1385.23	1357.73	1353.04	1396.63	1315.93
P15303	SEC23	Protein transport protein SEC23	SEC23_YEAST	UP000002311_559292-olympus	98.2	0.0601642	2050.82	1582.2	2106.28	1880.46	2177.02	1871.05	2426.29	2164.11	2129.32	2063.59	2086.95	2039.49	2132.32	2106.06	2066.89	2361.48	2392.73	2380.9	1996.18	1986.62	2015.6	1969.46	1967.36	1970.37	2125.31	2239.56	2109.41	2058.19	2137.79	2089.11	1971.35	1972.5	1946.76	2070.07	2039.71	2066.82	1851.66	1908.31	1940.84	1999.25	2070.21	2032.52	2126.29
P15367	SEC11	Signal peptidase complex catalytic subunit SEC11	SEC11_YEAST	UP000002311_559292-olympus	98.2	0.454198	356.626	252.785	204.638	237.024	236.879	248.175	448.047	465.083	471.387	517.64	534.568	568.508	413.972	395.29	401.902	586.221	559.407	552.388	527.116	483.525	479.385	388.231	452.629	398.624	400.71	479.063	436.184	413.211	389.957	430.641	360.189	362.011	373.278	370.673	425.779	461.856	277.206	264.915	237.338	314.004	290.19	280.158	559.905
P15424	MSS116	ATP-dependent RNA helicase MSS116, mitochondrial	MS116_YEAST	UP000002311_559292-olympus	98.2	0.126015	551.718	582.229	541.73	553.986	555.752	517.744	486.082	554.39	572.691	590.959	567.823	580.697	552.46	546.039	571.027	775.362	786.987	790.27	554.596	565.237	559.945	576.663	592.522	569.275	575.523	579.42	594.56	580.793	570.78	594.089	542.806	569.518	551.535	585.775	589.665	572.717	566.607	566.074	547.156	505.664	492.76	473.8	519.491
P15436	POL3	DNA polymerase delta catalytic subunit	DPOD_YEAST	UP000002311_559292-olympus	98.2	0.127	269.369	229.864	148.804	210.484	213.32	202.94	258.954	310.463	306.394	292.542	269.746	298.789	293.97	296.195	288.753	317.488	330.046	311.639	273.536	271.485	278.306	270.916	269.98	257.562	294.746	302.01	283.866	243.739	259.777	250.18	253.74	276.032	262.258	282.201	290.019	280.648	234.149	249.219	231.945	261.131	248.469	254.68	293.403
P15442	GCN2	eIF-2-alpha kinase GCN2	GCN2_YEAST	UP000002311_559292-olympus	98.2	0.134427	153.844	122.064	118.493	130.724	147.722	153.179	185.79	141.561	134.727	138.406	140.255	138.523	151.748	139.165	127.425	144.191	136.643	137.27	132.136	143.33	125.255	138.202	140.783	137.079	141.069	137.42	152.056	142.534	149.964	144.03	139.349	130.315	128.461	149.878	154.955	146.817	124.037	138.641	134.81	115.039	119.391	110.612	122.903
P15454	GUK1	Guanylate kinase	KGUA_YEAST	UP000002311_559292-olympus	98.2	0.13126	3964.86	2568.39	2248.51	2466.41	2495.66	2634.34	2758.16	4291.27	4108.29	3848.13	3856.36	3883.69	4086.75	4116.73	4175.73	3380.8	3476.84	3377.15	4008.52	3785.8	3893.18	3580.66	3789.94	3582.85	4105.08	4300.08	4211.31	3556.49	3666.17	3589.03	3800.7	4146.11	3922.45	3833.35	3693.07	3684.79	3775.4	3769.87	3762.54	4473.18	4635.33	4371.86	4290.96
P15496	IDI1	Isopentenyl-diphosphate delta-isomerase	IDI1_YEAST	UP000002311_559292-olympus	98.2	0.133484	534.674	297.423	296.19	309.699	341.036	273.982	281.855	516.59	494.794	472.495	443.48	478.52	514.723	535.715	528.164	556.554	571.277	581.112	456.336	455.498	447.132	513.539	554.415	542.369	552.987	551.747	573.567	520.512	505.65	513.744	554.788	530.231	552.37	527.205	553.591	535.562	511.867	500.293	510.499	540.69	530.585	554.451	533.449
P15565	TRM1	tRNA (guanine(26)-N(2))-dimethyltransferase, mitochondrial	TRM1_YEAST	UP000002311_559292-olympus	98.2	0.129579	692.412	644.945	752.431	396.023	671.246	894.819	922.807	737.499	746.315	696.816	721.071	712.405	711.033	718.544	747.373	767.648	754.029	765.282	698.484	668.429	669.164	681.41	665.103	698.813	723.236	713.472	733.028	660.973	631.831	637.715	689.295	660.95	683.855	739.945	710.998	717.601	623.282	637.514	627.274	688.628	680.714	682.402	707.58
P15624	FRS1	Phenylalanine--tRNA ligase beta subunit	SYFB_YEAST	UP000002311_559292-olympus	98.2	0.135984	3039.41	4083.73	4561.88	2963.87	2387.59	2826.68	4793.72	3251.17	3258.17	3364.34	3262.28	3234.08	3097.45	3073.55	3068.08	3127.32	3126.68	3148.47	3097.77	3171.74	3168.42	2933.08	2915.37	2926.89	3179.32	3093.14	3190.79	2958.08	2952.28	2953.75	3031.06	3016.48	3006.22	3056.22	3053.13	2932.7	2864.03	2873.85	2890.96	3225.39	3274.48	3225.31	3320.85
P15625	FRS2	Phenylalanine--tRNA ligase alpha subunit	SYFA_YEAST	UP000002311_559292-olympus	98.2	0.109221	3060.98	2192.67	2329.67	2005.07	1790.96	2227.15	1966.55	3321.55	3212.81	3144.28	3153.53	3167.37	3164.05	3162.7	3198.44	2938.95	3036.7	2979.96	3059.64	3163.72	3054.83	2980.06	3106.34	3016.18	3226.34	3154.24	3244.74	2982.02	2993.62	2960.75	3096.06	3066.48	3068.01	3098.64	2918.57	3020.92	2984.29	3018.34	3031.82	3288.08	3379.24	3341.62	3367.59
P15646	NOP1	rRNA 2'-O-methyltransferase fibrillarin	FBRL_YEAST	UP000002311_559292-olympus	98.2	0.179922	3385.63	1798.08	2113.72	2496.57	2109.83	2534.2	3226.95	4095.09	4027.05	4262.02	4355.51	4219.86	3708.94	3693.73	3564.9	4129.03	3958.84	4173.55	3691.28	3794.4	3674.25	3487.74	3435.1	3378.41	3872.42	4003.39	3938.28	3511.8	3345.81	3293.39	3575.6	3489.82	3584.53	3564.15	3365.24	3459.66	3176.4	3206.17	3203.11	3799.43	3686.93	3656.2	4188.23
P15700	URA6	Uridylate kinase	KCY_YEAST	UP000002311_559292-olympus	98.2	0.138716	2278.94	1915.56	2049.73	2380.97	2389.46	3034.01	3014.57	2310.02	2287.74	2326.26	2206.12	2251.96	2179.72	2137.34	2208.09	1847.86	1861.89	1828.18	2201.78	2241.06	2294.95	2456.1	2323.47	2292.36	2042.49	2066.48	2112.51	2219.31	2200.1	2166.16	2351.15	2311.41	2325.83	2193.21	2270.44	2169.6	2372.66	2404.64	2382.09	2353.88	2419.91	2362.8	2101.81
P15703	BGL2	Glucan 1,3-beta-glucosidase	BGL2_YEAST	UP000002311_559292-olympus	98.2	0.181663	10444.6	20754.2	16675.6	18822.5	15311.4	19446.9	14097.7	9214.04	9326.76	10151.6	10190.5	10249.4	9221.35	9297.89	9241.71	9671.74	9590.63	9616.23	10209.9	10195	10310	10792.8	10712.8	10701.5	9500.83	9530.86	9640.26	11354.6	11095.4	11292.7	11074.9	10696.9	10923.8	9728.33	9290.53	9835.69	12422.3	12150.8	12377.1	10766.5	10958.2	10912.3	10771.6
P15705	STI1	Heat shock protein STI1	STI1_YEAST	UP000002311_559292-olympus	98.2	0.101212	2901.41	2039.44	2339.66	3223.62	2789.66	2867.4	1925.95	3258.14	3350.62	3427.56	3460.7	3400.53	3219.99	3222.73	3168.71	3689.6	3673.15	3622.98	3190.73	3282.07	3320.38	2980.51	2939.74	2911.62	2887.53	2847.27	2880.91	2907.98	3001.79	2931.32	2902.54	2873.51	2894.63	2935.4	3094.16	3038.19	3138.21	3235.98	3191.57	3049.07	3046.27	3012	3397.81
P15731	UBC4	Ubiquitin-conjugating enzyme E2 4	UBC4_YEAST	UP000002311_559292-olympus	98.2	0.259694	714.636	1331.07	1240.25	93.9398	11.0825	52.9658	95.2568	816.624	768.209	1312.22	900.098	1041.99	805.33	1104.67	1133.91	905.79	963.782	1033.95	866.679	902.033	952.094	855.23	945.331	876.643	812.537	921.379	865.553	904.91	959.903	919.769	855.339	849.036	874.061	813.729	776.853	806.88	884.795	970.622	983.42	967.336	944.359	1002.01	974.435
P15732	UBC5	Ubiquitin-conjugating enzyme E2-16 kDa	UBC5_YEAST	UP000002311_559292-olympus	98.2	0.293114	6006.38	1255.11	1822.17	1320.6	592.356	931.748	918.786	4752.19	4601.63	6353.56	6326.19	7299.61	4447.92	5397.19	6201.39	3874.81	3798.17	3873.01	6374.11	6410.5	7232.56	7878.36	7337.41	6201.01	4542.4	5164.65	4069.67	7068.5	5850.6	6877.6	7990.56	6718.51	6506.62	5778.85	4761.47	5599.86	7280.79	7620.04	6835.08	6267.52	7505.3	5604.99	5406.74
P15790	CKA1	Casein kinase II subunit alpha	CSK21_YEAST	UP000002311_559292-olympus	98.2	0.0849452	826.839	843.71	848.836	348.695	841.193	952.775	309.919	799.117	799.987	835.566	879.952	819.152	861.21	838.887	839.436	953.584	978.396	990.665	876.385	893.621	841.226	864.785	892.659	818.116	779.236	790.106	764.413	902.463	892.661	883.438	817.431	796.011	850.499	833.847	850.703	764.11	813.323	772.326	805.387	788.72	738.971	778.417	788.089
P15801	MIP1	DNA polymerase gamma	DPOG_YEAST	UP000002311_559292-olympus	79.2	0.47901	69.1033	27.0951	30.194	41.4085	53.5592	43.0607	41.1717	31.7442	29.3695	38.3147	81.3271	38.2955	44.6569	68.9956	33.8774	46.6434	52.9431	72.1522	31.0467	65.4809	38.3324	41.3898	34.6458	38.1736	50.5667	37.1574	40.8468	39.4603	26.7772	42.8649	31.8482	26.6325	71.1943	60.5296	40.9587	41.5596	31.0181	28.0322	NaN	26.6172	NaN	49.146	36.5913
P15807	MET8	Siroheme biosynthesis protein MET8	MET8_YEAST	UP000002311_559292-olympus	98.2	0.169264	290.573	111.021	166.035	140.924	181.28	155.669	125.561	276.147	255.083	208.526	265.673	252.563	246.347	228.834	241.61	235.936	258.934	237.62	231.502	250.984	234.669	269.933	263.828	257.023	266.614	250.553	237.238	261.613	247.297	286.147	240.003	241.661	238.216	293.537	282.713	279.172	256.829	278.468	275.897	232.19	236.714	201.729	237.648
P15873	POL30	Proliferating cell nuclear antigen	PCNA_YEAST	UP000002311_559292-olympus	98.2	0.110853	1709.96	912.711	1143.67	1721.92	1074.33	1600.99	1025.89	1769.48	1803.64	1607.19	1596.5	1598.11	1580.12	1601.08	1611.5	2038.41	2041.56	2029.79	1587.85	1608.45	1637.22	1592.02	1595.66	1650.48	1733.49	1739.44	1732.45	1516.71	1528.68	1543.48	1561.31	1542.35	1536.79	1663.32	1636.94	1668.54	1752.95	1761.61	1765.47	1779.51	1801.21	1909.8	1680.82
P15891	ABP1	Actin-binding protein	ABP1_YEAST	UP000002311_559292-olympus	98.5	2.09966	3378.67	1740.04	2381.93	1767.45	2471.7	2085.84	3517.58	3537.57	3569.6	3422.86	3325.7	3379.42	3312.19	3342.57	3361.4	1989.5	1980.57	1990.98	3544.49	3493.25	3457.17	3411.97	3476.1	3500.5	3546.01	3520.6	3479.39	4001.39	3948.86	4062.42	3392.44	3361.62	3328.2	3457.3	3493.38	3485.58	3377.32	3321.22	3412.04	3225.72	3353.07	3267.61	3540.7
P15938	PRP16	Pre-mRNA-splicing factor ATP-dependent RNA helicase PRP16	PRP16_YEAST	UP000002311_559292-olympus	98.2	0.191162	126.095	121.59	87.7431	117.406	99.698	93.1545	121.079	122.364	116.359	98.9916	102.457	103.461	118.676	114.25	115.93	113.634	109.492	140.702	82.1365	118.658	97.2675	101.002	99.6541	99.9497	120.579	126.556	129.486	98.3855	121.549	96.3395	87.2328	96.7072	101.683	115.999	122.222	115.451	96.7766	100.36	91.6815	93.2797	106.021	105.947	100.982
P15992	HSP26	Heat shock protein 26	HSP26_YEAST	UP000002311_559292-olympus	99.1	4.19491	16483.1	10379.1	16753.7	9236.01	16082.3	14530.2	13460.7	13804.2	14030	13523.7	13574	12847.2	17274.6	17443.3	17762.6	14959.4	14988.6	14296.8	16172.8	15516.9	16789.7	14195.2	14554.4	14967.5	12269.1	10948.7	11903.2	19136.2	18503.6	18856.8	17477.5	17550.8	17663.7	14550.5	15436.9	15512.3	16972.4	16595.5	16943.2	20013	20863.9	20916.1	16452.3
P16120	THR4	Threonine synthase	THRC_YEAST	UP000002311_559292-olympus	98.8	1.48976	4227.21	3855.22	4673.07	3424.06	4366.87	4362.35	4670.98	4551.28	4626.91	4589.88	4482	4467.51	4456.24	4392.53	4426.68	2368.94	2462.35	2402.21	4560.65	4528.42	4588.73	4205.6	4186.34	4161.47	4366.97	4376.07	4260.3	4192.92	4330.16	4278.09	4264.68	4299.72	4254.13	4176.88	4114.5	4126.07	4374.1	4278.01	4413.21	4614.19	4629.6	4559.14	4699.74
P16140	VMA2	V-type proton ATPase subunit B	VATB_YEAST	UP000002311_559292-olympus	98.8	0.451397	10577	10127.7	10117.5	14209.9	13062.4	10892.9	11521.4	11402.4	11747.7	10662.4	10701.9	10432.3	10668.1	10797.5	11009.1	9973.08	9963.76	9967.89	10677	10657.9	10539.8	10289.4	10328.6	10290	11888.5	11646	12055.5	10733.9	10790.8	10817.3	10651	10972	10892.2	10262.2	10083.4	9982.04	10749.7	10951.2	10851.9	12417.1	12034.8	11743.1	12082.6
P16151	ERD1	Protein ERD1	ERD1_YEAST	UP000002311_559292-olympus	97.9	0.237832	100.804	71.353	74.2455	72.5062	78.5634	71.4984	85.0379	74.1999	95.3924	73.037	88.1251	81.3217	86.9575	86.7797	93.8981	99.8261	94.2533	94.9752	86.6069	73.4336	74.9765	84.6053	89.7538	88.9559	78.4242	78.1057	73.8373	101.581	79.508	77.6583	78.7152	91.0881	87.0035	99.2931	97.7875	84.4151	69.5753	69.3125	98.198	80.6851	95.978	88.5823	86.0192
P16370	RPB3	DNA-directed RNA polymerase II subunit RPB3	RPB3_YEAST	UP000002311_559292-olympus	98.2	0.105931	216.547	222.764	263.231	193.911	200.575	209.595	205.49	238.311	222.187	215.549	206.205	210.934	224.403	219.929	210.9	257.868	237.074	255.965	228.409	212.062	218.339	226.992	217.639	223.46	184.895	200.933	186.156	207.274	216.973	188.048	206.059	205.716	206.479	196.183	192.592	201.218	224.199	203.006	236.259	183.651	210.557	194.295	204.626
P16387	PDA1	Pyruvate dehydrogenase E1 component subunit alpha, mitochondrial	ODPA_YEAST	UP000002311_559292-olympus	98.2	0.0897834	5281.58	3428.33	3685.5	3414.75	3063.46	2994.94	3471.37	5861.56	5773.67	5844.94	5658.87	5749.46	5712.96	5715.11	5738.44	5817.69	5888.15	5847.05	6009.23	6040.47	5946.46	5568.19	5685.66	5639.65	5769.63	5799.59	5873.24	6009.15	6014.44	6053.29	5549.58	5833.22	5744.15	5922.03	5967.96	5979.23	5822.25	5737.13	5529.02	5845.97	5770.95	5688.7	5929.29
P16451	PDX1	Pyruvate dehydrogenase complex protein X component, mitochondrial	ODPX_YEAST	UP000002311_559292-olympus	98.2	0.139147	596.32	178.29	286.693	212.049	260.112	220.857	249.946	705.96	691.874	658.715	669.851	669.861	649.28	625.043	631.843	696.998	662.174	657.482	616.161	612.401	630.997	630.223	578.172	570.887	635.873	598.271	623.906	642.419	657.534	609.116	572.239	602.587	602.746	591.404	614.69	602.67	592.403	646.419	625.952	619.019	641.739	621.106	638.273
P16467	PDC5	Pyruvate decarboxylase isozyme 2	PDC5_YEAST	UP000002311_559292-olympus	98.2	0.831449	450.182	445.298	457.04	222.824	260.233	299.165	255.974	411.792	407.172	511.283	510.934	490.216	422.851	420.495	400.994	540.744	549.42	541.586	393.449	401.518	379.471	418.633	419.345	421.405	429.308	402.39	438.558	566.318	592.219	569.354	466.622	491.11	516.054	421.393	431.876	435.835	424.194	410.743	396.625	357.609	376.973	399.097	383.265
P16474	KAR2	Endoplasmic reticulum chaperone BiP	BIP_YEAST	UP000002311_559292-olympus	99.1	5.37536	3970.83	4371.66	4936.79	5917.92	4204.11	4245.08	4241.11	4326.87	4192.69	4615.82	4595.51	4575.18	4247.98	4210.4	4201.16	4546.62	4551.45	4593.64	4100.45	4200.11	4053.3	4150.52	4187.51	4128.77	4120.63	4165.03	4073.7	4391	4388.14	4325.56	4227.37	4208.68	4172.17	4045	4040.98	3985.5	4472.09	4480.47	4618.78	4324.32	4328.05	4271.57	4567.6
P16521	YEF3	Elongation factor 3A	EF3A_YEAST	UP000002311_559292-olympus	100	2.81095	10096.9	9924.68	10095.6	9513.11	9898.38	10035.9	11492.9	11204	11249.7	11192.7	11502.8	11194.3	10645.8	10598.6	10798.9	9129.38	9315.51	9343.53	10855	10894.5	10623.6	10595.6	10785.7	10734.6	11769.8	11665.2	11761.7	10390.6	10702.7	11064.5	11209.9	11198.7	11237.5	11096.4	11455	11243.9	10678.5	10817.8	10891.6	12060.5	12377	12205.4	12724.1
P16522	CDC23	Anaphase-promoting complex subunit CDC23	CDC23_YEAST	UP000002311_559292-olympus	97.6	0.267989	68.3926	57.476	49.5819	82.1037	66.4701	62.7165	64.4405	66.42	59.2255	79.3812	89.5739	71.6727	81.9991	85.9547	84.033	106.49	88.7431	89.5608	87.1357	74.2541	73.039	85.0174	76.7365	93.6739	94.5637	81.0263	71.7388	72.7481	78.949	82.655	70.3076	66.9293	67.8036	90.3069	81.4452	77.3549	74.426	64.6344	53.6636	57.7739	61.9158	68.0986	75.9197
P16547	OM45	Mitochondrial outer membrane protein OM45	OM45_YEAST	UP000002311_559292-olympus	98.2	0.464262	2742.16	601.16	764.229	387.571	550.091	769.094	490.956	1509.32	1502.03	2177.65	2210.86	2237.15	2020.74	2061.09	1995.94	1435.05	1516.46	1481.75	2548.93	2518.96	2413.4	2795.16	2677.95	2711.66	1194.63	1205.94	1170.6	3127.57	3091.85	2948.27	2398.92	2353.97	2390.78	2189.21	2043.69	2187.84	2873.04	2822.24	2890.04	1670.88	1589.23	1629.13	1061.48
P16550	APA1	Protein APA1	APA1_YEAST	UP000002311_559292-olympus	98.2	0.116489	2715.46	2351.63	2420.07	2097.66	2408.03	1592.61	1861.19	3091.75	3007.21	3153.16	3184.2	3282.45	2970.04	3028.64	2985.58	1837.59	1752.57	1799.86	2762	2822.73	2859.13	2714.13	2852.67	2899.02	2802.95	2838.3	2788.64	2654.17	2620.06	2618.05	2811.26	2746.17	2753.55	2583.74	2736.2	2757.47	2810.89	2713.23	2705.7	2964.13	2855.27	2960.11	3160.19
P16603	NCP1	NADPH--cytochrome P450 reductase	NCPR_YEAST	UP000002311_559292-olympus	98.2	0.0804233	2250.83	1879.75	1654.41	2008.76	2240.12	2083.02	2572.93	2267.24	2397.21	2126.27	2132.22	2157.6	2376.02	2323.3	2328.89	2320.27	2361.61	2314.25	2328.72	2399.39	2369.91	2290.48	2338.84	2259.31	2405.08	2324.5	2389.55	2249.44	2193.73	2219.34	2233.44	2213.02	2251.97	2078.9	2049.22	2141.39	2398.83	2391.32	2474.82	2375.88	2367.93	2340.26	2455.27
P16622	HEM15	Ferrochelatase, mitochondrial	HEMH_YEAST	UP000002311_559292-olympus	98.2	0.155801	2677.16	4320.8	4704.52	3918.03	3045.35	3411.83	2688.94	2430.74	2445.34	2570.05	2524.81	2559.2	2422.74	2450.19	2400.07	2134.66	2148.31	2106.78	2577.22	2586.19	2648.99	2634.73	2638.24	2642.17	2471.68	2391.77	2571.48	2727.78	2719.7	2800.89	2525.98	2576.34	2471.24	2550.37	2645.27	2632.31	2451.17	2454.92	2462.93	2367.07	2320.7	2325.6	2386.69
P16639	ATE1	Arginyl-tRNA--protein transferase 1	ATE1_YEAST	UP000002311_559292-olympus	98.2	0.192016	187.186	110.332	117.533	111.533	104.337	136.483	104.589	194.248	208.482	207.073	220.099	204.113	191.503	211.419	193.013	207.458	195.953	204.762	200.197	200.636	182.242	187.381	185.691	179.792	199.6	176.454	182.601	199.734	215.488	177.549	199.032	183.479	189.436	179.962	214.481	209.541	158.835	172.44	171.025	184.011	195.984	169.831	181.939
P16649	TUP1	General transcriptional corepressor TUP1	TUP1_YEAST	UP000002311_559292-olympus	98.2	0.0764559	1724.74	1976.45	1766.17	1806.24	1622.01	1901.86	1717.69	1829.49	1835.64	1703.88	1768.16	1738.71	1744.39	1748.33	1759.31	1128.45	1132.77	1110.07	1724.07	1734.96	1755.41	1696.73	1701.21	1648.34	1947.17	1988.88	2005.28	1814.26	1762.55	1741.27	1773.07	1765.28	1764.35	1776.47	1756.62	1783.7	1803.98	1820.56	1774.72	1783.2	1772.19	1764.8	1905.39
P16658	SEN2	tRNA-splicing endonuclease subunit SEN2	SEN2_YEAST	UP000002311_559292-olympus	83.8	0.493525	81.9025	35.7445	69.936	22.599	33.9666	152.933	23.0945	18.577	31.032	31.519	24.9233	93.8503	61.3307	120.454	41.4795	36.4796	34.7139	68.7081	145.783	9.27463	98.3507	20.2684	55.4859	13.3908	6.26721	133.817	15.1647	24.0957	21.9833	112.333	37.2132	42.299	55.1857	101.111	73.4217	72.5909	111.664	38.8694	96.8184	74.3282	13.0143	44.6121	22.7615
P16661	ALG1	Chitobiosyldiphosphodolichol beta-mannosyltransferase	ALG1_YEAST	UP000002311_559292-olympus	98.2	0.139055	117.882	101.869	82.0586	83.1929	77.0767	63.5752	56.4367	100.543	106.974	108.736	102.938	115.835	108.216	109.035	105.237	121.422	110.438	101.276	119.019	110.942	103.459	130.153	120.191	123.832	95.0766	103.645	104.768	127.637	125.242	121.78	119.126	106.28	123.186	126.572	128.652	139.832	118.015	122.341	121.931	109.963	99.6197	102.251	100.889
P16664	RGP1	Guanine nucleotide exchange factor subunit RGP1	RGP1_YEAST	UP000002311_559292-olympus	98.2	0.150239	314.303	237.453	195.824	189.722	227.983	220.072	259.784	315.025	274.35	324.614	288.172	237.308	289.469	270.513	274.232	288.611	281.326	296.896	293.126	291.493	262.426	323.02	300.183	281.833	294.443	304.408	297.513	284.159	277.694	259.838	268.251	257.573	279.815	306.753	331.84	322.788	295.867	279.619	261.754	239.424	297.674	254.486	265.06
P16861	PFK1	ATP-dependent 6-phosphofructokinase subunit alpha	PFKA1_YEAST	UP000002311_559292-olympus	98.8	6.4866	6609.97	5298.11	5954.25	6505.5	6342.69	7010.71	7462.18	7311.34	7274.68	7094.97	6973.37	7242.65	7131.75	6981.27	7070.06	7951.83	8414.54	8253.25	6969.82	6956.66	7195.1	6610.49	6858.86	6809.85	7140.31	7361.98	7276.06	7051.9	7122.66	6822.75	6897.8	6830.38	6869.65	6905.8	7275.63	7268.15	6693.8	7059.2	6869.48	7395.41	7246.42	7457.68	7601.82
P16862	PFK2	ATP-dependent 6-phosphofructokinase subunit beta	PFKA2_YEAST	UP000002311_559292-olympus	98.2	0.107183	2823.66	2898.03	2752.32	2961.62	3184.97	3086.82	3823.08	3203.61	3223.63	2936.74	2942.32	2974	3079.5	3115.06	3158.91	3819.86	3869.26	3795.61	2933.5	2966.98	3029.11	2853.03	2873.71	2889.87	3097.51	3060.15	3027.91	2979.37	2931.57	2952.12	2810.89	2843.06	2844.78	2855.35	2802.19	2847.76	2947.63	2984.62	2948.46	3100.47	3094.02	3123.1	3031.55
P16892	FUS3	Mitogen-activated protein kinase FUS3	FUS3_YEAST	UP000002311_559292-olympus	74.9	0.738043	70.6179	30.9329	4.29583	17.6736	37.1347	53.1888	17.7984	71.4594	3.13684	34.6446	56.1782	33.0307	63.4635	44.7824	66.7033	406.263	149.89	386.843	106.589	NaN	68.5147	47.5187	51.7317	67.7318	230.898	48.8868	28.5668	69.473	127.191	12.9037	NaN	30.3148	104.818	21.6212	7.7663	137.566	2.25965	43.6838	23.8643	43.961	NaN	31.6551	39.9139
P16965	STF2	ATPase-stabilizing factor 15 kDa protein	STF2_YEAST	UP000002311_559292-olympus	97.9	0.472362	664.403	465.601	203.427	323.678	334.352	353.661	164.557	385.26	635.799	549.926	607.883	549.671	612.037	587.688	588.749	743.42	764.359	743.302	645.944	700.384	727.867	613.175	664.745	673.254	675.795	638.383	672.925	980.834	963.146	968.83	662.122	647.168	665.591	768.29	789.734	857.162	1238.99	1218.47	1293.94	993.742	899.34	961.471	493.375
P17064	FCY2	Purine-cytosine permease FCY2	FCY2_YEAST	UP000002311_559292-olympus	98.2	0.242863	505.607	613.442	431.013	59.9238	518.57	514.98	493.954	439.651	505.78	618.138	619.835	623.707	579.484	611.368	661.159	749.586	754.096	729.96	523.284	492.188	500.134	507.087	488.523	490.683	614.253	596.821	654.287	459.882	472.674	404.278	489.932	584.019	537.931	494.558	590.451	567.036	481.637	430.947	413.793	614.184	521.17	606.068	548.784
P17065	SEC2	Rab guanine nucleotide exchange factor SEC2	SEC2_YEAST	UP000002311_559292-olympus	98.2	0.122159	182.344	151.671	144.2	133.698	141.669	122.389	144.885	193.558	198.752	184.069	202.408	204.718	201.02	187.207	193.474	218.696	194.938	220.584	184.438	183.524	198.544	201.052	204.704	187.288	201.706	190.403	193.995	184.292	188.418	180.191	169.706	169.274	182.969	193.276	206.379	189.018	180.999	185.849	186.462	156.791	190.715	177.379	188.723
P17076	RPL8A	60S ribosomal protein L8-A	RL8A_YEAST	UP000002311_559292-olympus	98.8	9.1649	16960.6	7605.25	10295.3	11386.9	10000.6	20295	22615.2	22638.5	23684.3	21956.5	22440.3	22445	21244.1	21492.5	21525.8	22064.5	20754.1	20699.1	18402.2	18526.7	18530.2	18703.2	18626.9	17786.3	23825.5	22040.1	23415	16278.3	15689.4	15144.3	18053.2	17581.8	17907.7	18890.3	17214.5	17684	15889.7	16469.2	16743.5	20749	20842.2	21765.2	23796.8
P17106	CBF1	Centromere-binding protein 1	CBF1_YEAST	UP000002311_559292-olympus	98.2	0.146639	517.082	313.024	324.775	369.587	379.459	378.522	291.057	434.153	438.239	406.942	409.951	397.1	526.034	526.119	534.112	591.966	568.667	553.345	477.71	463.835	488.397	506.916	495.621	480.822	553.295	535.796	518.929	522.735	524.841	549.241	478.294	482.736	510.026	499.13	530.893	518.682	480.365	484.389	524.07	509.546	506.476	468.701	445.564
P17119	KAR3	Kinesin-like protein KAR3	KAR3_YEAST	UP000002311_559292-olympus	98.2	0.173083	586.344	391.964	351.47	266.831	314.306	539.087	378.705	723.051	612.238	655.382	632.356	636.82	637.245	614.366	612.673	629.553	621.766	699.464	532.075	652.417	553.325	610.3	587.515	607.999	722.898	741.373	634.539	592.706	619.421	576.354	527.862	596.517	618.205	702.982	752.627	628.328	668.622	594.523	596.449	649.914	600.65	602.01	516.807
P17121	SAC7	GTPase-activating protein SAC7	SAC7_YEAST	UP000002311_559292-olympus	98.2	0.224231	243.736	54.9028	120.09	109.919	168.412	200.874	245.907	255.826	243.175	271.372	253.941	227.085	229.991	220.528	242.558	271.828	308.97	296.712	221.354	253.479	231.251	219.867	230.265	215.457	234.128	236.917	232.847	261.105	268.401	241.468	230.654	214.373	247.493	264.439	257.398	256.277	213.655	239.262	206.777	225.143	209.243	203.982	263.951
P17122	SPO16	Sporulation-specific protein 16	SPO16_YEAST	UP000002311_559292-olympus	14.1	0.388054	NaN	NaN	NaN	NaN	NaN	NaN	NaN	NaN	NaN	NaN	NaN	NaN	NaN	NaN	NaN	NaN	NaN	NaN	NaN	NaN	NaN	NaN	NaN	NaN	NaN	NaN	NaN	NaN	NaN	NaN	NaN	NaN	NaN	NaN	NaN	NaN	NaN	NaN	NaN	NaN	NaN	NaN	NaN
P17123	SPO12	Sporulation-specific protein 12	SPO12_YEAST	UP000002311_559292-olympus	12.2	0.442948	NaN	NaN	NaN	102.717	81.8309	NaN	96.9834	89.1331	NaN	71.4807	NaN	NaN	71.8438	NaN	70.2989	82.1286	NaN	96.0514	NaN	NaN	NaN	NaN	55.3828	54.45	NaN	NaN	NaN	NaN	NaN	NaN	NaN	NaN	88.2892	57.2351	79.4279	68.7854	NaN	47.722	57.1149	NaN	NaN	NaN	NaN
P17157	PHO85	Cyclin-dependent protein kinase PHO85	PHO85_YEAST	UP000002311_559292-olympus	98.2	0.112108	467.243	342.695	379.884	353.838	715.659	523.674	594.479	472.047	472.231	508.431	463.436	456.95	440.592	435.201	472.355	502.458	501.355	499.128	455.029	454.159	459.114	508.588	498.778	489.596	485.093	495.794	461.838	550.124	520.362	502.556	469.246	502.354	507.404	493.708	528.299	523.526	491.111	491.757	505.207	460.84	456.101	451.008	473.432
P17255	VMA1	V-type proton ATPase catalytic subunit A	VATA_YEAST	UP000002311_559292-olympus	98.8	1.95208	9348.27	6093.55	8263.73	6970.55	8492.4	9548.12	10249.2	10268.8	10302	9910.17	9830.79	10024.2	9615.91	9564.96	9587.7	8775.3	8524	8788.43	10073.6	10047.5	10115.2	9678.45	9749.03	9419.33	9943.57	10088.4	10105.2	9832.69	9812.97	9748.02	9687.6	9697.25	9943.33	9213.53	9223.35	9340.24	9917.66	9834.59	10004.2	10844.6	10718.9	10859.9	11096.9
P17261	ERS1	Cystine transporter	ERS1_YEAST	UP000002311_559292-olympus	16.5	0.585648	26.1423	15.1955	10.9756	13.4967	8.83048	11.4442	18.6873	NaN	7.17964	6.67149	12.0252	NaN	NaN	8.11099	NaN	NaN	NaN	NaN	NaN	NaN	NaN	14.7861	10.7245	4.79365	NaN	10.9137	10.5922	NaN	19.1663	NaN	NaN	NaN	NaN	12.2162	NaN	NaN	NaN	NaN	NaN	NaN	NaN	NaN	30.0444
P17423	THR1	Homoserine kinase	KHSE_YEAST	UP000002311_559292-olympus	98.2	0.115228	1330.62	998.012	1338.45	949.281	811.9	920.882	786.306	1602.39	1597.19	1583.6	1560.71	1590.26	1489.77	1450.55	1453.67	1334.36	1348.66	1278.63	1457.37	1490.91	1470.13	1330.86	1340.29	1347.92	1578.25	1580.26	1571.72	1375.26	1351.55	1333.4	1391.79	1408.27	1455.31	1375.52	1362.68	1389.65	1378.79	1386.94	1344.61	1566.42	1642.64	1571.63	1666.88
P17442	PHO81	Phosphate system positive regulatory protein PHO81	PHO81_YEAST	UP000002311_559292-olympus	98.2	0.12625	727.316	647.481	603.65	618.342	500.98	458.574	487.358	646.136	667.917	533.321	546.524	539.46	778.057	778.153	788.444	888.957	929.938	911.382	711.331	685.724	663.623	690.652	698.547	680.32	717.969	712.502	701.67	749.445	761.583	737.394	669.067	655.669	671.513	719.524	755.116	708.852	710.836	720.605	714.447	696.812	667.24	671.985	632.465
P17505	MDH1	Malate dehydrogenase, mitochondrial	MDHM_YEAST	UP000002311_559292-olympus	98.2	0.288504	7585.98	5269.06	5306.7	4773.44	5032.52	5539.56	6032.79	6158.11	6285.07	8620.04	8402.27	8584.99	6915.01	6982.47	6986.01	5529.44	5479.78	5651.96	7561.61	7631.27	7588.7	7248.7	7286.23	7220.15	4934.29	4969.23	4994.25	10660	10500.7	10452.4	7704.51	7784.81	7783.79	7339.2	7510.16	7400.36	8030.29	7959.1	7987.26	5507.87	5547.22	5485.32	4607.43
P17536	TPM1	Tropomyosin-1	TPM1_YEAST	UP000002311_559292-olympus	98.2	0.135359	4350.14	3013.47	3111.12	2592.19	3394.36	2735.54	2480.82	4249.72	4148.79	4272.11	4275.51	4364.34	4372.62	4430.59	4431.2	4322.68	4440.85	4309.68	4316.74	4177.76	4268.39	4589.71	4661.57	4630.09	4347.45	4413.8	4264.79	5179.47	5372.21	5148.65	5052.34	5000.54	4934.29	4746.3	4970.25	4822.15	4634.72	4830.28	4574.09	4925.66	4863.36	5111.08	4604.12
P17555	SRV2	Adenylyl cyclase-associated protein	CAP_YEAST	UP000002311_559292-olympus	98.2	0.0888006	3500.12	3871.76	2815.73	3506.74	3494.01	3562.44	3494.85	3471.04	3334.92	3259.56	3266.09	3354.23	3255.75	3326.77	3222.92	3178.09	3228.88	3274.93	3386.85	3511.58	3464.58	3414.18	3482.23	3433.09	3306.29	3367.7	3373.79	3613.23	3495.58	3561.91	3404.67	3394.67	3376.02	3251.34	3242.34	3448.38	3417.88	3484.59	3373.95	3418.83	3440.28	3448.39	3337.7
P17558	PET123	37S ribosomal protein PET123, mitochondrial	RTPT_YEAST	UP000002311_559292-olympus	98.2	0.204767	436.928	384.165	409.621	375.122	418.268	325.755	397.568	442.574	436.818	461.125	445.107	533.07	435.991	435.65	385.782	426.883	488.337	453.76	420.767	407.048	389.145	360.082	385.728	369.485	459.125	471.862	465.788	437.363	423.276	462.911	377.242	399.569	387.255	415.077	462.393	423.722	336.921	292.269	293.665	362.698	347.244	295.294	447.859
P17629	HPR1	THO complex subunit HPR1	HPR1_YEAST	UP000002311_559292-olympus	98.2	0.144938	198.337	102.861	110.636	146.898	121.042	123.635	143.152	202.353	196.168	203.274	198.632	189.03	180.322	191.448	180.872	241.025	228.076	216.773	157.409	187.116	175.525	179.634	201.143	182.562	204.007	192.647	188.611	177.219	188.332	172.628	176.247	177.336	186.449	212.477	194.16	196.701	187.67	186.415	194.861	168.608	176.985	177.308	201.641
P17649	UGA1	4-aminobutyrate aminotransferase	GABAT_YEAST	UP000002311_559292-olympus	98.2	0.359843	1222.49	1035.92	1047.13	826.947	908.883	899.157	716.867	832.196	830.563	924.906	915.111	932.952	1054.2	1056.45	1056.81	1571.48	1539.57	1502.52	1156.86	1114.76	1155.5	1195.16	1215.95	1223.28	633.763	664.156	648.766	1343	1297.52	1320.22	1132.38	1129.33	1096.28	1102.45	1096.52	1114.5	1182.17	1258.69	1195.66	796.326	852.217	801.272	589.015
P17695	GRX2	Glutaredoxin-2	GLRX2_YEAST	UP000002311_559292-olympus	98.2	0.196321	911.801	486.905	497.26	332.844	389.608	323.103	554.941	725.598	768.161	693.286	658.239	759.812	878.382	855.217	874.01	730.481	766.314	792.396	828.512	820.489	809.899	816.355	857.852	811.662	824.567	811.425	827.635	975.345	930.985	966.351	818.18	848.497	824.094	920.974	932.258	908.853	831.879	848.799	861.94	891.164	876.76	878.374	776.458
P17709	GLK1	Glucokinase-1	HXKG_YEAST	UP000002311_559292-olympus	98.2	0.238547	4436.38	2803.43	5665.98	4978.83	4636.76	4622.89	3494.5	3506.86	3522.35	3853.55	3792.15	3824.93	4029.58	3887.3	3891.05	2412.83	2428.58	2438.49	4676.49	4626.69	4710.29	4508.02	4750.14	4480.75	3398.98	3331.79	3396.11	5472.21	5789.6	5688.59	4323.37	4341.92	4382.99	4386.84	4349.4	4330.86	5001.83	5041.9	5086.84	3818.2	3969.71	3951.43	3164.43
P17883	SKI3	Superkiller protein 3	SKI3_YEAST	UP000002311_559292-olympus	98.2	0.0663694	693.569	588.657	573.117	527.14	637.005	595.143	648.973	693.911	730.195	687.219	673.129	678.998	700.005	725.327	704.514	654.011	663.289	688.028	709.578	685.279	654.828	700.923	687.613	694.378	760.136	758.831	771.228	670.063	669.479	694.299	682.386	677.892	690.468	748.388	729.338	736.208	717.339	699.324	703.526	671.462	688.366	674.446	737.273
P17890	RPC31	DNA-directed RNA polymerase III subunit RPC7	RPC7_YEAST	UP000002311_559292-olympus	98.2	0.198475	131.166	78.9492	52.9851	89.7445	88.5779	84.5597	185.926	113.616	108.622	125.908	110.655	109.262	125.305	118.767	108.93	80.5131	130.472	103.254	100.791	87.7033	103.8	130.405	108.478	101.849	131.811	106.486	97.4261	133.343	97.6861	128.517	124.998	133.856	135.002	119.027	115.436	120.408	125.108	101.547	98.5098	103.745	134.278	102.819	130.539
P17891	CLC1	Clathrin light chain	CLC1_YEAST	UP000002311_559292-olympus	98.2	0.182202	2262.55	3035.05	2620.39	3880.11	4155.95	3036.25	2464.5	2211.06	2246.7	2175.33	2152.18	2189.5	2224.94	2306.6	2239.46	2441.86	2433.15	2509.19	2326.31	2266.39	2276.48	2569.67	2705.56	2635.26	1999.17	2179.02	2079.49	2446.16	2444.81	2557.62	2316.37	2237.71	2267.6	2193.55	2242.15	2315.49	2615.87	2432.15	2595.2	2294.44	2331.82	2305.74	2030.27
P17898	CPT1	Cholinephosphotransferase 1	CPT1_YEAST	UP000002311_559292-olympus	98.2	0.494449	533.317	102.954	122.564	141.445	111.339	139.739	3804.09	678.787	679.262	691.683	676.584	726.271	606.343	594.127	585.096	659.16	672.918	711.121	571.401	615.581	662.521	804.252	852.706	807.425	663.876	582.161	611.154	802.079	838.892	830.823	787.529	953.226	830.14	705.657	793.475	821.705	711.183	662.275	725.198	688.301	639.821	663.913	581.582
P17967	PDI1	Protein disulfide-isomerase	PDI_YEAST	UP000002311_559292-olympus	99.4	0.71723	5338.7	3094.16	4121.56	5979.83	6069.59	6042.95	5910.25	5781.58	6010.22	5470.08	5541.03	5345.81	5335.36	5391.71	5438.26	2874.12	2923.87	2938.86	5638.54	5762.12	5656.79	5516.98	5522.88	5503.06	5428.96	5442.1	5415.89	5781.92	5841.19	5843.57	5457.58	5350.65	5424.35	5272.71	5269.47	5293.03	7180.77	6901.88	7091.39	6355.95	6309.25	6585.97	5687.94
P18238	AAC3	ADP,ATP carrier protein 3	ADT3_YEAST	UP000002311_559292-olympus	98.2	0.177872	2623.26	722.645	818.379	605.048	907.789	991.504	721.447	2274.6	2441.71	2733.98	3113.86	2768.78	2501.39	2346.53	2240.51	2046.46	2083.64	2239.33	2797.66	2953.53	2673.05	3042.5	2665.89	2753.47	2230.67	2424.29	2154.49	2703.56	2779.31	3071.8	3062.49	2761.45	2857.46	2760.37	2875.69	2779.23	2941.29	3075.53	3046.09	2165.56	1925.32	2250.63	2464.07
P18239	PET9	ADP,ATP carrier protein 2	ADT2_YEAST	UP000002311_559292-olympus	98.5	0.679675	12538.3	3609.85	2870.09	7366.43	2310.73	2303.74	9888.38	9684.04	9918.2	14369.7	14438.1	14472.3	11549.6	11129.3	11403.9	8312.67	8099.6	8062.93	13388.6	13230.5	13071.6	12775.7	13169.4	13006.6	8330.41	8616.11	8240.74	16195.8	16052.5	16031.6	13652.2	12869.7	13398.4	13483.8	12937.1	13188.3	12937.4	13005.9	13582.1	8901.02	8892.97	8652.09	8412.09
P18408	MET16	Phosphoadenosine phosphosulfate reductase	MET16_YEAST	UP000002311_559292-olympus	93	0.348355	66.8171	55.7695	45.7892	37.1253	101.882	41.153	29.8212	112.277	48.5471	57.1073	28.251	59.9842	34.6574	44.4379	53.2635	28.1595	14.2535	72.541	37.6208	29.9055	46.0852	45.0456	63.2154	27.6547	75.3432	59.4838	79.4691	61.5071	55.9676	78.53	69.1892	60.7482	67.5311	69.9979	67.6237	71.3257	96.444	78.6741	76.8121	61.2507	40.7498	69.5788	103.352
P18409	MDM10	Mitochondrial distribution and morphology protein 10	MDM10_YEAST	UP000002311_559292-olympus	93.3	0.345979	82.8177	62.4419	66.365	91.3607	51.0133	55.5181	66.1018	98.5817	95.7469	90.0918	82.2395	101.812	85.7634	88.896	78.1882	110.683	109.495	89.9832	81.7577	85.3104	36.6598	77.7777	91.9422	79.4084	80.398	71.5795	90.7054	81.7688	106.611	92.9569	66.7034	79.2615	69.0243	88.1919	114.036	89.3225	71.1585	64.7275	65.5797	61.3574	54.6862	45.7406	67.7147
P18410	SPO7	Sporulation-specific protein SPO7	SPO7_YEAST	UP000002311_559292-olympus	46.8	0.669474	142.942	72.5058	19.5338	104.735	119.637	17.4722	85.1216	24.099	84.8875	276.931	NaN	21.5233	82.335	142.076	119.787	140.474	155.343	32.8689	14.7895	NaN	107.87	6.28903	118.546	169.534	28.1631	86.8928	163.906	NaN	99.6379	NaN	NaN	284.909	NaN	310.128	109.366	NaN	142.948	NaN	NaN	30.7984	NaN	45.6563	69.6018
P18411	FUN14	Protein FUN14	FUN14_YEAST	UP000002311_559292-olympus	29.4	1.03419	30.3169	NaN	17.3372	15.0802	NaN	80.5114	23.5923	60.87	39.1454	86.6142	70.9771	97.244	NaN	NaN	NaN	NaN	48.2918	26.226	28.5966	NaN	NaN	43.8339	NaN	35.7682	27.766	83.8586	129.709	NaN	24.0795	34.2572	NaN	22.2524	NaN	33.014	29.1148	59.9397	NaN	NaN	44.2631	NaN	46.5087	67.0728	10.4016
P18412	TEC1	Ty transcription activator TEC1	TEC1_YEAST	UP000002311_559292-olympus	24.8	0.752513	18.456	NaN	4.7872	NaN	NaN	NaN	29.4817	NaN	NaN	NaN	NaN	NaN	NaN	NaN	28.1239	14.4429	52.4507	18.4451	NaN	71.4077	NaN	NaN	NaN	6.00312	NaN	NaN	30.9236	NaN	NaN	NaN	NaN	NaN	NaN	NaN	NaN	NaN	NaN	NaN	NaN	NaN	NaN	NaN	NaN
P18414	ERD2	ER lumen protein-retaining receptor	ERD2_YEAST	UP000002311_559292-olympus	98.2	0.281918	551.74	221.839	145.926	1318.32	1319.29	1352.94	941.479	786.396	750.885	692.143	665.729	662.484	657.262	666.734	625.385	608.154	753.369	719.632	784.729	813.621	795.466	831.58	842.789	840.486	601.175	628.566	534.221	926.728	965.118	999.245	782.472	782.918	912.336	774.893	816.23	720.227	819.943	797.705	696.57	620.348	719.903	757.381	640.339
P18480	SNF5	SWI/SNF chromatin-remodeling complex subunit SNF5	SNF5_YEAST	UP000002311_559292-olympus	98.2	0.166222	145.439	139.351	42.3603	102.544	111.15	103.643	119.955	169.913	161.921	147.948	156.395	163.569	148.533	153.538	154.541	162.059	177.127	183.469	154.189	144.199	154.438	153.025	130.169	152.616	161.719	151.218	163.557	125.342	136.365	134.657	149.685	130.998	132.259	157.731	182.249	164.279	138.358	136.631	160.211	130.772	121.762	147.048	140.034
P18494	GLN3	Nitrogen regulatory protein GLN3	GLN3_YEAST	UP000002311_559292-olympus	94.8	0.392019	592.924	137.772	471.992	94.9041	100.95	84.3027	118.316	118.152	165.469	206.932	157.206	123.61	72.4828	116.78	96.4197	192.418	124.595	126.474	473.78	463.974	556.572	335.169	319.058	392.36	646.767	522.304	444.836	359.551	479.556	454.529	448.666	476.537	557.92	465.304	573.125	439.736	530.223	373.608	572.755	477.475	366.465	521.55	666.263
P18496	ATP10	Mitochondrial ATPase complex subunit ATP10	ATP10_YEAST	UP000002311_559292-olympus	98.2	0.152011	284.907	314.429	251.681	435.233	370.263	366.312	211.297	266.726	274.156	287.612	270.971	287.507	273.439	277.127	273.099	283.86	281.007	275.897	269.607	286.868	271.19	274.938	298.605	298.76	249.955	257.174	243.648	328.702	328.333	329.023	273.047	274.991	283.497	315.885	325.491	332.433	297.47	274.763	248.551	223.925	250.709	212.593	212.957
P18544	ARG8	Acetylornithine aminotransferase, mitochondrial	ARGD_YEAST	UP000002311_559292-olympus	98.2	0.241875	274.298	281.729	223.175	222.867	211.375	238.447	261.518	277.733	264.975	341.965	313.148	316.949	253.66	223.06	250.263	180.765	163.746	155.198	277.092	280.827	285.726	280.189	259.102	263.299	191.36	190.247	172.881	285.435	274.56	291.211	302.504	301.691	287.908	304.511	313.339	295.247	230.641	240.361	240.366	240.857	233.666	223.488	268.757
P18562	FUR1	Uracil phosphoribosyltransferase	UPP_YEAST	UP000002311_559292-olympus	98.2	0.0953955	3171.49	2241.8	2228.02	3997.72	1982.88	3797.8	3808.73	3022.15	2930.91	3143.1	3180.85	3107.83	2909.12	3085.1	3045.48	2836.29	2766.4	2829.53	3179.84	3171.04	3208.42	3142.87	3075.9	2943.11	3334.59	3295.28	3357.2	3036.26	3067.33	3030.36	3173.24	3207.57	3219.54	3072.56	2982.57	3023.22	2962.96	3023.51	2929.55	3370.48	3423.22	3549.07	3391.74
P18634	ART10	Arrestin-related trafficking adapter 10	ART10_YEAST	UP000002311_559292-olympus	98.2	0.24973	174.438	47.7284	51.8619	98.163	72.2445	203.562	77.3061	130.72	166.4	146.99	109.869	144.444	117.09	221.66	156.496	136.098	156.482	136.857	139.494	133.909	114.524	156.672	162.899	155.737	128.531	182.446	157.115	107.942	133.814	93.3397	148.949	96.7527	125.694	173.847	169.903	159.977	124.191	130.184	121.65	132.851	87.5086	117.503	113.735
P18759	SEC18	Vesicular-fusion protein SEC18	SEC18_YEAST	UP000002311_559292-olympus	98.2	0.0588998	1408.63	1809.17	1675.57	1406.82	1432.8	1540	1781.03	1423.19	1417.03	1344.88	1387.3	1421.64	1350.5	1366.93	1412.05	1162.41	1175.88	1126.04	1313.42	1378.52	1323.24	1312.17	1326.14	1330.97	1351.86	1336.5	1332.92	1322.74	1345.12	1315.72	1317.3	1329.55	1326.03	1346.46	1312.18	1318.28	1396.72	1382.86	1417.31	1438.86	1394.87	1404.3	1368.68
P18851	STE4	Guanine nucleotide-binding protein subunit beta	GBB_YEAST	UP000002311_559292-olympus	3.7	1.10777	NaN	NaN	NaN	NaN	NaN	NaN	10.0866	NaN	NaN	NaN	11.2303	6.3118	NaN	NaN	NaN	130.805	176.866	191.57	NaN	NaN	NaN	NaN	NaN	NaN	NaN	NaN	NaN	NaN	NaN	NaN	NaN	NaN	NaN	NaN	NaN	NaN	NaN	NaN	NaN	NaN	NaN	NaN	NaN
P18852	STE18	Guanine nucleotide-binding protein subunit gamma	GBG_YEAST	UP000002311_559292-olympus	31.5	0.486939	NaN	NaN	NaN	NaN	NaN	131.001	NaN	127.676	NaN	140.56	146.793	NaN	NaN	NaN	NaN	103.824	108.298	106.426	147.416	NaN	NaN	NaN	NaN	NaN	45.716	NaN	45.3291	NaN	NaN	NaN	NaN	NaN	NaN	NaN	NaN	NaN	NaN	NaN	NaN	NaN	NaN	NaN	NaN
P18888	SNF6	Transcription regulatory protein SNF6	SNF6_YEAST	UP000002311_559292-olympus	98.2	0.17787	105.095	89.4582	83.9247	62.9989	68.5663	77.9023	67.9996	85.8115	95.5763	98.9387	89.5975	91.211	96.1268	85.8061	101.662	111.514	92.523	111.53	81.2442	96.1979	76.9649	93.7035	97.8012	91.0496	99.2049	95.9956	89.3315	101.016	91.2679	99.4719	90.9726	96.0401	108.693	107.133	110.341	105.596	87.9686	81.1023	93.3785	89.3102	86.8995	96.107	79.7646
P18898	CDC43	Geranylgeranyl transferase type-1 subunit beta	PGTB1_YEAST	UP000002311_559292-olympus	97.2	0.293039	128.727	68.9864	91.8311	44.5659	88.3016	84.1451	67.2649	85.9964	93.6321	73.147	138.797	130.249	111.195	112.892	101.287	113.597	112.871	122.451	120.496	107.507	110.492	89.5324	101.476	127.713	113.386	110.63	89.5272	102.796	122.338	134.948	119.122	112.814	129.291	139.305	123.15	125.98	92.8385	102.494	102.857	80.4124	95.1347	84.7054	96.3463
P18899	DDR48	Stress protein DDR48	DDR48_YEAST	UP000002311_559292-olympus	98.2	0.335671	141.254	65.9862	85.797	75.0155	81.5479	93.1648	77.8892	133.589	135.586	124.258	129.085	122.112	148.613	148.656	144.62	133.463	147.336	143.752	142.233	131.888	135.747	140.936	143.721	142.557	132.187	134.28	132.073	197.944	187.241	202.459	146.626	166.024	147.509	158.381	160.5	169.738	120.442	129.667	118.687	161.212	156.081	162.951	145.019
P18900	COQ1	Hexaprenyl pyrophosphate synthase, mitochondrial	COQ1_YEAST	UP000002311_559292-olympus	98.2	0.164813	207.684	163.815	161.426	177.6	189.634	264.079	241.954	266.529	233.325	230.014	224.526	213.874	225.061	209.179	217.342	255.339	272.653	232.395	203.991	211.071	202.176	212.093	218.662	218.013	250.642	234.228	259.28	226.645	229.032	221.025	213.566	202.217	212.853	230.598	237.483	227.062	190.31	164.784	162.108	164.878	167.73	162.446	237.56
P18961	YPK2	Serine/threonine-protein kinase YPK2/YKR2	YPK2_YEAST	UP000002311_559292-olympus	98.2	0.131319	895.174	316.592	468.15	388.623	717.956	620.912	339.351	875.557	916.426	902.044	849.947	832.162	829.943	764.102	787.974	829.674	757.022	849.403	860.9	844.602	815.952	838.842	813.459	825.772	840.663	824.846	814.076	805.455	798.426	788.78	780.305	782.262	790.464	903.715	898.547	940.67	831.446	797.405	722.287	782.307	727.214	742.699	850.436
P18962	DAP2	Dipeptidyl aminopeptidase B	DAP2_YEAST	UP000002311_559292-olympus	98.2	0.126823	402.828	232.022	309.343	248.633	258.916	245.946	337.447	423.664	421.649	365.258	362.724	362.728	429.653	436.012	415.364	483.875	491.404	472.202	403.753	422.711	401.142	388.372	407.806	375.04	416.924	428.053	418.37	429.391	405.51	394.825	380.595	396.365	375.418	401.247	398.686	409.141	382.276	362.007	382.088	390.146	391.573	358.106	391.667
P18963	IRA1	Inhibitory regulator protein IRA1	IRA1_YEAST	UP000002311_559292-olympus	98.2	0.0910895	196.457	171.584	200.846	191.349	204.648	224.083	190.775	206	193.197	194.657	196.699	184.671	204.214	208.806	201.216	187.507	186.042	174.774	197.795	190.291	196.464	197.965	204.718	201.331	222.08	220.911	215.55	173.31	186.856	175.744	189.567	183.226	178.334	212.313	209.664	213.728	185.106	192.065	195.451	172.692	168.814	174.802	205.016
P19073	CDC42	Cell division control protein 42	CDC42_YEAST	UP000002311_559292-olympus	98.2	0.340574	260.315	276.759	291.928	165.216	225.799	325.694	352.349	306.234	305.896	273.706	263.571	257.354	285	262.959	284.254	293.46	282.718	284.648	234.248	264.189	253.994	248.924	250.681	246.438	249.818	269.495	288.528	226.837	239.979	236.101	276.258	256.234	256.013	278.526	293.77	293.482	239.753	208.767	213.909	213.613	191.718	212.079	264.829
P19097	FAS2	Fatty acid synthase subunit alpha	FAS2_YEAST	UP000002311_559292-olympus	98.8	5.89972	6692.3	5166.01	5540.9	5552.23	5605.39	7135.75	7155.79	7209.59	7194.82	7352.93	7406.43	7428.31	6759.11	6786.85	6813.91	6056.3	5985.92	6002.32	7138.94	7140.06	7141.69	6736.77	6718.18	6783.8	6998.68	7055.85	7067.75	6777.12	6780.35	6832.85	6908.94	6920.67	6883.07	6762.89	6654.33	6795.09	6646.07	6554.64	6644.76	6885.8	6844.62	6818.77	7721.32
P19145	GAP1	General amino-acid permease GAP1	GAP1_YEAST	UP000002311_559292-olympus	96	0.411186	226.827	117.633	112.202	117.697	144.061	209.723	165.114	144.8	120.115	204.877	215.995	108.727	163.37	185.051	201.335	154.029	158.961	182.556	171.712	226.866	232.834	231.866	210.586	226.285	128.318	144.48	138.588	216.586	248.124	206.408	246.129	234.648	228.949	210.366	240.783	234.769	197.132	231.491	209.802	181.872	208.394	208.141	228.075
P19146	ARF2	ADP-ribosylation factor 2	ARF2_YEAST	UP000002311_559292-olympus	98.2	0.253771	2952.37	894.941	1226.84	796.368	952.328	936.241	718.72	1936.49	1623.49	2763.01	2705.08	2558.36	2711.26	2890.8	2828.68	2859.24	2995.7	2754.47	3965.71	3805.65	3755.46	3083.85	3254.66	3066.55	2431.42	2366.82	2490.76	3748.17	3664.56	3647.67	3418.55	3417.18	3347.74	2588.8	2518.21	2700.87	3323.98	3276.39	3015.96	2379.99	2470.65	2391.18	2938.52
P19158	IRA2	Inhibitory regulator protein IRA2	IRA2_YEAST	UP000002311_559292-olympus	98.2	0.101869	74.8467	80.4983	77.8234	66.9542	73.7586	61.8477	82.2386	65.597	75.1344	73.5881	75.5932	67.4428	76.0443	74.7165	76.8443	71.1613	76.9594	72.6769	75.5554	78.1445	74.6868	71.2691	76.6391	74.1436	77.1532	81.5533	84.121	74.8716	68.0403	72.3275	73.3312	74.3407	74.1004	78.6113	81.0948	75.6563	67.4365	74.7719	69.2241	64.5622	69.1396	74.7832	73.5023
P19211	ANB1	Eukaryotic translation initiation factor 5A-2	IF5A2_YEAST	UP000002311_559292-olympus	98.2	0.632849	126.336	100.329	136.118	77.1998	57.7951	55.3923	46.4101	68.3479	63.9012	113.133	102.32	77.7724	75.5191	77.4749	92.3484	149.033	144.648	147.512	92.2876	89.7853	98.3113	112.15	104.849	122.317	70.1839	87.0645	62.1727	154.274	133.463	123.526	134.782	97.1263	111.863	90.5651	89.741	83.233	87.5994	88.2588	102.269	105.488	93.828	102.451	68.9699
P19262	KGD2	Dihydrolipoyllysine-residue succinyltransferase component of 2-oxoglutarate dehydrogenase complex, mitochondrial	ODO2_YEAST	UP000002311_559292-olympus	98.2	0.218173	861.418	530.999	608.591	548.375	708.228	575.295	555.42	698.285	703.116	862.629	902.57	905.834	815.259	824.081	806.532	676.849	671.223	667.85	916.919	863.455	907.83	806.583	814.938	817.369	641.814	646.692	623.811	1013.54	1034.8	1076.6	837.443	840.252	850.704	818.191	819.703	820.321	959.771	922.045	926.345	667.009	672.523	660.234	621.948
P19263	RGR1	Mediator of RNA polymerase II transcription subunit 14	MED14_YEAST	UP000002311_559292-olympus	98.2	0.138498	223.639	171.782	173.971	176.02	147.536	175.209	155.109	241.547	268.261	246.597	247.734	238.37	252.335	251.361	239.295	260.241	281.77	273.033	238.465	232.063	219.512	232.801	236.745	244.391	260.105	258.494	254.755	223.919	229.39	234.25	231.065	221.431	227.387	249.617	277.421	251.556	228.73	222.198	208.601	220.142	236.644	205.981	243.956
P19358	SAM2	S-adenosylmethionine synthase 2	METK2_YEAST	UP000002311_559292-olympus	98.2	0.12377	2279.03	2686.41	2185.99	3126.17	2366.33	3561.41	2338.19	2246.47	2224.92	2448.22	2477.35	2390.99	2512.42	2501.64	2587.59	2002.18	2004.36	2082.84	2470.14	2542.22	2432.97	2250.85	2325.6	2254.31	2282.78	2320.81	2415.57	2468.12	2490.39	2495.61	2541.99	2458.15	2518.6	2277.84	2373.93	2275.53	2383.31	2438.96	2416.35	2515.53	2417.26	2442.06	2791.81
P19414	ACO1	Aconitate hydratase, mitochondrial	ACON_YEAST	UP000002311_559292-olympus	98.2	0.209158	6160.99	4187.15	4019.45	3073.04	3599.13	3521.08	4323.7	5247.54	5244.6	6868.78	6887.64	6876.64	5724.39	5721.48	5655.85	5556.29	5603.42	5587.14	6197.79	6351.46	6363.56	6069.55	6079.39	6028.64	4192.47	4163.14	4283.81	8031.82	7876.19	7834.77	6257.9	6121.26	6170.8	5991.9	6105.25	6185.71	5858.71	5862.38	5907.1	4867.06	5053.3	5053.77	4446.62
P19454	CKA2	Casein kinase II subunit alpha'	CSK22_YEAST	UP000002311_559292-olympus	98.2	0.0736645	1215.11	1580.29	1397.13	1465.28	827.887	1066.26	1462.22	1148.35	1212.06	1217.98	1174.2	1294.4	1155.59	1172.26	1194.66	1477.05	1357.85	1407.9	1287.83	1287.14	1291.83	1258.32	1216.44	1264.6	1150.65	1114.35	1169.57	1298.29	1245.9	1304.07	1228.7	1277.35	1239.88	1197.85	1274.92	1186.31	1303.63	1272.83	1312.09	1268.54	1225.69	1283.39	1168.22
P19516	COX11	Cytochrome c oxidase assembly protein COX11, mitochondrial	COX11_YEAST	UP000002311_559292-olympus	97.9	0.276387	193.947	119.16	137.934	142.801	100.882	144.228	189.844	106.483	173.547	165.339	194.246	197.373	155.522	178.881	188.214	215.521	230.282	224.174	161.812	157.572	154.581	210.088	197.492	167.367	186.608	155.321	144.771	208.305	165.151	199.539	158.704	158.056	176.522	169.232	200.722	170.037	185.114	159.61	183.522	154.856	102.011	123.437	120.456
P19524	MYO2	Myosin-2	MYO2_YEAST	UP000002311_559292-olympus	98.2	0.0538081	992.145	850.176	955.106	864.838	888.677	953.238	945.927	946.592	964.791	921.821	916.327	936.296	955.432	929.308	939.384	1055.2	1006.37	1047.32	956.379	931.234	930.754	981.7	1000.59	975.651	959.367	988.578	983.331	972.94	980.271	976.596	970.049	969.794	980.92	1006.04	958.654	981.679	914.827	899.254	932.577	917.909	909.197	927.154	988.898
P19541	RDS2	Regulator of drug sensitivity 2	RDS2_YEAST	UP000002311_559292-olympus	83.5	0.578191	115.595	43.024	37.0192	59.5373	48.9367	32.8524	46.0726	44.4934	25.0191	48.3567	42.3866	31.6043	42.7071	47.8836	31.8149	40.3998	46.6461	22.3506	22.001	23.6132	23.4825	50.5188	43.0432	36.9484	44.968	112.471	59.7847	29.3884	35.0206	34.0312	27.271	68.2124	34.8492	25.9076	68.8845	26.0343	55.8145	NaN	NaN	30.2902	64.6215	69.5071	77.0594
P19658	EXO70	Exocyst complex component EXO70	EXO70_YEAST	UP000002311_559292-olympus	98.2	0.126725	213.108	217.891	199.307	233.792	186.983	253.202	215.448	203.854	211.355	197.063	198.532	208.389	206.746	214.512	221.058	232.317	241.569	241.248	180.284	194.54	189.079	170.463	192.944	184.438	193.001	207.14	202.01	196.331	194.331	210.206	192.091	189.122	193.168	216.012	232.279	213.667	197.762	203.561	190.001	179.331	175.551	179.995	199.82
P19659	GAL11	Mediator of RNA polymerase II transcription subunit 15	MED15_YEAST	UP000002311_559292-olympus	98.2	0.183883	140.096	113.686	114.592	98.2748	83.1344	99.2477	91.7569	158.142	163.29	153.001	155.197	158.824	164.31	156.596	161.782	187.851	181.498	202.879	150.408	149.188	138.39	154.73	145.351	149.158	179.441	174.466	181.396	154.77	144.298	135.381	123.489	138.729	138.036	155.154	173.803	154.892	125.818	119.978	134.845	134.984	136.215	132.452	173.119
P19735	PRP6	Pre-mRNA-splicing factor 6	PRP6_YEAST	UP000002311_559292-olympus	98.2	0.154344	134.077	123.927	110.44	127.043	143.973	124.946	135.296	149.015	143.117	123.616	120.161	124.938	134.293	125.572	134.646	140.77	140.685	128.79	119.427	127.695	108.356	119.067	129.288	120.424	122.453	143.63	139.64	116.862	115.657	100.231	109.226	115.067	124.461	136.088	149.63	139.335	104.787	112.152	125.533	98.6097	110.83	116.981	110.755
P19736	PRP9	Pre-mRNA-splicing factor PRP9	PRP9_YEAST	UP000002311_559292-olympus	98.2	0.15751	392.203	196.759	299.522	253.161	268.202	478.231	232.725	390.714	382.431	371.929	372.422	390.674	393.44	393.457	416.905	458.785	452.331	424.152	399.46	349.308	367.094	398.547	393.239	390.077	305.492	375.155	328.768	397.544	317.049	315.97	355.522	352.258	382.92	367.52	452.566	385.672	387.494	356.216	424.086	366.045	381.356	303.395	356.56
P19807	HNM1	Choline transport protein	HNM1_YEAST	UP000002311_559292-olympus	95.7	0.378867	84.8903	49.1379	49.7495	43.0435	65.4431	36.9896	45.9535	47.8619	34.6057	46.3806	39.0563	39.3516	68.6596	50.7495	56.4989	88.7095	63.7993	79.1949	125.594	64.5058	105.997	76.4819	90.6055	89.4864	102.812	82.3796	87.7581	54.8543	80.7607	74.1909	81.5675	111.432	97.0273	73.8957	74.3916	88.3284	53.8896	88.3774	53.7721	71.2059	75.6962	115.05	108.888
P19812	UBR1	E3 ubiquitin-protein ligase UBR1	UBR1_YEAST	UP000002311_559292-olympus	98.2	0.106904	363.995	325.436	312.146	291.932	317.494	285.592	350.979	387.913	404.76	341.113	335.616	358.872	378.359	389.948	382.548	340.684	333.949	341.936	348.215	360.023	334.979	369.129	372.651	360.246	417.73	415.88	411.509	325.028	349.632	329.93	340.459	347.596	378.02	395.011	407.813	400.397	411.698	407.148	410.882	342.73	365.39	361.945	371.543
P19880	YAP1	AP-1-like transcription factor YAP1	AP1_YEAST	UP000002311_559292-olympus	98.5	1.49161	295.111	251.407	223.017	237.845	217.55	249.902	318.039	352.762	308.855	285.651	283.517	296.311	335.074	317.975	306.472	336.737	333.197	334.577	279.958	296.492	291.492	294.399	296.754	290.055	325.873	328.741	329.716	313.725	318.531	303.398	294.256	256.859	285.37	325.128	348.774	335.922	318.157	315.937	332.047	317.607	287.676	301.974	278.253
P19881	PHO13	4-nitrophenylphosphatase	PNPP_YEAST	UP000002311_559292-olympus	98.5	0.559121	1232.93	1337.83	1719.71	1383.89	1457.72	1850.84	1456.49	1414.16	1404.57	1321.9	1262.73	1320.32	1408.05	1382.47	1382.37	1585.18	1639.01	1589.77	1411.78	1340.5	1424.73	1219.49	1237.7	1236.64	1450.16	1490.66	1459.02	1283.2	1229.08	1219.94	1266.53	1187.9	1240.56	1318.34	1153.54	1218.78	1262.95	1242.63	1251.93	1474.82	1399.66	1385.45	1546.99
P19882	HSP60	Heat shock protein 60, mitochondrial	HSP60_YEAST	UP000002311_559292-olympus	98.2	0.147236	10022.6	15038	9034.31	11439.3	11893.3	15166.6	11382.5	9777.44	9641.22	10047.9	10048.3	9994.55	9717.53	9811.46	9853.62	10953.6	11000.2	11042.7	9905.73	9747.04	9952.27	10058.2	9932.61	10084.8	9137.98	8940.97	9029.14	10711.7	10670.6	10850.4	9936.59	10067.2	10127.4	9794.04	9621.01	9695.49	11373.2	11385.7	11526.1	9841.88	9741.04	9867.61	9690.84
P19955	YMR31	37S ribosomal protein YMR-31, mitochondrial	RT31_YEAST	UP000002311_559292-olympus	98.2	0.257696	455.283	256.782	194.27	169.295	196.654	240.841	360.18	438.406	478.541	543.013	573.506	537.987	445.222	441.664	462.524	292.552	320.085	307.48	472.483	519.605	533.409	478.556	467.251	446.29	417.111	378.489	379.138	640.644	628.246	627.625	459.866	497.609	529.296	506.031	500.732	493.04	442.502	507.184	481.232	417.777	320.519	362.959	380.261
P19956	MRPL44	54S ribosomal protein L44, mitochondrial	RM44_YEAST	UP000002311_559292-olympus	96.9	0.328568	194.066	177.301	169.894	72.9426	126.052	168.972	154.26	75.2319	119.689	124.778	227.393	207.282	226.007	224.128	216.408	279.619	341.174	296.991	184.438	180.205	186.059	209.571	201.78	227.564	244.623	225.285	235.355	222.943	258.851	255.512	229.741	155.428	228.532	177.693	201.625	214.13	194.757	176.654	140.57	116.209	161.256	264.445	180.092
P20048	SEC59	Dolichol kinase	SEC59_YEAST	UP000002311_559292-olympus	82.6	0.403486	117.796	57.4689	78.8931	43.9971	78.1437	56.6431	109.84	53.8217	79.2545	47.0327	45.5581	45.2198	63.7388	66.4237	43.6538	87.6814	70.2593	45.021	91.8136	38.0793	40.2581	37.7741	33.002	89.9786	47.2559	46.3252	48.5792	27.9003	27.9276	48.8626	106.458	38.7644	32.8139	32.7942	55.9958	38.8905	30.6134	18.623	19.0447	33.5781	93.1851	28.2701	18.1099
P20049	TYR1	Prephenate dehydrogenase [NADP(+)]	TYR1_YEAST	UP000002311_559292-olympus	98.2	0.0973017	664.381	483.295	503.195	562.766	408.405	489.47	329.873	553.016	560.681	581.892	580.913	561.2	563.565	528.325	547.73	649.563	646.904	588.748	623.594	620.638	580.975	607.54	642.235	622.239	622.789	581.56	640.342	658.742	627.753	651.283	719.162	642.506	631.21	676.265	676.246	704.144	567.669	567.269	583.576	576.09	627.63	576.917	581.931
P20051	URA4	Dihydroorotase	PYRC_YEAST	UP000002311_559292-olympus	98.2	0.286588	791.777	671.653	832.583	785.167	997.348	970.738	658.15	960.12	962.439	904.118	876.428	912.104	946.44	934.203	944.898	553.738	577.448	564.171	770.352	753.307	779.545	900.922	939.543	905.068	958.999	912.763	932.177	837.462	777.715	779.615	916.804	952.099	974.21	782.981	825.065	815.339	727.303	763.253	784.472	939.322	921.695	938.532	983.079
P20052	PHO80	PHO85 cyclin PHO80	PHO80_YEAST	UP000002311_559292-olympus	86.9	0.389206	72.7844	51.7285	62.2093	84.266	94.8619	76.6883	51.4845	59.4503	57.2644	59.9615	70.9584	65.5983	81.5819	82.4272	86.4641	96.6071	110.116	65.0919	102.481	70.1965	81.2583	72.2326	80.4871	55.651	68.953	66.9812	105.144	73.7666	53.0101	91.2188	80.6692	101.839	49.8982	91.1472	20.0815	52.5961	80.6838	19.5565	67.4134	45.5929	75.6394	24.4343	65.9634
P20053	PRP4	U4/U6 small nuclear ribonucleoprotein PRP4	PRP4_YEAST	UP000002311_559292-olympus	98.2	0.177667	102.181	64.4948	97.3615	89.1058	83.5218	80.344	82.2752	91.8125	101.706	101.127	100.895	102.89	91.7269	99.3998	91.5678	91.3139	105.389	109.422	97.7403	80.6746	82.72	89.6662	87.5112	90.6214	94.3428	92.1562	89.487	83.8581	89.7182	92.5439	85.3632	76.3604	103.632	107.186	112.8	103.591	80.2129	97.8731	87.8625	85.8776	81.7797	92.6553	83.2772
P20081	FPR1	FK506-binding protein 1	FKBP_YEAST	UP000002311_559292-olympus	98.2	0.183592	7333.4	4974.44	4174.84	3885.83	4128.61	3843.62	4719	9332.7	8388.45	8303.47	8666.31	8500.06	8583.96	8105.4	8496.4	8246.1	8338.75	8575.29	8619.35	7999.69	7870.03	6510.52	6531.8	6687.58	7885.33	8348.67	8012.04	8071.35	8427.93	8387.08	6854.56	6883.87	7023.11	7220.87	7065.84	7134.49	8196.29	8213.78	8241.94	9028.82	9049.95	8799.88	9650.02
P20084	MRPL33	54S ribosomal protein L33, mitochondrial	RM33_YEAST	UP000002311_559292-olympus	98.2	0.287255	404.744	183.335	321.781	252.946	233.345	259.138	268.726	411.012	371.204	402.682	390.928	363.741	377.195	368.854	399.226	387.149	386.17	420.739	376.598	362.287	373.114	328.326	352.552	347.607	432.154	445.145	416.073	413.414	390.143	411.364	390.108	400.402	375.712	436.155	434.407	396.109	334.555	310.355	266.898	281.128	329.066	302.631	383.915
P20095	PRP2	Pre-mRNA-splicing factor ATP-dependent RNA helicase-like protein PRP2	PRP2_YEAST	UP000002311_559292-olympus	98.2	0.138165	127.371	77.3388	90.9321	99.4652	63.9586	110.905	119.117	125.441	123.943	134.781	125.521	111.236	122.555	127.566	135.037	104.271	105.568	113.568	104.917	108.387	103.558	115.785	111.109	114.132	120.309	133.074	123.108	104.911	112.081	104.454	109.057	104.947	120.675	119.521	132.929	125.555	98.301	98.7341	95.1073	108.711	114.752	102.567	121.516
P20107	ZRC1	Zinc/cadmium resistance protein	ZRC1_YEAST	UP000002311_559292-olympus	98.2	0.377137	939.244	378.197	269.896	485.506	327.234	328.831	560.709	863.092	795.921	991.892	902.63	912.984	1002.68	973.357	1072.71	1080.17	1234	1157.89	920.968	933.812	816.239	954.222	895.489	945.919	1054.08	1043.75	1031.38	975.281	1004.55	1102.78	1034.9	879.696	1029.69	965.365	1029.72	983.815	815.809	818.673	731.546	821.102	715.949	987.458	998.479
P20133	BET2	Geranylgeranyl transferase type-2 subunit beta	PGTB2_YEAST	UP000002311_559292-olympus	98.2	0.153462	380.649	281.685	256.438	286.398	288.481	577.203	604.656	324.179	361.815	353.484	376.008	377.741	311.773	316.543	323.111	285.25	273.172	320.137	345.441	350.348	329.846	363.053	357.694	385.049	309.904	337.824	270.916	324.501	319.097	332.967	354.195	332.98	336.098	340.729	354.407	327.988	374.475	384.346	332.381	316.553	267.484	359.708	283.099
P20134	SFL1	Flocculation suppression protein	SFL1_YEAST	UP000002311_559292-olympus	92.4	0.420317	84.9828	73.6057	52.732	81.5391	77.1079	31.4503	76.5808	86.2105	85.7691	86.8105	40.9591	122.225	52.6765	66.0262	57.7651	87.347	68.9574	97.1697	44.4487	68.9521	153.442	69.5435	60.3178	64.2245	60.4754	72.5263	106.619	76.9937	86.4923	89.7518	71.8475	71.8944	91.1666	81.9038	106.181	95.1779	63.4406	61.9469	77.4569	65.9534	62.4129	55.3349	76.2033
P20424	SRP54	Signal recognition particle subunit SRP54	SRP54_YEAST	UP000002311_559292-olympus	98.2	0.0932116	640.644	492.414	399.754	622.924	635.84	660.794	420.152	711.884	710.205	716.393	700.833	742.036	706.43	733.355	717.506	808.294	797.864	771.091	712.401	706.085	695.776	705.826	728.374	729.087	723.08	782.226	739.201	693.438	692.038	689.514	688.12	691.787	691.841	689.682	669.11	711.234	657.047	661.32	662.983	692.661	740.889	707.883	761.13
P20433	RPB4	DNA-directed RNA polymerase II subunit RPB4	RPB4_YEAST	UP000002311_559292-olympus	98.2	0.114085	783.182	729.992	790.092	710.278	825.602	824.756	774.676	906.262	884.641	824.747	830.384	817.897	843.104	864.062	827.749	1007.69	1031.12	1050.09	906.97	832.352	863.638	849.234	821.392	844.716	927.185	904.012	947.881	870.538	824.421	805.54	849.926	848.012	842.401	784.067	801.297	850.146	917.968	845.349	893.341	975.561	941.129	973.923	870.873
P20434	RPB5	DNA-directed RNA polymerases I, II, and III subunit RPABC1	RPAB1_YEAST	UP000002311_559292-olympus	98.2	0.161487	266.386	167.107	209.857	127.389	186.07	159.778	190.892	265.693	252.942	269.421	288.248	285.966	292.452	311.072	296.62	360.488	382.548	386.99	298.289	313.517	298.777	272.468	307.308	254.622	301.414	290.641	318.26	290.83	271.872	262.692	286.936	299.59	298.436	286.97	307.416	304.093	241.424	244.013	252.799	289.717	283.249	289.694	305.853
P20435	RPO26	DNA-directed RNA polymerases I, II, and III subunit RPABC2	RPAB2_YEAST	UP000002311_559292-olympus	98.2	0.162329	959.103	1461.95	1493.73	400.177	339.659	1281.47	453.511	1410.33	1265.86	1217.77	1197.86	1152.39	1081.05	1036.89	1141.81	1193.45	1197.31	1361.66	1087.88	1037.55	1092.14	1189.23	1276.56	1170	1117.8	964.464	1073.2	947.689	855.808	802.95	1018.81	992.334	1066.6	879.804	921.239	829.403	1121.37	1073.4	1233.64	1254.09	1143.65	1204.95	1111.13
P20436	RPB8	DNA-directed RNA polymerases I, II, and III subunit RPABC3	RPAB3_YEAST	UP000002311_559292-olympus	98.2	0.112305	666.172	612.893	365.116	642.14	557.335	620.275	358.523	769.868	782.692	774.157	700.923	704.136	749.168	738.705	817.633	847.339	899.989	786.462	744.817	707.938	654.316	658.403	656.649	667.455	759.618	727.874	748.896	739.997	700.697	676.348	732.952	782.739	742.117	687.856	677.348	705.227	669.689	732.256	661.796	792.101	768.741	710.636	708.827
P20438	CLN2	G1/S-specific cyclin CLN2	CG12_YEAST	UP000002311_559292-olympus	34.3	1.0168	NaN	58.9442	17.1476	21.4621	23.1325	23.6474	NaN	40.1229	NaN	27.4819	26.9381	NaN	44.7293	22.2507	19.6653	47.1122	57.9816	13.2219	20.5925	NaN	NaN	13.9699	NaN	NaN	13.9983	41.1189	17.7451	NaN	NaN	24.1437	28.0566	NaN	17.4201	NaN	24.2632	18.7461	NaN	NaN	NaN	NaN	NaN	22.1163	26.6197
P20447	DBP3	ATP-dependent RNA helicase DBP3	DBP3_YEAST	UP000002311_559292-olympus	98.2	0.150527	967.963	1283.2	715.548	1102.98	1419.07	1353.38	1160.26	684.204	664.851	1149.62	1169.8	1208.12	1134.99	1157.34	1144.19	1254.16	1239.2	1250.69	1053.52	1049.62	1039.78	1007.95	1042.45	1007.64	1158.86	1171.5	1175.37	968.633	968.664	1019.43	1057.15	1029.65	1065.53	1061.57	1053.41	1083.12	894.895	892.765	896.136	1075.16	1030.44	1067.28	1152.46
P20448	HCA4	ATP-dependent RNA helicase HCA4	DBP4_YEAST	UP000002311_559292-olympus	98.2	0.146928	615.532	584.41	605.505	503.106	581.936	571.988	499.323	702.194	696.418	665.711	664.93	675.37	652.89	675.171	666.804	777.88	769.849	782.145	654.108	602.974	598.087	648.809	609.23	620.348	735.586	748.53	747.46	566.582	573.402	530.931	602.536	608.444	615.555	657.223	650.038	675.12	532.276	519.058	546.785	629.799	630.069	645.781	680.202
P20449	DBP5	ATP-dependent RNA helicase DBP5	DBP5_YEAST	UP000002311_559292-olympus	98.2	0.119578	1670.19	1357.75	1582.41	2441.49	2549.34	1832.5	2175.6	1781.37	1837.68	1733.05	1719.84	1740.69	1798.92	1809.35	1843.54	1903.65	1902.59	1882.51	1620.5	1653.66	1526.3	1586.83	1557.35	1554.98	1810.4	1819.06	1863.51	1513.06	1549.97	1533.64	1542.86	1556.3	1598.02	1576.1	1646.61	1603.12	1502.6	1459.67	1406.25	1623.65	1606.15	1669.75	1769.14
P20457	PRI2	DNA primase large subunit	PRI2_YEAST	UP000002311_559292-olympus	98.2	0.175	293.047	208.885	237.585	266.38	237.42	232.974	289.111	345.746	327.77	332.612	320.563	305.721	322.89	318.836	296.909	382.256	357.798	378.267	299.317	287.841	274.535	300.122	286.315	297.448	321.362	345.113	318.258	272.367	275.06	245.542	281.212	250.94	263.375	298.936	339.133	293.302	251.523	286.66	247.14	254.983	269.813	282.978	310.216
P20459	SUI2	Eukaryotic translation initiation factor 2 subunit alpha	IF2A_YEAST	UP000002311_559292-olympus	98.5	2.44302	4976.07	6545.61	2368.35	5970.34	1982.86	1823.57	4635.14	4946.05	4870.71	4837.97	4797.16	5035.85	4939.56	4860.73	5033.05	5072.84	5136.59	5181.01	4756.87	4855.69	5018.08	4784.29	4691.47	4933.09	4848.33	4853.86	4846.42	4673.72	4772.02	4869.53	4988.22	4923.25	4990.88	4891.57	5071.14	4971.23	4885.39	4875.06	4983.54	5058.56	5116.98	5211.5	5029.74
P20484	MAK11	Protein MAK11	MAK11_YEAST	UP000002311_559292-olympus	98.2	0.194757	1557.15	1418.64	1189.28	1340.08	1338.57	1469.91	1223.82	1492.46	1479.37	1492.13	1555.58	1501.18	1483.01	1592.4	1527.93	1582.02	1636.06	1548.59	1451.88	1521.4	1467.73	1498.81	1518.11	1517.84	1487.47	1477.3	1447.01	1619.29	1582.78	1580.77	1538.36	1643.22	1555.66	1538.45	1594.34	1568.44	1340.15	1300.34	1277.25	1349.18	1470.96	1377.53	1414.48
P20485	CKI1	Choline kinase	KICH_YEAST	UP000002311_559292-olympus	98.2	0.13825	342.151	405.54	401.081	441.333	435.741	405.824	337.038	300.038	314.881	323.208	311.023	326.969	305.357	309.745	322.86	339.132	317.969	334.045	313.036	307.558	310.139	311.865	330.993	334.323	293.654	322.838	312.467	344.179	337.145	361.917	342.716	341.568	325.007	363.925	360.177	348.622	309.858	309.912	304.399	301.19	283.954	275.771	307.569
P20486	CKS1	Cyclin-dependent kinases regulatory subunit	CKS1_YEAST	UP000002311_559292-olympus	98.2	0.157671	267.916	192.463	210.856	240.033	233.354	218.172	212.482	241.199	258.876	246.13	244.543	227.68	273.495	281.855	261.721	302.115	273.778	298.765	245.792	246.147	225.219	255.664	252.003	252.191	288.116	295.334	283.964	231.736	250.109	236.366	239.242	243.989	255.371	252.081	268.934	268.015	280.695	221.98	214.733	252.638	271.915	290.487	278.747
P20604	SIT4	Serine/threonine-protein phosphatase PP1-1	PP11_YEAST	UP000002311_559292-olympus	98.2	0.130031	358.104	221.31	184.779	238.004	230.885	292.703	251.66	402.174	386.277	392.032	390.136	386.505	397.662	391.494	386.868	449.521	450.286	469.113	357.629	363.73	349.888	341.599	348.322	338.322	364.267	358.777	329.761	361.718	358.561	381.802	332.045	339.358	330.645	339.992	368.108	347.252	340.152	324.916	325.403	334.248	327.429	347.801	339.844
P20606	SAR1	Small COPII coat GTPase SAR1	SAR1_YEAST	UP000002311_559292-olympus	98.2	0.139471	9035.12	5851.01	3410.23	2726.21	4845.15	5936.61	5720.53	8002.42	8194.81	7977.24	7977.69	7780.6	8382.49	8190.04	8287.53	8729.23	8641.51	8742.67	8203.65	8142.48	8063.53	8097.08	8318.16	7833.29	8182.36	8325.92	8147.92	8328.93	8789.32	8210.85	8080.58	8558.82	8556.3	8372.58	9371.94	8749.51	8722.18	8285.36	8554.17	8984.95	8942.66	9014.74	8616.88
P20676	NUP1	Nucleoporin NUP1	NUP1_YEAST	UP000002311_559292-olympus	98.2	0.290058	427.241	348.064	258.783	344.254	356.287	417.679	334.852	554.913	536.892	529.589	534.216	507.814	451.948	473.104	483.482	573.053	547.376	576.197	426.467	436.937	411.066	415.083	433.717	411.161	473.819	541.013	529.303	422.971	444.119	377.63	380.678	383.851	398.77	409.937	434.272	449.154	350.32	380.799	369.137	428.133	382.191	402.554	439.341
P20795	VPS33	Vacuolar protein sorting-associated protein 33	VPS33_YEAST	UP000002311_559292-olympus	98.2	0.143734	284.867	260.713	219.158	236.981	155.883	214.146	226.832	279.795	268.79	295.413	249.597	260.188	256.83	259.966	269.317	298.973	288.42	267.734	273.403	278.253	281.284	289.509	258.581	279.075	281.724	286.239	269.857	260.952	271.793	264.876	251.955	282.526	272.747	267.198	261.523	284.471	252.33	285.201	286.793	246.242	229.33	227.955	259.08
P20840	SAG1	Alpha-agglutinin	SAG1_YEAST	UP000002311_559292-olympus	1.5	0.68355	NaN	NaN	NaN	NaN	NaN	NaN	NaN	NaN	NaN	NaN	NaN	NaN	NaN	NaN	NaN	292.159	164.929	168.873	NaN	NaN	NaN	NaN	NaN	NaN	NaN	NaN	NaN	NaN	NaN	NaN	NaN	NaN	NaN	NaN	NaN	NaN	NaN	NaN	NaN	NaN	NaN	NaN	NaN
P20967	KGD1	2-oxoglutarate dehydrogenase, mitochondrial	ODO1_YEAST	UP000002311_559292-olympus	98.2	0.250553	3418.71	2376.72	2550.78	2398.44	2450.76	2440.36	1912.48	2568.71	2588.54	3296.63	3323.68	3294.48	3012.56	2925.34	2951.54	2136.75	2126.92	2124.02	3365.68	3405.81	3369.01	3542.73	3584.6	3549.68	2395.81	2317.09	2400.87	4339.7	4243.32	4214.09	3564.17	3466.73	3529.5	3344.99	3337.82	3397.27	3350.29	3424.12	3387.66	2414.69	2385.66	2378.65	2147.29
P21147	OLE1	Acyl-CoA desaturase 1	ACO1_YEAST	UP000002311_559292-olympus	98.2	0.188958	525.209	459.124	448.657	294.563	574.92	527.207	516.213	617.48	650.758	587.144	560.044	584.621	610.702	648.052	607.602	565.748	568.098	585.997	526.336	557.164	560.326	549.639	585.282	580.467	662.028	625.005	587.202	517.059	527.75	541.452	560.546	578.153	562.27	563.111	582.143	580.694	477.021	495.901	522.524	530.331	554.502	517.733	531.334
P21182	SPE2	S-adenosylmethionine decarboxylase proenzyme	DCAM_YEAST	UP000002311_559292-olympus	98.2	0.178615	186.586	167.712	130.615	142.109	138.587	87.0196	104.592	178.205	189.606	195.041	192.944	192.25	205.716	203.745	205.47	255.248	286.624	264.294	204.876	211.356	210.522	228.293	213.075	219.571	200.131	206.52	207.666	204.737	211.639	207.571	202.575	217.554	219.978	194.976	196.52	200.421	178.469	177.009	187.178	178.493	209.399	227.672	220.755
P21192	ACE2	Metallothionein expression activator	ACE2_YEAST	UP000002311_559292-olympus	96.3	0.368758	53.7568	56.4302	43.4096	46.3408	45.0891	35.1658	55.6227	57.1864	30.1456	59.2839	44.0453	36.5228	58.0591	72.2599	88.2275	61.398	79.6672	68.7566	63.2934	56.998	48.1026	51.8664	61.4999	42.835	74.8865	72.8715	89.5969	38.4911	46.3406	54.8481	48.8483	50.8559	54.1472	63.8328	68.7339	68.9571	50.2563	42.6332	60.0196	51.1861	61.7886	72.0512	58.1235
P21242	PRE10	Probable proteasome subunit alpha type-7	PSA7_YEAST	UP000002311_559292-olympus	98.2	0.130557	3419.47	3338.27	2702.83	2160.01	2713.29	3593.03	2406.98	3049.95	3258.01	2841.7	2766.54	2784.33	3209.93	3325.16	3277.91	3232.29	3290.43	3120.2	3136.27	3177.13	2999.01	2976.53	3181.57	3058.43	3072.34	3296.32	3176.84	3266.93	3109.3	3105.83	3238.46	3072.36	3227.35	3175.03	3217.83	3296.63	2110.09	2194.16	2164.86	3409.78	3720.53	3343.51	2786.35
P21243	SCL1	Proteasome subunit alpha type-1	PSA1_YEAST	UP000002311_559292-olympus	98.2	0.152907	1609.7	2692.61	2729.8	2742.16	2786.15	2392	2655.17	1645.52	1593.97	1570.44	1543.03	1571.46	1635.75	1594.11	1644.94	1686.02	1745.72	1701.72	1602.73	1628.97	1574.33	1543.73	1535.23	1546.3	1549.41	1644.08	1588.88	1613.51	1612.05	1614.87	1616.9	1593.48	1597.04	1597.89	1629.45	1606.45	1188.77	1206.24	1205.97	1395.82	1435.05	1392.32	1479.33
P21264	ADE2	Phosphoribosylaminoimidazole carboxylase	PUR6_YEAST	UP000002311_559292-olympus	98.2	0.105689	3146.75	3522.59	3464.24	3392.32	3586.63	3288.22	2564.64	2952.05	2970	3347.08	3391.81	3345.34	3129.14	3082.54	3099.37	3438.93	3432.41	3356.65	3170.8	3201.71	3212.48	3002.93	3019.78	2945.74	3212.51	3127.05	3103.51	3184.89	3192.4	3229.92	3100.87	3061.85	3111.37	3060.07	3040.19	3046.27	3356.25	3265.8	3338.31	3260.58	3262.68	3344.1	3331.76
P21268	FAR1	Cyclin-dependent kinase inhibitor FAR1	FAR1_YEAST	UP000002311_559292-olympus	89.6	0.502006	232.323	90.5201	34.0952	NaN	65.821	3.07275	169.6	26.6074	5.50707	NaN	377.704	14.3196	487.974	97.6025	18.8448	73.631	90.8255	84.397	480.768	12.868	16.7319	14.3194	61.9562	104.664	45.8068	NaN	391.492	332.006	603.309	80.3573	127.351	48.2298	116.56	76.2687	64.4187	168.042	91.8755	150.688	221.038	157.162	138.196	187.101	142.661
P21269	CCA1	CCA tRNA nucleotidyltransferase, mitochondrial	CCA1_YEAST	UP000002311_559292-olympus	98.2	0.104858	408.401	340.261	454.827	318.902	297.974	254.525	311.802	422.443	427.891	395.43	410.714	410.788	399.893	419.499	418.601	393.859	414.649	418.69	373.567	385.461	361.971	406.404	403.271	396.478	400.768	400.104	398.442	390.622	401.909	413.367	385.983	381.149	388.469	401.292	419.244	370.944	356.674	362.367	338.678	337.147	376.418	356.322	377.712
P21304	PWP1	Periodic tryptophan protein 1	PWP1_YEAST	UP000002311_559292-olympus	98.2	0.176499	1759.69	1118.4	1413.47	1404.03	1126.99	1185.95	832.836	1638.75	1675.72	1554.69	1565.34	1627.28	1677.1	1707.4	1678.8	1633.19	1649.07	1609.55	1599.11	1582.33	1538.33	1699.38	1637.21	1648.84	1677.26	1643.17	1706.68	1544.75	1596.42	1562.91	1713.87	1732.69	1696.11	1669.02	1618.81	1758.01	1687.62	1607.92	1741.73	1785.07	1759.6	1730.89	1612.43
P21306	ATP15	ATP synthase subunit epsilon, mitochondrial	ATP5E_YEAST	UP000002311_559292-olympus	98.2	0.301572	468.835	464.305	519.553	338.805	338.629	328.015	506.914	541.139	515.311	757.725	729.511	714.65	540.466	570.698	568.433	511.311	514.736	593.072	618.221	566.531	524.57	471.037	484.911	459.715	475.749	468.898	475.217	836.173	801.794	819.072	530.591	504.31	520.167	541.789	588.735	589.916	505.524	563.039	547.858	478.657	457.968	447.193	539.18
P21339	MSB1	Morphogenesis-related protein MSB1	MSB1_YEAST	UP000002311_559292-olympus	97.9	0.267454	97.8051	109.777	87.1999	89.274	118.03	91.0129	121.551	83.6581	126.731	113.169	117.266	106.687	120.955	116.665	110.637	112.299	115.864	118.763	110.878	96.2427	104.62	107.249	102.573	98.1609	126.729	119.801	126.358	90.3227	88.7298	98.3378	92.5197	101.114	93.4033	99.1688	113.29	111.364	83.1701	85.2705	81.9048	96.5699	109.592	98.6032	104.78
P21372	PRP5	Pre-mRNA-processing ATP-dependent RNA helicase PRP5	PRP5_YEAST	UP000002311_559292-olympus	98.2	0.155253	120.903	70.8932	102.005	85.4728	72.4904	53.9689	61.0808	115.827	122.85	128.359	123.959	126.721	130.106	123.344	120.237	114.989	131.554	125.589	125.29	131.332	119.003	107.313	118.56	110.947	113.929	119.767	124.382	131.368	125.809	124.041	124.708	130.177	107.438	129.024	125.601	133.832	120.508	96.9051	124.192	122.762	107.397	101.935	108.548
P21373	UTR1	NAD(+) kinase	UTR1_YEAST	UP000002311_559292-olympus	98.5	8.01334	250.447	232.573	249.783	270.792	274.949	273.784	278.484	287.525	284.983	271.551	291.476	270.235	266.498	292.569	282.344	315.545	322.051	343.689	290.709	261.632	276.213	279.275	271.377	254.284	269.861	288.47	259.721	275.082	278.703	283.905	266.061	274.105	267.864	279.661	315.492	287.958	251.239	258.329	292.011	245.536	273.947	245.56	265.243
P21374	ISY1	Pre-mRNA-splicing factor ISY1	ISY1_YEAST	UP000002311_559292-olympus	96.9	0.411269	64.9771	23.1923	34.1306	36.9387	32.8395	40.7088	26.0813	37.7767	22.2919	21.2329	27.1872	52.7524	62.933	62.6794	75.2356	67.6889	82.9134	85.2763	65.1014	52.2781	58.9156	64.5398	60.0554	71.9874	74.4912	68.5938	79.279	55.7671	65.1159	58.8478	54.2191	66.0118	67.9251	69.6774	63.3196	73.1708	47.4709	62.8331	44.6341	64.8893	39.9165	31.0913	59.8564
P21375	OSM1	Fumarate reductase 2	OSM1_YEAST	UP000002311_559292-olympus	98.2	0.109937	758.342	589.616	638.529	540.47	711.432	686.926	744.44	806.173	787.783	756.299	792.063	749.301	777.158	766.493	768.184	900.015	914.13	897.375	732.542	754.69	713.214	743.054	751.018	746.393	765.571	817.14	799.384	763.289	813.494	802.118	711.434	702.831	713.073	811.642	767.956	802.221	692.787	741.44	780.9	744.976	727.215	700.094	727.73
P21524	RNR1	Ribonucleoside-diphosphate reductase large chain 1	RIR1_YEAST	UP000002311_559292-olympus	98.5	1.58317	1812.43	1698.09	1966.58	1880.53	1926.1	1849.47	2334.82	2392.25	2323.97	2027.82	2028.74	2020.43	2177.39	2179.67	2173.91	2448.05	2449.31	2462.76	1753.95	1758.64	1780.68	1769.49	1838.02	1785.78	2391.58	2446.65	2417.84	1517.23	1506.1	1501.2	1826.93	1792.18	1826.02	1842.95	1900.94	1858.82	2214.25	2208.36	2211.05	2288	2268.89	2309.44	2343.26
P21538	REB1	DNA-binding protein REB1	REB1_YEAST	UP000002311_559292-olympus	98.2	0.0924464	775.283	538.043	606.383	540.263	636.413	654.672	606.078	747.284	800.364	769.013	766.748	748.432	798.186	796.219	768.053	940.094	898.713	940.398	808.568	810.777	788.455	846.783	810.901	812.566	812.772	840.717	815.153	779.27	805.764	813.049	727.47	745.595	786.178	800.899	770.378	806.131	777.642	765.668	746.062	665.072	658.225	744.275	726.506
P21560	CBP3	Protein CBP3, mitochondrial	CBP3_YEAST	UP000002311_559292-olympus	98.2	0.176819	500.353	546.33	522.911	489.043	730.838	471.424	630.001	468.688	483.142	489.26	507.017	520.744	500.745	513.004	535.265	707.577	771.246	761.521	514.995	535.009	520.732	490.134	497.546	502.16	507.608	501.889	518.098	559.295	565.131	549.995	482.342	489.906	472.248	498.274	504.903	495.278	465.176	409.003	434.375	382.3	395.302	379.698	445.431
P21576	VPS1	Vacuolar protein sorting-associated protein 1	VPS1_YEAST	UP000002311_559292-olympus	98.2	0.0909649	3614.92	3181.06	3185.18	3292.02	2234.81	3551.53	4090.73	4097.99	4061.75	3930	3811.57	3966.24	3571.33	3513.03	3631.69	3761.89	3697.97	3702.33	3823.51	3797.37	3730.7	3457.19	3520.39	3519.39	3688.53	3712.03	3720.13	3755.96	3882.09	3819.19	3507.4	3564.86	3525.59	3843.35	3908.32	3891.49	3421.31	3516.78	3492.18	3424.58	3369.87	3427.36	3708.2
P21592	COX10	Protoheme IX farnesyltransferase, mitochondrial	COX10_YEAST	UP000002311_559292-olympus	30.6	0.659537	53.8079	43.2612	44.8199	44.954	42.5091	44.0766	61.3097	NaN	NaN	NaN	NaN	141.508	57.29	NaN	54.8551	66.4524	56.3908	55.7016	45.9274	54.5677	33.2594	21.4401	38.1001	35.0691	15.6482	42.0313	23.8161	83.1255	37.7189	75.8216	17.4618	36.5594	24.4041	22.0137	27.1776	23.244	NaN	NaN	NaN	21.8403	NaN	43.4116	NaN
P21657	DAL81	Transcriptional activator protein DAL81	DAL81_YEAST	UP000002311_559292-olympus	97.9	0.239691	161.178	81.3352	93.632	96.7862	74.499	61.9939	131.592	99.1267	155.998	117.257	132.008	143.682	156.991	141.076	160.192	167.791	200.211	214.404	131.271	135.67	127.109	141.767	161.588	147.507	122.933	168.891	155.992	156.242	134.584	127.586	100.426	136.97	128.45	161.234	144.679	164.071	97.0525	127.053	126.524	110.287	116.466	117.169	117.831
P21672	RNR3	Ribonucleoside-diphosphate reductase large chain 2	RIR3_YEAST	UP000002311_559292-olympus	97.9	0.33601	164.715	54.0485	74.443	101.118	145.139	95.1556	112.591	68.0599	200.119	217.494	202.078	164.556	150.301	137.581	188.715	247.644	156.577	230.352	170.494	157.415	103.541	162.536	144.791	163.212	162.906	154.084	138.93	143.789	170.177	119.199	145.465	77.4973	203.967	209.25	210.85	202.242	233.823	158.06	167.101	144.817	154.41	139.967	109.385
P21691	SIR1	Regulatory protein SIR1	SIR1_YEAST	UP000002311_559292-olympus	72.5	0.444506	35.8408	17.0956	21.1085	37.3906	29.5572	32.558	20.7661	33.4218	14.9898	14.8481	13.7791	22.5272	32.8524	25.6224	21.6237	32.2693	29.3205	18.2288	21.1245	15.8584	57.4646	19.6453	20.9868	34.8196	15.7846	30.9678	38.2333	26.4075	16.3869	40.4341	11.2639	21.4806	16.9991	33.6186	31.2792	37.0041	22.1679	30.6914	10.739	33.9138	30.7214	10.6194	44.2138
P21705	DAL82	Protein DAL82	DAL82_YEAST	UP000002311_559292-olympus	11.6	0.490521	5.25631	10.4033	9.29555	NaN	9.16889	9.75993	7.29283	9.08282	7.53395	NaN	NaN	NaN	NaN	3.14104	2.37694	7.04803	7.13787	NaN	NaN	NaN	NaN	12.8349	NaN	NaN	3.89385	NaN	NaN	NaN	NaN	5.17171	6.25828	4.93411	NaN	NaN	2.79158	NaN	NaN	NaN	NaN	NaN	NaN	1.30161	NaN
P21734	UBC1	Ubiquitin-conjugating enzyme E2 1	UBC1_YEAST	UP000002311_559292-olympus	98.2	0.110483	1875.57	1332.43	1431.33	1797.5	1819.64	1736.92	1648.47	1669.32	1693.97	1656.13	1699.1	1670.23	1796.7	1825.67	1789.62	2079.82	2193.6	2105.26	1876.91	1874.28	1851.31	2030.95	2065.49	2002.05	1710.45	1634.1	1697.9	2133.74	2143.83	2146.18	2019.15	2103.89	2018.5	1959.53	1858.89	1913.4	2236.98	2272.03	2046.25	1968.49	1877.38	1963.22	1683.47
P21771	MRPS28	37S ribosomal protein S28, mitochondrial	RT28_YEAST	UP000002311_559292-olympus	98.2	0.196779	466.489	330.871	402.174	272.419	406.803	380.013	429.988	449.623	499.835	670.453	655.624	654.502	416.461	410.744	394.15	458.621	462.762	467.891	465.294	470.167	417.226	426.21	438.765	485.832	470.378	489.447	533.464	493.825	517.452	471.033	457.19	433.604	370.68	438.55	464.729	434.406	341.424	375.891	369.181	335.343	338.446	358.252	515.545
P21801	SDH2	Succinate dehydrogenase [ubiquinone] iron-sulfur subunit, mitochondrial	SDHB_YEAST	UP000002311_559292-olympus	98.2	0.52586	2227.11	1152.13	1129.83	618.112	1084.84	1149.99	707.28	1436.91	1472.67	2138.24	2150.18	2146.6	1693.79	1779.92	1674.8	683.815	674.019	684.18	1979.58	2105.77	2049.38	2255.61	2186.01	2251.71	916.886	916.133	889.922	2738.59	2729.57	2585.09	2355.93	2369.69	2427.97	2031.46	2146.21	2037.92	1977.91	1962.38	2081.55	1175.63	1212.13	1182.95	813.649
P21825	SEC62	Translocation protein SEC62	SEC62_YEAST	UP000002311_559292-olympus	98.2	0.199561	748.86	619.759	1011.46	1238.19	1241.94	226.588	883.348	777.945	772.427	739.523	732.557	724.63	719.88	740.813	746.407	805.65	826.162	799.224	747.5	688.231	712.662	695.494	701.358	671.69	685.556	725.684	709.301	712.638	727.104	689.428	664.811	600.069	646.409	623.182	644.953	612.979	613.073	630.14	677.544	628.481	662.701	619.73	713.22
P21826	DAL7	Malate synthase 2	MLS2_YEAST	UP000002311_559292-olympus	89.3	0.464119	166.903	58.9193	77.0693	52.8647	66.1903	50.8069	20.6596	37.9195	30.5996	38.7688	14.7599	69.3099	40.9083	52.1543	32.6852	32.3747	20.2114	77.236	68.3106	34.8268	33.3895	25.4518	76.8014	66.4216	29.0493	56.856	27.1363	57.0314	91.3925	72.0171	39.3741	52.3666	56.3932	69.3278	67.8493	79.9775	140.088	62.5329	141.951	120.574	69.3519	107.524	127.681
P21827	SRM1	Guanine nucleotide exchange factor SRM1	RCC1_YEAST	UP000002311_559292-olympus	98.2	0.125354	1418.09	684.698	1175.53	1054.46	1268.38	894.014	1027.68	1561.08	1507.74	1496.61	1532.61	1506.82	1460.21	1434.12	1437.63	1651.46	1723.81	1665.32	1420.71	1337.56	1405.9	1349.09	1395.59	1428.39	1559.25	1451.67	1526.08	1489.06	1512.26	1515.68	1358.73	1429.1	1464.61	1408.35	1407.47	1443.44	1362.91	1350.73	1413.81	1499.96	1471.71	1526.7	1544.65
P21951	POL2	DNA polymerase epsilon catalytic subunit A	DPOE_YEAST	UP000002311_559292-olympus	98.2	0.140409	273.434	223.032	264.378	271.169	257.044	248.169	317.047	303.07	308.769	265.959	267.205	274.378	283.065	294.312	298.861	267.509	268.958	262.332	246.489	259.304	254.795	267.788	260.531	260.064	325.513	318.623	321.506	245.484	251.727	239.492	246.901	256.094	251.774	279.303	288.168	285.089	234.702	224.351	225.232	280.815	268.869	267.8	311.184
P21954	IDP1	Isocitrate dehydrogenase [NADP], mitochondrial	IDHP_YEAST	UP000002311_559292-olympus	98.2	0.101984	2719.81	1996.87	1954.89	2254.34	1873.01	1957.1	2144.42	2850.82	2887.39	2699.98	2685.72	2713.74	2835.96	2809.22	2781.89	2288.01	2292.41	2261.55	2764.53	2840.8	2781.29	2673.27	2689.76	2666.18	2906.1	2936.82	2945.59	3075.21	3107.92	3003.42	2910.55	2964.46	2937.53	2790.74	2736.19	2780.92	2712.76	2803.32	2762.09	2936.02	2842.81	2821.66	3056.68
P21957	OPI1	Transcriptional repressor OPI1	OPI1_YEAST	UP000002311_559292-olympus	98.2	0.187123	92.4449	95.187	90.4351	84.1359	88.2491	103.406	78.5884	97.1113	98.7054	97.4914	95.2331	108.635	96.5319	87.2694	94.7491	102.527	97.2376	98.6407	89.5924	83.7754	86.723	99.0202	95.8887	78.6108	89.7021	96.4911	101.511	86.3862	94.8115	77.1731	93.7722	78.6891	87.3224	98.8239	94.1288	101.084	66.1267	75.8068	73.4036	62.775	73.164	78.4922	88.9327
P21965	MCK1	Protein kinase MCK1	MCK1_YEAST	UP000002311_559292-olympus	98.2	0.104938	1657.51	1962.38	1928.34	1777.28	1272.84	2181.12	2078.34	1740.43	1783.5	1673.16	1664.32	1684.2	1702.7	1691.85	1718.08	1801.69	1820.45	1798.31	1688.82	1654.01	1610.42	1645.55	1626.84	1580.82	1666.78	1709.9	1685.84	1667.28	1596.72	1695.28	1579.85	1594.52	1642.78	1591.75	1635.68	1636.59	1620.02	1606.65	1645.91	1569.36	1571.21	1595.46	1637.06
P22007	RAM1	Protein farnesyltransferase subunit beta	FNTB_YEAST	UP000002311_559292-olympus	98.2	0.186559	98.8323	70.7675	76.3912	58.4019	85.5942	91.8944	76.871	101.807	86.7623	112.004	92.1835	76.1258	101.205	112.727	95.5955	140.886	122.243	121.469	108.166	92.3988	95.6161	89.8204	112.292	98.7822	85.6889	111.104	106.162	95.0803	101.4	99.3024	93.2144	87.6421	84.7807	112.805	118.624	105.772	67.5165	80.3264	100.336	83.4132	91.5705	91.4974	83.2148
P22023	KRE5	Killer toxin-resistance protein 5	KRE5_YEAST	UP000002311_559292-olympus	98.2	0.109987	243.355	296.47	196.191	210.098	214.586	187.782	268.398	248.654	253.745	246.776	229.462	244.459	242.252	247.778	238.378	142.871	133.296	134.133	239.121	238.617	232.93	243.449	246.899	256.749	243.422	239.182	235.616	256.048	251.845	248.259	237.905	230.647	230.385	242.603	248.743	234.368	231.523	222.398	234.658	230.677	236.51	216.402	224.991
P22035	BAS1	Myb-like DNA-binding protein BAS1	BAS1_YEAST	UP000002311_559292-olympus	97.9	0.25981	78.8186	96.8499	60.6516	55.1913	38.2934	68.7209	51.2504	57.4897	77.4817	62.7968	70.3184	74.9927	82.2485	67.4064	77.7126	73.8327	81.5206	87.4659	69.2192	66.8095	87.4126	70.9542	83.1479	93.0194	86.6472	78.4572	87.8829	72.8796	71.9391	73.1834	70.0477	61.0748	65.0325	78.4913	89.3817	92.6315	56.4067	59.2615	72.4732	67.354	58.9025	58.8873	59.237
P22082	SNF2	Transcription regulatory protein SNF2	SNF2_YEAST	UP000002311_559292-olympus	98.2	0.115563	163.465	143.047	149.348	158.088	146.941	153.209	146.038	165.51	168.023	154.191	167.103	167.581	166.69	166.476	164.693	183.783	186.682	181.189	142.982	145.379	140.841	153.077	146.553	167.78	178.078	183.426	177	152.826	148.43	146.924	153.931	154.251	159.366	181.864	183.333	183.771	147.173	144.921	137.093	144.769	126.84	130.269	160.34
P22108	APA2	Diadenosine 5',5'''-P1,P4-tetraphosphate phosphorylase 2	APA2_YEAST	UP000002311_559292-olympus	98.2	0.238729	202.926	173.145	168.664	181.017	190.093	193.707	188.675	184.815	174.295	176.303	185.727	169.483	188.968	179.298	186.163	156.252	158.368	141.129	183.945	202.216	213.016	201.592	186.494	194.626	178.357	172.582	179.224	211.432	211.6	196.935	188.711	194.403	187.093	175.166	191.101	203.047	156.442	153.898	160.571	148.544	133.891	151.222	150.281
P22133	MDH2	Malate dehydrogenase, cytoplasmic	MDHC_YEAST	UP000002311_559292-olympus	98.2	0.217449	455.448	277.226	543.71	379.726	573.497	544.654	448.768	463.831	441.171	591.804	574.372	592.444	421.473	461.744	425.05	310.979	263.966	308.426	438.496	453.425	443.412	485.92	456.929	460.562	416.602	427.45	376.745	493.518	508.783	484.245	445.991	463.115	443.179	490.389	429.096	446.591	461.511	444.58	459.648	432.592	451.746	425.112	431.378
P22134	MAG1	DNA-3-methyladenine glycosylase	MAG_YEAST	UP000002311_559292-olympus	98.2	0.275386	151.143	87.7014	115.15	115.872	118.862	121.64	114.112	164.455	145.58	133.152	118.903	114.601	133.302	150.958	152.014	138.443	137.355	157.196	139.773	126.792	134.591	132.829	128.807	139.48	127.448	127.89	134.05	110.208	102.4	113.824	123.851	136.328	131.954	150.32	174.656	160.128	181.251	173.647	209.471	159.937	157.023	127.216	98.8247
P22135	ATP12	Protein ATP12, mitochondrial	ATP12_YEAST	UP000002311_559292-olympus	98.2	0.148684	236.575	169.978	188.438	257.809	202.757	144.284	177.655	198.459	190.872	185.423	209.693	210.319	214.503	218.882	216.816	270.49	250.766	253.656	209.082	210.777	217.106	229.784	246.651	228.219	203.096	209.202	194.837	231.779	233.704	239.044	221.499	213.485	228.184	215.79	231.468	246.615	207.337	217.311	220.968	196.701	170.817	188.731	188.488
P22136	AEP2	ATPase expression protein 2, mitochondrial	AEP2_YEAST	UP000002311_559292-olympus	98.2	0.197433	134.484	106.923	85.8311	96.0973	91.9052	118.705	74.6506	119.06	134.152	116.764	131.626	138.798	111.979	116.105	120.186	97.6429	92.0744	113.951	117.031	125.882	129.349	124.831	129.522	118.372	119.09	113.688	122.754	122.269	127.661	128.021	112.892	128.444	112.716	133.677	136.984	132.315	128.543	120.214	117.26	107.861	96.7904	101.201	118.357
P22137	CHC1	Clathrin heavy chain	CLH_YEAST	UP000002311_559292-olympus	98.8	2.24447	4537.51	4373.33	4790.22	3845.52	4593.56	4573.04	4582.01	4488.39	4546.64	4468.95	4500.29	4472.99	4543.79	4520.23	4571.8	4744.69	4810.23	4813.8	4824.23	4737.31	4835.35	4680.18	4652.63	4641.34	4509.66	4599.91	4582.11	4916.96	4847.61	4837.52	4519.11	4571.67	4578.32	4418.91	4512.05	4396.47	4813.12	4754.5	4817.45	4447.28	4466.13	4462.01	4629
P22138	RPA135	DNA-directed RNA polymerase I subunit RPA135	RPA2_YEAST	UP000002311_559292-olympus	98.2	0.142629	1091.27	1009.09	1160.75	1315.41	1274	1202.18	1009.92	1178.12	1172.08	1188.47	1197.84	1187.28	1216.89	1185.97	1204.96	1338.15	1308.29	1321.39	1099.61	1091.83	1077.84	1130.92	1120.87	1108.87	1237.88	1224.43	1190.66	1068.6	1052.2	1074.77	1126.18	1105.24	1139.22	1178.04	1195.4	1202.35	940.197	945.761	954.353	1105.36	1117.03	1080.63	1180.79
P22139	RPB10	DNA-directed RNA polymerases I, II, and III subunit RPABC5	RPAB5_YEAST	UP000002311_559292-olympus	98.2	0.15081	795.536	1116.69	1289	1384.95	1467.28	1412.52	1206.66	802.032	746.133	821.655	962.417	752.469	974.734	863.046	842.862	940.298	874.605	972.732	845.674	914.432	1024.93	883.615	862.187	875.727	813.36	913.676	929.348	908.154	898.52	872.296	1026.86	962.064	1001.22	853.466	819.651	805.344	898.727	795.324	931.767	890.397	884.831	783.039	854.585
P22140	EPT1	Choline/ethanolaminephosphotransferase 1	EPT1_YEAST	UP000002311_559292-olympus	98.2	0.411466	476.383	79.3472	65.9468	380.943	451.295	412.365	39.0129	420.694	396.201	344.068	350.77	354.988	391.94	433.373	371.457	347.243	340.477	341.921	367.414	318.194	380.95	386.913	377.578	417.8	403.311	387.958	404.09	297.752	376.58	344.153	331.101	340.662	311.919	483.169	481.091	545.555	276.708	262.519	239.583	290.081	264.742	274.28	186.376
P22141	PRE1	Proteasome subunit beta type-4	PSB4_YEAST	UP000002311_559292-olympus	98.2	0.186083	1868.08	1743.67	1399.8	1446.41	1362.83	1377.4	1714.16	1657.24	1717.51	1609.27	1578.31	1547.22	1628.61	1667.2	1515.59	1624.85	1726.04	1721.62	1591.86	1644.61	1601.56	1592.64	1783.93	1616.27	1535.54	1650	1447.09	1588.93	1587.04	1648.5	1652.41	1674.81	1693.37	1743.65	1968.21	1943.67	1964.26	2227.5	2010.82	1782.08	1714.71	1690.22	1431.4
P22146	GAS1	1,3-beta-glucanosyltransferase GAS1	GAS1_YEAST	UP000002311_559292-olympus	98.2	0.321615	3607.91	2177.38	1024.24	1417.06	1960.09	1896.32	2415.73	5266.21	4985.63	4514.44	4447.93	4162.24	4409.75	4263.23	4438.52	5083.53	4606.11	4704.89	4162.95	4076.07	3987.51	4174.48	4001.82	3929.65	5139.9	5387.95	5538.31	4529.46	4394.64	4499.84	4068.01	4153.63	3992.57	3661.14	3769.75	3894.77	3241.69	3399.22	3318.69	3588	3690.33	3817.27	4878.05
P22147	XRN1	5'-3' exoribonuclease 1	XRN1_YEAST	UP000002311_559292-olympus	98.2	0.0780102	2876.63	3245.9	2943.89	3601.99	2874.58	3697.81	3026.87	2964.49	2996.34	2744.77	2682.23	2740.49	2911.57	2878.28	2883.92	2647.19	2582.32	2583.2	2917.54	2979.2	2895.65	2938.61	2911.88	2919.15	3045.26	2946.58	3029.63	3052.46	2988.1	3010.63	2900.29	2939.55	2904.85	3019.9	3029.62	2983.82	3344.43	3321.31	3310.37	2948.33	2989.11	2995.92	2777.02
P22148	MSN1	Protein MSN1	MSN1_YEAST	UP000002311_559292-olympus	60.2	0.650599	41.4793	20.7951	89.0842	20.6624	11.7025	15.4925	42.16	14.2194	9.7754	11.6726	47.6245	9.41201	5.33675	34.2505	42.211	86.7109	47.501	56.3912	35.2409	42.5285	62.4791	31.4199	46.9521	44.4032	79.7009	21.462	68.6697	29.7274	64.3533	84.28	27.6214	18.1703	43.8835	23.5403	16.8785	90.7531	32.2143	35.3361	18.1789	28.5325	29.5614	14.5039	90.5246
P22149	AFT1	Iron-regulated transcriptional activator AFT1	AFT1_YEAST	UP000002311_559292-olympus	68.2	0.717342	25.2705	17.9861	32.3115	26.6649	14.4142	62.4992	15.2811	NaN	43.9438	15.2691	17.8341	6.79019	47.293	25.344	27.575	26.4507	27.336	17.3848	38.2708	15.6244	26.9762	27.2722	18.301	19.0463	24.6077	48.8621	12.9007	96.8362	12.5429	20.502	17.6405	19.5085	17.4424	29.3542	13.7172	16.7578	20.9061	54.4776	22.8808	31.9782	24.3184	32.4141	11.4853
P22202	SSA4	Heat shock protein SSA4	HSP74_YEAST	UP000002311_559292-olympus	98.8	0.682117	30643.9	19982	22854.2	22769.6	25865.9	36363	27339.3	27045.8	27498.5	42770.1	41965.8	42655.3	31798.8	31287.1	31079.8	43614.9	43713.2	43625.1	36942.1	37308.5	36953.1	33469	34554.2	34319.8	27431.1	28480.2	28749.3	28099.1	28020.8	28796.3	35546.7	35178.6	35648.6	35736.3	35690	35803.5	44913.7	45032.9	45194.7	25998.3	25067.3	25363.4	35631.3
P22203	VMA4	V-type proton ATPase subunit E	VATE_YEAST	UP000002311_559292-olympus	98.5	3.94218	4311.17	3293.16	4236.67	3741.45	6274.39	9360.24	4448.85	4406.69	4349.65	4314.37	4331.45	4351.47	4337.64	4287.26	4379.84	4105.46	4128.45	4121.54	4430.21	4460.83	4404.9	4350.18	4390.69	4360.52	4776.71	4739.27	4809.14	4429.58	4389.35	4442.09	4600.84	4675.22	4506.26	4233.35	4211.17	4159.13	4622.59	4555.02	4598.51	4936.75	5123.15	5054.71	4860.99
P22204	DBF2	Cell cycle protein kinase DBF2	DBF2_YEAST	UP000002311_559292-olympus	98.2	0.130855	355.561	367.276	408.216	404.415	436.194	400.608	433.475	404.659	383.824	348.795	370.457	378.546	398.727	416.717	439.032	546.176	563.59	563.309	339.717	333.479	356.861	351.911	358.284	355.192	406.857	428.529	415.333	330.05	284.616	329.389	344.068	355.984	361.258	384.486	369.691	357.243	348.884	332.6	329.975	344.684	340.877	361.056	427.071
P22209	KIN3	Serine/threonine-protein kinase KIN3	KIN3_YEAST	UP000002311_559292-olympus	96.9	0.344076	72.0715	47.8802	85.3857	65.5988	68.5273	51.3718	100.7	20.5186	83.3288	68.7339	58.9941	63.818	95.9256	79.8592	107.342	90.0156	100.408	94.4829	62.1598	64.1796	64.8089	59.4359	70.8217	62.0786	96.4274	100.889	99.6405	60.613	52.713	61.8106	69.7942	62.5489	67.9471	81.9299	83.5762	73.7488	37.6122	51.4015	57.9992	53.9915	74.5442	69.0494	83.2628
P22211	NPR1	Nitrogen permease reactivator protein	NPR1_YEAST	UP000002311_559292-olympus	98.2	0.184329	134.659	69.9543	128.682	80.9557	120.877	106.128	111.092	118.815	127.91	133.904	131.297	136.988	135.982	129.284	130.73	136.682	168.418	137.887	104.295	120.051	103.05	120.063	136.18	134.497	134.46	156.18	137.839	135.104	142.056	163.947	127.886	148.053	140.687	142.474	158.379	145.983	124.305	132.064	141.241	127.779	106.71	110.03	107.93
P22213	SLY1	Protein SLY1	SLY1_YEAST	UP000002311_559292-olympus	98.2	0.0625042	796.899	721.02	676.453	773.733	875.442	854.716	787.155	805.826	829.759	813.021	792.838	854.475	774.919	800.634	787.118	731.065	764.101	748.703	791.067	778.617	758.291	784.306	802.715	807.801	818.937	803.408	828.312	796.117	755.284	798.976	793.141	799.307	764.363	774.214	790.498	779.32	765.672	739.158	743.141	735.839	758.863	783.684	823.307
P22214	SEC22	Protein transport protein SEC22	SEC22_YEAST	UP000002311_559292-olympus	98.2	0.254027	716.091	695.928	443.779	738.87	564.164	768.518	615.318	775.686	716.751	696.562	712.953	700.315	689.952	719.398	694.605	757.305	732.908	781.865	693.632	679.596	704.059	684.777	720.776	664.749	725.409	725.542	776.712	700.159	715.833	707.417	686.062	729.973	711.007	724.403	739.955	762.023	622.057	630.443	670.745	648.869	623.678	607.993	729.009
P22215	SLY41	Uncharacterized transporter SLY41	SLY41_YEAST	UP000002311_559292-olympus	96.3	0.383067	188.45	145.521	111.868	111.263	159.974	106.552	134.964	147.731	198.148	113.09	85.653	152.478	110.474	186.359	186.995	288.64	262.198	279.472	202.567	175.357	147.856	191.775	227.008	151.062	241.051	219.756	252.199	178.46	165.101	176.268	165.496	158.115	186.952	213.382	180.232	217.837	142.11	101.283	145.747	135.763	170.052	115.563	201.122
P22216	RAD53	Serine/threonine-protein kinase RAD53	RAD53_YEAST	UP000002311_559292-olympus	97.9	0.240635	131.507	110.114	118.544	118.642	85.0446	119.403	125.147	131.196	110.09	108.266	142.464	115.114	133.804	142.334	120.852	175.954	167.498	159.025	117.326	112.45	127.168	137.416	120.741	150.233	136.862	131.723	140.34	122.481	125.528	125.094	109.912	130.695	124.953	138.896	167.649	152.532	109.186	104.156	98.1421	115.97	100.432	99.7669	52.1143
P22217	TRX1	Thioredoxin-1	TRX1_YEAST	UP000002311_559292-olympus	98.2	0.217742	3574.2	1981.16	1097.99	1115.35	3171.91	1379.98	2936.23	4268.56	4257.3	3840.55	3804.41	4053.03	3969.15	4004.04	4007.94	3796.66	3800.33	3768.99	4162.74	3827.33	3971.86	3801.24	3678.74	3587.46	4170.69	4166.11	3934.73	4055.28	3982.01	4241.68	3705.31	3813.56	3717.89	3719.14	3788.13	3700.89	4622.12	4385.8	4370.06	4695.15	4480.61	4964.36	4314.42
P22219	VPS15	Serine/threonine-protein kinase VPS15	VPS15_YEAST	UP000002311_559292-olympus	98.2	0.164182	149.926	111.252	171.62	126.254	83.5298	96.4941	113.594	146.158	137.361	139.7	124.246	126.865	148.19	148.543	133.776	136.085	144.86	144.757	134.974	135.918	141.15	141.887	142.686	145.182	152.773	140.213	145.452	128.408	125.317	130.686	144.27	131.741	133.524	151.562	164.183	156.925	127.487	126.655	121.68	93.2908	114.154	107.977	143.592
P22224	SEC15	Exocyst complex component SEC15	SEC15_YEAST	UP000002311_559292-olympus	98.2	0.0834554	236.603	229.788	299.753	224.175	223.771	223.643	249.87	233.885	238.471	219.718	227.184	229.091	245.742	249.6	234.612	221.47	258.601	245.514	215.05	214.895	209.05	239.277	226.055	235.16	218.816	227.363	217.084	209.363	208.457	214.744	222.82	212.45	226.749	239.919	254.314	229.436	238.078	228.98	215.207	188.862	191.681	203.376	207.925
P22276	RET1	DNA-directed RNA polymerase III subunit RPC2	RPC2_YEAST	UP000002311_559292-olympus	98.2	0.121559	574.937	578.404	528.511	604.637	644.156	565.524	556.353	585.673	551.437	642.09	606.994	615.224	601.024	614.161	622.391	633.426	639.916	630.155	588.725	568.397	574.372	572.697	578.509	588.807	567.533	585.393	589.941	544.285	576.148	551.619	585.05	588.798	571.425	571.242	577.246	585.405	508.431	501.111	494.264	558.521	589.759	555.924	579.754
P22289	QCR9	Cytochrome b-c1 complex subunit 9, mitochondrial	QCR9_YEAST	UP000002311_559292-olympus	97.9	0.553841	891.52	186.44	147.16	124.755	80.5807	156.41	52.366	56.7955	414.44	696.413	702.879	661.366	722.792	666.44	707.454	281.997	337.174	303.194	773.956	734.985	699.451	878.601	904.635	885.181	378.183	394.897	443.252	938.261	891.508	1113.75	817.801	674.687	733.546	842.957	919.355	984.496	889.918	840.395	763.263	424.999	420.117	507.387	290.986
P22336	RFA1	Replication factor A protein 1	RFA1_YEAST	UP000002311_559292-olympus	98.2	0.0873972	1552.52	1380.45	1527.21	1368.41	1379.21	1288.66	1548.47	1516.94	1551.07	1413.63	1446.71	1458.53	1362.39	1406.47	1424.25	1746.52	1781.07	1686.51	1466.31	1456.34	1500.96	1539.76	1524.38	1496.42	1523.82	1473.85	1490.84	1588.12	1534.84	1575.84	1475.85	1467.66	1486.69	1505.23	1509.39	1537.58	1580.04	1571.4	1572.85	1385.6	1431.91	1380.77	1368.7
P22353	MRPL8	54S ribosomal protein L8, mitochondrial	RM08_YEAST	UP000002311_559292-olympus	97.9	0.208695	196.142	136.195	142.281	158.421	139.072	123.103	144.987	175.856	212.21	220.397	218.375	230.869	212.861	217.15	183.952	237.355	246.531	217.884	201.742	195.573	174.786	186.171	190.85	234.809	225.67	211.436	214.239	217.156	201.712	239.69	185.317	192.55	197.889	208.497	222.332	226.861	136.792	157.606	155.643	156.823	161.423	148.586	168.458
P22354	MRPL20	54S ribosomal protein L20, mitochondrial	RM20_YEAST	UP000002311_559292-olympus	97.9	0.29507	173.598	199.432	41.9046	83.5317	133.408	207.192	86.9252	306.766	220.285	204.13	223.995	206.79	194.03	179.412	186.689	223.339	225.598	232.011	157.375	187.982	177.367	161.774	158.301	149.912	230.195	211.005	236.47	206.722	210.036	179.027	163.891	167.37	158.254	180.898	193.172	178.938	124.824	131.163	146.221	143.629	156.081	157.455	228.762
P22434	PDE1	3',5'-cyclic-nucleotide phosphodiesterase 1	PDE1_YEAST	UP000002311_559292-olympus	98.2	0.256069	264.718	152.902	177.875	136.225	177.075	150.541	128.306	177.957	228.766	197.982	221.316	211.81	219.197	238.033	225.355	287.081	287.599	305.521	252.632	233.065	236.903	248.839	254.659	268.382	208.46	194.208	192.437	281.321	270.223	242.935	247.479	253.951	221.928	220.235	274.136	237.939	231.47	240.058	218.517	155.614	191.611	187.047	143.212
P22438	MSM1	Methionine--tRNA ligase, mitochondrial	SYMM_YEAST	UP000002311_559292-olympus	97.2	0.259251	116.853	122.481	102.34	96.0909	97.2772	105.402	65.2835	78.3427	90.1752	58.1013	110.999	122.706	126.072	99.7034	88.6624	119.14	125.32	127.425	109.82	85.2465	79.7946	89.7801	105.198	109.056	103.151	120.627	103.029	113.053	107.827	101.647	87.3501	113.03	93.1655	100.572	118.671	115.504	105.153	103.826	106.354	97.986	94.0277	86.7095	78.4655
P22470	SAN1	Protein SAN1	SAN1_YEAST	UP000002311_559292-olympus	77.7	0.522218	63.4398	32.4186	34.0724	29.6078	47.3909	47.1813	35.5956	49.718	24.5214	92.1543	34.4608	27.1982	37.4492	44.4639	99.0446	71.8196	42.8017	58.7551	23.731	10.8717	28.5291	35.1717	33.3347	22.2683	66.551	53.2489	75.8453	19.4559	25.3394	29.566	21.5553	24.6837	68.726	44.9774	65.7165	37.883	22.3293	17.9519	24.4487	42.6228	88.6253	153.123	54.494
P22515	UBA1	Ubiquitin-activating enzyme E1 1	UBA1_YEAST	UP000002311_559292-olympus	98.2	0.13003	5709.51	3707.83	4264.53	4828.86	4428.81	4320.76	5283.05	6244.75	6248.34	5693.06	5776.65	5560.71	5862.01	5826.33	5861.33	5841.52	5893.23	5906.11	6141.97	6132.78	6076.76	5859.92	5939.79	5969.79	6038.03	6097.46	6005.48	5998.3	5932.85	5858.01	5750.67	5664.68	5737.61	6046.59	5950.67	6041.15	7649.73	7613.8	7646.23	6832.66	6849.01	6779.98	5653.35
P22516	CHL1	ATP-dependent DNA helicase CHL1	CHL1_YEAST	UP000002311_559292-olympus	95.1	0.309481	79.8945	120.322	110.516	53.8959	96.6702	57.2613	67.7154	42.499	72.1964	62.0121	52.4011	60.8555	91.7249	61.6688	51.2242	53.7209	59.1214	87.2831	79.1865	75.8746	78.9848	98.7869	79.594	89.2184	83.3383	65.0281	66.4437	105.558	100.584	92.3863	62.7812	89.1897	84.2793	86.309	96.4836	96.334	63.9231	62.5352	68.6121	71.1325	66.1643	80.1724	64.9322
P22517	CMK2	Calcium/calmodulin-dependent protein kinase II	KCC2_YEAST	UP000002311_559292-olympus	98.2	0.211315	1913.11	1306.34	1663.41	1691.59	2062.99	1878.57	1708.85	1620.88	1626.75	1836.62	1891.47	1804.92	1631.47	1636.71	1651.09	1418.68	1398.66	1437.73	1963.91	1955.35	2036.98	1875.63	1871.05	1887.64	1507.37	1533.86	1541.19	2128.8	2103.32	2155.63	1945.38	1941.34	2008.64	1902.63	1947.98	1836.85	1858.75	1900.06	1979.17	2258.9	2138.83	2300.83	2242.9
P22543	VPS34	Phosphatidylinositol 3-kinase VPS34	VPS34_YEAST	UP000002311_559292-olympus	98.2	0.178651	131.327	94.1511	100.413	88.4155	96.3793	78.6876	106.284	133.017	117.358	132.136	115.086	111.92	118.85	120.105	107.64	103.184	111.332	107.689	111.954	123.094	110.038	121.387	116.025	108.37	104.038	107.805	121.404	126.879	122.088	109.627	126.002	130.932	114.7	128.774	136.059	130.124	99.8118	103.017	113.035	103.094	108.288	100.972	102.701
P22579	SIN3	Transcriptional regulatory protein SIN3	SIN3_YEAST	UP000002311_559292-olympus	98.2	0.0926512	638.418	387.966	518.081	415.47	517.949	389.868	515.218	655.302	658.999	631.236	612.417	615.564	646.027	658.971	684.83	742.418	742.879	760.819	611.408	606.444	622.884	652.303	665.941	629.118	683.892	698.453	712.104	646.436	641.286	648.861	608.84	610.727	656.125	686.295	741.125	699.09	615.211	631.391	610.82	580.904	560.774	570.664	668.686
P22580	AMD2	Probable amidase	AMDY_YEAST	UP000002311_559292-olympus	56	0.837922	52.2776	34.6301	75.1294	28.7128	76.9851	23.2927	35.7642	10.9044	40.2055	32.6285	62.8286	95.1233	84.9659	NaN	129.197	39.3456	169.566	NaN	93.4113	7.46114	74.6835	22.5362	32.6787	22.5757	24.4208	14.123	32.947	4.50488	34.3164	7.92811	74.7325	40.7048	14.1774	11.8188	110.053	67.2724	17.8841	62.1615	12.9256	23.5286	21.6385	61.4298	1.21066
P22696	ESS1	Peptidyl-prolyl cis-trans isomerase ESS1	ESS1_YEAST	UP000002311_559292-olympus	98.2	0.189799	985.877	318.468	389.655	598.978	631.672	367.636	460.185	1175.64	1182.63	1117.02	1145.48	1149.48	1076.66	1080.03	1027.04	1089.71	1111.45	1115.75	1030.27	1018.64	1061.97	948.239	944.148	954.767	1070.79	1045.21	1010.06	985.612	1010.55	997.354	891.924	906.112	899.723	967.552	926.035	946.212	971.994	951.868	940.676	916.162	945.001	904.4	985.199
P22768	ARG1	Argininosuccinate synthase	ASSY_YEAST	UP000002311_559292-olympus	98.5	5.07126	1052.38	862.521	755.096	637.289	619.883	577.126	1185.43	1250.87	1202.99	1440.29	1379.78	1404.68	1128.02	1097.67	1103.65	421.388	432.432	467.99	1192.72	1182.91	1173.97	1078.69	1158.37	1088.92	803.093	805.322	833.604	1264.13	1227.23	1168.52	1325.3	1413.09	1392.95	1086.24	1101.87	1083.8	1046.82	1024.34	1077.11	1082.59	1119.69	1151.19	1136.42
P22803	TRX2	Thioredoxin-2	TRX2_YEAST	UP000002311_559292-olympus	98.2	0.175852	3014.51	3378.88	1693.61	3079.13	3181.64	1598.64	3396.82	2947.04	3066.43	2668.88	2681.61	2614.34	2937.75	2868.78	2829.59	2910.32	2735.23	2859.66	2815.74	2840.68	2804.65	2693.45	2621.45	2589.08	2899.75	3016.94	3028.79	3263.8	3228.23	3138.26	2901.47	2997.59	3035.82	3064.92	2916.75	3004.36	3368.1	3374.65	3582.8	3229.16	3142.31	3149.54	2746.33
P22804	BET1	Protein transport protein BET1	BET1_YEAST	UP000002311_559292-olympus	98.2	0.351472	275.915	226.765	217.507	283.803	386.171	358.276	237.981	319.677	341.872	370.932	298.86	296.303	375.356	322.29	264.682	441.671	418.418	356.894	302.123	328.641	298.301	317.129	355.471	349.048	391.528	395.319	327.652	315.403	319.391	332.023	301.753	314.591	276.046	289.199	231.994	275.458	264.862	261.546	278.82	249.069	348.1	290.159	287.401
P22855	AMS1	Alpha-mannosidase	MAN1_YEAST	UP000002311_559292-olympus	98.2	0.292656	814.508	710.705	845.074	684.989	582.01	719.547	571.249	517.285	528.251	646.495	670.759	679.551	678.443	660.462	653.755	412.856	448.621	444.44	767.271	791.342	761.066	774.465	786.692	789.106	414.62	390.817	421.563	903.39	926.725	901.366	702.077	713.222	690.681	744.151	769.949	743.007	909.656	884.29	892.679	526.259	553.903	538.337	438.996
P22936	APN1	Apurinic-apyrimidinic endonuclease 1	APN1_YEAST	UP000002311_559292-olympus	98.2	0.102811	571.029	790	578.36	759.346	694.286	503.035	766.913	618.869	553.399	570.835	567.729	581.034	561.129	573.894	590.773	564.531	579.862	571.077	547.165	536.983	524.739	564.806	540.443	521.412	550.508	578.465	539.89	503.608	551.756	545.102	490.814	509.724	530.923	543.844	524.85	530.36	561.928	547.46	550.095	561.078	563.397	566.816	529.786
P22943	HSP12	12 kDa heat shock protein	HSP12_YEAST	UP000002311_559292-olympus	98.2	0.45609	25780.8	3818.8	3755.63	475.011	1447.84	7091.43	1883.44	18340.6	19540.2	21761.7	22540.2	22655.7	19903.5	20299	20040.5	17670.9	16595.6	16858.6	29810.9	29078.9	29887.3	31943.1	29449.8	29386.7	16100.5	15407.8	15300.5	31141.7	30946.5	31698	24629	24362.9	25162.7	28328.5	30404.9	28763.5	43192.3	41977.1	44033.4	28126.5	29047.1	29067.3	17734.5
P23059	MAK31	N-alpha-acetyltransferase 38, NatC auxiliary subunit	NAA38_YEAST	UP000002311_559292-olympus	97.6	0.268161	144.684	111.952	108.586	201.945	118.676	136.231	166.277	173.694	83.3541	134.64	155.141	170.696	146.125	149.945	197.04	95.9472	149.567	96.3175	126.334	89.8928	141.415	125.925	145.136	128.36	132.532	126.414	143.187	142.024	123.561	114.042	122.9	136.323	134.994	156.067	111.84	121.189	111.143	105.216	106.563	101.923	83.7444	117.504	109.779
P23060	MAK32	Protein MAK32	MAK32_YEAST	UP000002311_559292-olympus	92.7	0.426066	109.597	91.0142	62.3222	77.825	53.5734	74.8579	68.4893	81.4342	52.3333	79.4458	99.8779	78.5201	95.0577	88.8145	93.4411	62.192	NaN	37.488	77.6889	70.5844	75.3398	87.2875	53.455	72.3519	74.3483	87.5728	75.493	99.2694	112.209	87.1813	118.337	86.7998	90.0435	114.96	131.416	119.397	98.0288	62.6235	77.0411	85.1532	92.7216	68.8533	58.0964
P23180	AIM17	Probable oxidoreductase AIM17	AIM17_YEAST	UP000002311_559292-olympus	98.2	0.24589	1982.77	1387.39	1281.74	1367.64	1326.76	1480.88	941.375	1699.93	1752.63	1921.63	1894.04	1929.99	1708.43	1796.21	1739.94	1485.62	1410.02	1483.85	2134.06	2126.76	2099.79	1938.28	2002.51	2012.36	1216.1	1197.9	1182.85	2507.31	2485.94	2440.44	2096.48	2170.33	2177.44	1968.31	1992.96	1998.31	2066.48	1956.82	2064.03	1749.68	1732.61	1777.42	1412.97
P23201	SPA2	Protein SPA2	SPA2_YEAST	UP000002311_559292-olympus	98.2	0.128426	454.768	357.671	401.348	354.525	393.799	360.941	291.51	479.723	488.556	478.908	471.006	460.05	470.254	456.401	463.764	504.635	491.04	481.479	452.289	479.068	463.758	456.499	455.834	473.913	511.258	499.677	484.536	462.712	456.41	449.426	447.574	454.523	451.45	476.488	481.903	485.18	442.604	430.814	423.303	444.458	417.34	436.395	434.876
P23202	URE2	Transcriptional regulator URE2	URE2_YEAST	UP000002311_559292-olympus	98.2	0.143378	549.048	152.458	136.344	202.677	809.245	135.419	748.244	571.481	589.039	595.9	580.811	573.81	547.265	508.872	554.751	657.912	652.353	575.114	615.293	584.104	490.854	609.314	558.613	560.881	540.409	561.419	558.354	531.992	575.845	584.84	572.323	501.426	564.532	589.631	564.384	592.316	497.604	525.668	579.023	550.477	547.757	525.724	547.921
P23248	RPS1B	40S ribosomal protein S1-B	RS3A2_YEAST	UP000002311_559292-olympus	98.2	0.217391	19273.5	12384.7	13750.7	18839.3	18514.6	17852	20925.2	24826.1	25020.1	22930.3	22883.7	23130.5	25262.2	25374.8	24910.1	24364.3	25319.7	24714.2	21486	21757.7	21281.6	21813.7	22325.3	22300.4	25897.5	26709.7	26533.8	19208.9	19906.3	19681.9	22494.9	22404.2	22470.9	21441.9	22245.9	21041.8	18724.7	18530	18693	23884.9	24217.2	24262.2	26562.9
P23250	RPI1	Negative RAS protein regulator protein	RPI1_YEAST	UP000002311_559292-olympus	40.1	0.514818	NaN	33.2624	NaN	33.5554	55.8174	26.9453	36.966	37.5409	42.1376	NaN	26.086	NaN	38.0301	69.0966	34.4355	43.8835	33.6515	42.2275	24.898	20.1346	NaN	19.4812	NaN	NaN	44.3248	57.0559	47.7513	NaN	NaN	NaN	NaN	23.3594	28.5419	NaN	12.6668	NaN	NaN	NaN	NaN	NaN	28.1907	57.6045	37.64
P23254	TKL1	Transketolase 1	TKT1_YEAST	UP000002311_559292-olympus	99.1	8.12664	6974.63	4892.47	5019.54	8742.17	7700.94	7632.6	8504.81	8457.35	8456.89	8271.45	8433.25	8190.94	7681.19	7627.73	7669.81	6049.96	6229.53	6221.34	7566.07	7583.95	7499.93	7197.18	7184.5	7129.32	7603.45	7519.73	7650.86	7123.26	7185.86	7284.48	7440	7188.26	7549.6	6824.26	6709.01	6849.35	7083.94	6798.03	6920.35	7914.69	7867.97	8145.34	8658.79
P23255	TAF2	Transcription initiation factor TFIID subunit 2	TAF2_YEAST	UP000002311_559292-olympus	98.2	0.109378	170.471	122.476	122.08	139.267	143.209	117.25	141.718	172.295	176.654	175.771	173.496	184.781	170.186	177.504	167.746	159.775	125.005	127.121	171.745	174.894	161.375	171.493	177.245	170.844	175.325	165.447	178.494	170.566	149.538	151.867	170.742	156.992	158.365	173.765	181.839	170.819	144.116	129.054	147.143	153.164	158.586	159.62	169.579
P23285	CPR2	Peptidyl-prolyl cis-trans isomerase B	CYPB_YEAST	UP000002311_559292-olympus	98.2	0.227602	138.242	171.192	87.63	200.852	60.6991	218.507	199.326	170.768	157.973	138.038	161.896	194.06	181.229	193.889	170.006	163.508	140.289	142.977	185.52	181.188	162.86	158.128	156.328	123.482	181.534	165.195	159.509	177.574	155.606	181.918	138.34	132.35	146.877	172.252	163.968	168.065	135.224	143.577	127.689	138.046	170.383	194.984	166.616
P23287	CNA1	Serine/threonine-protein phosphatase 2B catalytic subunit A1	PP2B1_YEAST	UP000002311_559292-olympus	98.2	0.220974	296.675	311.491	300.721	315.403	356.324	314.522	364.136	303.174	327.191	320.03	318.692	297.583	313.901	304.678	295.373	356.229	366.814	375.738	299.259	309.035	296.311	284.982	283.327	300.118	298.496	302.88	296.2	342.152	319.751	330.517	291.061	301.359	294.234	295.295	319.176	300.858	282.627	260.145	264.687	248.066	254.982	249.431	322.532
P23291	YCK1	Casein kinase I homolog 1	KC11_YEAST	UP000002311_559292-olympus	98.2	0.11248	597.475	492.564	384.692	370.237	509.505	466.624	391.936	590.918	564.309	569.982	528.65	579.496	536.47	522.585	517.541	613.966	597.793	597.001	543.064	528.837	493.425	542.932	532.834	529.924	567.489	575.695	578.979	532.584	537.34	546.081	514.232	539.623	527.094	597.033	646.244	649.478	456.292	496.071	480.437	424.207	427.058	442.088	539.641
P23292	YCK2	Casein kinase I homolog 2	KC12_YEAST	UP000002311_559292-olympus	98.2	0.119614	944.456	529.982	546.652	611.185	471.888	632.121	405.661	912.626	980.932	857.219	868.576	890.655	877.624	845.283	907.617	966.053	930.061	949.27	856.798	859.404	843.469	888.814	884.08	926.399	1017.17	948.043	944.881	869.635	877.955	995.919	940.345	891.7	890.583	1000.74	1019.6	982.073	763.91	778.669	793.04	730.466	764.106	766.764	864.269
P23293	SGV1	Serine/threonine-protein kinase BUR1	BUR1_YEAST	UP000002311_559292-olympus	98.2	0.162367	248.73	196.092	134.41	171.382	201.063	189.272	140.112	264.651	246.858	226.422	263.574	244.03	262.473	265.085	258.774	281.394	274.099	272.712	226.113	240.913	219.522	236.046	245.411	244.113	268.56	263.959	265.671	242.002	237.723	253.428	236.15	239.525	253.115	272.593	267.768	247.166	220.824	242.883	215.97	251.274	265.422	250.662	258.207
P23301	HYP2	Eukaryotic translation initiation factor 5A-1	IF5A1_YEAST	UP000002311_559292-olympus	99.1	12.1916	9933.73	7786.1	5886.4	5447.97	10373.5	10726.2	11185.5	11238.7	11063.1	12009.4	12217.5	11590.1	10512.1	10983.6	10577.5	10515.3	11163.2	10955.6	12788	12893	12631.1	11839.7	11951.6	11699.3	10279.5	10185.8	10145.6	12729.9	12912.4	12513.2	11259.8	11076.8	10958.5	10181.8	10010.5	10288.3	12079.7	12154.9	12335.4	12991.6	13118.6	12621.8	12021.8
P23337	GSY1	Glycogen [starch] synthase isoform 1	GYS1_YEAST	UP000002311_559292-olympus	98.2	0.311611	727.501	592.475	653.809	544.582	546.671	572.808	701.776	568.953	587.886	611.3	642.209	645.802	591.067	574.677	605.468	944.076	987.327	990.039	747.06	734.648	785.285	734.3	728.809	733.27	615.706	584.328	605.921	834.989	866.243	833.801	670.618	696.644	645.235	654.287	735.089	711.139	730.414	735.984	713.178	422.667	456.577	439.036	446.115
P23369	MRPL25	54S ribosomal protein L25, mitochondrial	RM25_YEAST	UP000002311_559292-olympus	96.9	0.365194	381.06	397.67	398.35	143.446	116.27	121.955	164.446	127.109	108.916	158.053	88.4338	341.078	310.076	281.748	360.393	367.473	356.323	356.669	312.814	258.404	339.141	320.42	340.278	286.27	352.325	310.374	344.64	309.306	387.123	311.226	304.926	350.938	290.043	354.914	370.332	376.066	277.868	260.087	271.439	303.997	223.311	207.408	272.53
P23394	PRP28	Pre-mRNA-splicing ATP-dependent RNA helicase PRP28	PRP28_YEAST	UP000002311_559292-olympus	98.2	0.223251	100.356	92.7642	76.6962	92.4962	96.7444	87.9519	99.0911	113.774	96.268	88.58	94.6653	103.89	105.403	93.6397	96.1077	118.143	108.663	113.095	74.8415	98.3457	91.5587	88.7124	88.7711	94.6435	109.746	105.66	97.5993	87.1532	96.0668	92.7943	84.8538	90.1634	86.9452	95.5282	102.692	94.2884	77.5641	91.5564	76.3391	75.4327	91.4939	78.3864	93.6791
P23493	MBR1	Mitochondrial biogenesis regulation protein 1	MBR1_YEAST	UP000002311_559292-olympus	84.1	0.418398	111.769	59.5974	99.7314	60.7655	65.2967	70.9177	72.6305	37.7671	51.6408	79.4467	78.582	38.1779	68.8114	96.9446	87.6675	44.2945	50.2673	70.6116	85.4501	65.0446	113.275	77.4597	70.3852	44.53	50.7998	20.5931	21.0143	60.7574	75.2033	55.147	47.1189	82.5446	42.6738	80.623	80.7855	85.0836	65.8383	35.1113	69.0876	43.0239	20.9371	31.1484	74.1221
P23500	MRS4	Mitochondrial RNA-splicing protein MRS4	MRS4_YEAST	UP000002311_559292-olympus	96.6	0.398371	113.958	75.3186	90.7229	95.6279	90.3705	99.4578	81.2473	130.727	62.0539	118.611	83.4102	98.13	133.398	162.561	154.338	179.42	154.322	168.008	105.502	132.246	131.388	138.311	139.169	123.197	171.55	154.254	145.339	108.36	98.1669	91.9126	118.326	107.552	102.317	125.106	131.924	126.268	112.439	92.6248	105.636	98.3689	120.804	134.682	138.299
P23501	YSR3	Dihydrosphingosine 1-phosphate phosphatase YSR3	DS1P2_YEAST	UP000002311_559292-olympus	96	0.403549	211.814	299.665	302.516	294.445	273.06	233.084	271.594	188.948	250.254	224.713	273.209	189.069	140.733	255.246	237.106	367.446	336.019	365.609	276.778	301.345	248.571	268.433	285.28	234.037	325.042	256.739	297.399	236.844	253.259	309.53	240.704	234.812	254.594	320.655	262.287	283.335	243.896	208.616	224.353	192.154	213.036	261.579	284.305
P23503	NAR1	Cytosolic Fe-S cluster assembly factor NAR1	NAR1_YEAST	UP000002311_559292-olympus	98.2	0.176652	170.438	172.618	134.466	134.08	135.447	210.979	189.543	180.007	193.248	186.732	176.418	181.444	169.256	196.622	164.114	172.575	168.184	205.256	185.662	181	189.576	165.708	168.478	167.776	192.514	183.716	182.751	173.166	172.86	146.41	167.607	156.061	170.292	198.901	166.488	193.558	182.264	187.152	172.402	184.157	167.85	168.831	169.492
P23542	AAT2	Aspartate aminotransferase, cytoplasmic	AATC_YEAST	UP000002311_559292-olympus	98.2	0.126761	2535.21	1813.08	1507.21	2753.75	2042.42	1471.77	1472.14	2771.54	2780.66	2751.43	2716.33	2671.57	2567.45	2559.24	2563.69	2582.72	2651.74	2620.76	2619.19	2597.79	2563.03	2637.99	2620.38	2607.94	2670.04	2689.85	2644.25	2805.61	2741.56	2822.99	2757.15	2762.22	2727.26	2541.74	2610.4	2530	2601.98	2571.3	2660.67	2847.89	2837.62	2805.48	2781.47
P23561	STE11	Serine/threonine-protein kinase STE11	STE11_YEAST	UP000002311_559292-olympus	98.2	0.189786	407.657	232.807	219.263	231.692	231.067	335.479	243.408	442.296	439.515	400.061	407.005	409.13	404.151	399.923	394.559	376.754	369.827	385.661	364.964	412.194	417.67	406.317	399.509	390.768	436.058	365.349	361.012	420.191	391.308	394.236	387.344	475.999	365.269	420.241	435.811	457.024	439.907	400.778	422.84	407.217	376.779	408.21	363.4
P23585	HXT2	High-affinity glucose transporter HXT2	HXT2_YEAST	UP000002311_559292-olympus	98.2	0.369939	453.49	432.12	375.736	330.936	355.21	439.591	436.078	471.696	498.695	440.136	398.931	417.578	611.177	567.522	589.511	745.41	706.647	787.681	518.248	516.544	491.504	528.979	516.212	491.317	697.382	723.127	642.392	409.274	404.235	430.086	405.971	397.361	413.75	434.028	468.311	437.534	417.081	415.412	380.193	594.08	608.666	602.3	623.425
P23594	PPH21	Serine/threonine-protein phosphatase PP2A-1 catalytic subunit	PP2A1_YEAST	UP000002311_559292-olympus	98.2	0.157589	548.482	560.405	586.302	401.645	508.86	600.807	501.498	466.931	409.095	414.82	421.58	461.91	483.973	521.529	472.4	413.174	425.465	418.028	408.118	391.923	465.905	494.511	521.485	495.255	455.078	501.839	450.37	487.603	480.542	484.36	503.082	521.96	482.371	466.017	526.006	539.936	510.956	524.302	464.845	463.457	444.253	450.497	425.068
P23595	PPH22	Serine/threonine-protein phosphatase PP2A-2 catalytic subunit	PP2A2_YEAST	UP000002311_559292-olympus	98.2	0.123577	573.955	584.216	616.089	462.654	439.172	461.336	459.708	559.277	511.398	529.533	539.887	506.301	541.37	574.108	549.505	570.263	568.73	562.321	563.644	567.915	554.916	627.009	632.769	610.395	513.474	513.684	534.634	651.214	654.86	628.59	628.266	612.333	627.524	557.86	590.001	567.356	602.247	594.955	611.46	536.547	540.678	524.241	528.988
P23615	SPT6	Transcription elongation factor SPT6	SPT6_YEAST	UP000002311_559292-olympus	98.5	1.92403	1351.66	1064.19	1050.99	1245.01	1005.63	1040.49	1391.91	1384.85	1378.14	1312.64	1283.89	1261.83	1330.88	1356.88	1327.86	1386.52	1444.78	1414.2	1310.92	1342.6	1328	1357.33	1377.97	1372.85	1395.89	1410.07	1435.63	1364.79	1349.94	1374	1327.59	1327.29	1328.35	1325.64	1374.06	1340.5	1362.48	1338.89	1363.01	1281.17	1298.78	1295.11	1307.26
P23638	PRE9	Proteasome subunit alpha type-3	PSA3_YEAST	UP000002311_559292-olympus	98.2	0.173325	2663.94	1524.36	1101.68	1199.88	1088.53	1792.38	1544.39	2583.08	2412.7	2470.9	2419.52	2403.25	2711.36	2579.1	2603.09	2648.92	2644.66	2718.99	2606.57	2589.53	2535.35	2522.67	2811.23	2776.85	2521.04	2505.89	2411.23	2583.39	2780.03	2536.05	2645.31	2759.7	2645.83	2697.47	2461.61	2626.29	2868.69	2845.44	2976.59	2631.13	2780.82	2791.71	2446.84
P23639	PRE8	Proteasome subunit alpha type-2	PSA2_YEAST	UP000002311_559292-olympus	98.2	0.148314	651.432	610.886	632.047	502.54	539.204	667.521	663.771	632.819	620.294	576.911	566.97	585.18	664.477	650.909	654.329	678.123	696.452	692.36	626.26	647.416	600.797	577.55	587.092	587.769	619.324	624.952	604.604	586.788	583.146	580.422	619.384	654.532	645.378	639.681	636.221	616.055	689.988	660.176	686.158	710.821	760.477	687.461	611.646
P23641	MIR1	Mitochondrial phosphate carrier protein	MPCP_YEAST	UP000002311_559292-olympus	98.2	0.227528	5596.87	2605.38	3087.46	2720.06	2840.83	2645.71	2434.91	4535.31	4566.07	6195.72	6251.15	6262.47	5365.54	5376.81	5417.69	3656.34	3516.41	3566.62	5780.76	5650.7	5660.67	5643.1	5781.58	5758.97	4500.48	4404.26	4380.53	6916.68	6881.96	6953.54	6145.01	5958.95	5907.35	6048.41	6011.04	6255.57	5595.7	5492.71	5655.37	4388.87	4216.76	4479.5	4522.16
P23642	VAN1	Mannan polymerase I complex VAN1 subunit	VAN1_YEAST	UP000002311_559292-olympus	98.2	0.0915985	313.625	276.445	334.059	350.587	297.006	357.017	300.223	350.235	339.675	327.121	325.397	318.943	333.882	326.235	308.063	287.038	294.055	307.92	327.614	315.035	323.412	308.753	322.702	296.766	300.418	322.675	317.637	324.661	338.781	328.958	292.696	314.675	327.805	337.258	320.226	285.535	296.503	305.443	308.706	319.245	308.038	333.86	333.126
P23643	VPS3	Vacuolar protein sorting-associated protein 3	VPS3_YEAST	UP000002311_559292-olympus	98.2	0.178255	104.57	72.8936	67.037	77.1638	96.7228	100.535	78.0727	88.9074	114.778	86.7984	96.9983	92.555	100.593	104.28	95.6828	115.383	118.917	121.922	73.2791	90.5133	90.8973	84.7649	111.89	101.117	103.135	110.806	93.7494	100.043	95.1026	90.6833	88.9103	95.3271	106.974	110.803	123.665	123.463	107.768	105.969	101.407	95.0334	90.4746	81.9486	80.0436
P23644	TOM40	Mitochondrial import receptor subunit TOM40	TOM40_YEAST	UP000002311_559292-olympus	98.5	0.73762	1194.61	733.896	1796.64	774.786	890.237	733.751	1155.12	1132.17	1140.67	1157.42	1190.19	1182.51	1200.23	1228.22	1229.36	1687.27	1707.35	1653.6	1231.76	1173.49	1214.34	1053.4	1185.12	1192.12	1222.04	1193.05	1223.17	1258.39	1315.14	1323.96	1100.25	1092.11	1195.54	1051.66	1070.72	1166.49	1325.72	1316.82	1230.04	1309.6	1274.84	1288.67	1329.76
P23724	PRE7	Proteasome subunit beta type-6	PSB6_YEAST	UP000002311_559292-olympus	98.2	0.142922	1847.16	1929.15	1870.8	1888.75	1854.62	1816.8	4086.91	2037.23	2024.38	1869.54	1858.25	1820.31	1896.46	1922.1	1916.64	2197.99	2035.32	2068.69	1900.47	1979.01	1969.7	1934	2005.83	1963.07	1855.26	1851.12	1923.49	2010.58	1982.66	2013.92	1938.45	1873.49	1964.8	1816.43	1850.68	1763.1	1636.84	1671.03	1709.63	1880.33	1790.29	1844.35	1829.46
P23748	MIH1	M-phase inducer phosphatase	MPIP_YEAST	UP000002311_559292-olympus	20.2	0.801556	47.303	NaN	118.08	78.612	NaN	NaN	97.8414	NaN	NaN	NaN	NaN	6.18778	84.8317	NaN	90.4562	NaN	102.593	2.99204	NaN	89.5938	NaN	134.141	NaN	NaN	NaN	99.7471	4.06021	84.705	NaN	NaN	NaN	NaN	NaN	130.93	138.58	135.926	NaN	55.6409	48.0869	NaN	72.6784	NaN	NaN
P23776	EXG1	Glucan 1,3-beta-glucosidase I/II	EXG1_YEAST	UP000002311_559292-olympus	98.2	0.193608	895.326	680.709	413.114	501.139	402.82	460.1	500.789	906.864	949.678	879.133	892.125	864.291	1069.14	1065.92	1013.14	1499.1	1496.77	1512.06	794.771	789.088	816.643	892.098	853.389	881.609	1041.19	1043.59	1092.31	914.201	840.802	864.959	880.911	889.989	888.121	837.422	784.775	824.372	776.958	816.824	786.694	914.947	926.378	936.465	989.459
P23796	RIT1	tRNA A64-2'-O-ribosylphosphate transferase	RIT1_YEAST	UP000002311_559292-olympus	98.2	0.22253	444.506	214.739	270.798	234.806	447.303	437.602	254.472	378.461	392.267	338.98	450.016	367.819	381.561	383.205	287.55	371.228	291.114	315.695	408.855	370.065	422.213	341.699	389.201	314.246	410.451	388.357	460.806	349.485	377.255	342.919	421.22	437.545	413.084	391.489	470.42	374.203	420.043	352.573	320.754	322.213	378.699	331.644	371.104
P23797	GPI12	N-acetylglucosaminyl-phosphatidylinositol de-N-acetylase	GPI12_YEAST	UP000002311_559292-olympus	98.2	0.267563	194.251	208.39	133.332	165.587	211.663	34.7137	198.018	173.202	191.459	194.089	175.546	183.621	173.823	194.226	192.232	242.615	246.037	232.544	206.114	196.418	214.129	147.546	184.327	199.569	174.424	206.054	183.664	172.009	180.511	191.979	168.063	187.08	182.715	211.794	199.194	194.713	169.685	184.839	184.795	161.381	184.839	178.036	180.51
P23833	SCO1	Protein SCO1, mitochondrial	SCO1_YEAST	UP000002311_559292-olympus	98.2	0.210395	500.393	596.667	604.052	597.636	535.302	625.16	565.641	383.355	392.738	411.976	403.638	400.095	400.958	371.944	403.804	551.756	523.764	573.235	415.538	404.532	404.975	474.337	442.006	434.773	363.866	367.286	409.541	492.893	440.647	425.029	423.989	409.946	404.384	451.341	450.922	423.811	425.488	454.727	427.621	349.335	378.747	355.433	327.347
P23900	FPS1	Glycerol uptake/efflux facilitator protein	FPS1_YEAST	UP000002311_559292-olympus	97.2	0.434773	75.0051	32.7475	64.4216	19.3258	38.9039	56.9096	33.3835	67.6569	21.0221	72.8116	70.0867	82.645	84.5549	91.6102	84.9048	107.199	103.156	96.8038	90.252	45.5086	83.1904	77.3694	80.3908	69.0914	87.1196	99.0281	98.9594	58.2103	76.2582	73.8219	68.847	71.5224	70.1482	65.9304	69.3521	74.1649	54.7288	57.8534	47.8402	93.0177	58.699	80.3616	89.0327
P23968	VMA16	V-type proton ATPase subunit c''	VATO_YEAST	UP000002311_559292-olympus	98.2	0.21438	470.302	144.891	151.299	177.224	146.898	123.05	119.69	511.617	476.734	475.106	517.766	493.728	494.564	458.252	475.959	432.827	456.036	437.563	510.281	543.882	538.098	535.866	500.844	525.507	388.647	378.333	382.874	421.277	379.707	413.427	467.658	460.077	462.794	452.022	495.407	489.149	466.207	481.229	516.151	482.311	407.08	434.016	383.695
P24000	RPL24B	60S ribosomal protein L24-B	RL24B_YEAST	UP000002311_559292-olympus	98.2	0.768099	3048.93	429.394	453.797	499.866	424.601	375.587	505.794	5285.36	4955.59	5674.73	5124.92	5366.6	4925.13	4582.65	4501.59	5044.59	5064.48	4997.56	4108.01	4196.16	4151.92	3769.24	3536.45	3796.52	4855.46	4896.94	4604.29	3252.72	3106.58	3018.1	3208.24	3229.7	3494.37	3758.61	3459.12	3577.07	2933.37	2373.26	2687.19	4177.19	3669.66	4319.57	5355.15
P24004	PEX1	Peroxisomal ATPase PEX1	PEX1_YEAST	UP000002311_559292-olympus	98.2	0.149475	132.156	90.9264	85.6561	109.269	121.082	93.3927	119.101	142.186	137.983	134.271	133.208	114.144	132.889	128.952	128.575	120.184	109.055	111.228	117.009	122.822	109.21	97.5941	134.685	116.979	140.756	138.863	127.478	120.642	124.162	123.151	116.084	119.945	115.669	126.829	136.878	140.052	114.231	127.193	115.33	111.133	111.108	113.516	128.399
P24031	PHO3	Constitutive acid phosphatase	PPA3_YEAST	UP000002311_559292-olympus	98.2	0.243445	1083.56	323.774	214.98	3050.86	524.433	440.064	3105.42	1290.67	1220.3	1112.78	1159.2	1183.44	1329.2	1389.83	1429.29	1176.41	1154.07	1173.4	1252.28	1196.36	1189.38	1161.15	1143.85	1160.24	1468.49	1511.45	1546.75	1126.23	1065.83	1065.42	1174.75	1156.41	1196.22	1091.21	1018.26	998.557	1291.55	1245.52	1253.41	1291.67	1214.07	1359.26	1439.76
P24276	SSD1	Protein SSD1	SSD1_YEAST	UP000002311_559292-olympus	98.2	0.134618	1915.49	1638.82	1465.06	1228.34	1438.91	1324.91	1831.12	2024.49	2078.23	2139.91	2194.87	2164.23	1801.06	1846.04	1841.23	1829.92	1849.18	1903.22	1881.87	1884.22	1902.74	1785.76	1849.27	1853.96	1932.75	1893.97	1914.32	2036.11	1980.73	1993.46	1866.15	1833.57	1770.87	1900.87	1898.73	1882.46	1700.89	1744.91	1678.34	1715.99	1747.5	1677.1	1988.33
P24279	MCM3	DNA replication licensing factor MCM3	MCM3_YEAST	UP000002311_559292-olympus	98.2	0.132999	704.993	531.865	552.886	697.173	661.629	611.737	582.356	736.341	745.306	676.014	674.282	676.622	735.935	751.395	719.147	702.918	711.312	735.807	687.765	656.157	687.489	695.693	697.038	697.748	810.525	835.748	788.163	666.222	685.729	675.615	662.269	674.401	668.728	723.569	741.158	744.142	634.858	591.917	592.387	618.997	610.712	599.32	773.13
P24280	SEC14	SEC14 cytosolic factor	SEC14_YEAST	UP000002311_559292-olympus	98.2	0.0859095	4125.94	2787.3	2800.15	4355.38	3853.71	3562.23	4574.68	4002.24	4137.46	4053.85	4056.83	4044.77	4018.91	4033.39	4043.79	4307.29	4350.93	4445.3	4026.11	4181.69	4072.97	4263.63	4334.29	4178.94	3999.21	3941.94	4036.8	4198.66	4291.52	4261.05	4273.23	4207.74	4312.86	4075.37	3941.73	4165.24	4082.68	4049.19	4074.85	4241.33	4160.48	4225.48	4137.44
P24309	DBR1	Lariat debranching enzyme	DBR1_YEAST	UP000002311_559292-olympus	97.2	0.284634	128.964	30.7636	89.2998	14.5214	84.9261	24.9101	51.2225	47.468	105.645	41.2665	119.248	115.07	124.675	121.984	115.14	183.204	120.605	154.995	115.31	171.882	125.173	132.758	154.137	127.792	101.383	103.087	115.438	99.7675	112.04	79.0252	122.973	122.72	117.316	134.809	153.045	115.678	129.928	149.8	122.671	125.893	114.203	128.357	138.941
P24384	PRP22	Pre-mRNA-splicing factor ATP-dependent RNA helicase PRP22	PRP22_YEAST	UP000002311_559292-olympus	98.2	0.162216	105.866	99.7591	151.098	95.9827	122.947	97.9401	113.107	117.85	119.19	124.755	123.623	121.183	110.001	112.711	105.157	109.261	115.639	111.402	101.538	102.768	89.0359	104.366	114.511	117.334	117.24	113.031	123.224	97.5798	123.074	107.358	108.215	101.229	103.035	108.744	111.067	111.577	93.4462	84.6245	105.147	112.352	105.632	109.194	103.431
P24482	DPB2	DNA polymerase epsilon subunit B	DPB2_YEAST	UP000002311_559292-olympus	98.2	0.130257	260.307	194.242	189.863	260.868	128.007	194.482	188.738	291.665	292.57	265.674	265.787	298.383	226.689	233.732	233.203	317.439	338.214	309.447	272.875	247.334	284.047	256.777	271.374	246.594	279.459	269.722	271.97	237.774	262.391	249.119	230.842	288.374	232.017	257.36	273.425	257.1	247.117	251.463	234.586	253.477	235.194	238.677	260.283
P24521	ERG8	Phosphomevalonate kinase	ERG8_YEAST	UP000002311_559292-olympus	98.2	0.0981882	825.287	654.579	564.205	655.246	580.038	462.692	677.473	872.11	824.301	862.325	847.952	854.222	881.572	903.385	854.421	783.248	822.641	803.517	896.136	916.966	917.993	907.668	931.861	941.818	885.955	934.316	899.39	913.13	896.211	980.639	915.27	859.638	955.401	929.328	958.666	957.445	885.245	857.249	884.782	919.297	940.734	923.31	879.891
P24583	PKC1	Protein kinase C-like 1	KPC1_YEAST	UP000002311_559292-olympus	98.2	0.112748	443.139	348.81	406.916	439.727	422.143	358.185	405.078	439.139	443.189	428.225	424.034	432.366	415.31	430.418	441.174	428.291	437.795	407.813	407.625	428.28	416.385	419.469	422.868	437.643	394.752	416.336	420.971	455.415	435.765	448.811	440.758	440.284	416.201	460.12	455.929	476.485	391.01	396.962	379.595	395.622	396.956	380.518	428.357
P24719	MEK1	Meiosis-specific serine/threonine-protein kinase MEK1	MEK1_YEAST	UP000002311_559292-olympus	71.9	0.348429	224.755	227.724	NaN	NaN	195.347	210.21	107.852	NaN	169.11	238.095	NaN	197.267	242.981	257.215	123.403	89.5142	NaN	186.544	260.284	NaN	NaN	215.138	226.955	317.287	269.899	165.671	200.673	236.186	154.962	277.524	238.042	246.343	229.896	110.548	181.439	141.016	228.76	273.308	144.635	338.158	NaN	296.12	217.104
P24720	MNE1	Protein MNE1	MNE1_YEAST	UP000002311_559292-olympus	97.6	0.288693	201.116	111.835	127.271	115.629	94.3341	75.6285	109.222	75.0075	88.0693	127.497	150.411	104.8	133.288	96.4936	102.304	120.584	96.5089	92.0451	100.551	128.085	93.9063	126.975	146.287	123.906	91.0243	116.667	96.3222	129.859	127.556	109.294	79.3335	134.352	141.734	117.273	128.713	139.347	130.236	92.6849	103.686	91.767	69.5147	78.0092	98.5286
P24783	DBP2	ATP-dependent RNA helicase DBP2	DBP2_YEAST	UP000002311_559292-olympus	98.2	0.0918003	4133.39	3921.87	3712.45	4513.67	5440.05	4741.61	6478.41	4402.76	4254.27	4311.15	4273.86	4304.44	4003.3	4041.27	4034.8	4294.38	4327.85	4311.28	4274.62	4188.58	4218.53	4183.21	4184.28	4155.24	4610.2	4555.21	4735.84	4106.53	3880.78	4023.47	4260.49	4311.65	4242.03	4092.65	4297.28	4217.12	3940	3986.95	3926.48	4198	4278.7	4084.74	4261.46
P24784	DBP1	ATP-dependent RNA helicase DBP1	DBP1_YEAST	UP000002311_559292-olympus	98.2	0.340168	172.152	149.164	117.101	123.65	129.737	115.974	91.4334	118.42	125.782	165.099	156.575	142.143	124.597	126.09	132.252	93.7078	94.7667	96.9526	153.567	160.027	153.362	153.982	145.674	145.206	76.7117	80.6906	82.4081	191.86	185.703	186.844	139.175	139.387	133.042	162.701	166.412	170.481	149.582	178.663	145.464	118.924	132.863	113.922	84.5797
P24813	CAD1	AP-1-like transcription factor YAP2	AP2_YEAST	UP000002311_559292-olympus	83.5	0.367428	63.7057	28.305	67.8059	23.4387	52.3823	42.2165	21.9362	60.2095	41.1823	34.4527	31.9972	95.3563	64.7417	77.5467	52.1409	69.5867	74.6556	97.2255	28.167	29.7559	37.0099	78.1153	60.6008	46.2086	49.8172	38.4026	71.3596	43.6268	36.2983	37.4258	64.1405	48.3187	51.4538	32.4645	39.0162	37.732	70.0365	39.811	51.1041	101.549	107.395	31.1506	54.5111
P24814	GRR1	SCF E3 ubiquitin ligase complex F-box protein GRR1	GRR1_YEAST	UP000002311_559292-olympus	98.2	0.195773	114.643	98.7321	62.4692	139.27	119.879	124.838	162.414	161.208	168.103	108.199	124.054	127.463	130.998	119.747	142.749	151.249	170.897	163.625	122.509	117.594	131.552	135.048	113.122	115.921	186.573	176.883	177.369	110.354	108.252	100.506	131.761	106.044	140.389	138.447	138.294	136.552	128.651	127.526	140.879	130.071	106.147	105.171	126.944
P24868	CLB1	G2/mitotic-specific cyclin-1	CG21_YEAST	UP000002311_559292-olympus	40.4	1.79438	17.4256	9.68669	11.1019	21.509	12.3174	20.589	18.5718	7.37419	14.6394	21.4266	21.6217	13.6156	29.4356	10.7512	29.5297	13.2975	15.9691	14.8272	NaN	27.2469	11.0897	22.4916	18.5977	24.8219	13.1267	18.0832	21.9123	NaN	4.96166	13.4349	NaN	NaN	18.0647	10.4954	NaN	14.564	NaN	NaN	15.2558	9.15984	NaN	NaN	12.3867
P24869	CLB2	G2/mitotic-specific cyclin-2	CG22_YEAST	UP000002311_559292-olympus	89.6	0.496041	38.5571	24.5689	26.2426	19.1732	44.0208	23.5384	39.4876	32.2774	27.6495	26.2988	35.2965	24.1183	26.5437	27.9612	40.1232	31.8094	32.2054	35.7687	13.6792	28.4268	28.9963	24.4255	33.4681	25.4289	23.1407	32.0917	34.8512	32.48	29.4109	17.4065	10.1992	47.5967	9.31612	26.0229	22.0311	53.3099	29.3833	39.0902	NaN	31.0028	44.6439	49.9381	37.1406
P24870	CLB3	G2/mitotic-specific cyclin-3	CG23_YEAST	UP000002311_559292-olympus	50.8	0.724092	39.441	13.1359	32.5948	19.8427	26.5159	27.591	24.9058	6.80333	11.1931	13.6661	NaN	44.3834	30.9531	27.0533	18.2555	13.2196	31.7214	18.2622	8.83037	NaN	19.6785	32.8315	30.0966	10.9601	33.7376	25.3079	19.3078	39.7252	24.2146	24.1092	22.4146	30.0606	26.9339	23.1187	32.6223	29.2562	NaN	NaN	9.01491	17.2768	42.4191	NaN	11.5373
P25036	YSP3	Subtilisin-like protease 3	YSP3_YEAST	UP000002311_559292-olympus	8.9	0.549243	4.97764	9.75986	11.4709	NaN	NaN	NaN	2.91265	NaN	5.39851	NaN	NaN	NaN	NaN	5.73937	8.45481	NaN	10.23	NaN	12.3782	NaN	NaN	4.45027	NaN	4.57985	NaN	NaN	NaN	NaN	8.57176	10.3091	9.2751	NaN	NaN	8.43588	10.0758	8.81842	NaN	NaN	NaN	NaN	7.45141	NaN	NaN
P25037	UBP1	Ubiquitin carboxyl-terminal hydrolase 1	UBP1_YEAST	UP000002311_559292-olympus	98.2	0.101427	392.434	224.759	273.96	266.582	289.351	290.458	266.798	357.736	345.527	365.269	376.644	363.757	350.873	380.884	362.216	430.732	425.04	428.875	358.799	377.808	367.389	387.408	380.279	380.145	370.983	392.521	365.566	401.86	393.938	387.828	366.718	373.708	384.017	409.692	414.956	406.182	365.925	377.681	342.026	375.208	359.505	370.902	372.629
P25038	IFM1	Translation initiation factor IF-2, mitochondrial	IF2M_YEAST	UP000002311_559292-olympus	98.2	0.25338	144.501	122.307	94.4963	88.2475	59.3868	65.2683	75.4526	113.861	141.05	142.758	159.997	132.283	135.059	109.108	129.916	156.54	127.077	145.52	135.706	121.699	132.338	128.946	119.826	147.501	137.825	141.148	154.801	129.774	140.67	141.506	122.763	108.521	122.426	153.549	139.65	131.565	125.893	125.072	107.746	96.8876	112.002	80.6137	126.761
P25039	MEF1	Elongation factor G, mitochondrial	EFGM_YEAST	UP000002311_559292-olympus	98.2	0.149954	504.598	467.359	379.823	380.147	357.747	342.853	383.187	420.825	461.564	510.522	510.805	499.797	459.224	472.021	450.038	793.02	763.039	773.343	463.131	484.709	445.583	472.403	497.508	490.917	437.234	459.181	479.332	525.741	528.081	556.103	487.196	460.993	471.285	468.767	448.428	457.733	442.873	465.001	465.23	371.112	388.033	382.242	394.943
P25040	TSR4	20S rRNA accumulation protein 4	TSR4_YEAST	UP000002311_559292-olympus	98.2	0.113968	721.584	943.818	1038.74	967.215	1167.07	1086.83	621.655	752.367	767.031	737.079	701.493	727.224	759.593	753.934	762.365	730.208	748.806	757.388	706.721	720.885	696.781	690.496	683.29	693.442	758.434	755.227	743.104	677.105	676.391	617.696	689.393	731.147	702.136	722.774	753.855	742.064	662.913	635.748	646.503	796.057	715.953	750.354	768.216
P25042	ROX1	Repressor ROX1	ROX1_YEAST	UP000002311_559292-olympus	32.7	0.730037	29.3977	NaN	8.75984	31.8169	19.5346	11.3896	29.7262	NaN	NaN	55.1292	32.4489	NaN	48.453	60.5745	69.5717	30.4482	34.7099	28.4589	NaN	2.62982	NaN	4.0424	NaN	6.49792	28.5423	44.7546	31.5155	4.04042	33.1669	NaN	NaN	9.01367	4.64956	5.67166	61.726	4.79822	NaN	2.39679	2.35932	5.83025	NaN	NaN	58.846
P25043	PUP1	Proteasome subunit beta type-2	PSB2_YEAST	UP000002311_559292-olympus	98.2	0.226771	756.305	651.815	593.172	493.515	536.697	507.953	512.279	958.278	1002.82	894.414	878.628	852.183	836.981	908.544	766.124	914.799	912.757	855.287	882.443	825.315	891.363	791.605	882.608	795.654	785.452	834.206	826.57	693.572	760.35	686.252	712.858	753.492	745.815	778.342	794.726	791.862	728.836	741.456	750.741	801.939	923.932	778.603	762.683
P25044	PTP1	Tyrosine-protein phosphatase 1	PTP1_YEAST	UP000002311_559292-olympus	98.2	0.26313	180.219	95.4894	126.337	119.895	70.6601	98.116	105.076	194.396	171.668	206.424	195.842	215.727	164.228	170.957	186.719	224.468	239.144	223.068	180.412	176.485	184.547	186.936	190.965	191.863	190.974	192.615	192.573	223.946	225.847	232.612	168.329	171.779	177.626	199.017	229.411	204.324	166.646	167.818	159.401	169.992	162.673	184.434	199.774
P25045	LCB1	Serine palmitoyltransferase 1	LCB1_YEAST	UP000002311_559292-olympus	98.2	0.118345	978.12	643.769	661.146	404.673	537.278	645.946	690.437	1084.05	1098.89	1066.06	1065.94	1071.73	1065.67	1061.24	1069.87	1078.65	1114.42	1116.79	1065.46	1046.21	1046.58	1032.71	1063.74	1037.37	1090.54	1080.9	1106.44	1158.22	1130.99	1137.94	1081.21	1103.45	1084.31	973.311	939.127	996.713	944.72	968.358	948.879	1025.34	1025.06	1049.92	1135.46
P25046	ROX3	Mediator of RNA polymerase II transcription subunit 19	MED19_YEAST	UP000002311_559292-olympus	87.5	0.436381	110.034	193.101	18.2604	9.71973	7.54052	2.80283	1.89491	10.5098	161.013	216.773	7.26145	187.646	4.56627	7.2032	9.32806	11.2063	8.61692	12.8441	1.7942	151.576	4.26444	3.8385	9.63994	174.394	8.767	162.328	9.36706	5.75492	169.017	195.376	4.40483	151.518	156.937	7.04412	159.921	1.57559	164.043	227.913	197.813	13.0888	229.367	130.276	119.516
P25087	ERG6	Sterol 24-C-methyltransferase ERG6	ERG6_YEAST	UP000002311_559292-olympus	98.2	0.103481	2760.53	1662.67	2129.69	1742.05	1536.82	1594.87	1827.51	2697.75	2713	2624.7	2648.8	2753.59	2820.95	2744.38	2750.37	2530.41	2606.04	2594.19	2968.01	2894.91	2872.42	2760.53	2729.24	2734.84	2723.5	2720.43	2736.1	2747.56	2807.27	2839.03	2791.87	2705.1	2725.33	2815.11	2907.74	2978.47	2870.49	2913.99	2821.91	3024.06	2985.52	2965.47	2984.49
P25270	MRM1	rRNA methyltransferase 1, mitochondrial	MRM1_YEAST	UP000002311_559292-olympus	98.2	0.202658	203.88	146.769	130.775	175.215	124.371	110.713	149.675	224.737	216.84	185.199	214.981	193.257	205.976	202.005	182.045	216.555	222.949	273.29	178.039	212.545	190.266	189.266	201.697	208.902	213.346	209.834	215.484	190.117	189.951	208.243	196.786	200.003	191.776	224.41	226.078	184.371	145.825	138.965	166.305	128.43	138.359	165.715	173.623
P25293	NAP1	Nucleosome assembly protein	NAP1_YEAST	UP000002311_559292-olympus	98.2	0.0731309	1962.61	2839.16	1997.47	3515.35	3486.28	2007.39	2883.83	2101.08	2170.14	2182.36	2166.7	2268.24	2057.76	2151.81	2093.84	2179.39	2064.59	2121.59	2096.92	2177.64	2210.97	2176.41	2198.49	2097.85	2233.14	2277.17	2305.19	2172.5	2191.76	2164.45	2342.52	2170.05	2209.84	2038.73	1949.02	1964.94	2100.08	2153.55	2064.87	2225.22	2224.17	2303.26	2249.79
P25294	SIS1	Protein SIS1	SIS1_YEAST	UP000002311_559292-olympus	98.2	0.104447	1849.12	1689.5	1807.65	2004.43	1888.15	2066.08	1772.08	2058.1	2119.74	2381.49	2277.05	2219.6	1982.01	1999.68	1974.84	2425.9	2451.77	2490.81	2097.81	2214.25	2122.97	1878.99	1889.77	1982.08	1843.53	1860.54	1936.91	2009.32	2029.27	2012.76	2019.24	1964.83	1921.75	1912.08	1781.07	1853.74	2051.61	2066.55	2153.24	1963.19	1942.82	2033.05	2137.78
P25296	CNB1	Calcineurin subunit B	CANB_YEAST	UP000002311_559292-olympus	98.2	0.18711	635.055	352.988	329.461	412.258	317.129	275.985	407.111	697.089	783.079	636.964	647.228	672.094	681.261	641.671	650.456	669.121	756.208	661.558	577.067	614.874	592.271	681.875	756.428	781.171	670.345	649.764	722.9	679.282	662.358	560.245	661.138	706.652	736.174	704.86	766.929	741.38	698.673	677.952	689.467	682.743	663.985	673.7	738.244
P25297	PHO84	Inorganic phosphate transporter PHO84	PHO84_YEAST	UP000002311_559292-olympus	98.2	0.443729	2392.08	1315.73	1728.01	1383.28	1934.2	2015.35	1586.2	2327.76	2561.04	1685.51	1689.24	1712.09	3892.28	3765.18	4031.56	4296.47	4348.28	4136.27	2532.27	2670.99	2701.08	2375.15	2533.94	2621.68	3425.05	3334.46	3479.77	2304.34	2261.2	2272.64	2362.61	2203.04	2173.72	2406.1	2546.97	2634.3	2227.45	2295.39	2112.62	3102.92	3110.54	3118.33	2570.01
P25298	RNA14	mRNA 3'-end-processing protein RNA14	RNA14_YEAST	UP000002311_559292-olympus	98.2	0.0981305	314.856	328.09	266.79	367.138	336.106	311.449	368.192	321.167	308	300.178	321.366	297.644	297.912	292.242	297.98	312.413	318.024	316.077	287.276	270.303	290.187	313.942	301.538	315.303	316.901	297.858	327.497	304.695	306.892	295.922	307.086	288.672	293.95	317.957	314.373	300.964	278.604	298.088	304.257	268.635	260.863	256.568	302.403
P25299	RNA15	mRNA 3'-end-processing protein RNA15	RNA15_YEAST	UP000002311_559292-olympus	98.2	0.16774	202.758	118.002	87.6801	98.6551	91.0527	68.2478	145.221	195.315	185.622	225.528	210.218	215.628	225.962	204.286	195.268	231.506	212.056	205.76	196.636	208.275	200.558	193.463	187.28	194.161	230.63	213.448	204.638	183.495	216.432	198.612	193.726	186.003	208.805	229.19	229.756	195.974	185.518	175.554	190.251	200.121	182.832	195.126	234.79
P25300	BUD5	Bud site selection protein 5	BUD5_YEAST	UP000002311_559292-olympus	52	0.761695	21.8673	11.306	37.8266	12.6605	NaN	NaN	45.2007	47.9177	15.4264	6.00608	12.5075	NaN	33.3393	13.1514	16.7704	NaN	19.5363	NaN	15.6251	5.25155	35.5664	31.1744	46.6722	12.3492	30.5662	NaN	6.20031	41.1041	27.9961	71.6364	51.2661	6.48413	19.2393	NaN	14.5941	52.9604	16.7255	NaN	NaN	NaN	24.945	9.14365	8.50066
P25301	RAD57	DNA repair protein RAD57	RAD57_YEAST	UP000002311_559292-olympus	9.8	0.656928	NaN	13.4624	NaN	NaN	10.5521	NaN	NaN	NaN	NaN	NaN	NaN	13.7093	NaN	19.0088	29.8354	11.1556	17.7986	NaN	NaN	NaN	6.49508	NaN	16.5264	NaN	14.753	NaN	9.42994	33.6893	NaN	NaN	NaN	44.5392	41.5296	16.3107	22.3335	NaN	NaN	NaN	NaN	NaN	NaN	NaN	18.6879
P25302	SWI4	Regulatory protein SWI4	SWI4_YEAST	UP000002311_559292-olympus	98.2	0.20834	99.8112	32.283	81.9359	48.7783	142.123	56.5095	66.2963	109.493	123.45	90.4529	104.141	110.698	97.6613	104.883	113.751	124.187	122.904	135.969	100.169	108.87	94.01	105.249	91.8491	88.9244	115.503	111.773	103.318	96.6819	91.9347	94.0178	92.8107	104.794	97.3187	110.403	123.097	112.801	76.6846	76.6831	78.8115	68.0776	79.7901	90.9885	111.044
P25303	SCJ1	DnaJ-related protein SCJ1	SCJ1_YEAST	UP000002311_559292-olympus	98.2	0.148467	440.652	576.274	339.706	235.005	403.212	254.933	274.623	506.548	504.673	475.767	497.801	521.687	512.566	525.064	532.312	486.799	476.689	481.945	530.654	540.278	508.204	506.984	518.746	550.446	535.626	540.391	529.544	539.576	527.547	535.078	485.52	469.629	461.258	501.762	523.304	537.56	445.139	465.502	486.907	515.031	491.945	444.049	543.749
P25332	RBK1	Ribokinase	RBSK_YEAST	UP000002311_559292-olympus	98.2	0.132411	352.824	307.354	307.52	418.789	377.493	288.569	262.082	317.531	325.97	340.644	373.258	344.603	325.116	331.222	331.98	186.783	176.583	184.122	349.868	348.373	335.592	353.843	333.736	341.497	291.665	313.242	315.433	356.716	337.839	376.303	319.152	342.761	302.694	351.197	358.764	348.336	345.791	342.945	323.253	312.967	317.543	323.943	377.467
P25333	SAT4	Serine/threonine-protein kinase HAL4/SAT4	HAL4_YEAST	UP000002311_559292-olympus	79.8	0.52699	48.2695	38.1922	21.4334	57.0242	65.8589	20.9562	50.897	23.8931	69.5848	12.4566	33.8179	19.5269	36.2472	25.5205	46.8021	39.5163	32.1248	36.2223	29.8165	32.9464	22.999	36.531	54.5452	17.363	69.3377	84.84	29.4926	23.2277	30.1212	15.3306	22.8509	42.5645	21.9163	39.4849	38.5817	34.9284	33.3397	27.2428	31.7676	58.1207	34.091	62.5672	28.7591
P25334	CPR4	Peptidyl-prolyl cis-trans isomerase CPR4	CYPR_YEAST	UP000002311_559292-olympus	93.6	0.408657	42.2779	33.4327	39.6869	37.5154	38.0967	42.2541	29.3989	36.6936	44.3148	43.9212	61.2827	53.9739	24.5289	40.3318	61.1515	59.1309	14.0664	33.565	62.5178	78.0187	80.1329	40.9662	51.0481	54.8616	70.9243	81.061	55.6838	43.4806	37.7422	48.1943	44.7774	33.6622	38.4754	44.0044	44.2662	39.4582	47.571	45.9665	31.6696	59.9143	67.76	49.9878	67.3244
P25335	DAL2	Allantoicase	ALLC_YEAST	UP000002311_559292-olympus	67.9	0.453318	92.3161	53.4612	81.2555	70.6632	34.0463	22.7705	63.4135	73.3021	NaN	103.867	1.938	77.4035	NaN	59.4686	61.6718	NaN	NaN	NaN	64.856	5.60177	45.9357	NaN	84.8603	77.0879	NaN	72.7698	NaN	107.335	117.712	118.878	83.4923	69.9313	103.164	75.1695	76.2825	5.44697	57.3975	NaN	100.303	44.7469	147.736	131.05	69.341
P25336	MSH3	DNA mismatch repair protein MSH3	MSH3_YEAST	UP000002311_559292-olympus	98.2	0.149216	160.568	129.265	147.726	107.981	114.766	110.742	163.889	174.171	166.77	168.701	162.255	170.299	174.901	181.461	157.405	96.0696	84.5954	94.5943	166.905	155.207	166.926	168.738	165.078	164.023	178.957	167.82	168.11	160.635	148.515	147.342	162.612	150.855	150.517	167.529	181.346	162.148	149.973	156.138	151.139	152.358	156.374	151.69	152.31
P25337	BUD31	Pre-mRNA-splicing factor BUD31	BUD31_YEAST	UP000002311_559292-olympus	98.2	0.256691	246.724	77.6171	130.746	72.9174	63.7967	91.2677	116.444	229.939	194.155	227.846	235.352	215.298	205.825	263.36	225.317	149.305	132.953	100.221	241.329	244.211	239.752	276.994	248.001	241.791	157.195	201.19	187.176	198.373	274.402	218.443	177.653	223.619	287.466	261.673	220.209	237.173	266.485	173.555	269.904	182.112	208.699	233.931	169.319
P25338	MPO1	2-hydroxy-palmitic acid dioxygenase MPO1	MPO1_YEAST	UP000002311_559292-olympus	71.9	1.34805	95.5886	99.8771	104.242	68.1052	17.823	90.0219	79.3685	87.7276	25.735	26.5117	101.844	95.6294	82.2499	76.6293	92.4445	79.7642	63.6827	84.4689	86.8666	85.6589	84.8885	75.1169	80.5656	76.8979	65.444	69.1918	83.0513	74.5121	91.6918	86.7714	80.3633	74.1745	65.4684	23.28	78.6633	72.2352	102.087	105.241	117.269	89.1025	57.2777	86.0055	51.1855
P25339	PUF4	Pumilio homology domain family member 4	PUF4_YEAST	UP000002311_559292-olympus	98.2	0.169152	419.415	288.038	359.701	398.737	342.314	346.359	397.097	453.651	517.804	447.587	422.152	440.07	427.067	440.326	433.531	508.948	469.442	469.607	386.321	391.82	399.543	368.664	383.823	396.192	449.385	434.546	462.781	363.874	372.089	387.374	375.501	360.511	394.755	397.387	404.619	400.267	343.65	337.513	347.798	387.036	407.981	384.322	458.889
P25340	ERG4	Delta(24(24(1)))-sterol reductase ERG4	ERG4_YEAST	UP000002311_559292-olympus	98.2	0.152763	1558.4	1260.57	1655.45	1944.13	1692.59	1834.95	1718.23	1485.36	1436.76	1303.31	1281.26	1232.41	1252.98	1281.33	1313.47	1370.76	1465.39	1421.13	1422.01	1384.74	1375.95	1397.54	1389.86	1358.06	1267.39	1341.89	1259.84	1262.37	1204.19	1319.23	1256.36	1273.39	1326.2	1427.43	1359.49	1324.1	1483.6	1550.34	1482.36	1344.91	1377.61	1370.6	1260.44
P25341	KIN82	Serine/threonine-protein kinase KIN82	KIN82_YEAST	UP000002311_559292-olympus	87.8	0.491326	147.683	367.492	22.5734	57.6446	25.3669	48.6245	57.4046	33.9051	38.2359	21.7365	42.6016	26.5476	49.8173	38.2751	36.5831	52.0892	49.5902	34.6124	39.844	32.8664	25.5748	36.4148	39.1469	22.2213	NaN	22.9891	377.765	19.9669	308.099	35.2911	33.2526	40.2694	22.6624	32.9437	16.8671	28.6397	45.7047	17.7254	11.5111	15.7561	12.3228	138.215	151.949
P25342	CDC10	Cell division control protein 10	CDC10_YEAST	UP000002311_559292-olympus	98.2	0.11941	812.41	426.089	495.898	502.1	404.142	344.581	388.352	759.729	788.299	760.538	752.347	773.751	771.877	765.413	785.006	830.104	841.653	861.039	793.675	783.154	790.458	825.769	830.276	871.539	798.029	767.539	777.746	816.215	774.109	804.165	763.039	821.991	831.24	788.458	782.38	778.581	806.055	804.281	781.462	820.187	801.397	804.814	808.268
P25343	RVS161	Reduced viability upon starvation protein 161	RV161_YEAST	UP000002311_559292-olympus	98.2	0.126784	1754.03	2248.06	2302.01	986.488	1464.73	1395.19	1246.95	1663.12	1687.04	1551.17	1510.27	1593.34	1570.46	1657.85	1536.91	1736.7	1760.8	1745.67	1613.61	1582.5	1605.8	1689.85	1664.75	1679.35	1640.43	1559.67	1610.58	1679.23	1615.76	1628.04	1614.49	1678.47	1688.66	1637.76	1643.84	1642.37	1741.33	1784.45	1757.11	1666.95	1645.9	1637.62	1598.9
P25344	STE50	Protein STE50	STE50_YEAST	UP000002311_559292-olympus	98.2	0.234485	156.592	85.0424	103.031	81.326	72.819	97.4827	117.211	143.546	145.505	121.029	111.041	116.578	138.655	154.623	149.279	78.9229	78.36	86.2512	149.476	104.592	115.818	146.47	150.392	142.66	129.121	126.786	132.561	141.418	130.013	141.509	139.909	107.274	132.513	148.416	147.768	137.752	138.418	106.335	125.924	138.235	97.423	122.973	136.258
P25345	SLM5	Asparagine--tRNA ligase, mitochondrial	SYNM_YEAST	UP000002311_559292-olympus	92.7	0.325576	88.2648	67.9687	51.0005	74.6339	94.9083	52.3181	95.1614	79.9805	86.416	75.7884	68.466	46.8232	75.0415	57.6449	76.6691	85.6499	42.6068	45.2912	63.6651	60.4382	59.6908	50.3728	72.2287	79.3684	95.8998	83.528	74.2662	104.28	105.401	110.778	77.2155	92.9935	84.872	76.8051	84.5341	126.7	76.0432	81.5471	75.3767	35.3758	59.3451	66.1181	70.6278
P25348	MRPL32	54S ribosomal protein L32, mitochondrial	RM32_YEAST	UP000002311_559292-olympus	94.8	0.472649	117.939	63.8425	68.4537	46.1286	42.4467	75.7606	97.1659	78.2725	71.799	96.6699	63.354	92.6126	82.9041	63.4437	92.9606	104.619	102.327	80.945	124.495	119.498	141.195	134.174	127.684	126.125	128.849	133.928	135.818	154.276	154.183	133.758	109.367	132.73	132.189	160.669	164.339	170.154	87.6693	114.346	102.27	100.62	106.403	102.283	126.398
P25349	YCP4	Flavoprotein-like protein YCP4	YCP4_YEAST	UP000002311_559292-olympus	98.2	0.189922	1893.75	955.439	813.599	1045.03	1030.87	930.357	980.36	1564.17	1536.45	1575.73	1577.27	1527.73	1615.48	1677.28	1640.81	1694.79	1616.1	1619.13	1747.99	1734.96	1755.56	1941.28	2012.92	1989.38	1750.51	1795.41	1822.67	1955.79	2019.78	2013.16	1887.92	1858.42	1828.99	1709.29	1729.25	1780.87	2096.79	2143.31	2123.82	1567.44	1501.73	1521.51	1615.68
P25351	YCR023C	Uncharacterized membrane protein YCR023C	YCR3_YEAST	UP000002311_559292-olympus	97.9	0.243441	219.441	151.164	191.731	164.478	186.465	167.927	199.944	186.433	198.329	146.572	172.732	159.51	165.001	179.256	172.156	163.947	89.6276	60.58	227.56	174.092	161.567	196.954	212.004	176.742	188.951	185.935	203.469	206.71	187.699	190.904	205.781	195.457	233.57	224.476	220.008	186.863	171.599	188.273	195.718	172.235	154.026	143.198	155.844
P25353	NPP1	Ectonucleotide pyrophosphatase/phosphodiesterase 1	NPP1_YEAST	UP000002311_559292-olympus	97.6	0.299112	77.8189	66.9953	47.1241	72.4929	40.1009	46.8242	78.2709	82.5683	63.9063	74.0975	85.6795	76.8867	79.912	84.606	88.1809	41.2483	43.3801	64.0378	67.9446	67.514	67.1615	66.4399	69.0415	71.2263	79.0946	74.9944	101.95	70.324	60.5909	49.4254	66.0909	58.5979	56.5767	62.385	67.7944	68.0276	70.1819	83.3024	82.9916	76.6518	85.9508	66.3352	80.0272
P25355	CTR86	Copper transport protein 86	CTR86_YEAST	UP000002311_559292-olympus	98.2	0.122687	301.163	377.153	295.936	337.703	393.294	273.684	339.226	316.411	310.168	334.786	307.793	319.273	330.424	327.493	323.039	150.645	145.817	123.9	308.798	303.229	305.317	296.512	295.213	307.35	308.437	304.299	303.436	299.606	287.852	289.97	299.407	306.507	308.09	313.511	303.767	324.348	282.6	278.653	310.079	292.027	295.737	293.229	280.349
P25356	BPH1	Beige protein homolog 1	BPH1_YEAST	UP000002311_559292-olympus	98.2	0.131263	464.058	203.613	295.159	297.457	293.242	387.233	268.944	403.066	497.199	474.517	380.823	432.935	429.155	438.845	428.311	310.727	396.895	328.914	384.048	432.517	443.407	460.621	427.12	432.082	445.334	431.397	402.928	397.133	446.548	433.723	370.009	404.138	428.959	444.171	527.366	451.996	409.074	406.222	428.733	444.231	406.312	429.833	380.253
P25357	SNT1	Probable DNA-binding protein SNT1	SNT1_YEAST	UP000002311_559292-olympus	97.9	0.157573	89.1772	66.4784	60.6802	63.9364	55.207	110.517	61.1167	69.0507	74.1361	79.1846	71.492	83.1915	77.965	82.6186	80.4132	60.0636	51.3197	48.9112	77.452	80.0668	79.8543	81.9784	78.2912	76.1447	87.458	94.4563	92.8669	82.1182	80.9006	77.1447	77.8325	77.2371	80.8497	96.916	95.3893	90.5567	81.4675	66.8704	73.4939	73.851	69.7505	73.3692	70.6389
P25358	ELO2	Elongation of fatty acids protein 2	ELO2_YEAST	UP000002311_559292-olympus	98.2	0.238641	858.134	512.591	612.783	505.646	432.397	557.525	430.872	974.061	918.007	978.206	1026.8	947.196	857.39	864.268	901.351	554.57	451.741	481.063	754.065	856.958	907.028	860.242	870.637	842.111	1009.11	1300.05	869.804	931.459	911.834	845.84	795.767	912.187	863.359	811.245	872.98	883.045	750.747	815.334	968.685	862.663	909.639	931.585	980.366
P25359	RRP43	Exosome complex component RRP43	RRP43_YEAST	UP000002311_559292-olympus	98.2	0.147143	176.109	223.536	121.287	161.982	201.084	135.087	113.428	159.227	170.286	174.825	184.634	162.731	184.328	191.047	189.654	139.954	142.559	132.119	168.533	156.639	159.591	166.482	177.504	181.932	154.499	173.051	167.365	155.81	147.078	145.107	151.598	174.665	147.402	160.377	173.887	171.861	152.696	146.287	139.218	162.932	184.979	174.631	153.806
P25360	PHO87	Inorganic phosphate transporter PHO87	PHO87_YEAST	UP000002311_559292-olympus	98.2	0.232213	220.794	155.574	190.678	134.676	141.763	109.262	173.804	222.787	239.877	204.477	234.721	225.914	196.338	182.04	191.128	91.6368	86.5628	76.9949	197.66	215.701	191.679	217.789	232.867	220.969	158.662	193.408	163.517	189.908	199.985	169.559	235.602	211.728	202.022	214.092	224.036	232.816	152.043	157.472	191.246	165.058	148.957	165.598	199.167
P25361	YCR043C	Uncharacterized protein YCR043C	YCT3_YEAST	UP000002311_559292-olympus	98.2	0.340995	225.499	130.223	147.551	163.861	192.197	167.867	226.5	237.684	275.597	259.03	276.345	317.596	294.808	286.674	265.119	232.215	249.567	273.837	265.749	221.251	281.977	212.192	225.57	241.423	284.556	280.237	303.974	251.964	205.583	204.932	221.411	257.488	245.188	240.683	268.978	244.259	172.441	212.421	223.576	231.546	247.538	207.711	267.862
P25362	PET18	Protein PET18	PET18_YEAST	UP000002311_559292-olympus	97.6	0.326745	379.206	531.55	265.292	396.553	381.747	378.524	421.998	407.946	548.039	357.915	313.787	360.473	319.98	314.428	369.215	224.467	224.76	238.543	416.673	399.699	411.594	421.033	422.05	411.472	495.515	507.14	511.528	432.019	419.112	454.496	355.436	341.917	386.533	442.244	434.963	419.62	418.28	387.58	367.528	290.9	308.726	285.891	360.688
P25364	HCM1	Forkhead transcription factor HCM1	HCM1_YEAST	UP000002311_559292-olympus	27.8	0.801418	58.9721	59.7891	NaN	42.6306	43.2942	NaN	35.525	45.9453	38.8119	37.4302	NaN	NaN	NaN	NaN	NaN	NaN	74.9138	NaN	27.2245	NaN	49.2575	56.9863	NaN	59.0378	36.2125	NaN	NaN	53.8322	NaN	48.4343	36.686	NaN	NaN	3.00262	44.6924	NaN	45.5197	NaN	30.4111	NaN	17.0411	20.0736	42.2828
P25365	SED4	Putative guanine nucleotide-exchange factor SED4	SED4_YEAST	UP000002311_559292-olympus	98.2	0.141854	599.02	546.908	520.882	674.699	624.68	594.457	501.39	551.299	581.285	564.878	567.175	591.53	553.872	532.567	555.644	278.349	284.124	263.707	557.57	584.379	550.469	602.271	525.573	599.322	545.888	513.211	572.426	575.132	599.683	588.787	522.85	551.348	556.614	549.746	558.609	541.155	593.809	572.98	548.214	520.222	509.87	521.081	542.091
P25366	OCA4	Protein OCA4	OCA4_YEAST	UP000002311_559292-olympus	98.2	0.170385	193.048	131.462	152.604	225.626	191.715	251.392	235.846	191.698	208.733	209.084	203.222	224.437	207.949	206.899	194.687	146.059	123.932	132.623	181.773	218.181	202.621	200.6	214.57	198.56	201.568	194.632	205.142	211.401	172.224	192.506	204.343	203.122	185.632	229.197	214.559	231.728	172.241	206.938	171.304	164.505	167.219	161.403	190.057
P25367	RNQ1	[PIN+] prion protein RNQ1	RNQ1_YEAST	UP000002311_559292-olympus	98.2	0.234728	800.09	709.322	733.305	532.578	1853.99	1822.11	476.919	766.498	707.801	793.216	865.562	784.079	834.216	929.682	834.093	501.448	489.552	517.094	839.623	893.813	878.001	1000.33	951.471	937.332	908.58	1014.79	908.4	1159.55	1134.64	1167.9	1019.72	1010.86	1000.23	1003.65	1028.32	1074.25	916.838	879.8	880.482	815.026	833.677	931.438	900.195
P25368	RRP7	Ribosomal RNA-processing protein 7	RRP7_YEAST	UP000002311_559292-olympus	98.2	0.127196	154.38	188.285	163.634	118.337	93.4581	143.233	66.9797	164.926	172.038	159.618	175.122	178.384	174.145	160.006	173.985	125.551	124.236	137.845	161.942	153.273	155.03	172.424	163.963	166.583	175.507	170.332	169.964	157.929	144.688	155.411	149.843	160.292	158.39	163.661	170.066	182.742	146.814	144.901	132.398	154.287	150.673	158.833	167.015
P25369	LSB5	LAS seventeen-binding protein 5	LSB5_YEAST	UP000002311_559292-olympus	98.2	0.155293	116.874	112.639	77.5613	95.4546	96.5598	96.028	77.951	114.658	117.788	107.43	106.137	107.73	115.996	114.594	110.274	53.0719	53.9634	54.0178	109.173	102.928	115.918	106.146	109.024	110.55	118.041	127.88	114.263	111.612	110.57	113.575	115.051	108.254	117.576	116.011	109.551	110.566	120.441	122.47	118.795	114.005	117.077	107.592	109.385
P25370	GFD2	Good for full DBP5 activity protein 2	GFD2_YEAST	UP000002311_559292-olympus	91.4	0.532154	164.924	118.882	42.0852	65.2376	32.054	50.6045	41.9901	60.1212	57.7411	34.9499	10.7258	133.628	52.8307	32.4823	54.3154	96.1817	12.6372	83.3138	NaN	182.982	140.055	64.5394	49.9562	52.2331	120.662	62.1583	94.544	61.1645	19.9154	178.828	151.22	207.643	143.756	161.395	155.313	215.956	175.9	167.914	189.241	179.606	215.997	NaN	202.94
P25371	ADP1	Probable ATP-dependent permease	ADP1_YEAST	UP000002311_559292-olympus	98.2	0.123591	527.996	334.422	281.488	293.78	330.682	299.18	313.093	523.541	506.449	449.671	472.081	497.204	538.017	576.258	532.107	548.517	543.656	568.59	517.079	523.498	523.153	523.55	512.823	540.573	512.187	537.498	507.685	515.085	505.602	502.165	504.739	457.999	483.218	544.841	510.611	512.187	518.542	573.97	549.398	504.257	515.891	517.802	457.875
P25372	TRX3	Thioredoxin-3, mitochondrial	TRX3_YEAST	UP000002311_559292-olympus	98.2	0.248528	1231.77	619.332	661.609	606.516	2288.98	341.525	2038.78	914.615	951.9	995.3	1005.39	1015.78	1082.42	1143.62	1149.04	358.838	388.059	346.66	1026.59	1102.99	1173.08	1056.71	1076.84	1147.47	861.545	870.265	899.565	1209.39	1244.23	1223.75	1120.01	1019.79	1148.21	1188.33	1218.38	1183.34	1224.62	1238.92	1315.92	1156.44	1255.35	1222.13	972.951
P25373	GRX1	Glutaredoxin-1	GLRX1_YEAST	UP000002311_559292-olympus	98.2	0.235337	3494.33	3854.87	3962.52	3816.61	3829.12	3483.43	2967.37	2918.37	3203.42	3052.97	3079.35	3157.57	3415.81	3325.75	3505.53	1626.15	1616.47	1677.95	3511.73	3559.56	3691.22	3555.66	3408.35	3519.73	2864.17	2932.65	2816.51	3848.7	3798.53	3827.86	3586.59	3641.33	3637.21	3425.71	3404.33	3421.58	3798.52	3679.34	3748.17	3636.17	3678.78	3670.4	3332.21
P25374	NFS1	Cysteine desulfurase, mitochondrial	NFS1_YEAST	UP000002311_559292-olympus	98.2	0.14794	834.73	537.463	572.082	482.419	591.701	535.343	639.568	815.517	835.828	870.262	856.878	884.348	835.156	789.984	817.801	823.062	824.734	805.735	867.962	895.605	912.827	872.84	906.999	842.629	905.577	869.004	810.3	949.27	992.599	933.733	880.407	879.843	873.964	877.01	908.075	879.382	813.049	802.129	771.89	794.597	747.463	756.061	843.192
P25375	PRD1	Saccharolysin	PRTD_YEAST	UP000002311_559292-olympus	98.2	0.146576	1600.67	1878.72	1988.9	1852.67	1918.39	1818.34	1401.32	1686.87	1605.28	1435.48	1453.87	1422.11	1501.35	1493.09	1483.98	602.149	568.963	590.356	1509.75	1436.97	1457.9	1496.67	1503.1	1527.89	1448.01	1455.39	1441.31	1514.25	1569.68	1541.98	1438.67	1454.02	1471.59	1500.41	1573.88	1515.94	1879.53	1907.59	1926.79	1640.03	1670.21	1656.15	1365.67
P25376	AGP1	General amino acid permease AGP1	AGP1_YEAST	UP000002311_559292-olympus	98.2	0.32028	1064.88	489.85	532.008	564.826	500.207	244.123	404.264	1003.3	1008.15	1121.36	1146.01	1140.97	947.693	977.806	909.103	306.838	332.681	290.296	986.963	1025.82	1008.89	1112.52	996.84	1045.8	679.006	732.174	723.728	1134.89	1130.49	1204.55	1363.96	1313.44	1319.57	1148.06	1135.13	1155.76	846.036	871.165	954.021	714.223	692.485	786.361	742.366
P25378	RHB1	Rheb-like protein RHB1	RHEB_YEAST	UP000002311_559292-olympus	98.2	0.279383	147.08	85.4401	49.9523	88.1634	96.0622	52.8335	84.7875	156.142	148.411	141.783	128.285	154.789	145.478	145.313	139.534	87.7507	98.9795	107.456	155.04	120.893	135.744	142.537	143.927	149.181	151.767	159.091	151.463	138.586	163.559	143.959	119.539	123.609	129.767	143.88	167.213	146.038	109.369	133.102	129.406	138.835	132.446	123.401	125.347
P25379	CHA1	Catabolic L-serine/threonine dehydratase	STDH_YEAST	UP000002311_559292-olympus	98.2	0.331278	617.768	427.459	360.792	332.281	303.331	360.89	405.184	703.216	748.294	811.732	814.926	817.739	918.84	887.414	921.451	466.557	476.017	470.295	639.976	671.256	656.338	669.992	666.775	689.739	758.332	782.273	770.332	543.901	549.333	571.225	623.485	614.275	606.197	656.422	660.986	662.106	485.533	489.541	489.736	769.881	773.573	766.785	965.704
P25382	RSA4	Ribosome assembly protein 4	NLE1_YEAST	UP000002311_559292-olympus	98.2	0.191412	530.77	392.906	390.154	513.233	287.324	338.687	277.467	526.984	513.358	564.839	544.492	543.237	528.871	516.104	509.806	321.478	304.692	319.377	516.312	560.622	539.918	558.421	552.389	558.944	555.215	568.799	557.078	511.646	513.861	538.413	540.983	557.18	537.131	533.93	535.658	523.752	492.98	535.96	497.325	527.138	515.032	505.852	463.997
P25384	TY2B-C	Transposon Ty2-C Gag-Pol polyprotein	YC21B_YEAST	UP000002311_559292-olympus	96	0.373105	80.4118	51.0955	75.0883	45.429	45.4227	59.3144	51.5458	47.2025	41.4383	26.5936	12.4223	54.8198	49.3188	58.4265	109.103	162.774	184.484	158.191	96.3083	88.5869	74.695	98.0441	78.2213	79.5863	62.3429	64.0708	65.9605	75.4173	74.0322	69.2112	67.0851	59.1081	48.9574	71.4408	79.9446	75.6897	91.4202	63.198	69.0928	76.6765	85.1528	86.6516	60.9116
P25385	BOS1	Protein transport protein BOS1	BOS1_YEAST	UP000002311_559292-olympus	98.2	0.199838	144.365	124.17	100.312	135.333	167.787	154.741	134.647	152.578	156.766	148.135	158.51	152.685	160.898	160.866	166.101	159.874	155.789	169.371	136.439	138.529	133.34	138.074	141.305	128.047	145.089	159.596	156.143	134.636	131.059	140.288	123.025	130.571	149.398	140.927	136.219	139.532	120.915	108.265	115.429	135.596	121.428	128.363	140.586
P25386	USO1	Intracellular protein transport protein USO1	USO1_YEAST	UP000002311_559292-olympus	98.2	0.0811424	751.221	778.975	708.189	700.58	872.422	842.617	728.786	784.642	767.319	708.506	732.143	704.839	759.257	733.083	739.395	657.907	668.623	613.061	697.142	711.759	724.974	741.554	740.729	743.534	790.948	783.797	784.382	714.355	727.171	742.78	732.912	711.515	701.21	765.117	806.823	823.347	652.209	692.473	718.138	696.309	695.839	708.99	704.13
P25389	KCC4	Probable serine/threonine-protein kinase KCC4	KCC4_YEAST	UP000002311_559292-olympus	98.2	0.167846	88.4615	87.8012	76.2109	79.9467	66.115	102.232	79.3843	100.071	107.074	88.4811	82.4516	96.5631	94.4337	82.4345	83.6203	76.7579	68.9355	79.4461	86.8248	85.093	90.5379	96.8719	93.7408	88.0243	97.8336	107.198	102.221	97.7021	81.7233	80.7975	83.0802	85.9039	86.2273	95.4602	111.647	98.171	71.4498	77.191	68.9433	62.0116	84.4963	88.7471	76.3661
P25390	SSK22	Serine/threonine-protein kinase SSK22	SSK22_YEAST	UP000002311_559292-olympus	11.3	0.728667	9.02393	NaN	NaN	13.7687	12.5253	12.1979	NaN	NaN	10.9898	19.8702	NaN	NaN	10.9422	NaN	NaN	NaN	NaN	NaN	13.2128	NaN	NaN	NaN	NaN	NaN	13.8249	NaN	6.48648	NaN	NaN	14.7568	9.57452	12.0401	NaN	15.7856	7.32427	14.5609	NaN	NaN	NaN	NaN	NaN	NaN	NaN
P25441	RPC53	DNA-directed RNA polymerase III subunit RPC4	RPC4_YEAST	UP000002311_559292-olympus	98.2	0.146258	540.066	385.597	560.88	303.131	372.167	193.502	199.936	540.066	533.309	526.823	578.761	500.222	560.209	563.601	570.009	597.037	640.173	586.948	524.001	490.355	498.914	515.892	523.164	505.232	584.735	533.711	564.859	516.048	523.025	499.862	511.771	501.958	507.021	539.859	564.814	549.887	433.194	475.98	466.262	489.695	479.742	457.285	558.242
P25443	RPS2	40S ribosomal protein S2	RS2_YEAST	UP000002311_559292-olympus	99.1	1.34987	13046.2	14894.7	14149.9	14815.9	14750.7	14718.1	16957	17233.4	18285.6	17493	16341.7	17843	16683.9	17934.1	17007.3	17899.8	17843.7	17593.8	14809	14457.7	15514.9	14083.3	14725.4	13986.2	16850.1	17451.6	16599.6	12783.6	12850.5	12223	13684.8	14219.3	13875.2	13993.9	13530.5	14061.1	11728.4	11407.5	11199.3	14817.5	14592.8	14290.5	16694.2
P25451	PUP3	Proteasome subunit beta type-3	PSB3_YEAST	UP000002311_559292-olympus	98.2	0.133811	1001.31	1026.86	1288.8	1209.57	1178.93	1235.21	1241.76	1023.34	1020.7	934.715	896.53	984.293	1004.49	991.072	987.397	1074.59	1054.68	1073.18	977.844	992.924	923.407	964.244	963.305	927.036	982.088	1036.96	994.612	927.678	914.821	956.515	964.252	926.331	925.418	914.073	936.469	936.39	859.608	856.075	888.164	1016.04	978.011	992.643	936.995
P25453	DMC1	Meiotic recombination protein DMC1	DMC1_YEAST	UP000002311_559292-olympus	33.9	0.663267	367.993	NaN	NaN	NaN	NaN	448.498	NaN	NaN	NaN	77.3312	NaN	20.4004	NaN	NaN	3.77678	NaN	NaN	NaN	NaN	NaN	588.357	NaN	NaN	NaN	946.298	NaN	NaN	NaN	NaN	NaN	NaN	NaN	NaN	10.7221	9.22251	594.195	667.827	253.931	NaN	NaN	NaN	NaN	NaN
P25454	RAD51	DNA repair protein RAD51	RAD51_YEAST	UP000002311_559292-olympus	98.2	0.257489	231.517	187.18	213.019	229.154	220.53	221.1	298.723	292.45	298.68	189.443	222.702	193.49	242.657	255.932	251.802	243.258	251.074	238.505	186.101	201.237	209.677	196.506	201.883	232.642	327.551	341.135	310.307	173.614	141.958	167.233	206.508	187.809	222.24	227.618	189.486	209.881	183.21	209.863	197.376	249.979	260.848	250.773	298.253
P25491	YDJ1	Mitochondrial protein import protein MAS5	MAS5_YEAST	UP000002311_559292-olympus	98.2	0.12222	4842.53	3677.73	4155.69	4716.01	5165.32	4778.74	4720.6	4782.48	5168.54	5350.04	5186.01	5261.36	4857.53	4835.95	4819.29	5186.7	5388.07	5380.22	4749.31	4761.59	4704.79	4613.12	4630.15	4554.88	4726.5	4798.88	4796.84	4752.19	4675.75	4715.68	4879.05	4970.5	4867	4962.88	4913.5	4932.31	5194.24	5107.93	5166.06	5146.98	5104.62	5082.03	5355.4
[truncated: 4,050 more rows]
[truncated: 284 more columns]
