# Supplementary material for: Ultra-fast label-free quantification and comprehensive proteome coverage with narrow-window data-independent acquisition
Source: Nat Biotechnol. 2024 Feb 1;42(12):1855–66. doi: 10.1038/s41587-023-02099-7 (PMC11631760; doi:10.1038/s41587-023-02099-7)
Supplement: Supplementary file 14 — Statistical source data. [file 41587_2023_2099_MOESM14_ESM.xlsx]

## Sheet: Key_MSAvsCtrl_5min
Sorter	Name	SA.name	DIAG	HOSP
72	RR_001	RR-073	CTRL	KCL
23	RR_002	RR-074	CTRL	KCL
65	RR_003	RR-075	CTRL	KCL
6	RR_004	RR-076	CTRL	KCL
70	RR_005	RR-077	CTRL	KCL
35	RR_006	RR-078	CTRL	KCL
51	RR_007	RR-079	CTRL	BBH
2	RR_008	RR-080	CTRL	BBH
47	RR_009	RR-081	CTRL	BBH
58	RR_010	RR-082	CTRL	BBH
43	RR_011	RR-083	CTRL	BBH
31	RR_012	RR-084	CTRL	BBH
13	RR_013	RR-085	MSA	KCL
21	RR_014	RR-086	MSA	KCL
17	RR_015	RR-087	MSA	KCL
26	RR_016	RR-088	MSA	KCL
30	RR_017	RR-089	MSA	KCL
52	RR_018	RR-090	MSA	KCL
8	RR_019	RR-091	MSA	BBH
16	RR_020	RR-092	MSA	BBH
71	RR_021	RR-093	MSA	BBH
10	RR_022	RR-094	MSA	BBH
4	RR_023	RR-095	MSA	BBH
14	RR_024	RR-096	MSA	BBH
67	RR_025	RR-097	CTRL	KCL
32	RR_026	RR-098	CTRL	KCL
29	RR_027	RR-099	CTRL	KCL
69	RR_028	RR-100	CTRL	KCL
61	RR_029	RR-101	CTRL	KCL
42	RR_030	RR-102	CTRL	KCL
55	RR_031	RR-103	CTRL	BBH
54	RR_033	RR-105	CTRL	BBH
25	RR_034	RR-106	CTRL	BBH
22	RR_035	RR-107	CTRL	BBH
73	RR_036	RR-108	CTRL	BBH
12	RR_037	RR-109	MSA	KCL
57	RR_038	RR-110	MSA	KCL
5	RR_039	RR-111	MSA	KCL
40	RR_040	RR-112	MSA	KCL
68	RR_041	RR-113	MSA	KCL
20	RR_042	RR-114	MSA	KCL
19	RR_043	RR-115	MSA	BBH
1	RR_044	RR-116	MSA	BBH
24	RR_045	RR-117	MSA	BBH
3	RR_046	RR-118	MSA	BBH
44	RR_047	RR-119	MSA	BBH
53	RR_048	RR-120	MSA	BBH
49	RR_049	RR-121	CTRL	KCL
46	RR_050	RR-122	CTRL	KCL
60	RR_051	RR-123	CTRL	KCL
45	RR_052	RR-124	CTRL	KCL
48	RR_053	RR-125	CTRL	KCL
33	RR_054	RR-126	CTRL	KCL
41	RR_055	RR-127	MSA	BBH
9	RR_056	RR-128	MSA	BBH
59	RR_057	RR-129	MSA	BBH
74	RR_058	RR-130	MSA	BBH
62	RR_059	RR-131	MSA	BBH
64	RR_060	RR-132	MSA	BBH
56	RR_061	RR-133	MSA	KCL
7	RR_062	RR-134	MSA	KCL
18	RR_063	RR-135	MSA	KCL
38	RR_064	RR-136	MSA	KCL
37	RR_065	RR-137	MSA	KCL
34	RR_066	RR-138	MSA	KCL
11	RR_067	RR-139	MSA	BBH
15	RR_068	RR-140	MSA	BBH
50	RR_069	RR-141	MSA	BBH
28	RR_070	RR-143	MSA	BBH
66	RR_071	RR-144	MSA	BBH
27	RR_072	RR-145	MSA	BBH
36	RR_073	RR-146	MSA	BBH
39	RR_074	RR-147	MSA	BBH
63	RR_075	RR-148	MSA	BBH

## Sheet: Key_MSAvsCtrl_30min
Name	DIAG	HOSP
RR-073	CTRL	KCL
RR-074	CTRL	KCL
RR-075	CTRL	KCL
RR-076	CTRL	KCL
RR-077	CTRL	KCL
RR-078	CTRL	KCL
RR-080	CTRL	BBH
RR-081	CTRL	BBH
RR-082	CTRL	BBH
RR-083	CTRL	BBH
RR-084	CTRL	BBH
RR-085	MSA	KCL
RR-086	MSA	KCL
RR-088	MSA	KCL
RR-089	MSA	KCL
RR-090	MSA	KCL
RR-091	MSA	BBH
RR-092	MSA	BBH
RR-093	MSA	BBH
RR-095	MSA	BBH
RR-096	MSA	BBH
RR-097	CTRL	KCL
RR-099	CTRL	KCL
RR-100	CTRL	KCL
RR-101	CTRL	KCL
RR-102	CTRL	KCL
RR-103	CTRL	BBH
RR-105	CTRL	BBH
RR-106	CTRL	BBH
RR-107	CTRL	BBH
RR-108	CTRL	BBH
RR-109	MSA	KCL
RR-110	MSA	KCL
RR-111	MSA	KCL
RR-112	MSA	KCL
RR-113	MSA	KCL
RR-114	MSA	KCL
RR-115	MSA	BBH
RR-116	MSA	BBH
RR-117	MSA	BBH
RR-118	MSA	BBH
RR-119	MSA	BBH
RR-120	MSA	BBH
RR-121	CTRL	KCL
RR-122	CTRL	KCL
RR-123	CTRL	KCL
RR-124	CTRL	KCL
RR-125	CTRL	KCL
RR-126	CTRL	KCL
RR-127	MSA	BBH
RR-128	MSA	BBH
RR-129	MSA	BBH
RR-130	MSA	BBH
RR-131	MSA	BBH
RR-132	MSA	BBH
RR-133	MSA	KCL
RR-134	MSA	KCL
RR-135	MSA	KCL	excluded_low amount in sample
RR-136	MSA	KCL
RR-137	MSA	KCL
RR-138	MSA	KCL
RR-139	MSA	BBH
RR-140	MSA	BBH
RR-141	MSA	BBH
RR-143	MSA	BBH
RR-144	MSA	BBH
RR-145	MSA	BBH
RR-146	MSA	BBH
RR-147	MSA	BBH
RR-148	MSA	BBH

## Sheet: MSAvsCTRL5min_IDs
RR_0_044	RR_2_008	RR_1_046	RR_2_023	RR_0_039	RR_0_004	RR_2_062	RR_2_019	RR_1_056	RR_1_023	RR_2_022	RR_1_067	RR_1_008	RR_1_037	RR_2_013	RR_1_024	RR_2_068	RR_0_020	RR_2_015	RR_0_068	RR_0_063	RR_0_067	RR_0_024	RR_2_043	RR_2_042	RR_1_014	RR_1_043	RR_1_035	RR_1_002	RR_0_045	RR_1_034	RR_0_016	RR_2_072	RR_0_019	RR_2_070	RR_0_027	RR_1_017	RR_1_015	RR_1_020	RR_1_012	RR_1_026	RR_0_035	RR_1_019	RR_1_054	RR_0_066	RR_1_016	RR_1_006	RR_0_073	RR_2_065	RR_2_064
3593.54	1159.79	2049.71	1392.57	1505.7	1427.13	1688.7	1902.61	2208.63	1233.44	1469.59	1532.36	1086.45	2735.76	4191.83	3237.49	1403.66	928.787	5110.09	1449.14	2463.04	1659.71	3411.55	1908.34	1832.54	1507.67	2048.86	3000.5	2289.29	7915.53	2170.5	5319.81	1144.22	1751.65	2197.68	2542.91	3068.31	4989.33	922.096	1646.18	734.204	3495.54	1731.76	2689.99	1966.54	5017.36	1560	1961.56	1804.45	2111.63
718.823	NaN	922.57	1099.62	1258.51	1067.37	898.138	1066.41	NaN	741.42	NaN	1138.14	1286.72	965.429	359.544	NaN	1081.45	919.697	NaN	1017.47	883.329	916.708	518.238	921.881	799.538	919.259	878.268	951.316	858.564	NaN	1006.14	486.079	NaN	980.488	595.858	NaN	610.841	544.465	NaN	781.105	1382.81	843.395	960.712	NaN	963.567	549.402	720.72	814.574	924.325	743.292
437.282	130.087	346.724	194.099	1153.19	NaN	154.897	397.627	NaN	382.956	230.935	117.155	NaN	293.219	213.015	158.715	343.024	101.349	NaN	397.175	167.144	81.5978	125.095	NaN	70.7559	65.2381	NaN	824.849	124.686	NaN	199.91	340.117	NaN	461.014	416.307	134.291	131.503	238.895	147.082	NaN	30.3185	89.1401	407.615	222.367	157.424	210.488	927.581	NaN	NaN	NaN
423.446	147.959	245.256	452.293	1233.39	299.489	322.953	534.958	325.357	NaN	781.605	574.747	NaN	537.487	581.757	575.413	NaN	NaN	864.21	370.056	889.526	623.268	772.998	281.804	508.041	NaN	NaN	180.138	150.179	NaN	NaN	2100.85	440.6	635.344	499.362	NaN	211.026	819.744	177.656	NaN	123.983	291.915	644.996	NaN	NaN	1983.35	1293.75	1111.81	843.208	313.709
NaN	NaN	35.9788	NaN	NaN	NaN	NaN	NaN	NaN	NaN	NaN	NaN	NaN	20.7766	NaN	NaN	NaN	NaN	NaN	NaN	NaN	NaN	18.0303	NaN	NaN	NaN	NaN	24.656	NaN	NaN	NaN	NaN	NaN	NaN	NaN	NaN	NaN	NaN	NaN	NaN	NaN	NaN	NaN	NaN	67.3304	NaN	NaN	NaN	NaN	NaN
122.971	NaN	NaN	NaN	NaN	79.7079	NaN	NaN	NaN	NaN	NaN	NaN	NaN	NaN	NaN	NaN	NaN	NaN	120.571	NaN	NaN	40.552	NaN	NaN	NaN	NaN	NaN	110.286	NaN	NaN	117.973	177.651	NaN	NaN	NaN	NaN	NaN	NaN	NaN	90.1771	85.6727	NaN	NaN	NaN	NaN	227.663	NaN	NaN	NaN	NaN
409.584	119.813	245.465	201.153	814.301	206.817	316.257	288.075	391.279	257.501	357.729	267.866	233.403	609.405	294.135	282.332	197.786	120.277	727.655	209.772	413.277	221.394	303.579	10.6316	511.756	135.688	125.032	2968.56	159.697	366.744	745.519	1608.67	323.545	250.818	475.773	65.3577	291.203	703.372	159.71	163.187	327.522	2869.82	281.43	179.833	84.7543	1323.12	236.393	1785.09	594.548	128.739
1932.98	491.869	880.888	811.844	2195.64	828.371	832.23	577.129	1066.74	989.215	775.807	823.092	327.495	1120.86	1067.79	1170.72	901.453	819.314	858.721	975.307	1209.01	935.481	1104.74	577.365	792.251	1209.55	391.075	1098.52	486.514	600.39	1091.45	2319.22	386.564	479.226	2132.3	474.713	560.644	843.92	685.955	521.023	773.312	1117.8	454.996	419.478	300.507	2313.6	2804.26	2457.21	1513.9	776.845
735.225	NaN	330.579	346.175	302.952	322.284	844.575	368.429	528.169	324.756	510.628	448.368	34.0954	288.427	697.565	668.087	693.239	457.868	1229.05	428.092	578.495	263.888	834.089	313.076	573.753	332.575	363.072	1043.54	133.752	358.654	547.118	1281.35	291.545	489.052	763.263	151.087	196.771	1199.97	352.095	389.339	277.229	989	371.619	275.07	375.316	1365.73	1068.42	1462.36	684.741	264.722
NaN	NaN	NaN	NaN	63.416	NaN	NaN	NaN	NaN	NaN	NaN	NaN	NaN	NaN	NaN	NaN	NaN	NaN	NaN	NaN	NaN	15.1402	NaN	NaN	NaN	NaN	NaN	NaN	NaN	NaN	NaN	NaN	NaN	NaN	50.8879	NaN	NaN	NaN	NaN	NaN	NaN	NaN	NaN	NaN	NaN	NaN	NaN	NaN	NaN	NaN
136.91	NaN	246.397	585.613	1988.86	15.71	NaN	NaN	NaN	NaN	379.388	257.325	21.5378	1131.53	287.01	689.165	NaN	NaN	724.387	182.601	113.699	178.355	106.888	NaN	425.962	251.875	NaN	1816.16	196.218	1142.81	NaN	1066.21	NaN	137.28	395.493	NaN	85.1645	312.069	NaN	NaN	1000.87	1950.81	455.28	90.3489	421.009	1609.79	179.575	922.358	182.616	517.52
107.234	NaN	124.08	89.9925	334.625	74.6195	NaN	39.7323	45.3351	110.555	NaN	68.4777	NaN	70.0147	40.4009	43.8839	49.8041	131.101	NaN	84.4085	167.252	78.1841	207.436	NaN	NaN	64.534	NaN	81.6017	NaN	NaN	59.3924	228.957	NaN	69.5492	107.853	NaN	NaN	60.7665	62.5123	NaN	NaN	93.0881	35.3396	25.5511	NaN	99.0456	710.07	192.532	55.5966	24.9581
NaN	NaN	NaN	NaN	NaN	237.099	272.35	156.441	NaN	NaN	NaN	201.673	NaN	NaN	297.471	NaN	NaN	321.297	NaN	214.679	NaN	NaN	NaN	123.685	145.288	NaN	NaN	NaN	NaN	NaN	243.695	132.912	NaN	NaN	NaN	NaN	127.044	NaN	NaN	NaN	NaN	295.416	155.127	NaN	385.195	382.855	NaN	197.287	NaN	60.8406
NaN	18.9371	NaN	10.609	NaN	NaN	35.5898	NaN	26.6317	22.5703	53.0496	17.7191	NaN	NaN	NaN	NaN	4.85814	43.0364	58.4824	NaN	NaN	NaN	NaN	23.0409	27.4787	NaN	NaN	NaN	70.8123	22.0718	NaN	NaN	NaN	NaN	NaN	38.9076	NaN	NaN	NaN	NaN	NaN	20.1156	NaN	11.2347	51.8719	NaN	NaN	NaN	NaN	NaN
NaN	NaN	NaN	NaN	NaN	NaN	50.2794	36.8626	NaN	NaN	NaN	NaN	NaN	NaN	97.3752	NaN	9.9331	NaN	NaN	21.9312	NaN	39.6594	NaN	NaN	NaN	NaN	NaN	NaN	NaN	NaN	NaN	5.17202	33.5498	69.3364	92.896	NaN	NaN	69.5882	52.5998	NaN	NaN	NaN	NaN	NaN	NaN	NaN	37.6044	NaN	NaN	12.1164
NaN	22.1272	71.7336	46.2772	82.5275	NaN	83.9185	106.549	NaN	121.088	14.1423	48.5617	NaN	55.2495	120.448	106.447	85.2792	10.8975	109.346	NaN	77.2556	NaN	100.81	NaN	NaN	29.4603	27.3746	NaN	54.9482	175.234	43.5499	72.7119	76.0756	NaN	129.608	123	NaN	125.073	65.008	98.7972	124.166	32.1029	44.6231	98.5993	31.8287	105.528	61.9513	122.147	75.7208	NaN
1578.18	1334.01	2099.98	1290.76	1011.65	2445.62	2784.57	1614.59	2428.33	912.118	1718.22	1971.44	1978.69	2253.29	1322.18	1696.29	1702.1	952.75	2184.89	1678.32	2543.47	1691.47	1629.62	2020.91	1236.8	1852.1	1859.35	1913.71	2264.06	1873.9	3087.44	2714.57	1014.88	1688.27	2503.27	2828.76	1676.81	2471.76	1339.77	2030.82	668.98	2140.94	1888.29	2550.06	1201.55	2655.7	1426.05	1269.66	1700.53	2479.6
1169.16	619.165	1442.58	118.356	277.645	203.499	946.032	646.66	727.386	891.935	1074.43	849.468	425.909	2369.13	1037.6	845.965	1025.16	955.526	1650.56	973.036	1038.21	761.988	930.785	424.032	1191.13	588.596	407.642	1727.88	688.19	490.575	1451.21	2079.22	739.535	557.538	1939.3	240.118	431.801	1746.95	872.997	592.765	1082.16	2115.67	591.54	NaN	688.66	1858.09	1541.32	3210.4	1563.62	316.15
NaN	NaN	NaN	NaN	551.458	NaN	NaN	NaN	262.845	310.629	NaN	84.5976	NaN	338.784	274.35	198.152	NaN	NaN	NaN	225.012	140.413	NaN	NaN	NaN	NaN	407.029	NaN	487.472	NaN	NaN	463.695	NaN	NaN	NaN	133.852	NaN	NaN	NaN	NaN	NaN	259.236	454.657	NaN	NaN	46.3857	NaN	612.965	234.953	336.776	NaN
NaN	NaN	NaN	NaN	NaN	NaN	NaN	NaN	NaN	NaN	NaN	NaN	NaN	NaN	NaN	NaN	NaN	NaN	NaN	NaN	54.4596	NaN	NaN	NaN	NaN	NaN	NaN	NaN	NaN	28.6911	NaN	NaN	NaN	NaN	NaN	NaN	NaN	NaN	NaN	NaN	NaN	196.116	NaN	NaN	NaN	NaN	NaN	NaN	52.7672	NaN
NaN	NaN	NaN	28.9792	NaN	NaN	NaN	NaN	60.424	NaN	NaN	NaN	NaN	NaN	NaN	NaN	3.30614	NaN	NaN	NaN	NaN	25.6681	NaN	11.9651	NaN	NaN	NaN	NaN	NaN	NaN	NaN	NaN	NaN	NaN	23.2892	NaN	NaN	NaN	NaN	NaN	NaN	NaN	NaN	NaN	NaN	NaN	NaN	NaN	NaN	NaN
NaN	NaN	NaN	143.744	NaN	NaN	NaN	NaN	NaN	315.058	135.336	NaN	NaN	NaN	146.836	NaN	NaN	178.749	NaN	117.699	NaN	NaN	NaN	180.048	NaN	NaN	NaN	573.308	NaN	NaN	NaN	123.023	NaN	NaN	NaN	NaN	138.563	NaN	NaN	NaN	NaN	407.58	NaN	NaN	NaN	NaN	176.383	348.632	NaN	NaN
622.406	NaN	NaN	89.5952	1385.34	441.081	155.563	NaN	428.826	364.723	403.77	305.967	81.0998	NaN	194.317	1711.42	NaN	371.287	NaN	384.109	NaN	395.251	2465.21	NaN	NaN	NaN	NaN	313.794	NaN	NaN	307.16	4425.03	500.955	NaN	842.153	NaN	810.473	544.66	276.204	NaN	NaN	276.7	NaN	NaN	NaN	3239.53	1302.91	3665.81	88.234	NaN
218.515	NaN	NaN	NaN	76.381	NaN	NaN	14.8562	NaN	NaN	NaN	NaN	NaN	NaN	NaN	NaN	NaN	NaN	NaN	NaN	58.0708	NaN	NaN	NaN	NaN	NaN	NaN	56.4006	NaN	NaN	54.6233	245.35	NaN	NaN	113.977	NaN	NaN	NaN	NaN	NaN	NaN	NaN	NaN	NaN	NaN	205.399	103.936	NaN	NaN	NaN
NaN	NaN	NaN	NaN	197.259	NaN	NaN	NaN	NaN	NaN	NaN	NaN	NaN	NaN	NaN	49.3774	NaN	NaN	NaN	23.8949	142.596	NaN	NaN	NaN	NaN	NaN	NaN	231.765	NaN	NaN	35.3807	NaN	NaN	NaN	NaN	NaN	NaN	51.3143	NaN	NaN	NaN	285.362	41.97	NaN	NaN	NaN	NaN	228.693	NaN	NaN
NaN	NaN	85.6082	NaN	NaN	NaN	NaN	NaN	NaN	275.489	NaN	NaN	NaN	NaN	NaN	NaN	63.8839	NaN	NaN	156.781	NaN	NaN	109.786	NaN	NaN	NaN	NaN	NaN	NaN	NaN	NaN	828.047	NaN	NaN	NaN	NaN	NaN	NaN	NaN	NaN	NaN	NaN	NaN	NaN	NaN	NaN	NaN	194.953	NaN	NaN
NaN	NaN	NaN	NaN	209.175	NaN	NaN	NaN	NaN	NaN	NaN	NaN	NaN	NaN	NaN	NaN	NaN	NaN	NaN	NaN	NaN	NaN	NaN	NaN	NaN	NaN	NaN	NaN	NaN	NaN	NaN	NaN	NaN	NaN	NaN	NaN	NaN	NaN	NaN	NaN	115.259	NaN	NaN	NaN	NaN	NaN	NaN	481.289	157.041	NaN
1745.95	294.741	1042.72	58.6692	2425.15	679.648	783.55	449.453	754.236	1065.2	514.603	615.314	297.266	1035.72	724.889	770.405	616.36	958.995	855.968	876.76	1408.2	893.19	1174.39	530.222	459.127	416.65	829.303	2274.44	277.095	456.457	1031.73	3240.71	398.844	687.401	920.037	395.369	494.499	1695.13	642.463	189.666	599.261	2029.96	389.629	398.32	321.77	2697.19	2066.64	2313.17	529.329	401.822
2013.93	563.181	1509.1	1172.52	3898.42	1459.18	2023.41	787.235	1257.41	1288.87	1464.25	1244.14	483.612	1935	1536.72	2032.59	1288.12	985.608	1952.7	1225.32	1544.48	1186.38	1881.98	1055.55	1316.49	546.811	937.98	3227.58	645.673	943.919	1380.07	3347.75	1203.89	519.247	3049.31	336.5	543.749	1690.03	978.554	705.498	1280.33	3466.79	393.062	673.324	451.494	3623.78	4093.84	2370.54	1863.9	751.969
2316.11	4334.26	2719.31	4945.54	6208.38	3427.68	2041.1	4779.02	879.068	5090.83	825.354	6153.98	4345.87	5207.9	1051.54	4095.71	3646.05	4901.18	696.738	3734.12	1708.38	6478.72	4272.08	5060.02	4026.52	1484.58	4978.18	418.065	2904.14	3046.6	1175.93	2637.92	5926.46	4251.38	3881.58	2418.26	3261.56	631.813	5032.8	2546.46	7149.21	512.88	4379.27	2476.28	3177.25	2390.14	3181.31	7053.98	4794.8	2809.4
NaN	NaN	550.13	NaN	NaN	NaN	468.399	NaN	NaN	NaN	NaN	NaN	NaN	NaN	NaN	NaN	NaN	NaN	196.288	296.883	NaN	NaN	NaN	NaN	NaN	NaN	NaN	758.996	NaN	NaN	NaN	NaN	NaN	NaN	325.802	NaN	NaN	365.116	NaN	NaN	NaN	771.412	NaN	NaN	NaN	NaN	835.517	NaN	19.2026	NaN
NaN	NaN	NaN	122.71	508.853	NaN	NaN	170.039	219.043	174.08	NaN	NaN	NaN	122.682	NaN	222.098	118.683	NaN	NaN	NaN	NaN	148.015	NaN	NaN	NaN	NaN	NaN	NaN	NaN	NaN	NaN	NaN	111.966	NaN	NaN	199.013	149.2	NaN	NaN	NaN	NaN	NaN	328.381	126.412	183.807	NaN	NaN	NaN	NaN	NaN
211.389	NaN	97.0591	117.312	159.217	NaN	NaN	NaN	46.1626	NaN	NaN	125.685	168.184	74.3431	131.927	NaN	NaN	100.568	NaN	NaN	NaN	NaN	NaN	122.801	133.976	191.522	NaN	NaN	NaN	NaN	NaN	202.457	NaN	NaN	NaN	118.295	151.198	154.928	129.86	139.105	NaN	NaN	NaN	84.6191	NaN	NaN	154.439	NaN	140.416	NaN
NaN	NaN	NaN	NaN	NaN	NaN	NaN	NaN	NaN	NaN	NaN	NaN	NaN	NaN	NaN	NaN	NaN	NaN	NaN	NaN	NaN	52.9821	NaN	NaN	NaN	NaN	NaN	NaN	NaN	27.7113	NaN	NaN	NaN	NaN	NaN	NaN	NaN	NaN	NaN	NaN	NaN	NaN	NaN	NaN	NaN	NaN	NaN	NaN	NaN	NaN
153.099	130.099	346.707	227.691	1045.73	132.64	228.924	191.466	308.699	210.129	645.186	243.519	215.387	145.062	474.756	368.923	320.616	250.066	401	347.307	224.383	360.892	353.271	192.137	509.63	NaN	NaN	345.051	NaN	NaN	376.142	484.037	NaN	NaN	1040.41	NaN	104.179	407.832	242.721	NaN	236.217	430.995	358.064	192.219	147.379	646.448	382.644	696.298	257.328	82.0759
290.99	100.701	44.4935	NaN	50.5581	NaN	NaN	36.6137	253.445	176.93	74.5818	62.7807	NaN	86.0193	227.761	423.844	158.721	347.174	349.695	307.196	368.896	153.597	633.5	NaN	95.251	172.795	NaN	81.5977	128.696	247.358	NaN	31.7558	NaN	114.404	197.599	NaN	NaN	427.22	NaN	101.862	61.8412	1007.52	NaN	NaN	NaN	802.782	206.843	37.6076	112.852	NaN
NaN	NaN	46.7985	175.717	541.275	NaN	NaN	NaN	NaN	NaN	NaN	88.4825	NaN	NaN	NaN	92.7701	NaN	NaN	124.452	124.588	NaN	40.5696	NaN	33.4179	NaN	114.258	NaN	84.1973	NaN	134.768	127.771	275.132	NaN	NaN	NaN	NaN	NaN	97.5906	NaN	NaN	NaN	146.099	58.0148	NaN	68.7867	290.698	99.0042	93.5423	NaN	NaN
453.376	29.6945	58.4422	89.4458	621.503	77.6339	15.9958	92.0017	113.107	26.8391	NaN	57.2659	143.394	38.7344	126.317	113.869	41.3234	138.294	80.4553	65.6562	227.096	83.74	69.953	105.161	291.547	148.518	NaN	642.927	NaN	181.922	372.539	211.715	NaN	NaN	230.838	75.293	116.421	108.504	62.0699	NaN	104.169	171.945	107.788	NaN	79.7354	182.231	56.633	189.335	48.0337	48.9218
2713.72	388.275	1203.74	NaN	4934.54	NaN	1348.15	853.716	1199.04	NaN	569.905	1024.43	321.897	944.02	1321.04	1427.54	NaN	554.875	1689.01	565.233	NaN	1182.71	1292.86	748.41	NaN	1181.39	NaN	3460.19	NaN	886.603	2248.49	2656.12	1034.02	576.533	2621.89	595.191	878.334	1592.98	NaN	NaN	1646.47	2927.5	NaN	983.136	877.109	2929.3	1368.3	4768.58	2607.45	NaN
997.104	5502.5	NaN	281.636	491.57	753.281	NaN	NaN	NaN	358.694	NaN	NaN	NaN	5599.4	124.739	NaN	NaN	8492.18	4177.63	NaN	6128.31	NaN	NaN	100.642	NaN	4871.05	NaN	260.718	4215.47	3250.77	479.606	NaN	NaN	7941.38	1554.85	NaN	NaN	99.0495	4006.21	6153.25	120.944	439.487	NaN	NaN	NaN	NaN	NaN	NaN	333.389	NaN
192.546	NaN	242.882	202.72	64.4009	228.129	87.5449	73.4583	90.8453	213.827	479.409	325.247	82.8525	366.591	226.007	172.699	203.878	84.1019	273.806	206.633	137.892	245.793	254.618	NaN	260.447	140.989	78.925	601.451	215.595	117.123	300.95	288.428	112.295	98.2527	841.69	NaN	98.8786	221.504	117.591	115.625	160.138	544.325	114.614	158.153	127.724	286.023	557.206	566.177	285.729	NaN
285.753	NaN	485.02	NaN	653.75	312.511	69.6894	204.363	143.582	129.611	302.969	204.752	105.273	376.029	73.3285	361.912	223.624	200.42	148.597	NaN	46.4414	280.43	160.807	64.7561	381.371	NaN	124.55	1050.4	197.61	NaN	137.644	260.892	166.432	184.505	573.346	87.0865	64.6184	NaN	98.1374	86.5	117.528	606.297	170.13	95.7469	99.2768	323.32	323.089	560.029	218.02	160.682
3289.36	5879.98	3063.71	5244.73	4922.95	5687.68	4118.22	5080.28	5220.56	4968.55	5885.63	4787.44	5595.24	3410.49	3696.95	3497.1	5553.58	5079.81	6513.84	5554.49	3220.25	4169.33	3413.31	4959.63	4258.31	5631.91	4575.19	5162.04	4671.57	3656.21	4790.47	5574.46	5568.92	4650.2	4381.85	3488.78	4796.41	6415.05	4810.43	6115.5	5199.41	4591.66	4118.29	3291.42	3995.06	5528.42	4383.98	3663.76	4023.77	3007.96
NaN	355.992	33.3024	102.797	130.424	NaN	293.95	310.396	NaN	NaN	29.0041	NaN	72.2941	86.4376	196.931	40.1927	NaN	NaN	179.31	NaN	NaN	NaN	NaN	NaN	47.3645	13.4602	11.349	148.259	73.7197	NaN	146.145	NaN	NaN	NaN	5.51197	NaN	NaN	NaN	NaN	98.7851	NaN	70.6247	27.6278	44.6998	NaN	42.2333	NaN	NaN	NaN	76.0324
135.205	152.717	261.597	365.153	138.767	NaN	116.115	NaN	277.873	353.221	NaN	336.886	NaN	NaN	168.102	NaN	130.671	NaN	106.373	410.835	440.248	334.897	NaN	NaN	121.136	NaN	261.221	351.352	NaN	195.885	427.218	462.599	56.265	NaN	NaN	NaN	NaN	513.891	NaN	NaN	NaN	593.732	232.342	NaN	NaN	88.5425	NaN	696.628	253.135	NaN
NaN	NaN	317.072	98.5083	NaN	132.58	231.97	211.845	115.489	324.509	378.395	197.872	252.013	222.682	79.354	69.0074	95.9157	186.305	443.675	256.639	128.785	263.54	184.524	173.98	224.711	201.247	288.376	232.161	29.6497	NaN	204.312	NaN	NaN	290.771	NaN	NaN	133.125	NaN	345.169	88.4831	280.747	532.352	288.634	219.883	261.58	NaN	155.019	334.631	292.579	270.204
420.154	NaN	236.026	187.402	555.484	NaN	308.696	NaN	NaN	345.06	NaN	NaN	NaN	490.902	152.266	NaN	NaN	NaN	NaN	131.011	NaN	110.053	NaN	NaN	NaN	195.157	NaN	1161.27	161.011	195.672	327.161	132.166	NaN	NaN	NaN	NaN	NaN	171.674	NaN	NaN	394.682	1257.3	NaN	74.3821	243.938	NaN	NaN	1179.43	154.402	NaN
NaN	36.3138	NaN	NaN	74.6316	137.055	NaN	NaN	NaN	NaN	98.1674	NaN	76.0451	NaN	NaN	117.154	NaN	NaN	NaN	NaN	NaN	31.5563	NaN	NaN	133.761	NaN	160.772	NaN	NaN	147.258	NaN	183.112	NaN	NaN	NaN	NaN	80.7738	NaN	NaN	NaN	NaN	NaN	NaN	57.3197	NaN	NaN	191.584	NaN	132.704	NaN
665.445	137.347	304.068	612.66	1008.79	380.003	401.693	366.463	441.269	461.211	547.972	480.939	160.889	469.961	823.424	692.496	665.697	371.491	672.529	435.445	514.745	448.577	480.731	320.932	657.436	316.679	295.969	780.004	323.207	388.608	881.87	1239.24	432.888	411.027	1107.49	268.057	370.776	572.47	371.098	226.851	384.987	808.872	368.544	308.362	287.334	1478.96	1111.57	1113.13	913.1	397.877
228.887	230.955	488.279	220.018	271.379	193.067	139.372	247.165	196.428	260.45	383.585	256.875	258.653	140.455	NaN	193.843	362.269	337.7	137.777	202.418	228.246	NaN	225.311	158.099	173.486	243.555	175.126	400.755	252.712	171.457	303.777	NaN	NaN	286.253	295.308	282.628	229.367	176.117	425.416	104.58	380.232	NaN	308.665	253.316	258.786	NaN	182.92	294.01	110.854	184.994
NaN	NaN	NaN	NaN	NaN	NaN	NaN	NaN	NaN	NaN	NaN	NaN	NaN	NaN	NaN	NaN	NaN	NaN	NaN	NaN	NaN	NaN	NaN	NaN	NaN	NaN	NaN	NaN	NaN	NaN	NaN	NaN	NaN	NaN	NaN	NaN	NaN	NaN	NaN	NaN	NaN	NaN	NaN	NaN	NaN	NaN	NaN	NaN	12.7719	NaN
NaN	NaN	NaN	NaN	NaN	254.22	NaN	NaN	121.843	NaN	NaN	NaN	NaN	NaN	NaN	NaN	NaN	NaN	NaN	NaN	NaN	248.768	NaN	NaN	NaN	94.6989	NaN	NaN	NaN	189.539	NaN	NaN	NaN	247.272	NaN	NaN	NaN	NaN	NaN	NaN	NaN	NaN	126.081	99.9361	NaN	NaN	NaN	NaN	NaN	NaN
NaN	91.0673	109.107	NaN	NaN	NaN	NaN	NaN	101.176	134.741	NaN	167.105	NaN	151.551	NaN	NaN	94.0143	NaN	NaN	82.8801	177.765	NaN	NaN	NaN	NaN	169.878	NaN	NaN	NaN	162.463	NaN	205.117	113.113	NaN	NaN	NaN	NaN	NaN	72.3677	NaN	NaN	152.831	NaN	169.206	NaN	NaN	201.641	149.45	122.129	NaN
361.418	492.265	410.091	173.192	506.871	536.37	749.096	420.388	397.146	298.511	497.662	251.849	474.248	423.155	263.216	251.046	354.106	327.883	218.516	372.927	490.892	414.923	294.493	392.759	217.24	234.933	420.419	768.474	334.443	72.6916	381.867	NaN	477.877	375.4	341.859	421.403	487.059	238.384	192.133	380.257	388.084	779.777	584.844	298.676	398.397	176.469	325.529	210.942	595.119	487.353
NaN	NaN	111.351	NaN	NaN	NaN	NaN	16.5096	66.1287	NaN	175.615	NaN	NaN	NaN	NaN	NaN	NaN	NaN	NaN	NaN	NaN	NaN	NaN	62.0712	NaN	NaN	118.233	NaN	51.5721	NaN	NaN	NaN	NaN	97.4746	NaN	NaN	115.732	NaN	52.4514	91.1511	NaN	NaN	NaN	92.5079	NaN	NaN	NaN	NaN	NaN	NaN
499.727	635.599	404.245	NaN	556.05	825.133	NaN	409.123	502.275	308.755	442.426	NaN	452.104	344.08	NaN	407.512	370.506	603.792	NaN	668.673	811.822	697.779	640.933	NaN	230.66	NaN	NaN	423.734	455.822	429.4	498.325	NaN	261.764	NaN	NaN	574.833	332.82	272.026	441.13	378.529	393.445	NaN	NaN	NaN	505.974	NaN	435.264	NaN	201.796	428.604
92.293	290.129	50.5009	131.015	133.793	54.9474	NaN	106.389	291.159	39.2991	72.3371	197.868	300.953	54.1793	481.146	56.6338	NaN	157.024	476.22	88.6056	NaN	30.1437	115.966	NaN	313.684	51.072	95.4861	186.46	NaN	448	109.499	171.809	325.069	NaN	63.3629	154.368	338.48	39.1906	10.525	127.496	170.375	260.006	137.243	NaN	111.981	177.474	65.9467	294.393	115.101	NaN
540.293	767.045	641.348	874.403	385.315	NaN	632.515	1405.75	NaN	448.881	743.799	NaN	434.484	NaN	1456.94	NaN	671.31	462.704	NaN	NaN	NaN	NaN	NaN	1205	1165.82	582.15	744.379	575.687	NaN	NaN	569.564	322.935	NaN	399.441	723.165	NaN	728.376	371	530.439	747.454	841.841	NaN	959.797	674.725	237.367	643.689	469.655	NaN	1150.81	857.758
637.474	396.634	NaN	292.671	406.345	258.457	255.978	244.824	356.524	289.153	64.3446	297.831	281.07	144.316	375.022	429.764	193.168	207.867	NaN	NaN	458.833	300.011	NaN	NaN	NaN	392.425	175.092	NaN	332.576	NaN	NaN	897.284	NaN	294.782	NaN	218.967	406.917	NaN	344.053	NaN	238.291	607.217	241.646	215.252	NaN	NaN	NaN	370.723	NaN	NaN
NaN	47.9006	NaN	NaN	NaN	NaN	NaN	NaN	NaN	NaN	NaN	NaN	NaN	NaN	NaN	NaN	NaN	NaN	NaN	116.411	NaN	74.7746	NaN	NaN	111.982	NaN	49.9693	NaN	NaN	NaN	NaN	NaN	NaN	NaN	NaN	NaN	NaN	NaN	NaN	107.527	NaN	NaN	NaN	NaN	NaN	NaN	NaN	NaN	NaN	NaN
NaN	NaN	NaN	NaN	NaN	NaN	NaN	NaN	NaN	NaN	NaN	NaN	NaN	NaN	NaN	NaN	NaN	NaN	NaN	NaN	NaN	0.421275	NaN	NaN	NaN	NaN	0.937976	NaN	NaN	NaN	NaN	NaN	0.572112	NaN	NaN	NaN	NaN	NaN	NaN	0.855002	NaN	NaN	NaN	2.09232	1.02178	NaN	NaN	0.492067	NaN	NaN
120.198	NaN	75.3497	NaN	NaN	1160.73	107.57	44.895	NaN	NaN	NaN	1143.32	NaN	296.358	647.185	33.6173	97.4739	NaN	NaN	166.38	44.6862	180.004	579.762	NaN	898.02	NaN	120.409	NaN	106.643	NaN	268.548	NaN	850.038	753.971	64.901	809.703	902.588	289.52	25.6821	NaN	92.196	NaN	964.24	NaN	178.486	569.445	1048.81	NaN	286.296	94.1242
NaN	NaN	179.649	111.252	NaN	221.179	203.065	196.987	NaN	NaN	NaN	NaN	NaN	NaN	NaN	145.579	NaN	108.168	NaN	NaN	NaN	NaN	NaN	NaN	233.76	NaN	NaN	NaN	191.87	NaN	NaN	NaN	NaN	93.8351	234.137	NaN	NaN	NaN	154.398	NaN	180.488	NaN	NaN	214.02	NaN	NaN	NaN	NaN	NaN	236.202
10.6404	NaN	10.4233	15.2122	23.7162	NaN	6.74056	NaN	35.6134	35.1412	NaN	NaN	NaN	NaN	NaN	NaN	NaN	7.08158	NaN	NaN	NaN	1.82794	50.7756	NaN	NaN	14.0359	13.5835	NaN	NaN	NaN	NaN	NaN	9.63315	NaN	NaN	4.27892	6.52901	NaN	20.2886	13.0334	3.48838	10.6779	10.0515	NaN	NaN	NaN	NaN	NaN	11.052	39.0274
181.382	385.753	NaN	610.79	NaN	375.819	144.728	NaN	NaN	523.712	101.574	188.191	526.9	449.365	330.312	NaN	NaN	NaN	183.263	5.17966	360.722	NaN	NaN	454.833	NaN	323.422	373.825	NaN	241.543	NaN	NaN	254.854	460.989	365.671	NaN	235.572	180.079	NaN	NaN	414.312	NaN	NaN	77.7867	NaN	295.008	NaN	366.512	NaN	325.52	NaN
288.189	471.631	429.548	589.873	705.27	840.308	421.113	582.799	438.434	685.411	406.044	754.63	496.523	1112.99	327.826	506.971	870.969	782.664	977.069	911.22	638.787	784.303	499.042	589.662	550.967	652.352	621.461	251.057	901.93	412.027	396.185	1671.45	627.068	610.918	798.624	758.208	549.862	880.011	791.638	569.239	667.184	243.613	618.522	900.827	627.94	1573.99	529.598	365.234	774.221	555.449
738.505	1249.8	1047.21	1269.45	1762.14	1950.54	1422.3	1687.78	1210.65	1345.49	1041.07	1770.08	1366.82	1784.35	743.639	1092.8	1857.79	1739.79	878.601	1740.43	1376.13	1888.04	1080.24	1729.68	1322.39	1582.23	1496.3	724.217	1109.91	673.667	1259.75	743.427	1551.45	1583.39	1087.1	1708.86	1345.15	817.667	1725.12	1333.6	1635.7	721.781	1567.59	1513.46	1626.67	757.621	1488.22	1140.86	1714.66	1825.24
18.3452	NaN	8.70786	0.547325	NaN	NaN	NaN	NaN	NaN	3.88797	NaN	NaN	NaN	3.49866	NaN	NaN	NaN	NaN	NaN	NaN	NaN	NaN	15.3103	NaN	0.520488	10.4915	17.3774	NaN	NaN	NaN	NaN	NaN	NaN	NaN	NaN	NaN	NaN	NaN	NaN	NaN	NaN	NaN	NaN	10.9488	1.66766	NaN	NaN	NaN	5.98374	NaN
84.0658	75.5105	37.607	107.635	140.023	108.576	97.0802	58.2271	56.5013	64.1916	63.8643	86.7762	49.4338	76.5312	59.569	84.9882	97.462	75.9289	13.8304	73.46	92.4486	97.0906	83.591	76.1176	78.112	73.9788	82.5905	35.3414	25.0838	NaN	40.7011	70.7766	96.2243	94.3292	63.3261	86.2498	62.2603	248.627	71.0822	21.8737	75.3005	76.6603	86.25	70.085	87.875	77.8498	112.103	78.2707	94.3171	77.1923
1010.27	830.503	700.271	1026.77	944.804	1304.41	764.004	928.747	1038.86	1112.31	714.605	1115.61	898.066	1901.48	1111.48	1023.9	1441.83	1343.2	3021.61	1417.28	1266.25	1193.85	967.327	1354.04	1183.33	1329.41	1311.73	671.004	2049.44	2373.35	1193	3994.81	870.16	933.03	1853.57	1544.14	1153.4	3277.47	1423.64	895.898	947.433	883.39	906.395	1799.47	1314.57	4085.68	954.328	759.537	1488.62	1014.99
909.779	1066.34	839.345	781.38	913.744	870.028	862.751	868.914	791.245	833.129	1018.01	607.147	1123.91	761.8	730.666	786.293	730.762	886.756	620.652	766.828	857.679	634.156	847.865	679.644	824.555	803.391	712.345	652.69	790.96	500.601	794.431	408.225	1035.28	766.111	847.713	722.159	670.454	609.581	827.009	942.877	1012.56	800.923	814.148	882.285	996.608	412.975	842.046	987.106	843.894	773.187
82.334	87.7484	115.77	95.2309	49.7281	30.264	50.9038	78.5391	68.7276	43.4496	68.9461	101.178	103.974	104.626	NaN	139.462	69.9279	70.6195	180.807	94.6915	71.5395	90.374	NaN	65.7351	67.8976	89.2493	59.3808	46.0765	80.1125	40.4189	102.661	210.207	87.101	88.2271	147.412	146.986	81.7162	235.657	54.2499	NaN	69.125	104.751	102.602	112.497	NaN	178.934	49.5742	37.4033	118.002	87.4292
224.271	165.34	174.334	146.484	169.391	182.966	166.883	166.481	152.466	152.134	110.665	172.745	181.282	190.841	156.346	171.433	140.648	176.807	155.02	171.759	147.825	186.485	171.099	155.769	181.794	159.766	152.469	138.03	165.637	233.428	134.808	197.658	190.154	137.686	229.726	174.676	185.718	128.855	144.646	169.661	144.445	113.13	139.62	153.12	152.911	179.543	152.722	212.264	165.687	169.491
624.404	198.688	373.022	748.035	517.369	619.466	525.604	228.654	428.995	394.213	282.566	315.623	280.345	394.791	645.318	720.319	451.551	327.788	898.183	313.784	343.355	263.293	481.549	NaN	316.401	309.501	352.618	610.635	301.065	1034.9	387.816	743.783	148.287	306.314	622.447	438.678	482.714	818.029	590.373	511.051	379.964	697.033	411.176	384.562	331.339	1082.05	428.241	524.284	342.321	291.666
279.43	136.145	184.441	167.476	145.912	230.163	118.899	173.026	212.151	178.91	201.177	172.949	109.848	287.212	189.731	161.914	175.783	187.586	760.938	201.487	153.152	179.901	151.779	149.149	149.686	227.536	232.916	221.803	289.976	410.465	279.063	732.203	162.994	173.37	393.998	209.612	202.231	726.315	151.211	130.502	113.767	195.433	175.502	177.091	212.792	790.252	147.096	141.194	254.552	159.373
390.338	327.975	297.045	264.451	262.725	341.515	363.484	180.901	247.489	270.905	366.168	337.275	197.324	243.119	200.88	257.694	276.374	306.731	233.558	207.578	204.177	331.847	157.74	271.474	308.824	577.156	250.944	293.184	229.458	109.033	294.795	263.933	224.021	234.433	306.885	216.431	218.906	485.161	345.301	248.183	274.597	263.147	182.488	239.562	249.936	203.152	469.757	220.467	218.524	189.602
160.29	58.5843	109.081	101.252	79.2137	112.933	97.9121	149.332	82.0726	108.001	62.1093	89.3394	75.259	146.531	49.6804	110.885	122.852	69.8622	NaN	148.657	101.316	101.56	102.727	104.99	86.9289	101.875	118.803	31.6896	93.0552	67.2547	59.4801	36.2276	80.0322	89.6909	40.2416	101.316	96.8292	166.899	76.1177	88.1599	95.561	52.4191	128.863	103.783	106.553	NaN	81.8035	93.5484	104.461	148.047
1048.55	797.923	879.126	808.395	722.615	983.463	924.863	604.936	1095.44	832.6	832.392	957.662	886.848	1110.47	1004.57	979.778	962.75	697.739	1176.33	1045.56	1253.03	1149.8	993.344	934.973	824.441	917.782	973.533	816.922	914.772	1676.41	829.649	1481.59	856.542	1057.74	829.24	922.821	1059.26	1306.54	696.825	721.293	833.35	963.049	883.683	1018.76	769.565	1396.93	736.193	730.734	780.607	904.235
NaN	NaN	NaN	NaN	27.6389	159.761	80.227	NaN	NaN	NaN	NaN	76.7321	54.8209	69.1413	NaN	NaN	65.6341	38.8683	NaN	107.019	75.2582	123.289	NaN	NaN	NaN	10.9918	28.8878	NaN	79.5051	NaN	26.4926	NaN	NaN	NaN	21.0997	87.1213	75.1892	NaN	42.1197	61.0762	25.6009	NaN	NaN	33.3671	85.187	NaN	69.5995	56.8148	123.753	47.2826
324.222	391.025	395.399	396.031	288.221	360.27	339.457	381.597	378.054	445.962	295.537	340.466	391.114	259.83	300.304	308.209	329.522	402.279	147.728	278.883	388.336	343.022	290.951	319.327	318.647	335.715	285.103	372.882	309.608	227.36	302.289	191.462	519.746	287.275	335.709	296.342	324.508	195.263	389.926	269.843	516.397	341.878	326.25	373.294	387.707	159.893	294.522	411.282	329.421	313.114
138.614	NaN	NaN	NaN	NaN	192.349	227.804	174.185	221.067	NaN	320.253	310.89	203.689	200.273	NaN	NaN	321.26	NaN	NaN	351.412	NaN	91.5914	153.741	189.313	NaN	NaN	266.919	NaN	NaN	NaN	NaN	NaN	259.122	NaN	NaN	399.166	NaN	NaN	NaN	NaN	NaN	150.04	NaN	285.877	NaN	NaN	271.782	291.948	203.401	NaN
267.374	115.815	92.0072	139.688	91.6314	110.021	267.434	119.005	250.128	98.7186	227.603	94.1503	55.4826	188.47	290.95	299.309	177.862	131.651	306.39	120.122	115.39	150.805	233.986	168.733	NaN	204.559	154.457	263.478	180.213	233.269	147.811	335.973	255.59	229.156	191.011	205.215	176.76	436.636	150.661	NaN	151.763	422.199	183.499	123.882	114.891	239.979	NaN	151.427	276.65	147.416
NaN	NaN	NaN	NaN	NaN	NaN	NaN	NaN	86.7261	65.0846	NaN	123.683	NaN	NaN	NaN	NaN	22.4544	NaN	NaN	NaN	NaN	NaN	NaN	23.7115	NaN	NaN	NaN	NaN	NaN	NaN	NaN	NaN	NaN	NaN	NaN	NaN	NaN	NaN	NaN	NaN	9.49148	NaN	NaN	61.4475	NaN	NaN	153.276	NaN	NaN	69.0264
NaN	NaN	NaN	NaN	28.7687	10.3484	NaN	NaN	NaN	NaN	NaN	NaN	NaN	NaN	NaN	NaN	NaN	NaN	NaN	NaN	NaN	NaN	NaN	NaN	NaN	NaN	2.83539	NaN	NaN	NaN	NaN	1.25824	NaN	NaN	NaN	NaN	NaN	NaN	NaN	NaN	NaN	NaN	NaN	NaN	NaN	NaN	NaN	NaN	4.30962	8.09995
NaN	NaN	NaN	NaN	178.667	89.8628	224.591	NaN	NaN	NaN	NaN	136.843	NaN	NaN	NaN	78.2184	60.9101	NaN	NaN	174.739	NaN	NaN	NaN	78.5385	NaN	NaN	NaN	NaN	230.824	143.123	NaN	NaN	NaN	NaN	NaN	NaN	NaN	NaN	NaN	141.296	NaN	NaN	NaN	NaN	NaN	NaN	NaN	NaN	NaN	NaN
285.696	126.594	NaN	83.2084	40.3591	59.7835	124.001	95.332	4583.64	85.8933	NaN	125.423	107.373	174.669	NaN	13.5819	138.463	NaN	NaN	217.026	187.548	253.579	91.9904	18.557	36.2477	NaN	41.6477	NaN	15.3658	NaN	2135.01	NaN	9.84	63.3708	20.1895	16.4269	NaN	NaN	49.7806	92.4805	71.487	1491.47	NaN	NaN	6.13888	NaN	27.6016	8.33293	76.5059	151.196
NaN	NaN	NaN	NaN	85.5167	84.5355	NaN	6.2665	NaN	9.77658	NaN	30.7587	NaN	53.6359	NaN	48.4764	55.5065	NaN	NaN	39.0896	18.1409	NaN	NaN	NaN	NaN	35.0302	NaN	NaN	NaN	NaN	NaN	NaN	44.3158	NaN	NaN	18.2681	NaN	NaN	NaN	117.86	NaN	NaN	NaN	20.5731	55.9467	NaN	NaN	NaN	28.9843	NaN
591.778	390.127	545.456	331.735	449.861	329.639	562.234	450.911	506.938	388.445	578.279	336.998	395.787	456.374	702.658	515.518	409.561	313.721	603.822	372.919	498.17	289.982	406.436	386.738	506.213	391.039	342.797	743.033	455.388	525.028	533.937	521.328	419.543	317.496	513.104	461.332	490.796	506.878	317.924	547.094	441.013	687.036	338.993	407.301	391.845	572.638	658.428	453.4	442.553	517.89
NaN	NaN	NaN	NaN	15.2878	NaN	NaN	NaN	3.93952	6.33909	NaN	11.9475	14.0512	NaN	NaN	NaN	7.22043	NaN	NaN	NaN	NaN	19.1662	NaN	NaN	11.2794	8.4486	NaN	NaN	NaN	NaN	NaN	NaN	NaN	14.3074	NaN	NaN	NaN	NaN	NaN	20.8386	NaN	NaN	NaN	NaN	NaN	NaN	NaN	NaN	NaN	NaN
232.749	340.7	336.572	336.624	388.127	427.129	372.419	434.853	354.769	401.831	367.989	395.182	297.45	465.199	339.629	253.444	441.133	472.597	282.755	486.539	501.479	481.462	308.537	385.697	312.724	296.141	321.299	414.273	389.36	234.304	363.585	452.58	331.022	336.389	354.589	445.923	299.257	477.832	373.822	240.467	407.03	495.662	363.802	430.399	384.049	464.441	356.73	353.874	429.893	428.832
NaN	51.3295	NaN	NaN	NaN	17.9499	51.6008	44.1651	NaN	NaN	NaN	NaN	NaN	NaN	NaN	NaN	19.198	NaN	NaN	NaN	NaN	44.228	NaN	NaN	NaN	NaN	NaN	NaN	NaN	NaN	NaN	NaN	NaN	NaN	NaN	74.318	NaN	NaN	NaN	12.652	NaN	108.753	NaN	NaN	NaN	NaN	NaN	33.4457	17.3534	86.0028
NaN	81.5912	126.549	23.5008	76.0351	45.6567	NaN	35.6776	188.733	82.5566	NaN	76.4915	160.347	53.1279	33.0394	78.2988	81.5898	61.1158	NaN	40.2625	NaN	14.9071	201.77	31.7096	49.8995	78.2714	108.98	NaN	NaN	129.159	NaN	107.27	168.9	85.1477	NaN	37.076	46.6183	72.3498	17.8613	137.276	194.046	NaN	95.3813	50.0206	54.5514	NaN	NaN	25.1141	64.4095	39.0778
NaN	NaN	NaN	NaN	NaN	NaN	NaN	NaN	NaN	NaN	NaN	NaN	NaN	3.88778	NaN	12.7169	20.9593	NaN	NaN	NaN	NaN	NaN	NaN	NaN	NaN	NaN	NaN	NaN	NaN	NaN	NaN	NaN	NaN	NaN	NaN	NaN	NaN	NaN	NaN	NaN	NaN	NaN	NaN	NaN	NaN	NaN	5.81777	NaN	NaN	3.77551
NaN	33.8402	5.33086	NaN	NaN	NaN	NaN	NaN	NaN	NaN	NaN	31.2262	NaN	NaN	38.5586	23.9158	NaN	NaN	NaN	NaN	11.9924	40.7859	34.6041	NaN	NaN	NaN	NaN	NaN	25.5745	NaN	NaN	NaN	NaN	NaN	42.3912	13.1295	5.96133	70.9122	6.93872	NaN	6.64666	NaN	59.5793	NaN	NaN	NaN	129.163	132.5	21.3188	NaN
121360	109889	120211	118468	128047	127212	124852	127223	114063	126275	103183	122513	112924	110987	127763	122693	120512	130368	132073	125160	121239	129685	128518	121289	128040	117558	121185	124948	116885	141194	113475	116498	128447	132763	120948	113958	124443	130457	125460	103058	118984	129439	128339	113525	122772	111833	126757	121808	123527	120090
310.671	110.178	93.9128	129.272	180.741	114.805	394.339	97.1645	62.0359	39.0804	69.2976	26.6652	152.926	189.233	208.436	131.879	180.58	266.449	242.562	156.612	173.7	NaN	241.942	130.961	119.29	218.02	230.67	248.824	215.385	280.562	190.277	432.966	NaN	134.825	143.75	177.687	148.11	197.809	115.342	208.083	161.618	234.429	176.189	118.874	166.01	334.573	86.2524	97.5014	158.886	159.646
NaN	8.27601	2.08827	NaN	2.03717	4.78309	NaN	NaN	1.69097	15.8872	1.02004	NaN	9.94147	NaN	NaN	NaN	NaN	NaN	NaN	NaN	NaN	NaN	NaN	NaN	NaN	NaN	1.00225	NaN	NaN	NaN	1.45063	NaN	NaN	0.592346	NaN	4.95066	7.47618	NaN	2.51376	NaN	5.38434	5.45038	3.31291	NaN	NaN	NaN	NaN	14.5326	NaN	NaN
NaN	198.585	190.106	270.147	230.971	200.211	246.796	249.383	205.445	287.211	180.792	469.564	205.051	237.659	172.548	229.317	451.771	291.135	420.636	393.993	338.99	453.564	304.935	300.326	93.5257	286.969	320.222	NaN	122.618	NaN	247.432	NaN	219.378	232.348	189.194	278.251	297.658	34.0243	316.111	268.228	149.887	NaN	261.765	272.47	328.642	NaN	220.061	306.362	258.209	538.214
NaN	NaN	NaN	NaN	NaN	NaN	NaN	30.2443	NaN	NaN	40.6247	125.147	NaN	NaN	NaN	NaN	117.66	NaN	NaN	NaN	NaN	NaN	NaN	NaN	NaN	NaN	NaN	NaN	NaN	NaN	70.3182	NaN	NaN	NaN	NaN	NaN	NaN	NaN	NaN	NaN	NaN	NaN	NaN	NaN	NaN	NaN	NaN	NaN	NaN	82.293
1733.97	1947.93	1686.22	2184	1965.88	2124.8	1700.61	1989.16	2093.83	1968.14	1654.1	2367.71	1985.42	2011.28	1385.27	1899.07	2180.15	2206.56	1465.26	2249.07	2076.62	2157.89	1829.84	2031.31	1574.66	2005.87	1713.2	1632.5	1666.06	1282.83	1722.29	1569.08	1806.23	1809.62	1792.09	1788.98	1610.74	1618.49	2118.04	1755.23	2113.72	1369.84	1872.01	1646.45	1856.31	2030.17	1660.33	1441.49	2241.56	1757.19
345.494	270.82	352.936	767.6	153.893	373.372	141.979	233.645	585.005	753.532	265.566	198.073	318.574	918.248	588.51	797.405	531.904	537.787	2225.92	576.011	829.039	199.745	870.227	604.267	593.839	641.096	586.451	790.649	1704.43	2305.33	452.451	3112.85	235.424	212.172	1710.8	1166.6	830.75	2041.11	556.879	168.464	256.551	734.958	205.602	877.01	464.205	2970.34	231.797	185.319	667.083	430.424
24649.7	21628.5	22674	25314.1	17148.1	18453.7	22738.2	19058.3	21944.7	24247.8	20629.1	19832.2	21036.2	21876.5	30442.9	26708.7	21139.5	20826.2	29732.4	20688.9	23754.9	21054	25255.3	24476.9	23019.5	19698.2	23030.5	28840.8	22634.8	32112.8	24793.6	28638	20030.3	19940.8	23251.1	19924	21877.2	28063.3	20800.1	17621.7	19258.3	28085	18760.4	20665.6	21255	29030.8	18053.3	23620.4	20674.7	23834.6
NaN	NaN	127.079	105.433	NaN	NaN	NaN	NaN	54.8398	NaN	NaN	43.8708	NaN	NaN	NaN	68.2496	128.517	NaN	NaN	NaN	107.715	NaN	NaN	NaN	NaN	NaN	179.262	NaN	NaN	NaN	NaN	NaN	136.748	57.7619	95.3688	NaN	124.64	NaN	47.265	NaN	NaN	NaN	64.5476	122.514	NaN	NaN	NaN	NaN	175.736	NaN
NaN	NaN	NaN	89.9248	125.78	52.2726	NaN	97.6822	NaN	29.0633	NaN	NaN	NaN	NaN	NaN	NaN	NaN	48.1461	NaN	NaN	31.3262	47.1038	NaN	NaN	85.1757	NaN	NaN	NaN	46.984	NaN	NaN	NaN	NaN	NaN	NaN	39.8518	73.3363	74.9113	NaN	45.535	34.653	NaN	NaN	48.0583	126.712	99.9879	70.4082	60.8459	55.927	50.4002
NaN	12.434	NaN	NaN	NaN	NaN	NaN	35.5892	NaN	45.9213	14.7894	NaN	39.2072	NaN	NaN	NaN	47.2215	22.037	NaN	NaN	NaN	13.6451	NaN	NaN	34.4385	NaN	34.1054	NaN	15.2694	NaN	NaN	NaN	NaN	NaN	5.97663	NaN	NaN	NaN	NaN	NaN	NaN	NaN	NaN	NaN	NaN	8.66688	NaN	NaN	37.4278	NaN
24.8531	40.3202	98.7257	35.1069	50.3721	91.7615	81.3459	97.8421	40.3983	32.11	51.8084	111.643	29.1106	28.3413	20.3767	48.3895	47.9909	NaN	NaN	97.3768	NaN	61.3132	NaN	NaN	11.6473	33.0915	52.2049	23.1938	NaN	NaN	30.7559	23.8336	31.2554	31.8255	NaN	22.5707	NaN	NaN	90.8445	NaN	25.6156	NaN	114.718	NaN	20.0295	NaN	31.7825	30.5294	59.4415	57.2418
3773.04	2964.54	2860.21	2712.46	2550.76	2690.87	3711.97	2266.05	3389.29	2902.53	3330.46	2757.97	2712.04	2850.74	4026.22	3053.15	2808.32	2925.4	3930.29	2718.52	3080.15	2828.12	3173.88	2897.57	2735.26	2810.13	2531.36	4814.37	2740.77	3801.83	3634.3	3245.77	2438.67	2117.1	3261.28	2564.3	2784.23	3670.53	2776.42	2415.04	2378	4778.7	2479.5	2673.41	2648.91	3482.04	2682.21	2976.38	2444.46	3212.49
1319.08	1644.25	1333.52	1459.74	1645.3	1296.11	2380.83	NaN	1396.36	1814.43	NaN	1231.77	1784.74	1479.65	878.95	864.13	1209.21	1901.12	1483.19	1330.3	1420.05	1497.82	1612.79	1053.6	1055.92	1564.72	1414.55	1028.95	1452.44	1934.95	NaN	1757.6	917.152	1547.98	1455.33	1950.43	NaN	1805.34	1898.98	1332.86	1189.99	1054.58	1574.27	1241.65	1932.9	NaN	1378.31	1359.82	1014.83	1192.35
220.162	233.385	200.929	237.619	253.719	289.856	340.262	370.542	310.673	208.071	515.486	309.101	332.804	257.112	280.828	205.751	272.499	264.876	382.58	279.495	175.24	281.556	243.194	487.524	300.797	314.928	318.487	243.539	264.429	359.614	351.437	372.497	312.209	237.044	357.207	351.408	223.781	437.177	269.556	307.709	194.839	301.524	283.668	315.348	274.9	420.536	350.146	195.287	359.936	216.151
105.257	54.6623	94.9582	166.872	108.39	239.453	78.175	168.041	91.7826	7.19421	6.71504	91.8282	168.5	73.9622	NaN	9.77793	127.101	209.27	163.834	65.3754	102.559	97.344	62.5195	108.966	NaN	44.6038	11.0843	NaN	28.6098	44.3291	NaN	111.158	167.315	82.4834	NaN	82.2673	NaN	NaN	90.9003	109.424	69.0347	205.18	62.711	44.8054	33.8718	NaN	57.0222	105.012	20.7197	NaN
227.524	242.1	191.097	281.603	113.967	296.18	394.822	274.565	259.124	245.14	255.481	240.011	292.399	346.296	157.326	374.032	524.715	346.211	174.477	614.336	346.144	215.361	360.733	147.383	280.332	175.133	188.919	379.481	174.904	200.722	178.002	287.95	321.903	200.837	339.301	143.619	264.625	219.415	310.268	226.895	237	375.158	207.449	183.561	239.244	280.239	286.032	186.14	267.388	146.271
NaN	45.0526	NaN	56.597	44.9746	22.012	NaN	74.2754	27.3442	225.681	27.7727	NaN	NaN	NaN	NaN	24.6772	186.442	NaN	NaN	22.8415	35.3442	56.8294	31.795	NaN	34.0458	15.4662	23.038	49.0666	NaN	288.748	34.3349	26.716	81.5005	64.2844	NaN	119.436	44.9269	NaN	NaN	NaN	NaN	NaN	63.5187	62.394	28.7712	41.3733	NaN	NaN	44.9763	NaN
136.58	46.1203	NaN	29.0297	101.92	NaN	NaN	30.9955	NaN	NaN	NaN	NaN	NaN	26.6443	NaN	49.2383	25.9073	NaN	NaN	101.652	NaN	NaN	70.4954	NaN	36.8562	NaN	37.3468	76.861	NaN	108.883	NaN	NaN	NaN	NaN	NaN	NaN	NaN	NaN	NaN	NaN	NaN	36.4134	22.305	NaN	NaN	NaN	NaN	47.769	NaN	NaN
169.224	NaN	NaN	NaN	150.317	322.198	NaN	NaN	252.823	NaN	396.411	NaN	318.916	NaN	NaN	342.389	NaN	205.685	NaN	358.208	290.164	NaN	NaN	473.295	NaN	NaN	NaN	271.75	NaN	NaN	NaN	132.912	NaN	NaN	NaN	NaN	NaN	176.335	NaN	NaN	NaN	NaN	375.607	NaN	287.594	NaN	NaN	163.532	NaN	NaN
NaN	183.738	135.577	136.602	103.029	216.238	NaN	172.556	147.068	119.737	39.1428	100.966	232.157	65.7988	NaN	NaN	211.048	73.9969	71.2055	182.758	67.0343	103.463	120.452	87.7123	39.0704	110.772	80.4961	91.177	NaN	NaN	137.28	NaN	131.827	101.365	NaN	183.954	112.38	109.462	171.934	190.864	198.937	87.3076	NaN	80.9353	112.714	NaN	233.996	126.836	146.495	75.9777
295.889	NaN	NaN	241.676	225.537	NaN	NaN	NaN	230.185	288.63	NaN	91.034	NaN	287.253	NaN	NaN	NaN	185.01	NaN	184.429	137.019	NaN	NaN	NaN	NaN	NaN	162.516	NaN	78.3422	299.407	NaN	NaN	NaN	NaN	NaN	NaN	NaN	NaN	214.602	271.253	NaN	NaN	NaN	101.408	NaN	NaN	NaN	315.644	336.996	NaN
1999.21	1618.98	1652.53	1436.04	1242.22	1337.78	1573.49	1418	1417.3	1310.61	1821.17	1413.36	1440.13	1312.74	1895.89	1582.87	952.672	960.608	1621.73	1150.74	1675.18	1407.23	1660.68	1454.12	1487.07	1237.9	1318.47	1718.94	1418.68	1127.29	1665.61	1301.85	1059.33	1302.52	1218.75	1546.61	1137.22	1747.85	1195.23	1217.61	1131.56	1787.1	1402.94	1461.51	1495.37	1326.16	1651.19	1624.89	1237.95	1420.46
1258.73	1268.6	1057.27	1221.18	1197.49	1184.3	1183.1	1272.25	1340.35	1313.55	1449.56	1146.54	1131.43	926.952	917.765	1255.42	856.521	1214.42	604.226	883.374	1243.38	1145.42	1167.15	1184.68	1065.39	852.056	1054.4	1199.15	958.372	585.275	1428.04	496.844	1147.52	1105.27	1029.1	969.514	890.841	583.289	1233.24	1278.71	1195.58	1366.64	1176.7	1144.63	1448.54	477.424	1320.64	1110.6	1120.99	1135.3
509.873	196.478	587.991	526.621	482.39	289.619	198.218	589.975	539.746	416.229	692.686	395.258	699.856	414.741	603.777	477.736	466.509	321.94	543.619	468.159	388.217	354.048	527.516	NaN	581.509	NaN	453.679	679.817	467.521	690.717	352.667	509.78	393.812	501.333	485.012	393.457	430.257	454.413	401.365	528.797	302.735	563.756	387.122	297.499	NaN	627.169	577.072	588.13	340.612	385.812
NaN	NaN	NaN	NaN	1.7645	17.0631	14.2976	NaN	14.856	1.17488	NaN	NaN	9.17663	NaN	12.0443	NaN	17.3791	14.4263	NaN	21.3641	12.815	NaN	NaN	NaN	6.84578	10.1423	7.38444	NaN	NaN	NaN	1.82025	NaN	2.14538	9.59201	NaN	18.3559	5.59188	6.40281	7.69032	14.7065	NaN	NaN	NaN	16.4012	15.874	NaN	11.3934	7.23531	NaN	NaN
403.068	593.542	842.635	768.862	478.626	421.172	784.696	1069.85	301.451	458.923	355.376	583.177	481.518	522.03	313.99	588.561	657.046	497.816	152.441	462.704	273.936	812.389	431.405	826.275	520.24	602.093	539.362	242.385	288.334	393.957	284.872	257.383	915.485	592.812	514.207	513.596	520.95	159.317	464.824	374.665	762.98	143.383	494.481	453.389	393.882	277.445	268.168	312.074	431.723	543.356
NaN	NaN	NaN	NaN	74.8174	NaN	NaN	NaN	NaN	NaN	NaN	NaN	NaN	NaN	137.976	NaN	NaN	NaN	NaN	NaN	NaN	NaN	NaN	NaN	NaN	NaN	NaN	NaN	NaN	NaN	NaN	NaN	NaN	NaN	NaN	NaN	NaN	NaN	NaN	NaN	NaN	NaN	NaN	8.04487	NaN	NaN	NaN	NaN	NaN	NaN
NaN	126.924	47.944	NaN	NaN	63.2901	NaN	NaN	NaN	NaN	NaN	NaN	NaN	162.129	NaN	NaN	NaN	NaN	NaN	NaN	NaN	NaN	NaN	NaN	NaN	NaN	NaN	NaN	NaN	NaN	NaN	NaN	NaN	NaN	69.751	NaN	22.4085	NaN	NaN	138.714	NaN	NaN	NaN	NaN	NaN	65.9577	NaN	86.4956	NaN	232.845
107.263	382.647	178.912	377.788	337.638	266.264	204.223	402.12	238.543	326.289	58.8933	138.445	286.991	226.392	NaN	239.842	156.237	276.672	NaN	394.021	174.673	350.228	180.935	357.582	310.448	340.146	255.602	36.8587	95.7541	83.8621	131.061	72.0696	321.244	279.171	88.9767	187.794	286.686	NaN	247.95	408.978	383.026	47.1741	273.131	234.299	362.967	NaN	183.915	234.032	343.848	162.438
NaN	NaN	297.502	NaN	113.806	96.6394	128.879	1667.9	221.776	NaN	183.37	45.7897	168.565	129.677	NaN	79.1638	1578.12	53.7209	720.149	37.1412	NaN	171.764	1808.04	242.165	1207.11	NaN	NaN	NaN	229.713	NaN	NaN	351.402	NaN	195.653	190.428	134.194	139.424	480.788	NaN	56.0632	57.4847	NaN	NaN	234.732	2110.95	377.605	85.3737	83.6666	79.4303	1626.46
915.989	963.933	1069.78	940.004	849.49	855.964	921.034	838.253	867.478	877.171	803.363	863.167	797.35	873.082	1079.28	760.713	894.514	852.001	879.197	986.022	979.258	805.903	886.559	996.066	1008.02	888.889	954.662	990.162	1052.8	1039.59	833.756	947.982	848.485	794.797	776.026	852.164	931.215	898.211	937.063	934.537	853.544	964.872	919.781	955.512	961.763	889.792	952.257	843.53	908.749	1107.94
NaN	NaN	NaN	NaN	NaN	NaN	NaN	NaN	28.444	NaN	NaN	NaN	NaN	NaN	NaN	NaN	NaN	NaN	NaN	NaN	NaN	NaN	NaN	NaN	NaN	NaN	NaN	NaN	NaN	NaN	NaN	NaN	NaN	NaN	NaN	NaN	NaN	NaN	NaN	NaN	NaN	26.4004	NaN	NaN	NaN	NaN	NaN	NaN	NaN	NaN
NaN	NaN	NaN	NaN	3.47492	NaN	NaN	NaN	NaN	NaN	NaN	NaN	NaN	NaN	NaN	NaN	NaN	NaN	NaN	NaN	NaN	NaN	NaN	NaN	NaN	0.885593	NaN	0.469401	NaN	NaN	1.64861	NaN	NaN	NaN	NaN	NaN	NaN	NaN	NaN	NaN	NaN	NaN	NaN	0.39078	NaN	2.21074	NaN	NaN	NaN	NaN
NaN	283.317	134.644	120.088	143.226	119.28	190.085	429.914	77.4499	63.5015	107.032	157.049	807.087	144.352	NaN	51.4959	165.539	198.608	196.76	189.717	109.736	334.492	NaN	184.022	219.068	238.271	384.383	NaN	274.199	NaN	251.605	270.94	400.817	199.752	190.989	272.798	193.067	NaN	245.195	332.587	388.53	268.388	300.038	310.103	263.23	140.13	241.796	194.824	396.756	366.447
137.029	104.731	58.6285	43.1976	NaN	93.8554	NaN	NaN	NaN	44.2477	NaN	71.1209	57.3232	53.3198	NaN	7.4676	NaN	NaN	NaN	30.6961	NaN	104.818	105.286	57.4673	NaN	NaN	74.9798	NaN	28.7425	NaN	93.4914	NaN	65.107	NaN	NaN	83.2892	NaN	29.6284	NaN	97.1254	NaN	NaN	30.9119	27.8321	78.3128	NaN	153.273	NaN	18.0152	NaN
147.269	NaN	80.4167	NaN	26.3271	NaN	NaN	NaN	216.478	NaN	240.945	NaN	NaN	224.565	NaN	NaN	NaN	NaN	989.65	122.195	NaN	NaN	NaN	200.963	NaN	NaN	NaN	NaN	328.499	334.367	NaN	655.137	52.2379	180.942	333.713	69.4287	185.164	774.282	NaN	NaN	NaN	306.584	137.107	NaN	NaN	542.254	NaN	NaN	161.839	NaN
684.618	483.224	142.797	307.219	330.864	227.279	511.408	367.012	307.609	255.651	453.846	525.588	208.455	237.634	210.425	315.749	510.384	425.449	147.293	454.052	265.287	342.98	314.644	437.778	139.557	255.096	256.831	352.671	250.928	401.61	372.732	144.568	371.8	318.496	433.575	306.416	434.891	216.569	322.377	201.971	402.328	329.687	352.141	524.596	523.681	137.816	166.05	368.479	264.907	488.895
609.318	704.238	563.742	710.108	702.803	874.432	793.131	663.167	547.262	614.953	477.036	637.515	807.643	915.623	525.517	578.693	781.205	685.633	777.347	821.355	674.826	548.334	691.051	701.966	584.906	725.486	471.488	558.036	568.916	685.218	750.5	739.247	794.396	638.907	599.601	582.575	605.859	623.448	943.452	569.725	823.149	452.981	580.805	618.159	711.283	450.665	606.888	632.885	692.54	595.959
53.2634	NaN	NaN	NaN	NaN	NaN	NaN	NaN	33.2536	24.3353	NaN	NaN	NaN	NaN	NaN	11.0556	NaN	NaN	NaN	NaN	28.8194	NaN	NaN	9.992	38.1451	NaN	NaN	NaN	NaN	NaN	NaN	NaN	NaN	NaN	NaN	NaN	54.9602	11.6355	NaN	NaN	NaN	NaN	NaN	NaN	30.2761	NaN	29.9132	NaN	NaN	82.2567
325.066	296.528	263.325	140.442	270.389	289.948	205.955	243.443	278.779	221.402	288.624	188.416	217.716	219.444	416.486	204.899	226.831	220.239	227.766	250.615	263.028	164.183	NaN	256.889	332.723	226.221	142.052	370.914	127.092	458.425	311.276	144.455	208.651	205.546	241.758	198.128	209.876	287.037	182.156	275.989	195.283	515.539	166.142	204.563	280.382	231.505	245.074	217.959	219.393	211.234
754.897	NaN	592.52	373.156	NaN	NaN	481.48	450.887	538.888	333.143	NaN	492.281	NaN	397.329	877.873	487.268	NaN	544.254	NaN	436.566	422.965	492.177	636.523	522.362	652.275	NaN	NaN	660.063	588.929	686.419	546.33	560.491	348.925	482.632	409.775	NaN	433.912	407.58	NaN	NaN	306.195	NaN	500.293	320.819	NaN	719.611	457.062	455.14	382.766	359.463
41.4548	NaN	51.4645	NaN	71.2146	NaN	NaN	98.167	108.881	128.565	NaN	63.8986	21.2894	49.0084	64.7976	45.8075	NaN	17.9612	126.679	26.8177	26.0194	41.0928	NaN	139.125	NaN	NaN	28.3863	NaN	85.1184	68.0064	16.0487	NaN	54.2003	6.56963	42.5659	7.52434	NaN	NaN	NaN	110.952	NaN	NaN	NaN	NaN	NaN	NaN	190.918	NaN	NaN	NaN
NaN	NaN	NaN	NaN	NaN	NaN	NaN	NaN	NaN	NaN	NaN	NaN	13.83	NaN	NaN	NaN	NaN	NaN	NaN	NaN	NaN	NaN	NaN	NaN	NaN	NaN	NaN	NaN	NaN	NaN	NaN	NaN	45.5979	NaN	NaN	NaN	NaN	NaN	NaN	NaN	NaN	NaN	NaN	NaN	NaN	62.4987	NaN	NaN	NaN	NaN
NaN	NaN	NaN	NaN	NaN	6.62742	NaN	NaN	NaN	NaN	NaN	15.1508	NaN	NaN	NaN	NaN	NaN	NaN	NaN	NaN	NaN	NaN	NaN	NaN	NaN	NaN	NaN	1.67935	NaN	NaN	NaN	NaN	NaN	NaN	NaN	NaN	NaN	NaN	NaN	6.05324	NaN	NaN	NaN	NaN	NaN	NaN	NaN	NaN	0.648045	NaN
NaN	419.926	451.834	NaN	242.415	NaN	344.764	NaN	282.266	473.777	NaN	NaN	NaN	NaN	NaN	364.231	317.465	NaN	NaN	460.845	NaN	439.568	NaN	NaN	392.768	359.749	NaN	NaN	NaN	561.612	NaN	621.483	NaN	NaN	313.169	NaN	579.835	317.344	NaN	NaN	NaN	NaN	NaN	NaN	434.215	451.582	NaN	349.924	604.779	NaN
NaN	53.153	122.99	242.668	NaN	NaN	NaN	136.38	119.524	125.11	94.4614	191.205	211.769	NaN	NaN	85.6135	116.922	149.28	NaN	186.02	NaN	138.173	133.254	124.97	114.266	NaN	121.336	NaN	NaN	NaN	76.162	NaN	80.3238	118.978	NaN	NaN	NaN	NaN	NaN	89.0336	NaN	NaN	209.003	NaN	113.403	NaN	NaN	NaN	NaN	282.228
NaN	45.1319	180.669	224.61	83.5069	206.026	158.865	247.731	53.0159	181	97.8239	182.149	110.641	140.357	NaN	148.324	186.827	122.393	NaN	164.809	90.7956	155.186	73.4992	74.2038	83.6343	228.444	180.693	66.414	NaN	111.68	67.3989	NaN	NaN	189.08	114.321	39.3532	69.7482	NaN	229.969	194.295	162.14	331.749	131.197	139.876	262.373	NaN	181.567	323.868	228.375	233.527
156.941	210.221	186.071	285.733	261.21	317.595	210.717	209.518	193.423	250.823	162.044	292.322	238.363	210.322	195.525	174.302	280.807	226.351	190.704	283.211	229.982	332.24	192.26	255.059	147.756	245.536	208.274	93.9643	158.183	137.761	139.17	163.906	194.667	221.31	171.815	272.65	232.945	108.571	212.786	226.733	216.354	131.761	226.691	231.011	215.215	110.826	214.478	192.328	248.938	268.153
168.51	29.3734	60.3894	59.1132	83.0886	13.6074	63.1679	95.7562	NaN	75.7803	NaN	35.3141	87.8691	11.2201	NaN	199.484	120.472	67.1237	NaN	23.343	112.311	93.5194	163.334	105.194	NaN	44.1511	59.8004	NaN	NaN	98.9675	NaN	116.604	65.5877	38.9143	39.034	2442.3	NaN	19.3235	99.8354	126.645	NaN	35.2657	60.1674	66.0155	89.8514	NaN	NaN	18.3775	82.3518	124.058
NaN	NaN	NaN	NaN	NaN	NaN	NaN	NaN	NaN	NaN	NaN	NaN	NaN	NaN	NaN	NaN	NaN	NaN	NaN	NaN	NaN	NaN	NaN	NaN	NaN	NaN	NaN	NaN	NaN	NaN	NaN	NaN	NaN	NaN	NaN	NaN	NaN	NaN	NaN	NaN	NaN	NaN	NaN	NaN	NaN	NaN	NaN	NaN	NaN	NaN
NaN	NaN	NaN	64.5345	NaN	NaN	397.695	NaN	NaN	72.3698	NaN	19.7746	NaN	NaN	NaN	NaN	NaN	NaN	NaN	37.1671	NaN	NaN	NaN	NaN	NaN	NaN	NaN	NaN	NaN	NaN	NaN	NaN	NaN	NaN	NaN	NaN	NaN	NaN	NaN	NaN	NaN	NaN	NaN	NaN	NaN	NaN	NaN	NaN	NaN	NaN
NaN	NaN	156.621	192.583	NaN	NaN	NaN	NaN	NaN	NaN	NaN	263.037	NaN	NaN	263.236	NaN	231.776	268.186	NaN	NaN	147.785	NaN	361.362	NaN	168.199	134.466	NaN	114.056	207.168	191.558	NaN	510.005	NaN	256.839	NaN	450.41	NaN	83.3791	324.341	168.672	NaN	174.219	107.822	301.706	320.74	127.693	NaN	NaN	154.766	NaN
NaN	1349.63	1261.13	1893.12	1888.22	1668.87	1483.79	802.198	1067.55	1751.91	824.578	2203.67	1482.48	1193.06	NaN	923.714	1893.44	1537.1	776.031	2326.91	830.572	1812.08	1283.17	1578.18	1509.34	1472	1890.03	527.704	NaN	NaN	NaN	NaN	NaN	1244.04	1260.23	1141.25	1890.5	NaN	2120.63	1415.63	NaN	488.798	1205.87	1293.98	917.495	1011.57	1446.22	1426.07	1084.23	1996.96
292.959	19.694	1204.71	238.936	140.372	344.022	265.892	118.737	470.859	310.315	324.307	541.596	375.509	110.617	340.993	255.814	455.453	865.643	209.995	395.497	327.789	451.622	344.662	82.4401	246.946	452.73	202.58	481.079	478.715	185.656	356.161	220.641	212.939	224.234	167.806	409.519	356.628	268.085	580.998	188.055	165.118	507.771	231.229	293.488	508.414	161.481	356.981	503.988	208.439	155.627
NaN	98.0159	434.457	NaN	1113.11	44.0063	197.137	NaN	502.295	NaN	48.8413	205.242	199.138	183.158	488.43	180.202	10.8608	66.3156	NaN	22.062	30.5648	196.061	152.667	122.535	217.12	360.094	130.247	NaN	466.726	NaN	NaN	200.418	321.915	NaN	234.559	181.876	NaN	NaN	NaN	NaN	136.132	608.79	541.36	190.428	160.578	169.028	NaN	638.719	NaN	59.1208
NaN	NaN	NaN	NaN	NaN	NaN	NaN	NaN	NaN	NaN	NaN	NaN	NaN	NaN	NaN	NaN	NaN	NaN	NaN	83.0932	NaN	157.097	NaN	NaN	NaN	NaN	NaN	NaN	NaN	NaN	NaN	NaN	NaN	NaN	NaN	NaN	NaN	NaN	NaN	NaN	NaN	NaN	NaN	NaN	NaN	NaN	NaN	NaN	NaN	NaN
NaN	NaN	NaN	NaN	NaN	NaN	NaN	2.90685	NaN	NaN	NaN	1.01184	NaN	NaN	NaN	NaN	NaN	NaN	NaN	0.385393	NaN	NaN	NaN	NaN	NaN	NaN	NaN	NaN	NaN	NaN	NaN	NaN	1.23479	0.499021	NaN	NaN	NaN	NaN	NaN	NaN	NaN	NaN	NaN	NaN	NaN	NaN	NaN	NaN	NaN	NaN
252.993	278.207	303.977	376.258	411.759	370.085	347.525	297.016	321.093	361.889	309.709	402.81	322.452	271.986	214.948	293.856	361.723	327.196	53.9919	395.19	358.767	383.17	332.089	280.579	255.038	367.185	312.62	267.109	180.398	189.81	245.637	NaN	263.871	360.245	180.616	348.096	292.952	195.091	358.853	268.636	296.278	282.083	304.898	288.359	418.433	97.9635	314.237	317.503	342.628	411.482
1163.35	1191.76	951.853	992.102	1068.27	1150.4	1348.67	1072.66	1186.5	962.746	1248.73	1084.96	1322.89	1009.46	1321.02	1050.75	996.383	888.978	1220.99	1076.54	1150.35	1096.98	1054.43	871.69	1019.95	986.953	975.393	1580.52	828.395	1250.79	1081.34	1221.04	1025.29	821.897	880.645	899.871	1051.29	1256.77	860.917	1123.91	1071.28	1427.75	999.631	1020.29	1061.67	1167.59	973.489	1299.76	1058.81	1078.96
93.1077	163.057	243.964	298.407	NaN	NaN	NaN	142.705	422.047	264.83	156.182	208.243	220.184	144.621	221.167	109.757	204.083	134.259	206.154	106.962	260.505	160.255	165.752	163.354	92.4954	206.587	197.273	307.755	281.424	154.59	197.585	234.423	148.66	136.671	200.359	240.659	188.804	301.07	153.433	165.547	241.809	151.361	121.967	157.459	109.59	157.225	124.432	83.3806	200.833	168.186
22.6797	NaN	NaN	252.018	NaN	NaN	NaN	NaN	332.756	209.785	NaN	NaN	NaN	407.048	147.99	NaN	98.7186	NaN	NaN	17.4572	NaN	NaN	109.999	NaN	571.953	449.361	NaN	295.387	NaN	NaN	40.9024	NaN	NaN	70.0966	95.0218	18.2286	142.97	NaN	339.491	NaN	NaN	NaN	40.2894	NaN	83.7513	NaN	NaN	NaN	NaN	488.928
NaN	NaN	35.3232	54.8605	32.9992	NaN	NaN	NaN	NaN	NaN	NaN	NaN	NaN	NaN	NaN	NaN	NaN	NaN	34.7737	NaN	NaN	NaN	NaN	NaN	NaN	NaN	NaN	NaN	8.52595	NaN	NaN	NaN	NaN	16.3397	NaN	NaN	NaN	NaN	NaN	NaN	NaN	NaN	NaN	NaN	23.7217	NaN	NaN	NaN	NaN	NaN
NaN	24.7739	NaN	NaN	NaN	78.9632	NaN	NaN	NaN	NaN	NaN	NaN	NaN	NaN	NaN	NaN	NaN	83.4548	NaN	74.8585	NaN	7.61085	NaN	104.169	77.0279	NaN	NaN	NaN	NaN	NaN	NaN	NaN	NaN	64.2768	NaN	NaN	66.4205	NaN	NaN	NaN	NaN	NaN	NaN	NaN	NaN	NaN	NaN	NaN	NaN	NaN
16.3429	28.6558	NaN	5.47038	28.5819	39.9009	NaN	74.8041	32.482	33.7198	NaN	28.4354	NaN	NaN	32.4521	52.5957	8.63154	70.0388	73.5923	NaN	5.50372	NaN	NaN	NaN	81.274	12.12	6.49977	84.6766	44.0929	128.61	NaN	43.2635	NaN	NaN	NaN	22.8553	NaN	64.831	NaN	43.8357	37.6723	NaN	NaN	31.3147	NaN	75.4312	20.0268	NaN	NaN	NaN
108.262	NaN	NaN	NaN	NaN	67.7735	233.207	NaN	NaN	NaN	NaN	119.191	NaN	NaN	NaN	38.6323	81.4551	NaN	NaN	NaN	NaN	NaN	NaN	NaN	NaN	NaN	NaN	NaN	NaN	191.931	NaN	NaN	NaN	150.556	NaN	NaN	52.3612	NaN	NaN	108.871	80.7598	NaN	12.2437	NaN	116.7	NaN	NaN	NaN	NaN	NaN
NaN	1327.25	NaN	29.3413	3326.42	NaN	NaN	NaN	2988.01	3211.15	3671.62	2909.66	NaN	3953.07	NaN	NaN	3894.02	NaN	NaN	NaN	NaN	2829.91	5118.02	NaN	3910.34	12.5579	33.7666	NaN	4478.82	NaN	36.2253	NaN	2259.5	3471.21	NaN	5388.12	NaN	NaN	NaN	NaN	2885.6	6767.4	3650.43	NaN	NaN	12859.2	NaN	NaN	NaN	3797.71
NaN	NaN	NaN	NaN	NaN	529.205	NaN	NaN	56.5898	NaN	NaN	NaN	1462.95	20.2542	NaN	NaN	NaN	NaN	NaN	59.4343	1885.23	252.264	117.663	NaN	NaN	NaN	NaN	NaN	NaN	487.799	110.228	NaN	NaN	NaN	NaN	NaN	NaN	NaN	81.6032	NaN	91.0521	NaN	NaN	743.027	NaN	NaN	NaN	1026.27	NaN	NaN
NaN	NaN	138.883	365.752	21.6133	92.8731	123.05	221.455	45.0855	57.1334	NaN	17.7843	42.6062	218.844	NaN	41.8896	123.439	15.2666	NaN	57.1683	307.909	152.81	282.581	20.6802	NaN	331.775	NaN	199.104	NaN	NaN	310.914	NaN	NaN	162.727	NaN	NaN	159.345	97.6434	NaN	NaN	27.3401	216.61	239.579	35.8937	316.443	289.068	126.422	284.999	30.5626	68.6089
NaN	NaN	NaN	252.386	246.007	286.049	NaN	263.565	104.244	NaN	92.9106	314.126	208.755	275.017	NaN	135.839	277.87	248.188	NaN	211.842	162.398	NaN	160.312	113.974	158.516	NaN	276.151	69.6802	NaN	NaN	NaN	100.315	216.22	NaN	NaN	NaN	NaN	NaN	234.266	195.308	NaN	NaN	NaN	211.615	291.896	133.223	NaN	NaN	132.648	198.216
NaN	NaN	NaN	NaN	NaN	100.866	NaN	NaN	NaN	216.042	NaN	67.0552	NaN	NaN	NaN	NaN	NaN	NaN	109.197	71.0389	184.616	NaN	139.241	NaN	NaN	113.963	173.754	NaN	124.961	NaN	157.329	NaN	128.472	NaN	NaN	NaN	90.6687	NaN	NaN	NaN	135.814	125.665	NaN	143.742	73.0021	NaN	106.378	NaN	98.2759	NaN
125.08	NaN	38.9116	NaN	NaN	142.258	81.4044	109.497	141.998	109.968	NaN	NaN	NaN	173.304	NaN	NaN	NaN	180.407	48.7905	75.5785	108.113	118.594	62.6674	89.4345	40.8892	146.192	85.4614	NaN	NaN	97.2254	115.076	215.521	NaN	159.919	NaN	207.221	102.88	54.7369	NaN	67.1487	NaN	74.71	106.069	42.1605	96.1844	NaN	NaN	NaN	71.0419	170.869
NaN	NaN	503.42	495.536	NaN	NaN	NaN	NaN	500.869	NaN	648.808	369.675	NaN	NaN	NaN	NaN	NaN	NaN	757.895	256.246	NaN	264.823	601.911	408.973	409.83	349.096	287.771	612.807	NaN	NaN	NaN	465.947	NaN	441.637	NaN	481.628	289.825	798.974	NaN	NaN	620.097	NaN	351.472	NaN	338.38	672.494	NaN	511.185	307.892	197.57
662.168	1179.53	1044.7	1260.75	1142.47	1263.28	818.271	1270.89	1270.83	1138.17	1079.01	1257.71	1292.5	1253.12	663.467	698.026	1369.28	1334.71	1402.84	1406.84	1258.31	1307.69	629.613	1277.89	1264.89	1145.29	1286.37	692.208	1083.4	1018.59	1053.76	1521.63	1040.23	1391.87	1252.01	1227.8	1125.13	1331.34	1199.1	1251.44	1083.65	816.558	1285.8	1223.62	1169.78	1424.07	1152.4	726.265	1274.03	871.505
195.644	54.6218	92.0227	156.393	159.566	218.123	149.203	120.848	17.2003	91.5595	108.975	169.271	126.57	107.29	124.281	139.664	136.885	25.9772	NaN	167.901	216.32	242.433	132.677	NaN	115.858	116.692	129.335	107.039	105.584	109.075	65.0137	137.895	223.742	169.15	68.1772	205.241	154.81	70.946	128.123	200.525	121.392	NaN	145.224	200.188	196.252	NaN	102.799	222.747	147.561	189.862
136.34	470.59	NaN	NaN	89.9635	583.69	NaN	77.2793	36.5922	417.274	54.2141	32.4966	76.1851	NaN	182.347	155.197	6.55524	78.2431	NaN	446.467	220.557	NaN	109.075	NaN	NaN	NaN	NaN	93.3963	NaN	NaN	22.8646	NaN	47.1617	320.976	NaN	NaN	NaN	NaN	67.6126	40.0507	402.948	161.784	NaN	NaN	76.9334	NaN	96.3396	79.1902	NaN	NaN
2538.13	779.176	1856.63	2700.47	5109.98	969.544	1505.99	1429.06	1960.83	2859.94	2370.9	1240.75	943.578	1998.94	3114.79	2729.91	1596.55	990.079	4166.73	1591.2	2309.68	1529.63	2349.55	742.158	2533.12	1782.19	875.067	3983.74	1911.12	2011.42	1536.67	6050.39	1313.41	1504.02	3614.49	688.945	1537.98	4263.57	1301.6	617.61	2238.38	3721.06	1521.48	1031.99	1109.69	5605.01	2526.39	4044.85	2164.63	1260.65
570.347	1049.48	NaN	475.511	834.524	730.374	NaN	843.846	1019.95	1186.15	1328.4	830.531	1015.78	468.758	905.742	NaN	NaN	984.489	NaN	NaN	535.235	842.876	866.252	NaN	NaN	NaN	681.309	615.293	746.226	NaN	NaN	227.282	1100.18	NaN	NaN	811.873	837.324	NaN	1066.01	NaN	1072.7	NaN	1084.93	674.946	897.878	395.403	880.369	NaN	716.588	NaN
455.063	635.016	645.233	710.453	813.841	901.962	662.147	889.827	534.142	907.82	656.51	881.569	558.625	1132.19	548.292	1066.56	722.975	579.4	744.662	746.356	603.816	832.694	797.42	741.511	696.643	793.001	875.412	404.167	815.316	1241.37	553.522	1379.24	524.901	807.431	725.891	812.146	921.047	668.288	714.004	618.526	639.579	521.555	777.335	772.137	760.514	1618.2	562.64	644.545	1128.81	848.362
115.961	158.131	88.8327	126.157	206.018	176.611	156.875	96.0228	132.435	113.615	87.7872	173.97	227.941	166.689	26.3895	123.992	201.23	158.095	38.3522	240.739	108.679	157.536	161.132	144.394	183.176	119.499	114.576	223.528	70.6761	NaN	132.517	70.488	197.146	107.893	137.448	131.642	134.489	NaN	148.139	143.736	170.696	69.5757	160.365	120.353	117.346	NaN	146.669	141.133	121.055	182.074
NaN	34.4794	NaN	NaN	24.807	39.7995	NaN	65.5779	7.51244	34.9747	NaN	NaN	NaN	103.669	NaN	NaN	50.4765	58.6139	NaN	NaN	NaN	96.0601	25.23	NaN	NaN	NaN	NaN	NaN	NaN	NaN	42.0559	NaN	NaN	NaN	28.6796	NaN	NaN	NaN	9.9131	24.6153	30.8434	NaN	NaN	NaN	51.0552	NaN	NaN	76.324	NaN	51.0612
31.1263	12.7429	51.6946	7.39187	NaN	32.3181	NaN	92.0073	61.9308	43.1829	30.0052	6.21257	28.0312	44.9298	50.0372	18.9637	21.4475	NaN	NaN	30.1298	37.592	53.3142	27.7328	18.057	14.1035	14.9651	58.9822	NaN	26.0859	81.7889	23.8629	58.2979	62.8283	78.9297	46.8533	71.4802	14.3773	45.5992	22.3919	65.3471	50.9832	74.4385	59.1353	72.4613	31.6068	44.0542	32.2256	64.2981	61.1811	38.1486
NaN	NaN	NaN	NaN	102.778	NaN	NaN	NaN	NaN	NaN	NaN	NaN	NaN	NaN	NaN	NaN	NaN	NaN	89.0733	NaN	NaN	NaN	NaN	NaN	NaN	NaN	NaN	NaN	NaN	NaN	NaN	NaN	NaN	NaN	NaN	NaN	NaN	NaN	NaN	35.4968	NaN	NaN	82.7241	45.6204	NaN	NaN	NaN	NaN	NaN	NaN
351.07	608.651	643.076	548.621	619.983	782.815	599.408	497.927	464.274	520.516	330.358	586.505	532.119	972.302	592.946	445.561	745.696	634.829	798.211	876.505	662.832	576.554	454.707	614.269	715.879	714.708	621.428	231.71	863.967	779.109	319.958	904.271	524.833	588.639	547.097	932.333	692.316	793.386	751.309	581.32	715.1	405.424	483.52	733.842	710.028	1119.95	661.042	266.552	772.789	721.073
79.8756	15.0991	NaN	NaN	16.8978	NaN	NaN	NaN	7.11205	14.6803	NaN	5.09276	NaN	NaN	NaN	9.93382	NaN	3.20377	NaN	NaN	4.20131	26.4513	NaN	NaN	NaN	NaN	NaN	NaN	23.4881	NaN	NaN	NaN	11.9038	10.9342	NaN	NaN	23.9958	NaN	NaN	8.00449	NaN	NaN	90.5929	NaN	6.66618	16.5593	NaN	NaN	23.5659	16.5808
58.8338	NaN	NaN	NaN	NaN	NaN	NaN	NaN	NaN	NaN	NaN	NaN	97.8624	NaN	NaN	NaN	133.259	NaN	NaN	NaN	NaN	NaN	NaN	173.91	NaN	NaN	NaN	NaN	NaN	NaN	NaN	NaN	NaN	86.4242	NaN	NaN	NaN	196.056	NaN	NaN	NaN	NaN	NaN	NaN	NaN	NaN	NaN	NaN	NaN	NaN
NaN	13.0588	15.4257	25.2615	NaN	NaN	3.92177	NaN	NaN	8.79347	NaN	NaN	5.78644	21.346	NaN	NaN	NaN	2.92261	NaN	3.70367	NaN	28.8734	NaN	NaN	14.1408	7.52825	4.48361	NaN	NaN	NaN	6.3795	NaN	NaN	NaN	1.12227	NaN	NaN	NaN	69.0041	24.7866	22.7059	NaN	NaN	13.0577	NaN	NaN	NaN	NaN	7.96086	NaN
357.131	353.06	300.31	326.757	NaN	395.186	292.801	NaN	NaN	NaN	NaN	NaN	NaN	505.555	NaN	170.231	NaN	333.569	NaN	NaN	390.974	138.681	NaN	NaN	NaN	NaN	NaN	NaN	325.69	NaN	NaN	539.272	NaN	298.086	NaN	329.95	336.836	NaN	NaN	329.068	389.347	NaN	NaN	NaN	311.681	NaN	NaN	347.105	349.637	NaN
75.0963	131.024	127.436	78.7185	164.911	42.6166	87.8449	129.623	99.8476	96.553	81.6767	NaN	176.718	37.982	95.6243	117.384	NaN	104.962	NaN	131.895	97.0915	72.8027	165.95	52.5645	109.881	103.834	107.876	NaN	67.4621	109.429	89.7049	115.423	NaN	46.7624	63.0204	136.775	NaN	177.23	108.225	105.754	108.929	228.686	133.465	78.0792	165.183	135.701	NaN	124.61	43.2299	NaN
NaN	NaN	NaN	NaN	NaN	172.058	NaN	NaN	NaN	NaN	NaN	12.7124	NaN	149.105	NaN	NaN	NaN	39.5628	NaN	NaN	NaN	NaN	NaN	NaN	NaN	NaN	NaN	NaN	NaN	NaN	NaN	NaN	54.004	NaN	NaN	NaN	NaN	NaN	190.754	NaN	NaN	NaN	NaN	NaN	NaN	NaN	NaN	NaN	NaN	NaN
NaN	NaN	NaN	NaN	49.7839	NaN	NaN	NaN	NaN	NaN	NaN	NaN	NaN	NaN	NaN	NaN	27.3434	NaN	NaN	NaN	NaN	NaN	NaN	NaN	NaN	15.5243	NaN	NaN	NaN	NaN	NaN	NaN	NaN	NaN	52.0742	50.2817	NaN	NaN	33.7884	NaN	57.5574	NaN	NaN	97.812	18.651	NaN	NaN	NaN	NaN	NaN
NaN	NaN	42116.9	365.395	153762	NaN	NaN	696.381	NaN	NaN	NaN	NaN	291915	411235	NaN	NaN	402511	393937	NaN	418027	341510	480.64	544550	353052	498.767	NaN	NaN	NaN	NaN	NaN	NaN	NaN	700.166	284296	NaN	NaN	NaN	NaN	NaN	NaN	238459	275280	460.071	138.951	NaN	NaN	NaN	NaN	603.1	462.745
15003.8	11906.5	13472.2	10657.4	12584.4	13634.4	15111.1	12028.9	6631.52	10470.8	39905.1	12117.7	11823.5	13034.6	12197.5	12527.9	11169.4	11595	39233.7	10584.1	13181.3	12062.6	12967.6	9083.48	10920.1	13859	8962.15	13427.2	23146.5	13022.7	8977.64	13257.1	26458.6	11141.2	18305.8	8721.43	10281	38516.2	11005.7	11289.4	33274.7	14625.7	11055.6	9973.18	11421.6	13395	13088.7	8677.05	10627.5	10485.8
NaN	NaN	55.8905	143.478	15.5985	61.2463	46.1583	NaN	NaN	6.92448	127.245	17.1247	NaN	NaN	NaN	NaN	422.191	117.749	98.0854	NaN	6.77296	99.4235	29.0938	27.0111	28.3765	9.45143	NaN	2192.9	NaN	NaN	931.131	NaN	7.11936	60.6501	NaN	NaN	19.1629	NaN	NaN	22.8034	801.759	1101.39	NaN	NaN	NaN	25.688	NaN	4.61701	50.5912	4.24901
3235.93	184.295	321.474	6069.85	1098.9	601.758	584.939	386.626	880.664	2870.4	599.398	4943.83	256.342	1506.81	3023.03	NaN	1080.59	1369.75	1417.26	962.866	2349.44	NaN	1601.76	1376.6	1685.06	1104.3	1794.61	2827.11	3247.85	1647.11	NaN	NaN	2869.05	2796.19	1615.29	1833.33	2176.38	1750.32	2243.12	1992.79	1163.62	3625.77	2784.84	2095.45	1704.96	2153.34	11702.3	4232.5	1373.26	1567.41
30476.7	9501.13	20950	4304	39700.1	23007.2	41355.7	41566.8	33106.6	4555.76	18635.3	22339.2	9740.17	16462.4	26556.5	21715.5	11411.8	7331.82	16670	10673.4	20316	21505.6	24133.5	18252.2	16487.9	21866.5	18173.5	49445.5	17486	31009.4	24055.3	123909	11518.3	34507.2	18740.8	18508.6	45235.7	17799	6097.83	26322	4062.41	44611.3	33479.1	19694.3	9391.08	69643	81049.1	32447.3	9989.88	34162.9
5543.36	267.521	313.693	412.603	267.68	515.227	319.278	350.724	359.549	279.171	537.707	322.019	321.96	341.838	329.603	341.815	404.538	305.1	816.871	470.37	4865.57	384.507	308.741	358.179	402.416	1034.1	270.477	574.895	391.151	7754.8	199.938	881.837	1635.83	251.681	553.712	301.172	475.018	1227.82	314.65	198.525	270.302	736.786	193.272	343.133	259.716	979.594	292.937	387.43	645.595	401.871
NaN	NaN	5.08838	NaN	20.5604	1.92259	6.33532	5.1092	3.40836	NaN	NaN	17.5229	NaN	NaN	NaN	NaN	44.795	NaN	3.98127	NaN	7.27707	7.49014	3.03584	NaN	12.0849	NaN	8.37917	NaN	6.67525	NaN	NaN	NaN	2.37789	NaN	9.35359	NaN	NaN	NaN	NaN	16.4195	7.06217	NaN	NaN	NaN	9.82961	32.5673	73.9375	26.7103	36.8418	NaN
20777.1	1267.02	1891.33	1182.47	3112.71	2303.67	2493.45	2779.09	2749.51	1611.21	3452.97	2462.97	1511.81	1652.35	1314.08	1639.46	3339.43	914.077	5965.48	4046.79	20490.2	2855.57	2001.13	2034.92	2343.6	5534.32	1942.66	3179.64	1854.1	49121.5	1034.98	5925.28	7093.12	1706.27	4480.14	1413.71	2426.5	6282.4	1523.14	1270.21	2180.22	4189.84	2160.59	2214.57	1650.02	5783.42	1694.65	1545.03	3893.91	1634.01
NaN	35.7363	60.0109	NaN	NaN	NaN	4.66956	NaN	NaN	NaN	42.0347	NaN	NaN	81.3707	NaN	66.9689	74.0261	NaN	76.7596	250.549	NaN	NaN	120.343	41.6244	NaN	NaN	NaN	17.2059	50.1461	104.327	NaN	393.452	134.004	220.412	19.652	71.716	67.513	71.2666	50.4966	27.5558	NaN	NaN	NaN	NaN	42.1275	NaN	NaN	NaN	NaN	NaN
NaN	NaN	NaN	NaN	NaN	NaN	NaN	NaN	NaN	NaN	NaN	NaN	NaN	NaN	NaN	NaN	61.1472	NaN	NaN	45.2694	104.104	NaN	NaN	NaN	NaN	NaN	NaN	NaN	NaN	NaN	NaN	NaN	NaN	NaN	NaN	NaN	NaN	NaN	NaN	NaN	NaN	NaN	NaN	NaN	NaN	NaN	NaN	NaN	NaN	NaN
102083	66274	71866.2	78860.8	240016	50368.6	105986	91749.5	106422	76957.4	81652.3	105345	67362.6	75346.8	118855	87675.3	105103	98731.2	175809	106985	88843.8	105284	91231.1	81757.7	78981.1	56809.6	77790.3	120113	76366.6	91627.3	122533	217500	77159.2	89770.2	153844	42559.1	66080.8	177552	93034.5	114212	53169.4	123537	86070.4	54878.2	40139	222370	95130.7	111240	104932	66156
224.1	63.4183	66.8401	30.0664	189.881	24.044	168.636	153.997	184.554	158.853	551.435	190.12	248.649	126.29	262.793	217.501	216.897	179.822	502.031	190.053	227.445	189.099	249.948	169.568	96.2452	167.322	192.898	307.394	195.336	255.888	207.381	719.667	105.848	236.221	387.009	NaN	157.521	538.498	267.853	344.015	111.679	273.212	160.054	88.7443	87.0537	579.509	203.329	227.942	180.491	111.857
NaN	NaN	NaN	NaN	45.6923	NaN	NaN	NaN	NaN	NaN	7.46208	60.1113	NaN	NaN	NaN	NaN	NaN	52.4971	NaN	46.5585	NaN	54.1862	NaN	NaN	7.82826	NaN	NaN	NaN	NaN	NaN	8.36792	NaN	NaN	NaN	NaN	NaN	22.1197	NaN	NaN	NaN	106.67	NaN	NaN	NaN	NaN	NaN	NaN	NaN	5.30671	99.1479
54.3427	NaN	NaN	NaN	NaN	NaN	17.1478	NaN	NaN	NaN	NaN	NaN	NaN	NaN	NaN	NaN	NaN	NaN	NaN	NaN	104.28	NaN	NaN	NaN	NaN	NaN	NaN	NaN	NaN	NaN	NaN	103.409	23.2186	NaN	NaN	NaN	NaN	NaN	NaN	NaN	NaN	NaN	NaN	NaN	NaN	32.7666	NaN	NaN	NaN	NaN
700.879	815.176	910.076	748.112	558.581	712.453	NaN	NaN	768.349	567.383	NaN	755.995	724.466	422.873	522.441	559.782	814.119	NaN	470.333	983.682	298.912	753.787	556.858	501.692	378.889	391.769	714.732	428.701	229.014	NaN	580.882	334.455	670.22	387.512	574.677	598.987	610.079	248.41	892.878	882.539	721.231	533.638	150.036	669.619	827.985	445.685	607.588	698.937	672.773	570.343
156.049	NaN	NaN	NaN	NaN	NaN	40.7956	NaN	22.401	NaN	NaN	NaN	NaN	NaN	NaN	NaN	34.7045	NaN	NaN	NaN	166.931	NaN	NaN	NaN	7.83136	NaN	NaN	NaN	NaN	64.2229	NaN	73.5198	NaN	NaN	NaN	NaN	39.1179	NaN	NaN	NaN	NaN	NaN	NaN	NaN	NaN	35.1961	NaN	NaN	NaN	NaN
10435.3	118.472	206.784	138.478	206.576	310.431	206.518	221.876	324.669	121.962	489.596	233.914	101.906	125.006	159.926	203.392	328.142	55.7013	1771.96	323.066	6879.63	231.115	171.029	174.141	485.782	1391.17	215.81	592.34	206.428	12391.4	68.1191	898.521	1841.86	169.105	381.901	187.928	225.809	1831.68	55.4344	161.416	205.34	629.06	190.322	209.699	62.4814	910.635	144.126	168.867	916.699	181.678
NaN	NaN	NaN	NaN	NaN	NaN	NaN	NaN	NaN	NaN	NaN	NaN	NaN	NaN	NaN	NaN	NaN	NaN	NaN	NaN	255.167	NaN	NaN	NaN	NaN	NaN	NaN	NaN	NaN	NaN	NaN	NaN	NaN	NaN	NaN	NaN	NaN	NaN	NaN	NaN	NaN	NaN	NaN	NaN	NaN	NaN	NaN	NaN	NaN	NaN
2026.96	86.9777	149.395	105.196	102.965	465.858	48.252	241.213	197.176	183.268	303.718	164.823	306.149	286.244	499.96	223.899	323.303	240.191	444.116	296.538	1291.68	223.595	236.566	147.933	257.435	341.045	236.224	240.586	285.274	1980.74	567.354	553.445	322.436	198.107	422.793	NaN	308.692	396.419	198.219	205.259	288.073	402.6	337.103	181.059	NaN	708.783	445.628	262.373	353.216	227.828
NaN	1757.15	245.689	657.811	430.013	NaN	NaN	1554.12	598.828	NaN	385.654	812.548	NaN	505.589	9091.9	238.072	NaN	1289.85	4378.85	376.646	NaN	7470.35	NaN	484.051	6630.81	245.555	5558.23	2606.17	8773.75	1345.92	615.97	407.573	NaN	NaN	295.337	NaN	1331.61	55.9359	654.396	434.013	405.567	NaN	1276.64	502.678	554.148	5513.31	758.476	401.575	533.011	691.172
21827.9	18251.5	21161.4	15118.7	19885.8	43080.8	46228.9	18408.3	7177.83	15320.6	71009.1	29882.2	19462.6	20965.2	14179.2	17353.3	25949.8	16838	73457.1	28830.8	42492.4	32630	18259	16250.6	17002.2	21959.6	15857.7	20599.6	49787.8	20924.3	13796.7	19959.8	48037.8	21200.8	33104.4	12566.8	16098.6	78907.4	16891.4	18206	62447	20593.5	19812.4	16122.3	29166.6	17116.2	26441.1	12494.2	19356.9	32603.1
NaN	NaN	NaN	NaN	148.834	324.321	874.843	NaN	NaN	NaN	NaN	253.232	8.15947	50.9287	229.61	NaN	221.141	NaN	NaN	82.8215	193.63	547.765	NaN	32.1766	106.057	NaN	NaN	NaN	131.328	78.4695	95.7017	NaN	NaN	79.202	NaN	20.6716	114.748	NaN	NaN	NaN	60.5033	NaN	NaN	291.232	NaN	NaN	NaN	328.474	NaN	503.306
107.402	NaN	NaN	NaN	NaN	NaN	52.1344	NaN	NaN	NaN	NaN	2.62053	NaN	NaN	NaN	NaN	NaN	NaN	NaN	NaN	185.345	NaN	68.6436	NaN	NaN	NaN	NaN	NaN	NaN	147.126	NaN	NaN	NaN	NaN	33.5612	25.7229	NaN	NaN	NaN	NaN	NaN	NaN	NaN	12.5588	NaN	NaN	NaN	NaN	NaN	NaN
NaN	NaN	NaN	NaN	NaN	127.89	142.02	NaN	NaN	NaN	255.887	NaN	NaN	NaN	NaN	NaN	NaN	96.8239	NaN	NaN	NaN	NaN	NaN	NaN	114.994	NaN	NaN	NaN	NaN	NaN	NaN	NaN	NaN	NaN	85.2935	NaN	116.908	NaN	NaN	NaN	NaN	NaN	NaN	90.0592	NaN	NaN	NaN	NaN	NaN	NaN
1282.2	768.345	567.342	606.346	479.287	797.29	NaN	1283.1	999.41	517.272	1781.2	581.033	613.021	518.92	456.172	1020.94	584.467	149.565	2147.16	623.563	NaN	806.819	847.305	NaN	704.625	393.44	642.084	1760.82	NaN	848.115	2460.31	2372.14	682.867	1384.39	685.11	654.738	555.392	1922.99	NaN	614.713	63.9837	1873.64	1279.01	1214.5	341.883	2236.46	2595.63	1052.49	301.549	1247.74
1613.79	102.937	89.2728	61.4228	83.2496	212.331	121.462	66.4301	171.435	48.6638	155.252	126.472	104.032	126.231	34.9736	91.3752	228.089	70.255	226.201	256.3	321.56	146.176	97.0562	182.378	67.0742	84.6861	150.139	139.785	108.204	6044.5	85.9658	690.379	102.855	51.0055	198.609	58.5417	165.453	264.87	60.5947	43.0115	84.8772	140.486	79.1861	64.4927	45.4143	630.419	77.3752	90.3228	62.3964	69.9742
1292.43	2269.14	1932.64	2108.29	1938.98	1771.56	1785.11	1356.82	1207.63	1132.94	1390.08	947.542	NaN	1144.92	1088.17	1221.87	996.173	1412.4	1641.88	892.127	1087.81	1256.86	939.474	937.577	869.312	1226.85	1045.29	1722.4	1055.05	687.412	1326.03	NaN	1055.34	1167.3	983.145	1210.58	1077.02	1756.7	1119.63	857.238	1010.73	1633.56	1038.79	942.962	1471.17	1080.47	1013.68	1485.12	1110.59	1118.7
3913.55	40.1607	133.75	80.0078	126.229	161.217	140.666	151.19	148.878	176.666	313.618	105.789	73.9717	100.743	158.957	97.0189	207.175	101.965	519.048	171.832	806.65	127.821	95.6868	115.225	171.075	775.281	75.2757	202.012	120.083	4783.58	115.738	352.887	601.55	94.9674	245.038	73.3966	80.9729	545.905	77.3003	139.44	121.506	301.816	112.278	124.982	81.7881	259.987	187.173	94.5688	292.067	148.142
NaN	NaN	NaN	100.115	NaN	148.713	NaN	NaN	NaN	NaN	NaN	NaN	51.8163	23.2199	NaN	NaN	NaN	39.046	NaN	NaN	NaN	70.5322	NaN	NaN	NaN	NaN	NaN	39.2185	NaN	NaN	NaN	62.3435	NaN	33.6592	NaN	NaN	NaN	NaN	NaN	NaN	NaN	NaN	NaN	42.2503	47.6792	NaN	NaN	NaN	NaN	NaN
1048.45	NaN	NaN	350.817	NaN	676.069	226.253	405.131	2164.76	NaN	1055.35	603.569	1855.59	1431.41	NaN	NaN	1603.6	989.132	1187.21	1387.37	830.17	438.902	1162.5	587.892	NaN	1776.24	NaN	1510.77	1098.79	1018.61	NaN	1373.77	965.875	1645.37	1522.26	750.701	1847.25	NaN	NaN	2264.7	429.03	1522.55	NaN	2079.34	498.266	1523.16	2266.81	1664.71	NaN	2698.67
NaN	113.015	NaN	NaN	NaN	153.046	201.813	116.594	141.411	40.3627	183.683	232.433	101.821	198.848	NaN	150.18	NaN	181.66	NaN	144.201	68.7084	152.408	127.373	177.181	NaN	144.621	177.493	NaN	96.346	273.235	107.629	170.901	89.9003	14.129	97.0034	208.254	56.3897	84.373	130.352	159.134	161.628	NaN	132.596	74.9658	251.108	165.091	NaN	109.689	NaN	86.1048
75.8864	NaN	NaN	NaN	NaN	NaN	NaN	NaN	NaN	37.5587	NaN	9.11709	NaN	NaN	NaN	NaN	NaN	NaN	NaN	NaN	172.862	NaN	NaN	NaN	NaN	NaN	NaN	NaN	45.6009	7.24385	NaN	NaN	NaN	NaN	24.7432	NaN	8.26228	NaN	NaN	NaN	NaN	NaN	NaN	NaN	NaN	NaN	NaN	26.4964	NaN	NaN
NaN	6.13566	1.78892	1.66909	NaN	6.30485	NaN	NaN	NaN	1.6112	NaN	1.22598	2.39965	3.40688	NaN	NaN	NaN	8.17615	NaN	NaN	NaN	1.19591	26.0181	NaN	NaN	NaN	NaN	NaN	NaN	2.3196	7.73718	NaN	15.9928	NaN	NaN	NaN	NaN	NaN	NaN	NaN	NaN	1.78735	NaN	16.8553	NaN	NaN	6.11027	NaN	NaN	NaN
168.694	NaN	NaN	NaN	NaN	NaN	NaN	NaN	NaN	NaN	NaN	NaN	NaN	114.047	NaN	NaN	NaN	NaN	NaN	NaN	NaN	NaN	NaN	NaN	NaN	NaN	NaN	405.38	NaN	NaN	NaN	NaN	NaN	NaN	NaN	NaN	NaN	NaN	NaN	NaN	NaN	160.779	NaN	329.736	NaN	NaN	NaN	NaN	NaN	NaN
NaN	NaN	NaN	NaN	NaN	NaN	NaN	NaN	NaN	NaN	NaN	NaN	NaN	NaN	NaN	NaN	NaN	NaN	NaN	NaN	NaN	NaN	NaN	20.9977	NaN	NaN	NaN	NaN	NaN	NaN	NaN	NaN	NaN	NaN	NaN	NaN	NaN	NaN	NaN	NaN	NaN	NaN	NaN	NaN	NaN	NaN	NaN	NaN	NaN	NaN
NaN	34.8828	NaN	NaN	29.5387	NaN	NaN	NaN	43.7171	NaN	NaN	19.9076	28.7316	39.2168	128.301	3.81615	NaN	3.66793	NaN	NaN	NaN	22.0042	NaN	64.6774	NaN	NaN	NaN	NaN	NaN	NaN	NaN	44.6725	20.5076	NaN	NaN	NaN	94.5817	9.68459	NaN	NaN	12.2158	NaN	NaN	51.2719	NaN	NaN	NaN	NaN	NaN	NaN
NaN	NaN	NaN	NaN	0.295794	NaN	NaN	NaN	NaN	NaN	NaN	NaN	NaN	3.78464	NaN	NaN	NaN	NaN	0.635727	NaN	NaN	NaN	NaN	NaN	NaN	NaN	NaN	NaN	NaN	1	NaN	NaN	NaN	NaN	NaN	NaN	NaN	NaN	NaN	NaN	NaN	NaN	1.14581	NaN	NaN	NaN	NaN	NaN	NaN	NaN
25.6127	NaN	68.0458	NaN	25.0949	86.1698	69.7801	115.009	40.8178	NaN	102.686	50.6652	8.01879	38.4967	46.9642	57.7405	52.6836	102.244	NaN	77.5811	302.473	30.2844	22.2869	38.6812	20.1811	NaN	NaN	170.741	NaN	NaN	83.7406	96.9777	NaN	138.924	93.8116	45.0408	NaN	NaN	109.365	595.182	90.7052	204.533	161.208	71.8994	43.7065	92.3931	215.056	59.8512	72.7365	50.1787
168.641	347.692	281.071	NaN	253.339	411.541	NaN	NaN	NaN	172.949	103.378	126.264	NaN	NaN	NaN	181.89	NaN	375.959	72.709	211.461	155.075	372.494	NaN	163.033	241.47	151.561	181.689	143.385	NaN	NaN	NaN	117.698	NaN	265.852	NaN	194.837	NaN	175.044	55.0451	189.261	NaN	NaN	NaN	NaN	126.49	NaN	101.383	357.125	177.559	308.028
32450	12791.7	19878.9	19360.7	16729.9	16317.4	10763.3	16334.1	21583.3	19852.7	22634.4	13263	12963.4	24095.9	27407.2	20146.3	17261.6	14501.2	63310.2	18010.3	26766.8	12934.3	20646.8	19842.5	21904.9	22991.7	19599.5	30036.5	30140.7	56506.4	21030.2	66980.3	16044.3	17841.6	35843	20483	25431.3	64327.4	14320.9	15690.8	13694.9	32473.8	16341.7	23235.6	17819.6	61444.3	16355.7	15473.5	18081.7	12747
37091.4	31208.5	40291.3	31109.6	42630.3	43480.2	54062.1	55301.2	39497.4	28977	42242.6	34329.1	28571.6	34176.5	40472.1	31124	41293.7	34667.1	37359.9	36179.8	33303.4	29357.4	32511.9	32008.4	38007.2	30254.6	29130.2	55641.1	29439.6	30424.5	32488.2	29703.4	67607	45252.9	30959.4	26801.6	41864.1	34097.1	35439.5	41795.7	27717.9	59923.3	48595.3	30102.7	30255.1	28195.3	50044.6	53465	35514.2	32021.8
3556.72	3450.69	2677.3	2498.03	4277.51	3843.48	3811.75	1827	3555.85	2493.19	1759.56	3918.7	4175.62	3645.73	1272.81	1671.15	3062.21	1975.85	2600.9	3829.34	2414.29	2297.72	1806.08	4225.22	5184.14	4309.75	4318.15	987.432	3214.8	2252.56	2936.13	1494.39	3867.04	2503.62	4670.05	3939.8	1789.64	2427.75	2509.77	4563.69	2782.4	1065.5	1543.74	3857.6	3764.51	1314.57	2608.1	2205.13	3145.25	4227.76
239.941	NaN	16.2793	NaN	NaN	NaN	NaN	NaN	NaN	NaN	NaN	NaN	NaN	NaN	NaN	NaN	NaN	NaN	141.773	NaN	179.936	NaN	21.0029	NaN	NaN	NaN	NaN	14.4196	NaN	170.828	NaN	NaN	362.767	NaN	NaN	NaN	NaN	44.2032	NaN	NaN	NaN	NaN	NaN	NaN	NaN	15.8824	NaN	NaN	325.316	NaN
NaN	267.939	208.7	145.469	307.049	NaN	237.785	130.079	NaN	220.802	NaN	222.788	NaN	233.601	723.304	NaN	146.337	NaN	NaN	181.465	NaN	NaN	252.579	415.091	NaN	NaN	NaN	NaN	NaN	NaN	NaN	NaN	52.1928	NaN	NaN	NaN	NaN	NaN	NaN	260.856	NaN	NaN	NaN	NaN	NaN	NaN	NaN	NaN	301.415	NaN
165.191	NaN	NaN	NaN	NaN	NaN	NaN	NaN	NaN	NaN	NaN	NaN	NaN	NaN	NaN	NaN	NaN	NaN	NaN	NaN	137.646	NaN	NaN	NaN	NaN	NaN	NaN	NaN	NaN	216.269	NaN	NaN	NaN	NaN	NaN	NaN	NaN	NaN	NaN	NaN	NaN	NaN	NaN	NaN	NaN	NaN	NaN	NaN	NaN	NaN
9327.35	89.7686	234.127	262.418	48.3207	88.8754	605.136	309.728	636.77	229.582	1071.43	462.427	275.265	396.123	745.062	384.476	990.809	133.934	1421.33	634.969	5084.39	343.771	339.873	857.802	776.986	738.723	414.266	487.855	394.723	17549	268.261	NaN	1648.82	282.636	596.301	89.6008	396.221	1323.24	150.985	421.165	336.273	656.026	251.166	321.398	135.293	1338.77	347.273	247.244	1029.33	558.278
15.945	NaN	NaN	NaN	NaN	NaN	NaN	19.0918	NaN	NaN	NaN	NaN	NaN	NaN	NaN	NaN	7.3792	NaN	NaN	NaN	19.395	NaN	NaN	4.80321	NaN	NaN	NaN	NaN	NaN	10.4707	NaN	4.76002	24.3573	NaN	10.9122	NaN	NaN	NaN	NaN	NaN	NaN	NaN	NaN	NaN	NaN	11.0673	NaN	NaN	NaN	NaN
287.556	22.6624	389.186	177.089	42.4946	104.92	77.5311	36.9102	74.277	97.7096	52.9843	152.386	89.1424	217.046	140.048	239.512	213.23	130.928	NaN	239.52	197.956	250.03	239.568	NaN	140.941	148.006	156.07	70.3942	123.852	358.556	150.085	154.344	67.3195	137.657	122.358	222.787	224.895	137.265	94.3127	124.086	101.799	139.073	128.357	196.107	86.9876	131.179	78.274	108.722	98.3147	228.846
NaN	54.569	NaN	NaN	NaN	NaN	273.072	NaN	NaN	NaN	NaN	NaN	NaN	NaN	NaN	162.808	NaN	32.56	NaN	NaN	4.21206	NaN	NaN	NaN	NaN	NaN	NaN	NaN	NaN	NaN	NaN	NaN	NaN	NaN	NaN	NaN	137.733	NaN	NaN	NaN	NaN	NaN	NaN	81.0583	NaN	115.762	NaN	NaN	NaN	NaN
NaN	NaN	NaN	59.782	NaN	NaN	NaN	NaN	NaN	NaN	NaN	161.78	NaN	NaN	NaN	NaN	22.7661	NaN	NaN	NaN	NaN	83.5234	NaN	NaN	NaN	NaN	NaN	NaN	NaN	NaN	NaN	NaN	NaN	NaN	NaN	NaN	NaN	87.3309	NaN	40.9078	NaN	NaN	NaN	NaN	NaN	NaN	NaN	NaN	NaN	NaN
NaN	NaN	NaN	NaN	NaN	NaN	NaN	NaN	NaN	NaN	NaN	NaN	188.736	NaN	195.813	NaN	56.5728	NaN	NaN	61.6213	NaN	21.9608	175.402	NaN	NaN	NaN	NaN	NaN	NaN	NaN	NaN	NaN	52.2807	103.905	NaN	186.723	68.4347	NaN	NaN	157.111	NaN	NaN	NaN	67.3339	NaN	NaN	188.71	NaN	NaN	73.249
NaN	NaN	NaN	NaN	NaN	NaN	NaN	NaN	NaN	NaN	NaN	NaN	NaN	NaN	NaN	NaN	NaN	NaN	NaN	NaN	NaN	NaN	NaN	NaN	NaN	NaN	NaN	NaN	NaN	NaN	NaN	NaN	NaN	NaN	NaN	NaN	NaN	NaN	NaN	NaN	NaN	NaN	NaN	NaN	NaN	NaN	NaN	NaN	NaN	NaN
14.5773	NaN	NaN	98.1103	NaN	NaN	8.55088	NaN	NaN	NaN	NaN	NaN	NaN	NaN	NaN	55.381	NaN	NaN	NaN	NaN	NaN	NaN	21.4153	NaN	NaN	NaN	NaN	NaN	NaN	NaN	NaN	NaN	NaN	NaN	NaN	NaN	NaN	NaN	NaN	65.9797	NaN	NaN	NaN	NaN	NaN	NaN	NaN	NaN	NaN	NaN
983.611	935.665	1368.61	892.353	894.464	1155.44	1455.86	1378.58	1064.75	927.927	759.324	1390.13	821.786	1169.74	1515.44	1235.61	1294.54	806.4	1044.66	1155	1430.62	1268.12	1117.33	1582.85	1333.49	955.972	1368.06	813.21	978.165	1251.58	871.369	1045.15	855.288	1189.37	897.455	1213.79	1467.62	924.139	747.965	1034.88	879.302	768.949	1313.15	1320.75	1162.32	1216.34	906.486	1018.54	1425.28	1604.8
NaN	201.083	164.915	119.651	NaN	217.755	192.911	NaN	174.724	259.697	248.69	211.462	247.231	NaN	118.499	NaN	148.28	304.494	NaN	275.714	128.486	219.359	NaN	211.786	NaN	133.595	188.33	NaN	NaN	NaN	110.825	221.162	171.181	193.592	NaN	NaN	180.945	NaN	NaN	213.258	363.143	NaN	NaN	111.273	192.147	NaN	207.083	NaN	181.796	285.124
1262.18	975.536	931.976	927.237	549.976	1031.04	1088.62	922.994	999.466	1021.04	843.11	906.31	1027.36	805.077	1180.47	867.729	1091.64	787.461	961.39	938.127	1077.86	925.739	949.088	1084.18	950.868	869.647	1145.71	822.868	983.54	1045.34	941.492	968.525	796.214	827.813	910.605	1122.02	1122.31	999.719	783.301	772.101	1094.79	957.804	845.794	1045.5	996.952	1023.49	993.282	1098.69	915.538	1117.79
262.958	331.842	217.402	363.45	273.04	350.188	320.414	330.422	375.226	429.149	457.763	431.103	392.259	286.911	152.791	234.13	361.049	567.15	113.822	515.08	231.548	295.979	199.488	393.617	346.961	448.775	258.809	251.73	249.798	96.2012	458.269	180.788	374.978	368.721	241.185	324.007	248.209	112.802	585.756	452.311	577.389	189.278	351.461	238.278	397.579	92.6428	261.537	217.452	343.378	333.146
230.79	129.441	199.108	161.785	58.7233	42.3456	227.704	137.314	94.0525	163.098	215.28	167.476	124.878	202.633	92.3443	241.406	200.45	37.8608	300.482	211.592	164.819	NaN	168.901	191.871	126.646	214.238	180.749	NaN	282.884	306.711	NaN	277.146	260.754	75.4294	157.216	148.888	176.081	288.885	112.229	195.097	106.122	110.428	184.23	210.418	152.396	260.683	149.504	171.664	212.973	177.472
687.014	118.288	186.65	313.394	261.208	NaN	1125.75	141.387	1401.23	412.661	551.534	494.585	485.377	537.426	585.882	420.694	450.097	278.752	599.214	509.75	624.571	363.578	404.825	526.103	395.28	394.143	414.624	NaN	330.807	753.512	598.776	471.506	295.769	370.527	500.884	454.752	667.292	534.605	213.462	540.815	251.687	1337.39	540.71	444.473	393.125	339.42	491.558	537.003	423.983	921.381
412.443	212.897	199.653	273.577	256.599	236.177	337.101	356.937	278.487	221.486	505.391	297.062	396.371	367.035	444.207	253.195	322.85	239.363	374.447	233.113	406.416	243.072	279.883	276.65	322.109	336.256	230.679	409.759	509.353	417.823	422.206	412.077	385.704	346.625	342.543	260.572	295.141	421.134	215.687	224.265	237.39	379.762	369.814	280.018	94.068	394.79	327.024	354.298	175.963	174.232
294.36	293.387	303.162	349.216	317.012	342.634	287.852	305.219	337.463	377.607	273.763	341.832	338.715	305.311	366.272	345.896	295.701	368.57	436.578	332.299	300.208	331.732	287.42	338.821	408.756	314.721	287.151	343.36	295.106	557.271	314.367	666.404	246.254	343.45	390.517	437.85	417.032	465.962	418.044	365.825	266.61	421.598	337.861	317.059	332.228	629.536	343.194	252.678	359.256	288.777
857.097	1738.17	1587.27	2138.61	2488.3	2766.89	1776.49	2208.01	1510.1	2095.15	1040.27	2817.09	1641.48	3227.75	951.858	1588.95	3095.5	2379.06	1229.3	2986.06	2046.24	2887.76	1681.27	2106.66	1948.18	2255.4	2016.52	706.125	1767.5	1549.87	1499.9	2507.82	1798.91	2113.85	1253	2256.34	2076.52	1192.67	2328.97	1579.07	2186.3	664.883	2178.3	2466.19	2424.86	2438.02	1828.97	1353.85	2951.2	2517.28
702.34	807.883	796.724	727.174	809.306	769.425	634.79	795.672	398.755	741.034	598.275	804.615	791.551	764.374	681.904	690.557	836.721	845.927	882.855	923.834	605.884	781.495	813.507	666.202	801.974	736.791	791.414	586.852	817.9	742.084	674.119	692.477	793.075	657.085	723.122	772.005	630.279	612.283	768.414	743.346	842.974	642.049	755.419	752.857	560.406	588.773	729.108	771.888	785.898	409.027
47.6737	139.586	NaN	NaN	NaN	137.698	NaN	45.7279	NaN	NaN	NaN	69.9462	114.464	224.676	NaN	110.846	145.219	100.783	NaN	188.861	NaN	71.6107	93.997	181.399	139.557	152.043	50.8104	NaN	32.263	NaN	NaN	NaN	NaN	84.1459	NaN	NaN	129.718	NaN	84.6041	114.388	NaN	NaN	NaN	NaN	89.3074	126.077	NaN	108.415	226.314	155.642
208.769	54.6486	123.25	114.93	273.564	279.64	267.706	220.698	230.765	206.459	684.926	109.115	167.139	320.075	133.775	256.377	436.286	215.217	179.736	431.194	167.193	489.905	286.972	NaN	346.946	307.171	198.228	141.067	173.715	141.993	248.365	360.55	720.042	863.203	260.254	160.261	248.384	225.807	133.491	240.725	209.107	248.706	688.815	148.025	136.588	370.386	657.177	455.816	278.868	170.893
19575.4	18052.8	18873.6	16452.6	15699.9	15606.7	18337.9	15923.5	16776.7	15554	13435.5	17241.6	17724.6	15668.9	21729.6	18674.4	16983.7	18097.5	17076.5	16819.6	17580.2	16981	18592.5	18161.3	18128.4	17111.2	17700.3	12246.8	17835.7	21288.4	14094.7	17057.3	16621.7	15470.2	17236.9	15415.3	17354.2	17946.4	17603.3	15083.7	15535.9	12483.5	14905.2	16866.3	17261.7	16951.4	16224.4	14957.1	17742.2	18863.5
NaN	NaN	NaN	NaN	NaN	NaN	NaN	NaN	NaN	NaN	41.3854	NaN	NaN	NaN	NaN	NaN	NaN	NaN	NaN	39.8831	NaN	2.15232	NaN	NaN	NaN	NaN	14.9413	NaN	NaN	NaN	NaN	NaN	1.75431	29.5917	NaN	NaN	NaN	NaN	NaN	NaN	8.7399	NaN	NaN	NaN	NaN	NaN	NaN	NaN	NaN	NaN
141.305	173.464	247.604	164.02	613.727	373.612	305.202	546.901	211.79	177.291	148.323	332.435	148.349	385.156	139.884	192.646	387.659	346.614	98.2291	353.486	181.397	333.148	194.651	187.34	332.585	271.938	184.093	131.123	168.404	140.994	128.823	205.573	691.147	506.282	158.953	275.895	325.086	253.69	337.868	332.405	237.15	110.147	550.397	268.652	183.297	198.991	581.96	303.16	332.878	214.476
19.842	NaN	1.16221	NaN	7.23909	13.398	NaN	15.0156	NaN	NaN	NaN	6.18973	NaN	NaN	NaN	NaN	NaN	NaN	NaN	NaN	NaN	NaN	NaN	4.83699	NaN	NaN	5.06282	10.8169	6.65235	NaN	NaN	NaN	NaN	2.07608	NaN	NaN	NaN	NaN	NaN	NaN	NaN	1.30619	NaN	NaN	1.06895	NaN	5.69807	9.93266	102.679	33.1966
260.88	184.61	164.503	93.8586	225.766	189.314	237.663	132.589	137.329	129.673	342.987	153.422	185.323	194.944	201.562	204.798	117.607	118.408	388.239	108.884	169.532	166.494	147.783	138.205	164.702	177.036	169.951	279.227	297.336	246.618	177.361	491.209	170.436	162.779	250.092	217.883	144.567	482.632	132.528	176.422	177.273	229.977	206.321	165.449	194.892	369.825	192.56	177.625	146.416	167.483
NaN	132.088	79.2361	156.844	155.898	61.8059	182.047	181.381	97.3033	121.117	NaN	332.842	NaN	233.283	104.214	118.785	139.185	65.0502	NaN	148.915	78.5581	216.437	NaN	173.619	105.971	169.068	157.865	NaN	NaN	78.8226	NaN	NaN	197.883	73.3516	17.8287	137.576	99.5514	NaN	201.983	180.974	138.004	67.6574	161.417	32.8512	159.599	NaN	109.342	165.811	245.921	287.046
4989.42	616.64	4059.71	697.055	9266.67	6150.19	1515.58	4413.8	6173.3	879.824	3785.79	1430.59	661.707	6236.07	6836.17	1964.75	865.444	715.143	3840.34	1029.58	2955.52	1191.43	1905.79	1980.23	4484.45	2871.1	1790.49	7788.08	1642.5	2122.48	6976.62	1198.45	2160.33	3720.54	788.582	10757.2	5610.06	3755.69	777.67	7416.94	928.215	6949.53	4404.54	5549.93	7010.19	1140.95	4880.98	1123.91	7359.64	5254.62
227.309	323.177	387.078	524.317	616.575	656.57	392.212	495.429	373.087	563.131	151.93	579.712	329.273	1085.21	258.988	446.44	643.028	542.274	185.877	643.927	423.632	534.546	319.164	556.131	352.93	480.293	424.598	226.147	487.607	254.806	368.009	793.915	355.459	605.425	273.562	599.482	522.088	72.1539	522.583	391.565	496.315	291.841	582.335	573.081	471.679	762.596	432.186	395.897	720.422	550.266
120.683	220.834	196.087	228.688	307.739	402.314	179.736	246.515	243.52	261.293	112.78	327.336	216.978	345.408	121.571	198.54	376.603	239.342	71.9849	357.362	201.204	369.025	179.19	291.188	193.837	325.121	306.197	102.246	182.932	136.224	118.943	302.243	219.8	235.496	204.841	356.03	247.994	33.9657	242.722	231.956	286.843	167.433	245.5	322.827	280.006	314.421	247.882	156.797	406.756	295.099
363.779	429.663	440.29	547.451	784.939	772.082	398.446	626.644	547.411	602.771	286.781	670.684	430.653	939.606	417.9	478.013	697.436	760.693	695.765	771.391	489.398	625.737	525.641	476.227	552.388	710.602	455.282	345.373	916.65	471.37	410.419	1058.02	567.716	607.921	695.383	830.153	586.976	629.798	639.519	579.243	589.17	389.373	616.344	611.463	706.993	1044.79	628.574	362.42	786.582	513.233
113.503	202.783	136.569	208.191	212.951	156.048	195.826	174.276	161.689	180.656	206.594	180.831	116.608	174.156	187.774	176.36	220.702	101.085	94.8015	205.783	163.845	183.727	196.999	179.468	116.495	177.827	134.326	66.2319	96.1274	157.658	136.67	94.4953	154.215	166.281	122.427	190.2	125.602	76.4203	128.195	166.388	165.203	83.4451	209.07	137.733	156.831	62.8199	110.404	176.853	158.025	180.193
224.297	52.8342	69.4012	30.3522	43.6149	118.384	158.983	148.294	124.465	127.721	82.2375	216.255	70.028	195.277	638.304	258.041	128.982	151.253	469.533	133.779	222.152	136.711	267.98	246.396	108.489	124.735	173.538	204.984	205.377	453.575	107.908	567.816	103.475	207.167	162.393	341.649	336.194	283.791	96.23	89.0041	120.319	109.858	191.353	234.246	202.549	596.597	137.725	145.466	212.597	354.722
1517.2	1635.8	1965.34	2327.59	2529.69	1272.15	1512.55	2335.02	1496.76	2247.5	3609.51	1972.3	1546.94	1538.38	1564.1	2228.95	1634.8	1730.08	859.481	1981.38	1273.57	2108.58	2331.78	1694.95	2190.64	1484.52	1388.23	1697.76	1307.09	632.762	1748.94	592.704	1742.7	2046.17	1311.05	1098.9	1413.03	1038.13	1910.28	1155.9	1734.38	2037.42	2090.36	1256.45	1556.48	571.123	1690.89	2118.33	1722.16	2503.39
345.058	447.883	373.304	507.991	557.784	481.041	335.932	473.229	350.545	530.979	364.896	533.807	369.364	532.69	301.959	291.083	499.229	427.435	554.054	470.59	475.824	553.246	331.994	478.841	498.158	434.926	479.832	236.492	524.238	479.966	374.034	677.957	510.442	498.046	474.032	407.405	487.72	509.881	427.964	520.332	460.871	300.016	462.15	493.488	431.74	666.291	380.641	289.879	432.561	405.895
231.827	178.813	153.664	428.747	417.665	425.668	395.198	521.472	272.608	433.793	245.947	435.209	266.849	317.119	198.985	341.333	492.217	365.113	NaN	498.308	383.295	489.09	273.524	377.895	269.691	264.802	373.188	136.793	62.6796	NaN	236.123	563.942	317.632	394.677	245.734	326.34	343.877	69.5494	361.031	261.06	291.422	156.173	317.075	375.694	402.255	111.251	292.369	295.166	454.349	506.404
252.777	700.628	670.389	118.243	123.399	546.226	583.815	713.461	244.401	112.791	340.62	372.085	363.8	405.302	388.067	381.185	372.999	298.867	442.873	347.59	310.013	390.516	NaN	387.69	389.788	336.486	449.405	236.134	437.929	419.504	361.34	477.478	476.973	481.359	380.572	335.027	487.522	278.517	343.262	352.04	287.905	NaN	464.436	339.465	239.167	343.024	369.751	183.278	407.336	NaN
1288.41	920.54	1228.97	654.987	1190.38	1094.46	1086.58	713.731	803.096	777.967	947.041	960.188	980.862	1071.95	888.696	918.032	1038.71	1269.04	537.854	1069.4	738.549	935.636	1002.92	593.714	654.2	1177.07	884.753	887.985	955.842	867.156	566.552	527.566	1391.09	956.261	1084.73	1508.98	1118.16	589.28	1105.59	1453.23	1499.8	562.761	967.594	915.823	833.901	686.536	1298.01	1290.81	1092.89	882.212
35.4709	NaN	NaN	48.9552	NaN	92.438	49.7021	NaN	98.6213	137.117	27.1184	53.9032	76.4823	68.8161	NaN	NaN	85.4133	71.8508	NaN	120.952	NaN	46.6934	NaN	92.9332	36.7625	NaN	129.848	64.5564	63.3731	NaN	81.6929	NaN	NaN	25.3287	NaN	69.9262	NaN	NaN	NaN	34.8472	46.5679	48.4511	NaN	46.774	NaN	NaN	NaN	NaN	48.0814	NaN
NaN	NaN	NaN	43.3889	NaN	114.14	NaN	NaN	17.5236	185.299	NaN	NaN	NaN	NaN	NaN	NaN	145.267	NaN	NaN	191.343	NaN	18.65	NaN	NaN	NaN	NaN	NaN	NaN	NaN	NaN	133.633	NaN	NaN	159.126	NaN	169.126	105.698	NaN	NaN	12.7345	59.6087	NaN	NaN	94.0945	NaN	NaN	NaN	NaN	NaN	73.8364
636.56	961.739	898.441	1069.05	1228.96	1400.81	1162.87	1167.54	997.862	1044.23	726.247	1540.16	980.913	1289.45	633.026	755.915	1501.23	1138.19	657.005	1414.22	1144.91	1509.16	871.913	1124.05	1128.09	1048.42	1010.61	711.226	810.615	898.29	841.262	866.375	1070.77	1018.85	812.474	1269.38	1067.12	668.878	1153.78	1108.29	1126.39	658.432	1076.59	1208.68	1274.67	861.543	1156.88	883.424	1537.9	1376.51
475.696	712.656	654.554	766.602	883.002	1011.22	787.174	744.344	739.882	781.691	504.447	1011.96	795.239	830.103	472.387	595.677	991.452	904.51	548.089	1048.69	817.556	1003.69	546.381	788.683	711.979	746.85	745.039	514.197	635.248	575.062	687.723	565.176	776.037	703.626	658.812	857.264	708.599	567.047	882.366	670.669	816.453	577.996	708.087	816.532	930.438	556.072	764.694	716.042	969.741	765.529
615.528	553.415	498.159	549.983	589	645.98	572.669	543.933	770.063	553.339	591.855	494.702	579.687	463.933	913.864	685.155	627.206	598.867	630.047	493.494	634.636	564.139	643.68	558.729	588.321	550.367	580.467	931.265	483.64	736.474	546.519	626.827	505.239	513.683	579.324	608.107	700.145	604.838	438.953	458.741	535.546	1047	573.945	490.882	512.568	811.213	733.685	594.339	401.746	541.986
NaN	NaN	NaN	NaN	NaN	NaN	NaN	NaN	NaN	NaN	NaN	NaN	NaN	NaN	NaN	NaN	NaN	NaN	NaN	NaN	NaN	NaN	NaN	NaN	NaN	NaN	NaN	NaN	NaN	NaN	NaN	NaN	NaN	NaN	NaN	NaN	NaN	NaN	NaN	NaN	NaN	NaN	NaN	NaN	NaN	NaN	NaN	NaN	NaN	NaN
1771.11	1615.13	1683.93	1948.67	1557.73	1187.82	1327.6	1565.37	1486.38	1983.74	1326.57	1358.2	1657.3	1569.4	2661.09	2010.12	1474.13	1526.3	2412.36	1580.99	1473.84	1403.7	1859.46	1715.33	1811.65	1681.64	1664.59	1687.53	2289.82	3032.74	1252.28	2524.76	1643.13	1492.18	1833.06	1750.6	1820.26	2046.65	1815.29	1149.38	1317.5	1615.01	1455.07	1910.65	1296.27	2991.83	1164.65	1452.89	1690.16	1582.87
NaN	30.773	NaN	25.3088	NaN	NaN	NaN	NaN	NaN	5.69662	NaN	24.8614	NaN	NaN	NaN	NaN	NaN	52.9253	49.0882	NaN	NaN	86.8906	NaN	NaN	50.4202	NaN	NaN	NaN	NaN	NaN	NaN	89.3936	NaN	NaN	NaN	NaN	30.5379	NaN	NaN	NaN	NaN	NaN	NaN	NaN	NaN	180.047	NaN	NaN	2.2156	23.1092
260.063	180.257	325.855	241.42	284.787	194.825	197.264	256.475	144.727	274.56	167.307	267.757	238.634	265.161	214.861	246.999	262.596	234.122	132.309	212.703	182.404	176.952	274.121	217.193	212.135	203.363	270.149	NaN	252.123	214.726	206.58	165.767	265.4	230.924	245.082	228.497	260.174	236.799	289.913	245.015	189.004	115.297	183.958	193.822	268.458	121.955	220.346	195.643	202.572	303.668
5542.47	6901.96	6830.76	8091.35	9424.33	7025.35	5622.52	8510.1	6214.74	7374.98	7607.2	7716.34	6708.38	7709.17	5175.93	5996.89	8643.17	9550.96	10872.7	8029.73	5400.74	7673.55	5590.34	8112.9	8192.95	7832.96	7875.91	2518.31	8132.69	7527.22	6004.27	9726.92	8466.51	6917.98	8397.15	7342.32	7276.34	10585.5	9286.2	7391.56	8039.15	2921.28	7456.95	6950.14	7233.61	9788.06	7598.52	6189.13	7788.93	7377.69
199.721	177.663	142.508	312.366	224.844	210.329	582.36	120.888	303.979	193.204	250.023	185.897	196.007	170.726	NaN	177.799	208.245	178.057	269.06	182.168	169.916	161.209	176.044	222.157	203.252	157.653	193.13	245.914	243.704	252.359	190.934	260.058	230.881	185.84	265.116	223.637	147.148	311.863	204.972	229.515	222.173	170.784	170.224	222.161	137.468	322.666	207.36	172.609	185.414	139.063
549.166	450.701	539.539	336.041	552.639	559.254	394.613	623.161	464.877	402.838	580.56	519.646	504.807	802.677	623.272	526.867	546.445	424.427	1087.08	583.15	852.637	475.743	438.015	681.935	698.534	607.057	631.635	388.834	836.253	923.547	548.16	1271.17	493.682	511.895	614.423	747.355	592.197	825.414	294.202	554.681	450.983	416.555	549.156	699.465	504.014	1337.34	593.307	452.554	819.299	657.675
269.682	172.148	147.508	349.009	180.462	262.597	134.104	195.605	207.577	327.381	146.988	226.34	214.55	511.152	262.292	370.096	256.904	326.188	419.629	283.39	329.202	174.35	399.94	319.266	260.342	302.286	321.594	214.568	730.566	878.946	171.583	1842.82	214.829	161.507	499.857	324.944	363.25	449.91	312.866	192.214	241.014	183.106	162.721	449.817	242.117	1721.68	139.496	180.79	375.922	144.371
NaN	NaN	NaN	NaN	NaN	NaN	NaN	NaN	NaN	NaN	NaN	NaN	NaN	NaN	NaN	NaN	NaN	NaN	NaN	NaN	NaN	NaN	NaN	NaN	33.5548	NaN	NaN	NaN	NaN	NaN	NaN	NaN	NaN	147.907	NaN	NaN	NaN	NaN	NaN	NaN	NaN	NaN	NaN	NaN	NaN	NaN	NaN	NaN	NaN	2.07878
1313.26	1273.01	1320.83	1034.02	1937.09	1410.97	1395.1	2319.37	1519.9	1005.67	2436.48	1174.01	1081.11	1163.51	1567.5	1124.93	1596.68	957.347	1768.1	1305.34	1171.79	1260.36	1001.14	1257.12	1263.99	1334.86	1227.55	1561.22	1606.25	1489.73	992.782	2963.38	2066.91	2208.28	1849.69	1108.71	1083.39	1664.85	898.799	1435.82	1025.1	1450.16	2149.93	1383.85	1051.02	2952.48	1957.54	1508.42	904.105	891.132
687.582	1146.34	990.089	1095.73	999.891	1079.41	802.05	1142.24	1171.44	1080.08	936.719	1246.49	1196.5	1149.41	627.39	620.859	1191.55	957.699	1285.04	1283.77	1124.23	1209.84	609.72	1293.85	1173.91	990.364	1221.11	663.302	938.59	873.908	1125.69	1225.28	911.86	1109.07	1111.65	1117.73	934.653	1237.4	976.541	1226.92	1048.92	712.108	1134.91	1125.29	1100.26	1400.05	1083.51	764.617	1235.12	966.025
571.241	947.663	719.372	898.651	815.176	845.139	986.421	1069.34	861.839	967.882	810.891	960.847	891.271	634.819	557.274	725.878	979.469	882.606	397.026	879.826	890.523	987.733	823.689	803.437	707.755	837.329	736.425	580.536	448.22	296.826	892.66	335.026	797.142	934.953	600.138	778.923	928.588	305.928	888.227	810.607	980.794	528.676	955.294	747.874	809.268	247.758	856.563	718.458	852.367	1077.78
NaN	50.2899	NaN	49.1338	63.1342	77.1991	101.557	NaN	NaN	NaN	24.9113	8.98083	48.094	102.338	NaN	NaN	NaN	NaN	NaN	59.6323	NaN	NaN	NaN	NaN	NaN	62.7255	16.2122	NaN	68.6115	19.1729	NaN	NaN	8.38398	NaN	91.6934	NaN	NaN	NaN	42.4423	NaN	NaN	NaN	NaN	29.4268	NaN	47.6461	24.7799	NaN	49.1689	NaN
2604.14	3949.64	2872.5	2658.77	3840.14	3076.71	2397.02	2870.81	2062.4	2626.93	1753.11	2825.51	4108.27	3661.24	2018.15	2283.02	2763.52	3582.23	1790.14	2803.33	2342.47	2756.97	2103.66	2841.68	3965.63	3117.34	2658.88	2055.96	3284.43	2254.45	3042.73	2465.97	3936.97	2841.73	3058.09	2979.76	2567	1824.77	3991.22	4028.14	4329.34	2201.49	2795.77	3385.2	3095.92	2194.19	3376.42	2638.72	3647.55	1921.88
NaN	NaN	NaN	NaN	24.0804	NaN	NaN	NaN	NaN	NaN	NaN	NaN	NaN	NaN	128.578	NaN	NaN	NaN	22.3439	NaN	NaN	NaN	NaN	NaN	NaN	NaN	NaN	48.1424	NaN	NaN	60.2902	NaN	NaN	NaN	NaN	NaN	16.9865	NaN	NaN	37.5616	NaN	NaN	NaN	NaN	NaN	NaN	NaN	NaN	NaN	NaN
620.969	730.38	630.743	687.908	625.415	716.563	754.298	585.104	648.48	672.956	660.638	592.551	599.914	599.033	815.287	616.142	648.501	614.095	688.783	677.713	631.424	626.407	690.851	712.12	706.9	681.274	743.414	569.757	568.606	776.106	629.453	598.194	676.572	565.299	650.775	614.943	671.411	865.805	673.06	683.712	545.389	673.586	522.937	623.258	620.253	728.311	629.252	631.19	693.127	690.476
59.0124	NaN	139.115	NaN	NaN	NaN	NaN	NaN	NaN	NaN	NaN	174.073	NaN	NaN	NaN	NaN	NaN	115.252	NaN	NaN	NaN	55.0314	197.844	NaN	NaN	NaN	NaN	NaN	NaN	NaN	104.647	NaN	NaN	NaN	NaN	102.06	NaN	NaN	NaN	37.9212	NaN	NaN	NaN	NaN	NaN	NaN	NaN	109.331	NaN	NaN
3023.42	2831.26	2948.48	2338.24	2297.95	2423.3	3293.96	2655.07	2632.45	2437.22	2730.27	2524.08	2563.47	2973.7	3911.57	2701.61	2181.82	2011.71	3011.6	2342.04	2919.59	2824.19	2892.8	2899.36	2697.14	2458.52	2807.13	3030	2258.08	3028.89	2723.09	2676.2	1987.69	2698.34	2266.87	3016.58	2729.79	2891.26	2058.1	2420.67	1869.76	3467.29	2770.73	2834.15	2923.61	2519.34	2629.48	2453.94	2698.69	3272.08
362.203	832.889	781.53	1256.96	1445.06	1239.04	780.67	1119.71	805.331	1224.77	700.207	1634.3	842.255	1066.45	340.845	912.82	1525.92	1413.41	100.045	1503.58	743.911	1648.88	844.805	915.796	1060.36	929.027	967.684	359.68	702.75	248.629	683.591	359.659	1308.71	1050.13	566.333	836.59	855.391	81.0417	1483.04	980.18	1410.56	359.939	1100.16	940.649	1098.51	372.594	937.18	853.66	1293.44	1365.7
2574.33	2986.82	2943.39	3477.56	2744.48	2620.26	2861.95	2892.94	2932.73	3212.04	2730.01	2891.27	2961.52	3019.55	2501.96	2631.75	3154.5	3092.95	3503.14	2819.21	2980.98	3080.38	2695.94	3170.56	3069.8	2900.31	2938.48	1650.88	2946.5	3479.39	2775.63	3363.75	3308.19	2996.86	2796.37	2656.32	2916.11	3299.12	3045.2	3134.87	2862.84	1595.51	2902.34	3022.15	2750.82	3370.55	2815.62	2667.06	2886.91	2807.61
12.8649	NaN	NaN	31.4825	84.941	56.9674	20.7481	56.6621	21.8054	12.4534	29.1024	40.4787	51.7087	10.2318	71.7249	36.4061	12.8208	108.567	32.2368	50.7605	64.6459	NaN	77.3056	15.6606	NaN	33.2263	24.4196	61.9572	44.6456	20.0287	19.797	61.4789	32.8503	7.70417	NaN	59.1538	31.3436	48.3617	42.8373	55.3183	96.3313	55.6811	43.4698	NaN	38.9326	87.4751	NaN	19.3112	NaN	44.5986
417.432	347.515	259.268	247.163	325.31	278.228	323.365	287.226	363.825	306.921	376.69	344.535	345.372	319.919	471.624	380.851	283.53	296.893	393.682	306.711	317.346	320.817	371.406	234.544	282.988	251.22	286.135	445.699	313.157	478.565	285.975	466.299	335.476	305.062	259.326	281.286	387.076	338.216	293.488	323.622	317.033	439.378	223.05	289.84	299.752	334.903	322.217	392.982	241.196	271.236
82.3779	NaN	30.2466	32.5451	71.8993	15.7245	19.7838	NaN	NaN	NaN	NaN	55.4091	46.3497	NaN	NaN	NaN	NaN	80.9856	NaN	10.3579	15.705	NaN	NaN	7.38735	NaN	61.5709	NaN	NaN	NaN	NaN	NaN	NaN	NaN	NaN	NaN	65.8725	25.8712	NaN	NaN	NaN	57.9296	71.7863	55.8736	NaN	NaN	NaN	66.6715	NaN	NaN	NaN
3962.36	11626.6	8054.2	8937.07	9284.49	10567.7	8722.68	10051.1	8325.33	8422.29	7612.33	10647.7	10910.8	10788.5	2950.16	4557	11159.2	10577.8	7287.45	10198.4	8946.66	10740.7	4418.39	10422.3	10630.2	10652.8	9781.92	2966.32	10296.2	4793.32	7521.19	6183.9	10199	9281.32	10335.9	9891.39	6640.31	7352.26	10994.7	11591.3	10960.8	3037.14	8964.03	10293.9	10061.5	5937.26	9870.17	5902.63	11805.4	8650.26
367.937	430.256	541.964	530.044	599.017	669.135	659.951	652.997	530.956	544.34	222.81	745.577	422.03	632.807	379.862	515.508	725.186	420.899	126.148	622.482	674.048	736.03	449.282	595.808	460.105	497.445	588.873	221.169	230.143	132.601	431.362	233.553	454.15	521.604	349.548	603.915	453.268	100.397	439.478	526.159	383.477	274.407	468.841	506.596	569.115	222.617	536.122	543.684	591.687	984.705
46.706	68.2332	42.332	113.812	112.8	92.6214	94.27	115.292	112.64	88.7997	91.7741	88.9244	58.5401	102.972	57.72	52.1492	94.787	118.396	76.6311	98.1217	65.4446	104.494	72.4647	71.6718	82.3013	124.818	91.4844	30.1755	64.0278	63.5628	68.374	149.044	94.1522	108.527	87.6473	70.2675	75.6635	67.8954	84.0337	65.6557	88.2439	64.8103	107.605	88.664	68.316	73.2703	89.2122	55.152	117.433	76.4002
565.534	760.688	612.991	958.461	978.565	1077.7	731.051	899.517	743.299	856.375	826.276	979.283	883.389	617.05	344.967	632.774	923.545	1003.11	194.031	1032.6	820.821	1072.65	851.539	888.318	792.798	755.22	821.693	610.388	493.131	237.073	758.669	549.663	861.763	878.188	467.506	875.488	616.958	331.582	655.229	732.638	1095.33	848.963	931.382	849.38	928.905	307.617	849.924	896.831	803.701	874.579
1910.16	1292.76	1662.05	1589.43	1763.93	1611.76	1321.69	1556.81	1226.1	1685.69	1198.5	1348.71	1224.48	1290.38	1721.9	1410.67	1492.1	1229.58	1251.05	1693.48	1878.6	1360.81	1612.38	1331.75	1302.61	1493.33	1599.54	1669.21	1291.95	1058.43	1561.63	797.695	1386	1292.7	1657.42	1292.49	1036.28	1416.51	1290.02	1283.84	1623.71	1540.64	1260.74	1340.51	1535.55	730.143	1204.45	1529.3	1416.75	1770.4
70.3768	NaN	64.5486	12.01	169.313	75.3684	151.559	23.0216	74.9399	66.7791	247.229	125.673	124.094	97.6273	NaN	62.035	101.305	103.772	74.5566	84.0143	87.1804	35.5216	47.8864	31.7941	31.1027	NaN	71.8985	93.2063	20.9691	NaN	92.7745	135.725	97.167	90.4961	253.539	112.348	57.319	NaN	101.289	104.332	62.237	49.3684	30.7386	101.947	92.1132	123.708	108.901	121.013	85.8882	69.2342
NaN	14.6864	NaN	NaN	NaN	NaN	NaN	23.1789	NaN	NaN	NaN	NaN	NaN	29.5137	NaN	24.0086	9.70773	NaN	67.1494	NaN	NaN	NaN	NaN	NaN	NaN	5.88166	NaN	NaN	36.7663	NaN	NaN	NaN	NaN	NaN	NaN	NaN	NaN	NaN	NaN	20.9655	NaN	6.15405	15.7063	25.1192	17.1072	NaN	NaN	NaN	50.8462	NaN
125.015	NaN	99.1573	97.5305	58.0435	54.191	NaN	NaN	43.6785	39.2356	87.8519	41.3559	5.49318	39.8439	86.0674	63.6859	42.574	NaN	108.962	139.239	67.786	29.7951	NaN	NaN	84.8541	NaN	80.9357	NaN	100.186	164.561	56.1642	124.172	54.1662	66.3246	115.573	41.6052	70.8027	84.1963	NaN	51.3397	NaN	74.1048	NaN	28.3443	NaN	208.434	36.8249	40.6562	NaN	NaN
1268.45	1093.34	1181.82	975.448	1004.67	811.135	1336.73	1064.4	1374.15	854.516	1861.2	985.904	1100.2	788.207	1507.24	985.047	1163.23	1089.23	1215.39	1115.51	1093.79	933.679	1040.29	881.758	1025.99	895.127	858.339	1905.83	1023.86	975.729	1100.59	1039.18	1289.5	872.917	1094.82	990.217	1003.17	1259.96	1132.51	1153.99	991.245	1888.03	1072.06	771.609	782.826	819.765	1128.38	1389.26	863.137	863.238
165.173	319.199	355.717	492.903	538.307	555.677	353.082	498.869	318.577	469.248	262.252	595.479	350.993	614.061	216.863	311.627	602.96	542.336	200.841	609.441	400.066	551.236	365.361	406.418	367.679	415.171	453.148	154.27	311.368	296.149	271.004	375.302	432.168	417.256	288.16	355.931	321.076	244.295	549.222	326.069	477.548	172.703	418.737	472.671	446.137	353.888	414.617	302.99	618.303	507.099
184.397	145.28	194.57	218.271	295.734	336.311	252.248	255.432	251.592	245.264	311.122	318.251	305.528	273.826	115.632	140.663	265.53	283.275	NaN	328.252	321.401	259.492	159.676	250.343	268.367	241.938	212.873	159.452	185.695	184.882	217.492	NaN	259.712	259.208	266.636	272.447	212.322	197.911	358.814	306.636	227.147	218.218	271.404	274.276	313.184	212.438	335.683	189.837	242.028	408.828
NaN	NaN	NaN	NaN	NaN	NaN	NaN	NaN	NaN	NaN	NaN	NaN	NaN	NaN	NaN	NaN	NaN	NaN	NaN	123.723	NaN	NaN	93.7776	NaN	NaN	NaN	NaN	NaN	NaN	NaN	NaN	NaN	33.3151	NaN	NaN	NaN	NaN	NaN	NaN	NaN	74.2037	NaN	NaN	NaN	NaN	NaN	NaN	NaN	NaN	NaN
4886.01	4897.57	4542.18	3722.03	7149.49	6428.43	4715.38	3991.55	3069.98	3887.98	4856.44	5411.47	5209.47	4812.19	4501.68	3973.78	4873.27	6123.93	1586.46	5108.27	3611.69	5656.87	4226.32	4021.79	3742.22	5873.22	4055	1759.29	3460.6	2352.88	2111.13	1039.94	7722.39	4211.06	3753.33	5744.37	4745.54	1122.05	5796.3	5636.38	10287.3	1973	4004.73	3946.36	6759.5	1435.19	6413.76	6108.03	5616.11	4745.33
950.203	1484.16	1264.7	1574.9	1852.55	1960.76	1583.41	1581.17	1551.54	1507.99	1110.51	2171.21	1394.93	1632.78	1093.83	1225.21	2129.82	1809.72	976.564	2111.1	1681.28	2156.92	1238.46	1559.25	1575.26	1536.67	1444.08	1162.08	1116.57	1114.86	1272.74	1328.01	1597.07	1522.03	1170.19	1643.96	1527.75	1096.57	1773.91	1563	1708.83	1350.21	1586.91	1590.29	1782.21	1296.24	1538.4	1442.87	1968.48	2104.07
19850.8	10265.3	12263.5	11750.1	7771.78	9482.79	10150.6	9215	15911.2	12148.1	10818.4	8928.77	10659.2	13172.6	31021	16516.4	9758.13	9519.92	35212.7	9622.82	13462.9	8525.13	15354.9	12168.6	13817.4	11920.4	11827	23330.4	15860.6	32579.3	15206.5	35180	8465.29	8896.57	15486.1	13152.7	8331.2	33939.5	9438.73	9765.06	9278.52	23220.7	9121.78	13742	10683.8	32991.1	9181.33	11291.7	11308	11302.7
145.589	234.518	178.121	68.9672	99.2027	182.439	109.88	111.678	78.0208	104.192	342.686	117.518	172.591	243.88	185.195	163.488	104.673	160.2	29.8622	143.795	128.005	85.9071	242.52	111.091	208.19	127.424	75.4701	224.341	112.412	117.341	109.625	93.8161	191.997	128	77.2249	186.737	202.079	248.785	145.104	256.098	NaN	212.715	91.2211	41.9509	161.15	207.317	NaN	121.703	90.4524	87.9653
939.912	1234.65	1091.32	1373.99	1505.97	1568.48	962.314	1360.89	950.49	1513.86	1087.93	1525.33	1260.24	1712	771.458	995.257	1417.88	1548.71	1593.03	1542.9	1105.01	1474.99	989.675	1240.18	1526.01	1414.28	1312.83	590.473	1500.11	1191.83	966.854	1809.82	1278.33	1413.09	1179.94	1500.49	1132.63	1566.42	1444.13	1488.76	1440.45	692.388	1440.79	1533.71	1357.93	1572.82	1026.87	894.095	1403.64	1215.09
525.116	140.157	NaN	61.2569	74.5178	106.162	69.7149	57.4439	13.975	72.6227	96.9995	169.414	75.7888	196.734	NaN	NaN	78.5465	143.411	NaN	180.173	144.754	253.419	166.704	NaN	191.859	69.6239	162.394	53.8427	148.644	NaN	63.7323	156.746	173.812	86.3729	75.0735	69.7529	136.278	NaN	51.2721	234.346	108.123	NaN	104.196	181.691	148.204	NaN	158.251	152.867	183.01	157.679
326.819	607.946	448.526	767.131	932.944	908.413	455.109	652.713	424.945	695.246	264.549	934.014	617.234	778.247	216.128	440.29	870.672	940.231	115.241	924.158	535.163	954.518	483.205	708.162	593.172	689.117	754.835	197.793	448.633	198.391	398.986	117.353	710.889	659.072	471.277	671.152	530.281	200.151	938.321	737.034	859.649	205.55	624.174	706.793	683.622	109.723	609.697	426.4	833.079	563.824
481.515	376.155	305.423	459.608	417.499	523.934	340.415	345.97	424.965	423.952	389.926	408.569	354.23	462.764	468.512	463.768	402.357	430.089	431.038	387.357	442.804	381.457	444.551	375.752	383.647	456.828	398.97	351.18	617.145	510.163	374.744	440.367	424.785	286.291	425.462	611.171	430.173	447.727	379.832	425.093	419.473	372.305	311.126	440.973	549.736	532.647	497.777	447.948	496.054	350.248
NaN	32.9552	61.0257	NaN	NaN	NaN	NaN	103.791	NaN	NaN	NaN	98.1021	59.5175	16.7287	NaN	NaN	40.3935	NaN	NaN	72.01	31.1479	30.2213	NaN	66.5323	NaN	NaN	NaN	NaN	NaN	NaN	NaN	NaN	NaN	32.7396	NaN	NaN	NaN	NaN	NaN	NaN	NaN	NaN	NaN	53.0783	NaN	NaN	70.2675	NaN	29.6505	NaN
6766.16	4588.83	5275.12	5095.9	4513.2	4437.5	5907.83	4372.1	5254.67	5295.08	5930.99	5148.24	4551.8	4024.95	7191.76	4982.9	4236.09	4470.17	5131.35	4480.7	5643.31	5108.28	4967.78	5099.7	4552.04	5469.31	4754.14	7718.64	4861.07	5025.08	5858.96	4614.87	4153.92	4663.97	4494.05	4153.76	4927.89	5426.28	4308.04	4576.51	4546.73	8062.58	4646.89	4725.18	4636.76	4554.38	4255.62	6195.72	4427.84	5575.04
341.439	298.078	326.878	372.537	315.434	335.297	228.82	389.858	298.935	280.083	338.779	208.409	277.866	327.685	394.311	278.508	192.007	187.908	364.152	239.993	234.129	234.68	297.152	311.319	268.513	258.907	281.894	323.094	304.366	347.549	285.922	361.196	322.169	315.89	342.027	266.869	263.184	351.418	213.625	338.005	258.166	339.57	322.951	236.955	281.061	445.966	334.956	344.741	288.795	314.242
492.448	505.378	343.77	448.656	453.176	483.564	498.702	399.583	386.804	490.252	399.587	439.597	503.767	316.433	304.117	408.305	366.372	417.847	217.73	449.893	469.258	387.415	421.343	365.107	409.652	375.42	378.84	441.357	305.649	434.004	386.572	262.946	436.14	470.335	443.852	454.335	446.788	234.049	426.429	449.373	476.358	387.24	392.638	399.154	407.185	242.109	440.927	437.004	329.382	484.357
803.856	602.514	641.06	601.952	563.02	671.921	560.771	662.236	619.136	609.813	553.403	591.246	549.869	678.58	869.083	741.033	610.828	601.549	834.556	645.317	666.125	575.253	617.146	692.478	591.82	656.688	605.914	676.016	725.311	668.479	623.803	665.514	591.068	629.091	613.09	615.272	641.686	948.954	696.131	644.283	613.692	735.206	626.646	625.106	586.382	764.501	589.251	473.832	678.943	665.31
121.881	124.41	88.9845	149.945	138.468	265.127	190.589	332.972	164.354	179.428	113.178	254.435	145.64	233.436	220.934	161.502	303.687	210.462	118.57	276.708	188.667	315.514	160.954	170.089	131.535	195.96	196.817	75.9361	105.632	160.958	118.307	106.988	212.043	247.535	146.568	204.34	188.884	189.982	235.058	147.575	173.842	111.557	275.728	210.852	188.7	61.7336	170.801	136.998	220.82	277.661
65.2242	95.4786	92.693	126.171	155.981	89.2636	62.1396	86.1648	154.493	137.078	76.604	86.841	75.4377	112.115	100.56	100.645	155.619	93.7087	83.3702	162.39	54.8646	84.208	143.437	95.6585	115.277	114.415	95.1799	92.0451	124.548	164.673	77.8363	57.3284	119.798	112.668	161.522	55.7319	90.7083	139.856	117.252	112.929	121.357	109.584	85.2561	70.4102	75.2211	57.7484	101.299	99.3906	110.625	146.469
193.075	466.833	330.141	452.72	581.328	798.337	321.858	516.511	463.652	486.773	305.698	808.987	501.484	787.613	256.317	327.794	755.188	607.115	218.1	681.117	516.794	816.838	369.677	615.424	352.656	646.576	536.496	144.789	483.797	285.431	307.51	675.919	464.911	584.753	383.081	605.485	433.713	247.432	651.567	486.589	526.804	150.943	575.216	530.873	540.389	653.34	590.058	383.925	658.529	468.222
819.402	622.277	481.457	501.403	590.032	487.702	591.831	1185.6	824.618	540.659	1335.96	389.838	605.033	937.924	1548.38	1072.33	516.951	541.12	2138	500.754	750.881	484.93	1079.21	480.289	636.143	608.106	497.976	1510.83	910.675	1090.73	681.807	1898.66	698.389	1156.2	959.33	667.444	830.978	2021.68	530.181	920.98	429.556	1745.38	1256.06	615.609	666.277	1705.75	968.337	827.286	457.477	356.624
1167.23	711.701	1167.43	780.022	893.95	1411.75	1371.21	1063.28	667.75	684.099	1336.72	788.394	700.031	784.008	831.004	971.676	802.138	883.866	651.104	629.036	743.733	1157.64	1045.83	943.845	1188.19	558.113	835.268	981.946	982.739	1034.7	939.369	825.74	1079.8	1113.78	915.162	867.306	976.958	534.84	752.959	984.932	755.215	1101.16	1402.89	693.54	699.958	701.596	1066.5	892.504	817.722	988.932
679.177	710.305	553.142	414.112	483.869	409.433	462.11	498.515	753.447	383.393	998.971	498.496	718.072	931.161	1666.44	441.091	429.288	590.806	1907.26	384.056	901.917	519.159	459.791	782.739	827.767	642.157	621.369	943.593	816.204	1235.93	1174.43	1430.8	684.281	489.957	953.236	633.741	1039.7	2066.65	505.122	731.236	516.375	850.457	426.854	773.146	623.698	1629.75	680.712	463.159	609.905	658.754
646.681	790.639	732.789	649.169	580.559	715.333	386.74	598.582	452.52	613.334	287.268	697.696	818.645	807.845	293.852	442.442	686.32	675.489	416.389	519.377	497.57	633.891	381.941	612.115	777.101	609.955	693.896	429.647	515.746	572.329	674.958	627.702	786.331	814.403	692.046	808.313	547.498	472.678	636.609	611.049	564.47	442.358	445.578	603.82	475.56	612.33	474.252	494.307	832.977	512.853
15571.8	15320.7	6367.33	5225.92	9792.71	6312.71	3515.71	6842.75	3969.59	3945.64	17292.1	4300.82	4894.27	6030.18	5334.24	5473.14	2728.22	7564.35	8889.65	4518.93	1903.43	4395.61	5350.48	5422.78	5671.82	8269.25	7201.61	3261.18	14195.3	10307.1	3582.9	10665.9	12533.2	5829.74	17661.4	3698.27	4922	9366.42	6774.33	7298.64	6780.4	3638.5	5928.42	3104.29	3337.15	10167.9	4869.65	5380.67	4081.44	1408.17
695.197	367.253	230.523	271.767	658.438	341.227	641.169	552.062	925.896	530.914	385.148	427.911	405.051	645.105	850.005	617.537	529.34	NaN	752.911	565.318	670.716	407.945	742.156	630.528	634.929	333.645	593.655	832.717	426.18	1203.93	665.731	1109.26	379.176	466.512	504.548	618.9	733.293	772.634	NaN	532.163	441.745	621.749	526.11	655.969	387.335	1156.91	460.462	450.695	410.813	629.783
323.96	459.041	408.455	622.538	674.085	674.915	486.887	513.181	468.437	566.153	346.748	676.018	511.679	575.489	268.883	389.022	696.699	630.577	278.109	665.85	573.361	708.609	508.555	483.133	411.527	636.56	506.438	372.993	386.559	349.148	417.61	375.281	439.247	584.396	348.79	504.484	575.733	190.026	683.265	486.733	560.999	336.569	498.802	443.349	624.819	306.287	493.955	452.276	635.558	587.416
23.1762	64.0126	NaN	22.6195	44.0841	25.7304	26.4285	38.0284	NaN	NaN	15.4538	13.6478	111.583	20.2375	NaN	26.6436	37.5333	53.3388	29.6583	31.9815	NaN	44.7561	67.5841	37.209	61.2859	6.93986	63.7425	NaN	NaN	78.0032	NaN	224.983	NaN	NaN	32.663	30.0213	10.5196	40.7151	51.5333	70.1105	47.3706	24.562	NaN	48.1165	35.6456	80.5326	96.729	NaN	60.0188	27.489
NaN	NaN	NaN	NaN	NaN	NaN	NaN	4.45342	NaN	NaN	NaN	NaN	NaN	29.3853	NaN	NaN	NaN	NaN	NaN	NaN	NaN	NaN	37.6137	NaN	NaN	NaN	NaN	NaN	NaN	NaN	NaN	58.6415	NaN	35.4356	NaN	NaN	NaN	NaN	27.2779	NaN	25.8567	NaN	NaN	NaN	NaN	NaN	NaN	NaN	17.8539	16.025
76.9663	NaN	39.2938	109.104	195.706	19.2999	57.5831	119.21	79.1217	84.92	62.9021	101.779	NaN	66.1488	189.359	95.3903	71.5993	111.647	33.1349	37.3536	42.1974	81.2531	146.318	43.9469	56.6768	42.7258	71.8695	104.99	109.904	248.254	141.509	222.235	30.2497	109.584	214.07	88.2622	73.9948	131.714	54.2104	59.168	NaN	116.18	80.1953	49.7721	71.18	148.343	110.073	73.314	86.359	100.43
903.908	NaN	166.803	14.6321	193.706	325.771	NaN	NaN	152.14	NaN	NaN	417.123	NaN	NaN	658.306	NaN	103.758	177.503	NaN	108.626	NaN	123.517	164.108	1461.05	NaN	NaN	NaN	NaN	NaN	NaN	24464.5	NaN	NaN	1567.97	NaN	NaN	428.938	NaN	NaN	7089.58	18.1654	NaN	7123.81	220.152	401.783	1004.68	NaN	121.677	7379.05	223.077
1756.82	3862.59	3520.66	4068.71	6383.51	6748.71	3499.96	4228.13	3242.6	3818.88	1999.22	6074.17	3513.5	8699.73	1565.87	3677.26	6444.1	5333.93	580.339	6422.24	4321.34	6206.04	3628.64	4419.79	4662.69	4495.19	3844.27	1779.57	5099.7	2606.82	2783.46	5145.92	5087.95	4356.14	2391	5597.59	3986.72	531.706	5386.93	3863.27	5024.18	1732.75	4292.49	5260.91	4881.42	4862.71	3936.93	3119.68	7352.77	6675.59
NaN	NaN	NaN	279.765	95.6975	113.25	NaN	40.4617	69.9997	208.956	NaN	81.0133	NaN	220.22	NaN	NaN	56.197	527.705	224.494	118.462	NaN	24.9313	NaN	128.23	80.3984	69.9391	37.8004	223.132	82.3549	46.9536	21.0866	141.119	43.3936	96.4754	81.1142	75.2198	101.132	NaN	NaN	41.053	NaN	NaN	112.89	112.293	NaN	187.457	233.318	NaN	225.986	199.881
171.599	511.075	410.675	387.42	527.644	503.076	271.484	320.458	369.056	504.994	528.906	569.154	601.839	236.499	132.065	243.958	598.944	889.461	165.224	643.861	273.404	540.545	322.46	331.932	249.143	402.463	297.215	263.463	225.741	NaN	339.882	219.533	486.741	315.746	322.342	244.343	237.513	192.279	614.094	313.764	684.249	426.706	413.327	299.808	415.043	NaN	398.451	454.332	290.067	349.094
453.416	510.624	319.361	272.406	307.557	419.145	289.803	570.514	308.141	397.972	513.001	308.021	261.228	333.773	340.659	296.079	318.023	328.854	254.432	253.499	329.713	204.267	271.919	405.659	373.407	274.325	185.531	245.469	319.769	357.993	308.625	251.334	343.341	287.687	459.952	418.748	270.863	409.434	312.686	370.409	341.04	500.324	318.219	386.965	207.268	278.359	373.871	323.231	233.262	427.368
3244.25	4913.01	4741.97	3044.8	4060.15	3812.95	2760.09	3764.35	3418.68	3089.01	6955.6	2770.93	4473.79	3520.96	4318.07	3782.88	2241.34	2910.45	5026.43	2282.72	3509.03	2654.58	3820.82	3333.63	3202.44	2576.8	3564.88	3892.87	3125.21	3683.5	4440.3	2391.77	4134.24	4566.73	3291.34	5615.27	5236.67	4402.62	2959.59	6446.71	3672.86	3718	4308.63	4377.27	3720.57	3069.62	4016.5	2629.41	4098.88	4108.96
42.3524	76.9199	48.7512	NaN	NaN	NaN	55.2537	NaN	61.6098	NaN	NaN	38.1858	NaN	NaN	NaN	NaN	39.2023	NaN	42.2851	74.8271	NaN	NaN	80.6449	83.3693	NaN	NaN	42.8604	NaN	128.849	NaN	NaN	45.1021	40.6602	NaN	65.0669	37.0965	35.6147	138.596	NaN	NaN	NaN	76.5549	43.9641	42.2867	73.0874	74.2723	NaN	NaN	NaN	24.6759
291.242	148.391	346.162	163.24	171.828	305.699	192.085	472.058	261.094	246.698	259.161	179.173	245.946	247.049	370.431	237.695	254.085	405.611	468.456	276.729	303.469	315.517	135.079	582.453	310.779	437.707	319.655	336.282	309.872	188.537	346.185	187.533	285.75	337.779	216.224	296.927	363.937	456.663	307.993	299.099	197.661	408.768	155.418	186.476	206.491	206.715	224.877	280.328	234.537	302.035
NaN	544.37	136.786	228.712	314.703	280.885	372.633	123.16	634.766	271.749	NaN	402.535	NaN	209.735	119.926	156.655	NaN	77.1399	18.7635	364.998	239	310.943	411.575	NaN	220.231	328.705	NaN	NaN	264.362	NaN	NaN	NaN	307.252	124.833	360.428	374.152	236.814	215.6	178.663	439.815	NaN	809.649	NaN	352.034	428.296	75.7241	483.739	NaN	NaN	489.269
NaN	NaN	NaN	2544.11	159.948	9208.82	11395.7	458.756	NaN	251.067	NaN	5828.64	NaN	1580.34	NaN	874.319	3943.41	NaN	1628.91	10555.4	15037.3	9643.03	577.802	NaN	19297.4	NaN	929.873	NaN	32770.5	24354.6	NaN	NaN	1383.15	1858.98	NaN	NaN	860.428	2941.76	NaN	268.625	NaN	NaN	918.317	1082.52	5963.42	25729.8	2662.17	NaN	736.015	9145.7
NaN	NaN	135.249	NaN	NaN	207.327	113.532	NaN	NaN	NaN	NaN	182.627	NaN	NaN	NaN	NaN	NaN	NaN	NaN	155.853	NaN	173.476	59.2444	53.8832	136.39	11.3425	NaN	44.863	NaN	NaN	9.90055	NaN	NaN	151.083	77.0708	89.1426	NaN	NaN	217.21	80.7111	88.7974	NaN	63.682	69.42	146.349	87.3771	NaN	NaN	NaN	59.4973
109.164	138.455	149.405	101.71	132.944	178.52	140.095	138.719	112.403	98.6036	87.9966	182.178	121.872	112.725	127.58	142.384	178.33	112.533	58.6474	163.015	116.516	212.618	139.139	108.189	122.324	129.568	145.639	72.4499	109.327	NaN	94.1215	61.0302	89.9317	129.236	77.2835	148.754	147.192	69.9043	154.467	143.961	98.6902	87.97	92.214	111.457	158.62	78.823	119.299	127.4	221.764	196.505
1001.57	871.208	475.757	490.761	671.642	958.548	46.9639	NaN	415.47	NaN	780.505	392.414	1121.19	573.358	555.184	589.106	419.852	1129.67	511.931	48.0663	315.972	485.358	452.165	NaN	NaN	546.158	516.519	324.009	751.196	383.411	337.694	551.987	497.639	516.005	568.713	555.571	515.522	611.136	668.668	348.618	740.276	304.405	343.933	454.71	373.225	340.541	639.695	800.274	212.994	250.494
257.494	427.854	381.143	559.822	608.159	447.792	538.516	434.255	414.097	587.04	488.106	541.129	528.963	398.012	273.434	309.436	527.394	587.898	317.085	513.779	461.798	501.421	341.418	463.064	453.308	420.131	384.678	374.111	238.73	180.106	379.457	93.3209	487.765	509.038	334.618	452.507	340.946	140.933	491.66	441.867	511.726	403.985	459.895	440.54	566.348	145.641	415.003	404.798	528.83	549.295
459.11	411.424	500.444	524.906	528.806	810.627	668.551	579.465	551.267	534.021	281.218	760.331	410.967	537.631	334.329	499.656	735.251	446.39	146.441	754.696	600.102	786.323	521.668	541.394	566.892	593.454	542.724	305.136	311.878	217.033	429.393	197.1	575.675	605.522	303.078	690.473	658.441	135.136	540.141	442.942	507.25	340.348	460.548	572.079	685.817	196.484	567.858	548.949	709.166	825.451
458.708	589.37	521.253	625.885	510.1	586.609	679.077	544.557	549.443	628.002	506.316	513.784	590.498	421.524	373.5	416.24	540.641	586.861	359.348	523.666	487.67	573.921	492.585	532.396	464.038	470.961	482.368	504.994	438.973	304.518	547.165	260.314	532.008	486.814	500.362	545.153	449.054	293.387	619.274	599.097	627.421	457.755	566.677	537.39	507.876	304.867	512.42	575.262	522.53	575.698
NaN	NaN	NaN	154.797	NaN	NaN	NaN	54.5621	85.9801	181.135	119.301	41.3222	NaN	136.9	173.727	NaN	69.3464	17.8194	150.321	90.0035	NaN	57.8862	147.331	2.71744	76.1379	NaN	61.077	133.36	124.255	132.02	NaN	315.67	NaN	60.9992	74.4248	133.367	NaN	244.238	85.8693	NaN	NaN	75.3077	NaN	92.0536	NaN	306.732	NaN	151.875	82.1589	NaN
NaN	72.544	NaN	125.443	NaN	NaN	229.292	NaN	251.796	183.097	183.219	163.994	NaN	125.399	321.702	247.701	NaN	NaN	362.272	113.667	151.463	NaN	NaN	109.819	95.0112	NaN	204.187	401.622	288.916	NaN	181.549	316.119	147.031	NaN	277.022	5.28213	96.9678	432.54	66.1695	NaN	NaN	226.526	82.8753	NaN	157.562	NaN	223.611	54.8385	NaN	107.135
227.367	202.779	447.009	371.97	261.586	386.627	451.371	499.48	422.914	304.205	326.503	435.392	392.394	270.377	179.82	285.816	283.272	339.335	355.391	314.162	255.773	328.308	246.337	432.66	361.602	284.347	341.703	84.0623	479.941	477.094	235.576	222.188	407.078	271.715	396.289	368.105	336.388	370.09	364.768	390.287	305.316	212.169	270.541	324.922	335.803	424.365	251.753	197.768	488.217	260.989
5329.66	6056.71	4787	6587.26	5516.86	5903.94	6191.83	4331.57	6396.22	6518.2	5158.13	6734.53	6094.97	5968.69	6897.39	5673.77	6413.31	6436.81	6809.93	6964.39	6511.73	6818.61	5904.16	5180.43	5039.46	6812.49	5264.42	7013.54	4891.34	6200.74	6075.45	5858.91	4877.13	4386.86	6037.99	5947.7	6126.92	7164.32	6394.49	4778.91	4863.23	7199.96	4168.48	5736.05	5737.21	5877.73	5399.03	5398.5	6372.02	6897.71
1245.44	713.206	949.505	446.746	1095.25	1193.28	949.033	709.789	670.147	642.744	635.821	904.603	634.675	876.147	985.177	822.29	987.412	972.237	552.572	911.927	484.465	847.332	859.626	770.657	616.119	1508.24	773.751	289.219	889.798	361.703	272.973	409.727	1464.38	668.086	887.018	1268.19	1098.68	468.031	694.154	1263.1	1567.02	315.115	730.992	704.896	925.707	297.291	1240.84	1047.75	1104.22	830.034
284.152	153.968	321.928	172.989	414.573	679.325	335.375	532.403	232.01	198.18	262.738	204.886	183.438	407.196	391.588	348.742	171.055	190.295	369.111	99.1831	321.865	199.847	411.776	489.673	255.785	272.899	414.708	321.092	208.058	483.131	358.53	535.103	413.822	506.023	151.481	579.138	193.438	378.949	225.146	356.254	129.421	418.629	516.458	268.126	321.487	485.356	279.857	208.031	389.862	291.15
921.75	1071.99	1066.91	851.298	987.132	1047.84	966.105	865.172	878.748	882.867	664.017	994.375	894.29	964.131	835.344	751.103	986.729	983.855	961.884	1020.22	711.565	839.62	770.614	1100.95	959.48	946.091	1109.13	582.911	1174.34	1056.05	794.094	1109.79	1066.7	940.477	1091.62	940.498	956.586	988.866	1057.04	1224.76	1231.99	527.664	924.926	886.857	929.687	987.098	896.147	838.836	1173.66	651.229
241.315	293.42	280.849	283.895	256.498	287.662	240.917	216.003	197.313	304.035	300.011	352.753	328.463	324.304	147.317	187.276	256.388	276.206	288.601	355.178	278.959	299.432	198.771	200.576	246.581	251.365	309.6	155.964	334.072	240.483	343.106	333.427	230.185	252.66	252.935	319.468	249.302	350.526	252.46	316.143	239.984	181.171	227.393	294.904	291.047	323.799	227.004	231.13	228.056	306.859
5.98558	NaN	NaN	NaN	14.2765	NaN	NaN	NaN	NaN	NaN	NaN	NaN	NaN	49.8804	NaN	16.1483	NaN	NaN	NaN	NaN	NaN	NaN	NaN	NaN	NaN	5.8672	NaN	NaN	NaN	41.4902	NaN	NaN	NaN	NaN	NaN	NaN	NaN	NaN	NaN	NaN	NaN	NaN	NaN	NaN	NaN	NaN	NaN	NaN	NaN	NaN
1089.91	1198.4	1194.26	1329.96	1423.72	1753.49	1437.22	1279.79	1154.54	1464.79	855.364	1872.1	1268.54	1437.62	1178.35	1423.16	1481.58	1361.56	932.224	1875.05	1466.24	1764.02	1375.19	1317.73	1473.96	1361.27	1422.81	1179.35	820.766	1386.65	1323.85	880.632	1177.12	1435.89	948.568	1633.42	1281.04	788.866	1290.42	835.56	1109.49	1305.41	1225.75	1498.57	1487.94	875.681	1288.42	1629.02	1305.41	1701.46
311.239	511.932	264.287	561.815	521.93	502.022	398.758	465.369	405.035	562.118	749.918	547.392	538.365	478.85	236.025	350.237	685.168	681.686	252.692	646.277	304.582	541.769	340.887	339.362	308.286	380.06	321.807	537.117	295.964	161.976	413.014	223.736	649.569	411.73	300.474	325.929	262.933	218.518	714.048	386.736	688.785	585.027	401.875	323.639	363.895	125.791	394.475	498.473	371.936	452.027
262.404	532.96	378.888	589.385	654.52	607.958	346.277	479.267	437.91	627.973	401.418	569.39	561.681	713.775	330.26	318.946	608.481	743.502	449.097	662.706	431.065	625.049	314.93	547.81	413.032	537.244	466.834	162.136	472.79	359.688	391.667	615.153	511.352	436.36	398.53	494.516	465.792	434.039	769.973	561.359	636.175	172.217	446.724	501.544	442.703	674.781	461.501	385.079	579.977	459.469
32882.2	22934.7	24681.9	18796.9	22468.1	20243.5	20539.7	23962.8	31250.1	19154.3	31087.3	24856.2	23594.1	20225.3	28697.7	25057.6	27148.3	25066.9	26145.3	27195.4	27650	25366.4	26408.1	19242.8	23804	23910	19583.7	38775.6	23765.9	27122.3	23519.5	17424.5	21506.7	22801.1	23556.8	22506.2	24963.4	25255.3	25773.6	23109.5	18596.4	40532.9	22294.1	21709.5	24059.4	16316.2	21128.3	27425.7	24246.5	25659.6
NaN	583.158	NaN	839.202	NaN	345.347	NaN	466.967	619.657	NaN	811.114	234.374	567.897	NaN	NaN	NaN	358.841	417.61	NaN	417.43	620.927	NaN	NaN	NaN	NaN	NaN	NaN	1231.76	NaN	NaN	NaN	NaN	249.72	NaN	NaN	631.523	NaN	NaN	381.573	NaN	NaN	NaN	NaN	861.518	568.23	NaN	458.784	NaN	531.155	275.714
340.647	476.168	484.733	535.651	530.062	608.299	403.202	476.161	367.215	532.281	394.01	723.56	507.471	559.308	505.693	638.031	630.13	369.107	400.729	619.073	603.559	683.778	370.172	528.811	567.54	447.494	546.555	281.668	521.344	662.235	372.811	875.761	294.53	505.617	297.752	407.601	874.754	283.238	364.714	345.808	324.973	186.593	436.806	444.09	504.987	840.814	491.809	323.626	496.855	641.131
NaN	NaN	78.8755	116.871	NaN	NaN	NaN	NaN	NaN	139.747	NaN	NaN	NaN	329.767	189.21	NaN	83.9042	NaN	283.079	NaN	NaN	NaN	NaN	NaN	61.8834	127.094	NaN	NaN	313.794	NaN	NaN	409.52	NaN	140.763	NaN	NaN	153.342	440.745	161.457	NaN	NaN	308.325	NaN	230.195	NaN	NaN	133.363	NaN	11.8926	NaN
1025.72	2435.61	1852.48	3068.28	3139.55	3149.84	2446.03	2487.28	1896.02	2954.21	1270.29	3479.94	2462.35	2760.87	971.693	1883.79	3291.14	2835.28	506.06	3121.4	2431.87	3334.61	1906.95	2482.02	2712.15	2367.21	2457.11	1013.84	1700.8	1061.66	1828.39	1658.76	2903.85	2441.8	1487.47	2353.04	2204.46	536.951	2757.85	2243.83	3316.25	994.264	2514.37	2577.65	3060.81	1624.92	2621.18	2099.69	3379.98	2935.14
761.763	918.596	722.95	841.489	1192.56	902.572	955.19	840.36	859.792	813.29	969.289	861.317	921.273	902.031	898.623	723.525	856.013	949.792	1181.04	875.734	913.428	731.01	642.954	860.419	702.688	897.028	784.219	669.023	1121.5	871.403	688.36	1309.39	869.284	805.631	1060.44	838.876	890.136	1263.83	898.827	941.124	884.188	874.691	808.814	901.832	736.645	1368.22	1162.74	813.615	865.816	797.832
1243.28	978.535	1611.92	1092.29	1819.98	2147.21	1270.86	1668.02	1207.02	1092.09	903.997	1592.28	936.603	2083.93	1258.32	1331.23	1198.95	1095.4	1265.37	1363.68	1733.86	1562.71	1436.59	1540.68	1603	1446.53	1375.15	1149	1441.54	864.424	1098.51	1003.17	1353.06	1694.42	912.191	2509.93	1652.57	1262.22	1167.12	1863.51	1242.91	1039.45	1530.26	1814.43	1887.8	1142.59	1359.66	964.828	2366	2489.82
NaN	43.3565	136.487	NaN	NaN	NaN	NaN	NaN	34.6689	NaN	NaN	12.8305	NaN	103.736	212.015	NaN	25.3685	47.1272	178.826	20.0759	40.0393	NaN	56.6774	195.108	80.1958	52.8527	59.9383	90.3142	69.9177	80.5415	NaN	NaN	87.6191	NaN	65.5409	48.345	NaN	NaN	NaN	79.246	NaN	NaN	106.326	NaN	34.4981	105.375	73.179	57.5089	76.3439	218.458
139.752	43.754	6.25678	NaN	789.25	NaN	10.6351	NaN	NaN	NaN	647.199	224.47	139.859	479.656	NaN	NaN	90.9866	1025.28	NaN	10.6873	1219.11	NaN	NaN	978.658	53.565	NaN	NaN	1019.68	NaN	NaN	196.816	NaN	NaN	680.111	330.859	855.214	811.284	NaN	NaN	649.394	224.832	579.005	979.932	44.3402	29.7717	NaN	317.483	127.766	136.275	49.0538
170.581	242.966	165.896	253.878	254.005	261.405	261.684	187.033	236.526	217.098	204.305	295.565	181.756	221.598	196.367	249.51	288.138	270.796	163.182	292.441	196.512	225.722	174.94	221.973	236.506	278.125	221.96	172.877	212.513	174.64	166.821	279.651	179.835	240.585	128.316	178.746	176.042	153.065	148.893	260.791	150.958	144.302	179.559	252.239	246.01	180.896	225.671	261.499	228.626	296.966
NaN	NaN	NaN	190.016	NaN	298.359	NaN	NaN	NaN	157.592	NaN	NaN	NaN	206.868	NaN	NaN	NaN	257.736	NaN	245.02	NaN	312.672	NaN	NaN	NaN	NaN	NaN	NaN	149.027	NaN	NaN	NaN	NaN	NaN	NaN	NaN	162.717	NaN	216.36	NaN	NaN	NaN	NaN	NaN	NaN	NaN	NaN	NaN	NaN	322.295
347.959	669.898	512.42	470.491	617.127	535.685	397.471	693.542	663.668	568.971	480.377	579.912	585.913	635.409	349.915	391.871	525.421	660.845	425.26	565.448	540.294	610.26	384.066	662.178	661.185	479.655	480.349	267.958	550.149	315.061	372.103	387.581	520.04	556.009	506.843	628.015	351.173	444.516	573.716	607.553	462.973	457.549	613.627	626.283	680.762	523.422	579.184	443.409	648.646	511.163
2061.74	823.274	1351.79	1278.97	632.96	733.425	660.854	782.086	1595.3	1228.75	1081.82	576.11	879.048	1411.25	3309.98	1695.66	651.847	1000.2	4061.53	701.012	1409.22	561.385	1689.87	976.242	1113.23	1166.39	973.85	2195.74	2453.55	3558.61	1896.2	3468.31	535.487	731.958	2273.45	1317.04	2178.24	4382.19	992.495	708.231	728.402	2497.54	751.525	1540.17	930.889	3569.95	808.661	980.638	1041.47	805.148
11.0504	22.9011	14.6719	NaN	32.4723	NaN	4.70464	17.3881	NaN	32.7237	NaN	2.18823	52.8703	62.2054	NaN	2.1337	45.2947	34.5706	NaN	NaN	4.29251	NaN	22.0255	NaN	NaN	49.2615	67.5792	NaN	NaN	NaN	28.579	8.0059	NaN	13.4356	85.4424	9.30946	40.8083	NaN	NaN	NaN	44.4117	NaN	NaN	46.066	NaN	NaN	NaN	NaN	63.7488	NaN
NaN	NaN	NaN	NaN	NaN	34.2676	NaN	51.2984	79.6267	NaN	NaN	72.7257	NaN	NaN	NaN	NaN	147.685	NaN	NaN	76.8563	NaN	12.7786	NaN	NaN	NaN	NaN	NaN	NaN	NaN	NaN	NaN	NaN	NaN	NaN	NaN	NaN	NaN	NaN	NaN	NaN	NaN	NaN	NaN	NaN	NaN	NaN	NaN	NaN	52.935	NaN
346.555	161.567	248.728	95.1016	267.856	581.395	537.12	354.567	174.877	257.931	141.286	624.029	216.554	150.003	NaN	401.14	448.648	238.562	NaN	484.513	85.5412	536.091	386.096	280.941	137.494	251.806	NaN	159.466	84.6282	115.447	268.091	793.78	601.584	495.656	NaN	404.865	292.062	194.105	176.086	278.451	461.562	75.4374	602.342	266.134	555.199	135.327	634.597	206.373	513.665	549.009
388.831	414.186	605.415	838.888	NaN	NaN	NaN	NaN	409.383	NaN	573.28	389.872	419.025	NaN	NaN	NaN	307.379	16.3002	860.274	NaN	163.07	NaN	18.827	NaN	NaN	NaN	505.221	115.762	701.473	NaN	NaN	558.667	428.687	515.184	191.961	459.03	636.495	624.476	446.269	273.364	435.501	768.946	NaN	14.0132	539.828	885.333	NaN	NaN	701.35	506.962
36.341	NaN	NaN	NaN	37.1461	7.59593	NaN	NaN	33.6462	NaN	NaN	NaN	21.9422	25.047	NaN	NaN	NaN	NaN	27.9558	NaN	82.1694	4.67725	NaN	NaN	NaN	53.0629	5.39614	104.38	NaN	NaN	NaN	NaN	NaN	NaN	NaN	NaN	NaN	124.499	NaN	NaN	NaN	82.1219	NaN	11.1653	1.77332	NaN	NaN	NaN	NaN	NaN
181.519	155.704	107.225	174.003	158.499	170.021	220.261	255.403	199.943	168.102	214.543	175.232	162.58	108.12	66.5288	99.5131	152.54	113.379	426.138	147.717	126.461	141.773	176.414	170.52	141.162	121.258	152.044	115.362	141.43	104.392	174.801	227.307	171.734	94.6861	72.7491	108.778	187.85	271.283	180.428	74.2176	93.6669	207.947	140.683	128.785	131.042	304.654	177.499	152.715	113.251	123.211
204.73	404.724	393.784	655.066	623.419	591.913	347.505	370.53	198.581	547.262	253.405	726.055	288.747	648.238	233.582	379.311	627.808	595.418	131.326	710.853	302.213	748.798	482.49	539.729	556.543	271.018	546.622	NaN	273.427	518.621	187.198	535.411	579.278	370.706	327.472	292.717	585.496	98.7724	513.811	283.972	571.694	85.7332	412.399	431.782	533.135	410.101	281.262	387.047	573.235	710.607
550.925	585.996	547.117	571.026	728.074	744.601	698.902	603.66	559.661	576.57	495.186	705.417	538.426	742.207	444.391	459.653	747.925	648.498	450.422	709.556	668.755	717.308	652.753	696.463	626.776	503.878	528.201	373.361	425.43	484.141	479.651	395.949	629.29	559.78	607.243	624.16	523.622	423.691	571.313	543.202	653.153	340.272	498.872	519.123	546.121	330.303	695.027	523.211	731.259	663.011
2912.52	2070.83	2710.51	2090.9	1733.14	1803.45	2317.53	2563.26	2156.69	2110.59	2443.9	1866.86	2056.68	2437.45	3595.88	2749.42	1769.33	1921.7	3555.03	1651.81	2000.43	1852.16	2552.25	2332.96	2546.82	2037.91	2111.41	2870.24	2278.55	3301.88	2087.16	3020.19	1961.24	2423.38	2163.72	2139.26	2706.4	3286.04	1770.44	2132.55	1961.83	2773.17	2265.42	2093.07	2221.74	3282	1891.18	2130.64	2260.94	2585.88
2502.31	1939.13	2252.06	1928.91	1736.62	1759.98	2198.6	2200.83	2143.86	1932.73	2565.4	1872.54	1988.33	1379.13	1937.71	2399.19	1530.44	1924.09	1976.26	1674.15	1648.74	1891.35	2294.92	1841.71	1681.48	1826.72	1934.99	2775.5	1853.21	2190.8	2048.82	1941.98	1603.56	2059.83	2117.96	1635.2	1956.43	2196.53	1946.01	1969.91	1667.98	2574.07	2089.81	1462.34	1676.92	2071.51	1893.98	2229.09	1392.97	1883.09
11523	8155	9464.04	7603.72	7017.65	7488.5	8208.78	8582.9	10358.1	7320.96	11504.4	6455.96	8191.74	9061.47	14977.9	10336.5	6475.8	6680.79	14345.1	5956.23	9054.14	6420.71	10592.8	8630.1	8387.04	7470.63	8061.09	15293.7	11167	15768.9	9480.57	15022.7	8347.67	8082.98	10673.6	8323.52	9461.04	14471.9	6975.88	7252.17	6651.73	16198.9	7642.48	8628.32	7176.29	14588.8	6946.51	6930.98	7798.24	7483.41
NaN	101.809	58.1741	115.345	81.4047	138.57	108.823	102.123	51.4212	44.9544	183.482	144.85	NaN	177.269	126.665	NaN	113.329	153.373	NaN	157.199	108.958	36.5983	93.7631	54.5763	206.117	NaN	93.3509	NaN	176.685	NaN	NaN	NaN	39.7163	72.4118	NaN	82.1384	33.6749	NaN	195.025	61.3586	151.013	NaN	121.717	59.9992	258.978	92.8736	35.6847	96.9642	144.681	31.8748
233.09	148.722	192.435	118.317	142.724	175.663	227.142	118.678	191.244	156.132	168.661	152.428	196.965	184.129	358.086	203.82	177.766	104.52	299.461	116.884	254.213	153.469	186.276	191.606	202.182	164.9	161.829	263.452	238.275	355.295	235.862	256.846	140.401	126.065	156.987	176.19	138.42	310.17	136.605	184.627	143.915	265.402	104.968	142.133	208.019	289.577	104.067	147.573	193.509	170.702
8452.85	7062.46	6409.87	6093.75	6834.8	6029.94	6629.15	7270.68	7991.06	5685.82	11822.2	5456.26	7579.12	5411.99	8897.04	8048.84	5517.91	5428.59	11552.4	5743.97	7389.49	5898.26	8120.44	6090.11	6479.39	5745.96	7129.42	9184.18	7297.16	12505	9091.65	8728.69	8041.25	7297.65	8206.04	6592.26	6929.8	11304.3	5468.94	6636.37	5551.19	8787.28	6639.17	7431.28	6188.46	8369.62	7254.96	8726.72	6013.27	6153.12
1559.24	2961.08	2198.94	2269.69	2760.57	2699.61	2504.95	1890.75	2507.07	2141.4	2432.24	2724.02	2866.08	2145.28	1036.75	1348.86	2519.62	2733.98	1486.15	2682.76	2525.1	2788.98	1452.86	2039.31	2111.81	2492.4	2065.78	2611.67	2150.83	724.971	2435.94	1128.58	2259.25	2357.71	2144.74	2798.66	1699.38	1806.7	2764.22	2405.64	2732.56	2496.13	2314.56	2258.88	2518.3	1099.92	2701.97	1885.78	2281.98	2019.78
235.302	252.148	390.299	185.182	306.357	403.492	209.442	290.097	283.543	263.398	283.386	299.419	295.982	358.985	235.128	170.658	392.187	354.018	364.915	372.813	282.66	359.298	140.564	273.962	235.184	312.625	284.901	208.848	305.652	370.666	217.596	295.91	242.136	270.966	338.812	406.71	256.529	269.138	312.401	292.052	357.15	297.953	318.296	351.416	275.264	472.189	300.76	238.802	344.36	175.2
NaN	NaN	44.9298	NaN	NaN	54.2037	13.4807	14.5067	29.0221	29.5961	NaN	59.1669	NaN	NaN	NaN	76.7266	3.58786	NaN	NaN	26.8133	58.8769	2.23702	NaN	57.7268	NaN	78.0843	44.2546	NaN	NaN	NaN	61.8831	NaN	25.4237	24.5278	7.19337	53.6908	NaN	NaN	NaN	8.0025	28.2446	NaN	NaN	28.521	NaN	NaN	NaN	NaN	14.7444	NaN
104.653	210.623	220.162	67.5447	178.444	158.573	187.453	150.841	144.977	141.774	284.171	119.458	239.192	179.5	239.126	138.445	167.382	198.605	52.6563	148.869	109.704	145.623	149.092	120.711	110.194	122.308	156.632	84.746	129.584	103.834	196.956	115.434	166.543	195.223	161.926	104.636	121.363	192.325	222.889	211.077	155.771	155.975	147.452	115.678	150.196	NaN	165.405	188.843	146.414	153.446
155.809	411.073	322.416	400.56	570.679	619.203	281.449	428.535	410.886	493.009	287.415	714.152	552.735	709.259	NaN	279.207	675.398	841.965	588.907	788.214	389.522	848.417	429.87	487.95	325.164	538.445	535.491	224.199	394.975	101.084	305.189	235.086	591.751	516.421	271.752	647.436	331.396	128.82	775.044	436.427	656.191	130.143	352.377	523.928	462.165	118.692	387.616	367.562	588.962	434.801
66.7774	15.1042	65.0317	36.9424	252.269	45.0746	17.765	32.678	48.6491	NaN	43.9419	74.9103	45.6316	76.1873	NaN	30.7282	48.4376	219.284	44.765	88.9581	24.2197	93.1974	116.585	29.6328	145.283	79.9509	43.8903	23.641	68.9069	22.3544	78.308	163.809	40.679	23.7502	182.205	26.0079	97.3859	162.916	16.9259	NaN	173.29	160.25	45.9169	148.573	24.1068	293.767	183.015	81.0838	29.8257	89.2523
2044.93	1743.47	1831.77	1815.66	1879.87	1742.92	1943.54	1657.54	1756.48	1893.29	2053.32	1972.29	1769.34	1516.31	2257.81	2080.55	1491.67	1657.85	1621.67	1566.18	1769.52	1973.96	2039.42	1789.35	1826.83	1399.1	1733.63	2451.32	1584.09	1626.47	1816.06	1489.87	1853.35	1835.2	1431.86	1815.27	1546.74	1449.61	1704.08	1937.95	1947.04	2571.18	1538.74	1914.61	1906.42	1384.29	1686.77	1920.93	2035.71	1839.13
7469.67	7415.38	6681.78	5889.26	4927.3	8864.69	9352.51	6678.55	6136.71	5768.8	3312.47	6235.19	7649.24	6338.2	7004.62	5467.22	6507.99	6714.55	5187.99	6782.55	9354.37	5198.59	5003.89	7801.25	10081.6	6391.6	6180.21	8080.09	6944.42	3866.56	6781.45	4157.3	5038.97	6082.66	6482.1	5235.94	6647.55	4042.91	6879.34	6397.23	6322.97	7195.89	5454.44	6069.11	6715.07	3382.96	7433.46	6079.4	8165.72	7582.37
9156.47	7606.75	7413.08	7380.74	7420.26	6727.17	8486.94	6623.37	8086.48	7218.28	8280.7	6601.23	7452.46	6159.34	9996.26	7451.3	6924.84	6830.5	9122.09	6640.23	7565.91	6403.24	7073.58	6618	7231.05	6965.68	6599.04	11291	7548.76	9012.56	8106.45	7426.23	6599.58	6288.82	7559.81	6080.33	6786.1	8665.72	6587.02	6574.44	6749.21	11754.7	6474.83	6216.5	7029.87	8240.33	7386.8	8118.73	6682.33	7432.98
289.399	191.307	224.201	262.337	441.946	513.491	436.116	520.366	345.259	370.059	295.106	564.236	302.165	430.028	262.448	346.876	467.467	408.895	NaN	534.839	380.938	549.11	365.265	419.043	221.333	354.424	450.674	244.929	193.606	NaN	292.79	270.172	358.898	360.466	309.911	420.935	468.126	175.992	332.843	318.719	361.047	260.068	465.522	393.613	427.457	NaN	334.229	287.838	508.359	568.251
516.076	651.407	650.219	600.343	788.134	739.364	679.859	793.887	531.456	620.235	691.882	750.388	598.874	643.388	477.699	599.911	628.265	552.262	451.852	631.353	546.089	652.16	547.666	713.775	648.774	600.347	706.001	429.34	546.821	264.471	472.008	333.354	715.972	713.383	464.795	622.337	625.089	478.794	599.759	768.127	579.233	485.45	697.741	574.016	698.56	438.319	667.511	610.02	682.365	891.728
123.096	58.8196	23.8311	143.833	108.668	148.694	138.47	122.234	120.571	142.525	104.672	110.455	74.1496	89.3714	56.3494	123.457	133.938	146.625	83.1556	138.18	NaN	156.813	94.1496	81.0604	127.665	180.687	63.0772	116.274	109.151	52.3721	156.343	NaN	139.998	80.0009	77.7004	122.89	126.717	53.4079	149.35	109.667	110.759	141.349	81.2136	111.394	141.707	91.1866	143.299	146.001	129.859	90.0119
94.9457	33.4076	218.543	85.3474	14.5893	3.69246	66.5526	227.656	47.2222	214.721	18.6776	248.976	202.661	102.004	22.6192	140.819	181.207	7.77677	230.986	29.6384	33.487	31.8641	57.0902	NaN	145.284	72.7486	86.7062	21.7668	284.815	17.0253	30.6744	42.0156	57.0632	NaN	17.8873	26.0595	18.0126	318.278	133.331	NaN	NaN	76.4513	150.432	10.0548	23.1747	NaN	16.1457	11.8921	NaN	NaN
87.9831	201.845	155.943	NaN	NaN	101.843	NaN	NaN	NaN	74.6299	141.334	NaN	61.7865	NaN	NaN	NaN	NaN	178.165	NaN	NaN	NaN	NaN	NaN	NaN	NaN	NaN	NaN	223.114	NaN	NaN	193.319	237.068	106.769	NaN	81.9912	NaN	NaN	NaN	NaN	145.241	NaN	NaN	NaN	7.54439	NaN	NaN	NaN	NaN	NaN	NaN
151.969	380.473	286.982	340.855	380.565	403.524	296.21	252.125	226.586	393.541	202.121	310.187	371.726	345.091	206.349	204.468	341.503	324.142	423.03	423.398	332.598	293.821	204.159	335.895	360.512	355.664	358.96	175.42	492.435	547.856	284.813	663.431	295.431	151.143	326.45	412.619	387.51	254.909	338.224	382.117	242.677	176.413	224.765	308.752	317.312	737.033	435.397	224.397	391.165	352.52
165.19	438.685	231.361	371.455	346.794	511.501	305.905	532.834	127.051	558.915	98.0609	499.391	476.17	521.35	NaN	428.777	516.23	662.311	103.622	474.822	243.819	569.228	417.926	457.534	535.844	153.785	449.473	35.8834	418.149	251.724	233.889	361.607	340.304	400.576	424.772	194.034	579.927	41.0828	726.775	412.202	632.176	48.1399	504.007	348.354	282.039	386.571	270.724	329.352	553.074	287.227
272.675	NaN	63.5008	120.772	135.512	193.666	NaN	138.338	75.8928	20.7934	23.2184	239.247	82.0667	64.4152	NaN	201.054	99.3028	120.205	30.9235	137.558	46.6011	283.39	191.841	409.61	301.804	75.6006	NaN	193.015	281.99	217.206	279.991	280.487	293.874	272.9	257.846	390.152	380.485	251.162	199.997	463.65	234.413	NaN	260.859	365.828	274.734	110.034	191.49	124.868	286.649	1032.43
1231.06	819.51	1278.38	545.186	1151.09	1798.36	1779.09	964.235	1007.66	854.745	755.948	1625.07	623.602	1360.6	1464.61	919.549	1846.2	916.75	876.086	2142.29	1876.89	2292.84	1359.03	818.146	1050.68	1258.08	1051.39	1053.3	664.665	1118.88	828.307	713.314	1047.64	1058.56	857.72	1763.12	1625.27	1153.56	869.224	1407.6	866.418	1111.19	1405.77	1322.12	1335.99	761.027	1996.37	1465.92	896.897	2671.47
850.735	508.735	613.64	651.043	573.033	466.738	503.827	575.892	860.868	739.817	1122.39	400.279	411.642	734.925	1217.28	626.047	611.22	692.301	2975.97	600.062	982.137	472.726	532.995	816.102	837.85	831.296	808.405	985.929	1225.35	1657.57	882.742	3515.53	538.012	579.79	1285.08	880.793	794.536	2946.45	743.85	527.376	539.983	1183.64	641.988	907.875	605.818	3354.45	587.655	530.868	705.482	498.003
179.16	181.841	151.45	174.855	182.96	311.375	168.02	261.424	221.688	221.265	191.262	194.474	157.999	313.666	161.491	130.13	215.974	169.424	308.498	207.332	256.046	320.528	210.546	165.08	237.613	178.843	196.193	195.918	187.496	238.507	166.021	309.5	162.637	209.716	234.278	266.135	213.592	392.779	162.13	193.819	171.82	150.194	202.68	243.638	272.331	341.633	177.568	180.572	343.007	199.742
669.526	1175.97	880.863	1155.88	1466.16	1626.55	1153.77	1039.8	980.344	1264.66	809.663	1507.49	1147.31	1249.45	792.174	942.866	1594.17	1409.75	571.242	1578.08	1277.55	1494.23	885.224	1092.99	1100.25	1304.53	1071.9	585.425	807.455	762.596	926.333	876.678	1226.14	1205.34	833.567	1147.06	1077.56	832.785	1342.98	1136.68	1553.35	650.691	1095.23	1142.93	1145.32	674.584	1055.3	1029.07	1365.45	1457.42
170.471	114.886	141.33	141.695	169.779	89.2284	118.426	126.885	123.96	121.141	227.792	181.716	100.416	193.345	157.03	153.048	145.721	191.859	141.662	158.366	131.225	149.345	163.523	164.638	121.105	115.916	134.14	117.082	114.796	120.015	170.169	177.029	146.836	185.936	132.163	122.051	129.591	117.639	157.821	161.479	146.317	144.353	131.785	110.8	134.276	82.9446	108.004	182.79	118.764	158.521
303.634	466.614	440.517	588.106	551.427	587.822	414.06	382.009	302.178	503.058	396.134	481.972	514.092	392.233	428.246	413.013	580.959	609.119	253.278	461.799	461.417	517.096	373.995	418.556	415.055	433.288	371.562	258.15	390.306	240.945	325.086	337.29	466.179	415.64	388.816	491.626	460.343	297.052	552.986	451.564	472.12	331.745	365.53	388.662	425.836	385.998	418.584	453.817	571.199	465.475
93.4341	92.0313	NaN	NaN	117.141	138.48	110.095	NaN	69.2753	NaN	56.2988	NaN	NaN	46.7131	138.258	157.407	104.513	NaN	71.0858	137.292	41.0359	125.463	117.197	120.059	NaN	151.642	NaN	NaN	100.742	77.0274	NaN	67.1359	192.125	80.2784	85.2049	76.6714	125.283	125.488	94.0374	184.617	NaN	NaN	102.127	161.017	66.6018	54.579	176.62	107.546	188.46	130.109
NaN	NaN	NaN	NaN	NaN	NaN	NaN	NaN	NaN	NaN	NaN	NaN	14.8176	62.1884	NaN	NaN	37.496	NaN	NaN	NaN	NaN	21.647	NaN	47.6375	NaN	73.4171	NaN	NaN	45.8679	NaN	NaN	49.4927	38.3676	65.4852	NaN	NaN	NaN	NaN	58.5577	33.878	24.779	NaN	59.8716	22.5849	NaN	NaN	NaN	NaN	20.972	30.5152
931.083	902.641	807.048	1019.7	1157.97	1174.75	948.086	990.403	966.063	1123.97	885.376	979.932	987.029	981.056	984.105	771.058	1012.89	1134.72	874.679	1083.55	1076.09	1040.16	899.044	899.677	966.601	1130.96	915.903	674.142	1095.17	1356.62	743.296	1295.18	1132.63	920.936	957.744	1003.22	1029.84	878.042	1050.31	876.623	991.71	837.113	927.996	1056.85	859.307	1323.35	959.137	1016.99	1037.57	1043.87
45.632	128.963	72.7735	88.5483	103.735	91.9265	82.5692	74.0582	90.1444	93.1462	172.354	89.2089	98.1403	87.609	89.3227	99.7315	77.845	98.7057	99.2198	79.3482	177.464	69.6403	60.0589	104.347	94.1104	74.0673	89.9388	47.6898	128.977	67.2606	105.724	140.072	99.4259	119.09	104.228	128.946	108.578	124.114	102.75	101.431	156.909	57.783	91.6836	74.3534	130.621	120.493	98.2148	35.1172	116.14	86.6239
4503.77	2158.81	3019.44	1907.87	3031.71	2708.63	2555.64	2573.09	2397.9	1856.92	2758.33	2309.06	2489.17	3033.69	4046.45	2674.82	2149.34	3195.78	2248.96	2328.38	1575	2323.24	2627.71	2458.57	2079.12	4155.6	2456.23	1243.59	3005.27	1920.87	1162.89	1376.85	5099.57	2605.47	2983.95	3499.67	3107.67	2015.08	3013.94	4300.49	4414.99	1125.2	2448.77	2265.92	2452.2	1565.79	3773.45	3598.26	3021.36	2191.91
4767.28	4095.28	3388.64	3378.25	4379.49	2717.37	2711.96	3641.77	5459.43	3282.61	2722.39	2527.48	3434.5	3193.88	4303.87	2850.51	3363.23	4264.39	2440.5	2556.74	1533.68	2288.95	3645.92	3960.53	3753.4	3726.49	3770.14	2923.41	3222.01	4549.44	3754.34	4621.92	3932.51	4126.86	3330	2900.15	3110.84	2651.57	4959.4	3035.46	3031.54	2379.92	3657.88	2912.87	2559.43	4421.29	3054.33	4090.63	2987.25	2095.25
452.362	139.667	51.3401	NaN	319.448	425.801	111.95	29.9589	199.284	246.543	NaN	234.141	148.752	161.634	NaN	97.9373	222.935	330.434	NaN	403.785	160.98	424.119	306.112	16.2749	78.6355	197.063	222.764	161.582	75.3348	177.239	150.762	NaN	90.6868	325.933	54.3711	632.645	60.1358	NaN	309.749	239.652	203.325	182.426	66.7642	176.947	366.068	18.4919	336.616	519.705	67.9506	174.998
629.964	1028.94	884.104	1010.26	890.021	1039.58	786.163	928.811	900.471	1017.07	787.835	990.274	998.186	1137.59	720.472	729.732	1096.61	973.671	1462.4	1002.44	1015.14	939.134	666.528	978.786	1102.28	1023.72	1084.33	396.25	1199.69	1139.4	909.309	1318.29	930.47	892.356	1037.88	1016	882.298	1515.51	996.514	1027.47	1039.86	459.458	950.291	1130.15	892.885	1312.28	1022.92	719.094	1035.57	936.906
NaN	67.13	NaN	NaN	NaN	46.6907	NaN	NaN	92.2991	NaN	NaN	NaN	NaN	140.252	NaN	51.6166	NaN	NaN	NaN	100.043	136.617	NaN	NaN	NaN	NaN	NaN	56.1584	NaN	53.0046	67.2239	49.1143	NaN	82.3722	80.5488	NaN	NaN	NaN	NaN	NaN	93.0337	NaN	NaN	86.5507	154.25	85.159	NaN	NaN	NaN	NaN	99.2811
45.1638	168.792	111.244	NaN	92.1969	NaN	46.1317	129.108	NaN	64.0393	NaN	NaN	67.5661	40.233	NaN	88.8568	NaN	NaN	94.9166	96.4372	38.2443	109.954	NaN	83.4114	131.356	85.5241	20.287	NaN	148.626	NaN	59.5062	NaN	NaN	NaN	74.9975	107.163	41.2984	NaN	67.477	67.6005	47.1829	22.7471	62.3898	37.302	NaN	NaN	NaN	88.3391	214.427	46.5204
378.043	285.08	357.732	385.814	401.825	354.008	277.34	412.572	373.956	312.328	292.723	326.13	232.02	422.216	354.545	309.694	358.621	422.845	210.652	361.846	256.89	417.992	214.986	381.936	302.852	277.834	254.255	243.08	300.952	312.816	319.048	402.59	447.335	270.299	360.787	319.859	337.948	260.845	311.092	276.75	280.496	346.407	277.776	320.452	316.289	475.217	352.577	286.689	424.208	233.144
413.215	520.428	518.659	547.172	550.343	777.511	537.629	612.115	400.508	517.908	389.637	625.347	491.911	613.714	468.774	434.137	642.366	485.016	598.689	694.046	583.799	628.627	457.04	613.933	554.739	635.269	664.951	499.422	637.539	466.971	473.042	483.47	562.381	528.283	506.736	648.423	556.173	627.447	465.452	632.738	550.404	462.223	598.283	664.631	613.836	586.029	596.288	527.841	709.037	570.123
NaN	NaN	133.614	98.015	NaN	NaN	NaN	NaN	NaN	NaN	NaN	NaN	NaN	46.7941	NaN	NaN	NaN	NaN	NaN	NaN	NaN	NaN	NaN	NaN	NaN	NaN	NaN	NaN	NaN	NaN	NaN	NaN	NaN	NaN	NaN	NaN	NaN	NaN	NaN	NaN	108.448	NaN	NaN	NaN	NaN	NaN	NaN	NaN	NaN	NaN
147.925	218.476	144.564	392.508	351.633	361.5	278.348	367.445	232.106	350.63	236.224	386.758	255.357	175.866	166.615	238.304	380.499	335.43	373.115	341.7	299.422	368.426	289.635	298.11	234.274	222.05	287.458	168.155	119.7	173.007	254.326	130.846	232.768	413.723	230.059	313.101	276.749	49.6916	304.833	227.811	311.262	122.966	301.059	281.619	316.8	78.1706	260.954	238.106	239.579	395.234
2088.28	4714.88	3357.2	5523.7	4883.56	4766.94	4006.72	4380.43	3054.41	5407.06	2815.1	3941.37	4810.93	3640.11	3944.71	3284.16	5197.99	5794.16	5689.1	5198.45	4049.35	4046.02	3515.49	4020.8	4480.07	5144.04	3782.96	1943.52	3675.92	5096.82	2269.07	6850.32	4106.89	4081.63	4547.98	4025.37	5954.34	5123.14	5933.52	5696.53	5842.59	1896.14	4277.2	2935.43	4611.99	7410.92	4470.45	2788.83	4379.87	4458.88
304.857	517.714	461.227	711.186	874.217	1010.41	427.139	633.252	487.574	731.511	233.653	904.725	528.513	1199.92	229.041	528.441	1123.17	921.735	183.334	1102.62	537.001	970.461	609.948	630.662	514.786	664.043	599.361	234.041	798.268	539.145	373.435	1062.13	668.588	616.537	437.291	681.691	603.691	155.604	950.052	513.626	976.343	185.913	686.101	780.038	666.763	1111.83	623.358	510.064	1050.54	678.265
247.674	127.995	41.8211	240.681	260.971	498.862	38.7889	179.763	184.502	290.794	302.054	202.041	23.9882	177.304	NaN	43.1917	248.678	302.198	191.601	4.55832	504.656	573.143	200.847	276.205	133.478	134.915	59.439	NaN	206.622	NaN	157.884	NaN	412.572	237.27	230.372	242.27	211.157	233.109	213.127	234.781	501.774	NaN	133.074	190.394	419.652	149.092	217.597	196.949	115.452	231.802
1718.41	2595.58	2128.21	2024.66	2338.31	2614.14	2947.23	2124.56	2345.2	2056.25	1911.29	2378.12	2460.87	2452.04	1598.58	1814.22	2529.85	1854.18	1172.13	2486.73	2183.81	2310.06	1945.05	2404.78	2419.43	2002.64	2501.09	2645.21	1456.35	622.453	2315.79	581.883	1681.15	2090.51	1260.44	2393.33	1781.83	1075.08	1893.72	1890.25	2403.23	2812	2268.18	2192.5	2952.03	563.021	2911.15	2135.3	2313.95	3281.17
NaN	NaN	8.61698	11.168	NaN	NaN	NaN	NaN	NaN	NaN	NaN	NaN	NaN	34.7046	NaN	NaN	NaN	NaN	NaN	NaN	NaN	25.4538	NaN	NaN	NaN	NaN	NaN	NaN	NaN	NaN	NaN	NaN	NaN	NaN	NaN	6.06581	NaN	NaN	NaN	NaN	6.74442	NaN	NaN	NaN	NaN	NaN	NaN	NaN	NaN	NaN
NaN	17.4515	NaN	50.4377	55.5358	46.1504	34.7959	53.5822	61.0901	22.6632	81.4309	5.67371	33.1995	24.9719	46.9624	27.8807	77.0372	46.5232	6.29516	39.034	26.241	94.67	63.8486	22.9266	NaN	NaN	24.4614	50.2895	NaN	10.1472	50.873	50.2189	14.3339	26.8744	19.8094	43.1208	NaN	3.90426	NaN	NaN	42.5246	61.8364	20.7241	23.4009	23.0803	53.8259	103.794	50.3035	64.6384	46.0014
2192.28	4364.39	3939.42	5155.94	4814.33	5556.43	3678.81	4147.33	3565.96	5231.23	2751.26	5597.84	4582.09	5023.34	1389.56	3043	6230.9	5643.41	2394.59	6396.68	4233.25	5515.63	3116.44	4519.19	4258.72	5312.5	4650.24	2253.91	4585.99	1324.32	3093.43	2570.19	4788.66	4188.98	3617.76	4975.01	3489.14	2330.92	5751.74	4995.82	5060.15	2454.4	4139.71	4720.81	4724.14	2375.52	4533.31	3742.73	5254.85	4834.95
NaN	NaN	883.28	751.16	1731.91	NaN	NaN	805.963	NaN	1075.23	1196.93	1309.05	1362.17	829.828	622.487	NaN	1329.67	NaN	NaN	NaN	NaN	1405.11	763.396	637.417	834.147	782.545	NaN	763.996	811.898	NaN	876.928	NaN	NaN	NaN	1047.4	NaN	NaN	881.806	1183.34	948.904	1102.6	NaN	1175.36	587.138	1272.7	480.574	1497.8	1163.65	1078	1164.82
253.571	65.4928	147.813	105.405	106.106	211.015	282.913	190.397	175.485	120.886	105.535	202.236	112.045	160.843	170.795	202.883	201.714	197.47	218.275	175.137	187.746	187.797	211.678	208.203	213.57	221.856	210.228	126.965	130.591	108.016	91.2331	171.318	181.23	225.054	113.151	241.88	200.523	122.326	221.51	209.687	183.544	92.3896	169.406	169.95	235.219	123.595	225.784	206.056	210.935	278.295
313.139	445.206	332.709	419.974	614.662	517.456	420.154	447.913	401.374	392.253	330.52	459.028	418.187	466.877	388.286	389.275	486.786	495.512	338.173	456.094	342.563	459.461	388.38	392.987	346.491	450.363	396.813	345.299	403.301	413.675	344.727	450.072	496.257	410.289	417.243	479.104	392.721	233.759	554.237	466.629	471.702	400.281	501.389	461.058	410.509	453.755	520.279	370.196	408.895	392.024
294.662	393.751	330.065	413.047	386.965	380.517	418.077	363.425	349.92	407.462	380.556	369.047	375.938	305.665	256.229	288.814	369.387	378.574	237.83	429.866	260.426	408.275	342.357	321.014	330.075	370.673	313.136	369.743	259.368	148.273	325.056	146.525	436.308	315.61	267.429	299.107	334.196	151.172	378.915	406.123	330.914	354.765	394.336	304.604	300.694	160.97	371.144	398.697	296.993	351.63
603	472.08	507.059	518.504	499.319	558.252	515.533	499.157	559.701	660.091	497.012	499.723	467.261	603.947	674.552	615.076	549.95	571.93	838.351	576.925	586.639	531.502	612.464	575.849	544.12	574.042	610.018	701.382	542.192	866.544	579.389	870.929	401.057	423.363	510.471	544.598	512.7	960.73	438.712	433.934	537.686	731.196	457.056	600.802	568.957	814.912	485.976	445.4	595.445	600.406
170.574	328.424	151.831	255.42	217.553	266.979	200.35	200.609	202.934	239.078	190.837	197.867	230.134	216.119	258.818	118.48	324.154	268.524	184.029	305.183	228.294	222.929	205.323	172.574	227.33	166.733	239.185	289.022	169.943	230.342	273.12	133.45	220.044	177.722	176.685	174.464	128.243	145.926	213.087	226.346	257.147	254.868	171.622	228.547	152.979	183.797	140.534	266.381	243.758	148.143
NaN	NaN	59.8306	NaN	118.384	137.279	NaN	82.4052	NaN	NaN	128.789	NaN	NaN	138.695	NaN	152.988	83.6173	170.739	10.7231	97.1693	327.489	NaN	171.072	NaN	NaN	137.953	62.2372	NaN	147.478	299.786	93.1716	209.646	NaN	NaN	NaN	NaN	NaN	NaN	NaN	NaN	NaN	NaN	NaN	NaN	60.9616	138.62	42.7123	99.2823	119.031	NaN
NaN	NaN	113.478	233.445	300.644	85.2944	NaN	103.643	223.366	121.113	NaN	905.047	39.5999	80.4567	7.75324	113.098	NaN	12.4286	142.541	40.5807	NaN	233.468	NaN	NaN	138.072	33.3038	41.2926	252.951	106.787	105.033	29.8001	112.181	NaN	79.3934	114.67	35.4958	NaN	38.3657	144.424	10.8088	16.1309	NaN	NaN	88.4989	75.9913	148.872	42.031	NaN	112.479	143.472
206.589	195.53	290.172	202.028	546.163	427.089	531.365	421.225	386.664	212.476	365.767	428.456	324.231	256.467	282.345	187.851	312.074	258.41	92.6962	295.761	209.547	406.72	277.17	293.573	290.657	449.868	273.015	187.918	250.437	646.877	309.341	202.051	461.756	313.588	405.602	334.747	242.377	622.231	234.712	495.06	271.185	218.56	436.105	318.034	283.677	NaN	364.709	310.971	283.031	338.695
186.064	170.375	260.522	324.41	268.578	354.92	257.435	297.067	264.635	272.456	218.866	406.233	241.466	265.155	211.611	290.669	378.5	240.684	365.281	341.084	289.771	406.694	255.662	323.432	215.148	258.869	283.958	249.565	125.813	133.907	232.142	105.684	261.27	276.795	172.592	278.08	288.954	270.457	207.495	180.724	230.586	210.792	315.288	306.592	244.797	150.774	237.654	218.12	265.437	369.155
1085.93	842.107	891.841	781.007	749.097	781.736	1056.52	671.161	1096.92	742.642	1097.61	673.649	843.045	793.621	1473.45	981.475	660.619	704.943	1153.73	728.744	920.341	706.024	896.966	1045.38	823.427	848.526	1049.94	1414.37	1053.64	1218.01	979.826	1080.43	709.955	720.564	937.151	864.67	891.352	1148.91	746.911	811.668	702.404	1392.56	756.803	773.475	737.378	1183.61	844	851.234	880.089	992.289
95.9998	60.3277	30.7342	83.0782	161.174	69.0667	55.2165	147.069	44.8748	92.9002	106.073	107.792	93.2669	60.7996	104.909	118.417	58.5004	124.385	NaN	153.399	123.699	163.952	80.0282	89.4047	110.04	102.649	120.428	125.496	NaN	27.5605	83.8755	23.7043	86.2346	92.2323	58.7099	101.115	101.476	NaN	111.914	92.1564	118.392	119.667	135.281	106.131	117.933	52.3923	100.178	189.597	91.8214	141.116
291.262	210.137	266.981	237.488	164.849	252.228	353.185	247.445	300.078	308.02	287.742	312.044	183.164	337.848	466.247	308.321	278.715	164.227	603.851	246.879	369.995	330.029	265.699	311.38	324.149	291.884	316.874	297.725	344.773	421.438	239.794	316.481	250.474	255.12	349.271	292.103	332.967	423.826	256.06	244.221	220.46	255.503	308.186	331.226	260.302	335.145	275.928	165.662	338.471	343.731
3093.23	4441.11	5469.18	5894.96	5816.35	7061.61	6333.27	5239.06	4822.71	5873.26	2652.99	8728.56	4292.2	5064.94	2631.35	5278.52	7495.08	5732.85	2666.44	7393.98	6327.43	8977.13	5181.56	6292.36	4364.61	4417.21	5991.53	2591.54	2739.96	2834.75	4329.25	2531.68	4592.58	5092.29	3093.63	5780.38	6645.51	1573.34	5880.72	3673.98	6483.29	2349.37	5726.29	5612.31	5820.8	2561.15	5088.11	4531.77	6678.79	8846.89
294.472	222.672	198.869	259.522	213.892	359.784	374.057	266.74	267.391	217.361	235.728	420.852	283.487	251.127	232.803	303.389	357.729	260.128	186.582	301.651	338.909	401.39	251.76	282.673	316.689	281.643	264.446	267.813	162.123	68.228	337.982	399.284	215.892	337.723	255.837	335.527	290.278	152.953	140.188	222.672	222.492	259.439	299.927	323.084	256.568	121.826	317.302	237.241	283.73	523.48
332.649	457.644	259.097	468.464	470.4	360.257	418.737	347.53	436.148	412.338	290.859	370.587	518.913	310.508	287.123	323.968	354.571	442.202	240.031	376.454	294.84	433.519	369.007	347.618	366.007	304.09	331.929	492.791	284.202	99.0432	399.689	239.459	412.055	352.503	268.87	310.817	319.586	204.14	444.251	312.25	382.804	523.49	288.942	285.011	363.966	138.459	391.491	484.77	369.028	356.488
NaN	76.3618	47.5144	36.3278	180.914	163.303	48.5028	143.696	46.1105	129.734	NaN	100.413	161.434	315.302	NaN	NaN	83.3155	335.539	NaN	237.823	118.296	381.085	574.396	46.6595	14.3356	346.878	127.37	NaN	156.581	NaN	31.4269	NaN	94.809	25.91	NaN	83.8623	38.471	NaN	NaN	152.282	207.29	130.004	103.854	181.828	NaN	89.0994	NaN	NaN	130.357	123.674
71.4952	95.7249	84.1409	116.24	117.833	127.223	94.5662	114.849	99.8885	102.078	64.0617	142.066	92.185	131.174	70.9259	81.1375	178.124	109.783	28.787	147.442	78.9332	123.198	79.3158	128.27	113.593	98.647	84.8199	52.9336	67.6086	75.85	68.6411	36.0711	108.783	130.873	60.0024	138.866	100.869	51.7494	101.955	92.6149	111.202	79.7875	115.343	92.6352	127.228	62.5338	98.7765	64.6892	135.731	124.635
NaN	NaN	NaN	NaN	46.7265	61.3333	NaN	93.4933	20.7619	28.9281	NaN	69.1891	31.1564	72.1448	NaN	NaN	19.1503	19.417	73.8065	33.6877	48.9357	9.99552	NaN	NaN	14.8761	45.6202	NaN	NaN	30.5177	NaN	103.156	NaN	17.8982	110.178	21.4143	43.28	NaN	39.3708	91.364	37.875	94.8773	NaN	NaN	37.0201	NaN	NaN	29.2707	NaN	44.3284	NaN
NaN	NaN	79.9301	148.595	33.0789	127.214	NaN	141.137	16.3333	NaN	111.143	112.417	NaN	186.174	NaN	171.12	247.333	23.4126	NaN	160.221	108.4	83.6453	NaN	12.3993	NaN	97.7553	58.283	102.642	14.1273	NaN	90.1051	NaN	106.483	120.513	NaN	369.906	118.425	NaN	NaN	81.7386	NaN	NaN	168.456	132.078	110.015	NaN	69.5368	48.9284	157.296	245.393
408.201	568.436	597.865	536.661	451.46	537.883	563.081	716.046	461.7	506.477	344.608	437.36	453.804	591.088	491.613	580.147	521.023	524.79	595.257	505.779	538.258	568.36	533.651	534.574	563.448	492.945	508.974	398.354	488.12	450.676	412.756	728.735	506.557	490.671	409.233	440.68	533.117	527.175	363.806	558.782	549.217	285.671	542.719	558.064	470.193	715.723	553.231	516.845	531.698	577.792
627.817	348.767	416.301	395.633	265.279	328.111	232.689	370.279	457.976	307.513	461.878	219.523	289.541	374.59	622.424	446.372	321.349	412.392	1269.24	226.85	441.835	219.312	496.556	421.553	307.266	441.668	367.582	467.474	581.786	798.931	435.478	982.562	419.731	273.158	624.96	301.141	515.105	930.601	311.946	433.097	360.193	494.741	345.293	421.093	368.002	1177.38	233.329	297.894	280.435	286.351
114.518	74.4643	41.4196	63.8208	86.4482	55.982	NaN	65.1296	69.8721	47.5968	NaN	66.042	76.3336	82.7682	NaN	59.4169	88.9139	86.5575	NaN	58.4637	NaN	131.264	64.4031	NaN	125.89	52.0919	81.0301	NaN	94.8347	48.5237	45.2316	44.0872	26.5543	62.3822	75.5258	103.835	36.124	55.9466	130.47	109.412	22.4497	NaN	108.864	174.924	79.9629	83.8359	125.474	100.255	105.703	173.25
2282.07	2969.59	2481.16	2572.43	2918.19	2618.08	2549.45	2693.71	2099.51	2561.92	3271.04	2938.58	2576.19	2217.54	2102.4	2553.97	2630.22	2277.13	1535.85	2483.6	1976.55	2789.72	2677.11	2546.43	2820.71	2563.18	2454.18	2064.4	2326.28	1210.9	2256.89	965.21	2844.85	2562.47	2180.51	2276.97	2389.58	1720.84	2490.58	2960.78	2999.31	2448.01	2557.47	2255.26	2685.03	941.347	2779.01	2216.56	2806.37	3231.99
317.335	266.623	188.396	334.72	306.188	237.021	164.031	417.34	202.917	90.8679	328.357	259.513	177.942	214.154	252.348	205.231	135.859	183.858	366.769	221.411	116.783	185.041	286.709	130.111	219.993	193.402	272.682	206.188	318.649	359.967	256.771	521.778	332.144	307.461	164.163	243.579	292.253	395.937	217.916	340.001	98.2153	225.108	419.253	174.109	220.408	631.991	255.886	165.993	388.83	210.829
285.775	196.263	65.0612	130.307	103.675	322.816	270.243	394.867	402.797	217.598	205.013	422.203	366.675	417.883	NaN	151.842	448.27	344.81	282.062	413.403	412.635	293.201	167.207	295.265	309.046	284.434	282.228	282.503	252.622	208.068	211.836	362.247	227.207	245.742	243.919	436.993	304.763	127.373	404.003	352.382	231.068	187.766	229.034	315.22	342.505	341.276	308.443	317.437	368.918	273.801
1108.62	825.561	782.468	892.648	1442.78	1171.9	976.748	1263.24	1180.28	916.866	1135.41	1028.67	816.95	933.641	821.57	1086.89	1013.15	824.016	1547.5	1183.23	1094.75	1002.57	1321.99	872.627	769.019	871.828	1004.08	1407.87	1184.49	1676.54	649.225	1839.2	930.476	1428.94	976.671	811.375	1108.18	1335.9	856.125	852.926	862.063	1314.48	1261.34	940.888	891.059	1767.27	1315.79	1483.11	674.722	899.5
7471.71	7900	7051.58	7774.45	8141.02	7233.95	8195.07	7146.51	8281.12	7587.51	7610.93	7869.58	7972.48	7147.69	7712.25	7617.99	8220.66	7388.67	7437.3	7959.89	7010.58	7531.54	7467.53	7653.25	8686.84	6845.44	7619.48	8621.05	7441.72	7495.46	7853.8	6308.3	8771.93	7243.86	7632.52	6247.39	6948.46	7169.74	7588.4	7437.38	7957.99	8722.41	6994.35	7294.31	7337.7	6733.29	7621.75	8547.26	7937.99	8399.77
6089.19	6621.95	6551.68	7798.52	7694.52	7531.55	8229.56	7693.77	7341.65	7484.42	7026.76	7946.23	6666.7	6657.25	6653.87	6925.77	7351.17	7430.52	7138.96	7904.01	7214.59	7654.95	7482.54	7210.04	8298.15	6742.49	6929.73	7653.66	6615.96	6675.69	6657.06	6888.08	7104.13	7397.46	7259.32	6017.64	7266.64	7880.47	7584.23	7432.45	6737.93	8057.7	7185.82	6727.57	7261.98	6796.84	7669.75	6936.23	6729.9	7612.14
NaN	NaN	325.16	34.889	NaN	95.6835	NaN	74.0709	NaN	48.2082	NaN	90.0242	36.5086	189.49	NaN	NaN	NaN	NaN	NaN	49.3877	38.7314	33.0883	NaN	NaN	602.51	185.29	NaN	NaN	NaN	46.2072	110.294	NaN	129.34	448.781	NaN	70.0946	NaN	NaN	NaN	23.9609	102.215	NaN	112.617	NaN	41.1773	NaN	NaN	NaN	68.9697	121.417
15.9091	139.387	NaN	135.736	39.3218	24.8432	NaN	106.848	NaN	15.5635	61.7943	NaN	115.718	52.1252	NaN	NaN	43.7591	95.0694	NaN	7.57541	107.829	238.47	NaN	137.265	NaN	96.6593	NaN	158.485	NaN	45.4062	NaN	42.0036	NaN	29.8468	NaN	7.52876	123.989	16.5483	18.3252	40.292	34.403	NaN	68.9373	43.2352	5.66759	40.3833	NaN	NaN	67.7957	NaN
2402.89	2040.11	2474.35	2604.44	2227.59	1981.51	2337.18	2639.72	2042.53	2263.2	2860.16	1908.54	2196.85	1869.94	2307.97	2263.84	1879.82	2396.05	2740.55	1948.79	2095.71	2057.01	2066.52	2049.15	2312.44	2385.28	1883.4	1691.08	2116.84	2351.35	1822.54	2351.35	2441.92	2209.09	2328.13	2110.97	2294.31	2785.78	2408.13	2390.83	2101.22	1696.24	2200.04	1897	2177.43	2428.5	2213.02	2201.88	1933.69	2119.74
134.995	95.4872	150.248	146.579	128.163	175.454	219.472	122.25	220.043	165.495	203.149	262.725	196.238	159.79	46.4008	172.523	238.941	149.324	NaN	207.406	197.591	189.403	160.866	257.62	221.684	221.151	141.32	170.366	118.057	NaN	288.205	NaN	173.646	216.2	130.026	208.493	185.151	NaN	221.74	103.95	233.885	222.07	215.894	191.883	187.164	NaN	180.666	179.36	244.581	258.275
4367.65	3183.76	3547.89	3379.35	2930.19	3058.87	3643.14	2991.28	3581.15	3351.59	3427.89	3191.74	3142.59	3195.83	4892.18	3641.85	3233.16	2861.21	5749.86	2779.73	3477.62	2857.51	3708.81	3723.01	3611.98	2907.26	3397.18	5269.54	3506.95	4748.05	3742.51	4021.09	3113.24	2812.16	3636.4	3377.91	3365.26	5386.6	2800.03	3111.92	3166.78	5235.74	3318.64	3355.62	3139.75	4239.77	2985.99	3371.36	3213.88	3580.84
196.68	532.005	188.167	326.406	326.09	316.719	256.699	302.251	315.164	329.884	306.377	268.422	256.206	318.976	328.52	197.143	360.246	399.498	401.602	315.971	282.682	293.282	161.192	94.8776	212.213	250.753	270.026	387.433	333.592	281.561	264.454	270.291	217.833	273.602	453.281	357.092	246.988	440.009	383.596	350.108	318.303	422.895	314.666	326.771	255.067	231.243	318.423	223.239	332.521	179.492
194.263	174.779	177.325	177.392	119.389	137.07	192.953	220.059	209.082	143.666	188.619	141.68	144.558	142.14	216.611	217.105	145.171	160.625	214.092	126.494	210.861	161.701	186.94	178.537	195.066	146.663	163.978	234.385	160.225	180.238	195.504	256.86	158.395	189.391	198.153	160.111	158.391	187.027	168.573	148.456	154.331	222.667	156.936	181.519	154.185	175.897	133.23	194.757	176.532	167.574
NaN	NaN	76.4746	NaN	NaN	54.1803	NaN	NaN	NaN	57.5746	NaN	129.312	NaN	NaN	NaN	67.1612	64.8078	NaN	NaN	NaN	85.5897	150.119	NaN	97.6715	NaN	NaN	115.94	69.8307	NaN	NaN	163.984	NaN	NaN	167.08	NaN	NaN	115.666	NaN	NaN	NaN	NaN	NaN	237.568	NaN	112.106	NaN	111.175	NaN	182.689	255.092
237.776	283.77	279.305	47.1409	195.077	103.528	98.0431	150.19	101.656	170.983	192.735	217.219	243.529	30.3864	333.546	285.503	158.148	92.1582	142.058	137.89	262.666	219.124	232.455	NaN	NaN	229.15	198.548	431.457	330.104	NaN	107.89	284.879	194.907	177.43	227.446	NaN	249.946	157.618	231.564	116.629	158.184	379.755	204.504	341.09	232.847	246.919	268.959	155.706	129.627	NaN
NaN	NaN	NaN	NaN	1.06491	NaN	NaN	NaN	1.022	NaN	NaN	NaN	NaN	NaN	NaN	4.12897	3.92946	NaN	NaN	NaN	NaN	NaN	NaN	NaN	NaN	NaN	4.15896	NaN	NaN	2.62247	NaN	NaN	NaN	NaN	NaN	NaN	NaN	9.42926	NaN	NaN	NaN	NaN	2.91347	NaN	NaN	NaN	NaN	NaN	NaN	NaN
27.7649	67.8607	17.9844	NaN	153.429	127.029	NaN	104.47	NaN	87.6308	NaN	73.597	104.316	63.1708	64.2018	318.232	43.2509	70.3825	NaN	64.0137	223.467	106.515	200.192	NaN	NaN	NaN	225.745	NaN	55.6073	NaN	NaN	NaN	168.771	228.037	NaN	110.93	111.785	NaN	65.8134	18.8846	599.726	50.1544	NaN	361.78	87.677	NaN	NaN	NaN	106.107	NaN
162.235	120.811	NaN	100.844	92.4709	518.581	95.1927	9.02423	243.268	NaN	NaN	28.483	38.6342	132.626	234.446	44.9795	87.3964	112.523	NaN	108.449	215.18	314.031	242.764	NaN	112.341	51.682	125.69	NaN	55.9507	279.352	70.8892	20.8667	125.639	232.762	58.3847	311.484	142.799	NaN	242.971	176.078	64.1726	NaN	205.084	67.2967	NaN	NaN	97.956	202.032	214.89	188.418
1360.01	3107.79	1469.69	2422.7	2007.36	2687.18	1969.49	1097.95	2674.7	2515.78	953.181	1864.05	3232.86	1471.14	1839.88	1590.75	2110.18	1511.4	642.69	2047.51	1886.66	1869.1	1602.65	1371.13	1040.54	1396.61	1368.7	2842.71	1305.56	591.422	2137.76	447.441	1069.7	1097.52	1160.61	1880.12	1916.9	576.093	1507.16	825.933	2076.73	3022.71	1086.6	2540.4	2715.13	490.964	2713.64	1632.02	2538.89	1909.55
59.5841	NaN	NaN	40.5367	101.381	30.9151	NaN	108.966	NaN	30.8107	88.3417	31.9492	39.2062	NaN	NaN	NaN	NaN	63.4813	195.047	42.7531	46.4732	NaN	871.241	NaN	NaN	49.9139	NaN	NaN	NaN	NaN	NaN	NaN	34.7728	9.71252	59.7815	51.663	49.7523	77.6706	51.4568	88.0529	65.9217	34.8364	21.4436	30.0772	26.8327	NaN	91.5363	NaN	44.2983	NaN
285.961	315.467	207.089	260.728	218.12	223.684	394.047	220.077	279.933	241.122	196.241	253.914	316.425	125.702	354.027	247.604	204.205	257.857	231.472	227.261	236.563	248.202	270.943	197.095	269.966	216.535	208.187	319.033	251.073	284.14	263.845	329.57	193.487	227.343	289.163	260.802	208.292	346.772	250.384	233.925	256.49	328.015	230.483	190.089	343.982	407.616	248.148	314.568	208.862	204.682
206.031	247.563	252.043	261.798	294.404	391.187	273.673	287.745	291.802	262.709	183.67	402.507	276.413	410.676	259.557	259.332	356.451	266.493	192.241	412.901	325.784	409.439	239.854	377.007	304.296	271.034	263.629	97.2285	284.972	290.003	224.046	207.197	352.94	304.038	240.397	332.687	311.48	151.546	266.977	370.427	338.067	68.6571	297.731	295.042	296.534	180.897	367.686	300.465	398.064	302.626
388.667	232.88	382.939	401.062	490.231	426.61	443.514	430.301	392.041	438.172	325.045	474.047	328.235	421.324	587.911	368.771	486.52	386.787	208.461	448.16	468.299	437.517	347.548	504.109	436.51	422.508	408.456	271.036	340.927	327.684	255.81	456.539	679.106	427.161	367.179	381.24	444.044	262.327	342.852	380.674	380.313	221.435	429.172	397.272	299.208	443.795	408.798	253.495	478.929	475.862
844.451	498.335	358.279	471.332	721.444	648.884	644.087	533.076	685.753	559.583	472.159	497.96	756.365	583.86	701.927	439.36	548.978	751.232	645.157	472.677	468.691	515.665	424.591	757.577	552.349	805.935	811.535	308.985	612.374	848.466	686.143	534.553	680.669	533.2	604.05	601.023	866.223	1026.33	585.352	758.875	481.256	NaN	491.649	864.006	584	647.729	715.826	597.375	603.163	547.616
191.488	141.145	111.76	173.941	154.928	192.746	107.485	219.917	202.39	131.136	203.62	185.178	149.457	257.286	310.673	226.681	177.324	202.179	534.538	144.69	178.414	157.716	151.773	248.76	241.851	131.773	180.185	87.8598	330.06	461.132	132.425	460.741	151.084	131.225	205.189	215.5	176.924	402.618	150.367	216.947	150.945	116.583	147.954	230.142	178.993	503.968	104.95	139.741	198.321	210.782
NaN	57.2572	43.248	70.6534	26.0101	NaN	NaN	16.8745	24.005	NaN	NaN	39.9418	26.4321	NaN	56.793	60.2742	1.01586	31.3452	30.8556	45.6706	NaN	NaN	37.469	NaN	20.2266	42.1197	27.989	58.3731	50.9078	NaN	49.468	16.8934	32.6557	NaN	NaN	NaN	34.0553	37.2558	NaN	61.8896	19.4481	97.1739	40.0261	41.9935	29.9183	25.7219	NaN	27.5088	NaN	20.2265
195.781	390.879	264.732	473.152	402.686	489.251	263.807	458.986	348.64	404.654	188.586	661.72	266.18	381.895	113.628	242.912	603.427	385.723	107.187	569.43	369.537	587.236	359.556	435.5	212.105	373.547	408.641	180.253	140.741	34.7524	258.223	157.87	318.502	356.052	246.039	326.786	310.959	NaN	418.759	290.283	336.489	192.547	400.196	374.945	451.122	116.065	383.187	256.392	433.416	406.817
NaN	NaN	NaN	NaN	NaN	NaN	NaN	NaN	NaN	179.571	82.3926	NaN	NaN	NaN	NaN	NaN	NaN	NaN	NaN	NaN	NaN	NaN	NaN	NaN	NaN	NaN	NaN	130.251	108.904	NaN	NaN	NaN	NaN	NaN	NaN	NaN	NaN	NaN	NaN	NaN	NaN	NaN	NaN	NaN	NaN	NaN	134.57	225.099	NaN	NaN
158.542	30.743	139.076	57.6986	147.458	137.56	128.97	122.978	170.222	85.4422	129.293	86.6832	150.745	134.9	NaN	72.3508	182.912	327.287	108.084	248.035	148.2	196.232	NaN	262.549	192.91	186.105	212.485	157.11	169.8	120.209	70.5735	224.93	245.278	208.948	222.579	85.8246	120.891	160.905	223.778	129.472	169.53	NaN	178.964	67.5821	205.706	277.037	182.831	177.631	206.744	74.8318
83.4175	143.911	148.583	166.681	173.548	171.338	123.469	146.996	99.0424	165.107	92.1369	169.324	139.601	222.433	69.7425	94.8473	190.122	144.574	95.3655	166.107	116.485	128.102	130.901	150.472	156.976	180.477	157.923	NaN	129.989	60.702	120.346	137.873	157.761	142.192	99.7707	168.273	106.189	107.171	151.287	183.27	165.204	100.746	149.726	175.393	152.982	142.103	189.572	90.5961	163.942	123.564
7516.43	7314.86	6158.33	8160.52	6743.11	8221.54	12342.1	9119.36	8433.5	7283.26	10976.9	7133.66	7705.69	5471.09	10092.1	7255.48	7552.31	7102.98	9625.85	5993.87	7091.08	6359.77	8039.02	7595.75	4070.09	5726.2	6168.68	10853.4	6146.34	7979.9	7908.36	5926.28	5478.41	5575.64	4662.57	10325.5	7951.5	3946.38	7678.98	7375.61	4101.27	9693.8	7877.49	7777.88	8495.79	7287.54	6777.41	7144.32	6137.21	7952.01
2690.76	1496.98	2140.77	1917.19	1802.33	1954.03	1282.08	1527.93	1808.11	2215.28	1649.28	1910.88	1466.75	2255.69	3706.76	2534.5	1393.51	2060.95	6735.81	1670.02	2228.22	1540.51	2306.45	1873.51	1849.04	2129.5	1642.66	1936.8	2566.64	4918.54	2053.6	3747.89	1086.48	1824.87	2561.45	2107.48	2395.11	6438.47	1987.31	925.662	1563.77	2636.82	1468.28	1897.85	1746.02	3317.78	1502.82	1802.76	1554.42	1549.75
55.9736	405.607	83.1332	405.428	115.967	314.924	106.819	176.082	145.984	225.929	273.274	272.403	263.539	215.843	NaN	94.6085	250.472	272.846	221.468	289.139	174.456	322.975	75.3123	249.415	143.534	199.99	245.996	176.189	265.115	160.622	213.345	244.444	195.225	158.805	242.839	269.483	177.3	229.799	276.033	296.332	317.69	136.318	188.102	251.985	243.799	278.115	254.81	102.043	340.281	86.9315
64.245	61.7749	72.1769	119.185	174.446	115.288	56.6355	123.982	NaN	57.1532	86.0435	32.2504	190.17	101.796	114.733	72.6018	155.621	136.495	NaN	124.221	124.753	141.545	114.81	58.7497	72.5622	107.699	87.5764	NaN	96.0448	175.575	50.6948	116.563	67.3522	139.078	67.4061	143.329	104.455	85.108	183.168	75.3779	72.8687	86.1111	130.996	78.6677	87.9406	173.355	91.395	90.779	111.597	112.712
421.972	944.696	694.486	873.108	916.419	1000.18	520.007	934.57	965.207	713.183	737.291	1056.42	989.393	992.505	358.785	531.99	1070.81	998.073	1036.5	941.058	916.384	1151.82	424.56	989.85	761.33	929.579	1020.56	480.93	820.345	782.006	869.803	1145.36	794.223	878.076	844.422	998.293	757.472	1055.67	943.214	881.209	710.567	312.55	902.357	973.144	981.013	990.18	649.472	655.207	898.81	597.023
385.872	666.268	526.253	430.38	660.722	638.671	471.911	660.157	668.021	550.95	504.102	643.524	716.547	629.528	374.269	326.577	674.802	595.325	696.192	756.957	649.333	784.292	365.752	770.127	628.237	575.845	759.936	409.854	625.147	540.798	693.393	749.288	562.985	644.241	575.031	647.437	480.945	713.852	686.316	640.885	644.365	391.799	610.214	677.814	581.712	640.118	532.62	442.608	680.851	548.344
NaN	NaN	NaN	NaN	NaN	NaN	45.5842	11.0632	NaN	NaN	NaN	NaN	NaN	NaN	19.3302	NaN	4.08883	NaN	NaN	NaN	NaN	21.5332	NaN	NaN	NaN	NaN	24.2769	NaN	NaN	NaN	NaN	NaN	NaN	NaN	NaN	NaN	NaN	NaN	NaN	16.4737	NaN	NaN	NaN	NaN	NaN	NaN	NaN	NaN	NaN	NaN
285.671	291.649	323.783	201.158	724.324	429.32	472.195	686.018	263.207	168.7	267.089	530.558	340.712	277.354	234.399	234.198	491.533	534.995	317.537	485.018	255.469	528.739	301.215	259.362	377.055	293.825	214.03	334.915	342.217	374.575	230.053	386.249	627.558	716.664	281.716	294.549	259.608	405.374	618.67	368.374	297.295	348.007	717.408	330.657	233.886	375.748	789.317	481.991	291.486	168.635
12.0794	50.7478	NaN	NaN	NaN	NaN	NaN	16.001	13.7409	NaN	NaN	7.56525	65.47	8.85602	NaN	42.3262	NaN	79.6303	NaN	NaN	NaN	NaN	NaN	13.2028	NaN	NaN	NaN	NaN	NaN	NaN	15.421	NaN	NaN	NaN	24.0233	NaN	NaN	NaN	5.52926	NaN	NaN	NaN	NaN	NaN	NaN	NaN	NaN	NaN	15.5592	NaN
8492.37	6342.68	7404.37	6802.97	5739.83	5271.76	6181.82	5964.26	7045.48	6604.94	8735.12	6227.87	6274.23	5517.61	7605.6	8345.39	5114.98	6957.43	8715.92	5515.57	6421.9	5987.25	8585.85	6893.27	6370.17	5807.47	6997.84	9126.3	6692.3	5898.33	8302.87	5287.52	6079	5895.12	7008.26	6089.93	5761.77	8673.62	6853.26	6799.53	6229.98	9742.35	5928.99	5335.1	6523.46	5314.09	5748.57	7318.57	5553.72	6455.43
NaN	NaN	NaN	NaN	NaN	NaN	NaN	NaN	NaN	NaN	NaN	NaN	NaN	169.664	NaN	NaN	NaN	NaN	NaN	69.0896	NaN	NaN	NaN	NaN	NaN	NaN	NaN	NaN	NaN	NaN	NaN	NaN	56.3996	NaN	NaN	NaN	NaN	NaN	NaN	NaN	19.1921	NaN	NaN	NaN	NaN	NaN	NaN	NaN	NaN	30.7745
5465.68	5456.03	4867.52	5620.66	5153.25	4911.06	5284.5	5931.84	4976.95	5656.74	6577.4	4618.49	5301.85	4380.59	5978.49	5668.51	4989.65	5356.81	5708.78	4721.94	5114.54	4789.79	6050.33	5116.86	5454.77	5161.42	4628.24	5965.59	4885.39	4426.9	5461.58	4364.65	5102.21	5145.11	4613.89	4595.54	4453.34	5674.87	5602.35	5179.69	5266.07	5535	5562.71	4637.77	5280.39	4641.62	5556.33	6259.2	4891.85	5602.98
NaN	NaN	49.7653	68.7136	78.8137	66.7843	51.8726	68.2306	54.6755	50.2676	41.1817	76.5633	132.852	NaN	50.41	70.3379	98.7522	37.5357	81.7395	84.5329	85.8966	114.55	36.8628	42.0851	162.97	67.0056	63.9841	59.3692	110.895	33.1381	NaN	88.1128	130.166	84.9073	38.1685	96.2027	93.4516	156.15	51.6154	106.031	63.3456	97.9746	114.43	36.1005	73.1242	102.974	187.717	81.7301	19.569	65.6952
145.687	40.9303	NaN	NaN	262.745	462.54	NaN	NaN	64.9993	345.257	501.719	NaN	31.0841	18.8333	259.388	90.8853	13.0934	330.763	216.553	62.0305	597.531	18.711	346.451	NaN	38.8907	24.6892	41.6225	NaN	13.704	640.389	NaN	322.747	30.287	18.0406	105.022	601.772	37.7221	NaN	314.792	131.285	308.002	37.276	86.9903	NaN	NaN	NaN	421.171	NaN	68.13	NaN
131.889	30.2112	66.8397	3.20378	86.5548	161.735	67.3041	224.8	93.3477	97.119	220.998	139.058	91.0184	108.419	253.037	NaN	98.3089	161.444	163.128	98.7539	94.1672	128.678	127.707	145.601	120.556	107.33	89.9658	94.9212	176.136	187.257	78.8223	172.104	203.371	140.272	131.46	176.624	150.165	170.058	94.8831	139.519	125.472	NaN	167.587	116.579	158.662	203.454	180.241	139.465	91.8331	113.76
NaN	NaN	NaN	151.193	NaN	NaN	NaN	NaN	56.9788	NaN	NaN	429.03	NaN	86.6292	230.465	NaN	244.656	NaN	NaN	NaN	229.823	217.997	NaN	NaN	186.562	NaN	121.809	355.496	141.112	NaN	NaN	383.356	67.6839	284.689	147.257	173.568	97.9916	NaN	NaN	286.237	223.608	NaN	156.653	194.777	NaN	137.431	NaN	NaN	68.3725	269.14
NaN	NaN	26.628	NaN	9.4194	13.168	NaN	4.35803	38.0744	77.0723	35.8505	NaN	NaN	NaN	NaN	NaN	NaN	NaN	19.1661	7.56208	NaN	NaN	22.984	NaN	33.9163	NaN	NaN	NaN	14.2994	16.0344	NaN	NaN	9.69444	NaN	NaN	NaN	NaN	8.42249	NaN	19.4543	51.3202	NaN	13.3656	NaN	41.1842	NaN	NaN	NaN	18.1044	57.1175
785.286	991.312	892.31	1100.97	1116.92	1028.91	996.707	1080.49	1030.76	1199.48	1429.49	1077.82	1041.57	815.744	1204.29	839.974	866.537	1143.87	653.502	836.327	941.776	1063.04	817.483	845.6	889.782	1003.73	900.063	971.339	868.656	634.814	856.581	737.02	1047.33	1054.01	935.72	1030.76	968.778	664.571	1077.61	1279.28	1083.44	1005.61	1119.38	959.606	1067.74	677.914	977.398	989.262	1150.69	1111.69
165.579	132.849	62.8501	72.1108	98.8701	98.7993	96.2122	154.173	39.3959	NaN	361.571	124.056	29.9976	194.497	25.7633	93.5784	117.026	34.6718	120.383	137.406	109.054	NaN	68.5685	137.342	131.51	117.852	30.476	136.699	147.206	141.497	128.126	138.201	141.16	56.2556	92.4515	109.419	38.9649	NaN	NaN	120.043	89.2092	176.339	213.011	80.9263	66.8202	420.324	120.138	72.9954	94.0203	67.5898
2389.44	2324.38	2485.02	2630.7	2683.95	2258.75	2074.68	2371.79	2276.29	2591.7	2491.15	2534.6	2173.49	2464.34	2688.89	2435.96	2224.21	2408.01	3152.15	2056.71	2258.62	2405.75	2415	2570.29	2502.33	2197.85	2417.72	1828.25	2651.74	2561.72	2352.48	2517.4	2661.09	2355.96	2404.19	2106.02	2466.25	3019.68	2342.44	2353.83	2644.25	1945.49	2282.07	2378.55	2434.86	2519.06	2510.98	2391.06	2488.39	2395.55
NaN	NaN	208.804	NaN	NaN	129.048	NaN	274.722	224.543	203.042	NaN	140.068	NaN	79.2179	333.987	59.0622	100.054	85.8043	NaN	192.627	NaN	279.838	NaN	NaN	234.141	NaN	NaN	201.973	146.677	NaN	NaN	NaN	NaN	205.9	116.76	280.292	211.205	NaN	NaN	213.15	55.3154	NaN	NaN	124.868	NaN	NaN	194.451	NaN	NaN	237.404
2952.2	2028.91	2303.85	2771.55	2875.1	2097.89	2523.41	2440.18	2669.38	2881.06	2393.48	2556.88	2081.71	2301.32	3092.69	2883.75	2552.99	2420.54	4209.47	2220.59	2184.17	2492.27	2726.27	2499.73	2335.25	2463.55	2292.71	3060.24	2625.94	4058.61	2422.57	3720.5	2364.46	2522.02	3060.39	2001.49	2748.21	3339.38	2437.45	2064.81	1972.1	3379.2	2377.29	2184.9	2046.09	4193.96	2439.63	2638.94	2307.51	2375.48
915.728	497.554	289.612	426.07	382.944	184.59	648.956	259.219	649.023	398.462	593.232	NaN	NaN	578.759	503.987	NaN	342.254	540.954	746.168	494.028	NaN	448.054	409.653	444.617	388.623	355.423	332.848	823.9	599.594	805.156	565.819	691.957	369.642	NaN	375.359	612.14	165.001	813.752	463.54	545.839	347.977	734.089	460.141	341.995	555.448	425.117	441.469	624.105	413.141	560.51
NaN	NaN	80.4883	NaN	NaN	70.1874	83.7531	NaN	NaN	55.0217	NaN	NaN	NaN	NaN	NaN	NaN	NaN	NaN	NaN	NaN	NaN	NaN	NaN	NaN	NaN	100.22	99.8289	NaN	NaN	NaN	NaN	NaN	NaN	NaN	NaN	NaN	NaN	NaN	NaN	NaN	NaN	NaN	NaN	NaN	NaN	NaN	NaN	NaN	42.5505	NaN
159.32	281.487	229.628	220.433	401.427	612.663	328.25	329.288	281.358	504.856	110.878	574.765	289.283	567.306	142.415	276.623	531.576	547.217	83.1591	650.921	466.475	726.451	294.749	356.653	274.934	488.221	291.929	247.242	407.098	286.456	206.252	320.788	275.555	416.978	164.417	409.58	220.059	NaN	559.725	185.851	457.589	251.581	355.752	444.268	420.215	393.171	313.028	376.377	380.682	402.525
413.526	140.58	48.8706	103.188	191.369	318.843	141.942	213.935	364.344	253.842	209.105	515.086	248.611	471.705	328.72	272.707	407.603	169.345	265.381	341.156	476.444	351.222	312.971	302.941	276.93	378.865	248.644	196.172	341.73	390.405	373.036	509.504	325.749	456.598	367.762	307.2	486.01	377.689	289.705	521.594	301.87	220.871	453.349	397.501	323.27	416.929	308.884	311.27	402.137	433.559
1116.6	NaN	560.347	500.949	327.699	674.948	825.071	396.561	618.073	520.241	706.199	NaN	339.378	833.858	1626.9	754.859	678.01	330.068	1319.56	783.434	2662.38	626.28	712.596	826.202	568.736	862.11	590.45	1033.32	NaN	NaN	NaN	1275.01	NaN	431.737	625.336	710.282	723.998	1427	483.34	346.385	129.191	858.593	428.046	769.246	789.015	1071.7	475.78	541.816	478.763	1317.19
6022.44	8768.3	6503.54	6958.76	9797.39	7526.81	6398.73	9560.54	9174.58	6321.46	13711.5	7331.07	8462.77	4719.77	5812.25	7897.85	9504.47	6444.11	6496.1	8635.71	5440.57	7806.85	8006.17	5389.86	7452.16	5222.78	5356.92	8845.83	5474.47	4492.6	4865.42	4534.42	13436.5	8798.08	7658.19	6170.43	5573.81	5447.64	5244.19	7977.39	7553.9	9007.79	8803.06	5924.34	6604.2	4614.95	9150.91	9700.45	4756.89	8808.58
20.5892	3.75407	NaN	NaN	NaN	NaN	2.81668	NaN	9.49247	15.2478	NaN	NaN	NaN	8.94423	NaN	NaN	15.3603	NaN	NaN	NaN	NaN	NaN	NaN	NaN	NaN	NaN	NaN	19.4048	NaN	NaN	NaN	71.7886	3.75977	39.9258	NaN	NaN	NaN	NaN	4.02767	NaN	NaN	NaN	NaN	9.33775	NaN	22.4663	11.0246	NaN	NaN	NaN
760.945	734.612	640.831	700.19	592.301	806.628	822.012	652.641	756.975	679.637	551.337	656.927	807.067	726.673	994.934	646.171	743.454	681.355	1091.87	750.711	859.276	668.98	696.649	789.54	767.237	784.383	731.499	679.827	825.027	1296.78	572.933	1251.6	667.994	641.18	673.76	615.749	890.415	990.463	599.217	703.076	744.817	713.644	677.092	707.237	745.36	1367.47	768.882	709.751	761.918	750.727
NaN	NaN	NaN	NaN	151.646	NaN	NaN	63.7857	NaN	NaN	NaN	156.815	NaN	NaN	NaN	NaN	NaN	NaN	NaN	53.0727	NaN	34.5981	NaN	NaN	NaN	NaN	37.505	NaN	NaN	NaN	55.6355	NaN	NaN	NaN	NaN	57.9409	75.1326	NaN	NaN	NaN	74.4094	NaN	75.5331	38.1431	44.2364	NaN	NaN	NaN	67.8954	97.0929
690.765	1051.05	735.214	884.671	708.293	907.578	1069.31	834.605	946.232	733.947	734.89	756.193	992.6	675.328	681.769	509.088	878.122	890.452	827.279	867.633	903.966	796.744	729.32	808.828	729.393	895.175	796.625	983.058	849.056	528.407	818.656	471.727	654.367	612.718	945.385	1033.63	822.245	706.17	991.846	822.621	886.26	1037.15	673.161	847.217	823.646	561.065	696.856	707.892	839.741	823.09
154.91	244.884	156.092	246.537	198.078	205.505	197.515	210.366	223.829	229.063	171.606	243.798	216.627	220.846	144.342	173.545	254.597	252.889	161.285	261.469	218.532	277.017	152.637	230.564	221.138	257.309	205.341	182.042	201.506	165.807	160.528	154.103	211.032	232.137	191.376	206.149	208.106	144.62	242.104	204.676	227.631	191.251	195.569	196.538	213.465	199.594	212.738	197.104	226.163	234.217
306.769	367.523	237.86	330.812	391.077	460.838	304.282	230.984	266.632	360.269	161.488	345.17	281.288	359.02	273.251	231.567	319.365	409.098	178.273	348.69	283.358	356.754	212.852	305.259	306.969	320.594	322.839	292.127	337.048	232.365	244.017	217.544	286.989	217.202	208.763	320.979	315.402	604.693	366.576	360.076	432.966	294.479	257.379	340.424	376.132	309.915	298.093	214.624	405.934	340.439
231.068	191.916	79.1445	142.316	285.088	50.0834	128.864	90.8364	32.2097	367.738	158.827	223.893	32.9427	164.806	NaN	284.412	151.169	176.327	36.4863	142.571	207.487	176.584	360.625	124.838	173.919	160.844	217.772	NaN	NaN	149.548	79.9087	250.112	209.005	174.676	NaN	137.22	348.141	55.8078	344.538	135.688	233.127	275.249	277.054	151.152	209.224	136.003	240.208	NaN	173.474	89.0588
6.31767	NaN	NaN	NaN	12.1833	NaN	NaN	NaN	NaN	NaN	NaN	NaN	NaN	24.6205	NaN	NaN	NaN	NaN	NaN	NaN	NaN	29.586	NaN	NaN	NaN	NaN	NaN	NaN	NaN	NaN	NaN	NaN	NaN	NaN	NaN	NaN	NaN	NaN	NaN	NaN	NaN	NaN	NaN	NaN	NaN	NaN	NaN	NaN	NaN	NaN
791.84	544.518	555.007	499.524	490.197	479.093	531.18	595.146	608.283	576.683	640.785	544.884	574.504	674.648	843.009	615.785	449.605	488.27	843.847	417.171	649.465	531.6	658.656	615.02	561.365	665.782	628.523	531.168	655.082	974.081	683.645	971.453	575.823	563.559	719.139	572.582	604.224	818.449	473.633	503.072	469.649	601.348	568.788	618.075	579.517	1010.6	552.782	567.814	714.36	502.893
NaN	37.6053	47.2659	32.6741	94.3179	68.9809	54.1028	20.5312	47.146	4.32614	54.9938	48.1271	33.7496	65.2678	NaN	31.1728	29.944	34.5977	NaN	39.9121	82.5901	69.6474	8.61539	74.5466	54.9504	62.8345	83.0767	NaN	82.4147	NaN	71.9984	72.4426	91.5026	88.4397	59.6685	78.577	81.6681	NaN	55.5977	78.2601	59.7768	29.0629	68.4153	151.697	67.0601	NaN	99.9329	93.3302	103.293	140.27
175.959	162.732	187.099	229.626	255.933	372.686	351.159	235.576	221.876	218.524	202.514	233.437	244.65	210.008	357.058	234.4	336.512	234.221	112.073	335.737	193.396	247.661	190.575	227.867	101.944	193.046	206.879	304.918	197.364	189.479	255.942	194.293	203.411	231.496	135.372	186.496	257.128	168.017	205.29	240.761	263.77	261.234	214.449	204.066	229.82	173.346	248.773	214.025	202.748	226.847
2843.67	2387.19	2448.64	2056.67	2403.21	2218.92	2322.05	2035.18	2266.29	2172.63	2559.29	2343.09	2438.77	2277.61	2124.31	2570.21	2211.22	2237	2239.74	2176.9	2135.14	2349	2753.67	2433.66	2488.02	2047.59	2566.93	1697.38	2274.82	1911.72	2088.82	1831.29	2704.74	2230.24	2368.29	2336.49	2173.21	2295.78	2275.74	2647.39	2465.06	1568.32	2041.6	2213.53	2233.42	1777.03	2189.14	2226.05	2089.67	2548.33
NaN	163.588	47.9109	104.495	95.0166	213.897	76.9945	69.6462	148.471	217.846	137.306	138.263	104.285	235.937	235.065	134.257	209.907	103.658	136.989	172.312	167.098	105.341	113.638	110.924	164.297	161.691	126.746	202.002	169.453	254.681	72.1985	307.207	216.769	220.794	255.154	165.166	170.191	219.007	182.825	106.064	140.312	176.168	134.021	182.88	192.336	227.374	178.761	144.562	139.849	162.798
40.1788	96.5997	84.446	147.685	125.885	122.8	146.97	NaN	167.242	208.935	63.3773	160.444	68.8273	103.455	43.2865	101.753	99.0575	145.402	25.4286	158.653	221.742	187.838	42.4129	186.141	96.7073	81.322	112.122	98.1023	144.014	NaN	173.76	NaN	107.983	147.41	NaN	86.1092	174.535	40.7111	132.455	111.447	142.139	75.4656	139.843	139.056	73.4879	NaN	132.772	94.7633	76.7502	107.696
11979.2	9767.87	10308	12148	13946.5	10985.5	9156.82	13448.1	9627.07	11904.2	12502	11638.8	10119.9	15256.8	15188	12198.1	11355.2	5572.9	12869.8	11185.1	15941.9	11419.1	12116	13527.9	12838.2	12838.8	12396.5	9631.37	18110.4	24499.8	8791.06	33343.6	13305.1	11622.4	17144.3	12977.8	14315.3	12833.3	6175.51	10534.6	11171.3	8692.96	12535	15286.2	11899	34442.4	9075.32	9942.41	14792.3	12484.3
2268.45	1130.05	1543.7	1093.68	1992.21	1612.91	1491.53	1278.08	1149.09	1026.89	1307.73	1448.49	1144.84	1467.18	1375.99	1401.31	1441.41	1465.94	967.329	1691.83	969.206	1625.33	1790.19	1215.39	1149	1745.98	1257.22	2263.15	1498.5	1253.86	995.12	844.782	2079.94	1407.84	1197.86	1865.35	1772.77	921.859	1798.16	1887.03	1756.23	2187.06	1244.48	1270.24	1367.78	783.902	2011.76	2481.51	1351.58	1388.57
459.93	22.9001	604.966	815.154	1.99317	823.847	547.793	NaN	507.713	742.862	867.741	23.6923	26.9785	468.457	29.7645	28.7438	473.552	806.643	24.6431	4.11424	544.94	NaN	4.13435	NaN	444.613	273.313	761.482	NaN	724.015	NaN	NaN	NaN	15.9835	NaN	506.037	958.051	NaN	260.888	636.543	506.136	470.772	33.6944	473.99	1074.2	588.842	NaN	795.389	793.132	10.4238	799.501
52.5254	NaN	NaN	NaN	NaN	NaN	73.2312	66.1852	NaN	NaN	NaN	52.7996	NaN	91.7942	NaN	NaN	NaN	11.113	NaN	NaN	NaN	NaN	NaN	NaN	NaN	NaN	45.9846	85.7321	NaN	NaN	NaN	NaN	NaN	NaN	NaN	NaN	NaN	50.7439	75.7968	45.041	NaN	202.084	67.968	NaN	NaN	NaN	NaN	NaN	NaN	NaN
2626.35	1830.54	2461.39	1950.3	1500.79	1517.18	1676.47	1992.37	1706.63	1753.89	1417.88	1422.17	1763.93	2242.55	2293.75	2605.83	1442.51	1679.67	3979.16	1399.29	1817.02	1484.32	2562.05	2245.89	2190.75	1585.9	2150.63	1447.58	2841.54	3940.31	2056.95	4082.51	1599.13	2016.13	2468.66	2184.68	2322.11	3856.7	1794.91	2058.41	1765.81	1327.58	1935.73	1970.14	1585.28	3783.24	1572.57	1578.26	1854.97	1597.53
2562.77	2757.8	2904.34	3446.2	3024.84	3834.86	2915.13	3289.15	3105.54	3507.15	1942.23	4061.04	2890.53	4604.87	2901.7	3454.24	3966.74	3498.18	2988.55	4266.37	3631.75	3813.05	3502.53	3953.88	3477.88	3666.44	3892.07	1785.35	3184.86	5435.66	2775.02	5272.87	3117.13	3045.36	2750.01	3716.14	4256.51	3255.12	3461.96	2912.26	3509.05	1892.41	2990.91	4379.97	3210.92	5415.73	2929.28	2674.72	3750.71	3915.42
996.853	1700.06	1480.21	1850.73	2070.36	2213.98	1727.18	1887.35	1805.55	1808.3	1216.21	2435.64	1778.96	1945.86	1273.17	1314.5	2455.41	1917.3	1341.91	2399.36	1940.1	2480.9	1416.61	1825.33	1853.75	1801.23	1775.19	1509.64	1301.49	1414.63	1622.71	1489.88	1867.52	1753.12	1365.11	1928.31	1698.76	1347.03	2044.82	1774.28	1878.95	1479.49	1783.39	1909.72	1928.18	1458.73	1976.67	1553.64	2195.63	2000.84
NaN	NaN	58.1468	55.7585	183.96	315.129	NaN	100.505	313.787	126.826	NaN	272.559	105.66	206.154	NaN	110.247	148.85	151.748	NaN	221.927	135.752	225.453	70.6614	208.12	NaN	297.149	207.713	NaN	192.226	269.193	NaN	573.158	238.113	143.924	163.402	133.894	143.064	NaN	167.665	NaN	209.635	NaN	80.0048	113.683	NaN	330.211	70.3821	101.483	181.178	148.609
439.639	280.068	548.464	360.026	346.709	449.853	710.71	749.335	449.798	546.646	338.2	760.648	518.952	900.934	575.683	573.732	1183.11	956.336	443.766	694.534	703.202	1070.57	448.519	688.92	468.929	629.106	660.143	306.044	415.267	423.961	601.921	580.764	610.589	760.901	438.211	599.449	471.28	NaN	729.874	522.707	549.56	808.889	677.516	662.006	486.536	490.036	635.082	482.084	687.817	1036.14
273.449	730.134	696.329	700.79	837.602	810.118	562.038	884.743	613.739	707.668	570.377	1226.35	720.804	530.168	385.182	246.884	735.297	811.068	226.437	746.687	273.339	1206.05	235.598	990.192	868.632	582.636	904.676	289.609	316.522	396.335	433.939	327.096	851.174	813.708	531.997	976.281	630.251	223.1	783.787	1051.04	979.725	292.346	767.572	863.776	1087.43	332.917	677.045	676.502	334.063	455.982
NaN	NaN	315.125	309.823	NaN	NaN	NaN	NaN	NaN	258.146	524.063	285.204	NaN	NaN	NaN	NaN	NaN	NaN	NaN	283.271	NaN	420.605	421.774	487.386	300.387	611.516	NaN	NaN	610.958	448.225	NaN	NaN	624.365	NaN	NaN	502.195	NaN	NaN	NaN	NaN	781.33	399.873	357.792	NaN	NaN	NaN	463.441	529.995	569.185	NaN
NaN	NaN	NaN	NaN	NaN	NaN	51.5585	NaN	25.2667	20.6639	NaN	17.7855	NaN	NaN	18.7485	19.971	NaN	NaN	NaN	NaN	NaN	NaN	NaN	15.5804	53.4071	NaN	11.3388	32.8414	NaN	427.573	8.9596	65.9435	NaN	NaN	39.777	70.7939	NaN	41.8158	274.892	5.87664	15.4803	26.3341	NaN	NaN	NaN	NaN	NaN	10.7191	NaN	NaN
65.3467	47.7635	24.9628	12.2556	NaN	21.8069	20.4149	23.8318	20.7494	16.796	NaN	46.3874	NaN	25.1375	32.2089	14.6227	31.7085	16.3702	NaN	53.8006	16.9131	45.0468	NaN	31.2826	212.42	27.4807	44.4535	NaN	17.2808	NaN	22.5647	60.3434	17.0934	20.0374	NaN	42.3798	38.6069	13.7145	NaN	NaN	NaN	NaN	20.7033	31.6152	15.5841	69.7195	NaN	NaN	24.1959	NaN
83.2976	121.709	141.642	40.4526	101.98	134.452	NaN	79.5682	235.347	165.293	275.619	165.264	126.266	136.509	NaN	217.315	164.991	158.799	104.296	177.614	NaN	218.852	95.4678	NaN	NaN	53.8087	228.601	81.344	175.885	NaN	NaN	NaN	44.0499	149.021	NaN	48.4087	65.209	40.7433	319.358	186.443	109.451	136.384	89.2541	184.542	62.6731	NaN	115.776	83.5587	NaN	204.868
83.5857	93.5932	121.167	144.975	157.317	202.284	126.261	NaN	168.043	59.3304	84.2241	141.092	66.7735	214.326	NaN	197.569	133.594	126.712	NaN	274.435	192.598	193.006	144.536	164.73	138.027	154.75	143.438	NaN	190.186	128.492	NaN	182.132	94.3754	120.033	192.159	167.819	207.371	NaN	140.317	156.576	51.3564	NaN	134.872	127.203	98.7282	209.739	174.058	210.262	164.12	208.972
27.8239	NaN	43.0174	3.11414	95.382	67.129	33.8891	54.1676	66.5354	74.6446	NaN	48.8132	6.83833	27.0344	NaN	27.2494	61.3397	77.3348	NaN	56.1287	18.0008	NaN	5.27283	5.87948	64.4026	75.742	NaN	NaN	9.6089	NaN	34.2581	NaN	110.902	79.1657	NaN	26.9577	53.835	12.3457	37.9975	53.0289	17.0871	NaN	105.231	23.0557	117.844	45.101	132.646	NaN	73.6259	NaN
224.001	344.525	301.851	373.091	392	576.885	374.78	349.239	360.772	353.895	209.061	582.043	315.382	502.769	164.108	287.003	620.97	481.763	165.498	580.262	406.772	582.733	318.745	345.521	329.138	336.442	353.807	242.528	204.968	108.651	308.405	163.552	305.566	359.517	211.018	386.869	351.89	140.104	479.786	310.033	397.306	241.488	345.479	408.979	447.864	125.49	296.091	299.443	531.848	493.068
NaN	NaN	NaN	NaN	NaN	68.3008	NaN	NaN	NaN	31.9769	NaN	51.9152	19.7547	NaN	NaN	NaN	NaN	NaN	NaN	23.606	NaN	NaN	NaN	42.9858	18.2843	NaN	NaN	NaN	NaN	NaN	NaN	NaN	NaN	NaN	NaN	NaN	NaN	NaN	NaN	30.7151	62.8938	NaN	NaN	65.4213	NaN	NaN	NaN	NaN	NaN	NaN
147.213	74.3083	106.108	101.787	133.077	90.6049	83.5266	59.3879	129.143	253.166	43.0265	123.368	113.467	NaN	251.106	154.932	53.3481	166.969	231.808	123.479	59.7919	145.34	65.1815	79.095	39.4271	63.6082	95.6978	181.047	77.3132	NaN	85.5076	NaN	100.542	85.6399	49.714	25.3533	103.462	66.0979	72.0917	81.7224	122.248	85.898	101.431	115.207	115.387	91.9724	125.402	207.709	107.919	28.2798
4990.55	6510.31	7823.61	8542.48	7045.49	10683.1	8493.64	8730.3	8190.55	8551.67	4194.76	11018.5	6684.26	8189.1	4051.15	7799.81	11105.3	7308.35	901.423	10745.8	9450.11	10978.2	7691.09	9054.51	7677.56	8249.85	8866.4	4219.09	3121.95	2363.41	8019.63	1086.43	6785.23	8517.18	5163.41	10246.8	9001.97	839.281	7528.84	6298.96	6543.71	4725.5	8529.29	9214.56	9490.72	1058.92	8736.55	7097.35	9344.13	11467.3
NaN	NaN	NaN	62.0488	NaN	41.9244	NaN	NaN	22.3303	NaN	NaN	NaN	NaN	NaN	35.7175	NaN	51.7214	NaN	NaN	NaN	NaN	NaN	NaN	15.5069	NaN	NaN	8.22082	NaN	NaN	NaN	NaN	NaN	NaN	NaN	46.6185	NaN	NaN	NaN	NaN	NaN	NaN	NaN	NaN	NaN	NaN	NaN	NaN	NaN	NaN	NaN
NaN	174.511	141.968	496.278	347.126	329.262	333.522	93.9518	320.508	74.9729	425.704	260.636	83.0128	427.091	NaN	475.49	95.8554	518.906	NaN	230.86	148.58	299.74	NaN	318.92	533.392	96.4503	NaN	NaN	NaN	NaN	NaN	NaN	66.2359	182.168	316.52	127.339	222.379	NaN	366.605	153.014	146.395	179.925	129.151	177.307	214.946	NaN	218.831	111.251	NaN	157.078
161.668	265.086	129.117	174.67	176.258	230.717	260.328	192.575	192.437	221.788	166.772	201.85	253.523	203.617	131.969	157.865	188.171	230.059	180.495	219.837	203.471	181.26	195.742	187.963	131.915	192.808	188.137	130.756	160.172	142.143	225.044	255.175	167.902	205.125	183.478	300.041	167.615	207.981	203.933	143.545	132.568	194.332	218.597	203.332	228.846	167.114	112.527	194.718	157.372	137.817
291.251	NaN	NaN	161.505	NaN	NaN	15.3151	NaN	98.4818	212.722	NaN	299.503	NaN	40.0288	15.8755	NaN	105.078	251.177	76.6284	44.2126	30.5149	52.0458	215.026	153.735	94.96	190.711	48.2173	21.1997	NaN	349.589	NaN	153.602	NaN	NaN	106.072	NaN	NaN	268.951	NaN	NaN	NaN	159.615	NaN	179.664	NaN	48.0407	37.5504	NaN	66.8981	74.0362
70.205	46.4397	177.617	199.816	256.231	150.163	3.51266	NaN	49.08	146.295	NaN	228.488	8.50454	156.971	NaN	40.3762	122.91	110.141	36.0276	175.872	258.449	270.789	102.045	NaN	90.4214	22.8248	38.282	121.957	271.83	NaN	10.4572	225.959	NaN	116.934	NaN	252.996	53.1949	18.1591	125.644	83.2112	139.427	NaN	162.556	94.5723	143.39	111.745	161.179	94.1331	174.471	133.452
52.6196	26.9232	12.5067	46.4854	100.268	125.049	82.9948	107.991	29.1765	64.1829	6.65546	68.7768	54.5193	80.0959	19.4484	47.5365	112.295	81.4884	NaN	90.7095	82.6867	34.1597	NaN	102.947	69.5254	73.0362	47.8058	NaN	88.6819	22.7773	26.3875	NaN	61.1934	90.0717	33.8157	56.5243	67.2476	24.2699	80.5715	70.3712	46.481	28.6635	59.6405	60.6357	58.1785	40.1708	74.361	29.758	100.11	63.2013
381.384	776.297	601.669	888.294	703.168	927.809	764.369	622.745	781.951	867.998	505.496	974.618	871.111	832.057	337.032	599.562	1073.47	937.948	228.341	1179.12	737.537	1083.16	551.814	841.054	645.308	786.449	854.101	599.374	525.799	493.192	619.747	589.864	816.724	581.811	487.464	695.06	792.868	349.482	1001.89	656.478	826.852	462.524	747.656	689.758	842.918	503.109	661.61	558.104	819.634	878.567
629.8	634.568	534.028	534.742	579.089	583.93	448.49	548.444	499.071	566.902	685.782	540.151	649.149	503.441	378.324	352.061	470.131	762.674	425.766	565.112	428.108	700.637	526.109	425.897	579.064	572.675	429.093	408.591	508.311	323.537	480.793	383.499	626.398	577.332	484.952	699.345	344.166	376.148	698.761	447.247	647.679	407.836	533.145	561.032	617.914	236.44	648.321	644.358	680.978	356.464
NaN	37.7056	16.8477	NaN	NaN	91.2289	NaN	NaN	78.0782	19.4346	NaN	NaN	21.0007	NaN	NaN	NaN	18.1746	51.7824	NaN	29.9964	26.9618	75.3624	NaN	192.63	13.7315	NaN	4.73618	NaN	62.0246	NaN	NaN	NaN	29.0783	54.3298	NaN	29.5878	61.9976	45.4587	85.3045	11.3802	NaN	NaN	129.723	NaN	12.9588	NaN	NaN	NaN	51.9575	NaN
105.1	129.459	96.2834	93.846	NaN	NaN	NaN	132.071	NaN	NaN	NaN	NaN	100.158	137.346	196.864	126.68	72.9126	30.5813	245.049	NaN	6.71164	NaN	NaN	NaN	165.54	NaN	157.296	28.7567	NaN	NaN	NaN	126.704	10.6389	NaN	145.092	NaN	NaN	178.895	113.152	NaN	NaN	162.869	89.5088	171.476	NaN	119.755	91.246	NaN	184.782	NaN
737.734	2454.01	1420.25	2082.34	2032.24	2538.21	1441.25	2003.57	1790.82	2055.13	1507.18	1963.61	2425.41	1072.46	779.158	1133.58	2188.29	2061.81	2123.46	2197.53	1559.26	1829.08	1087.55	1955.29	2018.38	2154.69	1987.73	851.592	1294.72	1520.6	1493.95	2308.51	2051.05	1791.89	1531.27	1771.07	2217.27	1768.9	2190.1	3011.51	2512.18	856.187	1984.38	1184.44	1988.16	2400.42	2060.14	1309.92	2124.41	1317.83
NaN	80.4945	47.9153	189.998	8.84734	93.0365	NaN	90.2474	NaN	NaN	96.177	NaN	18.1505	253.018	46.0018	194.943	50.7229	NaN	211.736	138.643	20.634	101.26	NaN	20.1193	253.707	143.344	285.518	NaN	173.632	130.374	NaN	158.656	4.82675	10.4701	NaN	83.6273	14.9437	148.421	NaN	NaN	92.4852	866.879	112.134	85.2915	75.4562	81.0262	NaN	116.7	37.2026	29.6425
8456.74	6537.44	6337.6	6579.2	5748.83	5331.1	5812.36	6255.93	7696.25	6437.43	7731.18	5673.98	6299.18	6558.36	9111.78	6086.21	5995.98	6751.84	10089.1	5975.85	6573	5748.05	6572.23	6336.97	6921.48	6932.41	6288.62	9014.15	7091.34	8865.8	7749.41	9374.37	6136.75	5951.96	8057.06	6179.18	6433.09	9933.83	6626.08	6151.86	5780.05	9373.93	6102.8	6160.23	5852.54	8481.6	5630.8	6051.26	6258.14	5667
3955.52	2538.59	3305.26	2760.03	2608.64	2471.39	3629.13	3330.83	3424.54	2853.25	3712.61	2736.96	2466.27	2875.25	4993.49	3545.54	2579.37	2423.47	4718.76	2722.59	3153.38	2742.26	4140.54	3067.74	3048.26	2501.15	2957.83	4214.75	2362.77	4335.01	3540.06	4151.9	2899.97	3253.42	3206.91	2998.63	3095.18	5020	2375.34	2726.67	2118.79	4254.25	3539.73	2554.36	2414.63	4066.79	2551.24	3238.6	2503.33	3422.83
NaN	279.406	455.843	562.397	127.661	NaN	NaN	NaN	527.565	NaN	NaN	NaN	NaN	116.483	342.273	39.7164	534.985	NaN	NaN	753.502	NaN	NaN	NaN	NaN	588.814	NaN	NaN	NaN	NaN	NaN	130.728	359.6	518.845	NaN	NaN	341.278	639.665	NaN	NaN	246.696	NaN	NaN	NaN	530.15	35.6309	NaN	NaN	103.733	402.625	804.224
NaN	61.7917	24.1589	NaN	352.479	48.5624	10.9254	92.6245	19.2571	NaN	NaN	37.6558	28.7056	53.7779	50.3321	NaN	59.3886	83.1708	44.3199	54.5383	39.1404	31.3632	NaN	NaN	22.2222	66.2686	68.3104	NaN	NaN	NaN	NaN	NaN	100.256	100.791	16.6791	NaN	NaN	NaN	68.196	NaN	NaN	NaN	122.506	2.22207	NaN	NaN	62.4581	40.4078	91.6927	28.8444
2357.2	1850.06	2150.55	1868.28	1802.21	1675.61	2048.83	1737.96	2149.9	1861.56	2416.35	1883.39	2102.85	1850.66	2784.21	2196.97	1827.42	1827.68	2933.67	1896.52	1961.12	1401.98	2160.16	1908.65	1866.94	1782.75	2004.92	3673.45	2021.24	2509.87	2422.84	2423.79	1665.33	1761.5	2057.46	2064.75	1794.71	2848.2	1876.1	1912.87	1739.07	3054	1843.62	1867.17	1732.25	2218.87	2101.1	1923.18	1460.2	1758.08
12341.3	11909.3	12344.3	11967.8	9986.05	11403.6	13232.7	10920.6	13359.2	12391.5	12173.7	11563	11872.2	10923.3	11290.1	12350.3	11444.7	11855.6	12169.1	11420	13179.6	12396.1	12782.2	11584.4	12194.8	10761.2	11664.9	8643.15	11175.8	12964.4	12517.7	10535.3	10565	11134.7	11326.9	11007	11405	12017.3	12105.1	11200.2	11065.8	9144.96	11244	11479.9	11858.1	9986.19	11598.2	13010.6	11369.5	13159.6
537.174	1035.81	640.135	1028.73	923.229	946.021	903.389	854.023	555.233	952.598	746.65	1038.24	1000.54	875.149	522.817	678.678	1087.97	889.942	371.034	985.976	814.083	1005.1	653.64	978.364	909.766	915.129	938.292	589.668	731.017	622.89	887.155	481.887	924.823	811.088	599.475	994.622	863.686	472.068	886.436	788.012	1124.47	616.775	801.312	904.024	929.124	499.24	1080.3	827.835	1075.33	1028.98
226.89	406.376	230.131	347.386	438.107	520.6	249.576	435.958	350.629	361.503	314.636	571.348	411.34	529.324	165.087	202.809	531.195	481.347	410.335	539.669	417.585	585.779	244.129	402.592	236.983	502.708	445.104	122.511	408.873	143.735	331.953	321.854	382.378	381.895	397.62	455.515	259.292	350.371	465.91	451.622	442.321	186.753	375.128	470.461	504.369	295.66	388.194	271.492	529.158	324.885
423.699	705.251	291.428	697.051	592.728	763.133	604.87	525.115	534.961	614.737	771.33	708.734	701.311	729.466	373.182	326.388	851.63	1034.46	972.825	860.122	743.104	615.198	265.24	559.702	478.531	820.777	671.822	464.669	685.476	631.636	627.427	892.732	460.575	554.129	876.551	820.746	511.262	958.044	802.055	682.367	831.27	455.2	421.514	643.877	701.382	806.08	626.199	526.567	788.317	434.074
1179.73	1094.32	1021.92	900.195	1008.84	878.957	1330.62	978.91	1107.83	872.735	1252.63	854.372	1182.01	887.549	1137.99	1088.25	894.606	967.991	704.633	824.097	1005.98	927.359	810.691	1000.49	1089.67	839.832	940.043	1353.69	875.745	798.561	984.794	581.396	1023.29	940.869	906.149	853.018	865.102	653.772	959.727	1077.51	1006.09	1353.88	910.61	868.486	834.947	589.295	859.821	995.003	945.881	1027.94
4667.93	2505.9	3425.42	2742.5	2957.53	2802.17	3152.2	3255.38	3550.73	3036.25	4191.43	3006.71	2468.43	3343.65	5576.15	3786.06	2551.46	2459.24	5031.87	2638.88	3240.83	2917.08	3810.99	3487.31	3073.03	3006.95	3277.67	4975.59	3889.89	5121.94	3341.69	5054.88	2716.38	3191.69	3794.46	2949.94	3429.94	4846.92	2403.9	3030.59	2739.6	4675.14	3302.63	3210.16	2781.04	5081.07	3038.89	3385.58	2834.58	3068.3
4759.32	2477.74	4431.43	2688.87	4525.06	5190.23	3432.07	5428.94	3475.45	2503.28	4219.93	3358.58	2218.3	6379.79	4980.66	4556.57	3064.28	2357.13	6931.89	3428.01	4518.64	3251.37	4670.68	4953.84	4191.61	2805.85	4058.09	3732.64	4874.71	6359.28	3956.25	8583.69	3473.88	5085.08	3782.61	6555.22	5687.36	6781.27	2477.36	4908.75	2695.5	3702.3	5110.84	5527.46	5201.02	8852.76	3316.3	3122.38	6868.83	6000.01
190.011	172.662	187.426	148.281	144.662	203.319	172.46	118.184	184.276	208.914	229.969	172.457	134.081	129	255.457	208.995	164.085	122.391	211.19	202.891	173.912	183.094	200.25	168.239	132.081	152.305	169.684	227.948	150.792	219.792	216.883	213.507	216.328	180.208	130.209	142.593	192.562	193.335	124.441	165.263	141.021	201.783	120.317	147.437	173.115	114.077	162.367	207.556	147.605	146.701
1814.7	957.908	1157.77	1223.91	1105.61	1492.23	1319.45	921.536	1200.39	1051.77	937.412	1121.31	1253.98	1071.01	923.904	1218.55	1257.37	928.253	1350.35	1471.26	1236.68	1215.99	1261.54	1205.66	1273.59	1177.61	1259.95	831.882	1158.71	1066.32	1038.67	1238.41	928.101	1257.48	924.821	1423.57	1177.58	1340.19	815.989	1389.9	1358.2	1156.97	868.443	908.174	1470.41	808.165	1351.49	1180.03	992.652	1084.77
2075.46	850.757	962.753	1000.91	950.6	1039.94	1047.46	1063.62	1354.69	1075.72	1302.89	985.008	779.169	1247.92	2647.62	1165.61	1002.28	1392.55	2003.97	997.821	1429.18	1099.09	1089.66	1318.44	957.549	1361.52	1225.59	1828.96	1096.9	2210	1011.52	1732.54	590.528	742.909	998.552	951.923	1192.9	1941.48	1284.07	801.505	793.42	1736.72	960.039	1074.25	1127.64	1688.77	850.606	1257.67	990.782	1110.8
252.769	70.0208	152.348	80.274	NaN	89.4522	NaN	334.188	211.494	37.7212	210.6	123.425	293.09	340.432	553.553	188.898	124.351	140.83	1176.68	158.607	289.333	115.902	135.9	237.567	169.007	165.323	229.673	460.599	287.056	401.405	280.456	803.214	156.905	212.817	187.701	257.309	202.825	784.083	118.19	186.678	155.603	428.01	165.836	276.53	157.242	689.539	184.91	168.437	233.415	161.077
204.309	198.689	250.331	234.355	231.666	371.812	193.26	225.808	192.818	302.706	240.806	358.693	212.784	167.711	200.458	264.235	342.676	243.083	374.719	294.056	273.083	334.138	238.898	274.313	191.355	249.472	268.319	168.66	171.086	128.242	228.487	116.901	231.92	247.617	143.12	290.15	276.93	150.29	177.386	178.487	222.613	162.014	221.325	259.209	294.997	161.427	195.244	202.021	316.001	309.101
186.702	160.34	128.447	312.69	116.194	135.265	180.365	270.301	248.974	100.53	235.748	110.584	74.4372	163.458	492.079	205.228	229.641	128.524	454.61	295.894	231.024	138.767	123.157	260.357	222.948	199.618	179.373	299.231	140.027	252.885	83.5545	272.887	174.996	167.07	219.243	150.93	319.333	412.959	145.19	219.782	175.195	226.804	101.655	207.809	189.555	315.021	205.603	120.331	151.262	NaN
80.14	35.728	92.5587	67.2793	89.809	102.208	51.9552	129.671	63.8661	33.8751	25.722	168.889	138.462	31.7607	63.9601	110.184	92.1199	158.211	NaN	96.424	61.6103	57.5074	52.1174	157.5	23.1934	108.904	37.8534	NaN	NaN	NaN	51.155	NaN	84.2039	145.892	52.1591	73.3123	68.9472	NaN	60.8538	109.682	102.99	NaN	129.463	130.922	105.733	NaN	114.998	78.3577	141.821	188.574
161.419	58.0525	111.256	181.356	75.6937	75.5448	NaN	33.4666	15.9506	106.157	NaN	17.9965	87.5075	110.292	125.633	139.28	73.0041	19.1502	249.469	59.5968	169.888	16.9463	57.4958	78.9313	104.665	62.0469	109.646	199.225	77.3853	43.0049	124.188	151.543	68.0313	86.8811	137.003	89.6966	107.334	343.075	111.136	159.916	NaN	314.84	74.6296	82.9421	126.241	112.097	NaN	171.977	77.2927	42.954
183.915	74.8654	86.0786	127.238	131.828	226.537	122.037	96.9262	137.533	111.704	517.378	187.838	126.972	256.919	66.4705	130.752	241.524	179.176	NaN	259.806	137.526	222.549	135.957	239.092	152.055	153.992	207.841	97.8226	NaN	NaN	153.756	NaN	150.822	222.384	90.4176	117.852	147.386	NaN	168.305	157.452	213.858	102.402	211.554	178.352	213.807	NaN	128.867	115.941	233.683	212.329
2251.26	2793.87	2972.43	3343.74	3086.79	3155.27	2720.48	3481.92	3099.83	3257.54	2756.67	3119.5	2786.76	2186.19	2192.33	3133.92	2647.75	3088.12	1526.41	2618.28	2597.91	3215.76	3095.01	2538.17	2652.13	2834.59	2830.15	3016.76	1951.89	1022.69	3392.28	1084.38	2401.7	3476.06	1748.76	3037.54	2557.21	1513.79	2985.47	2779.44	2777.17	3126.14	3177.15	2527.19	3148.28	1154.09	3019.37	3407.54	2895.94	2979
575.137	434.802	571.948	542.352	502.103	433.437	553.367	502.245	609.726	687.976	280.158	446.635	414.082	499.515	583.413	665.06	470.988	494.642	491.471	373.307	502.924	420.749	674.2	708.517	647.753	402.992	767.718	593.461	483.872	816.746	601.93	756.996	395.731	533.493	241.052	501.209	700.366	548.806	454.925	492.646	386.477	662.167	423.372	548.335	527.713	617.513	459.479	496.506	458.918	580.608
468.591	613.523	634.331	705.535	660.528	785.31	527.744	726.387	610.091	704.265	576.457	780.432	676.677	892.282	572.586	565.908	838.033	853.715	863.139	852.511	792.941	871.422	564.712	771.545	623.093	754.499	739.307	397.732	838.958	857.887	547.208	1155.43	697.866	777.652	832.366	742.152	657.194	860.639	833.759	847.2	750.512	495.297	745.535	820.99	671.82	1115.66	610.341	506.263	807.355	553.058
NaN	9.37533	37.6477	NaN	NaN	NaN	10.6946	8.58201	NaN	NaN	19.2513	NaN	NaN	NaN	NaN	NaN	NaN	57.9079	5.60485	NaN	9.9768	NaN	NaN	NaN	NaN	NaN	3.49368	28.5135	NaN	NaN	NaN	NaN	2.43514	NaN	NaN	5.1258	11.5583	19.3831	44.6701	15.7064	NaN	NaN	NaN	NaN	NaN	NaN	2.36742	4.81179	NaN	NaN
2655.33	2026.71	2201.23	1922	1991.85	1840.53	1865.46	2488.5	2046.53	1806.69	2892.6	1937.59	1764.39	1953.71	3556.31	2204.06	1842.72	1570.53	2564.12	1479.84	2027.99	2046.88	2288.51	3010.43	1877.91	1640.23	2145.92	2948.44	2225	2353.14	2022.58	2139.75	1935.17	1916.21	2095.43	2431.94	2131.18	2504.85	1447.01	2035.52	1768.98	3141.76	2481.28	1848.36	1729.47	2403.46	1933.18	2228.96	1713.43	1864.51
1001.08	1325.62	1223.18	1587.01	1611.37	1470.27	1282.82	1304.92	1458.31	1568.68	983.499	1897.13	1211.51	1113.95	737.223	1433.28	1855.24	1577.42	672.614	1676.06	1813.03	1765.39	1242.58	1156.24	1000.46	1328.8	1166.2	846.171	956.823	1460.66	903.672	1463.85	1433.94	1400.43	1042.22	1386.3	1211.14	1292.81	1541.04	1088.11	1315.84	1103.54	1110.88	1393.64	1508.72	1079.72	1208.17	1132.16	1689.35	1305.34
274.831	671.788	338.067	443.993	845.274	701.849	404.517	474.813	396.092	512.601	307.995	790.628	636.097	669.271	58.5659	199.411	654.802	758.071	252.971	623.982	409.075	820.105	228.793	441.412	608.42	420.357	438.455	226.9	483.77	229.029	316.849	230.522	912.145	551.131	391.508	613.015	215.484	245.744	685.281	657.499	1092.53	276.85	558.378	492.186	652.075	148.212	427.172	253.71	831.566	358.762
1450.41	1325.94	1269.93	1315.17	1217.87	1426.86	1249.2	1170.8	1336.66	1431.11	1173.07	1304.55	1420.68	1304.53	1565.24	1277.78	1309.31	1287.19	921.443	1488.46	1244.59	1393.74	1517.04	1297.16	1255.23	1113.93	1289.5	1528.97	1013.54	1637.41	1351.97	1077.08	1076.42	1059.4	931.244	1226.38	1240.36	973.718	1229.49	1015.7	1266.63	1543.9	1202.28	1239.79	1379.63	939.935	1135.16	1642.06	1353.34	1231.68
2076.33	1329.02	1481.54	1832.6	1615.89	1599.46	1297.82	1719.22	1622.66	1546.12	1331.16	1485.5	1175.03	1119.35	2560.89	1698.65	1768.3	1851.99	2045.2	1504.07	1649.96	1587.6	1611.94	1523.98	1491.44	1520.8	1577.13	1863.76	1490.89	2210.61	1464.06	1766.66	1542.84	1586.3	1600.76	1326.77	1656.32	1810.68	1726.57	1462.41	1875.05	1805.19	1424.79	1404.64	1581.81	1490.12	1650.52	1615.28	1639.61	1453.12
184.246	458.174	296.558	471.107	663.463	699.769	421.437	541.042	415.931	484.266	333.198	637.901	533.188	671.381	168.507	279.562	753.657	708.039	345.461	685.709	409.412	665.805	250.927	480.75	421.588	577.654	401.289	204.222	536.049	179.138	304.341	388.052	504.28	480.265	464.428	510.737	267.185	311.913	639.718	658.531	687.746	178.911	459.034	525.102	582.357	386.135	386.23	302.495	654.507	513.937
185.835	227.992	85.1206	212.251	228.261	262.067	237.885	223.642	266.881	206.079	225.125	248.211	176.233	195.366	156.456	145.273	220.746	175.252	268.31	226.365	197.111	237.757	151.264	193.263	202.037	195.467	170.122	277.926	181.82	274.518	165.256	261.989	173.55	227.818	161.609	153.259	138.486	205.272	165.137	174.488	196.433	267.904	218.178	166.227	203.912	285.237	131.234	172.309	224.084	110.369
NaN	NaN	NaN	NaN	8.15071	73.8297	NaN	NaN	47.1942	NaN	NaN	NaN	NaN	NaN	NaN	NaN	NaN	NaN	NaN	65.0267	NaN	NaN	36.2051	NaN	NaN	NaN	NaN	NaN	NaN	NaN	NaN	NaN	NaN	NaN	NaN	NaN	NaN	NaN	NaN	NaN	NaN	118.609	NaN	NaN	NaN	NaN	NaN	66.5373	NaN	29.9039
174.949	235.866	135.971	344.548	216.76	217.578	193.841	176.408	142.527	225.071	156.804	104.768	170.201	140.807	148.233	235.255	170.673	151.964	194.488	207.464	244.273	241.655	214.027	96.8299	222.194	131.875	195.481	107.42	102.311	213.375	138.75	372.288	125.25	275.017	92.9689	132.907	170.562	331.566	207.368	170.197	59.6029	131.261	188.327	162.397	102.792	392.771	195.146	67.7543	120.648	178.663
800.266	627.214	649.315	568.327	472.143	480.267	649.041	750.989	625.22	505.945	538.064	555.673	528.563	584.914	960.197	645.052	503.658	519.798	744.551	513.716	639.023	426.22	670.695	681.447	653.826	431.451	652.081	513.415	527.256	837.233	509.172	815.516	561.519	680.688	541.522	819.899	697.847	666.206	445.371	528.473	339.061	671.502	530.802	577.71	493.594	878.485	467.981	615.789	690.654	718.123
927.249	461.133	744.367	334.431	889.002	693.384	527.682	587.69	511.07	319.94	698.821	692.782	513.644	645.494	768.072	455.227	735.015	673	566.301	658.757	469.768	752.968	502.568	620.656	397.895	871.712	532.836	267.206	751.843	530.805	252.484	384.522	921.89	479.519	616.024	942.072	760.071	319.968	638.583	1024.52	862.566	193.006	598.061	595.548	652.541	183.745	772.245	783.085	771.606	735.748
1501.88	708.263	1042.41	540.412	1078.81	1212.65	992.032	977.51	692.595	611.992	876.513	976.914	719.144	1007.63	1380.01	870.63	912.11	1171.64	755.623	1012.78	637.907	947.868	990.69	909.165	692.953	1295.87	773.901	317.324	1264.83	708.319	474.397	607.201	1721.08	848.893	1168.11	1316.18	1283.28	748.904	1034.76	1395.8	1656.45	238.787	759.819	788.913	858.562	634.085	1339.93	1263.01	1019.45	1008.31
3489.75	2325.26	2878.54	1977.37	3428.51	3169.73	2636.09	2497.95	1768.41	1714.35	2477.29	2965.84	2008.97	3229.79	3341.42	2388.98	3089.71	3806.61	1705.01	2879.72	1681.28	3106.35	2527.83	2330.27	1910.08	3413.52	2134.78	3050.28	3244.62	1382.54	1436.64	1657.08	4408.76	2120.07	2776.82	3296.86	2765.07	1694.65	4315.63	3371.68	4008.17	3114.53	2340.42	2377.62	2530.14	1689.74	3315.96	3424.93	3945.9	2541.32
NaN	248.892	NaN	NaN	NaN	125.856	NaN	NaN	NaN	NaN	NaN	NaN	59.1241	225.59	NaN	148.455	70.9116	103.907	NaN	100.427	271.44	151.238	NaN	94.6068	153.019	NaN	NaN	NaN	NaN	NaN	118.252	NaN	NaN	146.283	NaN	128.709	247.127	NaN	NaN	264.227	NaN	224.685	NaN	116.153	124.756	NaN	NaN	149.526	NaN	119.733
3207.71	3785.47	3618.36	4075.97	4029.63	4012.59	4275.88	3698.9	3411.13	4081.22	3380.8	4850.29	3933.15	3641.53	3025.21	3388.09	4573.24	4516.54	2959.15	4316.03	4068.56	4505.7	3569.73	3839.69	4077.95	3817.03	3635.65	2424.84	3602.37	2690.68	2734.2	3049.43	4395.05	3916.17	3258.01	3921	3670.14	3033.36	4683.47	4244.93	4655.32	2407.21	3689.1	3723.98	4164.04	2878.92	3270.79	3392.41	4494.29	4371.68
907.39	899.825	750.607	891.176	829.827	782.592	929.126	857.94	765.037	963.855	926.653	804.649	944.399	758.794	1027.07	755.263	897.685	764.848	1023.27	844.319	954.262	831.214	777.402	780.122	757.976	756.701	800.983	794.423	780.655	961.613	691.885	1091.98	744.478	736.708	854.681	926.961	883.118	1140.46	786.557	679.337	822.131	736.32	641.338	809.116	790.1	1051.71	765.938	744.19	735.785	864.538
14930.7	12629.9	12465.6	12511.3	12741.9	13269.8	12859.7	12292.4	15079.7	12447.9	10721.6	10442.6	13106.8	11583.5	15214.6	13413.5	11456.8	12487.2	17092	11985.5	11652.5	10654.5	13606.3	11208.8	13027.1	10694	10888	16050.3	12161.4	16244.5	13570.8	14855.5	14287.7	12835.1	12688.2	11305.9	13336.9	17541	12351.8	12152.3	10644.6	17344.7	12275.7	11578.5	11186.4	14170.8	13478.3	14488.9	10905	9145.73
2112.05	1982.84	1982.8	1842.38	959.842	1381.13	1912.69	1704.42	1511.83	2086.97	1017.02	1251.99	1840.25	1492.02	3511.93	1945.21	1324.13	2423.77	2136.91	998.893	1727.95	1053.55	1781.31	1717.44	1341.18	2577.43	1474.91	3076.71	1936.76	2731.36	1685.44	3307.94	1844.7	1901.36	2112.28	1441.11	1995.56	1940	2211.04	1374.14	1308.53	3296.98	1423.31	975.285	1676.35	3480.68	1482.53	1984.13	1602.33	1191.11
151.659	205.7	131.931	NaN	NaN	133.383	NaN	54.3305	NaN	118.792	234.711	NaN	191.462	76.4745	241.954	NaN	NaN	65.9066	177.41	NaN	117.176	NaN	250.902	NaN	NaN	113.258	NaN	194.357	107.927	NaN	211.057	142.092	56.4388	161.254	NaN	152.167	NaN	69.1688	103.38	238.655	102.481	148.237	NaN	83.0053	164.054	43.9697	214.401	46.1803	NaN	126.009
NaN	NaN	NaN	NaN	231.492	84.3535	NaN	NaN	NaN	NaN	NaN	214.635	44.1203	154.609	NaN	NaN	113.297	102.714	208.101	71.0172	NaN	122.634	NaN	NaN	NaN	196.698	NaN	NaN	109.167	NaN	NaN	NaN	51.9434	NaN	139.159	184.425	NaN	81.0527	142.581	138.674	142.553	NaN	NaN	210.323	51.4538	129.367	37.621	NaN	162.993	NaN
613.164	575.875	624.992	623.797	692.806	904.054	571.602	518.531	471.126	637.641	833.938	550.503	588.775	417.701	434.103	564.622	637.855	591.054	346.726	548.603	634.033	696.382	602.286	427.139	674.994	629.12	601.041	339.127	549.518	407.917	402.482	583.119	403.502	630.254	510.265	602.337	368.162	604.462	531.222	426.257	485.583	444.236	814.61	426.76	707.966	587.36	550.134	412.397	555.153	474.766
195.25	240.953	249.933	529.932	416.022	421.226	367.65	420.552	382.657	357.199	292.226	466.719	306.918	283.214	219.643	428.832	395.117	357.3	116.604	365.088	379.892	654.331	364.547	545.272	286.978	284.253	423.981	181.977	190.659	399.058	391.609	234.342	347.923	457.98	184.57	379.95	250.999	60.342	330.945	275.359	386.452	191.781	423.165	338.806	479.977	78.6976	312.325	378.745	341.761	539.202
1214	2706.63	1961.19	2803.59	2837.8	2936.06	2138.15	2364.12	2158.7	2812.97	1919.25	3116.31	2947.26	2883.87	1008.72	1657.33	3158.93	3106.65	1983.92	3004.49	2285.57	3166.47	1801.11	2533.63	2642.77	2484.23	2369.45	953.017	2603.79	1701.2	2031.86	2246.33	2849.76	2346.73	2486.13	2462.87	2060.57	2082.21	3058.81	2803.83	2980.03	1099.71	2387.98	2683.89	2738.77	2277.05	2378.41	2080.05	2719.73	2412.62
273.314	461.307	332.674	508.083	557.304	605.531	252.28	504.316	523.325	574.762	425.198	543.801	509.962	436.654	241.122	346.333	494.036	525.679	178.114	489.729	344.397	410.246	358.14	463.479	419.875	430.869	416.948	281.029	322.496	312.06	419.003	263.215	479.97	462.123	334.356	471.33	355.258	262.095	484.568	366.726	487.673	282.499	481.254	401.629	450.542	241.783	427.268	410.338	421.908	375.652
26168	39270.4	34875.8	43242.3	44031.8	33830.7	38215.2	42133.7	33651.5	42689.6	46934.3	41289.2	38737.9	28594.5	26216.5	31945.7	40438.4	41637.7	17270.2	38672.9	27719.5	40705.6	31606.3	32476.6	36892.2	35331.6	30647.7	27837.4	27420.4	11066.3	35811.5	9467.53	42283.6	38181.4	27807.2	28685.2	31726.4	16663.6	41220.8	36420.2	42902.3	29608.5	38589.4	33590.6	38122	9448.55	40805	33234.8	36391.3	39541.1
1435.75	613.688	676.335	850.939	608.638	609.865	480.588	883.203	767.24	868.942	728.969	524.713	768.149	1126.87	1555.85	1326.24	592.837	811.994	2913.23	774.407	920.057	584.824	1316.98	907.399	761.594	953.142	983.059	985.539	1380.73	2405.61	740.029	2794.62	747.675	833.503	1343.86	736.515	1412.29	2843.05	727.953	756.893	655.506	1073.46	812.56	786.139	517.22	2859.37	784.995	801.908	679.061	721.372
10543.2	16622	14694.5	19266.4	20315.3	19277	15240.2	18045.9	12928.2	19286.7	16432.8	19642	16886.2	14604.9	10103.2	12921.7	18373.1	21716.5	6876.27	18797.2	13602	19761.7	13194.1	14278.1	18063.2	17847.2	13978.5	9944.95	13256.9	3990.79	14142.1	3675.09	19196.5	16843.4	11245.6	13337.2	13106.3	6180.07	20694.2	18367.9	18538.1	10594.2	16593.1	15469.1	18046	3495.49	18544.8	16368.3	16760.2	18581
1267.05	1362.48	1229.75	1749.43	1041.28	1424.17	1023.75	1469.93	1595.93	1522.89	1432.04	1358.19	1524.08	1496.23	1569.43	1358.61	1374.25	1438.58	2436.57	1480.57	1526.72	1482.06	1318.67	1703.86	1379.81	1388.79	1660.22	1492.59	1824.61	1704.73	1742.34	2406.65	1302.43	1451.17	1737.47	1549.58	1485.95	2763.69	1509.21	1576.71	1469.15	1537.34	1432.29	1624.97	1338.01	2372.79	1285.97	1143.08	1514.87	1186.98
109.58	201.715	163.579	105.82	210.862	184.715	204.635	132.658	117.215	150.987	174.658	173.026	178.879	104.122	152.841	155.364	190.715	140.894	144.717	145.059	163.226	198.304	162.183	152.899	116.424	129.104	153.11	172.253	149.848	224.607	189.123	NaN	100.795	79.9403	151.637	92.3657	151.503	159.081	98.8301	224.502	NaN	254.254	131.287	144.044	200.727	146.406	239.183	121.05	122.251	93.0168
4104.49	2744.32	3712.62	3269.26	2425.8	2671.67	3738.9	2684.62	3178.85	3020.64	1950.58	3185.59	2478.76	3071.28	4694.52	3387.91	3119.57	3041.05	4310.98	2828.6	3585.6	2953.07	3597.11	3665.77	3158.54	2739.48	3352.29	3427.94	3450.2	4675.17	3115.04	3818.4	2884.4	2724.91	2890.5	2882.13	4036.23	4031.34	2839.71	2796.36	2997.71	3376.79	2634.08	3357.96	3086.17	3547.47	2720.37	3264.89	3336.21	3930.22
643.427	229.289	344.453	365.605	101.133	54.7487	391.673	336.572	74.6066	318.124	347.84	356.938	319.269	NaN	373.705	301.774	302.458	310.301	488.793	368.919	359.55	388.283	472.051	331.578	257.068	435.662	230.928	NaN	426.532	396.907	126.7	379.491	532.258	402.221	511.965	341.094	371.395	370.648	358.83	684.25	398.958	NaN	437.652	248.784	318.664	330.619	320.865	317.627	250.727	313.392
3015.27	3127.11	2788.95	2766.17	2649.29	2708.64	3163.75	2620.35	3317.84	3071.15	2718.76	2840.29	3105.55	2753.64	3649.22	2836.67	2912.44	3212.32	3880.18	3117.46	3168.06	2768.11	2732.49	2947.3	2735.95	3170.79	3060.7	3383.75	3029.45	4548.61	3422.51	3905.99	2349.09	2751.47	3272.96	3160.21	3232.52	3710.93	3212.02	2804.61	2611.12	3495.59	2655.43	2751.27	3044.99	3541.56	2841.02	3132.95	2599.18	2604.29
143.697	239.758	164.567	171.284	255.615	341.582	265.252	289.013	169.408	229.886	159.301	360.71	232.361	185.861	146.993	215.773	336.856	278.412	76.643	324.46	213.032	345.19	140.343	219.668	133.32	177.318	168.365	86.4361	153.969	38.5135	185.206	65.1745	242.514	228.755	157.339	238.937	225.922	48.0522	274.894	226.902	216.504	84.2637	289.063	166.613	174.699	NaN	262.455	196.731	299.521	221.822
2149.12	2044.08	1773.47	1764.28	1581.56	1914.77	2544.54	1678.57	2080.33	1787.09	2352.28	1734	2265.09	1862.67	2680.77	2009.31	1780.1	1873.87	2370.44	2051.77	2147.87	1829.95	1991.81	2195.71	2210.63	1739.63	1870.45	3010.66	1956.32	2575.26	2225.84	2449.21	1934.43	1834.67	1997.59	2108.62	2237.27	2328.24	1707.05	2010.84	1920.54	3248.56	1835.57	2050.26	2012.73	2390.43	1755.23	2063.35	2206.24	2271.23
30690.9	22970.8	23605.2	21680.9	18428.2	19976.5	26621.8	17891.7	23955.1	21167.6	32667.1	16962.5	21794.2	22732	38147	29141.2	19713.1	21549.3	44518.4	18392.3	24765.2	17947	27807.2	22036.4	23451.2	22468.7	21849.6	34046.2	28029	43176.9	27578.9	35552	20458.4	16634	29992.9	21816.7	25509.8	41904.1	19704.3	20405.6	22112.8	36019.5	16741.5	21825.6	21850.4	35579.5	21166.5	20421	21779.7	23771.7
439.28	587.301	513.327	733.936	725.693	753.577	628.108	646.018	558.569	700.483	474.231	725.933	616.949	816.697	400.878	636.799	769.445	672.235	575.588	806.312	785.692	812.988	560.328	678.466	733.738	664.001	625.054	308.382	618.372	605.41	591.652	901.935	630.142	647.94	505.256	681.79	838.496	462.571	612.918	586.825	647.631	366.992	562.138	788.202	615.254	804.338	561.253	678.864	837.062	733.012
NaN	467.196	200.964	68.3633	300.255	318.936	43.4763	184.062	153.088	220.513	54.3644	289.965	89.2132	278.981	75.2405	NaN	102.693	256.658	82.5182	208.852	NaN	662.148	NaN	277.992	370.796	424.656	265.842	NaN	341.932	NaN	255.085	NaN	625.473	238.698	313.297	326.806	87.8111	264.052	582.353	401.669	486.958	NaN	297.262	239.365	134.032	160.792	393.617	180.538	545.869	146.164
NaN	NaN	NaN	NaN	NaN	20.0208	52.3796	NaN	NaN	NaN	NaN	17.4881	20.4489	NaN	NaN	NaN	NaN	103.902	NaN	NaN	7.75006	NaN	NaN	114.386	NaN	22.5321	103.967	NaN	NaN	NaN	NaN	NaN	NaN	NaN	NaN	NaN	32.9804	NaN	64.9774	NaN	NaN	33.9922	30.5032	NaN	NaN	27.6712	58.8043	NaN	51.1343	188.88
158.002	105.569	NaN	179.106	138.53	28.7173	309.799	95.1965	60.2186	39.4421	82.3549	NaN	174.316	288.275	143.909	NaN	66.8687	180.914	161.37	180.236	181.773	273.054	253.597	NaN	NaN	NaN	50.714	154.979	160.924	NaN	NaN	NaN	44.3758	316.793	208.682	NaN	237.385	NaN	203.143	195.221	220.55	NaN	NaN	220.951	76.359	NaN	308.374	200.317	111.051	252.728
4053.14	6235.78	5523.76	4346.27	5255.51	4621.44	5195.16	6226.68	4318.33	4274.18	3969.44	4295.83	6085.73	5425.03	3213.49	4378.75	4464.94	5850.42	2447.48	4144.92	3470.58	3934.04	4290.12	5119.91	6625.07	5072.28	4945.8	919.093	4320.53	2819.31	4463.05	2838.36	5710.14	5471.81	5172.86	5550	4888.43	2266.1	6140.21	7188.32	6760.36	945.376	5628.35	4744.63	4361.34	2863.19	5895.41	4735.44	6341.11	3890.74
411.348	464.576	419.314	484.521	373.964	457.754	431.586	477.454	503.602	459.564	536.197	437.954	396.037	424.068	417.778	297.662	484.606	572.778	479.487	421.064	379.607	405.847	379.443	475.215	424.042	428.441	463.857	526.049	463.405	434.328	494.678	520.715	365.451	432.194	530.751	454.333	419.331	519.158	482.859	482.953	448.653	504.487	401.716	482.923	428.647	437.901	371.018	398.597	447.819	396.402
2336.34	2428.98	2473.44	3008.22	3274.81	2867.7	2031.01	2670.67	2172.86	3138.69	2006.13	2755.34	2543.33	3075.76	1569.68	2272.22	2943.66	3936.99	1698.87	3042.91	2163.6	3031.39	2596.13	3076.09	2587.93	2753.1	3040.72	963.353	2798.87	2518.52	2494.5	2910.01	3041.83	2668.75	2690.75	2649.25	3058.16	1702.77	4131.7	2701.84	2209.91	1037.33	2830.4	2898.41	2928.49	2816.29	2787.21	2927.78	3076.97	2360.69
1576.83	759.217	805.641	518.505	494.128	674.093	421.227	584.273	787.033	730.29	541.207	546.25	640.257	1083.77	1548.33	854.989	456.608	803.591	2311.54	534.761	805.755	453.466	1073.81	941.889	760.574	946.877	582.006	1516.84	1186.62	2121.77	1089.29	2330.33	467.353	582.181	1310.9	639.679	986.962	2593.53	847.483	394.067	498.374	1492.72	595.712	554.141	621.944	1901.47	364.326	766.638	426.102	397.4
484.602	441.743	452.697	522.314	390.29	442.21	397.952	510.927	543.026	461.098	561.934	492.842	432.755	506.689	446.055	394.963	499.713	513.112	362.06	444.796	624.194	418.027	462.673	571.357	581.205	469.852	428.397	373.617	429.66	267.169	524.392	260.814	533	499.287	491.12	455.579	432.656	528.407	455.111	452.84	479.533	374.014	484.354	474.79	511.705	285.506	475.892	504.449	398.547	622.914
11835	12444.6	12816.5	9122.41	10314.2	13570.5	13286.2	12987.6	12310.7	9397.38	12086.6	11726.9	11105.4	12433.3	15137.5	12280.6	11237.2	9022.53	11234.3	10226.7	12255.9	11303.4	10534.3	14698.7	13614.9	10163.9	12172.3	13269.7	10910.5	8966.36	14319.6	8007.06	12222	9625.77	10193.8	12603.2	11227.2	10679.4	9250.94	16572.9	10130.2	14112.6	10544	13669.1	10952.8	9798.08	11162.6	10803.4	15334.1	16408.6
751.562	NaN	NaN	NaN	233.147	NaN	48.4146	NaN	101.549	NaN	132.808	146.797	NaN	259.272	122.541	163.768	68.6542	71.0416	300.935	NaN	276.74	146.106	180.618	NaN	NaN	153.53	NaN	287.203	68.2748	169.256	540.773	498.873	NaN	183.907	491.081	159.045	NaN	297.819	92.1983	91.962	117.387	256.139	198.11	223.981	41.7901	493.601	159.481	105.161	NaN	98.0358
NaN	173.659	291.456	NaN	233.14	212.347	242.612	237.548	183.818	256.265	100.579	86.4136	268.377	89.5764	NaN	330.657	137.204	29.0315	203.831	NaN	NaN	132.398	380.768	195.545	340.352	242.843	195.914	185.309	350.713	372.286	194.124	NaN	211.741	268.446	242.752	305.805	352.715	NaN	195.945	256.571	NaN	NaN	NaN	210.232	39.8062	NaN	NaN	161.657	47.7305	129.892
NaN	NaN	NaN	NaN	NaN	NaN	NaN	NaN	NaN	NaN	NaN	120.582	NaN	NaN	NaN	NaN	64.6751	20.8735	NaN	NaN	NaN	NaN	NaN	NaN	121.662	NaN	NaN	86.141	NaN	NaN	NaN	27.4558	NaN	NaN	NaN	NaN	NaN	NaN	NaN	NaN	126.295	NaN	81.741	NaN	NaN	NaN	NaN	NaN	99.0208	NaN
NaN	NaN	NaN	NaN	NaN	NaN	NaN	NaN	NaN	NaN	NaN	NaN	NaN	NaN	NaN	NaN	NaN	NaN	NaN	NaN	NaN	57.3732	NaN	NaN	NaN	NaN	NaN	NaN	NaN	NaN	NaN	NaN	NaN	NaN	NaN	NaN	NaN	NaN	NaN	NaN	NaN	NaN	NaN	NaN	NaN	NaN	NaN	51.7643	NaN	NaN
634.086	113.574	171.382	82.3859	407.661	119.598	79.413	93.8079	2295.31	2393.95	3659.73	166.881	120.494	245.71	NaN	3023.86	NaN	120.439	263.482	59.9461	21.8369	28.6806	NaN	NaN	13.3079	272.114	74.0678	NaN	94.8006	1447.83	112.523	104.385	670.121	621.875	694.636	918.03	471.752	897.022	626.307	361.392	628.912	NaN	389.923	63.5208	562.784	355.631	NaN	742.335	972.432	463.089
2782.79	1308.85	2148.21	1242	2329.98	1902.2	2224.88	1640.65	1443.82	1120.01	1529.26	1765.09	1339.74	1555.51	2388.58	1796.79	1977.77	2162.06	1366.76	1909.87	1315.83	2137.05	1823.12	1501.14	1300.38	2174.87	1543.5	1818.55	2014.64	1246.5	918.901	1128.81	2985.46	1708.88	2042.72	2302.92	2137.34	1252.66	1912.95	2420	2783.4	2264.23	1623.01	1506.29	1604.07	974.398	2418.93	2618.49	1898.73	2057.04
736.708	757.781	601.325	606.058	655.204	572.257	649.721	483.818	743.375	725.173	580.885	621.035	658.634	603.126	770.337	535.245	753.857	677.874	806.634	712.549	571.389	664.452	635.527	795.165	687.632	499.7	634.703	764.067	660.992	797.224	685.909	690.547	536.015	624.514	623.208	553.519	489.812	689.133	670.248	666.847	592.433	898.535	534.75	647.736	662.026	812.147	628.869	715.583	522.762	582.019
NaN	NaN	NaN	NaN	335.139	NaN	451.565	524.487	509.003	270.5	414.99	NaN	NaN	400.513	683.154	NaN	321.776	284.758	308.913	354.236	279.097	NaN	165.344	NaN	NaN	479.716	NaN	NaN	NaN	628.787	NaN	468.75	982.826	NaN	584.29	464.868	152.402	NaN	278.307	233.002	NaN	NaN	NaN	359.651	NaN	526.071	902.997	238.779	311.74	493.69
NaN	NaN	NaN	NaN	NaN	NaN	NaN	NaN	NaN	NaN	NaN	NaN	NaN	NaN	NaN	NaN	NaN	NaN	NaN	NaN	31.8683	NaN	NaN	NaN	NaN	NaN	NaN	NaN	NaN	NaN	NaN	NaN	NaN	NaN	NaN	NaN	NaN	NaN	NaN	58.6275	NaN	NaN	NaN	NaN	NaN	NaN	NaN	NaN	NaN	NaN
1485.65	1735.39	1452.43	1400.5	1413	1922.8	1750.06	1923.76	938.595	1379.28	1153.74	1577.95	1751.56	1661.1	1313.21	1444.32	1629.11	1709.09	951.66	1411.32	1484.46	1588.97	1563.31	1574.27	2076.26	1597.26	1449.46	1019.12	1437.22	829.416	1045.94	682.741	1491.56	1702.23	1028.74	1326.26	1411.62	791.271	1728.13	1823.27	1518.02	977.126	1468.95	1435.72	1300.27	766.573	1546.98	1498.61	1565.5	1759.75
156.532	174.142	178.104	200.141	214.242	208.546	201.934	250.089	158.106	194.196	149.774	211.741	149.83	191.505	162.93	182.284	268.646	204.423	123.192	234.293	220.201	229.388	196.658	192.252	183.512	172.593	239.689	159.118	153.658	82.2061	171.786	143	190.156	230.276	188.741	210.978	186.299	135.23	312.41	214.422	233.239	235.802	214.298	188.012	225.812	223.611	220.242	143.544	206.523	218.281
182.965	NaN	695.724	NaN	NaN	478.16	898.018	28.5111	4.46652	NaN	60.9821	NaN	NaN	72.8423	117.527	7.24103	4.32813	352.419	NaN	NaN	NaN	102.998	767.935	19.2908	83.1386	29.4958	NaN	NaN	38.7074	111.37	NaN	NaN	51.7655	NaN	NaN	742.932	NaN	NaN	NaN	NaN	36.5856	NaN	NaN	NaN	NaN	NaN	659.44	353.476	115.34	55.7137
287.031	21.2378	401.986	418.962	385.911	171.603	355.593	170.382	NaN	356.079	167.119	378.507	622.983	38.2073	36.4851	347.851	263.426	308.412	187.897	788.658	510.529	592.411	58.0347	84.6477	334.967	302.289	482.974	35.7505	501.491	188.079	219.765	218.91	392.351	370.82	110.907	228.387	NaN	NaN	473.552	278.868	263.667	NaN	313.043	323.129	198.563	344.361	303.622	NaN	255.286	248.955
2898.12	2556.61	4375.03	2947.07	2389.05	2258.89	2962.36	3123.81	2955.97	3385.45	4460.85	2473.47	2612.2	2729.02	3989.74	3431.6	3046.69	4139.61	4384.1	3663.54	2878.04	2677.15	4570.4	3270.88	2633.67	2507.04	3482.95	7211.98	2868.56	4851.18	3351.99	3460.29	2802.16	2885.78	3281.53	2451.76	2961.25	3759.98	3900.03	2979.01	3038.93	6698.64	2928.09	3038.4	2261.36	3310.56	2495.93	2976.6	2140.13	2985.67
99.6785	137.398	119.586	107.679	108.269	152.035	135.89	135.708	116.58	101.914	84.3028	105.331	137.29	120.547	109.019	97.4059	142.944	145.937	140.293	141.289	105.657	97.7505	98.0308	96.0186	111.521	132.818	105.431	168.896	105.795	145.26	123.538	184.098	119.036	120.775	109.636	126.342	121.628	157.489	123.948	153.237	121.457	138.68	107.307	119.847	117.304	96.7547	119.031	113.004	136.158	99.6301
742.57	369.446	598.306	377.406	461.25	364.971	554.523	751.664	452.846	374.446	428.793	398.04	320.483	341.53	716.803	740.158	345.69	260.282	424.229	356.623	372.938	384.409	682.932	425.533	427.188	428.952	353.688	327.884	373.306	228.405	538.9	453.934	441.196	501.615	461.279	559.273	492.824	487.216	170.31	714.184	510.573	386.464	452.511	434.099	414.671	396.074	374.711	538.808	245.069	605.291
NaN	418.702	174.272	448.931	372.287	148.683	324.642	297.601	253.74	659.19	NaN	584.425	363.961	134.441	149.965	NaN	695.421	258.444	NaN	420.743	444.4	426.256	285.921	405.156	190.075	352.324	375.326	182.191	374.621	NaN	215.352	NaN	217.52	3390.64	310.326	571.811	466.319	NaN	96.3542	483.963	657.703	NaN	206.213	506.983	480.572	NaN	799.88	399.631	510.262	250.462
29.4577	80.2791	41.803	53.8559	43.4063	65.5638	32.1237	81.1313	55.1683	57.4148	89.1149	15.0972	59.9271	85.2919	NaN	20.5475	44.9592	84.7837	NaN	115.573	NaN	98.7106	61.0381	33.4531	19.8561	67.4992	NaN	37.6751	NaN	NaN	NaN	NaN	27.9259	80.7429	82.0498	NaN	20.8901	NaN	84.7724	44.5737	58.2265	NaN	NaN	17.4949	38.053	NaN	79.5415	92.446	49.7995	84.233
31.8682	37.2255	NaN	63.7922	54.2068	NaN	NaN	68.9973	51.9835	69.1993	NaN	60.5355	7.77518	16.4476	92.5233	NaN	102.809	NaN	NaN	NaN	19.5824	33.9408	30.0736	51.8253	38.2688	46.5275	79.1072	26.8368	NaN	NaN	NaN	NaN	57.7019	NaN	NaN	NaN	NaN	NaN	NaN	NaN	46.602	66.2812	88.7008	NaN	103.106	NaN	12.619	51.0452	36.9808	45.0764
557.604	540.027	490.561	550.356	564.649	608.84	636.339	558.367	452.773	508.252	577.538	494.193	543.871	486.725	526.802	542.446	590.889	633.643	228.564	489.963	572.758	568.841	574.896	581.019	631.678	597.842	492.698	539.184	365.387	278.244	526.753	230.509	538.689	555.765	428.675	514.137	491.766	333.118	546.256	579.364	552.701	502.851	573.821	434.148	540.959	220.509	570.294	633.953	458.516	630.839
2277.34	1560.53	1917.12	1687.55	1456.1	1499.38	1821.97	1760.29	1919.17	1577.1	2012.96	1561.52	1594.22	1634.28	2903.99	2007.67	1610.28	1452.61	2890.3	1617.13	1938.91	1284.44	1872.38	1767.07	1678.18	1619.55	1803.34	2674.32	1963.94	2789.17	2037.38	2665.1	1535.51	1558.46	1990.52	1711.36	1991.78	2924.69	1402.28	1714.61	1344.23	2676.22	1672.48	1764.23	1495.56	3119.94	1687.19	1683.44	1705.25	1854.89
NaN	11.1866	NaN	NaN	40.404	31.9138	7.7982	43.4377	8.8667	37.335	27.6255	7.64213	12.8566	8.92373	NaN	8.00639	121.195	36.2923	NaN	35.8677	8.75498	NaN	NaN	99.7392	33.922	110.951	59.4558	NaN	NaN	NaN	NaN	NaN	69.4566	119.018	NaN	NaN	115.754	NaN	41.0517	20.7368	27.6204	NaN	101.868	49.5482	20.0636	NaN	NaN	31.2437	79.2001	24.6904
12540.4	10453.3	9480.48	9981.37	7925.22	7843.38	8340.7	8869.02	9320.24	10103.6	9230.51	6711.43	10529.8	8948.14	12183.9	11619.2	6956.27	9867.98	12596.8	6439.79	9231.8	6655.75	12288	10907.1	9744.82	8766.58	10246.9	12165	9090.7	14669.2	11051.2	11066.3	5558.86	8980.72	11990.6	10845.4	9725.34	12919	9778.77	8768.24	6778.46	12598.6	8377.37	8379.63	10030.8	10514	7069.65	8204.35	9284.33	7639.11
47.5511	67.7083	69.0676	149.268	65.1324	104.693	110.739	56.3204	66.6117	90.9562	78.7569	81.0019	90.0006	125.542	44.71	98.9306	95.7048	97.228	97.1288	88.7781	92.8379	90.4596	112.125	99.0026	67.5406	87.602	60.9816	42.035	89.8988	105.907	58.9545	145.612	81.5995	75.4865	58.4925	57.2624	108.229	95.9445	69.5319	78.5957	79.0864	86.2834	63.7656	131.603	69.9615	120.668	49.6118	64.9768	100.145	58.2706
NaN	NaN	22.918	59.205	117.269	103.827	99.6602	9.17715	NaN	NaN	NaN	51.9388	36.8699	NaN	NaN	NaN	80.6645	266.027	19.294	21.6661	NaN	3.34804	NaN	40.7396	NaN	21.4278	NaN	88.8716	NaN	NaN	NaN	NaN	NaN	31.0222	NaN	74.8407	29.5913	NaN	NaN	194.684	61.1264	NaN	NaN	30.999	58.8948	NaN	53.182	42.6397	34.7524	175.864
1222.15	4347.78	2884.92	3496.74	4350.37	5033.98	2661.61	3615.39	3597.06	3350.79	2607.95	5051.14	4232.92	4228.35	1122.07	2102.21	4819.16	4439.04	1551.68	4997.61	3693.97	5082.73	2028.77	3692.84	3664.53	4535.8	3910.56	1193.11	4012.49	1075.29	2863.29	1816.03	3830.05	3790.33	2910.29	4332.54	2722.89	1718.82	4871.24	3726.52	4614.87	1385.37	3747.42	4246.26	4272.02	1567.3	3770.98	2645.64	4927.76	3474.07
813.253	723.443	790.456	832.296	902.209	1096.78	836.496	959.363	783.368	827.065	661.303	875.793	712.573	975.005	852.561	761.415	879.903	799.095	741.361	916.268	958.1	799.492	770.818	1056.22	1067.75	914.927	912.872	476.643	950.681	922.164	692.478	925.278	800.124	869.328	826.563	1014.75	1074.7	751.727	862.732	984.612	755.021	482.723	860.27	929.752	935.831	799.5	908.381	728.157	1077.28	1028.94
189.961	78.2288	157.048	67.8605	102.014	140.289	175.809	18.9028	32.6564	191.874	497.736	82.7352	191.619	341.364	261.288	263.508	181.226	230.425	298.815	147.404	223.682	242.501	262.931	234.008	227.123	239.626	175.189	225.894	301.499	243.915	213.812	898.978	219.487	145.45	199.594	273.91	199.64	224.208	207.101	182.745	117.41	327.371	200	211.84	NaN	256.063	127.15	293.502	221.927	167.213
1504.31	2357.61	1868.12	2757.6	2731.08	2986.06	1931.54	2263.7	2004.3	2661.09	1162.67	2876.47	2330.87	2852	1398.48	1887.04	2799.4	3101.46	2362.42	3017.25	2440.08	2883.77	1867.12	2553.45	2249.88	2542.8	2647.4	1294.58	2614.69	3018.92	1770.08	3238.05	2418.38	2212.1	2384.59	2424.19	2319.74	2282.46	3101.57	2151.6	2891.49	1225.34	2296.19	2921.27	2506.78	3379.96	2068.31	1800.3	3110.47	2394.85
61.7314	157.422	44.7638	79.6758	38.2066	68.2475	147.288	118.089	NaN	96.7221	NaN	99.4539	95.6456	91.649	93.2252	9.90724	53.9703	67.9982	82.6823	113.455	30.9713	76.7629	NaN	68.433	NaN	163.915	14.7057	26.3927	95.1942	NaN	122.144	NaN	152.691	39.0846	92.6414	74.9385	76.2966	49.418	124.764	21.3356	249.368	NaN	133.355	108.62	NaN	NaN	189.208	110.41	151.248	91.1001
252.82	326.588	356.093	338.972	195.895	280.805	361.118	272.484	320.045	375.182	313.773	261.764	297.013	239.908	305.308	350.398	195.647	227.412	313.095	238.43	246.736	337.912	262.957	297.253	196.026	218.601	373.463	300.609	283.202	176.317	272.194	NaN	298.519	243.419	273.38	297.798	263.439	192.893	257.296	272.303	315.634	296.014	232.951	239.829	301.547	152.394	322.355	246.325	287.398	320.567
NaN	91.3041	NaN	NaN	NaN	24.55	NaN	NaN	29.9054	NaN	44.439	NaN	36.4723	22.2733	NaN	NaN	NaN	NaN	86.2027	NaN	NaN	25.1221	NaN	43.1857	28.814	NaN	23.8978	NaN	NaN	NaN	NaN	NaN	NaN	NaN	NaN	20.4704	NaN	NaN	NaN	45.6539	NaN	NaN	NaN	36.3518	21.9452	256.197	209.465	81.0742	44.0044	NaN
204.391	217.279	151.049	185.947	248.438	252.177	262.806	204.304	220.256	180.734	277.696	295.092	303.998	269.483	172.937	138.335	297.813	177.387	102.013	263.317	147.79	251.541	212.384	228.212	258.695	252.329	208.034	152.214	202.439	NaN	179.7	NaN	267.952	269.13	175.636	249.856	204.522	349.887	279.493	366.336	224.023	176.231	157.313	244.596	263.614	104.163	207.395	189.409	334.238	209.554
110.441	NaN	NaN	62.7106	NaN	43.0778	NaN	28.3344	NaN	NaN	29.2344	119.598	NaN	22.4746	NaN	NaN	57.3013	NaN	NaN	NaN	NaN	30.7435	16.0248	27.4242	NaN	NaN	NaN	NaN	NaN	NaN	NaN	NaN	NaN	NaN	NaN	NaN	73.2532	NaN	NaN	NaN	NaN	54.8375	79.1475	33.3359	NaN	NaN	NaN	NaN	NaN	NaN
NaN	43.9008	NaN	NaN	77.4475	NaN	NaN	NaN	NaN	NaN	NaN	NaN	NaN	29.2511	NaN	NaN	NaN	NaN	NaN	NaN	NaN	NaN	NaN	NaN	NaN	35.4297	46.5589	NaN	NaN	43.5678	NaN	NaN	NaN	NaN	NaN	NaN	NaN	NaN	NaN	63.8179	55.4513	NaN	20.7252	NaN	NaN	NaN	NaN	NaN	NaN	NaN
82.0622	109.636	86.5581	103.994	129.531	134.258	159.106	148.603	108.959	45.8758	167.767	152.977	82.9833	68.6611	42.8745	69.2881	113.407	180.065	NaN	181.652	166.989	233.793	141.512	172.375	78.9416	125.354	130.965	73.7562	63.3755	87.6947	123.215	NaN	77.5277	90.7415	137.519	110.437	132.963	37.8176	133.304	60.4869	96.226	16.3073	116.775	124.034	114.654	NaN	89.3017	73.0735	169.676	248.211
4967.17	6463.53	6155.6	5274.03	5672.55	6241.26	6212.9	6148.47	5370.71	5201.37	4741.42	6392.68	6526	5011.51	4004.84	4551.31	5605.77	5742.59	3742.68	5727.72	4869.22	6729.8	4530.05	6050.17	6576	5241.07	6082.34	2939.36	4780.38	3815.69	4964.12	3271.39	7317.52	6071.08	4477.22	5906.78	5337.13	3706.82	5748.09	6438.82	6577.53	2963.05	6009.9	5490.04	5186.84	3164.33	5687.14	5631.99	5624.41	5896.86
563.582	953.338	1024.79	1196.77	1329.89	1498.91	1130.3	1336.06	1087.31	1201.78	449.073	1738.34	968.749	1265.91	444.61	869.208	1531.61	1102.06	244.133	1572.8	1169.64	1572.32	1061.44	1220.21	1132.01	898.415	1199.27	522.814	448.814	246.4	945.901	236.774	958.483	1296.49	556.165	1220.92	1083.07	177.762	1154.31	971.451	901.085	504.178	1262.81	1180.42	1342.41	218.848	1139.01	1113.37	1401.46	1691.99
NaN	NaN	NaN	NaN	NaN	176.318	NaN	NaN	NaN	NaN	NaN	NaN	NaN	NaN	NaN	NaN	NaN	NaN	NaN	NaN	NaN	NaN	NaN	NaN	166.354	NaN	NaN	NaN	NaN	94.3904	NaN	NaN	NaN	NaN	NaN	NaN	NaN	NaN	111.611	NaN	NaN	NaN	NaN	NaN	NaN	NaN	NaN	NaN	NaN	NaN
114.863	181.171	99.5847	157.593	113.455	138.654	173.334	190.144	136.231	146.251	128.303	184.93	161.405	128.696	161.657	112.461	164.995	170.762	157.969	159.942	124.975	137.191	115.052	114.133	140.567	134.106	144.357	188.076	140.671	254.712	112.296	254.445	147.032	124.376	156.844	142.289	143.631	135.988	158.836	127.12	86.5888	191.309	165.427	126.666	192.098	165.53	103.774	144.476	139.206	92.0692
53.511	166.537	44.5972	107.297	296.495	153.226	85.1882	63.42	39.1679	51.9325	81.6985	189.458	114.87	97.6402	NaN	120.878	139.074	156.539	14.5227	163.761	63.3548	126.917	101.708	140.304	119.488	189.854	147.13	49.3949	54.7041	NaN	119.302	125.379	188.032	115.618	61.7724	233.091	84.4831	116.239	252.712	91.462	137.178	NaN	145.46	120.63	180.075	59.6864	84.4296	126.18	138.003	126.99
NaN	NaN	49.7022	NaN	59.115	NaN	NaN	59.8545	5.10709	14.7972	44.2561	13.1907	NaN	52.1579	NaN	23.1009	NaN	NaN	97.6758	NaN	47.6736	NaN	NaN	NaN	41.7439	39.0993	NaN	45.2664	22.6658	22.1293	15.3133	26.8667	NaN	51.0767	NaN	22.8075	79.8459	27.1013	NaN	17.6937	50.7753	29.4529	46.9948	NaN	40.2632	59.9783	9.32382	29.4069	12.5763	68.3047
379.19	275.655	336.719	181.346	301.89	227.675	315.265	306.457	306.869	250.319	184.374	140.061	153.09	232.642	467.029	318.319	295.357	196.507	127.759	254.731	283.302	359.191	343.16	212.156	187.622	333.164	309.222	301.49	254.747	360.282	312.597	257.362	203.088	260.94	227.019	342.478	265.277	301.192	155.054	349.175	168.326	345.618	246.334	170.117	249.182	340.005	218.495	370.631	195.379	140.189
NaN	NaN	NaN	NaN	NaN	NaN	NaN	NaN	NaN	NaN	NaN	NaN	NaN	NaN	NaN	NaN	NaN	NaN	NaN	NaN	NaN	NaN	NaN	25.9741	NaN	NaN	NaN	NaN	NaN	NaN	NaN	NaN	NaN	NaN	28.0048	NaN	NaN	NaN	NaN	NaN	NaN	NaN	NaN	NaN	NaN	NaN	NaN	NaN	NaN	NaN
NaN	194.58	191.048	NaN	NaN	NaN	NaN	NaN	NaN	NaN	NaN	239.782	NaN	139.576	NaN	108.112	152.089	203.796	NaN	119.641	NaN	NaN	233.695	215.013	NaN	NaN	NaN	NaN	NaN	NaN	NaN	NaN	233.522	NaN	NaN	188.159	NaN	NaN	NaN	340.205	NaN	NaN	NaN	NaN	NaN	NaN	302.856	125.515	133.278	199.675
646.557	703.475	722.529	749.299	690.905	669.573	910.659	827.396	447.083	717.925	559.443	782.374	665.671	713.502	676.266	640	949.158	740.145	505.182	907.157	532.765	688.479	542.886	679.316	663.075	708.22	610.356	188.842	911.438	631.701	430.326	838.366	827.957	684.744	713.852	924.234	737.663	598.269	711.147	861.869	836.07	227.054	712.903	621.112	670.819	946.953	553.855	583.995	718.867	900.503
56.09	104.869	91.8648	189.82	131.819	86.2149	71.673	119.155	130.2	145.8	138.832	133.804	210.866	109.124	164.708	103.457	121.225	117.051	96.2713	111.213	145.313	94.5101	139.42	123.771	131.314	142.879	70.3453	116.741	108.059	96.1129	110.667	61.012	108.947	161.768	119.432	76.9449	69.3906	NaN	95.4053	117.098	71.7886	122.887	107.321	134.766	118.913	73.8319	113.968	158.67	130.588	120.136
NaN	439.016	286.373	469.786	NaN	NaN	NaN	NaN	NaN	NaN	NaN	NaN	362.892	NaN	NaN	NaN	403.507	NaN	NaN	NaN	NaN	148.883	NaN	NaN	NaN	NaN	420.651	NaN	NaN	NaN	NaN	NaN	NaN	162.068	NaN	NaN	NaN	NaN	NaN	NaN	NaN	NaN	NaN	NaN	NaN	NaN	NaN	198.094	NaN	428.311
274.193	381.042	280.746	327.955	272.32	320.095	294.67	286.468	294.212	302.522	269.299	284.82	373.462	246.517	250.959	241.937	234.858	322.357	271.848	336.363	277.84	293.97	254.804	275.605	238.007	258.45	238.142	322.4	290.384	153.416	279.988	132.5	317.808	267.201	202.585	283.812	240.557	265.661	363.151	307.313	318.763	308.817	307.394	306.663	228.777	143.044	295.198	350.018	273.446	282.862
141.942	286.209	215.185	420.926	471.415	373.656	294.845	329.693	293.103	387.761	199.109	354.122	268.859	273.137	255.515	251.074	434.116	316.42	1816.06	396.355	243.165	384.451	236.325	276.889	213.965	346.501	241.309	221.35	282.422	245.042	239.778	192.885	371.626	276.468	176.9	247.705	237.213	427.705	358.682	293.225	413.432	341.61	314.994	358.537	348.1	177.563	369.721	337.633	396.189	411.16
254.381	280.363	304.782	307.401	375.941	371.216	327.267	332.591	360.743	348.446	257.418	376.619	318.291	379.555	232.277	192.411	430.014	357.955	404.584	402.065	335.109	413.141	201.097	329.925	361.944	347.883	343.634	269.841	329.12	352.524	261.921	332.89	310.478	258.657	336.361	335.571	344.025	429.257	339.994	291.01	329.756	251.677	229.203	325.055	350.004	362.77	335.943	292	367.96	332.672
1455.1	2476.73	2165.87	2667.07	3189.91	3599.69	2215.94	3102.85	2647.91	3042.75	1746.92	3585.26	2455.06	4093.11	1343.81	2175.8	3479.64	2773.68	2419.66	3490.29	2598.7	3722.77	2480.61	2775.47	2249.58	3313.11	2469.09	1202.56	2615.12	1718.29	2206.43	3329.22	2819.99	3165.47	2434.87	3394.51	2587.76	2697.1	2785.65	2478.75	2516.79	1394.38	2924.76	2905.91	3240.55	3534.76	2507.72	2012.42	3457.08	2642.4
1853.6	2350.02	2842.31	2078.15	2394.87	2269.44	2126.59	2285.07	2040.58	2217.61	2367.94	2257.28	2347.61	2410.81	2187.37	2270.35	2299.71	2222	3276.31	2753.18	2857.98	2352.63	2502.14	2578.81	2243.95	2099.4	2536.24	1584.32	2958.63	2628.31	2375.78	2793.39	2178.93	2581.52	2420.3	2665.94	2239.69	3414.54	2270.43	3374.07	2455.24	1512.73	2325.22	2450.51	2362.84	2797.66	2352.72	2190.73	1990.39	2314.69
197.504	289.762	194.821	217.932	285.279	270.501	239.06	257.714	201.121	220.491	88.5533	249.284	202.36	209.332	168.192	201.048	230.463	222.397	234.865	256.924	176.675	275.948	181.757	201.465	223.862	205.105	216.915	187.399	178.391	247.598	206.565	212.353	228.787	182.446	158.851	276.694	171.473	224.752	224.921	168.278	211.182	137.68	243.268	176.902	236.686	187.669	206.231	232.862	224.973	275.705
156.322	79.0516	168.391	132.57	321.252	227.431	179.981	198.881	170.403	109.131	268.746	239.055	156.938	189.528	134.015	159.48	182.943	142.994	240.724	131.836	185.831	208.932	178.658	150.698	188.345	154.506	146.649	282.65	167.705	NaN	150.314	225.917	177.602	245.486	137.072	253.767	210.529	140.14	152.633	207.368	168.638	205.057	246.72	227.301	170.666	214.713	280.565	170.684	189.334	196.57
2940.64	4140.06	3202.2	3685.95	3225.22	3978.35	3573.71	4061.37	3587.98	3664.13	3230.27	3345.7	3816.99	2741.26	4059.85	3332.93	3757.62	3618.79	3331.37	3779.05	3478.9	3353.32	3363.06	3438.38	3951.15	3532.19	3523.23	2945.88	2678.85	4324.33	3390.43	4596.08	3236.2	3474.46	3017.57	2711.38	4359.65	3503.92	3656.54	4321.9	3683.44	3108.82	3383.82	2480.92	3789.01	4667.81	3872.26	3734.48	3298.72	4160.64
1236.42	2156.32	1654.42	2702.3	2120.89	2391.14	1718.1	2778.05	1722.17	2281.23	1914.09	2291.12	2038.09	2572.79	1374.45	1586.53	2861.2	2879.41	2049.83	2640.02	1801.89	2375.21	1559.53	2296.29	2122.99	2259.01	1967.44	869.656	2050.94	1194.61	1454.07	1797.84	2685.12	2243.68	1877.92	1835.33	1860.7	2158.96	2861.76	2469.13	2498.1	861.668	2460	2250.85	2247.32	1512.72	2004.08	1744.64	2784.17	1789.15
86.7416	NaN	64.1398	NaN	95.3346	NaN	NaN	NaN	NaN	NaN	NaN	NaN	89.1942	NaN	7.89674	84.5712	NaN	NaN	118.549	36.155	57.3989	NaN	NaN	NaN	NaN	NaN	NaN	NaN	NaN	NaN	NaN	74.1854	NaN	NaN	64.7377	NaN	NaN	NaN	NaN	NaN	41.7474	NaN	NaN	NaN	NaN	NaN	NaN	150.427	NaN	NaN
108.69	135.857	131.841	142.271	201.037	253.503	127.376	198.863	133.659	196.119	104.425	324.501	151.295	252.799	106.322	131.928	323.723	152.885	NaN	302.126	194.776	267.646	154.722	224.991	128.258	156.201	233.329	82.6473	127.274	104.667	164.398	155.425	162.028	215.75	139.525	221.477	148.722	NaN	235.853	183.575	213.392	83.6988	201.99	192.411	226.126	96.3151	216.798	100.315	226.949	213.048
615.147	351.016	443.999	376.424	490.213	354.206	525.81	525.554	545.68	374.211	480.894	493.605	431.514	406.335	575.343	386.553	397.934	315.273	574.865	369.224	493.512	381.81	516.066	435.829	508.075	335.614	410.153	774.294	474.801	637.763	480.826	451.194	461.536	521.315	415.842	426.65	407.956	506.893	403.234	366.46	400.92	756.534	440.691	388.753	279.974	464.851	474.567	501.491	396.433	439.404
309.244	213.726	183.972	247.859	213.173	219.753	201.715	284.059	213.369	244.964	305.52	187.632	330.478	288.18	237.769	77.3381	271.719	246.65	349.066	293.139	255.119	293.051	177.128	228.007	109.065	232.635	197.828	185.996	164.714	88.7545	194.447	286.36	106.916	194.4	322.572	221.303	182.391	240.131	279.899	192.485	164.431	238.224	178.205	274.83	243.093	290.153	198.628	216.421	198.931	139.05
162.902	108.096	157.83	145.44	265.847	272.512	193.995	155.641	299.124	283.153	352.782	324.191	411.165	173.396	164.639	210.764	260.09	237.971	157.628	314.554	221.168	328.63	267.592	222.652	225.801	169.881	140.557	401.69	159.23	197.707	409.109	NaN	260.084	203.756	185.942	274.261	240.437	164.825	207.486	145.485	223.554	361.5	308.747	195.666	281.317	134.036	212.2	203.77	239.977	205.866
123.747	233.732	197.63	259.464	302.636	275.123	254.216	232.317	194.603	247.173	174.733	249.286	188.237	219.213	180.1	168.291	282.639	182.217	185.068	283.154	209.192	309.031	187.891	212.209	262.456	220.956	222.863	122.329	190.72	153.758	155.878	207.201	238.287	274.494	195.604	244.321	194.752	125.083	208.057	231.424	218.801	187.067	260.112	261.851	302.449	240.193	262.419	227.728	298.301	289.363
414.039	384.6	425.194	338.27	370.382	397.96	393.796	257.923	339.523	297.33	352.056	298.413	325.339	298.097	303.16	301.382	411.758	337.34	314.724	379.332	400.686	387.41	337.885	299.024	407.865	358	358.115	257.776	355.736	511.182	450.255	273.659	418.88	397.895	322.905	304.209	400.294	356.605	374.789	340.469	348.17	482.432	359.473	302.067	381.473	334.583	472.198	365.077	339.6	340.281
728.292	1039.69	1068.53	153.035	547.839	526.229	430.094	432.53	554.186	687.275	940.923	563.675	555.912	612.36	621.968	631.635	484.036	497.351	594.076	502.028	382.945	447.834	733.698	517.57	480.247	633.281	747.497	632.795	576.418	456.488	437.622	458.647	705.257	512.266	763.302	448.409	518.96	516.264	552.6	610.08	647.589	611.564	359.708	510.919	818.327	296.698	609.875	654.698	682.325	419.115
27631.3	26668.8	29038.8	27113.6	26731	27507.4	26875.9	24706.9	25317	28225.7	29850.2	25516.6	27747.5	25525.7	26464	28185	23985.9	27094	22241.9	24353.6	28683.3	26139.6	29634.6	24838.6	28152.8	25300.7	26332	28653.2	24944.1	20567	27832.2	18043	24639.7	26344.7	22095.4	25307.8	24460.2	23387.5	25778.9	25459	27269.2	29947.8	24713.4	25005.7	25383.3	15886	26146.5	30900.6	22365.4	28136.5
243.874	389.652	340.062	526.469	613.035	676.816	427.491	540.351	352.426	532.992	211.647	689.71	377.683	655.166	197.095	369.029	773.373	586.291	169.651	742.262	447.978	681.906	397.09	503.428	436.962	482.706	431.243	123.33	441.752	276.309	339.882	440.083	456.489	470.492	297.379	473.664	447.011	111.089	571.992	407.853	575.464	163.094	425.173	518.081	567.908	446.43	415.937	343.343	692.766	608.286
NaN	NaN	NaN	NaN	NaN	NaN	NaN	NaN	NaN	NaN	11.5429	NaN	NaN	21.3778	NaN	NaN	NaN	44.0942	NaN	NaN	NaN	NaN	NaN	NaN	NaN	NaN	NaN	NaN	NaN	NaN	NaN	NaN	90.1065	NaN	NaN	NaN	NaN	NaN	NaN	NaN	NaN	NaN	NaN	NaN	NaN	NaN	NaN	NaN	NaN	NaN
800.135	443.117	619.49	343.754	239.121	712.42	755.768	320.664	1287.9	352.951	152.731	541.964	491.819	365.721	364.455	444.047	301.933	220.71	425.342	561.234	681.218	726.253	849.648	355.984	232.692	499.335	484.262	1049.54	251.265	607.051	1269.21	633.8	96.2354	541.672	286.779	908.98	85.5066	509.048	152.134	363.576	NaN	992.681	555.078	497.797	486.694	416.701	532.386	677.535	199.875	778.578
958.179	280.773	391.732	337.609	365.045	382.073	303.074	475.755	721.129	374.166	453.667	340.512	319.646	729.224	1660.03	766.278	321.023	322.577	2603.37	385.611	836.319	399.312	780.27	691.005	441.165	356.841	615.452	2206.24	688.713	3331.79	653.924	3281.04	349.301	469.48	1270.56	730.92	1118.31	2609.17	296.775	344.721	239.569	2138.93	487.755	791.086	554.546	3301.87	418.926	436.624	647.697	670.163
658.463	634.521	598.278	619.992	560.562	552.173	640.945	616.33	525.012	451.707	669.54	580.905	589.061	435.238	677.47	559.549	522.327	681.489	427.771	665.048	562.516	490.114	485.313	595.528	579.768	589.956	425.292	603.366	562.409	312.356	510.794	312.828	760.002	448.146	614.526	485.314	593.234	422.27	595.387	587.461	825.3	436.771	586.861	335.984	616.742	422.288	561.153	638.645	458.919	573.861
NaN	NaN	150.255	NaN	191.403	98.2758	NaN	333.296	NaN	NaN	NaN	98.0807	NaN	NaN	NaN	76.5537	107.152	108.898	891.261	NaN	NaN	789.473	NaN	48.7578	NaN	65.5549	NaN	NaN	89.2916	156.476	5.265	156.16	NaN	NaN	19.1992	82.6742	NaN	NaN	NaN	92.5907	103.44	NaN	NaN	88.782	92.2793	260.993	467.687	53.4144	24.8369	981.602
NaN	294.745	487.426	372.912	635.654	149.234	352.292	470.961	129.211	162.898	176.631	555.834	332.972	453.632	294.297	316.747	575.035	488.438	143.412	613.468	420.737	613.868	406.056	362.613	288.037	359.815	333.644	131.779	286.243	NaN	291.293	282.608	307.131	614.016	241.956	492.582	222.806	259.886	391.167	342.84	233.247	160.479	499.741	379.147	442.434	262.64	353.599	241.742	404.222	365.18
110.963	69.7357	67.9696	82.6846	102.238	80.8952	98.6467	98.1343	97.1154	69.2596	156.757	99.3717	70.9907	99.9704	203.186	89.055	117.853	65.4476	120.972	95.6363	89.2108	69.1953	128.934	105.093	83.0702	69.5562	92.9097	169.922	69.5227	95.0788	73.8299	94.1898	138.977	104.377	87.0513	60.9603	91.9116	131.31	57.7086	56.605	79.9351	126.956	94.987	78.8719	83.7941	174.368	85.1948	159.115	44.6083	67.0323
272.985	449.052	477.716	657.285	652.474	789.013	605.005	669.623	509.486	587.297	269.947	675.623	523.651	574.282	348.77	443.472	907.722	516.842	175.603	765.71	552.11	601.269	499.201	592.426	470.231	481.485	557.068	341.197	292.343	305.237	445.51	223.667	529.708	733.981	348.734	527.941	607.857	172.775	536.223	518.36	542.358	374.404	598.4	578.898	698.294	261.029	570.459	350.86	677.073	719.504
202.589	238.757	201.133	451.713	264.632	342.693	349.963	280.099	239.772	509.84	292.971	223.185	279.04	211.758	1003.38	91.5311	501.262	399.905	NaN	468.677	391.429	355.988	261.124	355.825	281.772	281.294	374.018	NaN	107.481	NaN	316.292	206.793	323.107	310.943	70.5599	427.788	232.196	NaN	412.279	296.706	181.336	NaN	378.222	226.143	381.567	NaN	305.038	311.397	340.855	432.102
NaN	73.4954	113.802	30.632	168.896	NaN	NaN	NaN	NaN	NaN	NaN	NaN	67.6869	28.1637	8.39781	NaN	NaN	NaN	NaN	283.913	NaN	12.457	NaN	NaN	NaN	35.3085	NaN	17.6517	NaN	NaN	97.012	167.776	56.3113	NaN	4.04589	NaN	NaN	NaN	NaN	NaN	NaN	NaN	NaN	NaN	3.51628	NaN	NaN	3.65193	NaN	NaN
285.334	225.874	336.609	264.164	199.16	338.833	269.73	272.381	275.389	200.221	262.302	317.12	239.081	294.887	238.608	239.245	333.712	274.667	188.482	269.806	299.076	284.251	249.797	234.277	285.135	305.937	254.816	200.668	250.351	208.513	269.739	132.025	364.737	233.83	194.593	344.028	256.808	165.577	294.582	310.158	342.079	233.766	251.193	349.699	224.599	147.366	282.809	255.525	391.456	287.484
898.6	921.405	1009.7	1124.66	1276.44	1222.97	1076.64	1269.43	1021.7	1003.61	925.496	1191.82	1045.89	1058.06	800.682	960.484	1172.87	1087.18	1324.97	1181.83	1107.72	1161.13	932.765	1019.21	1062.75	1231.02	1084.31	578.505	1057.42	1367.72	834.665	1370.86	1051.85	1187.38	1023.16	1369.93	1165.56	1181.76	1145.65	1166.49	1059.38	586.634	1222.36	1320.1	1252.91	1445.63	1217.96	924.919	1286.21	1223.19
NaN	NaN	126.994	NaN	NaN	NaN	NaN	NaN	NaN	81.6995	97.871	NaN	NaN	NaN	NaN	NaN	NaN	97.9528	NaN	NaN	NaN	NaN	NaN	NaN	121.817	NaN	NaN	77.9434	NaN	NaN	NaN	NaN	NaN	121.409	NaN	NaN	133.348	NaN	NaN	NaN	171.989	NaN	50.6508	NaN	140.983	141.659	NaN	NaN	NaN	102.261
323.649	463.644	485.78	356.906	312.693	584.109	397.111	327.89	382.931	401.571	320.804	407.142	466.845	455.1	500.971	324.904	574.427	357.835	383.382	461.551	473.572	453.044	273.289	452.847	404.611	332.09	378.097	244.382	421.153	280.245	420.883	345.356	500.031	297.348	420.107	506.313	374.465	449.497	446.713	440.17	450.088	213.958	383.731	431.572	479.647	363.003	589.29	394.342	505.552	369.356
681.868	1056.01	713.512	1247.83	1561.32	1648.33	974.603	1220.09	808.691	1165.77	828.084	1540.11	1151.55	1690.42	642.886	928.122	1700.41	1492.58	890.914	1748.51	920.21	1494.24	935.017	1195.99	1088.49	1176.72	1057.4	759.002	1462.55	991.277	858.145	1712.67	1334.85	1094.88	1051.91	966.799	1055.78	880.169	1507.14	1251	1559.06	744.908	1079.24	1316.87	1128.91	1661.27	1000.62	966.139	1690.3	1074.33
NaN	251.809	NaN	160.439	155.895	192.174	37.8238	172.314	NaN	82.0827	NaN	182.435	244.035	NaN	NaN	NaN	98.0746	279.287	NaN	49.6774	NaN	204.949	NaN	113.988	81.9034	158.821	42.0345	NaN	NaN	NaN	NaN	NaN	128.538	34.834	NaN	NaN	132.68	NaN	258.219	91.7401	138.246	NaN	231.384	147.878	84.0645	NaN	83.0848	149.014	155.448	NaN
975.865	1247.33	1087.13	1264.21	1335.59	1749.31	1218.3	1277.36	1066.37	1206.84	1083.35	1603.48	1333.23	1576.78	897.887	924.117	1481.83	1303.87	1019.6	1625.4	1402.63	1607.43	942.411	1465.61	1458.7	1504.39	1468.44	769.335	1515.32	1200.86	1176.97	1354.98	1376.53	1295.11	1048.2	1644.87	1204.44	1151.55	1218.45	1576.31	1405.41	812.737	1274.14	1397.4	1743.12	1168.91	1347.67	1033.25	1645.74	1555.45
15474.7	36630.8	29283.2	34915.8	31308.1	28586.7	41604.2	37980	25383.2	35089.5	44100.6	35340.1	38289	10514.1	15195.7	45786.9	38265.8	30691.5	7031.48	35001	13194.3	34272.3	44262.7	28750.2	32591.7	30613.7	27583.2	31397.8	8748.96	10932.5	24408.2	6012.39	28271.9	36587.6	15154.2	17606.8	33293	6222.4	33856	28984.7	31533.8	32841.7	37659	13792	44952.2	6114.51	32991.3	27745.1	31160.6	37608.5
541.108	404.469	438.03	453.096	754.297	816.521	570.488	486.466	731.029	464.922	295.29	538.864	391.283	750.537	610.819	312.103	802.54	619.203	362.553	831.469	633.625	588.954	369.476	509	403.02	914.176	494.337	527.087	864.943	1051.4	392.424	1287.24	502.143	548.824	699.792	619.831	881.944	437.563	577.624	406.112	566.426	524.768	510.131	522.433	538.187	1147.84	393.951	514.205	619.61	503.542
220.627	431.482	329.664	390.918	604.32	663.01	315.822	335.59	325.185	435.008	246.833	557.464	450.918	590.288	109.493	265.206	528.167	549.889	515.016	569.216	438.424	575.467	253.235	388.671	463.532	463.401	396.314	164.612	605.966	409.311	345.016	639.06	505.746	379.141	381.093	577.493	466.475	429.886	493.416	471.146	491.649	211.081	394.657	565.447	566.891	611.26	484.777	282.623	621.962	407.775
NaN	353.336	82.967	56.5326	146.133	675.315	650.392	110.598	46.8137	153.773	71.0271	53.8155	112.958	764.804	535.894	NaN	372.602	NaN	500.327	281.4	393.206	267.818	287.639	221.395	529.166	368.259	302.799	396.395	296.349	NaN	415.425	399.069	196.945	269.279	326.932	373.313	444.207	362.473	282.085	322.938	51.9977	229.808	470.983	346.042	281.17	441.318	323.928	193.233	341.73	310.301
NaN	NaN	NaN	NaN	NaN	23.5113	NaN	NaN	NaN	NaN	NaN	16.5106	NaN	NaN	NaN	NaN	NaN	NaN	NaN	NaN	NaN	NaN	NaN	NaN	NaN	NaN	NaN	NaN	NaN	NaN	NaN	NaN	NaN	41.841	NaN	NaN	NaN	NaN	NaN	NaN	NaN	NaN	NaN	NaN	NaN	NaN	31.7972	NaN	NaN	NaN
3697.28	3776.13	3682.95	4862.97	5067.77	3465.77	3561.23	4127.51	2914.5	4268.93	3569.7	3504.65	4983.22	3718.53	3586.7	4399.21	3738.69	3794.83	3526.45	4488.6	3216.08	3789.36	4155.92	3439.21	3833.54	3616.82	3597.69	2297.33	3799.94	2796.03	3762.41	3216.4	4159.42	3764.34	3934.92	3101.06	3550.66	3445.85	4102	3252.23	4369.55	2036.76	4039.23	3226.06	2960.99	3329.26	3752.52	3701.3	3463.47	3240.29
143.245	243.679	171.289	217.816	267.724	164.047	308.414	263.888	163.529	210.565	322.087	199.742	259.965	124.954	233.989	172.334	190.312	194.556	195.8	227.813	154.273	210.276	176.15	138.31	198.628	198.916	142.915	212.26	117.798	183.167	207.535	185.489	229.043	233.955	118.801	178.555	256.905	107.842	201.249	160.012	204.772	252.51	264.869	146.331	166.855	225.395	260.131	277.716	116.149	224.696
110.133	131.814	118.91	126.468	167.771	150.646	117.794	157.653	137.663	129.823	122.405	193.67	120.796	189.584	155.375	117.422	177.811	126.727	138.385	172.225	130.223	188.405	145.63	211.279	143.501	137.13	166.71	142.575	125.265	153.307	119.932	177.396	185.405	141.373	131.053	176.438	153.442	149.063	132.903	148.697	122.652	82.5282	154.604	156.047	162.293	152.561	115.552	114.83	170.457	151.211
953.366	1329.99	1347.22	1400.27	1151.37	1426.72	1398.25	1143.4	1643.84	1345.9	1048.45	1444.41	1446.88	1364.63	957.615	646.62	1531.04	1403.53	1537.97	1540.56	1657.41	1426.6	731.277	1561.01	1517.05	1318.12	1544.7	1508.84	1206.57	1250.13	1582.56	1403.79	761.101	1047.58	1125.81	1618.35	1283.24	1507.04	1301.54	589.148	1180.85	1444.24	1226.43	1587.57	1648.79	1275.14	1347.77	1043.8	1627.88	1184.09
3286.82	1803.18	2233.05	1580.81	1409.88	1521.66	2092.84	1723.25	2141.24	1336.9	1750.45	1883.11	1661.37	2028.01	3290.14	2750.08	1791.24	1300.42	3268.5	1867.57	2653.28	2115.55	2877.62	2138.76	1974.41	1865.75	2224.33	2589.89	2250.99	3554.17	1903.81	3504.27	1673.56	2241.53	2146.49	1932.79	2515.28	3604.28	1478.46	1553.15	1174.03	2554.99	1822.1	2490.01	1977.88	3501.43	1825.55	1888.26	1453.56	2319.12
302.284	135.589	252.09	297.369	294.29	200.303	179.22	330.976	248.467	253.515	269.052	349.524	271.949	337.483	219.721	265.543	320.423	361.167	354.393	294.203	268.677	333.135	277.256	285.508	277.453	250.067	242.586	266.873	273.579	310.856	187.247	285.657	393.945	317.404	264.859	243.371	241.792	286.746	336.294	374.315	312.274	262.307	295.676	269.417	263.121	281.299	340.616	254.263	336.292	255.716
1488.25	1106.38	1523.36	959.874	1300.67	1173.32	1073.89	1341.39	1657.9	944.107	1642.66	935.311	1091.88	1587.59	2087.8	1359.76	847.688	698.547	1908.43	735.397	1471.9	782.343	1485.82	1419.31	1348.53	1105.46	1153.51	2017.46	1536.77	2119.05	1487.88	1527.64	1672.75	1113.52	1296.5	1686.06	1392.96	2325.96	983.036	1382.01	1101.52	2016.54	1181.82	1410.68	1138.35	1434.55	983.628	647.313	1722.05	1479.41
663.258	742.072	779.352	780.801	667.977	822.34	721.24	890.541	745.945	767.42	461.831	849.95	711.886	556.48	482.137	726.741	776.761	631.149	304.969	732.742	588.776	861.456	862.883	821.165	675.065	690.933	821.319	526.146	407.676	464.722	663.477	284.816	696.184	816.757	502.875	657.715	806.18	316.588	706.233	639.874	692.914	550.295	876.94	681.233	754.856	288.099	645.924	746.289	693.736	913.755
224.556	193.589	NaN	328.529	336.327	NaN	474.282	331.091	109.564	265.941	NaN	NaN	156.239	NaN	NaN	NaN	204.065	207.223	NaN	456.217	403.229	214.266	191.745	370.96	NaN	120.306	NaN	NaN	NaN	NaN	343.399	249.376	345.907	174.103	NaN	337.193	261.557	297.663	NaN	NaN	408.3	NaN	335.643	265.546	362.608	210.134	338.301	323.204	314.66	91.2755
6255.52	4003.9	5319.74	4008.59	3881.58	3265.82	5625.14	3760.53	4671.7	3482.6	5558.93	4100.65	4138.49	4513.38	9348.85	5503.92	3804.46	4068.66	7231.62	4269.26	4998.12	4345.74	4574.08	3975.46	5126.7	4283.8	3171.39	7991.75	5182.24	6815.55	4709.57	6074.74	4634.85	3380.74	5578.2	4490.37	4705.19	6720.48	3811.59	4433.63	3939.67	7812.43	3367.25	4613.72	3981.23	5827.11	4542.46	4422.04	4697.38	5093.79
117.754	245.14	243.024	268.844	220.529	217.187	172.571	231.675	171.564	254.131	165.492	245.234	205.665	244.785	147.092	133.68	236.4	266.073	190.713	264.171	256.615	268.133	188.497	261.849	260.083	223.675	250.588	88.2346	262.37	163.768	199.067	201.169	262.742	222.529	206.89	278.258	197.14	199.706	271.384	200.641	279.242	81.3839	220.327	243.818	229.679	179.423	207.618	224.916	234.43	240.904
1465.43	1163.35	1448.91	1279.19	1171.32	1255.6	1373.39	1277.28	1329.12	1387.71	1219.97	1113.51	1062.23	1290.77	1739.06	1279.75	1179.95	1130.68	1941.57	1201.66	1205.97	1052.29	1433.66	1374.25	1309.96	1292.02	1260.45	1817.97	1429.72	1666.56	1371.74	1716.46	1107.38	1234.79	1274.26	1045.85	1297.47	1844.05	1046.95	1220.49	1195.97	1844.15	1168.97	1288.57	1105.31	1424.95	1176.01	1167.22	1176.94	1239.97
539.007	345.548	348.898	326.868	332.772	403.979	373.907	255.473	271.172	324.01	339.872	339.817	270.701	323.771	421.169	345.183	327.515	348.608	316.471	370.14	430.128	358.319	359.003	327.639	456.31	383.191	302.38	326.607	441.89	470.672	336.983	445.566	271.698	331.743	359.187	498.166	441.526	450.037	314.054	440.706	395.713	358.211	284.56	425.533	325.331	369.997	328.039	355.711	409.192	413.273
1197.46	911.375	888.65	681.213	758.693	714.958	617.319	713.804	564.968	741.387	684.035	682.972	846.206	852.327	1255.72	908.191	667.432	688.202	748.314	776.381	700.081	736.849	939.414	895.095	723.847	739.413	846.781	599.653	376.329	1642.14	888.367	1207.66	637.286	832.647	1085.75	687.211	872.449	802.374	604.617	710.37	721.641	817.237	741.221	790.156	841.237	1004.82	850.98	746.723	724.579	793.621
1972.54	1846.63	1757.09	1662.02	1650.87	1631.95	1595.65	1614.17	1808.42	1798.89	1640.59	1746.21	1826.73	1669.09	1692.56	1577.69	1597.71	1908.08	1312.67	1535.71	1516.07	1631.5	1617.12	1735.89	1690.83	1456.91	1538.6	1770.17	1412.4	1110.85	1822.28	906.622	1653.29	1445.57	1740.29	1520.46	1468.56	1217.44	1880.27	1627.68	1977.51	1675.33	1297.07	1649.28	1742.63	868.872	1498.89	2221.26	1992.24	1771.88
715.096	970.636	953.167	871.733	1719.24	2200.22	912.266	1204.33	798.38	876.949	1041.78	1347.96	1053.62	1582.25	983.778	853.069	986.715	851.694	1276.72	1262.19	1238.74	1391.78	879.743	1135.61	1278.14	1149.83	991.416	801.867	1444.8	785.457	904.62	970.744	1354.44	1307.48	538.33	1268.68	926.418	1360.55	916.342	1797.19	927.984	940.822	1158.62	1245.46	1480.71	852.439	1195.24	746.761	1554.5	1228.92
NaN	NaN	NaN	53.6744	NaN	NaN	NaN	NaN	NaN	NaN	NaN	NaN	NaN	65.2729	NaN	NaN	49.7033	NaN	21.0833	115.951	12.2073	34.1287	NaN	NaN	NaN	37.1166	NaN	NaN	NaN	23.6471	NaN	96.1377	NaN	NaN	47.2906	NaN	NaN	NaN	NaN	83.1851	NaN	NaN	NaN	NaN	75.6449	67.244	NaN	NaN	NaN	NaN
117.479	121.754	31.6944	NaN	151.243	132.426	NaN	170.976	98.8562	188.285	168.813	105.89	117.506	195.044	168.333	37.546	NaN	91.7121	301.936	142.458	53.2469	63.2224	NaN	NaN	89.0492	151.328	63.1312	NaN	127.481	239.316	298.06	49.0294	152.842	135.103	145.535	173.321	155.447	97.9386	91.9432	154.027	149.326	NaN	99.7398	115.297	126.796	56.593	211.967	30.6501	147.768	302.28
203.685	323.218	241.595	497.455	457.849	548.784	347.231	455.377	327.314	516.502	253.981	646.946	346.061	517.825	220.208	355.363	613.559	413.328	58.7471	556.477	424.147	549.064	349.93	476.692	430.351	368.816	374.599	193.416	197.661	127.028	345.448	52.7069	394.362	419.933	231.081	372.375	361.081	NaN	361.807	301.751	459.696	185.599	509.399	421.341	522.865	55.8586	353.003	333.731	564.052	512.137
670.766	174.478	11820.6	617.98	345.288	382.211	12776.6	NaN	562.57	1408.08	753.251	1255.68	801.607	865.077	481.614	842.296	1193.71	852.221	558.662	1046.14	521.704	1164.78	768.095	830.769	719.811	826.716	1003.55	742.256	881.183	624.438	565.615	298.973	417.882	949.794	661.281	617.735	849.628	759.468	832.988	530.635	743.734	463.488	1045.91	887.015	407.463	514.81	721.909	496.412	928.569	1232.48
188.939	322.956	236.509	362.09	375.975	476.366	293.471	354.128	270.311	326.632	204.597	442.129	290.854	496.302	178.134	260.956	499.199	441.201	208.415	512.441	336.56	483.623	266.565	372.394	329.808	340.103	349.975	191.356	273.879	279.393	267.587	359.451	319.2	285.251	242.311	354.869	319.598	204.881	415.809	268.128	394.471	141.42	309.341	370.719	404.108	409.117	321.353	294.71	496.364	369.55
431.646	500.15	431.725	499.226	351.907	486.453	570.034	359.501	473.808	470.918	451.206	387.328	477.574	360.569	446.156	407.748	447.807	529.199	280.893	437.507	480.422	375.729	360.827	501.257	441.15	516.359	470.616	464.414	407.406	230.962	536.089	161.965	380.852	358.689	415.917	401.72	406.966	289.431	492.108	411.804	420.475	468.333	342.189	385.397	473.944	150.787	353.96	481.458	457.076	442.864
139.987	154.638	206.842	467.136	81.7709	203.531	347.327	115.769	47.8235	317.752	322.99	203.414	61.7709	125.258	136.668	299.387	257.602	218.166	105.86	249.479	169.602	240.87	206.532	213.61	187.151	144.4	91.295	260.176	129.459	235.367	68.075	NaN	247.964	214.367	152.573	129.522	149.074	NaN	173.349	224.549	223.812	177.328	171.937	124.23	275.714	NaN	169.842	158.564	251.683	157.551
236.159	62.4204	425.051	92.1298	206.852	270.604	374.746	224.47	137.888	147.594	382.399	184.382	262.526	176.27	189.391	20.0208	140.866	114.565	183.056	125.845	167.579	192.859	287.837	169.296	144.343	273.837	208.581	395.684	156.963	NaN	201.614	144.862	262.47	296.033	202.467	251.7	133.876	151.05	NaN	226.453	91.762	298.507	268.645	220.674	264.687	210.897	160.796	212.116	336.772	252.314
2613.6	4426.6	3920.09	4575.81	4726.89	5054.52	4025.38	4209.57	4217.21	4660.97	3263.31	4986.38	4712.68	4594.69	2550	3474.46	4280.07	5334.72	3191.79	4694.83	4286.25	5021.6	3407.86	4320.68	4351.95	4642.77	4426.62	2107.63	3966.52	3411.15	4218.6	4222.79	4266.08	4325.56	3641.67	4903.59	4056.17	3161.78	5119.88	4303.6	5454.17	2271.39	4147.66	4917.91	5248.89	3839.55	4708.03	3430.43	4977.54	4857.87
348.691	462.963	433.326	418.56	452.936	476.992	507.708	362.857	422.453	370.773	442.232	417.938	466.937	345.088	372.155	349.563	455.153	331.86	402.913	423.766	411.337	427.517	380.695	423.23	428.697	467.803	395.952	539.652	366.594	331.428	395.766	248.571	401.885	400.548	395.8	454.67	453.289	459.519	459.43	489.221	469.973	476.791	406.079	410.151	475.744	252.052	444.314	337.22	489.741	489.784
109.721	43.6141	160.56	104.08	36.6962	49.2158	112.395	61.4853	139.907	93.8728	66.4425	189.369	143.962	96.4419	NaN	178.019	NaN	85.8936	91.117	151.652	148.183	206.992	153.824	132.517	144.768	131.14	96.0429	85.4363	112.91	NaN	105.763	131.499	84.1457	140.46	128.345	114.324	116.603	101.162	109.099	140.919	90.9647	118.523	204.64	121.936	119.476	161.303	152.796	82.6389	137.536	185.97
144.053	NaN	NaN	78.7188	25.0792	28.9727	71.9095	NaN	NaN	74.1114	155.822	NaN	93.7967	39.579	60.5037	NaN	188.769	NaN	269.881	83.8616	NaN	169.996	NaN	152.67	242.072	110.319	90.6821	103.099	48.7043	NaN	43.734	NaN	NaN	NaN	NaN	20.8809	87.9129	NaN	NaN	80.7258	NaN	98.4654	153.238	41.285	NaN	NaN	NaN	182.582	101.391	56.498
3633.41	2698.93	2946	2590.79	2387.41	2426.69	2852.78	2437.82	2699.58	2438.25	2824.91	2342.5	2777.01	2524.61	3313.51	2725.91	2674.27	2315.63	3156.04	2061.28	2744.04	2528.32	2782.85	2638.82	3028.24	2446.71	2356.16	3167.63	2494.97	2272.72	3678.47	1922.21	2357.54	2242.6	2898.87	2697.43	2439.31	2984.09	2314.68	2815.91	2525.3	3366.48	2296.23	2433.27	2912.99	2060.4	2295.46	2700.59	2451.28	2331.16
830.143	729.543	824.011	760.756	671.591	704.762	752.474	788.81	815.98	658.459	819.35	772.428	755.665	652.404	815.339	787.786	914.968	600.084	563.198	823.006	833.141	839.881	782.255	784.524	789.449	672.724	790.842	867.661	722.687	408.363	877.71	485.621	750.857	617.291	752.156	712.101	674.665	552.615	605.084	688.155	816.102	806.878	634.115	671.312	844.808	375.96	782.914	844.022	792.602	749.237
2242.04	4406.25	4145.96	6706.02	8624.48	8344.57	4299.6	5919.46	4276.07	6931.16	2366.66	8280.98	4307.54	8277.36	2701.83	3964.84	8895.08	8471.18	2582.57	9862.72	5010.23	8670.35	4291.63	5471.84	5716.16	5724.43	5557.57	2009.33	7468.12	5205.22	3052.39	9830.4	6904.52	5889.55	4372.99	5628.53	5007.47	2593.27	8476.17	4612.06	7303.66	2080.57	5951.81	6683.38	6003.94	9008.8	5539.8	5192	6989.54	5675.29
NaN	169.843	61.8248	270.055	356.219	44.1503	143.014	NaN	50.0847	241.065	NaN	NaN	265.523	118.119	NaN	352.851	371.269	78.5878	NaN	65.336	82.4103	40.0901	NaN	72.6966	90.9371	NaN	NaN	NaN	114.757	NaN	61.795	29.8118	88.858	64.0212	143.941	25.9792	87.4517	NaN	56.8655	247.857	118.114	NaN	48.1429	NaN	NaN	234.973	339.577	198.971	76.311	28.7474
NaN	62.113	7.08641	111.047	51.8294	60.98	90.7326	106.414	64.2223	94.2533	112.458	83.218	71.6915	88.1755	83.7771	86.0563	104.632	74.9954	70.8511	56.525	58.8094	60.702	61.4063	93.4238	60.765	108.97	52.7401	90.4351	90.0266	143.212	114.019	NaN	105.375	89.3044	148.557	107.157	45.3089	62.9884	68.247	90.0122	96.1465	144.638	110.549	51.4213	86.2201	68.0606	103.874	75.401	85.8656	96.4829
775.531	828.502	796.095	970.766	873.745	821.904	896.789	901.715	853.312	919.413	1212.17	904.396	849.793	807.299	773.678	979.691	883.698	814.32	690.036	866.973	914.387	962.266	867.617	865.074	813.393	818.269	851.066	643.241	771.751	497.997	870.805	444.096	927.98	907.765	780.515	864.686	830.471	719.725	849.861	843.998	989.87	572.664	918.664	813.5	970.014	496.714	840.039	844.493	763.033	1001.34
95.3399	46.2168	87.2149	77.9096	105.062	150.624	75.6621	124.703	108.059	97.8616	84.1204	53.4619	23.2385	157.385	140.822	98.8014	111.748	123.513	404.605	76.9478	133.48	61.0197	137.652	106.27	102.859	50.9028	75.5929	157.833	146.418	352.721	113.553	454.171	208.651	73.0489	180.706	100.216	189.295	415.822	94.2546	89.6479	28.4032	90.1658	94.1473	110.467	57.313	420.857	69.2537	67.4694	98.9458	53.9084
NaN	36.2869	NaN	NaN	NaN	NaN	NaN	NaN	109.945	164.568	NaN	NaN	117.674	154.542	61.4194	NaN	NaN	164.365	NaN	NaN	NaN	100.128	NaN	82.3795	NaN	150.58	NaN	NaN	125.235	NaN	72.6012	222.755	NaN	NaN	NaN	73.8883	NaN	NaN	NaN	NaN	58.3728	NaN	109.649	102.283	NaN	171.256	NaN	NaN	106.281	NaN
1141.26	2278.61	1855.5	2131.13	1914.91	2133.01	1900.19	1847.15	1632.98	2112.35	1202.58	1992.89	2330.77	1892.6	1157.34	1539.04	1997.9	2176.69	1951.7	2087.27	2203.64	2008.07	1497.94	2057.36	2122.44	2141.12	2017.95	479.4	2237.67	2217.77	1475.36	2047.2	1900.07	1805.04	2040.07	1836.64	1953.8	1860.96	2121.08	2092.38	2137.61	505.817	1823.2	2019.39	1941.66	2054.28	1939.54	1949.52	1991.87	1996.33
1716.18	1550.21	1463.79	1658.31	1582.27	2056.38	1710.59	1685.69	1661.13	1719.04	1290.16	1873.39	1553.52	2283.04	1746.9	1774.62	1878.33	1589.86	2339.34	1796.99	2035.63	1813.76	1814.09	1842.01	1829.2	1697.6	1958.26	1429.03	1891.24	2396.45	1728.18	2912.66	1399.3	1769.53	1649	2053.34	2018.24	2282.47	1645.31	1398.12	1592.27	1473.83	1537.81	2145.93	1869.81	2898.19	1439.37	1387	2197.03	2187.47
36.2978	45.4852	104.247	41.6814	47.6286	20.4786	47.5901	83.6671	69.3224	91.8637	25.5004	82.9855	42.3279	77.0537	NaN	58.9889	111.638	37.3455	60.7716	26.6784	108.93	7.81237	8.85158	91.7297	63.4015	31.3291	23.5826	69.3681	79.7389	NaN	109.209	143.862	102.503	NaN	NaN	69.0494	99.9694	148.359	41.8951	29.1399	56.5319	NaN	81.6113	151.285	72.0852	155.549	74.6866	NaN	100.214	52.4445
311.794	189.297	244.034	95.4713	117.499	210.785	294.74	108.458	165.193	220.949	280.408	224.868	172.667	187.974	208.975	188.555	207.242	249.459	171.226	190.729	240.079	256.359	235.019	237.032	213.159	148.605	191.343	247.826	221.498	NaN	252.895	140.985	197.107	197.921	269.11	102.056	180.966	153.637	219.907	265.737	230.999	204.674	253.38	145.724	168.8	NaN	202.745	184.156	176.13	184.942
3009.36	1733.48	1708.95	1696.86	1918.38	1762.11	1792.81	1890.6	2156.15	1789.27	2570.89	1415.02	1787.08	1646.6	2914.76	1306.86	1371.69	1698.48	3541.8	1416.59	2160.27	1524.4	1371.74	1681.88	1782.23	1822.88	1926.06	3409.85	2252.69	2093.52	1979.62	2315.78	2266.7	1943.65	2383.76	1898.81	1800.21	3250.77	1646.59	1723.96	1698.86	3404.14	1916.47	1833.65	1635.66	2211.08	2339.22	2149.46	1657.72	1867.95
126.894	NaN	156.326	283.155	189.932	185.962	171.583	147.394	168.26	198.553	118.738	285.103	83.7088	144.803	57.3059	228.485	141.997	88.9501	NaN	251.568	241.175	208.013	258.796	228.644	204.686	221.489	152.381	NaN	125.119	NaN	103.991	205.597	165.114	130.987	146.453	179.044	216.78	NaN	213.912	NaN	167.92	90.4362	151.135	194.93	116.175	136.607	NaN	100.201	330.92	137.035
374.677	NaN	135.336	43.3299	39.8675	NaN	226.307	128.746	242.854	178.867	327.494	150.69	112.895	489.554	481.083	156.41	NaN	NaN	582.902	100.022	266.696	NaN	230.061	330.11	261.711	115.367	351.36	754.644	384.401	893.66	358.476	762.422	99.8355	202.439	500.952	173.543	385.709	892.265	285.723	NaN	31.5916	565.706	160.967	170.237	212.175	968.581	166.945	107.796	214.814	226.495
265.893	445.054	382.71	596.661	681.984	757.697	507.746	500.312	498.038	639.718	329.264	816.445	388.126	579.357	200.804	429.334	776.363	678.366	183.712	822.58	468.617	760.086	428.41	488.301	428.091	439.274	499.117	327.703	271.521	235.923	438.253	222.637	413.31	514.333	274.116	565.258	533.552	159.468	708.736	369.434	652.778	350.854	519.911	529.437	557.496	328.539	490.269	455.761	628.058	669.889
326.468	533.962	350.342	494.852	586.665	679.36	321.736	466.64	452.003	470.16	333.267	579.125	554.163	707.886	366.583	399.196	634.694	647.096	270.072	665.656	516.265	682.378	356.299	416.215	532.977	502.991	438.29	361.484	496.21	335.262	456.225	905.672	562.202	468.721	440.916	545.034	419.869	236.189	644.57	398.488	539.166	376.4	425.618	751.539	536.447	827.513	399.597	429.411	615.524	469.428
NaN	NaN	882.723	765.578	NaN	876.785	NaN	687.52	1476.84	686.517	346.478	769.309	448.136	NaN	NaN	NaN	713.869	NaN	NaN	879.536	1024.34	777.267	NaN	1000.02	665.775	698.175	NaN	762.727	526.245	NaN	NaN	NaN	NaN	924.115	NaN	984.626	1403.03	704.736	400.065	717.651	NaN	849.221	NaN	1329.65	626.761	1467.66	658.994	NaN	752.82	1591.95
36.8529	86.7995	24.5764	70.3268	139.419	215.202	59.0295	NaN	99.7022	133.414	11.8812	122.844	112.082	116.365	NaN	41.6126	64.6611	147.695	NaN	114.876	117.364	77.5675	104.347	69.0151	78.8794	102.199	126.82	56.8081	112.099	147.861	46.5613	194.414	34.7103	87.6145	117.717	105.415	69.0365	254.674	90.2806	53.8133	73.145	NaN	67.9396	72.1619	65.5897	163.336	100.956	NaN	136.255	67.6621
116.922	371.922	373.975	476.389	402.77	458.414	286.857	401.677	274.617	457.276	147.643	505.644	372.247	409.622	94.9067	190.163	465.043	480.941	150.714	492.234	378.658	501.789	157.233	548.829	366.242	428.554	471.292	117.962	479.947	198.101	174.032	393.645	352.991	376.571	379.907	419.656	342.217	161.179	477.543	540.323	457.908	74.33	378.225	453.664	385.321	419.044	348.985	169.87	452.466	358.288
56.3809	110.603	100.065	168.679	153.379	175.954	205.071	64.546	199.011	179.236	100.123	221.005	107.193	170.273	NaN	132.029	242.272	181.031	67.122	240.937	189.257	260.366	120.505	163.793	102.68	122.361	134.639	83.9722	80.0317	NaN	120.985	NaN	149.171	86.7899	90.5351	125.97	185.596	NaN	190.888	128.7	146.043	116.89	132.5	148.555	301.728	90.2313	165.047	223.525	237.03	198.945
112.147	193.989	140.034	175.538	226.208	199.457	119.482	208.263	126.31	184.277	106.444	202.869	165.729	172.286	114.032	120.706	238.339	180.67	95.5638	205.25	133.203	209.784	138.685	149.577	142.957	150.803	148.243	118.538	135.943	124.021	124.592	142.56	202.026	197.557	131.583	156.774	150.436	135.728	149.939	178.395	149.886	88.5011	199.991	149.701	164.886	130.238	205.246	145.47	169.014	151.501
97.0925	95.8392	151.079	66.2595	136.224	125.641	80.6124	169.872	115.114	114.035	98.3601	69.8054	110.218	79.7929	139.287	129.532	72.6824	196.374	85.9386	110.241	83.8261	160.6	163.327	104.772	108.195	113.04	182.695	138.154	196.076	157.012	75.7923	96.2109	101.008	59.0111	97.1406	130.65	136.131	103.925	91.9478	125.814	68.852	41.7019	141.828	118.793	95.3516	120.234	112.611	147.216	145.147	168.111
284.768	513.14	414.931	611.647	483.491	651.653	471.863	518.02	394.505	548.835	336.717	594.802	450.644	524.018	265.282	427.803	602.407	600.284	247.443	656.549	473.872	562.828	388.373	525.462	434.575	472.635	477.15	290.875	430.059	364.731	360.775	328.209	497.087	482.083	312.756	517.282	426.003	237.729	598.37	429.277	556.736	260.699	404.271	477.33	568.131	362.106	529.614	425.054	620.379	518.503
NaN	NaN	NaN	NaN	NaN	63.6531	NaN	NaN	NaN	NaN	NaN	NaN	NaN	31.7431	NaN	NaN	NaN	NaN	NaN	NaN	NaN	24.5749	NaN	NaN	NaN	NaN	NaN	NaN	NaN	NaN	42.487	31.7688	NaN	NaN	NaN	NaN	NaN	43.1903	72.6799	NaN	NaN	NaN	NaN	NaN	NaN	NaN	NaN	NaN	NaN	NaN
128.899	87.8946	79.24	111.147	87.6468	37.1655	71.6061	17.0263	182.447	70.6363	126.726	99.5625	103.701	110.282	122.234	122.665	97.0027	152.128	106.294	139.912	150.988	203.337	83.9941	102.793	121.091	103.911	77.9106	86.6995	40.6899	NaN	NaN	69.7767	139.18	139.064	85.1044	103.451	88.0321	109.347	125.791	137.006	111.749	77.3736	107.175	141.22	105.855	98.2548	145.403	NaN	163.969	79.4778
NaN	NaN	NaN	73.8246	16.3819	258.188	50.95	NaN	50.8741	75.7688	140.131	57.589	72.3645	41.4335	42.105	25.3443	208.001	162.264	NaN	NaN	54.9312	78.637	NaN	36.1478	82.4104	77.3867	349.462	12.8139	NaN	NaN	NaN	NaN	NaN	31.917	NaN	NaN	NaN	NaN	81.2012	NaN	37.9475	28.7133	44.6243	68.6625	61.5305	NaN	NaN	67.5522	69.7059	351.646
1102.17	1285.42	1228.81	1563.17	1075.93	1772.55	1448.08	1666.45	1505.63	1429.96	1517.73	1819.05	1456.89	1052.57	1121.35	1520.52	1683.61	1182.08	598.627	1724.85	1567.49	1698.91	1644.16	1386.66	1039.16	1353.54	1436.09	1522.38	573.203	767.321	1214.74	471.988	1294.18	1441.69	742.522	1542.47	1507.52	589.905	1361.82	1106.73	1110.4	1406	1631.66	1578.41	1304.18	626.231	1188.57	1479.31	1377.36	2259.27
NaN	NaN	NaN	NaN	NaN	NaN	NaN	NaN	NaN	NaN	NaN	93.8683	25.7614	NaN	NaN	NaN	NaN	NaN	123.491	NaN	NaN	NaN	NaN	NaN	NaN	50.6508	NaN	NaN	28.6681	NaN	NaN	NaN	NaN	NaN	14.1182	NaN	NaN	86.2721	NaN	NaN	NaN	NaN	NaN	NaN	NaN	NaN	NaN	NaN	NaN	59.5763
NaN	169.236	127	NaN	NaN	NaN	NaN	NaN	104.411	125.82	293.808	115.038	82.1206	NaN	NaN	NaN	NaN	NaN	NaN	165.584	41.7736	NaN	NaN	49.3009	NaN	NaN	NaN	NaN	89.9349	NaN	NaN	75.9771	NaN	NaN	NaN	NaN	NaN	NaN	132.138	NaN	NaN	NaN	147.751	NaN	NaN	NaN	NaN	NaN	NaN	NaN
985.732	1555.89	952.514	1047.19	1573.96	1447.34	911.49	895.082	934.817	1188.41	1113.37	1237.82	1723.17	1401.4	524.129	659.396	980.165	1682.36	883.737	1291.17	907.365	1503.87	671.229	821.798	901.507	1240.9	1025.49	903.235	1094.47	922.485	1359.54	934.212	1186.21	1024.13	1251.27	1409.86	771.383	853.915	1840.86	1701.98	1536.92	891.989	882.881	1063	1372.21	690.865	1128.45	1310.11	1058.01	592.429
4968.06	3435.34	3753.4	4231.43	3527.04	3071.04	4259.6	3712.19	4630.53	4134.05	2867.64	4178.22	3178.63	3575.31	5219.12	4670.72	3620.38	3619	5274.5	3324.66	3873.47	3997.48	5226.75	3587.82	3319.68	3613.01	3562.8	8103.52	3746.25	5368.8	4838.21	4345.08	3553.1	3913.11	3851.23	3259.7	4105.42	5014.65	3680.59	4177.11	3263.5	8091.31	3596.09	3501.34	3281.21	4252.45	3778.33	4375.51	3704.88	3885.99
1174.43	881.471	892.612	582.541	1026.73	1051.09	692.106	683.046	498.649	625.258	739.405	736.466	867.764	821.403	815.858	739.09	822.256	1057.35	606.115	936.471	616.714	935.525	774.566	497.538	577.006	984.505	651.769	549.889	1020.28	594.601	555.215	474.512	1334.71	754.815	873.667	1010.2	819.688	614.744	1072.32	1053.84	1369.92	646.779	736.494	605.115	893.588	326.105	1253.92	1010.97	741.748	773.421
134.14	191.118	NaN	70.7309	68.0284	159.99	NaN	103.942	NaN	NaN	129.953	202.998	154.984	158.314	91.7785	207.375	160.03	NaN	NaN	NaN	NaN	NaN	NaN	123.663	188.126	140.684	123.369	124.653	NaN	NaN	NaN	NaN	187.337	159.158	61.6836	216.63	NaN	NaN	147.228	178.789	106.942	NaN	95.9048	NaN	153.559	NaN	NaN	90.1739	NaN	NaN
1679.24	947.899	1180.14	970.989	1402.63	1341.29	1241.8	1098.8	957.856	857.301	1028.76	1209.54	1037.22	1325.04	1323.9	1191.89	1335.06	1393.95	850.515	1306.74	708.638	1165.45	1084.84	993.673	888.33	1344.34	1032.99	959.515	1389.62	764.466	802.019	591.807	2039.8	1029.29	1244.26	1484.17	1237.11	729.537	1380.38	1786.13	1768.27	956.852	976.254	1051.9	1175.75	642.908	1741.27	1735.93	1608.28	1289.07
168.127	280.049	527.742	409.111	860.438	425.944	589.86	688.989	162.998	216.106	460.365	686.433	NaN	347.96	286.118	284.071	NaN	443.415	NaN	949.41	419.736	577.233	267.159	278.243	NaN	140.237	411.1	NaN	495.844	265.067	161.479	NaN	797.242	455.693	264.884	93.0331	84.7935	NaN	686.851	397.854	285.039	NaN	598.81	226.923	410.465	213.378	846.856	294.325	398.552	166.14
NaN	NaN	NaN	NaN	NaN	NaN	NaN	NaN	NaN	NaN	NaN	NaN	NaN	NaN	NaN	31.4248	NaN	NaN	NaN	NaN	NaN	NaN	NaN	NaN	NaN	NaN	NaN	NaN	NaN	NaN	NaN	NaN	NaN	NaN	NaN	44.0219	NaN	NaN	NaN	NaN	NaN	NaN	NaN	NaN	NaN	NaN	NaN	NaN	NaN	NaN
120.668	137.451	125.192	129.754	170.229	133.95	109.349	190.313	106.465	153.98	98.1548	169.531	132.808	180.286	120.729	118.077	173.721	165.675	162.023	178.46	144.609	164.694	119.051	168.799	143.699	114.083	192.551	86.1273	170.208	75.883	96.1231	268.021	158.937	99.848	155.461	156.208	134.887	191.601	137.552	181.192	165.211	128.002	150.159	176.824	134.366	299.17	105.156	133.173	165.529	130.98
487.916	807.672	713.15	820.512	732.865	600.614	431.542	728.931	680.898	680.721	659.903	610.309	626.249	564.294	527.556	648.133	557.831	623.237	825.232	654.873	389.782	660.804	676.872	578.186	796.239	522.521	607.222	453.267	550.538	476.209	474.853	373.35	714.198	655.465	507.554	545.954	679.525	472.751	579.883	710.635	601.599	571.64	596.383	565.268	675.478	417.141	625.17	667.084	637.38	681.088
9430.36	9232.07	8472.33	6459.61	9486.23	9056.64	7107.14	7837.31	8821.9	7852.44	10308.3	7868.12	9771.13	8336.5	7431.84	7357.08	5996.36	9362.03	5890.03	7720.15	7921.67	7772.31	8314.7	6781.4	7262.79	8031.08	9528.93	10106.1	7665.8	7082.11	9453.37	7077.54	7399.95	7658.03	6801.56	8865.12	8046.47	5811.25	9253.72	7483.93	9358.07	10687.7	7524.85	8781.25	8232.6	7069.01	7905.01	8609.07	6823.27	6804.63
NaN	221.339	34.9893	66.8114	133.862	10.3584	48.6117	107.225	23.3058	129.902	78.2641	85.3818	86.9594	32.3589	75.9872	120.096	60.678	325.422	123.209	121.845	167.391	70.9483	130.562	113.245	135.028	183.739	133.634	51.1453	107.96	89.8047	72.2863	37.1081	64.7381	117.393	138.253	98.5023	108.819	NaN	102.168	109.327	103.381	22.4469	156.272	112.176	104.135	76.3735	68.917	193.027	129.212	83.6429
684.141	273.815	384.966	296.898	315.864	343.088	340.883	304.259	462.424	303.462	361.485	265.996	291.086	406.398	760.223	421.17	267.574	289.792	505.361	374.843	456.159	272.754	360.453	381.526	300.639	326.726	412.848	727.574	390.181	929.105	455.588	703.997	204.994	414.331	496.348	351.92	385.434	597.555	264.535	185.306	260.088	771.205	337.468	322.236	349.278	546.331	234.233	410.977	265.11	325.852
46.1593	116.169	98.0914	226.861	242.19	220.493	130.097	182.728	147.859	256.785	118.298	283.176	161.636	123.03	140.271	182.38	273.08	229.002	128.166	247.907	154.86	244.629	160.25	238.843	150.336	192.251	191.429	118.402	104.704	181.602	151.163	112.038	171.563	155.242	87.8244	209.07	172.79	153.427	243.511	159.742	280.153	127.887	184.101	171.965	209.939	87.0114	188.142	122.98	203.745	214.339
55.3818	87.5342	113.328	42.3718	89.7704	106.782	57.524	50.2639	63.5881	103.67	59.6795	134.309	107.909	106.222	171.879	93.0583	73.9569	82.8816	NaN	135.356	109.89	137.573	80.9976	122.72	99.5346	80.0145	100.802	58.7852	61.3882	97.5884	77.5838	88.7033	61.0624	108.248	48.2438	103.379	77.5378	NaN	84.3778	63.1049	103.121	90.6531	90.9891	106.185	105.446	27.9033	65.3767	78.6664	114.463	131.517
2634.46	1940.76	2112.03	1986.19	2032.26	1883.68	1909.43	1853.78	2049.36	1963.75	2485.91	1903.11	1959.11	1811.51	2334.21	2370.92	1724.21	2005.69	2659.8	1941.89	1805.41	1806.88	2813.21	1670.53	1883.48	1907.99	1710.56	2357.73	2096.92	2285.87	1880.11	2235.39	2057.09	2076.12	2199.74	2005.65	2032.05	2619.93	2081.9	1807.38	2061.35	2626.09	1865.08	1703.36	1977.97	2047.52	2129.68	2032.79	1681.54	1913.5
7454.32	5571.08	5937.72	5730.22	5100.13	4536.35	6015.14	5503.67	5683.95	5451.52	6194.16	5020.62	5536.57	5583.85	8692.3	6283.44	4789.86	5282.19	8360.53	4975.97	5993.84	5116.97	6491.55	6060	5384.96	4791.14	5858.23	7760.95	6637.31	9039.03	6197.64	7335.05	5264.02	5415.61	6520.12	5270.13	5591.01	8272.16	5210.2	5251.74	5092.42	8224.49	5546.49	5407.7	5025.7	7843.61	5540.11	6166.94	5016.1	5589.29
2346.32	2559.18	1998.62	2192.78	2315.67	2097.09	2018.7	1994.77	2368.33	2117.77	2100.86	1877.55	2446.76	1933.99	2719.95	1993.25	1834.25	2071.3	2235.81	2240.41	2204.85	2213.37	2163.77	2440.28	2160.76	2320.75	2178.93	3132.52	1985.61	2295.16	1930.69	2394.91	1758.35	1863.86	2072.64	2022.96	1783.11	2184.36	2112.1	2044.29	2012.54	2931.71	1886.86	2632.07	2363.85	2314.57	2569.09	2140.35	2246.16	2670.12
218.687	191.931	262.132	293.621	265.184	327.392	268.113	314.667	246.086	195.128	150.675	337.72	154.832	442.123	195.824	183.743	342.071	226.539	390.469	332.942	288.058	325.626	286.631	268.73	226.068	304.868	277.877	315.87	343.125	240.316	247.436	627.637	256.972	315.978	317.227	341.59	324.939	442.057	192.482	277.434	192.094	216.648	331.517	387.36	284.244	568.414	262.469	173.479	425.466	428.51
679.823	930.857	844.27	884.174	753.115	928.384	1137.91	1021.34	733.992	714.537	823.824	806.72	868.036	1054.55	725.784	844.098	709.931	659.396	1054.96	965.819	744.153	699.567	661.879	667.583	809.731	907.302	826.208	661.87	692.703	590.149	541.522	919.824	897.678	872.179	829.761	752.85	844.823	611.942	539.446	768.768	758.409	470.181	743.917	993.823	809.265	822.163	732.56	651.934	1102.9	1072.86
489.492	513.423	440.885	537.209	574.762	442.192	481.92	476.065	398.502	476.206	668.813	435.847	550.441	373.231	242.477	421.672	455.128	457.932	293.715	442.683	385.208	508.478	557.576	433.409	509.015	488.009	379.047	461.496	369.144	100.104	457.619	203.734	601.988	636.405	453.916	422.238	318.565	287.102	470.674	494.58	532.828	529.949	518.831	281.055	475.023	159.238	602.473	660.154	406.489	508.492
NaN	NaN	NaN	NaN	NaN	NaN	NaN	NaN	NaN	NaN	NaN	NaN	NaN	NaN	NaN	NaN	NaN	NaN	NaN	NaN	43.8091	NaN	NaN	NaN	NaN	NaN	NaN	NaN	NaN	NaN	NaN	132.851	NaN	NaN	NaN	NaN	173.94	176.231	NaN	NaN	NaN	NaN	NaN	NaN	NaN	220.816	NaN	NaN	NaN	NaN
5354.06	1194.11	2645.64	1683.51	432.062	982.092	1024.81	1047.89	3458.56	1704.44	1298.57	752.041	1129.07	2854.35	8824.59	4334.93	1143.84	1322.26	13744.3	1118.54	2754.12	735.243	4524.55	2543.16	2429.41	1876.11	2548.12	6877.24	4268.11	13616.5	4183.74	8788.52	566.803	1080.17	4910.83	2602.69	3307.59	13198.4	1338.19	1151.44	849.511	7450.54	1074.35	2472.99	1704.49	8599.98	863.783	1213.45	1844.4	1193.23
NaN	31.7388	21.3469	23.9064	NaN	34.5625	NaN	NaN	NaN	NaN	NaN	28.5099	38.2888	NaN	NaN	NaN	NaN	24.2154	NaN	NaN	NaN	NaN	NaN	NaN	NaN	NaN	NaN	NaN	NaN	NaN	NaN	NaN	NaN	NaN	NaN	48.8621	NaN	NaN	NaN	NaN	NaN	NaN	NaN	58.1689	15.7568	NaN	NaN	NaN	37.4298	NaN
644.187	1624.33	1229.58	1867.84	1371.17	1745.35	2086.23	1568.78	1081.93	1769.93	1982.45	1647.3	2046.93	535.367	691.754	1645.74	1771.42	1305	455.965	1605.23	726.265	1670.76	1412.72	1393.65	1447.37	1613.66	1333.17	1449.94	410.782	336.789	1282.65	271.405	1502.56	1470.83	584.08	915.852	1171.48	325.133	1296.38	1463.09	1465.44	1640.73	1245.04	613.387	1810.48	408.155	1507.87	1719.93	1458.62	1902.86
13973.1	10192.6	10766.8	10200	10075.6	8866.95	12772.1	10170.3	11036.2	9823.05	14527.1	8399.78	9888.27	8720.87	19117.1	10451.6	10809.8	10710.2	18514.1	10254.8	12227.5	8768.61	10850.1	9377.84	10647.8	11864.7	9302.41	17596.3	10991.9	19964.7	12902.4	17754.8	9558.5	9973.03	15180.4	11111.8	11790.5	18096.9	10704.3	9728.19	8233.47	18683.6	9889.73	9731.29	9891.94	17474.5	10054.9	11560.1	8555.82	9888.74
1211.64	674.487	934.285	615.06	1083.31	875.958	986.144	1592.42	1005.62	662.602	828.549	882.052	678.622	1083.77	1453.77	982.919	1015.87	759.055	1829.43	994.127	945.597	934.909	1004.4	916.308	927.495	710.472	916.291	1226.13	1194.85	2626.88	790	1937.65	1194.01	1523.68	1362.28	877.547	1189.52	1865.66	767.33	957.668	569.929	1281.43	1505.54	914.799	611.535	1872.76	956.999	1022.2	862.53	726.014
112.513	14.3218	257.673	145.363	41.1765	117.884	211.94	151.715	53.7152	96.4555	31.6677	83.5396	133.198	71.6259	68.3669	171.013	105.419	155.42	138.938	101.225	148.64	42.7094	148.603	72.5228	93.6551	142.63	106.594	38.2183	126.439	NaN	112.249	107.172	83.2881	114.007	49.7543	101.063	120.914	50.3955	95.5235	133.068	116.24	NaN	166.088	121.32	145.082	93.5705	116.064	96.7819	276.107	178.957
1966.14	340.635	144.785	127.22	1492.11	898.146	1161.35	695.338	1150.11	571.359	784.656	1079.42	659.493	751.601	1040.57	767.54	1171.09	916.314	446.527	1015.86	600.369	834.858	890.826	797.066	1039.52	815.437	814.321	1148.79	1365.48	815.16	800.442	450.901	1661.83	792.116	960.348	1009.18	902.041	396.159	645.601	1581.51	1047.79	1151.41	658.011	927.111	826.588	NaN	1467.48	1666.61	834.451	1140.24
217.316	370.936	365.248	435.208	479.958	585.741	453.769	356.981	368.012	481.323	423.458	480.242	380.354	372.698	275.089	313.763	514.438	349.06	186.045	447.266	490.69	517.03	322.568	323.937	415.911	313.724	359.561	279.338	220.429	75.2617	403.143	141.284	492.039	387.08	245.02	386.788	407.996	125.002	382.243	368.468	475.902	314.489	389.693	382.752	467.243	173.418	453.618	393.037	405.377	456.236
1013.88	1335.53	1368.96	1597.04	1944.06	2096.88	1712.63	1950.47	1474.64	1845.25	741.415	2604.5	1318.76	2156.14	885.118	1515.93	2148.45	1613.76	1064.6	2242.63	1743.26	2319.98	1693.71	1891.99	1330.87	1699.47	1745.35	778.856	680.766	367.448	1377.75	618.938	1328.2	1767.95	840.502	1839.36	1687.03	1525.89	1653.99	1190.5	1522.98	842.154	1880.79	1590.36	1944.27	547.204	1478.92	1558.62	1807.39	2527.16
326.963	NaN	1336.42	116.857	956.676	51.2346	1116.38	198.709	11.6648	44.2183	877.992	878.055	519.799	519.71	NaN	309.761	401.215	510.447	118.349	537.683	507.004	484.294	302.661	297.194	553.459	592.358	309.136	NaN	199.501	84.7847	574.991	58.8878	624.791	610.408	476.125	NaN	212.274	NaN	487.051	753.799	616.995	203.7	553.526	335.028	461.598	110.917	390.834	299.647	585.353	325.708
56380	70846.8	58723.8	49412.2	50877.2	53857.7	58174.9	50046.5	59021.2	48048.4	65677.6	50426.5	70929	48168.5	53995.9	49995.6	42452.6	53220.6	42134.6	40502.9	41787.1	47631.6	52945.6	53172	62436.3	50305	53171.9	63997.8	50614.9	35229.2	66922.6	31689.7	57398.6	42029.6	54728.8	54711.4	47215.5	40961.8	56173.3	62892.7	58908.3	68926.5	48112.1	47673.8	53925.5	31620.6	57815.1	63505.5	54304.8	40324.5
126.709	577.425	264.799	240.694	431.455	139.737	477.629	213.278	258.177	240.178	320.221	84.5674	145.905	29.5125	272.785	23.2752	128.129	166.432	307.475	154.38	148.289	245.416	218.519	249.42	178.795	221.804	192.747	248.719	225.857	305.755	226.865	NaN	161.153	177.588	235.806	137.534	188.717	435.325	162.231	67.8113	194.232	257.158	145.855	184.273	164.454	231.122	NaN	153.133	188.466	133.617
67.1542	188.462	181.005	144.809	318.497	276.282	360.095	286.514	132.366	198.96	NaN	183.872	146.872	92.1748	NaN	NaN	117.392	471.529	NaN	294.114	NaN	274.779	NaN	198.087	87.2819	309.505	213.112	96.1025	NaN	NaN	NaN	58.6666	NaN	NaN	NaN	147.254	215.772	NaN	252.451	236.188	269.032	NaN	345.538	172.299	341.531	NaN	161.951	230.778	452.796	162.133
785.35	1232.05	1152.26	1441.36	1992.04	2546.82	1575.01	1613.95	1274.79	1381.07	682.819	2376.9	1147.46	2156.39	624.244	1094.74	2114.3	1705.04	312.092	2104.34	1571.91	2281.19	1181.07	1399.39	1475.89	1354.71	1508.62	417.123	1143.4	595.985	945.845	899.862	1486.78	1539.9	912.11	1705.33	1535.62	225.549	1683.29	1483.87	1661.07	547.984	1659.36	1696.14	1811.63	909.108	1407.47	1170.57	2038.28	2125.31
99.994	154.262	190.07	122.083	147.05	191.423	93.3488	32.3252	78.4305	125.564	24.3474	156.049	247.906	195.765	NaN	117.649	277.361	119.137	70.8315	173.753	144.986	135.23	95.6293	111.23	23.1158	208.258	102.724	NaN	153.801	119.598	190.764	193.19	128.948	260.694	168.994	191.073	95.892	213.874	176.496	70.3355	NaN	264.1	250.894	213.921	120.147	234.033	296.402	141.41	178.865	119.397
570.35	509.857	558.268	665.647	535.547	684.493	506.323	545.268	505.496	603.213	501.275	680.249	567.876	738.775	664.905	628.588	674.664	633.712	1200.9	633.399	572.989	621.484	566.019	647.025	573.198	568.833	638.085	448.076	791.248	887.636	631.13	932.564	555.804	571.109	607.004	716.214	641.833	1100.23	685.413	459.705	580.78	580.784	629.783	656.154	635.435	956.546	445.374	437.366	677.951	604.745
168.858	165.026	176.856	143.978	152.847	214.23	172.985	203.305	201.534	108.227	145.217	191.391	143.614	140.435	208.196	201.171	170.439	116.318	151.541	190.216	170.657	149.45	202.736	160.825	146.376	166.84	180.477	243.317	117.287	153.24	170.972	55.8041	266.03	197.355	92.066	255.691	192.468	116.293	131.792	137.214	157.859	222.512	168.484	127.004	104.253	121.211	274.57	211.991	132.281	199.059
1617.88	2510.33	2206.88	2721.75	2577.26	2489.57	2141.05	2839.3	1987.89	2750.62	2012.08	2693.26	2469.47	2632.95	1744.77	2047.87	2774.11	2682.9	1766.7	2712.64	2077.82	2810.35	1950.22	2508.11	2896.46	2370.01	2398.47	1315	2108.4	2424.72	1930.22	2291.75	2629.37	2615.29	2248.78	2192.88	2458.19	1800.5	2623.45	2548.74	2488.36	1408.14	2634.32	2502.59	2498.11	2331.81	2469.65	2430.19	2613.09	2571.52
2241.62	762.722	1298.94	786.751	1596.57	1479.17	1112.87	883.033	1021.85	673.727	695.992	1186.74	845.541	1134.63	1102.37	1106.49	1176.33	1494.93	458.796	1320.93	1034.27	1607.28	1111.05	837.864	614.095	1576.24	926.852	416.102	1120.77	867.404	545.534	691.657	1539.52	1073.24	1184.43	1681.48	1307.72	603.027	1278.56	1521.14	1249.7	343.095	992.811	845.368	1077.55	647.742	1427.58	1758.95	1035.24	981.717
1220.16	1942.35	1606.6	1457.3	1623.77	1568.57	1628.77	1624.54	1767.66	1441.56	1897.34	1670.76	2018.65	1501.61	1319.91	1237.21	1468.22	1869.57	1287.42	1285.68	1379.13	1684.01	1134.47	1567.47	1708.61	1472.82	1572.8	1388.98	1492.98	1071.6	1785.36	1044.39	1719.52	1351.24	1554.14	1595.32	1144.89	1401.29	1772.05	2061.64	1832.86	1460.14	1482.62	1450.32	1628.44	918.829	1955.25	1510.49	1851.26	1128.72
68.318	NaN	NaN	NaN	NaN	NaN	NaN	15.7869	NaN	64.708	NaN	NaN	NaN	NaN	NaN	31.7674	12.1345	NaN	NaN	26.8105	NaN	NaN	NaN	47.9135	NaN	89.3713	36.5628	NaN	NaN	NaN	NaN	NaN	NaN	NaN	NaN	NaN	NaN	NaN	NaN	NaN	NaN	NaN	NaN	165.951	10.0216	NaN	NaN	NaN	NaN	NaN
NaN	73.4943	NaN	NaN	NaN	NaN	NaN	NaN	NaN	NaN	NaN	NaN	NaN	NaN	NaN	56.7648	NaN	NaN	NaN	NaN	63.3629	NaN	NaN	NaN	NaN	NaN	NaN	100.397	NaN	NaN	NaN	NaN	NaN	NaN	NaN	NaN	NaN	NaN	52.2882	NaN	NaN	NaN	NaN	NaN	NaN	NaN	NaN	NaN	NaN	NaN
1141.44	1617.14	1350.49	1613.73	1583.32	1676.39	1785.55	1575.14	1429.95	1494.12	1105.15	1398.76	1515.77	1457.41	2174.2	1216.29	1641.07	1408.34	2107.17	1541.21	1808.97	1493.93	1425.29	1602.67	1744.46	1580.6	1514.57	999.692	1626.41	2078.07	883.04	2415.99	1059.43	1492.7	1180.52	2019.43	1953.14	2052.33	1474.29	1490.98	1407.24	1135.3	1547.6	1780.24	1668.95	2499.15	1570.05	977.325	1596.39	1612.74
128.097	35.4208	160.166	125.622	238.021	189.113	161.136	117.82	159.906	123.609	318.629	268.596	142.654	267.058	211.434	148.147	177.505	101.18	186.643	166.804	128.259	268.448	142.697	135.985	241.738	280.67	168.594	100.272	143.82	158.182	192.76	249.319	178.872	180.563	136.27	274.036	225.584	112.595	100.211	169.086	131.166	132.081	168.009	312.67	191.729	122.651	167.516	164.808	174.707	385.264
220.587	150.142	195.809	160.753	252.334	153.797	359.528	202.551	182.726	156.606	287.159	160.045	147.098	131.243	315.913	196.902	219.808	225.513	159.327	190.24	133.624	170.51	217.125	158.802	112.128	144.851	154.924	306.56	189.034	242.733	187.812	143.046	185.805	218.339	211.429	181.533	155.64	201.648	217.579	147.167	135.763	263.233	198.853	215.926	189.022	215.119	272.965	316.14	127.926	217.615
2654.7	1603.29	2104.86	1180.79	2151.78	1877.35	1839.62	1664.63	1387.7	1248.56	1809.97	1751.25	1618.47	1890.51	2196.72	1736.97	1810.77	2167.91	1167.91	1890.56	1173.86	1668.86	1807.77	1490.13	1362.65	1901.42	1509.94	1583.53	2088.89	1302.13	1070.07	965.572	3108.93	1681.22	1807.3	2121.27	1786.06	1049.02	2444.23	2458.51	2753.65	1663.14	1508.06	1471.26	1665.95	1003	2575.53	2476.2	2139.6	1717.88
340.19	320.05	283.11	368.884	261.023	238.492	374.368	423.625	209.331	388.795	573.906	316.806	321.902	300.171	276.373	321.072	412.386	407.573	279.971	365.675	253.52	311.035	358.559	411.719	246.735	300.42	296.85	233.749	217.313	187.201	198.213	252.291	244.261	322.201	270.905	267.725	227.777	393.854	324.445	247.048	359.093	390.81	405.713	202.964	258.216	256.383	167.989	315.729	397.029	314.237
193.741	417.667	324.036	187.698	384.703	422.414	298.014	293.817	353.448	255.517	377.318	231.368	266.748	164.518	428.173	242.663	297.445	190.658	380.809	231.505	352.172	280.876	212.603	286.618	223.747	300.901	226.829	422.204	216.655	266.282	415.745	205.124	264.2	320.029	215.038	198.324	308.113	315.174	245.258	480.534	300.401	420.459	291.782	215.161	414.567	172.083	254.554	254.58	304.161	317.081
NaN	NaN	NaN	NaN	306.528	NaN	NaN	NaN	137.849	817.331	1143.24	NaN	NaN	748.906	NaN	NaN	NaN	NaN	108.913	938.441	159.585	590.538	1161.54	868.068	NaN	103.118	NaN	NaN	99.1415	197.445	810.949	96.4982	NaN	1185.89	NaN	NaN	NaN	2321.21	53.1267	NaN	NaN	1071.6	NaN	NaN	101.067	185.601	NaN	NaN	NaN	1167.14
685.889	407.153	187.992	304.626	236.677	313.41	235.029	264.065	373.225	399.184	455.706	278.213	370.855	299.852	268.344	371.075	310.763	335.039	220.037	313.55	305.411	295.455	337.641	333.929	371.321	240.531	236.894	432.173	246.344	246.817	271.516	337.838	209.521	255.011	280.903	257.516	307.819	415.825	305.207	260.805	415.954	479.858	246.341	317.784	266.12	264.801	158.148	392.317	214.915	185.332
1211.41	569.76	633.688	698.688	299.023	385.193	199.823	420.443	1122.74	540.633	386.363	220.078	499.159	854.998	1297.95	1009.28	552.902	529.891	2754.8	523.23	940.323	284.383	1444.37	864.707	574.275	752.572	837.849	1817.86	1140.09	2518.22	1169.47	2340.35	195.379	326.879	1533.32	951.854	1496.92	2870.8	407.297	260.272	155.575	1681.33	378.013	1075.81	689.513	2335.85	313.908	395.221	611.214	392.843
150.102	NaN	63.8767	65.1639	111.533	91.9582	39.8517	67.8397	231.813	NaN	30.6346	62.2999	NaN	NaN	NaN	183.002	97.6724	NaN	NaN	96.3853	19.1216	NaN	114.025	NaN	102.497	NaN	56.2094	145.549	41.862	NaN	121.721	NaN	77.8839	132.666	NaN	NaN	NaN	151.285	86.3181	NaN	46.845	410.274	NaN	78.9963	NaN	NaN	NaN	270.37	20.3557	29.5644
1119.82	1058.05	1037.5	909.192	845.421	855.015	934.357	961.503	905.876	828.314	1191.74	820.698	981.202	814.846	1321.12	884.015	610.54	848.619	1110.88	637.049	721.427	888.746	960.951	867.602	906.332	907.151	812.994	1239.08	838.179	1200.18	1215.99	915.245	859.672	972.092	1011.82	939.098	710.386	1155.27	873.259	1074.68	897.86	1295.58	873.004	802.67	861.562	1103.9	885.287	974.101	774.575	797.406
512.961	728.987	476.291	652.398	656.83	882.617	592.679	519.722	604.273	658.917	469.506	608.189	822.372	608.901	477.756	371.945	755.951	729.451	559.258	680.886	598.676	593.438	303.254	661.768	642.468	661.614	551.382	402.175	600.218	403.064	509.882	478.214	679.659	445.526	492.763	472.199	493.876	606.603	633.211	820.858	950.47	482.979	436.562	492.667	786.996	438.169	689.648	488.087	645.672	441.076
NaN	NaN	13.8803	23.5785	NaN	29.2492	NaN	87.4951	NaN	NaN	64.6109	28.4	22.0683	NaN	NaN	NaN	72.1138	NaN	29.2097	16.8532	36.177	NaN	30.49	60.9202	55.0892	57.2076	3.21828	44.3104	NaN	NaN	NaN	6.18686	NaN	26.2592	30.2174	27.1267	NaN	NaN	NaN	NaN	55.704	41.3191	NaN	25.487	9.80503	NaN	54.9699	NaN	NaN	33.0559
NaN	NaN	NaN	NaN	90.8201	204.969	NaN	NaN	NaN	37.9485	95.4477	NaN	NaN	NaN	NaN	NaN	223.477	94.1079	NaN	84.5986	NaN	NaN	NaN	NaN	NaN	NaN	NaN	NaN	NaN	NaN	NaN	NaN	NaN	NaN	NaN	NaN	NaN	NaN	NaN	88.9115	NaN	NaN	NaN	NaN	NaN	NaN	156.172	NaN	NaN	NaN
552.155	682.214	578.897	426.238	948.861	677.862	863.279	560.471	657.747	575.989	1134.19	583.003	581.466	549.758	824.593	681.785	805.631	604.268	611.109	826.83	678.549	602.582	668.295	528.866	559.885	905.175	543.432	886.039	759.848	508.97	668.642	644.4	791.143	598.031	653.892	478.563	677.926	589.009	620.568	643.185	610.689	823.581	608.223	505.644	658.528	717.937	799.784	856.839	651.202	739.193
449.74	608.744	379.9	544.75	470.091	485.447	599.303	437.805	592.504	523.01	586.263	395.729	581.953	488.522	505.77	470.291	435.806	419.124	549.141	547.746	493.695	415.628	517.096	486.004	492.115	500.925	466.759	556.676	354.674	519.351	483.4	516.888	516.429	542.979	447.675	489.185	626.325	548.523	411.694	527.562	526.316	551.31	476.8	424.571	518.229	484.986	565.027	575.869	495.427	472.918
279.982	534.909	496.399	617.096	590.952	792.19	443.72	730.503	568.739	616.555	295.427	837.122	514.707	885.724	242.789	501.437	824.961	738.704	162.714	821.674	586.82	870.724	426.04	639.939	444.669	636.419	634.167	254.982	381.903	347.009	527.986	263.466	534.127	661.796	329.446	667.644	518.818	193.771	714.071	599.078	688.232	277.727	628.606	648.235	585.985	343.719	500.623	431.661	710.126	589.128
118.26	532.545	435.158	586.141	695.182	1102.84	522.611	435.396	473.53	583.137	247.858	943.842	491.184	569.11	318.797	332.785	1216.88	935.115	432.764	1119.61	812.191	1091.89	353.479	592.878	363.6	885.8	590.568	144.213	629.88	175.25	343.536	466.761	497.386	424.585	519.658	853.488	484.649	521.903	744.721	943.938	547.695	237.114	535.071	719.136	941.592	397.613	791.078	405.29	976.066	777.62
NaN	78.2921	NaN	118.334	NaN	NaN	NaN	193.69	98.3829	95.666	240.934	143.089	NaN	109.078	NaN	NaN	NaN	161.62	NaN	NaN	141.854	208.284	138.847	140.385	93.7635	NaN	94.2404	NaN	NaN	NaN	154.594	NaN	46.4768	126.331	165.785	80.0275	NaN	NaN	NaN	158.49	140.217	285.057	92.1796	97.9581	NaN	126.045	148.109	NaN	NaN	165.543
NaN	NaN	47.8917	174.876	206.833	104.575	NaN	283.598	79.994	41.5878	NaN	204.028	137.753	146.6	443.944	229.069	240.415	128.052	NaN	141.919	25.6905	118.987	58.2043	NaN	147.006	239.053	128.979	NaN	NaN	NaN	59.4189	NaN	NaN	162.019	114.657	13.6947	228.862	NaN	92.4963	105.527	128.904	NaN	46.5686	61.2551	143.722	NaN	28.8328	NaN	92.007	90.2794
404.63	402.095	345.837	533.778	474.275	530.608	503.293	408.741	268.337	480.297	550.989	535.795	331.476	365.182	319.04	374.054	560.773	526.425	540.592	621.994	434.327	618.985	335.936	523.65	391.371	425.556	550.803	340.846	344.418	180.166	353.031	284.135	417.078	533.32	371.205	410.893	454.851	386.437	425.211	295.077	411.072	552.484	449.567	400.756	455.974	260.438	417.806	345.872	526.522	626.351
NaN	367.182	NaN	162.494	93.8147	NaN	NaN	122.009	67.8225	157.009	NaN	14.0166	NaN	237.649	NaN	NaN	271.864	NaN	NaN	20.9849	NaN	NaN	NaN	NaN	294.447	75.3715	56.8033	NaN	NaN	230.725	78.2479	NaN	50.0759	57.0274	1021.26	164.791	74.8646	NaN	NaN	NaN	NaN	NaN	274.07	268.821	NaN	NaN	NaN	NaN	107.816	NaN
57.3447	36.3853	NaN	NaN	NaN	NaN	126.331	NaN	NaN	NaN	34.0094	NaN	67.8957	NaN	NaN	NaN	NaN	NaN	NaN	NaN	NaN	NaN	93.7955	NaN	122.656	NaN	NaN	NaN	NaN	NaN	NaN	NaN	53.5994	NaN	NaN	129.447	56.757	NaN	NaN	NaN	174.343	NaN	NaN	70.9822	71.3291	NaN	51.3948	NaN	NaN	NaN
4988.14	3680.75	4134.17	3447.82	3588.28	3587.8	4280.98	3107.79	3736.21	3646.28	4451.43	3299.65	3723.95	3450.8	4900.98	4421.05	3034.54	3313.62	4725.65	3280.44	4428.86	3472.31	2948.94	3150.96	3317.66	3617.22	3786.73	6062.67	3955.26	5349.36	3901.52	5408.99	3358.66	3977.2	4292.66	4299.45	4029.95	5219.47	3332.8	3742.7	3484.34	6280.22	4078.42	3444.29	3695.94	5307.8	3420.52	3613.57	2636.17	2113.5
18.6501	NaN	NaN	NaN	NaN	36.4528	NaN	NaN	5.25747	NaN	NaN	NaN	NaN	18.1468	NaN	2.55303	NaN	NaN	4.54619	NaN	14.9266	2.78299	NaN	25.0651	NaN	NaN	NaN	NaN	5.88893	NaN	NaN	NaN	NaN	1.65388	NaN	NaN	NaN	14.0195	NaN	NaN	NaN	NaN	13.5699	NaN	NaN	NaN	NaN	NaN	NaN	2.94055
NaN	NaN	NaN	NaN	NaN	27.7268	2.12601	NaN	NaN	170.191	NaN	NaN	5.01123	NaN	NaN	34.7863	7.65321	NaN	28.4148	NaN	NaN	NaN	230.337	NaN	NaN	NaN	10.2691	NaN	215.572	NaN	7.54543	52.297	6.52044	NaN	NaN	NaN	NaN	NaN	NaN	17.4658	NaN	NaN	NaN	NaN	3.15276	NaN	NaN	NaN	2.76484	NaN
508.537	334.418	132.465	NaN	517.317	284.623	NaN	232.69	295.298	130.298	303.622	227.615	141.835	392.347	446.713	424.093	378.556	145.83	334.103	418.67	494.93	170.518	332.279	NaN	183.891	393.203	344.144	630.773	470.033	730.732	480.116	1061.31	NaN	421.174	457.341	268.297	485.595	681.009	376.051	305.081	240.716	653.866	285.651	289.434	273.713	567.457	320.415	389.381	314.199	259.878
NaN	NaN	NaN	NaN	261.068	NaN	NaN	NaN	170.463	133.429	34.774	329.502	NaN	320.699	NaN	NaN	189.835	299.354	NaN	325.398	131.616	284.988	130.638	105.875	NaN	NaN	199.151	NaN	NaN	NaN	126.631	148.156	176.083	140.693	NaN	140.455	188.22	NaN	164.79	108.659	NaN	NaN	NaN	319.849	NaN	NaN	132.39	NaN	249.587	231.724
271.612	523.572	286.433	557.432	538.412	649.905	356.409	491.007	429.686	543.641	381.396	520.497	513.588	544.093	225.485	371.474	642.882	591.664	323.858	622.181	430.998	512.758	350.502	527.847	570.328	540.038	494.312	204.198	557.161	484.636	322.728	488.799	480.339	468.805	464.578	509.945	572.538	283.584	646.356	676.29	660.881	141.206	460.896	532.79	475.343	624.573	446.314	298.014	567.677	342.976
3862.26	3046.11	3401.72	3235.57	2615.17	3133.42	3381.09	2423.36	3640.22	3210.13	3082.53	2888.76	3680.49	2789.1	3592.07	2822.05	3162.63	2941.43	4018.59	2786.79	3557.91	3188.02	2855.21	3246.23	2972.51	3101.19	3296.8	3875.88	3285.22	3606.77	3372.27	2912.91	2691.84	2816.34	2828.43	2954.97	2858.53	4042.68	3157	3043.53	2704.09	4306.76	2978.65	3222.04	2788.99	3445.53	3194.64	3053.27	3164.64	3578.44
223.594	107.752	273.54	248.559	259.141	169.684	192.733	203.894	310.543	153.999	324.212	207.104	131.609	149.084	322.838	334.264	270.736	198.614	311.034	284.844	241.034	241.713	251.395	220.915	236.818	262.721	263.064	334.982	200.495	229.319	248.867	228.076	179.659	236.206	221.639	181.554	239.317	236.891	204.677	167.411	176.05	411.392	317.315	229.464	194.12	209.626	232.144	185.651	192.237	224.29
132.149	182.972	1647.42	341.932	1897.38	164.71	115.22	93.5788	NaN	326.173	78.621	272.346	137.559	440.104	1149.15	220.531	350.087	242.212	1218.45	209.891	2266.14	327.49	NaN	126.228	2214.47	271.076	212.179	759.884	183.324	1131.04	982.003	990.922	325.978	NaN	1257.1	238.462	222.406	1660.27	NaN	1000.12	1191.95	497.681	695.941	1075.15	639.077	936.881	665.717	512.546	767.314	690.133
1934.55	1356.61	1392.28	1464.09	1180.83	1189	1663.11	1349.93	1604.34	1659.78	1423.87	1390.39	1397.64	1390.93	2210.28	1749.59	1294.84	1417.2	2743.51	1232.35	1725.2	1205.84	1560.37	1282.5	1497.07	1211.09	1449.35	1953.09	1664.02	2329.35	1534.86	1944.93	1165.66	1291.88	1451.82	1617.91	1632.35	2531.38	1351.41	1422.2	1315.3	1719.04	1193.2	1577.05	1198.92	2015.56	1140.54	1362.12	1385.64	1269.89
710.638	1070.25	850.965	1208.06	1058.01	1252.63	878.998	1066.32	997.92	1138.21	852.548	1271.21	987.167	1658.87	835.734	714.312	1504.55	1292.7	1979.3	1342.81	1168.47	1306.03	795.325	1034.49	941.432	1398.21	1060.95	905.021	1434.48	1172.93	1142.56	1560.03	994.781	1022.58	1268.12	1205	956.775	2001.98	1366.2	921.912	1110.78	963.651	1043.58	1233.06	1123.57	1464.28	1035.67	824.33	1300.2	1195.23
NaN	NaN	NaN	NaN	NaN	NaN	NaN	NaN	889.734	1158.59	NaN	NaN	891.808	1350.21	NaN	NaN	NaN	774.048	NaN	NaN	NaN	713.031	NaN	1052.66	1465.24	NaN	NaN	NaN	1239.71	1239.52	NaN	NaN	NaN	733.552	NaN	654.286	1124.48	NaN	564.343	965.115	963.563	NaN	NaN	886.656	NaN	NaN	NaN	853.314	1637.53	NaN
142.101	171.403	132.002	162.785	106.013	138.122	155.283	213.011	144.458	124.717	207.299	126.913	159.695	114.278	154.559	129.537	122.609	148.869	147.011	135.198	147.569	131.314	132.452	114.37	137.731	133.499	142.988	198.34	115.999	121.521	139.092	99.8651	139.985	131.372	134.486	127.2	156.463	134.952	144.599	158.802	154.274	165.236	126.062	125.172	125.263	100.292	169.507	171.829	141.394	134.633
685.001	566.447	482.252	755.79	598.687	438.43	441.384	731.843	654.709	643.784	1123.82	522.619	586.014	631.013	1004.07	857.569	487.465	575.627	1456.04	554.279	647.743	499.889	709.39	552.696	630.573	604.214	631.379	649.785	792.032	1034.51	759.62	1361.22	662.344	653.004	982.573	495.892	706.557	1377.99	483.682	618.622	513.106	719.631	699.763	499.737	507.385	1431.78	447.343	517.686	545.31	446.793
4279.63	2773.57	3241.61	1982.47	3321.53	3618.88	3057.06	2481.23	1768.01	1992.82	3235.86	2564.49	2731.93	3093.99	3016.35	2198.65	2612.45	3533.82	1653.23	2485.44	1880.35	2686.09	2337.41	2662.01	2701.46	4269.39	2639.97	919.419	2840.07	1456.78	1233.46	1245.04	5636.25	2399.63	3687.65	4062.59	3038.02	1769.56	3604.09	4136.39	6270.34	956.998	2417.73	2356.92	3000.69	1167.94	3552.05	3859.62	3556.95	2913.57
390.859	170.227	NaN	255.642	NaN	226.111	NaN	NaN	386.663	296.155	343.177	NaN	272.189	NaN	NaN	NaN	270.704	268.9	654.776	267.274	NaN	365.712	390.756	NaN	NaN	NaN	NaN	NaN	230.466	NaN	NaN	NaN	277.762	NaN	NaN	NaN	191.167	NaN	NaN	NaN	NaN	NaN	458.178	NaN	NaN	487.282	NaN	329.688	NaN	NaN
NaN	NaN	NaN	NaN	NaN	NaN	NaN	182.534	NaN	NaN	NaN	NaN	NaN	NaN	NaN	NaN	NaN	80.1631	NaN	NaN	NaN	NaN	NaN	NaN	NaN	NaN	NaN	NaN	NaN	NaN	NaN	NaN	40.6117	87.1854	NaN	NaN	NaN	NaN	NaN	31.928	NaN	NaN	94.99	NaN	NaN	NaN	182.15	NaN	NaN	NaN
NaN	NaN	NaN	NaN	NaN	NaN	NaN	NaN	NaN	NaN	NaN	NaN	NaN	NaN	NaN	NaN	NaN	NaN	543.821	226.79	NaN	NaN	190.588	NaN	NaN	NaN	NaN	NaN	115.781	NaN	NaN	NaN	178.658	NaN	NaN	191.858	NaN	NaN	NaN	NaN	NaN	NaN	NaN	303.931	208.757	NaN	248.578	228.432	NaN	NaN
13782.5	16269.4	20650.7	19522.3	18177.7	16302	17597.2	19807.2	15657.8	18554.4	17194	19774.3	15851	17776.6	15893.2	18211.2	17104.4	15746.3	12320.1	14564	16703.8	17467.3	18854.4	21030.3	19276.9	16957.1	20251.2	10891.8	15900.7	9799.16	17304.7	7571.51	17335.3	17108	14005.3	17519.2	19603.1	11817.8	14433.5	19458.4	17059.1	11384.3	18454.9	19698.4	17500.9	7662	19069.3	16735.7	23120	25610.5
3208.34	3584.87	3322.27	3610.81	3335.3	3904.84	3768.08	2866.5	3246.74	4322.6	3195.01	4430.59	3673.41	3097.9	2240.63	3370.37	4148.56	3670.43	2060.47	3771.7	3304.63	4773.68	3059.76	3363.26	3427.41	3238.34	3218.09	2587.03	2751.07	1394.58	3156.39	1090.93	3825.87	3516.5	2671.12	3305.44	3184.1	1550.57	3580.07	3249.96	3025.97	2508.37	3552.07	3126.53	3497.69	784.75	3349.98	3103.45	3851.14	4100.83
NaN	NaN	NaN	NaN	6.47326	NaN	NaN	40.0788	NaN	NaN	NaN	NaN	NaN	NaN	NaN	NaN	NaN	NaN	NaN	1.30964	20.2876	NaN	NaN	3.60959	NaN	NaN	NaN	NaN	NaN	NaN	NaN	NaN	NaN	11.6753	NaN	NaN	NaN	NaN	NaN	NaN	NaN	25.713	35.8834	NaN	NaN	NaN	NaN	NaN	NaN	NaN
60.9501	14.1523	NaN	NaN	NaN	41.835	NaN	NaN	NaN	24.3445	NaN	NaN	78.7511	NaN	NaN	NaN	16.6547	28.6289	42.5544	NaN	32.7052	NaN	NaN	NaN	NaN	58.756	55.9568	NaN	12.1343	NaN	NaN	NaN	NaN	NaN	NaN	NaN	NaN	NaN	NaN	NaN	36.8385	NaN	NaN	72.626	9.92564	22.101	NaN	NaN	39.6463	NaN
13.7701	22.983	33.9973	NaN	34.0495	NaN	NaN	28.8643	15.295	68.8242	32.9648	26.3664	35.3638	57.7438	42.4403	63.2505	NaN	25.2953	NaN	NaN	31.5369	47.5559	4.80152	NaN	22.981	39.9199	12.4971	NaN	12.7721	NaN	NaN	3.52119	47.7921	9.76865	NaN	4.38307	16.4053	12.4727	52.8896	NaN	NaN	NaN	NaN	NaN	56.459	23.3634	17.2962	35.9097	31.231	NaN
468.085	752.948	706.885	761.669	636.544	888.902	687.302	912.788	593.57	615.539	502.268	888.632	638.693	876.123	643.175	655.867	698.078	639.316	1224.07	785.284	811.223	892.359	544.704	941.204	781.637	744.249	780.238	514.117	719.457	718.816	628.722	1032.11	695	886.854	805.909	861.489	737.851	1217.05	699.744	832.298	709.132	531.418	821.141	848.15	765.872	1026.93	763.099	475.075	915.433	844.076
1637.98	1176.82	1361.07	1247.36	1386.37	1430.12	1610.01	1500.44	1685.85	1456.03	1296.69	1309.52	1247.44	1401.26	2023.2	1613.35	1403.99	1264.55	1590.7	1485.9	1743.84	1525.55	1747.65	1395.76	1476	1100.54	1599.53	1721.43	1419.78	2596.73	1535.27	1892.13	1007.83	1552.73	1339.28	1711.48	1549.3	1637.76	1163.56	1413.16	964.58	1933.76	1635.7	1473.56	1504.29	1870.48	1299.42	1633.13	1603.18	1419.91
910.361	1020.32	813.157	603.949	888.919	678.535	921.751	812.52	1055.86	619.487	1019	1104.22	989.35	757.421	863.236	723.336	954.745	854.529	864.139	1105.88	822.342	1041.22	797.385	730.759	981.246	955.802	870.812	826.365	755.626	592.525	941.798	992.014	1005.07	890.087	1053.22	915.586	757.799	954.502	785.943	630.074	591.504	891.973	776.69	953.642	1015.18	924.946	728.349	910.266	690.965	685.057
449.211	574.859	513.766	726.941	649.861	882.833	558.34	576.284	539.243	667.517	458.882	739.412	615.611	751.706	392.697	364.977	833.252	801.728	782.013	1040.45	731.645	837.975	550.836	676.733	556.052	607.918	578.663	270.828	768.783	892.845	390.397	1010.16	731.199	488.509	772.706	757.375	536.809	581.243	768.926	648.76	617.003	405.377	635.032	1030.21	672.907	986.732	553.375	522.793	796.836	553.677
883.848	724.766	772.87	727.211	584.589	924.213	612.433	686.303	867.467	733.845	726.492	879.714	717.053	786.035	767.259	614.603	808.252	750.567	738.023	917.382	935.275	869.891	740.944	609.557	737.811	836.088	729.122	571.547	802.439	763.282	823.179	760.259	759.79	715.319	720.533	806.345	793.206	732.926	605.053	650.023	587.454	683.225	653.539	773.292	884.776	754.058	806.166	823.268	732.162	851.255
3439.41	2125.04	2384.34	2065.5	2548.79	1993.4	2190.5	2589.73	2158.06	2068.83	3028.64	2186.27	2172.61	2364.88	4357.2	3240.52	2091.54	2043.65	2970.54	2020.1	2368.53	2124.29	3194.87	2404.43	2211.43	2018.98	2421.28	3931.95	2852.31	5120.58	2805.41	4986.07	2326.79	2614.1	3036.42	2303.99	2836.27	3189.94	2005.06	2059.02	2007.42	4042.35	2698.98	2128.12	2119.41	4676.34	2254.94	2732.94	1575.54	1970.43
NaN	37.334	NaN	NaN	68.0812	145.858	NaN	NaN	30.3704	NaN	97.999	70.6128	19.8181	81.1672	NaN	NaN	152.912	31.9436	NaN	33.2269	NaN	61.3984	NaN	NaN	114.031	98.2152	NaN	NaN	272.169	NaN	NaN	160.905	NaN	169.028	63.1319	88.9065	NaN	61.8296	97.3329	127.459	19.0608	55.2396	34.8536	56.7379	54.9305	162.573	NaN	NaN	152.523	NaN
582.671	1545.95	1307.13	1279.21	1812.05	1645.36	541.203	1426.98	947.582	1222.52	1101.83	1398.6	1815.41	1708.47	381.969	357.657	1026.13	1996.44	1187.27	1095.32	475.272	1187.69	321.985	1427.23	1368.62	1674.64	1600.07	429.385	1612.79	643.828	1346.56	913.853	1736.55	1361.42	1285.87	1624.51	810.05	1223.94	2032.1	1993.96	1782.9	502.232	1273.25	1276.02	1597.92	994.283	1300.78	761.978	1451.53	478.315
NaN	NaN	NaN	NaN	NaN	146.775	NaN	156.484	134.01	NaN	NaN	127.145	163.576	122.195	NaN	162.004	NaN	NaN	NaN	NaN	NaN	NaN	NaN	NaN	NaN	NaN	NaN	NaN	NaN	NaN	NaN	NaN	139.948	NaN	NaN	NaN	NaN	NaN	NaN	NaN	NaN	NaN	NaN	44.787	NaN	NaN	NaN	NaN	174.132	NaN
194.011	178.077	114.549	177.342	219.623	221.63	203.64	132.437	207.195	195.733	250.217	202.572	188.002	184.35	210.762	178.742	162.883	229.004	225.169	236.244	229.411	167.752	167.303	134.857	146.846	149.025	146.988	242.798	160.377	249.612	184.267	266.454	136.885	162.65	210.805	175.149	212.937	246.455	180.414	157.056	194.383	250.4	175.948	150.345	211.66	251.362	140.192	167.389	185.764	159.231
1451.01	1095.51	937.819	912.225	1033.19	1187.27	897.57	582.421	1069.6	1038.46	1363.3	715.024	1028.56	999.808	1561.92	1013.58	975.809	1002.2	1647.83	1040.87	1517.57	873.405	1262.38	872.394	942.415	784.607	940.879	1302.53	1337.17	1855.59	1280.64	1735.83	829.745	790.215	910.778	1237.36	1102.31	1850.81	1019.06	721.302	727.026	1585.89	677.999	1270.54	1131.96	1372.4	769.668	1215.61	815.706	876.859
203.252	305.004	226.735	327.526	267.628	344.315	218.679	360.663	209	288.178	229.09	322.056	276.692	420.084	197.399	257.856	344.1	309.829	475.205	372.582	333.259	334.211	235.429	351.007	297.924	314.496	294.146	161.766	367.161	369.933	270.508	551.437	296.902	266.779	336.898	370.831	239.878	414.271	279.41	348.78	264.418	150.153	338.163	379.629	352.128	555.518	258.763	178.344	353.896	331.52
5467.54	7484.56	5271.34	3715.32	5642.78	6403.85	5529.43	8505.15	4911.31	3658.52	8801.92	5948.7	7363.63	4289.65	4138.03	3841.49	5496.69	4252.99	3267.14	5326.62	3257.34	5937.63	4038.78	6053.01	6538.81	4684.89	5706.17	6852.25	7349.01	4204.91	4655.33	4257.55	7177.18	8478.51	6334.38	7424.43	2800.18	3073.8	3985.7	6736.98	5782.1	7121.65	8182.77	5724.5	4549.27	4398.75	7407.74	5602.83	4882.89	5065.5
422.357	950.549	345.164	327.19	273.735	1401.11	448.162	1176.47	226.11	879.602	450.242	968.82	664.297	864.208	365.318	656.538	983.475	812.427	NaN	1280.11	1261.88	1068.06	652.612	765.846	689.192	586.963	887.547	328.842	345.836	NaN	681.731	90.6392	654.855	877.96	417.076	627.13	757.379	NaN	807.057	589.183	978.571	466.191	637.118	707.428	981.723	NaN	651.619	666.747	994.292	1033.65
NaN	NaN	NaN	NaN	NaN	NaN	NaN	NaN	NaN	NaN	NaN	NaN	NaN	226.55	401.694	NaN	297.764	NaN	240.46	NaN	NaN	NaN	NaN	NaN	NaN	NaN	NaN	167.574	292.153	NaN	NaN	NaN	NaN	NaN	NaN	149.084	NaN	NaN	NaN	NaN	NaN	NaN	NaN	85.4093	NaN	NaN	297.802	NaN	NaN	NaN
783.779	1199.73	948.69	1193.87	1151.15	1187.09	1135.23	999.034	1046.49	1187.1	1094.19	1199.17	1158.23	810.082	706.073	969.951	1128.54	1279.05	449.601	1232.02	960.274	1139.71	981.358	971.212	881.787	1015.96	863.365	931.146	715.305	316.65	944.473	180.439	1070.58	985.656	843.576	1086.26	900.286	460.816	1231.72	1162.25	1186.94	813.979	983.117	929.421	1275.97	223.425	1078.19	1097.5	1154.22	1259.24
32.4277	28.0058	59.2937	22.4555	57.6124	21.4757	57.244	100.319	65.8162	41.0607	8.88946	47.4303	NaN	153.666	34.6354	19.1019	54.239	15.5926	NaN	73.5825	96.8171	94.1303	40.5342	75.4093	NaN	101.183	84.1366	NaN	40.5829	NaN	60.7549	NaN	101.007	126.489	47.5469	136.765	93.5943	NaN	36.6434	49.1551	115.36	79.0167	63.1549	85.571	89.6195	NaN	82.2136	64.4784	87.8468	120.986
124.896	99.0848	100.517	119.76	120.821	167.096	85.824	77.6463	102.938	131.833	21.0469	171.877	68.0251	78.01	201.82	64.6834	162.219	152.733	150.581	176.458	130.837	180.166	87.4473	173.314	94.0088	108.749	139.072	256.505	174.146	NaN	79.2801	131.969	114.649	134.029	112.511	105.087	114.164	58.3608	175.708	89.5857	95.1006	258.696	148.773	100.316	135.743	NaN	73.857	86.9482	158.982	138.282
2105.89	1867.3	2064.24	2012.03	1978.42	2059.1	2202.65	1987.48	1965.55	1792.02	2212.82	2076.78	1912.49	1948.42	2244.35	2200.48	1902.33	1805.59	2149.41	2014.03	2116.44	2116.27	2157.23	2299.16	2005.05	2216.36	2183.76	1764.26	2028.35	1866.05	1864.53	1734.43	1916.35	1887.42	1737.52	1949.51	2143.76	2010.2	1764.4	1955.5	1817.51	1871.86	1932.9	2059.4	2010.13	1499.15	1798.19	1792.96	2191.31	2586.2
2514.59	2245.39	2466.07	2502.15	2746.13	2704.91	2781.24	2530.9	1883.48	2247.07	2182.05	2767.87	2444.33	3110.86	2247.57	2474.97	2502.09	2338.45	2104.01	2753.48	2222.3	2162.62	2179.6	2105.99	2976.36	2954.88	2246.21	970.994	2295.7	1515.8	1749.56	1748.81	2548.29	2052.57	1924.88	2270.05	2169.41	2012.88	2549.91	2315.55	2654.41	1221.14	2705.61	2178.09	2252.25	2221.46	2329.55	2291.15	2717.39	2443.58
94.9178	56.454	29.7118	75.9742	NaN	95.1705	41.8479	96.8662	NaN	44.3958	48.5396	NaN	89.4528	79.4346	NaN	41.0127	NaN	66.6571	NaN	62.3651	142.281	NaN	120.645	87.741	31.9621	NaN	89.17	76.8079	NaN	105.582	100.037	83.8394	125.139	79.9811	132.632	171.624	130.075	52.2996	114.075	127.586	57.2101	124.092	57.2107	NaN	98.5397	44.1536	105.049	79.8467	75.2478	NaN
110.349	15.7417	76.7388	87.2563	140.519	131.033	NaN	85.0231	114.374	176.33	125.736	85.2411	62.1477	85.6841	NaN	NaN	199.597	121.924	490.267	252.958	279.199	102.361	NaN	246.732	42.4861	326.678	NaN	NaN	429.99	NaN	NaN	281.383	68.3661	88.5404	160.358	134.266	57.0693	84.392	48.6764	222.434	241.191	NaN	151.089	196.497	240.346	258.338	172.838	154.196	258.082	91.5674
3449.53	4231.27	3551.95	4845.46	3917	4052.57	3471.59	3841.86	3242.69	4769.4	2600.73	3875.96	4219.43	4355.28	3300.43	3766.85	4198.17	4955.3	3574.75	4287.06	3856.39	4267.43	4023.33	4304.36	4281.47	4480.13	4028.76	3346.72	4205.98	4681.93	3181.37	4291.76	3886.12	3784.56	4280.33	3664.36	4099.85	3730.71	4803.19	3821.52	4432.66	3407.1	3861.26	3821.04	4184.3	3916.36	3779.26	3601.23	4000.36	3535.82
591.88	660.081	521.804	577.571	932.658	570.498	467.961	383.837	841.511	551.257	1247.29	647.11	538.095	499.651	788.126	367.782	790.608	1020.39	1046.93	921.399	837.497	797.372	402.937	514.063	460.18	861.979	532.085	865.219	876.328	1094.07	932.623	1270.54	585.647	377.297	1278.1	771.933	680.393	1177.86	802.056	497.6	406.729	972.269	358.11	650.05	714.97	925.855	540.89	694.616	522.005	502.623
607.573	536.355	603.391	593.341	821.548	698.967	372.542	553.695	518.21	756.578	473.58	720.352	636.105	771.726	485.471	454.89	714.565	862.978	872.313	660.532	598.391	618.888	550.33	661.631	627.051	619.902	592.987	197.578	744.042	904.103	510.981	1130.59	545.442	649.493	641.747	685.466	736.791	907.018	812.552	587.416	671.411	336.479	600.617	805.691	657.575	1007.01	421.246	464.21	720.278	501.62
539.582	192.054	110.827	282.545	216.771	131.533	318.555	253.177	298.787	195.341	68.0472	51.9009	465.336	241.021	1006.08	179.622	139.926	674.113	563.464	172.256	261.679	1065.17	NaN	NaN	330.693	193.396	303.342	NaN	512.076	442.836	161.136	458.824	456.61	363.177	390.159	317.844	355.9	588.061	153.005	NaN	436.971	467.45	299.741	472.75	346.084	507.836	227.598	440.481	409.577	472.913
22301	13917.7	13557.5	9125.53	16612.1	12457.6	7085.98	6628.48	6839.86	9658.09	13656.6	7024.59	16866.9	10364.5	6551.03	12147.3	6185.64	16769.2	7140.19	8390.15	5491.03	8139.82	13039.2	6491.1	6406.93	12112.7	8735.47	4768.43	14804.1	12059.6	8487.39	10128.1	13754.9	11025.8	14925	14311.7	10101.4	9525	17910.2	13065.4	23237.1	6099.99	9009.15	8307.22	11177.1	8115.17	12648	16135.2	7393.92	5997.2
NaN	535.607	NaN	264.729	428.107	332.449	NaN	395.571	341.096	119.811	333.608	NaN	560.165	123.453	293.392	247.262	184.163	178.65	204.488	NaN	120.486	179.18	255.165	NaN	216.525	NaN	265.583	293.443	NaN	NaN	319.096	NaN	382.491	NaN	363.16	350.661	335.663	NaN	NaN	412.313	328.181	NaN	358.083	205.579	NaN	NaN	195.372	289.22	NaN	NaN
2651.18	3167.58	2503.23	2964.39	4033.82	3056.26	2782.74	2965.76	2966.25	2785.37	4086.89	3120.9	3267.21	2581.23	2200.66	2977.95	3195.27	2874.94	1323.57	2945.89	2314.41	3015.89	2961.07	3896.6	3081.53	2327.07	3581.28	2325.32	1828.06	1482.21	3159.65	1372.06	3755.91	2669.64	2561.87	2705.4	2629.12	1324.21	2879.25	3426.92	2460.25	2244.15	2747.34	2625.2	3896.05	1373.18	2725.5	2702.53	2412.99	3577.29
476.846	1047.78	808.955	1358.25	1105.87	1410.45	1177.13	1227.27	764.486	1041.01	725.481	1307.95	981.227	931.883	473.685	736.968	1424.37	1123.57	640.789	1205.26	831.427	1331.55	748.553	1162.1	974.015	954.194	1051.98	405.685	537.852	616.308	720.003	633.287	795.341	1007.95	699.858	1060.18	1015.43	875.068	1265.69	945.714	1225.56	469.642	1147.85	792.944	1012.5	1101.46	825.766	709.445	1045.39	1118.9
11504	8331.53	7637.51	5646.68	7634.6	6064.38	4511.88	5576.92	3212.28	5645.05	9969.38	3622.16	8570.09	5919.67	5117.06	6704.32	3653.36	9152.86	5861.21	3463.83	2651.12	3690.15	6529.45	4437.8	4698.03	6861.9	4766.79	2143.51	9497.01	5544.58	4027.84	4959.98	11517.8	5425.12	10087.5	5999.5	4987.2	5521.45	8990.56	8552.03	14563.4	2179.91	5590.92	4126.35	5102.35	4605.78	7260.69	7175.7	5622.4	3373.29
168.129	147.251	76.615	217.858	267.114	170.392	165.83	275.712	143.736	272.313	256.636	233.433	178.149	255.424	141.929	225.225	241.67	204.305	266.148	303.831	192.705	187.511	229.932	258.129	441.917	203.037	210.578	199.84	173.874	129.768	160.917	185.224	206.79	170.471	297.224	216.525	234.714	246.616	185.403	252.768	269.379	119.719	186.76	269.384	159.979	149.384	127.293	253.952	223.648	253.08
414.872	459.38	339.657	465.393	351.479	374.687	408.52	416.973	358.087	378.693	468.248	328.465	412.914	391.599	311.821	353.639	390.543	452.831	336.322	412.546	440.538	370.428	376.605	422.946	297.906	360.68	472.366	425.365	390.466	338.139	400.382	265.577	298.041	392.185	344.08	402.192	363.06	273.611	374.638	402.922	443.374	496.252	437.351	353.953	356.959	244.382	425.676	373.563	349.705	407.357
NaN	NaN	NaN	NaN	NaN	NaN	NaN	NaN	NaN	47.6587	NaN	NaN	NaN	NaN	NaN	NaN	NaN	NaN	65.8197	20.9576	NaN	NaN	NaN	19.8314	NaN	103.842	NaN	NaN	NaN	NaN	NaN	62.9965	NaN	NaN	NaN	NaN	NaN	NaN	NaN	NaN	NaN	NaN	NaN	NaN	NaN	25.9561	22.1477	NaN	25.1526	NaN
577.535	705.251	686.771	707.706	1238.36	1169.95	745.808	958.909	810.334	734.493	442.468	1305.82	572.575	1565.05	444.669	576.1	1365.63	1440.95	716.501	1286.77	959.91	1252.62	601.123	1004.5	770.972	1117.43	884.18	446.499	1322.51	1189.69	636.142	1204.1	1037.85	848.755	849.38	959.232	905.035	846.867	1338.34	734.608	1177.66	413.85	868.206	1073.31	900.94	1209.11	750.857	759.675	1043.37	988.91
66.3463	192.066	168.75	197.601	140.528	170.504	339.216	429.952	142.503	263.526	240.584	313.545	246.792	58.6555	118.728	295.227	266.845	226.732	23.9094	309.455	110.565	256.347	303.784	249.029	358.324	241.573	206.621	88.2884	50.7936	NaN	155.785	45.932	246.86	329.693	95.1352	110.21	293.596	NaN	217.931	334.618	218.487	108.404	342.886	66.5227	294.512	199.796	248.151	224.344	212.547	358.786
506.103	409.802	397.245	501.064	665.457	864.287	531.577	521.898	589.001	482.64	596.097	712.787	481.394	606.283	466.954	538.315	532.915	447.743	478.167	567.797	494.22	628.545	524.398	453.11	567.068	397.855	458.382	602.059	312.086	400.808	442.782	360.784	649.881	603.799	469.308	744.899	505.081	402.995	468.831	773.077	323.901	516.441	623.795	590.124	735.572	392.345	563.51	576.432	651.69	736.217
532.475	235.993	193.837	70.5829	104.919	335.318	186.556	42.0439	13.8478	31.7548	3369.08	67.7798	223.418	332.524	1204.95	635.13	373.762	447.203	702.734	510.334	593.591	434.558	449.541	NaN	522.135	537.881	526.544	1094.02	708.58	527.08	434.13	565.266	301.751	380.745	346.037	613.37	415.83	681.904	377.942	608.793	572.363	1062.65	564.272	557.299	475.697	524.113	376.216	596.663	NaN	435.662
197.191	96.8631	195.084	141.577	166.384	218.304	179.432	162.371	168.82	150	83.8877	257.623	146.401	170.024	264.822	176.035	190.744	133.9	172.077	181.566	289.065	228.495	160.271	175.525	148.496	160.549	196.527	105.484	106.86	80.1335	156.509	125.535	141.734	207.999	154.564	173.525	172.925	69.2979	120.912	167.405	101.157	105.704	148.14	161.017	199.772	93.7165	134.111	174.155	218.274	252.412
705.052	665.389	989.568	609.37	615.545	1046.85	950.944	1014.68	715.435	586.897	622.887	832.985	669.991	1039.18	646.162	670.359	722.683	597.847	546.775	591.843	693.695	772.941	628.824	892.051	542.942	743.651	542.989	610.197	716.673	506.104	604.426	410.516	759.172	868.24	694.685	1252.41	780.114	617.317	458.569	829.96	697.721	640.201	831.446	770.738	941.882	675.333	849.983	573.81	1045.37	1024.25
1793.97	3016.66	2400.34	2415.12	2791.55	3061.16	2409.15	2337.85	2436.22	2734.49	2887.83	3064.72	2870.36	3021.85	1770.18	1374.44	3079.64	3049.65	2801.22	3278.42	2675.7	2869.8	1445.43	2481.09	2601.32	3395.75	2169.24	1413.46	3036.68	2295.48	2651.26	2669.91	2847.22	2332.79	2694.63	2718.91	2231.81	2663.63	3128.98	2369.84	2562.73	1340.89	2390.27	2867.7	2857.44	2872.74	2432.07	1891.75	3013.18	2344.22
519.266	529.519	583.347	646.109	582.994	909.169	528.796	656.281	630.428	549.795	266.912	692.399	459.146	522.312	464.716	589.686	737.147	593.522	490.772	793.269	509.367	671.499	675.46	523.75	627.992	618.906	817.341	322.499	639.728	400.312	532.605	514.766	611.72	435.43	630.734	612.197	817.608	634.073	726.64	454.085	475.839	282.41	332.613	686.417	749.53	634.196	658.548	449.202	709.998	610.911
49732.5	36769.5	49989.1	31392.1	36186.6	30701.8	34600.8	41026.8	30314.3	32376.2	28292.2	36476.9	36176.8	37697.9	40911.7	40228.7	34930.6	33706.7	35169.4	34399.8	31804.6	37998.6	38705.8	37795.2	39741.9	31445	34671.6	36188.8	35215.3	49091.8	33390.1	30351.5	36120.8	40104	32213.7	30512.1	30627.4	34363	33383.6	42241.9	27606.7	36831.7	40296.6	33936.6	35806.5	30749.8	34528.4	41360.7	31714.9	36496.8
NaN	NaN	370.782	NaN	NaN	345.776	310.632	339.26	NaN	NaN	NaN	NaN	NaN	300.023	178.927	NaN	367.459	515.199	NaN	557.837	415.049	508.205	306.046	334.098	283.174	NaN	459.828	NaN	291.3	NaN	NaN	410.307	NaN	270.899	NaN	348.092	360.795	NaN	NaN	294.865	NaN	NaN	436.83	454.747	483.778	196.154	420.195	528.956	371.441	249.297
520.878	4232.65	216.331	760.841	767.016	901.391	628.211	759.273	431.042	862.444	298.534	853.666	553.958	977.406	710.859	576.002	1053.24	889.239	847.584	947.172	907.294	870.662	559.215	845.704	950.63	967.036	982.743	252.376	886.475	662.488	345.346	1077.01	662.399	711.192	633.826	726.342	764.632	753.954	734.038	716.29	447.068	315.581	719.118	767.41	563.723	1154.97	990.258	592.985	978.089	826.208
136.653	87.699	136.513	111.052	85.3227	113.423	NaN	78.4265	NaN	87.9643	92.2755	59.9624	NaN	82.8224	28.9262	46.8656	62.3441	36.78	62.9905	NaN	54.8534	97.7835	95.1652	109.283	51.2835	108.384	124.13	102.052	185.483	NaN	NaN	40.5516	NaN	52.5475	NaN	78.2168	102.581	91.0636	85.7144	50.484	NaN	37.9499	90.2238	83.3176	83.0465	NaN	NaN	71.7093	110.691	47.943
174.287	295.493	417.251	306.079	453.752	631.1	447.281	389.869	335.693	405.595	352.581	457.823	372.339	418.475	258.626	263.81	543.195	336.873	422.155	338.978	446.781	507.247	395.107	490.612	420.309	259.061	561.298	319.9	315.979	200.212	549.681	207.961	547.819	387.134	661.159	369.01	319.59	391.953	442.656	531.745	278.054	257.985	497.41	479.159	436.24	564.099	413.274	269.171	472.803	371.658
77.2151	NaN	NaN	NaN	58.6833	30.5873	NaN	97.1877	NaN	79.0235	56.8453	19.4867	111.581	NaN	NaN	29.8731	4.87348	NaN	NaN	27.0629	141.241	44.1015	18.9193	NaN	76.2885	42.8774	62.5964	50.8582	178.811	63.5578	NaN	69.8685	57.8839	52.221	NaN	33.2133	39.22	98.8518	67.0104	42.9818	NaN	77.2185	67.2832	35.4881	NaN	NaN	101.008	182.217	13.8574	42.8676
423.986	320.699	433.663	466.034	587.686	612.689	479.326	513.383	379.12	449.261	278.766	600.534	378.601	487.316	349.041	312.505	549.145	504.801	412.586	644.36	534.202	588.083	339.761	555.898	481.976	565.738	577.508	264.04	425.531	486.357	320.979	508.304	364.32	501.478	351.821	582.822	581.609	327.086	513.999	483.639	500.63	213.967	425.818	550.943	656.573	634.06	546.113	297.381	565.802	519.678
48088.5	40262.3	43494.9	44285	33600.2	33150	46454.3	41695.4	45062.1	43367.3	56260	38831	38322.9	37419.6	63354.3	42175.6	38589.3	35958.1	59199	35264.6	43842.6	36710.2	41482.8	45041.6	45770.6	40621.5	41652.4	57950.9	43691.7	48127.5	47254.6	45542.9	39610.1	37228.2	46308.2	37552.9	41728.7	54146.4	39365.2	39745.8	37163.4	60084.4	40637.7	42663.8	38676.1	46803.8	38126.8	39155.9	38947.6	46521.1
209.653	123.285	185.524	117.803	252.549	187.454	192.395	94.3431	220.792	188.473	164.312	189.215	187.221	241.698	393.767	102.05	174.701	184.869	100.762	147.864	144.024	313.014	132.878	259.836	186.456	210.139	126.335	107.763	204.612	188.451	245.447	131.57	220.958	164.332	29.0514	152.746	150.355	NaN	146.97	296.001	175.16	108.284	128.521	224.369	190.025	142.564	189.357	155.315	250.146	216.403
NaN	NaN	NaN	134.346	11.5841	NaN	NaN	NaN	NaN	56.7807	NaN	NaN	NaN	16.9194	NaN	61.2037	185.622	NaN	NaN	4.99097	59.6464	183.026	NaN	9.9063	NaN	10.2456	NaN	NaN	298.521	NaN	NaN	NaN	10.416	NaN	NaN	10.267	NaN	NaN	22.2609	43.8074	NaN	NaN	NaN	55.9643	41.0984	10.6841	NaN	NaN	NaN	85.3347
217.266	185.37	152.657	162.518	281.661	110.3	179.935	165.371	199.738	227.232	144.131	209.04	175.633	177.31	263.853	197.131	240.207	198.521	420.441	235.465	215.226	189.539	252.849	278.739	176.828	261.305	250.586	NaN	318.564	296.636	115.569	473.623	200.705	121.78	256.931	204.894	252.07	400.791	188.802	194.688	299.642	168.704	266.848	209.348	188.05	557.54	163.918	167.503	189.36	164.56
103.722	74.1949	92.742	139.103	136.361	113.749	124.269	104.879	95.593	117.815	166.599	103.793	97.3762	87.9032	101.363	104.676	113.129	109.311	63.5419	91.4364	84.796	93.346	88.5867	98.1911	135.285	98.9967	77.4181	125.448	87.1214	NaN	113.174	75.7758	102.695	84.4401	73.6908	68.5062	122.173	35.847	151.131	113.719	75.3961	207.442	107.108	60.9325	107.838	67.3577	89.5848	133.491	78.0579	125.336
304.444	67.8828	195.5	204.674	309.207	291.282	303.486	645.43	184.203	211.683	241.625	144.386	509.589	451.044	115.146	258.552	122.637	289.813	209.846	430.239	490.08	96.9162	358.161	310.326	345.55	8.44104	29.4448	271.16	NaN	303.866	569.805	382.722	889.043	894.849	NaN	228.208	328.252	NaN	423.916	328.949	170.004	337.463	1039.67	281.54	381.053	NaN	490.557	554.606	284.831	NaN
NaN	NaN	NaN	NaN	NaN	NaN	NaN	6.5073	2.74895	NaN	NaN	6.53607	NaN	NaN	NaN	NaN	NaN	NaN	NaN	12.4333	NaN	NaN	NaN	NaN	NaN	33.0267	145.707	5.03336	NaN	33.4477	NaN	41.5833	NaN	NaN	7.04012	27.6179	NaN	NaN	19.9651	14.4047	NaN	NaN	NaN	NaN	32.1871	NaN	NaN	NaN	NaN	NaN
44.0374	139.497	78.9781	76.8674	86.5108	222.002	76.1767	94.0071	52.1029	146.28	70.4692	248.165	212.64	170.836	NaN	64.9113	143.647	78.9305	NaN	183.621	120.338	187.946	92.0731	229.079	111.464	151.29	141.202	NaN	56.7886	NaN	77.6958	NaN	103.714	153.467	NaN	192.643	NaN	NaN	128.727	144.26	166.415	55.3863	82.1626	159.275	194.072	NaN	146.063	78.1102	158.245	153.792
NaN	NaN	NaN	NaN	NaN	NaN	NaN	NaN	NaN	NaN	NaN	NaN	NaN	NaN	NaN	NaN	NaN	NaN	NaN	NaN	NaN	162.325	108.939	NaN	NaN	NaN	NaN	NaN	100.646	NaN	NaN	NaN	NaN	229.818	NaN	NaN	130.69	NaN	NaN	NaN	80.424	NaN	NaN	NaN	NaN	108.901	NaN	NaN	73.0258	160.641
54261	46403.3	49215.7	49135.4	44952	47466.4	54697	41233.4	62819.9	44174.8	36162.1	48307.4	48085	54229.3	66930.4	46370.1	52352.5	39636.1	77924.4	54309.2	69996.6	47907.5	43042.4	55439.2	61659.4	45627.5	51039.7	52275.4	62048	94622.4	58618.2	72413.9	44176.2	36207.5	56484.6	55755.5	47143.1	79656	38563.1	54592	44245.7	51834.2	36806.2	61825.5	59016.6	66625.2	44649.7	51227.5	47478	55204.2
36.7788	128.699	155.7	211.143	107.955	179.773	85.8939	176.206	81.4572	164.375	134.679	217.455	84.386	174.383	123.829	89.3726	177.703	166.15	NaN	216.628	162.285	217.063	90.1027	170.817	105.284	121.063	168.158	117.692	108.961	NaN	151.44	74.1737	179.042	122.555	80.8432	106.946	122.87	NaN	152.713	97.1449	191.887	84.8147	119.213	215.098	208.939	NaN	146.842	147.291	246.848	251.69
110.414	38.9741	81.7613	43.8558	55.2391	26.8682	41.9563	22.2503	36.9864	61.5246	201.498	125.853	57.4244	166.938	78.5679	57.8748	93.989	50.4082	64.5004	74.9615	69.7166	78.4681	48.4047	74.1708	66.0422	81.5901	65.5569	51.6554	67.0153	52.7053	82.8922	NaN	66.8956	104.822	70.8173	58.34	66.0407	NaN	80.6155	115.782	72.5167	50.155	62.8727	62.6641	115.726	56.518	75.7773	31.0665	70.5884	87.1491
11.5084	NaN	NaN	99.7377	NaN	NaN	NaN	93.8635	31.9796	NaN	NaN	NaN	NaN	15.3885	NaN	4.03119	30.688	60.5259	NaN	44.493	25.4389	NaN	NaN	15.9473	NaN	NaN	54.6651	NaN	NaN	NaN	NaN	NaN	NaN	NaN	NaN	27.5631	27.0203	NaN	23.5781	NaN	NaN	66.9518	NaN	28.5417	NaN	NaN	28.871	NaN	28.3984	75.9191
76.97	51.8761	NaN	NaN	127.763	38.9059	NaN	NaN	60.9381	26.4036	NaN	NaN	NaN	NaN	NaN	NaN	14.0997	NaN	NaN	NaN	NaN	NaN	NaN	35.8229	NaN	91.2598	NaN	144.346	29.7992	NaN	NaN	39.9154	23.4698	NaN	NaN	NaN	NaN	65.2035	NaN	3.81324	NaN	NaN	97.8832	NaN	NaN	11.1798	NaN	29.182	75.2239	NaN
7815.43	8594.33	8333.9	8366.84	8789.29	9249.47	9167.82	8600.79	8369.01	8653.21	9053.52	8561.72	8694.67	8088.86	8457.71	7248.15	8396.09	8484.96	9198.81	8640.05	8822.37	8451.15	7602.71	8500.87	8337.15	9062.98	8484.88	8747.97	8108.71	9135.79	8285.47	8515.69	8966.63	8335.2	8697.16	10022.7	7587.08	9132.03	8408.91	8274	8521.4	8945.01	8447.5	8601.88	9464.71	8203.95	8065.74	8408.73	8804.9	8945.61
336.343	197.237	238.154	327.96	378.9	402.219	684.938	346.849	344.673	359.365	384.905	400.658	188.831	327.816	393.906	346.204	621.417	290.12	290.025	429.629	408.372	479.861	317	360.249	480.925	370.607	357.709	531.429	266.819	318.006	331.046	443.659	267.102	502.659	181.387	274.125	301.53	222.704	325.219	302.56	323.077	383.476	510.541	457.437	374.627	282.132	422.732	393.695	361.82	336.812
341.318	179.707	1170.84	169.812	1027.35	926.649	74.8483	317.71	1949.92	1143.2	2352.04	32.57	1293.09	34.4147	5663.29	1178.84	81.8007	8.05117	59.9155	620.64	558.143	573.249	148.594	17.5995	59.1503	583.453	611.989	572.055	652.911	419.424	1076.77	1143.7	1311.02	465.806	1017	364.926	675.793	1130.13	475.202	1297.96	755.954	241.641	822.315	620.116	408.667	1204.99	NaN	1106.98	1054.06	788.044
3177.92	5234.5	4781.46	4962.58	4105.05	3988.04	4223.24	4164.6	3796.34	4785.77	4636.12	4066.96	5034.95	3439.55	2951.02	2788.53	3972.41	4673.22	3595.01	3781.85	3597.25	4023.51	2724.07	4380.45	4467.09	4038.75	4070.28	2193.88	4403.94	2548.96	3647.53	2263.69	5289.9	4010.71	4467.71	3979.41	4251.99	3689.08	4828.81	4783	5383.08	2084.57	4145.43	3952.6	4210.02	2357.73	4325.64	4312.77	3736.67	4546.66
45.7231	50.2521	NaN	194.468	NaN	141.261	108.424	NaN	NaN	83.7075	NaN	50.2231	NaN	NaN	NaN	NaN	100.181	138.425	NaN	88.5488	144.474	111.49	118.035	NaN	89.3802	88.7505	127.77	NaN	NaN	NaN	NaN	NaN	110.004	129.836	NaN	182.142	108.242	NaN	114.166	NaN	NaN	NaN	NaN	98.8973	91.4845	NaN	NaN	61.9752	NaN	63.3325
379.807	378.346	338.099	509.135	497.89	451.888	391.13	464.333	407.464	488.968	294.416	422.146	404.264	465.681	430.513	469.989	500.006	484.138	407.604	498.778	403.273	491.477	481.715	445.995	381.768	390.377	433.397	373.505	325.228	524.565	400.159	401.921	427.034	411.532	442.174	435.387	450.359	352.081	488.969	375.545	467.367	387.251	409.641	361.338	387.058	395.346	397.671	400.644	422.641	460.022
422.634	220.802	231.624	368.72	148.795	247.175	122.606	169.488	335.731	362.721	171.86	138.309	192.489	822.01	586.774	490.557	310.705	332.71	454.746	238.057	347.155	167.73	484.395	369.776	324.135	288.437	351.293	268.581	395.699	682.986	346.04	517.92	154.975	181.806	572.283	331.993	674.191	426.605	326.675	128.866	195.745	235.835	201.53	320.994	263.273	582.541	159.741	182.981	381.115	181.114
NaN	NaN	70.1656	302.268	294.07	279.731	NaN	92.2092	NaN	332.542	46.5332	NaN	NaN	NaN	NaN	NaN	432.353	264.747	NaN	NaN	328.409	396.392	207.708	NaN	390.588	463.182	NaN	450.241	NaN	232.947	NaN	NaN	NaN	NaN	200.029	NaN	308.157	118.554	359.032	NaN	NaN	NaN	NaN	322.508	NaN	NaN	NaN	373.7	403.683	NaN
145.349	NaN	87.7201	12.1735	109.37	211.885	NaN	171.077	116.062	1076.7	78.1475	NaN	220.679	420.485	297.121	224.208	867.042	185.873	NaN	598.037	NaN	637.474	601.826	239.23	137.433	160.366	64.9246	1106.9	NaN	518.481	267.502	705.779	404.623	206.759	NaN	116.054	NaN	138.715	325.026	250.824	367.967	283.583	747.254	415.16	370.54	213.615	286.676	250.785	259.938	439.497
155.374	55.5237	108.415	NaN	164.09	318.196	100.394	82.5685	225.148	79.8306	136.675	119.049	58.8577	147.144	206.849	108.879	202.191	127.642	NaN	194.446	199.834	298.86	119.926	264.446	168.947	114.216	216.432	NaN	230.265	115.255	159.192	146.65	245.098	212.432	123.792	92.9228	196.556	181.497	141.659	171.017	132.68	NaN	151.853	237.009	163.714	175.629	169.882	141.61	191.446	110.854
44001.6	30553.7	32605.8	30725.1	22126.5	25395.5	26900.4	27674.1	32302.4	29392.4	37234	21585	30152.8	29154.8	48153.9	33275.9	21583.4	26906.9	49103.1	21917.2	30910.3	21799.3	33768.3	29725.5	30825.1	30543.2	28831.3	43724.5	32821.8	39310.8	38045.9	34247.6	24541.4	27384.4	33438.8	29198.3	27898	48556.6	26959.4	26421.3	25291.1	46983.4	26717.3	26883.6	29629.9	32992.1	26436.1	31119.4	25540.6	25894.3
158.533	186.256	229.722	272.169	360.644	405.734	209.246	347.172	230.212	257.93	88.3493	416.057	185.909	369.008	182.903	234.052	349.201	317.951	86.6143	375.538	275.804	380.379	245.088	325.094	252.379	266.264	294.022	127.09	222.745	173.991	159.897	195.792	298.54	340.083	189.568	345.936	356.647	92.5671	306.069	252.989	284.973	110.908	329.513	317.233	283.852	173.36	259.036	188.318	416.454	341.447
513.321	528.857	806.646	762.866	1127.51	1133.48	855.53	1202.11	840.577	732.118	745.568	732.361	548.38	777.17	561.226	625.033	861.541	947.499	516.991	861.941	565.672	732.791	600.214	559.537	793.713	773.365	571.279	682.016	561.378	550.654	538.093	343.036	1882.51	1151.59	543.136	670.644	975.652	431.787	1073.45	763.901	670.378	688.968	1102.9	629.232	600.69	345.942	1053.57	763.506	681.979	559.519
62.3005	NaN	59.5748	108.986	66.6868	90.3112	41.0085	26.0086	NaN	81.7158	41.501	132.633	8.28997	95.1502	46.8425	91.8274	52.7569	79.0976	4.9469	117.902	23.1218	112.38	73.082	59.2426	NaN	49.8766	52.5184	22.8983	NaN	84.0035	NaN	97.304	NaN	145.836	67.3273	59.3215	99.6373	NaN	65.097	51.7405	NaN	NaN	45.7642	53.0726	88.027	125.584	54.354	104.148	115.739	72.167
150.007	45.4439	167.075	76.2871	170.549	41.4451	93.694	69.6975	67.665	50.5831	138.35	46.5761	97.4732	113.159	92.1222	107.702	112.394	105.288	84.3484	NaN	NaN	131.303	31.8464	NaN	106.958	110.995	NaN	211.521	103.282	NaN	112.508	174.884	85.1621	102.581	86.3792	145.281	86.2575	114.003	118.263	143.8	NaN	151.04	135.42	144.677	98.8322	88.7884	90.6187	121.535	113.246	55.4993
193.331	101.26	119.577	203.143	73.6962	68.7613	76.0043	140.68	97.0421	112.67	203.66	58.9723	43.7807	153.062	268.018	120.943	NaN	68.5942	357.997	110.258	183.896	NaN	92.6113	92.0387	85.9975	161.293	110.39	107.098	179.366	257.3	77.783	377.562	45.9097	92.9783	224.276	124.819	131.393	406.065	93.7199	90.1891	52.6077	129.847	NaN	131.336	NaN	395.216	NaN	38.4622	96.9579	148.579
518.191	272.208	254.866	336.677	1527.1	559.149	596.902	350.746	523.012	506.141	388.391	401.526	281.606	413.573	569.635	76.9244	551.322	604.54	467.355	418.22	70.4264	361.088	462.364	1297.86	521.282	491.867	382.4	534.056	460.617	548.713	NaN	NaN	378.819	388.86	537.441	469.168	422.747	636.591	NaN	426.068	448.342	600.211	461.328	438.886	338.222	443.935	297.435	481.423	408.107	339.383
110.347	129.745	113.346	119.957	128.058	121.85	127.447	137.491	89.5295	114.954	112.951	138.356	116.923	177.333	105.329	102.692	117.252	113.659	202.307	128.807	132.493	117.57	141.081	141.476	103.989	144.14	143.56	81.9031	186.615	168.018	82.835	274.119	147.54	123.138	152.283	147.039	158.178	179.235	134.161	155.001	105.988	50.2393	119.391	162.297	118.264	215.737	137.844	80.7852	175.368	131.806
769.699	NaN	NaN	86.9137	NaN	NaN	200.805	NaN	161.598	NaN	NaN	NaN	354.258	430.191	358.646	NaN	375.007	NaN	NaN	NaN	NaN	NaN	NaN	968.425	NaN	1387.76	NaN	NaN	NaN	NaN	102.753	NaN	NaN	NaN	NaN	NaN	NaN	NaN	NaN	NaN	NaN	NaN	NaN	2184.49	NaN	NaN	NaN	NaN	NaN	1448.87
NaN	821.608	NaN	NaN	NaN	NaN	NaN	NaN	NaN	NaN	NaN	NaN	NaN	NaN	NaN	NaN	NaN	NaN	NaN	NaN	NaN	NaN	NaN	722.456	NaN	NaN	NaN	NaN	NaN	NaN	NaN	NaN	NaN	NaN	NaN	NaN	NaN	NaN	NaN	NaN	NaN	NaN	NaN	NaN	NaN	NaN	NaN	NaN	NaN	NaN
485.372	789.946	796.291	929.344	1278.94	1365.58	746.877	1153.69	955.801	953.341	651.909	1464.28	710.029	1889.28	403.879	727.639	1495.54	1339.87	856.286	1434.95	1006.76	1205.84	697.713	1023.04	1018.14	1028.14	923.798	659.612	1418.04	802.939	780.888	1467.96	1100.37	996.325	892.575	1208.71	1019.93	935.576	1354.86	1185.35	1039.37	571.53	998.366	1286.06	1123.59	1546.22	943.492	625.559	1404.12	1150.48
1357.64	878.309	1180.54	856.358	1433.98	1365.27	1250.78	1297.72	1125.92	912.847	1248.12	1423.67	861.424	1415.17	1335.29	1244.97	1365.71	961.284	1117.55	1496.29	1325.47	1373	1135.78	1119.82	1189.72	1142.75	1094.99	701.111	1367.87	1391.6	1087.41	1417.75	1363.04	1285.25	1332.07	1537.01	1549.33	1180.48	935.539	1514.12	1032.77	684.547	1343.12	1364.8	1185.66	1395.74	1373.5	965.963	1292.4	1475.4
2734.73	2164.35	2241.27	1981.61	2147.77	2885.57	2205.15	2151.71	2083.14	2106.01	1853.82	2279.2	2159.8	3070.33	2249.42	2208.01	3038.7	1939.99	3353.52	2070.79	3390.02	2661.19	2112.63	2280.66	2356.61	2123.06	2303.35	1249.45	2283.07	2156.56	1767.94	1613.3	2172.22	1699.49	2297.6	2058.58	2073.76	3183.46	2329.25	1958.63	1779.81	1891.79	1874.94	2356.54	2350.27	1944.44	2339.24	1516.11	2378.08	1479.35
868.251	822.914	810.869	980.048	943.713	962.978	804.4	890.675	796.091	1113.37	741.02	921.043	826.191	897.965	665.968	872.247	1022.85	1133.79	341.617	927.352	694.143	842.985	819.062	883.7	839.193	774.343	912.655	640.845	619.362	427.958	873.032	456.332	934.271	838.555	699.974	841.32	835.699	473.616	1013.35	861.879	1077.1	708.718	812.745	780.245	893.605	408.115	892.424	935.206	862.741	952.609
238.582	110.917	169.747	139.826	147.659	124.285	92.1127	139.452	193.385	147.311	122.526	108.222	150.615	116.637	409.993	260.854	111.346	173.066	562.088	117.003	150.124	125.237	246.905	164.208	101.564	161.879	147.115	129.599	301.785	417.615	136.286	632.564	113.581	86.8601	242.913	180.126	233.725	516.26	131.42	323.002	121.035	144.896	142.983	194.713	136.859	658.165	152.519	142.505	166.482	152.603
NaN	NaN	NaN	NaN	NaN	NaN	NaN	NaN	NaN	NaN	NaN	NaN	NaN	NaN	NaN	NaN	NaN	NaN	NaN	NaN	NaN	NaN	NaN	NaN	NaN	NaN	NaN	NaN	NaN	NaN	NaN	NaN	NaN	NaN	NaN	NaN	NaN	NaN	NaN	NaN	NaN	NaN	NaN	NaN	NaN	NaN	NaN	NaN	NaN	NaN
NaN	NaN	NaN	60.3213	48.6489	38.5784	NaN	37.9644	41.857	41.6058	NaN	43.5892	NaN	80.6402	NaN	45.1025	38.4627	22.3032	59.0435	45.1757	NaN	28.2497	46.9753	10.5009	NaN	56.5111	49.7186	22.2579	25.0923	147.071	NaN	NaN	9.56016	103.729	NaN	44.0078	69.1943	NaN	47.7841	20.2208	69.3642	NaN	NaN	51.3813	21.7608	20.6105	65.483	22.7273	32.6803	25.5871
NaN	NaN	173.624	59.368	NaN	34.1608	NaN	NaN	32.2933	49.7705	13.658	70.742	43.3997	62.7323	39.3048	48.6009	40.3569	90.2322	NaN	39.6218	56.3497	108.392	NaN	81.4133	NaN	92.1436	49.1992	41.8901	NaN	NaN	NaN	14.6972	33.1523	22.1891	NaN	81.7226	34.9096	NaN	NaN	NaN	NaN	NaN	42.1574	NaN	65.2246	NaN	33.1348	45.2585	34.1053	153.817
3166.04	1415.38	1802.56	1937.71	1527.37	1672.7	1523.08	1820.78	1795.64	1835.53	1836.35	1505.52	1566.74	2901.55	3255.81	2549.14	1602.49	1836.27	4399.75	1641.39	2155.55	1495.08	2456.1	1986.87	2009.67	1879.07	1943.7	1864.53	2751.92	5084.97	1788.66	5642.01	1769.07	1711.1	2934.38	2102.71	2466.92	4208.97	1669.8	1587.69	1704.96	1752.62	1647.24	2023.79	1645.18	5497.18	1732.15	1635.84	1951.07	1576.67
300.753	169.896	183.774	284.818	194.48	274.463	179.971	378.408	287.931	216.632	167.159	358.424	182.085	212.395	186.544	244.86	316.074	178.421	95.2105	237.88	185.217	339.387	236.371	191.018	197.253	223.036	187.739	38.6823	41.7744	NaN	192.658	69.4807	251.953	188.241	82.7751	217.407	245.529	NaN	184.853	188.044	218.345	122.193	175.124	279.036	176.478	NaN	178.304	130.075	321.284	256.763
NaN	NaN	NaN	NaN	NaN	NaN	NaN	NaN	0.724195	NaN	7.71821	NaN	NaN	NaN	NaN	NaN	NaN	NaN	NaN	NaN	NaN	NaN	NaN	NaN	NaN	NaN	NaN	NaN	NaN	NaN	NaN	NaN	NaN	NaN	NaN	NaN	NaN	NaN	NaN	NaN	NaN	NaN	NaN	NaN	NaN	NaN	NaN	NaN	NaN	NaN
521.193	544.037	508.627	841.14	7024.48	6094.29	652.175	839.142	289.811	949.299	217.927	3407.2	557.547	10994.3	387.224	477.539	8497.49	10772.2	258.203	8113.27	522.006	3113	460.762	681.555	845.609	1322.54	690.785	252.647	4674.43	628.758	211.141	1394.88	2792.51	691.348	489.404	729.708	755.385	249.878	10830.5	1013.94	10527.4	255.357	731.637	2076.61	1057.05	1522.32	981.464	742.574	8904.44	1044.15
NaN	NaN	NaN	NaN	66.2612	83.2852	56.8626	NaN	42.2645	53.2755	NaN	37.0665	66.1295	NaN	NaN	NaN	72.9755	76.7085	NaN	60.9277	NaN	37.7741	NaN	NaN	NaN	15.8407	NaN	19.6515	NaN	NaN	61.5359	NaN	NaN	NaN	NaN	NaN	NaN	NaN	117.155	57.4508	NaN	NaN	NaN	NaN	NaN	NaN	48.1117	NaN	18.5118	19.0076
105.067	127.238	290.063	321.901	316.585	228.186	235.585	320.604	253.875	285.497	205.831	202.89	278.285	306.678	58.8986	212.522	429.584	357.209	252.755	388.903	224.442	220.293	225.358	211.402	164.904	422.528	428.778	NaN	246.514	221.086	226.295	299.342	240.295	212.101	203.416	317.669	238.464	228.378	245.382	279.545	168.01	246.331	220.796	264.04	296.681	380.997	255.586	107.335	405.174	203.874
NaN	103.61	108.807	113.206	108.693	130.026	122.148	99.3085	45.4581	NaN	NaN	94.7197	103.072	75.1429	NaN	NaN	NaN	175.849	41.9462	NaN	NaN	NaN	NaN	NaN	NaN	61.9989	60.992	90.6247	NaN	NaN	126.921	NaN	NaN	92.7538	151.247	133.713	61.4444	NaN	49.9763	61.6252	63.0242	63.4522	58.4048	122.855	74.6731	NaN	89.8225	127.348	115.411	60.0106
NaN	294.655	279.987	NaN	NaN	NaN	NaN	NaN	387.596	311.455	367.114	NaN	352.483	210.81	NaN	NaN	347.152	304.399	NaN	265.261	NaN	175.705	NaN	287.628	NaN	NaN	NaN	NaN	NaN	NaN	NaN	194.314	172.237	NaN	NaN	339.364	NaN	NaN	NaN	214.925	NaN	319.332	264.416	NaN	209.653	315.07	NaN	202.257	243.517	384.7
26263.8	32687.3	26362.6	34205.4	27346.4	25201.2	25187.9	23789.2	23546	37506.4	32494.3	26192.9	29056	22829.5	61439.9	29872.9	24312.7	30211.9	32451.3	36239.4	14942.7	22521.5	39222.1	23684.8	37044	25714	25834	42887.3	32813.9	32305.9	23789.5	31010.4	26043.8	23710.9	51140.7	25993.9	33754.1	26756.1	32609	23462.3	17289.7	46871.9	33373.9	28093.4	29129.6	27113.5	21929.8	29930	28217.2	22855.1
47.7033	48.117	67.3572	53.6665	109.232	86.6007	66.0654	83.6514	92.374	58.4553	62.8996	89.7861	80.4396	147.007	63.483	84.7897	100.921	82.7304	70.0664	116.364	96.2492	89.7702	83.0298	157.531	83.1904	116.231	75.8347	70.9132	72.33	73.504	92.9527	114.731	104.214	90.2473	61.7146	82.8601	81.9817	73.1645	83.6208	77.0383	121.462	33.1633	128.613	130.381	107.774	149.604	74.2474	89.1532	108.245	93.5123
577.499	986.179	816.766	1133.88	1205.78	1374.26	956.597	1004.19	828.699	1263.14	635.577	1451.15	949.626	1073.98	413.169	793.055	1245.44	1189.47	241.009	1369.4	1058.74	1563.37	985.481	1027.72	878.608	879.843	955.517	522.635	379.849	380.8	977.67	353.103	861.316	1233.58	494.717	1094.48	919.577	252.878	1114.6	763.233	1068.65	604.196	1014.17	1024.24	1089.01	264.168	990.746	1029.17	1123.49	1408.55
219.417	326.482	259.726	462.346	324.069	247.706	156.639	123.81	248.767	308.372	155.404	266.258	235.737	240.996	124.274	271.518	223.461	312.887	183.269	308.155	135.576	161.53	265.135	104.56	341.512	294.674	195.745	NaN	363.532	346.564	205.599	228.793	166.05	211.683	180.21	270.372	240.62	107.262	272.934	181.803	188.706	183.689	230.138	219.123	241.23	272.918	240.513	315.877	204.008	205.997
5628.78	6548.93	5763.51	6193.86	6046.53	6144.18	7271.2	6385.84	6427.82	6492.03	5704.81	6549.13	6622.4	5203.32	5142.72	5063.76	6266.27	5949.86	4409.64	6001.53	5782.05	6608.08	5141.71	5883.59	6714.71	6026.24	5834.84	5585.69	4157.59	4000.53	6789.53	3593.07	5968.28	6198.15	4860.73	5516.18	5328.61	4441.21	6073.52	6514.05	6189.05	5751.47	6145.45	5644	6364.03	3721.33	5950.21	6911.72	6287.83	6820.7
423.843	570.703	550.631	724.942	753.893	857.95	554.28	741.608	492.429	699.024	365.802	924.759	583.994	921.408	361.84	524.621	882.397	785.946	313.106	914.513	633.439	889.215	576.266	660.522	629.318	732.775	726.86	287.614	583.817	432.495	425.465	744.897	662.865	714.868	520.369	739.631	689.414	386.003	689.215	600.158	751.32	294.413	842.321	769.564	662.316	750.293	673.727	576.937	742.406	702.704
2506.14	1980.68	1892.29	2147.5	2130.16	2052.69	1988.53	1765.78	1919.55	2221.26	2483.81	2064.56	1983.03	2137.47	2539.63	1704.6	1611.78	1733.3	1930.26	1842.41	2023.21	2083.44	1650.28	1960.32	1085.84	1781.53	1986.84	2403.35	1896.24	1698.16	2209.66	1322.27	2122.01	1659.8	1431.11	1851.09	1735.96	2057.95	1736.83	1826.73	1969.9	2474.99	1863.22	2010.41	1761.3	1460.93	2110.27	2357.07	1833.23	2278.92
NaN	NaN	NaN	NaN	NaN	39.231	NaN	NaN	NaN	NaN	NaN	NaN	NaN	NaN	NaN	NaN	NaN	NaN	NaN	NaN	NaN	NaN	NaN	NaN	NaN	NaN	NaN	NaN	NaN	NaN	NaN	NaN	NaN	NaN	NaN	NaN	NaN	NaN	NaN	NaN	NaN	NaN	NaN	NaN	NaN	NaN	NaN	NaN	NaN	NaN
NaN	NaN	147.009	NaN	95.8865	NaN	62.323	NaN	NaN	146.733	NaN	NaN	NaN	NaN	NaN	NaN	48.1786	146.583	NaN	80.1607	NaN	103.295	NaN	NaN	NaN	79.7696	196.942	116.604	NaN	NaN	17.8541	89.7889	171.205	NaN	104.342	124.636	92.2865	NaN	76.765	84.5744	NaN	NaN	128.393	128.028	34.8113	62.7305	NaN	66.2286	61.8368	43.6491
1067.25	1436.68	1162.56	1908.2	2081.43	3235.82	2026.59	2361.67	2151.49	2123.12	971.602	3124.2	2177.45	2276.44	644.676	1626.34	2750.01	2071.01	243.71	2862.22	2294.87	3444.43	1726.11	1876.73	1891.37	2030.65	2155.54	758.236	1060.9	542.062	1667.38	455.54	1708.7	2414.43	1063.1	2569.19	1938.12	NaN	2116.99	1776.42	2151.37	756.774	1991.85	2768.46	2499.43	365.703	1936.02	1713.97	2438.27	2777.5
NaN	NaN	NaN	NaN	NaN	NaN	NaN	NaN	NaN	NaN	NaN	NaN	NaN	NaN	NaN	NaN	NaN	NaN	NaN	NaN	NaN	NaN	NaN	NaN	NaN	NaN	NaN	NaN	NaN	NaN	NaN	NaN	NaN	NaN	NaN	NaN	NaN	NaN	NaN	NaN	NaN	NaN	NaN	NaN	NaN	NaN	NaN	NaN	NaN	NaN
NaN	NaN	NaN	123.748	219.811	126.136	NaN	83.369	83.0658	NaN	NaN	131.373	NaN	117.18	NaN	NaN	106.461	136.01	107.84	80.35	96.0613	122.551	NaN	NaN	NaN	NaN	115.684	NaN	26.1804	NaN	84.2763	NaN	NaN	49.997	NaN	NaN	NaN	NaN	NaN	60.9003	NaN	NaN	NaN	187.468	43.6372	61.2326	NaN	NaN	NaN	NaN
NaN	227.869	NaN	269.71	263.896	345.306	298.628	NaN	NaN	NaN	356.037	144.242	NaN	NaN	NaN	NaN	NaN	320.704	NaN	NaN	NaN	220.527	NaN	NaN	NaN	NaN	NaN	267.549	296.648	NaN	396.802	NaN	58.7644	314.15	NaN	NaN	NaN	564.269	NaN	NaN	NaN	NaN	NaN	NaN	NaN	NaN	NaN	349.352	NaN	NaN
43.7353	176.973	183.807	261.739	352.271	476.562	224.55	250.168	244.283	239.181	162.224	360.071	270.369	523.829	85.0619	128.365	292.441	384.799	72.9249	390.297	209.435	333.299	157.237	199.5	170.053	334.159	170.44	124.411	211.514	56.982	165.41	99.5968	172.364	262.469	NaN	378.35	153.3	NaN	221.338	508.415	252.717	100.922	170.536	368.579	381.017	121.706	301.658	259.824	364.81	259.514
767.969	334.081	539.42	245.783	482.989	506.888	501.552	394.241	318.846	335.404	397.519	497.113	375.741	435.748	505.375	513.774	444.426	569.924	294.116	437.094	341.898	468.814	467.332	329.102	262.213	572.1	400.058	129.046	432.15	289.952	188.051	343.191	761.601	422.085	502.247	633.339	571.52	312.649	513.057	620.167	577.647	129.589	437.646	410.333	384.659	271.951	524.415	606.651	341.888	484.289
211.685	256.415	213.564	195.614	284.638	591.238	297.072	321.066	351.983	288.265	139.061	474.576	244.831	388.989	191.783	250.117	441.268	302.091	126.73	544.302	326.357	559.584	181.604	317.073	298.082	309.14	351.331	241.146	156.091	172.594	199.274	234.84	301.826	398.142	152.579	460.792	377.748	98.5974	253.376	255.569	212.946	184.909	352.547	413.372	305.252	NaN	368.533	278.16	407.739	498.817
836.637	551.098	736.956	532.231	457.737	637.139	771.833	929.032	1027.29	631.601	820.138	655.602	616.241	631.153	1322.55	716.644	550.185	720.307	1352.91	561.292	792.475	519.171	649.409	777.788	660.345	704.917	821.022	970.525	708.691	696.36	686.792	1279.98	572.576	813.769	930.203	873.659	960.769	1210.62	676.465	596.652	569.82	916.311	1029.65	795.16	490.899	1214.5	530.83	593.198	521.524	469.112
178.659	365.673	241.337	353.05	263.651	282.206	275.126	309.393	224.089	299.171	229.386	297.55	314.559	304.862	254.283	246.057	312.092	320.743	415.931	341.769	331.735	318.778	263.143	305.149	245.903	287.397	343.277	357.268	381.551	431.21	212.05	454.691	260.256	317.749	375.509	404.942	293.3	365.596	352.957	311.286	343.101	129.58	274.244	340.784	343.416	350.369	296.087	171.885	307.012	270.642
33.9199	17.7678	NaN	51.8935	NaN	69.5337	52.4384	58.5949	40.1874	81.2417	44.3455	69.7273	63.2483	36.7175	NaN	NaN	27.0211	59.7729	NaN	NaN	NaN	NaN	NaN	41.1475	51.9034	NaN	15.1743	43.6299	NaN	NaN	NaN	NaN	57.9526	97.7487	24.1111	NaN	NaN	NaN	37.0162	NaN	77.7673	77.6854	NaN	44.327	67.5432	NaN	NaN	NaN	88.8062	59.9235
38.3508	39.1947	NaN	NaN	34.5507	NaN	113.679	35.8881	NaN	NaN	NaN	27.6606	93.6992	23.6676	14.6257	NaN	33.9087	49.6469	71.8917	NaN	68.5882	94.8691	NaN	NaN	NaN	76.4957	NaN	71.8447	NaN	9.91808	NaN	37.3623	39.1071	NaN	NaN	56.5581	NaN	NaN	NaN	NaN	NaN	NaN	NaN	36.3667	38.1372	NaN	93.9076	NaN	NaN	NaN
106.825	203.392	177.374	234.871	197.53	183.168	159.099	211.327	168.042	207.55	123.466	270.134	193.445	263.965	102.308	153.248	213.15	152.082	95.2622	228.837	195.984	279.375	119.792	235.555	170.809	153.947	210.089	104.443	192.575	174.426	165.635	202.109	247.478	187.386	192.646	224.003	213.58	126.781	241.863	173.206	251.092	41.3075	144.15	204.823	196.373	263.874	174.821	183.33	266.439	250.682
727.283	383.331	419.264	438.52	482.192	480.378	338.002	376.424	564.197	495.414	765.426	369.403	446.571	652.577	732.921	674.74	313.221	498.384	1683.06	361.068	584.373	404.583	703.087	463.077	373.558	532.716	526.482	803.603	733.922	1070.67	529.973	1407.62	359.429	533.071	723.518	588.642	628.901	1647.02	558.097	363.873	393.362	814.906	411.923	470.858	420.205	1280.18	422.254	387.273	545.921	368.332
883.313	478.275	584.679	380.524	672.977	608.636	434.402	376.598	474.839	336.347	396.538	411.135	398.739	463.313	663.383	488.476	482.007	659.037	215.725	455.814	325.767	548.875	491.745	366.883	367.907	722.668	429.213	213.319	522.023	339.471	426.67	228.227	523.81	521.453	336.837	834.804	595.988	220.261	524.977	665.879	594.733	148.222	408.06	574.346	453.283	213.416	622.661	897.286	432.663	537.339
2005.77	934.482	1313.95	732.549	1369.13	1361.62	1524.08	1242.42	1044.48	766.932	1003.88	1191.92	919.387	1411.33	1531.9	1205.45	1420.5	1483.25	873.506	1205.78	935.036	1449.7	1232.12	1101.28	936.664	1598.51	1013.7	362.111	1349.34	920.41	491.686	729.551	1718.33	1163.42	1247.37	1718.18	1450.44	843.151	1464.06	1758.33	1661.04	433.485	1124.79	1126.76	1004.34	681.508	1803.63	1667.53	1298.08	1428.25
1333.61	742.361	1022.1	629.108	1211.11	1159.57	983.734	802.394	630.308	511.275	961.221	732.521	723.539	971.257	1250.85	847.797	860.941	1269.03	564.581	1016.17	699.387	878.409	998.779	752.343	670.57	1241.93	874.134	420.914	1056.81	685.943	496.491	503.152	1454.51	891.626	799.607	1330.25	1159.81	787.859	999.545	1240.64	1396.41	417.363	768.807	792.96	819.452	426.669	1247.59	1158.85	968.984	855.511
1983.62	1027.89	1618.07	716.478	NaN	1364.29	1658.86	NaN	865.611	938.667	NaN	NaN	975.129	1530.22	NaN	1108.85	1257.24	1750.86	NaN	1345.34	434.758	1142.67	980.287	NaN	943.641	2062.6	969.715	NaN	1010.32	1147.26	NaN	685.84	2454.17	NaN	1200.06	1393.04	NaN	982.352	1417.44	NaN	2135.23	NaN	1037.43	1095.46	1223.79	NaN	1308.83	2084.28	1560.12	NaN
1071.67	535.04	689.739	310.534	737.53	781.691	564.004	441.92	479.908	440.126	371.371	487.606	493.507	686.456	738.186	722.092	525.758	768.395	370.619	731.478	484.032	612.514	865.871	428.262	517.689	766.239	557.765	879.734	778.992	522.964	396.393	367.401	776.052	521.229	562.199	715.136	609.478	452.275	761.047	790.255	815.647	831.01	512.55	530.429	653.829	322.175	783.651	933.2	446.371	633.224
346.564	NaN	86.5048	148.889	57.8808	258.449	271.742	344.574	166.922	190.95	255.5	189.432	206.604	291.842	181.456	261.828	140.606	193.538	225.415	189.977	183.091	192.332	220.272	191.848	177.769	183.991	186.734	183.998	254.257	280.952	248.947	224.009	307.255	286.054	166.837	270.483	221.051	220.571	108.628	289.502	109.744	186.63	227.122	183.125	265.68	269.944	205.99	272.504	281.099	194.385
112.419	194.6	141.438	118.812	132.057	96.7895	126.854	150.373	176.925	201.783	231.768	111.972	121.287	226.329	197.418	192.295	149.767	146.332	329.141	135.261	186.964	180.957	174.786	123.143	NaN	211.797	177.653	136.994	187.737	315.353	138.351	334.976	136.154	111.492	291.202	227.977	184.631	449.258	255.915	NaN	NaN	241.643	140.451	162.412	118.844	271.667	147.286	119.405	168.583	198.763
1481.05	1653.07	1319.48	1315.88	1410.94	1420.05	1707.24	1338.12	1405.07	1354.59	1120.61	1669.9	1619.84	1167.78	802.936	1604.8	1106.11	1606.42	1026.6	1303.36	1182.56	1597.79	1595.51	1143.74	1395.85	1113.62	1193.45	1306.69	951.727	986.221	1418.04	481.232	1182.35	1448.12	1059.55	1488.91	1416.82	676.996	1429.36	1373.02	1414.72	1003.19	1469.89	971.635	1563.35	657.908	1355.16	1185	1483.72	1713.28
14793.4	16926.2	19072.8	20005.4	17860.6	22662.2	21951.4	18509.1	15121	19728.3	9771.24	22962.9	18137.1	19874.1	13330.1	18761.6	21269.2	18748.5	10332.3	21676.9	19893.8	22766.9	18661.6	20947.8	19916	19232.5	21185.1	8992.75	18024.3	13832.3	15859.1	13927	16809.4	18140.7	15035.9	21045	21488	9181.42	18855.1	18655.3	19171.6	9353.58	17875.7	20037	20642.8	13547	17613.3	17534.1	23861.4	22577.2
5666.75	5080.83	4189.35	3680.63	3910.78	3009.55	2859.54	3063.92	3034.25	3672.62	5908.57	2502.18	5092.44	2830.87	3979.99	4517.24	2171.05	4695.09	3117.85	2182.15	1574.02	2527.11	4375.78	3386.35	3317.22	3876.26	3191.63	3775.18	3622.91	2406.98	3318.5	2081.68	5881.76	2917.31	4401.56	3427.97	2805.01	3102.77	4804.75	4665.21	5984.06	3838.68	2946.46	2326.73	3064.07	2250.04	3540.69	4102.53	3309.86	2038.79
NaN	NaN	NaN	NaN	NaN	NaN	NaN	NaN	NaN	NaN	NaN	NaN	NaN	NaN	NaN	94.6145	118.925	NaN	90.8589	254.466	NaN	NaN	NaN	NaN	NaN	126.883	NaN	NaN	NaN	NaN	NaN	NaN	244.972	NaN	NaN	NaN	147.051	NaN	NaN	NaN	184.972	238.018	NaN	NaN	NaN	NaN	NaN	NaN	NaN	NaN
1031.51	358.843	695.529	503.369	524.484	583.503	536.515	485.692	725.995	489.812	576.785	501.632	434.629	960	1099.95	721.406	544.88	450.359	2331.19	576.369	928.032	563.21	814.734	600.054	641.239	730.464	636.433	962.642	1123.45	1250.01	683.872	2252.74	402.172	529.197	739.481	1026.86	870.697	2543.12	387.874	528.218	439.614	1082.97	544.808	971.641	770.308	1912.11	620.014	513.345	671.69	710.366
415.809	246.174	224.596	167.276	208.681	140.851	137.508	200.195	181.387	172.62	136.361	97.4936	177.406	112.963	355.765	250.393	145.368	245.307	95.4571	187.141	117.517	45.114	255.83	276.113	96.8197	199.817	254.215	56.9593	139.053	116.283	188.408	211.75	101.901	91.432	229.918	314.759	123.396	197.953	98.5172	183.74	166.751	78.5965	181.182	242.105	129.151	234.54	120.725	193.746	80.3316	222.217
420.258	778.345	635.02	921.407	990.246	1030.35	758.996	754.673	797.039	990.608	521.752	1031.48	765.429	850.568	502.216	550.77	1047.15	937.278	355.763	1033.46	729.345	1127.88	607.833	654.33	691.143	792.52	737.524	592.37	450.573	255.406	699.015	413.106	728.679	775.94	444.842	843.484	588.844	217.534	905.243	664.174	685.745	606.316	754.065	773.767	1051.17	492.735	793.339	720.558	842.394	835.054
53.4919	50.7685	34.4044	52.6811	66.7263	29.8292	32.6209	73.2156	77.2345	100.497	42.6541	92.9288	84.6041	115.295	NaN	93.5238	144.696	96.0852	43.3206	117.87	66.3618	112.247	37.0476	82.3758	132.285	102.003	106.427	80.7854	105.405	76.3907	37.0158	206.403	96.6405	79.6228	137.175	121.488	84.2332	74.8228	106.222	100.614	87.1529	NaN	58.125	173.82	139.071	247.401	75.4261	89.5415	93.8997	43.2763
NaN	1.86344	NaN	5.19974	NaN	7.17102	7.28532	NaN	1.39278	NaN	NaN	NaN	NaN	NaN	NaN	1.70725	NaN	1.77279	NaN	11.7619	NaN	5.65049	NaN	NaN	NaN	1.56785	NaN	NaN	NaN	NaN	NaN	NaN	NaN	6.7025	NaN	2.36348	NaN	NaN	NaN	2.32357	NaN	NaN	1.09345	NaN	NaN	6.7889	NaN	NaN	NaN	NaN
484.092	779.032	723.21	956.961	1041.36	1090.19	833.944	884.159	719.697	893.838	436.135	1155.03	753.477	1025.54	412.842	724.039	1057.73	1071.64	449.328	1127.01	912.173	1152.81	739.697	893.633	813.107	837.463	866.732	360.415	621.442	482.408	687.846	635.006	802.039	900.491	545.589	1030.57	782.407	453.609	1031.27	626.374	992.149	381.121	826.351	924.273	1027.95	660.291	803.662	696.744	1164.24	1144.22
10.7748	NaN	92.8378	14.1905	NaN	70.3072	NaN	22.7469	45.7309	47.0016	62.1139	56.0805	43.493	63.0331	NaN	15.9243	NaN	44.2906	NaN	4.80832	NaN	71.6662	NaN	NaN	57.0564	41.5187	7.31703	NaN	7.53356	NaN	NaN	NaN	46.3643	NaN	NaN	NaN	NaN	NaN	44.6047	NaN	5.06255	NaN	NaN	10.2781	NaN	103.723	NaN	91.2721	21.113	61.0971
124.442	NaN	164.611	NaN	NaN	NaN	NaN	NaN	124.668	NaN	NaN	181.364	NaN	NaN	202.268	NaN	NaN	167.065	NaN	NaN	NaN	NaN	NaN	NaN	NaN	183.369	138.929	NaN	NaN	250.65	NaN	164.813	NaN	113.307	NaN	116.552	203.394	131.222	NaN	165.728	NaN	84.4168	148.366	NaN	NaN	200.308	173.175	160.533	130.738	NaN
108.965	56.8979	152.602	NaN	32.7081	31.1722	33.9696	101.6	NaN	193.903	179.729	52.296	NaN	NaN	NaN	191.834	32.3799	26.3932	NaN	152.92	NaN	50.5481	217.99	208.027	NaN	32.0219	135.188	152.476	NaN	NaN	NaN	NaN	NaN	35.4415	98.0206	97.6486	176.21	NaN	186.643	33.6771	103.203	NaN	158.871	85.8542	33.7226	NaN	12.5766	92.6826	52.693	82.4368
344.245	276.912	254.829	235.07	283.08	255.391	393.009	225.013	283.255	242.266	300.376	236.712	331.507	284.516	270.2	329.489	278.055	220.025	313.757	232.011	329.104	322.714	295.11	269.652	245.349	306.629	255.339	253.878	243.692	323.125	308.749	271.771	318.202	242.121	266.985	274.048	291.705	201.101	296.728	227.779	353.509	269.306	299.154	279.067	204.065	328.027	223.344	322.316	265.866	313.123
125.106	135.631	102.312	192.057	186.208	208.663	148.21	189.779	114.546	145.239	101.328	228.627	136.086	288.652	156.027	141.737	228.627	216.412	150.456	217.508	143.936	190.754	82.4014	179.097	198.639	224.813	143.852	100.525	149.824	162.013	81.9634	283.242	173.336	192.502	103.612	182.538	174.635	167.593	189.598	138.251	195.881	48.7025	162.197	119.921	127.903	350.235	138.886	111.796	246.749	85.7086
NaN	NaN	NaN	NaN	NaN	195.963	NaN	NaN	NaN	146.349	NaN	NaN	154.011	NaN	NaN	NaN	NaN	NaN	NaN	168.377	NaN	105.059	NaN	NaN	NaN	NaN	151.668	NaN	NaN	NaN	NaN	NaN	NaN	159.114	NaN	NaN	314.392	134.149	193.229	NaN	NaN	NaN	125.632	NaN	267.107	NaN	NaN	NaN	NaN	NaN
3571.4	3561.57	3174.47	3444.88	3214.32	3338.49	4356.45	3618.07	3331.81	3249.44	3218.7	3541.99	3517.31	3518.19	3238.49	2901.55	3622.82	3275.33	3586.62	3241.02	3649.89	3531.95	2808.21	3883.27	3862.38	3401.96	3566.79	2974.13	3517.3	2897.44	3670.99	2107.13	3361.86	3387.4	3473.39	3912.89	3519.06	3262.8	3337.45	3692.92	3788.23	2722.71	3362.07	3571.47	3617.65	2359.78	3332.76	3125.8	3299.25	3544.51
567.746	482.621	661.164	720.402	644.27	575.988	416.653	508.605	1055.33	866.062	697.057	641.641	466.692	773.245	919.547	716.471	660.364	759.458	1503.48	879.498	714.974	691.759	764.715	671.767	501.803	442.33	662.029	945.622	858.137	1198.83	882.51	1146.89	569.371	567.486	773.147	559.144	702.063	1423.56	739.455	501.338	454.833	1120.49	504.569	714.357	514.116	1080.51	535.282	680.248	511.25	572.59
1008.98	897.086	850.622	651.033	740.419	697.097	868.544	828.276	764.208	762.156	983.27	608.964	697.307	826.791	936.55	756.03	681.139	658.11	1290.94	626.412	799.665	656.563	835.926	831.773	923.732	755.274	756.831	896.974	765.698	843.137	714.766	939.614	727.714	800.194	892.981	702.62	743.073	1121.25	729.135	798.04	742.208	1062.07	758.5	627.932	613.141	922.931	622.766	747.056	755.736	668.65
281.391	36.5923	471.175	213.56	199.546	439.807	229.084	667.669	145.854	322.86	483.382	228.083	255.577	298.307	283.491	333.906	262.205	436.963	248.859	266.409	204.672	310.893	304.012	274.665	368.694	327.357	201.667	334.952	264.833	225.575	256.597	NaN	276.935	221.383	307.065	300.146	434.348	319.569	102.716	365.801	247.908	444.604	400.304	210.307	219.153	147.977	293.585	312.142	344.868	254.553
2121.54	1075.41	1701.25	1100.32	1886.6	1953.13	1349.49	1147	1132.68	936.467	1275.88	1478.61	1064.22	1607.5	1775.57	1325.51	1415.23	1852.78	1112.54	1702.88	977.118	1331.39	1436.95	1236.16	1302.61	1812.99	1283.75	486.402	1640.56	1029.64	809.392	824.32	2470.57	1432.89	1609.96	2243.49	1926.57	1186.97	1855.88	1952.4	2393.25	522.319	1200.79	1200.52	1399.53	767.063	2114.85	2230.5	1342.68	1338.41
2675.72	3984.47	2477.42	1551.71	3949.09	3249.06	1938.17	1848.51	2040.27	1884.08	3169.31	2128.35	4057.5	2151.18	2019.27	1502.6	2182.9	3211.53	1935.95	2186.55	1543.88	2210.4	1590.24	2070.09	2023.01	2656.75	1754.89	3177.3	2946.6	1495.02	1812.85	1229.36	3673.12	1879.27	2778.91	2725.96	2220.7	2234.49	3344.22	3599.07	3878.97	3432.73	2043.96	1676.82	3448.87	1239.95	3249.96	2499.09	2546.79	1753.04
NaN	129.889	NaN	NaN	NaN	91.9595	NaN	NaN	NaN	123.729	NaN	63.3935	95.4444	NaN	172.943	NaN	151.204	231.784	NaN	38.0655	NaN	43.0716	NaN	176.091	25.9038	NaN	NaN	NaN	NaN	165.441	46.0502	NaN	NaN	269.696	NaN	177.374	158.783	NaN	62.9214	95.3829	32.916	NaN	37.1762	78.622	235.03	51.9634	NaN	NaN	123.751	53.9484
413.551	671.32	292.622	706.203	514.88	816.683	549.081	457.928	718.331	655.37	848.682	728.11	767.116	335.001	299.539	576.01	767.831	621.009	319.368	849.153	492.851	603.685	582.903	555.623	445.539	594.393	514.919	838.13	241.751	184.263	692.411	121.46	541.441	540.699	362.255	414.714	368.689	350.359	566.82	596.532	659.067	1014.14	491.852	347.498	562.96	174.706	545.251	623.776	522.088	428.597
7176.31	4815.7	5265.63	5498.32	4746.23	3908.51	5841.11	5189.86	5671.9	5145.48	8031.82	4676.58	4773.82	5129.48	7849.06	6308.71	4458.88	4479.18	11689.6	4170.64	5677.89	4530.46	6111.71	5614.27	5361.36	5384.63	5066.7	7844.55	6880.64	10688.2	5906.88	9642.43	5049.06	4750.55	7264.55	4706.88	5831.03	11044.2	4956.71	4642.82	4415.63	8126.04	5269.59	5161.42	4161.92	10205.1	4662.99	5711.52	4500.81	5250.32
NaN	NaN	NaN	NaN	50.1766	14.9178	NaN	NaN	NaN	NaN	NaN	NaN	NaN	NaN	NaN	NaN	NaN	NaN	NaN	NaN	NaN	NaN	NaN	NaN	NaN	NaN	NaN	NaN	6.80406	NaN	NaN	NaN	NaN	NaN	NaN	1.6926	NaN	NaN	NaN	90.5997	NaN	NaN	NaN	6.19294	NaN	NaN	NaN	NaN	NaN	NaN
40.5073	169.168	NaN	65.979	99.0405	NaN	NaN	28.0306	NaN	NaN	84.6505	NaN	NaN	37.8084	NaN	37.1719	54.5491	108.945	35.4163	NaN	22.1422	NaN	NaN	40.4367	NaN	NaN	NaN	74.5754	32.2159	41.9816	50.8114	79.9369	96.8379	109.056	NaN	124.877	38.5837	79.6245	NaN	106.861	40.1682	64.6305	151.583	59.1628	NaN	NaN	48.0894	NaN	NaN	26.2547
NaN	18.5587	71.6235	NaN	NaN	20.4947	NaN	69.187	NaN	24.7502	NaN	NaN	9.89241	NaN	NaN	8.78406	NaN	NaN	NaN	16.4373	92.0517	32.687	37.2419	NaN	NaN	NaN	21.4942	26.4353	NaN	NaN	NaN	NaN	NaN	46.9263	NaN	NaN	22.7402	15.9952	5.74513	11.8806	65.5029	NaN	NaN	31.8361	NaN	NaN	39.1826	NaN	7.60932	66.9552
1368.5	1563.64	1513.57	1381.16	1171.99	1231.32	1597.77	1494.84	1362.16	1274.57	1726.29	1232.92	1541.81	1223.58	1754.91	1266.79	1442.48	1336.79	1792.23	1325.16	1516.18	1276.54	1175.31	1324.68	1372.82	1263.27	1357.73	1507.79	1295.26	1580.78	1506.14	1447.71	1400.37	1423.63	1469.17	1310.85	1200.89	1740.91	1273.44	1250.54	1242.58	1571.01	1373.38	1284.48	1332.84	1558.67	1253.83	1405.34	1317.45	1366.99
72.9666	96.031	43.5361	101.215	170.748	43.8343	47.0369	111.516	205.179	87.1766	NaN	99.8163	29.0676	52.8436	47.4392	69.1715	123.325	180.033	68.9556	95.0639	25.0858	122.197	NaN	33.8753	69.9795	94.2958	66.9584	78.7858	87.0484	124.803	116.188	40.7435	105.534	106.461	70.7216	91.8461	NaN	NaN	102.647	115.789	107.688	NaN	99.6579	90.1833	84.519	63.6746	98.2743	64.0598	114.806	101.825
1214.84	2803.02	2676.43	1563.58	1918.24	2140.67	1692.26	1362.76	1105.85	1693.42	1007.48	2082.08	1645.59	1894.87	1120.25	1237.57	1854.01	1971.49	1058.87	1725.34	1501.21	2290.63	1339.85	1404.33	1300.41	1518.48	1664.18	757.667	1601.54	2146.88	1165.9	2006	1519.53	1560.32	1289.21	1638.12	1646.1	896.745	1752.35	1220.44	1762.16	514.525	1603.52	1738.58	1490.49	1667.8	1353.48	1517.07	1750.85	1851.22
1010.78	1591.77	1241.45	1496.68	1433.09	1595.93	1067.4	1648.19	1420.41	1518.14	1303.96	1628.28	1571.55	1746.75	913.583	1107.85	1750.3	1679.57	1132.46	1711.09	1429.16	1567.09	1054.24	1682.93	1470.29	1582.98	1632.98	752.998	1360.72	1358.26	1372.65	1567.91	1640.12	1418.22	1468.6	1633.62	1410.88	867.223	1661.06	1698.11	1648.03	725.251	1472.31	1664.89	1492.34	1740.67	1347.49	1222.92	1656.62	1379.09
NaN	72.8385	10.1344	33.254	70.9968	351.431	31.634	70.3898	67.8749	7.35317	NaN	42.3378	35.6648	NaN	8.82719	16.6764	26.8356	50.6715	NaN	64.7023	NaN	47.2097	NaN	29.7469	NaN	38.0735	30.9242	NaN	NaN	NaN	NaN	29.2914	22.7567	32.854	39.5892	13.0634	44.6792	NaN	88.3759	16.2593	37.9035	NaN	55.6561	74.32	NaN	NaN	NaN	40.6697	NaN	36.7311
NaN	51.7046	NaN	7.13061	NaN	7.69238	67.6271	30.2897	3.87973	42.3829	27.1542	NaN	13.8123	14.1242	NaN	36.2149	40.0472	7.74143	NaN	77.5821	5.14986	93.9904	NaN	17.271	21.1563	13.0778	5.50213	4.93712	32.5422	NaN	NaN	NaN	16.3951	13.067	NaN	15.3506	21.13	NaN	NaN	NaN	87.4843	29.2167	NaN	29.7755	70.5927	NaN	36.2008	NaN	44.9905	25.2747
49.0533	70.086	50.3081	34.0107	27.4793	49.3828	NaN	NaN	41.2094	42.8048	54.2483	NaN	33.6736	22.0122	NaN	NaN	NaN	17.7507	NaN	7.09583	NaN	NaN	3.66598	NaN	NaN	4.62071	NaN	101.058	8.471	52.826	32.7412	NaN	NaN	NaN	NaN	38.496	NaN	NaN	72.9044	NaN	43.2876	45.6891	21.2151	NaN	10.93	41.2569	12.254	NaN	NaN	9.11113
2277.87	1603.64	1970.9	1712.79	1178.13	1478.2	1848.41	1541.67	2163.29	1623.87	2382.76	1263.45	1629.13	1753.67	3168.83	2161.61	1337.64	1576.2	3682.55	1446.11	1985.59	1152.1	2231.76	1885.31	1645.96	1706.72	1990.6	2922.87	2055.98	3858.76	2089.49	3887.75	1483.51	1584.01	2915	1710.68	1902.84	3409.84	1432.91	1467.14	1169.39	3120.71	1505.47	1720.59	1392.91	4023.54	1510.5	1689.58	1584.98	1472.69
NaN	NaN	NaN	97.175	99.6473	NaN	32.9466	26.9332	40.5085	NaN	42.1459	34.2536	38.6498	112.097	NaN	NaN	121.045	NaN	NaN	134.817	38.5229	44.1061	22.5323	73.6231	46.4801	45.6044	90.3383	NaN	74.1533	NaN	61.7048	NaN	NaN	42.0096	NaN	59.5028	NaN	NaN	32.9025	27.9586	82.4047	NaN	33.9285	35.087	128.11	218.378	NaN	43.0104	66.0813	44.9051
NaN	NaN	NaN	NaN	182.809	139.433	NaN	NaN	NaN	NaN	NaN	NaN	NaN	97.5184	NaN	NaN	269.772	181.283	NaN	NaN	NaN	116.046	NaN	NaN	NaN	NaN	NaN	NaN	NaN	NaN	NaN	NaN	NaN	84.6101	NaN	NaN	NaN	NaN	NaN	39.1571	11.0426	NaN	NaN	NaN	NaN	NaN	NaN	NaN	26.144	NaN
51.4155	NaN	NaN	104.191	88.9738	166.869	75.4084	93.5608	NaN	35.2909	169.489	163.12	NaN	94.7301	NaN	39.1028	189.848	91.9787	NaN	103.089	NaN	NaN	NaN	109.554	76.3677	87.2939	78.1944	NaN	191.624	NaN	NaN	128.686	137.608	92.1841	138.777	33.2391	NaN	NaN	NaN	91.4736	194.857	NaN	184.397	NaN	63.4126	NaN	92.1468	NaN	31.3606	NaN
NaN	NaN	NaN	362.327	147.044	NaN	NaN	NaN	NaN	277.392	NaN	NaN	NaN	NaN	NaN	66.9307	NaN	NaN	NaN	NaN	NaN	NaN	NaN	NaN	NaN	NaN	NaN	NaN	NaN	NaN	NaN	NaN	NaN	NaN	NaN	45.5057	NaN	NaN	NaN	NaN	NaN	NaN	NaN	NaN	NaN	NaN	NaN	NaN	NaN	NaN
NaN	NaN	NaN	NaN	NaN	19.3927	NaN	10.8744	NaN	23.4745	NaN	43.1021	NaN	NaN	NaN	NaN	NaN	NaN	NaN	NaN	NaN	NaN	NaN	62.5664	NaN	51.4107	NaN	NaN	NaN	NaN	NaN	NaN	16.0537	21.1985	NaN	NaN	29.724	NaN	NaN	NaN	NaN	NaN	17.3985	29.39	NaN	NaN	NaN	NaN	NaN	16.59
NaN	NaN	NaN	NaN	NaN	NaN	NaN	109.059	NaN	NaN	NaN	NaN	NaN	NaN	NaN	NaN	NaN	NaN	NaN	NaN	NaN	NaN	NaN	NaN	NaN	NaN	NaN	NaN	NaN	NaN	NaN	NaN	NaN	86.1487	NaN	NaN	NaN	NaN	NaN	NaN	NaN	NaN	NaN	23.9795	NaN	NaN	48.0572	NaN	89.8741	NaN
NaN	NaN	NaN	NaN	NaN	NaN	NaN	NaN	NaN	NaN	28.9232	NaN	NaN	NaN	NaN	NaN	52.5214	NaN	NaN	27.4525	NaN	NaN	NaN	NaN	NaN	NaN	NaN	NaN	NaN	NaN	NaN	NaN	NaN	NaN	NaN	NaN	NaN	NaN	NaN	48.9731	41.5	NaN	NaN	NaN	NaN	NaN	NaN	NaN	NaN	NaN
151.693	157.582	233.185	246.499	195.736	189.149	168.014	211.135	210.897	219.3	232.179	179.587	217.785	122.291	180.015	178.627	167.263	154.957	185.09	148.395	185.069	151.771	206.418	225.779	181.89	189.455	199.401	235.397	145.026	131.378	115.826	118.366	221.366	208.512	142.758	129.598	180.981	57.9331	75.7287	212.036	192.456	237.337	151.622	178.523	178.991	99.2765	211.995	245.911	129.092	245.587
1835.31	2331.94	2077.83	2312.88	2105.79	2684.76	1638.24	2702.34	1799.78	2217.99	1496.54	2725.25	2371.3	3637.51	1158.26	1949.98	2766.9	2428.2	2180.49	2648.43	2355.15	2540.81	2036.27	2674.83	2408.31	2323.01	2515.76	806.241	2883.58	2699.57	1673.74	3325.35	2561.74	2754.7	2303.34	2377.44	1838.1	1938.78	2561.42	2267.68	2694.44	927.724	2570.76	2860.99	2401.97	3437.77	2014.8	1731.35	2552.46	2417.84
150.762	78.2625	395.732	259.857	138.09	79.1964	277.986	103.374	NaN	68.0293	NaN	97.8173	NaN	203.834	NaN	293.43	105.257	242.733	497.118	151.725	NaN	NaN	144.314	174.565	NaN	199.379	NaN	448.235	NaN	NaN	115.356	605.66	176.284	135.465	132.509	171.378	221.053	162.059	NaN	NaN	NaN	319.698	226.138	90.967	NaN	94.9483	129.551	80.3842	178.186	141.662
291.634	355.691	22.0252	110.355	48.1313	223.779	74.8665	NaN	80.5253	2087.75	174.902	140.386	47.1957	42.3842	341.56	21.4331	402.065	596.936	185.571	389.971	434.53	465.486	683.337	127.066	206.676	108.382	249.529	773.199	477.235	208.978	1001.67	NaN	NaN	517.912	315.482	943.545	329.229	348.975	591.624	352.631	185.863	1125.89	422.025	318.281	769.472	NaN	619.868	426.684	244.85	148.038
140.955	140.246	79.08	180.656	136.388	123.281	178.563	72.3085	103.857	148.98	127.787	109.058	172.129	129.714	157.975	190.912	99.7397	104.291	88.5148	145.865	73.7407	110.981	48.7845	146.135	90.9166	105.617	62.1744	202.227	155.184	192.688	258.403	137.181	92.8142	99.322	197.68	48.0882	140.965	111.672	111.223	126.121	60.0237	178.086	83.7393	90.7276	51.8125	239.016	116.764	91.6142	88.0443	120.887
116.35	145.422	45.9857	157.74	171.568	75.6461	125.369	110.558	120.697	135.808	136.95	146.544	201.977	135.985	33.8496	125.792	131.516	94.4859	NaN	107.968	110.456	124.838	71.3645	188.57	144.759	92.1197	79.1711	NaN	143.504	NaN	118.858	84.6367	77.9519	146.338	114.645	94.2466	142.4	130.185	132.92	140.615	150.645	138.772	157.647	122.864	108.367	276.973	135.753	138.902	178.642	114.026
152.042	52.2472	106.011	126.767	NaN	149.407	156.313	142.815	122.072	89.1246	56.3631	211.929	117.562	206.898	229.988	174.284	144.543	131.268	155.295	NaN	160.484	259.989	207.86	190.45	227.762	133.59	215.153	119.236	99.6883	140.474	80.7967	228.471	208.359	226.092	144.486	195.483	236.513	NaN	140.116	179.072	152.447	77.5148	162.937	183.365	258.08	137.861	176.733	148.338	280.277	205.886
60.9883	NaN	NaN	NaN	NaN	63.668	NaN	NaN	84.9817	81.4351	NaN	25.4548	49.9735	NaN	NaN	NaN	NaN	NaN	NaN	NaN	NaN	57.1573	161.496	102.587	NaN	NaN	72.4202	84.6533	86.7621	NaN	NaN	NaN	NaN	80.0113	NaN	NaN	NaN	100.409	NaN	NaN	NaN	NaN	NaN	101.248	NaN	NaN	NaN	NaN	NaN	NaN
NaN	254.69	341.866	213.939	255.321	315.65	NaN	385.942	NaN	231.222	502.301	300.709	429.179	459.753	313.664	271.149	220.205	261.619	215.032	170.496	391.315	253.863	NaN	291.667	321.607	NaN	325.852	148.487	NaN	331.7	207.155	494.718	525.912	378.498	201.439	404.237	417.692	178.205	332.084	271.49	483.414	174.031	328.598	243.023	247.792	352.501	297.015	NaN	253.696	232.032
65.9609	31.3551	67.3954	40.453	93.7393	84.9279	53.2079	127.794	87.6116	65.546	104.814	46.3369	99.705	71.039	73.5961	8.49206	91.7543	78.9817	96.9421	106.312	46.965	81.8009	51.3358	71.1146	53.8872	67.9215	84.482	25.6115	75.9317	73.7225	83.269	239.159	108.923	111.99	101.318	92.0447	92.7383	91.2876	101.163	86.9685	64.6916	65.2724	77.995	49.0888	84.1536	188.214	98.9101	59.3638	96.583	65.9067
48.6397	94.7928	12.8966	144.965	94.9639	100.294	52.7123	33.329	54.6904	100.072	NaN	162.057	57.8236	82.3389	232.817	58.4244	138.513	165.832	112.355	148.884	75.6817	87.7942	68.4908	39.8781	99.1303	91.4753	127.963	115.22	105.578	15.0178	72.1629	134.008	113.911	109.095	89.7564	122.583	111.36	112.972	170.358	126.751	107.459	NaN	73.9038	88.0429	108.346	103.939	97.6578	95.7714	155.097	134.368
135.295	161.597	127.136	201.033	261.457	276.538	169.692	211.593	153.359	206.346	144.345	257.729	224.656	314.192	88.8911	105.907	300.604	299.515	149.85	264.748	178.391	208.243	167.876	223.905	159.037	172.973	211.523	66.4993	222.753	112.385	136.08	210.669	182.882	201.025	198.693	243.305	161.492	118.544	293.197	229.416	224.617	123.608	209.289	247.997	211.178	252.68	206.532	146.429	281.224	207.421
128.951	143.722	128.893	87.8963	158.661	196.994	127.231	130.054	124.224	122.379	177.135	145.62	162.704	119.673	126.187	190.474	157.231	160.913	NaN	157.999	149.848	152.769	118.337	152.692	119.335	165.732	213.955	142.483	124.66	66.8222	141.933	54.809	139.567	153.241	103.838	174.265	154.11	185.776	178.891	145.988	214.726	155.754	116.327	156.354	176.681	48.9177	197.84	155.594	121.057	211.192
1126.95	1201.8	1001.82	1643.24	1370.38	1103.67	1058.08	974.46	1221.93	1552.51	1725.44	1220.96	1399.93	1097.28	1443.36	1341.42	1162.68	1251.68	956.584	1229.27	909.79	1253.62	1407.6	1048.27	991.183	989.439	1099.72	1893.44	878.475	606.565	1259.24	497.175	979.125	926.711	896.708	934.924	1047.51	1043.97	1226.14	848.961	1240.51	1849.28	916.186	995.053	1393.11	547.754	1448.75	1244.05	1209.69	1283.59
95.5637	NaN	172.473	NaN	42.8339	NaN	NaN	NaN	NaN	NaN	219.859	NaN	152.75	164.975	NaN	NaN	NaN	NaN	NaN	61.1159	NaN	NaN	NaN	27.7713	97.5577	NaN	109.37	174.989	NaN	NaN	107.974	120.489	106.363	NaN	156.621	NaN	52.8262	NaN	NaN	142.851	36.3151	262.982	91.031	NaN	212.224	183.838	55.5201	156.138	146.551	NaN
58.8294	NaN	NaN	62.4774	NaN	NaN	NaN	34.5126	NaN	84.7183	NaN	NaN	NaN	NaN	NaN	NaN	14.7226	NaN	NaN	55.6145	NaN	NaN	NaN	NaN	NaN	NaN	NaN	NaN	NaN	NaN	NaN	NaN	NaN	NaN	NaN	NaN	100.28	NaN	NaN	NaN	31.9284	NaN	NaN	NaN	NaN	NaN	NaN	NaN	75.669	NaN
NaN	NaN	NaN	NaN	NaN	NaN	NaN	NaN	95.9055	69.0734	NaN	NaN	NaN	NaN	NaN	NaN	43.1569	NaN	NaN	NaN	26.9101	NaN	NaN	NaN	NaN	NaN	NaN	NaN	NaN	NaN	NaN	NaN	NaN	NaN	NaN	NaN	NaN	NaN	39.8415	NaN	NaN	NaN	NaN	NaN	NaN	NaN	NaN	NaN	NaN	NaN
910.47	643.122	685.204	568.893	667.261	678.101	511.242	547.847	396.635	547.8	827.919	403.545	561.275	631.078	513.417	577.345	443.973	869.305	429.474	535.674	360.832	526.638	608.652	423.266	355.359	787.901	525.853	230.202	779.824	502.295	342.277	597.641	853.464	583.867	916.985	622.361	634.805	542.342	678.799	777.737	1080.98	327.587	508.468	489.915	415.115	456.426	566.582	755.919	513.9	444.209
1166.7	1158.44	1176.93	712.027	955.022	948.686	1188.44	1065.59	912.753	624.788	1266.28	781.012	1245.62	801.989	1054.64	879.09	746.434	989.199	853.688	721.874	704.505	789.74	905.74	1087.9	1270.62	966.827	996.677	1098.24	839.312	797.769	1084.54	664.06	1003.83	1035.92	832.762	1083.34	1033.6	796.669	1002.55	1163.33	1113.59	1235.48	1060.59	876.962	909.533	805.371	1000.86	1116.27	843.596	806.287
815.178	1095.18	903.561	911.633	1089.27	1238.54	954.971	881.411	903.297	856.289	929.131	1294.14	1038.18	1314.58	640.131	678.957	1161.04	1141.57	999.27	1177.1	1040.37	1374.56	803.192	894.625	846.514	1081.67	1010.29	713.606	779.18	849.558	1036.23	740.573	1016.08	905.464	970.13	1546.49	864.558	1025.09	1211.84	1258.56	1011.19	704.208	929.644	1080.49	1277.66	692.039	997.111	905.092	1106.08	1014.74
NaN	149.064	34.7399	37.4014	NaN	NaN	NaN	NaN	86.529	NaN	NaN	NaN	57.6805	NaN	NaN	16.7417	NaN	NaN	NaN	1.55319	NaN	NaN	44.2156	13.9694	81.3167	NaN	NaN	NaN	NaN	NaN	NaN	NaN	NaN	36.565	35.4922	42.0175	NaN	NaN	NaN	53.3356	NaN	NaN	NaN	85.0653	NaN	28.7042	NaN	45.567	NaN	NaN
NaN	NaN	NaN	NaN	NaN	NaN	NaN	NaN	NaN	NaN	NaN	NaN	NaN	NaN	NaN	NaN	NaN	NaN	NaN	NaN	NaN	NaN	NaN	NaN	NaN	NaN	NaN	NaN	NaN	NaN	NaN	NaN	NaN	NaN	NaN	NaN	NaN	NaN	NaN	NaN	NaN	NaN	NaN	NaN	NaN	NaN	NaN	NaN	NaN	NaN
220.929	216.775	315.267	274.063	300.334	232.685	363.569	242.78	236.817	250.206	182.247	347.128	221.451	252.61	158.383	237.494	337.35	262.907	43.0665	299.406	282.25	245.653	287.089	218.985	185.972	201.403	224.299	122.842	130.041	147.827	201.812	120.418	294.084	325.044	158.397	292.513	248.852	135.942	245.823	180.807	178.091	186.011	267.69	262.71	292.225	29.9075	298.645	211.829	363.486	300.2
84.3875	113.97	144.384	NaN	146.368	141.936	NaN	187.378	164.932	126.858	136.194	103.706	70.3311	189.002	NaN	190.111	NaN	112.458	NaN	165.193	123.945	90.8903	143.478	118.82	176.337	114.637	201.901	NaN	164.801	NaN	95.6406	158.385	103.996	175.866	NaN	143.805	135.675	102.512	NaN	138.759	212.886	205.441	NaN	143.095	108.582	159.823	NaN	NaN	142.331	204.861
378.807	474.915	391.985	403.186	557.224	529.596	432.544	452.512	434.145	374.471	357.106	373.259	412.749	627.751	549.881	417.415	489.762	465.859	603.107	369.515	443.741	409.794	374.086	452.487	389.797	493.143	417.699	514.927	468.247	476.925	401.334	765.626	428.137	417.682	517.44	465.86	469.925	645.368	505.403	460.872	428.963	551.621	366.857	624.864	490.512	820.21	454.634	348.583	492.929	411.25
1689.16	1572.5	1819.31	1726.78	1538.8	1737.7	2067.87	1484.57	1651.65	1685.06	1668.52	1722.24	1725.87	1295.63	1603.17	1715.81	1803.27	1681.45	1640.49	1793.52	1968.01	1607.46	1708.68	1538.14	1759.26	1616.81	1569.01	2199.22	1424.35	1644.97	1961.59	1130.15	1483.93	1476.88	1501.23	1522.67	1628.51	1434.2	1738.65	1396.22	1763.38	2150.96	1629.08	1519.55	1822.61	1530.57	1724.15	1444.42	1543.14	2149.04
207.445	403.073	452.345	379.893	364.942	228.395	439.423	278.079	322.237	308.57	91.7651	358.881	322.565	517.051	179.209	102.313	368.102	567.23	140.117	541.794	458.197	331.99	121.9	447.117	299.992	113.94	283.273	108.757	481.203	556.098	256.309	407.55	422.801	304.938	268.948	364.929	595.045	200.662	547.587	355.516	237.85	160.079	272.243	554.732	602.287	524.531	239.105	287.591	311.191	472.495
654.453	659.907	664.155	565.579	573.824	927.897	794.789	457.19	637.346	603.91	712.026	820.256	596.216	712.366	742.182	679.581	695.232	581.308	542.957	685.092	806.515	741.253	747.455	594.853	571.914	610.136	660.455	460.342	699.079	466.535	547.586	602.148	660.982	559.377	641.046	858.885	650.074	602.035	597.676	645.827	634.736	383.082	510.47	733.784	854.955	425.393	717.473	778.39	715.917	938.897
NaN	NaN	61.3155	NaN	NaN	NaN	NaN	NaN	NaN	NaN	NaN	23.7181	NaN	59.1414	NaN	64.8443	47.1992	NaN	80.629	NaN	NaN	NaN	NaN	NaN	29.5793	74.0684	NaN	NaN	NaN	NaN	60.594	NaN	NaN	NaN	23.8968	168.863	47.4912	NaN	67.7694	NaN	NaN	NaN	84.3903	NaN	121.736	NaN	NaN	NaN	101.008	NaN
NaN	NaN	NaN	150.261	NaN	NaN	NaN	NaN	48.306	NaN	103.893	NaN	NaN	NaN	NaN	NaN	NaN	NaN	NaN	NaN	NaN	NaN	NaN	NaN	NaN	118.843	NaN	NaN	43.8772	NaN	NaN	NaN	NaN	NaN	NaN	98.0854	NaN	NaN	NaN	NaN	185.482	NaN	155.695	NaN	NaN	NaN	NaN	NaN	NaN	139.083
NaN	78.8884	NaN	58.5448	41.7917	45.5921	NaN	NaN	79.6255	98.8665	NaN	59.617	NaN	269.486	39.0816	86.6061	102.76	169.933	NaN	43.2644	17.621	157.882	NaN	NaN	NaN	196.948	134.239	NaN	NaN	NaN	NaN	145.817	104.423	NaN	NaN	NaN	NaN	NaN	NaN	40.0758	61.2292	NaN	95.6348	NaN	182.573	NaN	72.9859	NaN	16.4529	104.343
28347.2	24147.6	24558.8	24530.5	23803.6	24700	23359.1	23594.9	27511.6	26023.8	32708.6	23982.8	29830.4	20601.2	18679.3	23108.3	21510.1	29492.4	16180	25116	22074.6	25134.2	26650.8	22797	25017.8	18915.6	24902.6	31748.8	20050.3	12041.8	27053.2	10038.2	22811	26197.9	16822.1	21265.4	19816.9	16869.5	23826	24108.6	25144.7	29396.6	25134.3	20273	25319.4	10920.9	24824.4	32142.9	19500.6	21992.5
740.719	963.256	1031.55	1021.93	1126.24	1140.29	822.548	1201.96	935.177	1006.86	1131.99	1046.55	928.695	1009.99	846.979	945.102	1005.65	901.992	692.015	831.636	830.267	975.591	928.409	1003.12	986.864	849.25	1048.95	870.538	906.727	561.924	928.72	714.184	982.864	1081.43	811.856	917.907	869.305	782.724	975.139	979.698	997.915	1008.59	940.299	790.51	999.99	656.245	925.899	848.138	1161.96	1103.61
1198.37	1722.52	1417.62	2130.84	2152.3	1638.42	1243.21	1997.23	1887.42	2206.18	2888.43	2263.04	1835.52	1720.36	1091.89	1580.25	1765.06	2288.26	2619.11	2076.13	1326.38	2461.52	1649.33	1625.28	1661.6	1660.57	1562.62	1217.26	1876.45	1452.53	1679.24	1875.65	2117.32	2392.27	2360.48	1891	1673.16	2667.63	2056.74	1759.37	1865.67	1133.12	2085.26	1710	1764.91	1702.98	1382.87	1333.08	1866.89	1547.85
1402.91	1591.68	1269.85	1825.55	1578.95	1739.89	1595.93	2059.73	1869.27	1688.9	1812.32	1875.75	1470.92	1699.54	1590.23	1724.67	2000.73	1643.2	2278.71	1814.97	1605.87	1762.65	1491.51	1941.06	1464.47	1994.61	1708.44	2230.83	1191.42	1393.82	1862.33	1881.35	1737.54	1756.32	1709.56	1869.45	1579.28	2272.86	1696.28	1568.28	1415.33	2344.31	1889.69	1738.76	1589.45	2461.4	1772.07	1421.02	1507.42	1838.76
1144.97	763.751	852.154	526.931	632.363	542.551	872.844	750.326	912.056	655.051	863.601	492.589	679.239	780.13	994.931	954.584	707.648	768.028	1309.22	688.647	731.935	590.4	922.431	694.227	696.366	800.047	621.933	1428.31	797.915	1230.33	713.445	1317.11	674.813	612.738	918.932	567.21	707.321	1372.88	691.761	555.483	616.841	1225.97	856.276	703.765	567.985	1281.78	621.686	745.204	660.184	654.673
NaN	106.177	NaN	166.183	NaN	225.404	NaN	204.884	197.222	158.691	212.776	101.211	NaN	125.485	128.21	NaN	NaN	NaN	NaN	138.556	NaN	88.3295	NaN	215.967	141.828	NaN	147.387	102.825	NaN	NaN	NaN	NaN	100.651	122.208	169.733	NaN	15.4138	NaN	160.728	78.174	7.56349	NaN	271.744	NaN	22.392	NaN	118.45	177.948	NaN	88.5791
2071.83	3821.14	3063.93	2568.14	3295.49	3875.1	2784.46	3740.72	3175.85	2524.61	2929.84	3533.01	3751.16	4145.89	1500.57	2199.57	3730.23	3617.93	1951.01	3335.74	2990.19	3406.74	2178.61	3607.41	3370.91	2813.12	3437	1902.08	3081.58	1300.06	3642.28	2693.97	2830.24	3442.81	3498.5	3687.88	2015.95	1632.32	3693.65	3890.7	3688.39	1705.8	3454.23	3813.76	3407.68	2572.28	2391.07	1871.1	3836.15	3026.94
174.974	NaN	NaN	NaN	NaN	310.056	NaN	NaN	190.307	NaN	69.888	194.745	323.468	NaN	NaN	NaN	250.227	270.605	NaN	300.96	198.738	299.086	NaN	286.12	331.405	NaN	282.742	NaN	436.203	NaN	NaN	NaN	455.872	283.073	NaN	285.256	150.363	NaN	245.069	NaN	282.853	186.078	NaN	NaN	272.433	251.86	46.9284	233.668	NaN	NaN
835.269	677.283	537.977	731.818	594.006	445.24	697.888	605.648	710.9	685.053	524.964	472.45	631.67	591.666	989.108	789.591	574.401	783.841	1122.41	628.332	714.448	491.98	874.845	628.157	714.222	620	624.675	832.061	802.674	1189.68	581.833	1157.77	707.762	670.926	676.962	770.022	809.746	983.737	626.651	606.773	750.669	1097.75	542.432	738.65	514.565	1073.59	539.051	785.273	623.072	598.588
18175.1	25433.2	21458.4	24286.5	21578.3	23014.6	26112.5	21665.2	22957.8	24428.8	19922.9	24716.6	24791.1	19010.3	17723	20306.5	24109.7	25421.5	14089.1	23601.8	22117.6	24892.1	20961.8	22732.2	23224.2	22212.5	21842.2	18192	16491.9	15964.7	23546.1	13330.7	21083.6	22267.3	17235.8	20441.8	20388.6	13777.2	24796.6	21036.9	23045.8	18665.2	21103.2	21668.2	24743.6	13125.9	22935	23930.1	23013.4	24571.1
4.68704	NaN	0.690263	10.8101	NaN	28.0059	NaN	NaN	NaN	NaN	NaN	1.91069	NaN	NaN	NaN	0.610278	NaN	0.720227	NaN	2.64861	NaN	NaN	7.38284	NaN	NaN	NaN	NaN	NaN	NaN	NaN	NaN	90.9868	NaN	NaN	NaN	62.5664	NaN	NaN	NaN	27.7683	NaN	NaN	NaN	40.4953	NaN	NaN	NaN	NaN	NaN	NaN
NaN	70.2451	103.904	31.4652	NaN	NaN	NaN	79.6236	NaN	35.0114	NaN	121.612	NaN	NaN	54.6173	NaN	NaN	NaN	NaN	NaN	NaN	NaN	NaN	NaN	28.6049	NaN	NaN	76.7245	NaN	NaN	NaN	NaN	92.8399	88.6927	NaN	NaN	NaN	NaN	NaN	NaN	NaN	NaN	NaN	66.4113	126.499	NaN	NaN	NaN	50.96	93.932
0.387893	1.06806	NaN	NaN	1.60143	NaN	NaN	NaN	NaN	NaN	NaN	NaN	NaN	NaN	1.92113	NaN	NaN	NaN	NaN	NaN	NaN	NaN	NaN	NaN	NaN	NaN	NaN	NaN	NaN	NaN	NaN	NaN	NaN	NaN	NaN	NaN	NaN	NaN	NaN	NaN	NaN	NaN	NaN	NaN	NaN	NaN	NaN	NaN	NaN	NaN
160.407	230.722	280.388	259.999	276.838	242.422	317.758	314.493	242.937	283.42	270.701	310.309	198.477	156.161	317.835	256.171	282.893	211.528	262.311	283.219	195.673	265.731	227.861	275.522	224.658	251.495	240.858	420.101	157.293	163.857	233.15	190.93	239.809	271.98	162.977	145.273	246.039	268.473	215.445	253.932	234.752	249.507	312.58	170.654	241.487	187.68	183.824	270.595	221.79	252.513
NaN	NaN	NaN	6.09321	NaN	NaN	NaN	18.1826	NaN	NaN	NaN	20.9182	NaN	25.7454	NaN	NaN	15.4161	NaN	NaN	47.8913	NaN	NaN	NaN	NaN	NaN	18.7277	18.1893	NaN	NaN	NaN	NaN	14.4113	14.7335	NaN	17.2983	33.4963	NaN	NaN	NaN	8.39495	NaN	NaN	NaN	11.4595	9.48113	NaN	NaN	NaN	NaN	NaN
264.19	214.26	368.402	364.711	237.87	282.785	186.309	474.511	232.77	428.69	294.337	208.895	231.93	275.993	265.058	454.938	316.729	377.128	503.874	207.472	176.981	121.149	354.87	323.258	299.652	218.958	215.391	243.548	54.1754	512.571	212.199	412.802	242.578	347.628	301.652	177.673	307.457	347.642	251.736	218.376	130.735	210.879	550.184	280.808	210.685	314.142	249.356	154.935	258.233	262.854
90.664	31.3361	93.385	58.31	286.666	275.407	106.724	239.138	50.3179	73.281	50.3502	201.591	76.0904	195.678	66.3724	139.056	169.071	156.171	NaN	197.302	72.5647	200.084	157.485	93.4248	156.355	78.0751	88.0831	76.398	58.6036	209.958	72.2523	102.711	228.786	271.334	73.8679	104.594	191.675	55.313	113.7	116.082	129.132	61.3825	221.048	88.6184	76.986	102.005	243.278	151.447	170.822	108.138
182.71	158.74	77.0726	54.0305	197.14	183.224	164.222	162.391	196.877	180.23	146.727	258.322	298.083	227.134	193.083	207.508	262.882	254.827	147.995	171.656	218.877	249.179	175.528	346.763	159.306	179.742	236.849	167.404	151.487	203.698	216.011	183.782	240.588	253.172	193.993	154.357	248.034	264.167	156.415	181.91	143.632	200.05	202.792	267.976	173.541	154.462	91.3954	130.792	162.847	233.281
1121.26	609.973	817.385	581.224	777.509	1057.6	790.483	987.161	724.304	579.563	1242.05	646.024	653.662	905.019	1281.88	827.57	610.242	544.728	1236.59	713.54	946.879	621.289	832.738	805.324	916.262	650.52	762.35	1315.14	793.774	947.122	864.391	982.663	820.275	925.691	773.166	1089.48	793.716	1338.11	450.343	1179.48	482.39	1335.9	909.223	980.4	783.199	927.635	866.882	848.305	675.533	867.846
494.423	715.881	742.311	900.086	1139.63	1385.34	837.554	940.55	1045.18	1052.69	616.729	1282.84	808.957	1112.63	745.771	895.079	1231.14	919.608	386.819	1262.49	1046.11	1423.53	979.543	1064.03	779.702	883.109	870.945	681.213	623.314	518.121	853.988	635.374	762.413	1015.9	486.667	1045.57	939.215	351.238	818.511	748.641	868.958	631.51	939.635	994.751	1134.46	696.397	780.992	804.824	1187.26	1221.32
890.772	1286.32	989.076	830.286	736.276	802.934	904.239	944.095	1040.72	714.445	905.592	735.948	1274.85	955.638	1031.54	812.684	727.957	737.716	809.925	707.515	639.178	823.561	834.038	1206.2	1113.02	755.157	1000.31	1005.63	843.718	633.131	1196.75	655.601	987.722	942.429	825.345	935.816	860.103	698.576	869.187	1151.05	1064.19	1148.1	1048.45	793.608	795.429	745.969	802.383	925.335	958.769	629.875
987.85	886.635	1013.14	1178.25	824.254	933.408	1342.52	947.169	1168.71	1108.47	1320.23	920.442	919.013	961.091	1622.51	1203.35	981.759	1088.96	1421.87	975.352	1052.32	961.812	1283.44	1123.18	981.3	834.211	958.756	1726.24	983.334	1185.44	1185.2	1046.82	853.434	948.289	1145.18	978.39	969.472	1566.02	1134.22	949.01	936.09	1820.85	1008.52	866.092	896.562	1042.41	875.205	1122.53	1189.39	1048.71
6150.7	6522.47	5474.84	4103.59	5231.88	3948.01	4864.33	4470.61	4592.84	3997.33	6728.68	3572.7	6624.56	3561.16	5505.78	5003.45	3328.53	5692.85	4026.57	3231.3	2755.07	3744.48	4657.16	4008.56	4798.56	4561.76	3579.55	6956.78	4931.91	3386.19	5050.56	3039.54	5317.11	4186.69	5585.81	4060.06	4047.15	3767.63	5532.17	6524.16	6487.3	7123.26	4102.42	3459.33	4462.39	2925.28	5181.83	5305.27	4340.94	3165.26
1177.54	884.815	794.761	635.349	784.112	882.578	865.672	723.359	819.573	739.086	965.797	695.531	1051.39	704.186	760.18	797.539	844.118	902.29	653.876	728.225	780.307	854.001	915.824	618.122	716.565	682.166	710.926	1263.83	582.934	1006.9	975.187	771.974	847.305	913.883	895.744	860.341	722.379	869.191	711.165	711.906	695.663	1370.95	751.935	761.328	706.265	862.011	838.709	978.902	629.557	681.453
30.2021	70.9693	NaN	32.6149	11.6482	NaN	NaN	NaN	27.7419	NaN	NaN	26.6164	20.6293	13.7264	NaN	NaN	31.7261	NaN	NaN	47.7151	9.12616	1.05475	26.7642	NaN	NaN	NaN	NaN	20.2364	20.311	NaN	NaN	19.5549	12.6972	NaN	NaN	3.88956	31.2296	NaN	12.6746	7.37159	27.2004	NaN	NaN	NaN	11.1289	NaN	6.10186	NaN	NaN	28.4424
88.7548	184.53	94.9351	70.8542	66.8809	117.388	35.1799	138.323	174.411	107.664	122.796	102.922	130.501	NaN	NaN	119.226	NaN	131.501	NaN	146.01	52.924	171.642	226.702	62.1754	125.666	NaN	173.277	88.368	38.1198	NaN	162.462	115.639	103.889	84.6768	NaN	137.906	NaN	NaN	73.9002	87.5002	36.6092	80.9438	113.392	164.808	208.767	161.538	71.3185	181.171	NaN	69.2453
284.461	412.748	170.02	188.634	347.125	267.89	296.593	87.8392	188.031	225.894	227.054	155.128	196.128	280.251	173.558	204.718	202.382	295.656	222.85	190.887	154.627	216.62	257.879	163.463	247.347	291.125	158.98	108.563	191.308	165.5	56.932	154.6	369.859	200.26	231.474	232.374	199.076	142.558	227.135	249.527	324.042	111.956	140.241	216.349	174.036	103.507	394.047	320.058	232.875	300.684
810.578	583.792	747.786	622.723	536.99	447.521	548.558	471.473	670.209	632.3	395.351	568.921	470.352	440.858	876.208	530.407	636.278	660.485	801.689	690.84	546.192	546.224	598.321	531.993	444.149	453.729	420.121	913.172	638.441	726.792	660.99	598.589	515.009	415.579	570.684	554.471	482.385	742.231	677.058	401.267	427.706	851.313	418.136	490.896	584.281	499.26	504.454	749.621	603.454	693.014
608.325	285.596	342.008	409.649	79.9811	196.302	207.153	161.178	543.907	492.253	231.078	166.307	331.792	362.487	1185.1	546.745	198.526	282.791	1464.63	167.064	353.517	218.458	406.993	389.488	356.19	391.102	401.567	579.035	910.291	1108.73	598.626	1148.17	178.134	154.137	738.215	451.881	650.787	1376.17	325.107	190.355	144.291	694.276	191.062	467.855	281.415	1144.74	170.25	302.506	268.093	214.066
3000.92	2114.92	2491.8	2332.4	2070.39	2085.03	2407.86	2165.05	2418.17	2501.45	2760.14	1945.12	2265.37	2146.32	3668.73	2708.25	1937.79	2061.44	3886.79	2200.37	2588.33	1968.81	2767.03	2196.82	2131.35	2219.06	2107.26	3087.21	2512.31	4254.29	2532.33	3399.22	2260.45	2195.17	3019.24	2150.49	2514.4	4035.35	2026.88	1939.36	2060.75	2975.33	2181.57	2437.18	2026.58	3596.23	2141.72	2701.29	1992.98	2058.36
NaN	76.9699	NaN	NaN	110.174	193.139	NaN	168.77	124.873	79.7729	166.192	126.318	82.7952	148.511	180.073	NaN	104.996	122.45	NaN	138.372	NaN	175.745	51.7493	105.739	101.132	NaN	194.128	NaN	58.5192	NaN	60.9433	NaN	NaN	NaN	97.2553	203.124	106.478	NaN	NaN	234.071	70.281	103.433	188.461	81.0644	NaN	112.479	84.3453	NaN	126.769	151.355
5218.35	2239.75	3694.03	3202.95	3745.06	2655.28	3051.39	4191.65	3706.56	3084.84	5022.71	2883.54	2313.3	3627.47	7306.35	4512.12	2864.89	2956.43	7596.33	2694.79	3487.43	2869.42	4400.7	3176.03	3245.93	3260.34	3105.75	3993.51	4773.24	8602.81	2699.6	7236.63	3182	3690.84	5529.12	3251.72	4327.29	7352	2988.41	3018.56	2623.33	4267.14	3757.57	3473.72	2402.88	6902.74	3082.11	3759.88	2577.78	2673.5
359.671	435.264	423.84	434.693	510.981	578.568	500.997	448.686	485.737	453.392	378.265	561.012	422.055	491.12	302.024	416.699	520.859	469.48	257.872	575.031	494.055	579.407	429.565	426.506	471.383	538.166	453.206	212.989	400.189	304.81	370.706	317.159	508.496	469.998	362.066	485.366	487.512	246.431	504.254	449.308	488.886	243.924	493.906	559.185	528.065	270.038	484.449	408.508	512.811	588.218
NaN	NaN	39.9264	66.6747	NaN	78.4449	130.374	115.575	85.5821	NaN	NaN	78.7349	NaN	70.1207	NaN	NaN	NaN	NaN	103.739	22.2772	107.273	114.8	NaN	137.317	42.7296	77.0222	NaN	NaN	50.5059	NaN	NaN	NaN	NaN	79.9106	77.6795	62.9787	NaN	NaN	32.8198	97.3926	37.353	NaN	89.1538	47.7308	38.9769	95.631	NaN	NaN	NaN	NaN
759.049	825.885	751.999	862.619	817.678	713.623	942.946	814.632	866.569	825.041	1040.17	681.999	810.479	651.243	835.157	821.105	919.026	894.253	1075.97	760.719	791.959	709.362	709.218	815.512	869.23	862.929	732.477	822.979	783.353	930.78	850.578	869.793	927.796	661.743	936.796	843.935	784.76	904.638	878.615	959.937	725.894	770.059	700.864	688.98	903.068	879.443	841.495	696.601	771.874	765.53
344.397	262.58	148.51	175.109	279.206	263.874	203.142	229.554	282.015	432.757	393.542	203.293	315.068	317.522	NaN	333.977	319.928	570.919	NaN	446.898	170.322	258.16	358.188	273.242	189.949	273.157	220.973	270.135	184.182	NaN	251.695	NaN	484.914	360.371	281.423	327.539	353.123	NaN	351.793	258.651	420.353	303.696	278.766	159.974	213.805	112.077	367.075	365.037	180.963	237.724
265.791	343.508	188.704	320.189	317.308	296.342	267.913	260.259	348.187	274.169	208.108	265.458	286.67	202.6	265.825	197.692	301.12	358.395	68.4644	258.253	337.767	254.224	207.894	215.117	171.321	151.027	274.943	537.48	196.241	55.2961	257.303	145.965	292.708	260.339	104.474	308.691	226.667	102.828	342.188	320.229	239.758	394.79	162.937	301.011	441.84	NaN	249.093	212.597	277.849	301.758
NaN	NaN	NaN	NaN	526.954	NaN	NaN	NaN	NaN	NaN	NaN	163.196	55.1947	NaN	NaN	NaN	NaN	NaN	NaN	NaN	NaN	NaN	NaN	140.546	NaN	NaN	NaN	NaN	NaN	NaN	NaN	NaN	NaN	NaN	NaN	217.658	NaN	NaN	NaN	NaN	NaN	NaN	187.572	184.205	NaN	NaN	NaN	NaN	NaN	NaN
NaN	NaN	NaN	NaN	NaN	NaN	NaN	NaN	NaN	NaN	NaN	NaN	NaN	NaN	NaN	NaN	NaN	NaN	NaN	NaN	1281.07	NaN	NaN	NaN	NaN	NaN	NaN	NaN	NaN	NaN	NaN	NaN	NaN	NaN	NaN	NaN	NaN	NaN	NaN	NaN	NaN	NaN	NaN	NaN	NaN	NaN	NaN	NaN	NaN	NaN
4681.36	4200.85	4002.24	3589.02	3331.3	3761.49	3921.3	3774.51	3669.52	3565.96	3984.41	3407.95	4291.42	3062.85	3733.79	3717.49	2933.83	3939.9	2555.23	3167.68	3893.47	3474.16	3752.34	3415.41	4317.02	3167.09	3335.56	4394.3	2946.69	2606.84	4300.43	2080.68	3544.49	3888.17	3384.85	3876.16	3009.67	2795.4	4174.35	4055.22	3657.46	4704.7	3419.42	3352.37	4058.96	1858.91	3408.28	4384.54	3342.49	3326.36
NaN	NaN	20.3205	NaN	NaN	NaN	NaN	NaN	NaN	NaN	31.12	NaN	NaN	NaN	NaN	NaN	NaN	NaN	NaN	NaN	NaN	7.12244	NaN	NaN	NaN	NaN	NaN	NaN	NaN	NaN	NaN	NaN	NaN	NaN	NaN	NaN	NaN	NaN	NaN	NaN	NaN	NaN	NaN	NaN	NaN	NaN	NaN	NaN	NaN	NaN
5498.88	5485.47	6117.45	5416.37	4580.94	4012.56	5227.4	5376	5355.39	5370.15	6924.5	4200.52	5488.74	4688.86	7217.31	5866.52	4743.65	4985.94	6262.32	4523.09	4690.9	3921.16	5450.76	6013.84	5828.05	4432.31	5159.95	7047.3	5658.64	6341.04	5535.54	5558.91	5238.59	5139.27	5394.91	5141.38	5027.64	6917.69	4559.2	5097.11	4604.26	6771.78	5357.74	4519.09	4671.47	5272.88	4937.56	5582.7	4716.3	5310.12
NaN	NaN	327.18	NaN	344.794	276.365	NaN	119.917	131.988	78.4391	232.834	NaN	203.976	152.437	NaN	NaN	22.0704	NaN	569.045	NaN	NaN	227.137	NaN	NaN	222.772	NaN	NaN	375.253	NaN	NaN	295.027	73.3515	NaN	343.795	NaN	386.83	118.321	567.959	NaN	320.952	NaN	34.4739	319.339	53.1322	251.671	NaN	155.784	NaN	499.538	268.158
3831.77	2036.45	2833.31	1916.83	2788.12	3002.21	2653.64	2356.53	1821.07	1661.87	2134.8	2762.31	1956.88	2504.6	3214.05	2204.17	3004.44	2949.09	1703.93	2496.49	1748.15	2627.01	2402.95	2269.96	1944.97	3511.66	2192.95	882.97	2790.75	1624.08	1433.05	1241.34	4327.56	2365.47	2893.57	3231.7	3106.6	1707.98	2747.69	3610.45	3975.18	907.674	2200.86	2209.5	2222.48	1273.09	3414.75	3421.07	2961.76	3013.18
314.209	377.891	353.89	391.874	423.39	547.968	396.966	351.336	387.435	407.858	323.826	528.952	388.11	378.332	242.089	322.933	452.515	437.876	296.069	535.14	394.993	518.105	298.953	381.172	404.441	443.255	441.046	282.678	350.815	283.59	407.541	263.697	330.52	397.325	389.708	514.024	450.151	307.539	452.255	429.438	421	223.851	380.889	442.12	446.124	328.166	461.559	313.007	412.596	483.347
519.709	404.473	452.323	505.657	415.432	333.701	446.364	433.757	374.134	472.722	334.654	360.799	442.096	528.023	369.498	457.885	481.747	409.466	595.393	444.01	528.359	386.727	431.984	374.259	372.657	390.054	380.366	431.41	291.478	706.578	496.484	628.708	395.83	418.046	425.362	355.072	475.465	510.597	413.183	433.797	402.26	365.92	397.952	479.961	445.9	728.619	420.174	451.277	508.522	415.361
491.422	37.9326	517.208	118.957	135.029	118.831	248.134	108.38	143.914	199.285	1132.09	111.713	129.617	225.825	487.909	293.092	389.026	354.392	211.502	422.85	417.485	525.096	321.072	191.945	260.477	601.801	359.025	312.084	412.798	257.822	257.456	336.422	405.817	389.241	372.203	477.792	483.199	NaN	254.694	408.168	NaN	197.384	597.847	482.123	394.319	269.384	383.23	307.054	376.124	659.443
276.278	400.783	374.382	460.499	501.199	529.587	456.289	389.826	335.38	414.598	268.516	573.564	425.607	491.516	271.448	317.029	624.713	360.401	277.234	606.774	457.124	634.338	320.021	406.369	435.133	385.781	381.094	233.631	284.616	200.211	329.864	202.262	445.3	347.912	253.426	439.891	450.765	176.327	338.947	351.836	484.46	232.245	295.483	457.014	497.738	138.151	390.559	289.085	477.19	558.972
76.7449	122.313	37.2058	NaN	45.4644	76.4353	NaN	42.2152	45.2511	NaN	35.8446	92.4275	NaN	86.6345	61.4083	34.6307	43.1291	NaN	50.9884	42.7254	12.4173	NaN	NaN	61.4527	60.882	64.0676	NaN	41.3486	216.581	88.8441	68.6698	189.584	55.9761	16.7711	58.5859	98.3073	15.7887	65.7897	79.4195	NaN	NaN	7.59313	18.779	167.924	NaN	86.4924	22.3625	22.2974	64.6837	38.381
276.122	146.727	166.497	162.592	226.796	194.934	182.134	265.278	287.95	229.953	200.638	179.294	244.288	235.724	388.045	323.256	193.499	199.348	403.559	197.91	296.61	235.914	225.785	195.721	225.767	189.809	182.493	358.86	335.333	522.356	180.45	531.188	208.571	200.579	250.368	257.354	248.209	408.518	165.489	235.563	154.129	291.83	238.964	217.362	201.898	636.286	75.7264	192.899	193.567	174.648
[truncated: 6,797 more rows]
[truncated: 177 more columns]

## Sheet: MSAvsCTRL30mn_IDS
RR-073	RR-074	RR-075	RR-076	RR-077	RR-078	RR-080	RR-081	RR-082	RR-083	RR-084	RR-085	RR-086	RR-088	RR-089	RR-090	RR-091	RR-092	RR-093	RR-095	RR-096	RR-097	RR-099	RR-100	RR-101	RR-102	RR-103	RR-105	RR-106	RR-107	RR-108	RR-109	RR-110	RR-111	RR-112	RR-113	RR-114	RR-115	RR-116	RR-117	RR-118	RR-119	RR-120	RR-121	RR-122	RR-123	RR-124	RR-125	RR-126	RR-127
[truncated: 9,200 more rows]
[truncated: 21 more columns]
