# Supplementary material for: Ultra-fast label-free quantification and comprehensive proteome coverage with narrow-window data-independent acquisition
Source: Nat Biotechnol. 2024 Feb 1;42(12):1855–66. doi: 10.1038/s41587-023-02099-7 (PMC11631760; doi:10.1038/s41587-023-02099-7)
Supplement: Supplementary file 15 — Statistical source data. [file 41587_2023_2099_MOESM15_ESM.xlsx]

## Sheet: CV distribution 
(x)% CV_[SNv18_SingleShot_HEK_60min_1ug_PepMap]	(y)Density_[SNv18_SingleShot_HEK_60min_1ug_PepMap]		(x)% CV_[SNv18_SingleShot_HEK_30min_1ug_uPAC]	(y)Density_[SNv18_SingleShot_HEK_30min_1ug_uPAC]		(x)% CV_[SNv18_SingleShot_HEK_15min_200ng_PepMap]	(y)Density_[SNv18_SingleShot_HEK_15min_200ng_PepMap]		(x)% CV_[SNv18_SingleShot_HEK_5min_200ng_PepMap]	(y)Density_[SNv18_SingleShot_HEK_5min_200ng_PepMap]		(x)% CV_[SNV18_singleshot_200ng_180SPD]	(y)Density_[SNV18_singleshot_200ng_180SPD]
0.0200694	0.00577438		0.0120349	0.0229016		0.0431574	0.000682859		0.0522217	0.00219075		0.0512063	0.000791852
0.0955068	0.00746174		0.0752666	0.030989		0.117535	0.00100725		0.132081	0.0027375		0.127956	0.0010833
0.170944	0.00952907		0.138498	0.0410922		0.191912	0.00146025		0.211941	0.00339211		0.204706	0.00146246
0.246382	0.012027		0.20173	0.0534039		0.266289	0.00208079		0.291801	0.00416822		0.281457	0.00194839
0.321819	0.0150033		0.264962	0.0680317		0.340666	0.00291456		0.37166	0.00507939		0.358207	0.00256186
0.397256	0.0184997		0.328193	0.0849666		0.415043	0.0040133		0.45152	0.0061386		0.434957	0.0033247
0.472694	0.0225488		0.391425	0.104057		0.48942	0.00543325		0.531379	0.00735773		0.511707	0.00425896
0.548131	0.0271708		0.454657	0.124994		0.563797	0.00723269		0.611239	0.00874692		0.588457	0.00538582
0.623569	0.03237		0.517888	0.147307		0.638174	0.00946859		0.691099	0.010314		0.665207	0.00672429
0.699006	0.0381322		0.58112	0.170383		0.712551	0.0121924		0.770958	0.0120639		0.741957	0.00828978
0.774443	0.0444229		0.644352	0.193495		0.786928	0.0154454		0.850818	0.0139979		0.818707	0.0100927
0.849881	0.0511858		0.707583	0.215857		0.861305	0.0192537		0.930678	0.0161134		0.895457	0.012137
0.925318	0.0583433		0.770815	0.236676		0.935682	0.0236238		1.01054	0.0184036		0.972207	0.0144192
1.00076	0.0657983		0.834047	0.255223		1.01006	0.0285395		1.0904	0.0208567		1.04896	0.0169275
1.07619	0.0734365		0.897278	0.270888		1.08444	0.0339592		1.17026	0.0234566		1.12571	0.0196418
1.15163	0.0811313		0.96051	0.283227		1.15881	0.0398172		1.25012	0.0261826		1.20246	0.0225335
1.22707	0.0887486		1.02374	0.291996		1.23319	0.0460249		1.32998	0.02901		1.27921	0.025567
1.30251	0.0961532		1.08697	0.297154		1.30757	0.0524767		1.40984	0.0319104		1.35596	0.0287009
1.37794	0.103215		1.15021	0.298853		1.38194	0.0590559		1.48969	0.034853		1.43271	0.0318899
1.45338	0.109816		1.21344	0.297404		1.45632	0.0656431		1.56955	0.0378051		1.50946	0.0350877
1.52882	0.115853		1.27667	0.293232		1.5307	0.0721244		1.64941	0.0407331		1.58621	0.0382489
1.60425	0.121246		1.3399	0.286827		1.60508	0.0783996		1.72927	0.0436043		1.66296	0.0413319
1.67969	0.125939		1.40313	0.278698		1.67945	0.0843877		1.80913	0.0463872		1.73971	0.0443009
1.75513	0.129899		1.46636	0.269331		1.75383	0.090032		1.88899	0.0490532		1.81646	0.0471274
1.83057	0.133122		1.5296	0.259162		1.82821	0.0953002		1.96885	0.0515772		1.89321	0.0497914
1.906	0.135625		1.59283	0.248564		1.90258	0.100184		2.04871	0.0539386		1.96996	0.0522816
1.98144	0.137443		1.65606	0.23784		1.97696	0.104693		2.12857	0.0561214		2.04671	0.0545949
2.05688	0.13863		1.71929	0.227232		2.05134	0.108853		2.20843	0.0581153		2.12346	0.0567357
2.13232	0.139247		1.78252	0.216928		2.12572	0.112695		2.28829	0.0599147		2.20021	0.058714
2.20775	0.139364		1.84575	0.207069		2.20009	0.116251		2.36815	0.0615194		2.27696	0.0605437
2.28319	0.139049		1.90899	0.197764		2.27447	0.119548		2.44801	0.0629334		2.35371	0.0622414
2.35863	0.138372		1.97222	0.189085		2.34885	0.122604		2.52787	0.0641648		2.43046	0.0638238
2.43407	0.137393		2.03545	0.181077		2.42322	0.125429		2.60773	0.0652246		2.50721	0.0653076
2.5095	0.136167		2.09868	0.17375		2.4976	0.12802		2.68759	0.066126		2.58396	0.0667076
2.58494	0.134742		2.16191	0.167085		2.57198	0.130367		2.76745	0.0668838		2.66071	0.0680369
2.66038	0.133157		2.22514	0.16103		2.64636	0.132453		2.84731	0.0675129		2.73746	0.0693068
2.73582	0.131444		2.28838	0.155508		2.72073	0.134258		2.92717	0.0680283		2.81421	0.0705267
2.81125	0.129628		2.35161	0.150423		2.79511	0.135761		3.00703	0.0684439		2.89096	0.071705
2.88669	0.127731		2.41484	0.145671		2.86949	0.136945		3.08689	0.0687727		2.96771	0.0728491
2.96213	0.125772		2.47807	0.141152		2.94386	0.137793		3.16675	0.0690258		3.04446	0.0739659
3.03757	0.123765		2.5413	0.13678		3.01824	0.138297		3.24661	0.0692132		3.12121	0.0750619
3.113	0.121724		2.60453	0.132494		3.09262	0.138448		3.32647	0.0693428		3.19796	0.0761428
3.18844	0.11966		2.66777	0.12826		3.16699	0.138244		3.40633	0.0694217		3.27471	0.0772136
3.26388	0.117584		2.731	0.124074		3.24137	0.137686		3.48619	0.0694554		3.35146	0.0782777
3.33931	0.115503		2.79423	0.119955		3.31575	0.136782		3.56604	0.0694489		3.42821	0.0793365
3.41475	0.113423		2.85746	0.115942		3.39013	0.135539		3.6459	0.0694065		3.50496	0.0803891
3.49019	0.111349		2.92069	0.112077		3.4645	0.133974		3.72576	0.0693319		3.58171	0.0814319
3.56563	0.109282		2.98392	0.108402		3.53888	0.132106		3.80562	0.069229		3.65846	0.0824588
3.64106	0.107223		3.04716	0.104949		3.61326	0.129965		3.88548	0.0691013		3.73521	0.0834613
3.7165	0.10517		3.11039	0.101733		3.68763	0.127583		3.96534	0.0689524		3.81196	0.0844293
3.79194	0.10312		3.17362	0.0987522		3.76201	0.125001		4.0452	0.0687857		3.88871	0.0853516
3.86738	0.101074		3.23685	0.0959915		3.83639	0.122265		4.12506	0.0686044		3.96546	0.0862174
3.94281	0.0990294		3.30008	0.093424		3.91077	0.119424		4.20492	0.0684115		4.04221	0.0870162
4.01825	0.0969883		3.36331	0.0910195		3.98514	0.116529		4.28478	0.0682092		4.11896	0.0877395
4.09369	0.0949542		3.42655	0.0887505		4.05952	0.113629		4.36464	0.0679994		4.19571	0.0883803
4.16913	0.0929329		3.48978	0.0865979		4.1339	0.110767		4.4445	0.0677832		4.27246	0.0889341
4.24456	0.0909328		3.55301	0.0845535		4.20827	0.107981		4.52436	0.067561		4.34921	0.0893978
4.32	0.0889634		3.61624	0.0826207		4.28265	0.105301		4.60422	0.0673325		4.42596	0.08977
4.39544	0.0870354		3.67947	0.0808119		4.35703	0.102745		4.68408	0.0670972		4.50271	0.0900498
4.47088	0.0851591		3.7427	0.0791441		4.4314	0.100324		4.76394	0.0668537		4.57946	0.0902362
4.54631	0.0833433		3.80594	0.0776328		4.50578	0.0980406		4.8438	0.0666008		4.65621	0.0903276
4.62175	0.0815944		3.86917	0.0762869		4.58016	0.0958892		4.92366	0.0663373		4.73296	0.0903211
4.69719	0.0799157		3.9324	0.0751038		4.65454	0.0938612		5.00352	0.0660621		4.80971	0.0902126
4.77263	0.0783064		3.99563	0.0740677		4.72891	0.0919456		5.08338	0.0657747		4.88646	0.089997
4.84806	0.076762		4.05886	0.0731495		4.80329	0.0901317		5.16324	0.0654752		4.96321	0.0896687
4.9235	0.0752742		4.12209	0.0723096		4.87767	0.0884105		5.2431	0.0651643		5.03996	0.0892228
4.99894	0.0738319		4.18533	0.0715029		4.95204	0.086776		5.32296	0.0648433		5.11671	0.0886557
5.07437	0.0724219		4.24856	0.0706846		5.02642	0.0852248		5.40282	0.0645144		5.19346	0.087967
5.14981	0.0710303		4.31179	0.0698159		5.1008	0.0837564		5.48268	0.0641799		5.27021	0.0871597
5.22525	0.0696442		4.37502	0.0688694		5.17518	0.0823712		5.56254	0.0638424		5.34696	0.0862415
5.30069	0.0682523		4.43825	0.0678316		5.24955	0.0810699		5.64239	0.0635046		5.42371	0.085225
5.37612	0.0668465		4.50148	0.066704		5.32393	0.0798512		5.72225	0.0631688		5.50046	0.0841272
5.45156	0.0654227		4.56472	0.0655018		5.39831	0.0787111		5.80211	0.0628367		5.57721	0.0829691
5.527	0.063981		4.62795	0.0642502		5.47268	0.0776414		5.88197	0.0625093		5.65396	0.0817744
5.60244	0.0625256		4.69118	0.0629798		5.54706	0.0766305		5.96183	0.0621867		5.73071	0.080568
5.67787	0.0610648		4.75441	0.0617222		5.62144	0.0756625		6.04169	0.0618676		5.80746	0.0793742
5.75331	0.0596098		4.81764	0.0605049		5.69582	0.0747196		6.12155	0.0615502		5.88421	0.0782152
5.82875	0.0581738		4.88087	0.0593484		5.77019	0.0737826		6.20141	0.0612313		5.96096	0.0771094
5.90419	0.0567707		4.94411	0.058265		5.84457	0.0728332		6.28127	0.0609073		6.03771	0.0760703
5.97962	0.0554139		5.00734	0.0572583		5.91895	0.0718558		6.36113	0.0605739		6.11446	0.0751059
6.05506	0.0541152		5.07057	0.056325		5.99332	0.0708386		6.44099	0.0602268		6.19121	0.0742183
6.1305	0.052884		5.1338	0.0554576		6.0677	0.0697753		6.52085	0.059862		6.26796	0.0734047
6.20594	0.0517263		5.19703	0.054647		6.14208	0.0686649		6.60071	0.0594757		6.34471	0.0726576
6.28137	0.0506452		5.26026	0.0538846		6.21645	0.0675119		6.68057	0.0590655		6.42146	0.0719666
6.35681	0.0496402		5.3235	0.0531645		6.29083	0.0663249		6.76043	0.0586298		6.49821	0.0713196
6.43225	0.0487084		5.38673	0.0524832		6.36521	0.0651158		6.84029	0.0581687		6.57496	0.0707043
6.50769	0.0478446		5.44996	0.0518397		6.43959	0.0638977		6.92015	0.0576836		6.65171	0.0701095
6.58312	0.0470429		5.51319	0.0512331		6.51396	0.0626835		7.00001	0.0571776		6.72846	0.069526
6.65856	0.046297		5.57642	0.0506617		6.58834	0.0614838		7.07987	0.0566549		6.80521	0.0689473
6.734	0.0456013		5.63965	0.0501202		6.66272	0.0603063		7.15973	0.056121		6.88196	0.0683698
6.80943	0.0449519		5.70289	0.0495991		6.73709	0.059155		7.23959	0.0555823		6.95871	0.0677924
6.88487	0.0443466		5.76612	0.0490844		6.81147	0.0580303		7.31945	0.0550457		7.03546	0.0672156
6.96031	0.0437855		5.82935	0.0485579		6.88585	0.0569293		7.39931	0.0545182		7.11221	0.0666412
7.03575	0.0432706		5.89258	0.0479995		6.96023	0.0558472		7.47917	0.0540062		7.18896	0.0660708
7.11118	0.0428054		5.95581	0.0473895		7.0346	0.0547786		7.55903	0.0535157		7.26571	0.0655054
7.18662	0.0423946		6.01904	0.046711		7.10898	0.0537187		7.63889	0.0530515		7.34246	0.0649443
7.26206	0.0420425		6.08228	0.0459527		7.18336	0.0526651		7.71874	0.052617		7.41921	0.0643847
7.3375	0.0417529		6.14551	0.04511		7.25773	0.0516179		7.7986	0.0522144		7.49596	0.0638221
7.41293	0.0415279		6.20874	0.0441858		7.33211	0.050581		7.87846	0.0518439		7.57271	0.0632502
7.48837	0.0413673		6.27197	0.04319		7.40649	0.0495614		7.95832	0.0515047		7.64946	0.062662
7.56381	0.041268		6.3352	0.0421376		7.48086	0.0485687		8.03818	0.0511941		7.72621	0.0620501
7.63925	0.0412237		6.39843	0.0410466		7.55524	0.047614		8.11804	0.0509086		7.80296	0.0614082
7.71468	0.0412255		6.46167	0.0399355		7.62962	0.0467087		8.1979	0.0506437		7.87971	0.060732
7.79012	0.0412616		6.5249	0.0388208		7.704	0.0458626		8.27776	0.0503944		7.95646	0.0600196
7.86556	0.0413183		6.58813	0.0377154		7.77837	0.0450827		8.35762	0.0501553		8.03321	0.0592722
7.941	0.041381		6.65136	0.0366281		7.85275	0.0443725		8.43748	0.0499215		8.10996	0.0584943
8.01643	0.0414347		6.71459	0.0355632		7.92713	0.0437309		8.51734	0.0496882		8.18671	0.0576933
8.09187	0.0414651		6.77783	0.0345224		8.0015	0.0431525		8.5972	0.0494512		8.26346	0.056879
8.16731	0.0414597		6.84106	0.0335061		8.07588	0.042628		8.67706	0.0492074		8.34022	0.0560623
8.24275	0.0414084		6.90429	0.0325151		8.15026	0.0421452		8.75692	0.0489541		8.41697	0.0552546
8.31818	0.0413038		6.96752	0.0315524		8.22464	0.0416903		8.83678	0.0486899		8.49372	0.0544663
8.39362	0.0411416		7.03075	0.0306241		8.29901	0.0412494		8.91664	0.0484138		8.57047	0.0537058
8.46906	0.0409209		7.09398	0.0297395		8.37339	0.0408098		8.9965	0.0481258		8.64722	0.0529786
8.54449	0.0406435		7.15722	0.0289104		8.44777	0.0403617		9.07636	0.0478261		8.72397	0.0522871
8.61993	0.0403134		7.22045	0.0281491		8.52214	0.0398982		9.15622	0.0475152		8.80072	0.0516301
8.69537	0.0399368		7.28368	0.0274671		8.59652	0.0394165		9.23608	0.0471937		8.87747	0.051003
8.77081	0.0395208		7.34691	0.0268725		8.6709	0.0389175		9.31594	0.046862		8.95422	0.0503986
8.84624	0.039073		7.41014	0.0263686		8.74528	0.0384052		9.3958	0.0465204		9.03097	0.0498081
8.92168	0.0386008		7.47337	0.0259527		8.81965	0.0378859		9.47566	0.0461685		9.10772	0.0492216
8.99712	0.0381111		7.53661	0.0256164		8.89403	0.0373672		9.55552	0.045806		9.18447	0.04863
9.07256	0.0376097		7.59984	0.0253459		8.96841	0.0368568		9.63538	0.0454317		9.26122	0.048025
9.14799	0.0371011		7.66307	0.0251241		9.04278	0.0363615		9.71524	0.0450446		9.33797	0.0474009
9.22343	0.0365886		7.7263	0.0249325		9.11716	0.0358863		9.7951	0.0446434		9.41472	0.0467546
9.29887	0.0360746		7.78953	0.0247532		9.19154	0.0354343		9.87495	0.0442269		9.49147	0.0460857
9.37431	0.0355604		7.85276	0.0245712		9.26591	0.0350063		9.95481	0.0437942		9.56822	0.0453969
9.44974	0.0350466		7.916	0.0243754		9.34029	0.0346012		10.0347	0.0433446		9.64497	0.044693
9.52518	0.0345338		7.97923	0.0241593		9.41467	0.0342166		10.1145	0.0428785		9.72172	0.0439808
9.60062	0.034022		8.04246	0.0239205		9.48905	0.0338494		10.1944	0.0423965		9.79847	0.0432677
9.67606	0.0335117		8.10569	0.0236596		9.56342	0.0334969		10.2743	0.0419005		9.87522	0.0425616
9.75149	0.0330033		8.16892	0.0233793		9.6378	0.0331568		10.3541	0.0413927		9.95197	0.0418695
9.82693	0.0324974		8.23215	0.0230821		9.71218	0.0328283		10.434	0.0408765		10.0287	0.0411973
9.90237	0.0319946		8.29539	0.0227698		9.78655	0.032512		10.5138	0.0403556		10.1055	0.0405493
9.97781	0.0314955		8.35862	0.0224423		9.86093	0.0322098		10.5937	0.0398341		10.1822	0.0399281
10.0532	0.0310004		8.42185	0.0220977		9.93531	0.0319246		10.6736	0.0393165		10.259	0.0393346
10.1287	0.030509		8.48508	0.0217331		10.0097	0.0316595		10.7534	0.038807		10.3357	0.0387688
10.2041	0.0300206		8.54831	0.0213455		10.0841	0.0314174		10.8333	0.0383095		10.4125	0.0382295
10.2796	0.0295339		8.61154	0.020933		10.1584	0.0312001		10.9131	0.0378273		10.4892	0.0377158
10.355	0.029047		8.67478	0.0204966		10.2328	0.0310075		10.993	0.0373631		10.566	0.0372266
10.4304	0.0285577		8.73801	0.0200406		10.3072	0.0308376		11.0728	0.0369185		10.6427	0.036762
10.5059	0.0280637		8.80124	0.0195729		10.3816	0.0306861		11.1527	0.0364939		10.7195	0.0363227
10.5813	0.0275627		8.86447	0.0191046		10.4559	0.0305469		11.2326	0.036089		10.7962	0.0359109
10.6567	0.0270532		8.9277	0.0186491		10.5303	0.0304121		11.3124	0.0357025		10.873	0.0355291
10.7322	0.0265344		8.99093	0.0182202		10.6047	0.0302732		11.3923	0.0353319		10.9497	0.0351809
10.8076	0.0260068		9.05417	0.0178307		10.6791	0.0301215		11.4721	0.0349745		11.0265	0.0348693
10.8831	0.0254723		9.1174	0.0174905		10.7535	0.0299495		11.552	0.034627		11.1032	0.034597
10.9585	0.0249343		9.18063	0.0172059		10.8278	0.029751		11.6319	0.0342859		11.18	0.0343656
11.0339	0.0243977		9.24386	0.0169782		10.9022	0.0295223		11.7117	0.0339479		11.2567	0.0341747
11.1094	0.0238685		9.30709	0.0168048		10.9766	0.029262		11.7916	0.0336101		11.3335	0.0340221
11.1848	0.0233538		9.37032	0.0166791		11.051	0.0289715		11.8714	0.03327		11.4102	0.0339035
11.2602	0.0228612		9.43356	0.0165924		11.1253	0.0286545		11.9513	0.0329262		11.487	0.0338124
11.3357	0.022398		9.49679	0.0165348		11.1997	0.0283162		12.0312	0.0325775		11.5637	0.0337407
11.4111	0.0219711		9.56002	0.0164967		11.2741	0.0279632		12.111	0.0322242		11.6405	0.0336793
11.4866	0.0215862		9.62325	0.0164704		11.3485	0.0276025		12.1909	0.031867		11.7172	0.0336187
11.562	0.0212474		9.68648	0.0164498		11.4228	0.0272406		12.2707	0.0315072		11.794	0.0335496
11.6374	0.0209569		9.74971	0.0164312		11.4972	0.0268833		12.3506	0.031147		11.8707	0.033464
11.7129	0.0207146		9.81295	0.0164126		11.5716	0.0265349		12.4305	0.0307886		11.9475	0.0333556
11.7883	0.0205183		9.87618	0.0163929		11.646	0.0261982		12.5103	0.0304345		12.0242	0.0332201
11.8637	0.0203636		9.93941	0.0163709		11.7204	0.0258747		12.5902	0.0300868		12.101	0.0330558
11.9392	0.0202443		10.0026	0.0163447		11.7947	0.0255646		12.67	0.0297475		12.1777	0.0328631
12.0146	0.0201529		10.0659	0.0163105		11.8691	0.0252671		12.7499	0.0294182		12.2545	0.0326446
12.0901	0.0200809		10.1291	0.0162633		11.9435	0.024981		12.8298	0.0290998		12.3312	0.0324045
12.1655	0.0200195		10.1923	0.0161963		12.0179	0.024705		12.9096	0.0287924		12.408	0.0321477
12.2409	0.0199599		10.2556	0.0161024		12.0922	0.024438		12.9895	0.0284956		12.4847	0.0318796
12.3164	0.0198941		10.3188	0.0159744		12.1666	0.0241793		13.0693	0.0282086		12.5615	0.031605
12.3918	0.0198151		10.382	0.0158069		12.241	0.0239283		13.1492	0.0279298		12.6382	0.0313277
12.4672	0.0197175		10.4453	0.0155967		12.3154	0.0236848		13.2291	0.0276575		12.715	0.0310502
12.5427	0.019597		10.5085	0.0153437		12.3898	0.0234485		13.3089	0.0273899		12.7917	0.0307733
12.6181	0.0194514		10.5717	0.0150512		12.4641	0.0232186		13.3888	0.0271251		12.8685	0.0304961
12.6936	0.0192797		10.635	0.0147259		12.5385	0.0229934		13.4686	0.0268618		12.9452	0.0302163
12.769	0.0190823		10.6982	0.0143769		12.6129	0.0227706		13.5485	0.0265987		13.022	0.0299307
12.8444	0.0188607		10.7614	0.0140152		12.6873	0.0225464		13.6284	0.0263353		13.0987	0.0296355
12.9199	0.0186174		10.8247	0.0136523		12.7616	0.0223166		13.7082	0.0260719		13.1755	0.0293268
12.9953	0.0183552		10.8879	0.0132994		12.836	0.022076		13.7881	0.025809		13.2522	0.0290013
13.0707	0.0180775		10.9511	0.0129663		12.9104	0.0218195		13.8679	0.0255481		13.329	0.0286564
13.1462	0.0177877		11.0143	0.012661		12.9848	0.0215426		13.9478	0.025291		13.4057	0.0282908
13.2216	0.0174893		11.0776	0.0123893		13.0591	0.0212417		14.0277	0.02504		13.4825	0.0279046
13.2971	0.0171854		11.1408	0.012155		13.1335	0.020915		14.1075	0.0247975		13.5592	0.0274989
13.3725	0.0168795		11.204	0.0119601		13.2079	0.020563		14.1874	0.0245661		13.636	0.0270759
13.4479	0.0165746		11.2673	0.0118053		13.2823	0.0201885		14.2672	0.0243479		13.7127	0.0266387
13.5234	0.0162739		11.3305	0.0116907		13.3567	0.0197967		14.3471	0.0241451		13.7895	0.0261906
13.5988	0.0159807		11.3937	0.0116156		13.431	0.0193949		14.427	0.0239588		13.8662	0.025735
13.6742	0.0156981		11.457	0.0115791		13.5054	0.018992		14.5068	0.02379		13.943	0.0252749
13.7497	0.0154295		11.5202	0.0115796		13.5798	0.0185976		14.5867	0.0236386		14.0197	0.0248128
13.8251	0.0151781		11.5834	0.0116149		13.6542	0.0182214		14.6665	0.0235039		14.0965	0.0243506
13.9005	0.014947		11.6467	0.0116812		13.7285	0.0178721		14.7464	0.0233844		14.1732	0.0238895
13.976	0.0147392		11.7099	0.0117731		13.8029	0.0175566		14.8263	0.0232782		14.25	0.0234305
14.0514	0.0145569		11.7731	0.0118832		13.8773	0.0172796		14.9061	0.0231824		14.3267	0.0229739
14.1269	0.0144017		11.8364	0.012002		13.9517	0.0170431		14.986	0.0230942		14.4035	0.0225206
14.2023	0.0142745		11.8996	0.0121184		14.026	0.0168461		15.0658	0.0230103		14.4802	0.0220716
14.2777	0.014175		11.9628	0.0122202		14.1004	0.016685		15.1457	0.0229275		14.557	0.0216284
14.3532	0.0141016		12.0261	0.0122957		14.1748	0.0165539		15.2255	0.0228428		14.6337	0.0211935
14.4286	0.0140517		12.0893	0.0123339		14.2492	0.0164451		15.3054	0.0227532		14.7105	0.0207703
14.504	0.0140217		12.1525	0.0123267		14.3236	0.0163503		15.3853	0.0226564		14.7872	0.0203628
14.5795	0.0140068		12.2157	0.0122693		14.3979	0.0162607		15.4651	0.0225505		14.864	0.0199756
14.6549	0.0140017		12.279	0.012161		14.4723	0.0161681		15.545	0.0224339		14.9407	0.0196139
14.7304	0.0140006		12.3422	0.0120054		14.5467	0.0160655		15.6248	0.0223058		15.0175	0.0192823
14.8058	0.0139978		12.4054	0.01181		14.6211	0.0159474		15.7047	0.0221658		15.0942	0.0189854
14.8812	0.0139878		12.4687	0.0115855		14.6954	0.0158101		15.7846	0.0220137		15.171	0.0187265
14.9567	0.0139658		12.5319	0.0113444		14.7698	0.0156517		15.8644	0.02185		15.2477	0.0185079
15.0321	0.013928		12.5951	0.0110998		14.8442	0.015472		15.9443	0.021675		15.3245	0.0183304
15.1075	0.0138718		12.6584	0.0108639		14.9186	0.015272		16.0241	0.0214894		15.4012	0.0181932
15.183	0.0137957		12.7216	0.010647		14.9929	0.015054		16.104	0.0212939		15.478	0.0180939
15.2584	0.0136996		12.7848	0.0104567		15.0673	0.014821		16.1839	0.0210889		15.5547	0.0180289
15.3339	0.0135848		12.8481	0.0102973		15.1417	0.0145763		16.2637	0.0208749		15.6315	0.0179933
15.4093	0.0134536		12.9113	0.0101703		15.2161	0.0143232		16.3436	0.0206523		15.7082	0.0179815
15.4847	0.0133088		12.9745	0.0100744		15.2905	0.0140653		16.4234	0.0204211		15.785	0.0179876
15.5602	0.0131543		13.0378	0.0100066		15.3648	0.0138059		16.5033	0.0201815		15.8617	0.0180058
15.6356	0.0129939		13.101	0.00996284		15.4392	0.0135484		16.5832	0.0199335		15.9385	0.0180306
15.711	0.0128314		13.1642	0.00993872		15.5136	0.0132963		16.663	0.0196771		16.0152	0.0180571
15.7865	0.0126703		13.2275	0.00993032		15.588	0.013053		16.7429	0.0194124		16.092	0.0180813
15.8619	0.0125138		13.2907	0.00993439		15.6623	0.0128223		16.8227	0.0191397		16.1687	0.0181001
15.9374	0.0123643		13.3539	0.00994846		15.7367	0.0126082		16.9026	0.0188596		16.2455	0.0181112
16.0128	0.0122235		13.4172	0.00997073		15.8111	0.0124149		16.9825	0.018573		16.3222	0.0181131
16.0882	0.0120925		13.4804	0.00999972		15.8855	0.0122463		17.0623	0.0182811		16.399	0.0181044
16.1637	0.0119719		13.5436	0.010034		15.9599	0.0121064		17.1422	0.0179853		16.4757	0.0180845
16.2391	0.0118616		13.6068	0.0100719		16.0342	0.0119984		17.222	0.0176876		16.5525	0.0180526
16.3145	0.0117613		13.6701	0.0101115		16.1086	0.0119247		17.3019	0.01739		16.6292	0.0180077
16.39	0.0116702		13.7333	0.0101504		16.183	0.0118866		17.3818	0.017095		16.706	0.017949
16.4654	0.0115878		13.7965	0.0101861		16.2574	0.0118839		17.4616	0.0168049		16.7827	0.0178753
16.5409	0.0115133		13.8598	0.0102164		16.3317	0.0119148		17.5415	0.0165221		16.8595	0.0177853
16.6163	0.011446		13.923	0.0102397		16.4061	0.011976		17.6213	0.016249		16.9362	0.0176781
16.6917	0.0113852		13.9862	0.0102551		16.4805	0.0120627		17.7012	0.0159877		17.013	0.0175528
16.7672	0.0113305		14.0495	0.0102626		16.5549	0.012169		17.7811	0.0157399		17.0897	0.0174093
16.8426	0.0112812		14.1127	0.0102628		16.6292	0.012288		17.8609	0.0155071		17.1665	0.0172479
16.918	0.0112368		14.1759	0.0102571		16.7036	0.0124123		17.9408	0.0152904		17.2432	0.0170702
16.9935	0.0111964		14.2392	0.0102465		16.778	0.0125347		18.0206	0.0150902		17.32	0.0168785
17.0689	0.0111593		14.3024	0.0102316		16.8524	0.0126481		18.1005	0.0149068		17.3967	0.0166759
17.1444	0.0111242		14.3656	0.0102119		16.9268	0.0127462		18.1804	0.01474		17.4735	0.0164665
17.2198	0.0110898		14.4289	0.0101854		17.0011	0.0128238		18.2602	0.0145892		17.5502	0.0162546
17.2952	0.0110546		14.4921	0.0101489		17.0755	0.0128766		18.3401	0.0144538		17.627	0.0160449
17.3707	0.0110171		14.5553	0.0100978		17.1499	0.0129013		18.4199	0.0143328		17.7037	0.0158418
17.4461	0.0109756		14.6186	0.0100267		17.2243	0.012896		18.4998	0.0142254		17.7805	0.0156493
17.5215	0.0109288		14.6818	0.00993023		17.2986	0.0128594		18.5797	0.0141307		17.8572	0.0154703
17.597	0.0108753		14.745	0.00980388		17.373	0.0127909		18.6595	0.014048		17.934	0.0153068
17.6724	0.0108142		14.8082	0.00964452		17.4474	0.0126907		18.7394	0.0139769		18.0107	0.0151596
17.7479	0.0107453		14.8715	0.00945116		17.5218	0.0125591		18.8192	0.013917		18.0875	0.0150281
17.8233	0.0106687		14.9347	0.00922517		17.5961	0.0123971		18.8991	0.0138682		18.1642	0.0149108
17.8987	0.010585		14.9979	0.00897031		17.6705	0.0122059		18.979	0.0138307		18.241	0.0148051
17.9742	0.0104954		15.0612	0.00869236		17.7449	0.0119871		19.0588	0.0138048		18.3177	0.0147079
18.0496	0.0104016		15.1244	0.0083986		17.8193	0.011743		19.1387	0.0137908		18.3945	0.014616
18.125	0.0103058		15.1876	0.00809706		17.8937	0.0114765		19.2185	0.013789		18.4712	0.014526
18.2005	0.0102102		15.2509	0.00779579		17.968	0.0111913		19.2984	0.0137997		18.548	0.0144351
18.2759	0.0101171		15.3141	0.00750225		18.0424	0.0108917		19.3782	0.0138227		18.6247	0.0143413
18.3514	0.0100289		15.3773	0.00722277		18.1168	0.0105832		19.4581	0.0138579		18.7015	0.0142431
18.4268	0.00994758		15.4406	0.00696238		18.1912	0.0102717		19.538	0.0139045		18.7782	0.0141404
18.5022	0.00987502		15.5038	0.00672476		18.2655	0.00996347		19.6178	0.0139614		18.855	0.0140334
18.5777	0.00981255		15.567	0.00651239		18.3399	0.00966499		19.6977	0.014027		18.9317	0.0139234
18.6531	0.0097611		15.6303	0.00632686		18.4143	0.0093825		19.7775	0.0140993		19.0085	0.0138121
18.7285	0.00972116		15.6935	0.00616914		18.4887	0.00912163		19.8574	0.0141759		19.0852	0.0137012
18.804	0.00969283		15.7567	0.00603981		18.563	0.00888704		19.9373	0.0142543		19.162	0.0135925
18.8794	0.00967586		15.82	0.00593916		18.6374	0.00868216		20.0171	0.0143315		19.2387	0.0134877
18.9549	0.00966979		15.8832	0.00586722		18.7118	0.00850903		20.097	0.0144046		19.3155	0.0133876
19.0303	0.00967399		15.9464	0.00582351		18.7862	0.00836819		20.1768	0.0144709		19.3922	0.0132927
19.1057	0.00968775		16.0097	0.00580688		18.8606	0.00825876		20.2567	0.0145275		19.469	0.0132028
19.1812	0.00971039		16.0729	0.00581519		18.9349	0.00817863		20.3366	0.0145724		19.5457	0.0131171
19.2566	0.00974123		16.1361	0.00584517		19.0093	0.00812465		20.4164	0.0146036		19.6225	0.0130345
19.332	0.00977965		16.1993	0.00589226		19.0837	0.00809301		20.4963	0.0146199		19.6992	0.0129534
19.4075	0.00982503		16.2626	0.0059508		19.1581	0.00807955		20.5761	0.0146206		19.776	0.0128725
19.4829	0.0098767		16.3258	0.00601421		19.2324	0.00808003		20.656	0.0146056		19.8527	0.0127903
19.5584	0.00993386		16.389	0.00607548		19.3068	0.00809047		20.7359	0.0145754		19.9295	0.0127059
19.6338	0.00999549		16.4523	0.00612765		19.3812	0.00810727		20.8157	0.0145311		20.0062	0.0126187
19.7092	0.0100603		16.5155	0.00616442		19.4556	0.00812736		20.8956	0.0144742		20.083	0.0125286
19.7847	0.0101267		16.5787	0.00618058		19.53	0.00814819		20.9754	0.0144066		20.1597	0.012436
19.8601	0.0101926		16.642	0.00617245		19.6043	0.00816771		21.0553	0.0143304		20.2365	0.0123415
19.9355	0.0102558		16.7052	0.00613803		19.6787	0.00818426		21.1352	0.0142478		20.3132	0.0122463
20.011	0.0103137		16.7684	0.00607704		19.7531	0.00819642		21.215	0.014161		20.39	0.0121513
20.0864	0.0103635		16.8317	0.0059907		19.8275	0.008203		21.2949	0.0140719		20.4667	0.0120576
20.1619	0.0104024		16.8949	0.0058815		19.9018	0.00820284		21.3747	0.0139824		20.5435	0.0119657
20.2373	0.010428		16.9581	0.00575272		19.9762	0.0081949		21.4546	0.0138939		20.6202	0.011876
20.3127	0.0104379		17.0214	0.00560815		20.0506	0.00817823		21.5345	0.0138074		20.697	0.0117884
20.3882	0.0104304		17.0846	0.00545173		20.125	0.0081521		21.6143	0.0137236		20.7737	0.0117023
20.4636	0.0104046		17.1478	0.00528737		20.1993	0.00811609		21.6942	0.0136429		20.8505	0.0116168
20.539	0.01036		17.2111	0.00511889		20.2737	0.00807031		21.774	0.0135652		20.9272	0.0115307
20.6145	0.0102973		17.2743	0.00495006		20.3481	0.00801548		21.8539	0.01349		21.004	0.0114428
20.6899	0.0102178		17.3375	0.00478471		20.4225	0.00795307		21.9338	0.0134169		21.0807	0.0113517
20.7654	0.0101234		17.4007	0.00462689		20.4969	0.00788533		22.0136	0.0133452		21.1575	0.0112566
20.8408	0.0100167		17.464	0.00448096		20.5712	0.00781525		22.0935	0.0132739		21.2342	0.0111568
20.9162	0.00990079		17.5272	0.0043516		20.6456	0.00774642		22.1733	0.0132025		21.311	0.0110521
20.9917	0.0097788		17.5904	0.00424365		20.72	0.00768285		22.2532	0.01313		21.3877	0.010943
21.0671	0.0096539		17.6537	0.00416192		20.7944	0.00762869		22.3331	0.0130558		21.4645	0.0108303
21.1425	0.00952901		17.7169	0.00411074		20.8687	0.0075879		22.4129	0.0129795		21.5412	0.0107153
21.218	0.00940668		17.7801	0.00409359		20.9431	0.00756396		22.4928	0.0129005		21.618	0.0105996
21.2934	0.00928891		17.8434	0.00411256		21.0175	0.00755962		22.5726	0.0128186		21.6947	0.0104848
21.3689	0.0091771		17.9066	0.00416804		21.0919	0.00757664		22.6525	0.0127335		21.7715	0.0103727
21.4443	0.00907204		17.9698	0.0042584		21.1662	0.00761569		22.7324	0.012645		21.8482	0.0102649
21.5197	0.00897392		18.0331	0.0043799		21.2406	0.00767636		22.8122	0.0125529		21.925	0.0101625
21.5952	0.00888245		18.0963	0.00452679		21.315	0.0077572		22.8921	0.012457		22.0017	0.0100665
21.6706	0.00879696		18.1595	0.00469161		21.3894	0.00785588		22.9719	0.0123571		22.0785	0.00997746
21.746	0.00871655		18.2228	0.00486557		21.4638	0.00796948		23.0518	0.0122529		22.1552	0.00989551
21.8215	0.00864022		18.286	0.00503917		21.5381	0.00809467		23.1317	0.012144		22.232	0.00982057
21.8969	0.00856701		18.3492	0.00520273		21.6125	0.008228		23.2115	0.01203		22.3087	0.00975237
21.9724	0.00849611		18.4125	0.00534703		21.6869	0.00836612		23.2914	0.0119105		22.3855	0.0096906
22.0478	0.00842691		18.4757	0.00546379		21.7613	0.00850585		23.3712	0.0117852		22.4622	0.00963502
22.1232	0.00835906		18.5389	0.00554608		21.8356	0.00864432		23.4511	0.011654		22.539	0.00958554
22.1987	0.00829243		18.6021	0.00558861		21.91	0.00877891		23.5309	0.0115167		22.6157	0.00954228
22.2741	0.00822707		18.6654	0.0055879		21.9844	0.00890716		23.6108	0.0113737		22.6925	0.00950558
22.3495	0.00816317		18.7286	0.00554232		22.0588	0.00902666		23.6907	0.0112254		22.7692	0.00947594
22.425	0.00810094		18.7918	0.00545209		22.1331	0.00913492		23.7705	0.0110726		22.846	0.00945392
22.5004	0.00804053		18.8551	0.00531914		22.2075	0.00922924		23.8504	0.0109167		22.9227	0.00944001
22.5758	0.00798199		18.9183	0.00514703		22.2819	0.0093067		23.9302	0.0107591		22.9995	0.00943446
22.6513	0.00792517		18.9815	0.00494078		22.3563	0.00936415		24.0101	0.0106018		23.0762	0.00943715
22.7267	0.00786971		19.0448	0.00470667		22.4307	0.00939837		24.09	0.0104469		23.153	0.00944744
22.8022	0.00781506		19.108	0.00445205		22.505	0.00940627		24.1698	0.0102968		23.2297	0.00946408
22.8776	0.00776046		19.1712	0.00418508		22.5794	0.00938513		24.2497	0.0101539		23.3065	0.00948521
22.953	0.00770507		19.2345	0.00391439		22.6538	0.00933292		24.3295	0.0100206		23.3832	0.00950839
23.0285	0.00764797		19.2977	0.00364879		22.7282	0.00924857		24.4094	0.0098994		23.46	0.00953072
23.1039	0.00758827		19.3609	0.00339682		22.8025	0.00913223		24.4893	0.0097922		23.5367	0.00954901
23.1793	0.00752519		19.4242	0.00316635		22.8769	0.00898537		24.5691	0.00970074		23.6135	0.00956
23.2548	0.00745812		19.4874	0.00296422		22.9513	0.00881085		24.649	0.00962624		23.6902	0.0095606
23.3302	0.00738666		19.5506	0.00279589		23.0257	0.00861281		24.7288	0.00956939		23.767	0.00954813
23.4057	0.00731063		19.6139	0.00266516		23.1001	0.00839647		24.8087	0.0095303		23.8437	0.00952052
23.4811	0.00723009		19.6771	0.00257407		23.1744	0.00816784		24.8886	0.00950847		23.9205	0.00947649
23.5565	0.00714531		19.7403	0.00252293		23.2488	0.00793333		24.9684	0.00950281		23.9972	0.00941559
23.632	0.00705669		19.8036	0.00251043		23.3232	0.00769934		25.0483	0.00951168		24.074	0.00933824
23.7074	0.00696474		19.8668	0.00253394		23.3976	0.00747195		25.1281	0.00953296		24.1507	0.00924568
23.7828	0.00686997		19.93	0.00258987		23.4719	0.00725654		25.208	0.00956414		24.2275	0.00913975
23.8583	0.00677291		19.9932	0.00267412		23.5463	0.00705757		25.2879	0.00960247		24.3042	0.00902281
23.9337	0.00667396		20.0565	0.00278242		23.6207	0.00687846		25.3677	0.009645		24.381	0.00889743
24.0092	0.00657347		20.1197	0.00291078		23.6951	0.00672154		25.4476	0.0096888		24.4577	0.00876622
24.0846	0.00647163		20.1829	0.00305567		23.7694	0.00658814		25.5274	0.00973098		24.5345	0.00863157
24.16	0.00636859		20.2462	0.00321416		23.8438	0.00647871		25.6073	0.00976889		24.6112	0.00849557
24.2355	0.0062644		20.3094	0.00338394		23.9182	0.00639299		25.6872	0.00980013		24.688	0.00835983
24.3109	0.00615914		20.3726	0.0035631		23.9926	0.00633023		25.767	0.00982267		24.7647	0.00822549
24.3863	0.0060529		20.4359	0.00374991		24.067	0.00628932		25.8469	0.00983486		24.8415	0.00809322
24.4618	0.0059459		20.4991	0.00394251		24.1413	0.00626895		25.9267	0.00983548		24.9182	0.00796332
24.5372	0.00583847		20.5623	0.00413859		24.2157	0.0062677		26.0066	0.0098237		24.995	0.00783583
24.6127	0.00573112		20.6256	0.00433517		24.2901	0.00628399		26.0865	0.00979909		25.0717	0.00771067
24.6881	0.00562452		20.6888	0.00452842		24.3645	0.00631609		26.1663	0.00976155		25.1485	0.00758782
24.7635	0.00551948		20.752	0.00471372		24.4388	0.00636202		26.2462	0.00971129		25.2252	0.00746741
24.839	0.00541689		20.8153	0.00488577		24.5132	0.00641945		26.326	0.00964875		25.302	0.00734982
24.9144	0.00531769		20.8785	0.00503888		24.5876	0.00648564		26.4059	0.00957453		25.3787	0.00723574
24.9898	0.00522275		20.9417	0.00516732		24.662	0.00655736		26.4858	0.00948937		25.4555	0.00712615
25.0653	0.00513282		21.005	0.00526575		24.7363	0.00663092		26.5656	0.00939411		25.5322	0.00702226
25.1407	0.00504842		21.0682	0.00532959		24.8107	0.00670224		26.6455	0.00928959		25.609	0.00692544
25.2162	0.00496982		21.1314	0.00535532		24.8851	0.00676699		26.7253	0.00917671		25.6857	0.00683706
25.2916	0.00489694		21.1946	0.00534075		24.9595	0.00682078		26.8052	0.00905634		25.7625	0.00675838
25.367	0.0048294		21.2579	0.00528511		25.0339	0.00685942		26.8851	0.00892938		25.8392	0.00669044
25.4425	0.00476649		21.3211	0.00518906		25.1082	0.00687918		26.9649	0.00879673		25.916	0.00663393
25.5179	0.00470724		21.3843	0.00505462		25.1826	0.00687703		27.0448	0.00865933		25.9927	0.00658916
25.5933	0.00465049		21.4476	0.00488507		25.257	0.00685088		27.1246	0.00851814		26.0695	0.00655604
25.6688	0.00459501		21.5108	0.00468481		25.3314	0.00679972		27.2045	0.00837417		26.1462	0.00653411
25.7442	0.00453956		21.574	0.00445924		25.4057	0.00672366		27.2844	0.00822849		26.223	0.00652262
25.8197	0.00448305		21.6373	0.00421465		25.4801	0.00662397		27.3642	0.0080822		26.2997	0.00652063
25.8951	0.00442462		21.7005	0.0039581		25.5545	0.00650295		27.4441	0.00793647		26.3765	0.00652716
25.9705	0.00436371		21.7637	0.00369736		25.6289	0.00636376		27.5239	0.00779247		26.4532	0.00654132
26.046	0.00430016		21.827	0.00344068		25.7032	0.00621019		27.6038	0.00765136		26.53	0.00656242
26.1214	0.00423421		21.8902	0.00319663		25.7776	0.00604639		27.6836	0.00751428		26.6067	0.00659005
26.1968	0.00416648		21.9534	0.00297377		25.852	0.00587666		27.7635	0.00738225		26.6835	0.00662416
26.2723	0.00409798		22.0167	0.00278022		25.9264	0.00570516		27.8434	0.00725618		26.7602	0.00666502
26.3477	0.00403		22.0799	0.00262323		26.0008	0.00553577		27.9232	0.00713682		26.837	0.00671322
26.4232	0.00396405		22.1431	0.00250861		26.0751	0.00537194		28.0031	0.00702471		26.9137	0.00676949
26.4986	0.00390175		22.2064	0.00244026		26.1495	0.00521661		28.0829	0.00692016		26.9905	0.00683464
26.574	0.00384475		22.2696	0.00241971		26.2239	0.00507228		28.1628	0.00682326		27.0672	0.00690939
26.6495	0.0037946		22.3328	0.00244585		26.2983	0.00494096		28.2427	0.00673384		27.144	0.00699419
26.7249	0.00375268		22.3961	0.00251478		26.3726	0.00482434		28.3225	0.00665153		27.2207	0.00708908
26.8003	0.00372016		22.4593	0.00262003		26.447	0.0047238		28.4024	0.00657574		27.2975	0.0071936
26.8758	0.00369793		22.5225	0.00275284		26.5214	0.00464054		28.4822	0.00650574		27.3742	0.0073067
26.9512	0.0036866		22.5857	0.00290281		26.5958	0.00457562		28.5621	0.00644072		27.451	0.00742675
27.0267	0.00368653		22.649	0.00305866		26.6702	0.00452995		28.642	0.00637978		27.5277	0.00755151
27.1021	0.00369781		22.7122	0.00320904		26.7445	0.00450428		28.7218	0.00632205		27.6045	0.00767832
27.1775	0.00372032		22.7754	0.00334346		26.8189	0.0044991		28.8017	0.00626675		27.6812	0.00780414
27.253	0.0037538		22.8387	0.00345298		26.8933	0.00451457		28.8815	0.00621319		27.758	0.00792572
27.3284	0.00379785		22.9019	0.00353085		26.9677	0.00455038		28.9614	0.00616086		27.8347	0.0080398
27.4038	0.00385197		22.9651	0.00357286		27.042	0.00460566		29.0413	0.00610943		27.9115	0.00814326
27.4793	0.00391562		23.0284	0.00357742		27.1164	0.00467887		29.1211	0.00605881		27.9882	0.00823319
27.5547	0.00398815		23.0916	0.00354544		27.1908	0.00476784		29.201	0.00600908		28.065	0.00830711
27.6302	0.00406884		23.1548	0.00347994		27.2652	0.00486972		29.2808	0.00596054		28.1417	0.00836293
27.7056	0.00415683		23.2181	0.00338558		27.3395	0.00498114		29.3607	0.00591367		28.2185	0.00839905
27.781	0.00425112		23.2813	0.00326808		27.4139	0.00509834		29.4406	0.00586906		28.2952	0.0084143
27.8565	0.0043505		23.3445	0.00313364		27.4883	0.0052174		29.5204	0.00582739		28.372	0.00840793
27.9319	0.00445354		23.4078	0.00298847		27.5627	0.00533447		29.6003	0.0057894		28.4487	0.00837956
28.0073	0.00455855		23.471	0.00283841		27.6371	0.00544601		29.6801	0.00575579		28.5255	0.0083291
28.0828	0.0046636		23.5342	0.00268862		27.7114	0.005549		29.76	0.00572722		28.6022	0.00825674
28.1582	0.00476659		23.5975	0.00254352		27.7858	0.00564111		29.8399	0.00570423		28.679	0.00816289
28.2337	0.00486526		23.6607	0.00240668		27.8602	0.00572083		29.9197	0.00568725		28.7557	0.0080482
28.3091	0.00495733		23.7239	0.0022809		27.9346	0.00578742		29.9996	0.00567654		28.8325	0.0079136
28.3845	0.00504061		23.7871	0.00216823		28.0089	0.00584092		30.0794	0.00567223		28.9092	0.0077603
28.46	0.00511311		23.8504	0.00207007		28.0833	0.00588197		30.1593	0.00567429		28.986	0.00758988
28.5354	0.00517321		23.9136	0.00198724		28.1577	0.00591162		30.2392	0.00568254		29.0627	0.00740433
28.6108	0.00521978		23.9768	0.00192004		28.2321	0.00593117		30.319	0.00569672		29.1395	0.00720609
28.6863	0.00525225		24.0401	0.00186828		28.3064	0.00594188		30.3989	0.0057165		29.2162	0.00699808
28.7617	0.00527073		24.1033	0.00183138		28.3808	0.00594485		30.4787	0.00574149		29.293	0.00678363
28.8372	0.00527597		24.1665	0.00180846		28.4552	0.00594081		30.5586	0.00577132		29.3697	0.00656645
28.9126	0.00526934		24.2298	0.00179843		28.5296	0.00593009		30.6385	0.00580564		29.4465	0.00635049
28.988	0.0052528		24.293	0.0018002		28.604	0.00591261		30.7183	0.00584416		29.5232	0.00613979
29.0635	0.00522868		24.3562	0.00181282		28.6783	0.00588786		30.7982	0.00588667		29.6	0.00593831
29.1389	0.00519961		24.4195	0.00183568		28.7527	0.00585508		30.878	0.00593301		29.6767	0.00574971
29.2143	0.00516826		24.4827	0.00186864		28.8271	0.00581334		30.9579	0.00598313		29.7535	0.00557718
29.2898	0.00513716		24.5459	0.00191211		28.9015	0.00576166		31.0378	0.006037		29.8302	0.00542328
29.3652	0.00510856		24.6092	0.00196703		28.9758	0.00569921		31.1176	0.00609463		29.907	0.00528977
29.4407	0.00508419		24.6724	0.00203469		29.0502	0.00562532		31.1975	0.00615602		29.9837	0.00517759
29.5161	0.00506523		24.7356	0.00211646		29.1246	0.00553964		31.2773	0.00622114		30.0605	0.00508679
29.5915	0.00505214		24.7989	0.00221339		29.199	0.00544209		31.3572	0.00628985		30.1372	0.0050166
29.667	0.00504475		24.8621	0.00232574		29.2733	0.00533291		31.4371	0.0063619		30.214	0.00496552
29.7424	0.00504218		24.9253	0.00245257		29.3477	0.00521261		31.5169	0.00643689		30.2907	0.00493144
29.8178	0.00504301		24.9886	0.00259131		29.4221	0.00508192		31.5968	0.00651425		30.3675	0.00491188
29.8933	0.00504536		25.0518	0.00273768		29.4965	0.00494176		31.6766	0.00659321		30.4442	0.00490406
29.9687	0.00504703		25.115	0.00288565		29.5709	0.00479321		31.7565	0.00667282		30.521	0.0049052
30.0442	0.00504568		25.1782	0.00302782		29.6452	0.00463752		31.8363	0.00675195		30.5977	0.00491259
30.1196	0.00503898		25.2415	0.00315596		29.7196	0.00447608		31.9162	0.00682936		30.6745	0.00492379
30.195	0.00502474		25.3047	0.00326179		29.794	0.00431053		31.9961	0.00690365		30.7512	0.00493662
30.2705	0.00500104		25.3679	0.00333783		29.8684	0.00414274		32.0759	0.00697339		30.828	0.00494932
30.3459	0.00496633		25.4312	0.00337819		29.9427	0.00397493		32.1558	0.00703713		30.9047	0.00496042
30.4213	0.00491947		25.4944	0.00337925		30.0171	0.00380964		32.2356	0.00709345		30.9815	0.0049688
30.4968	0.00485976		25.5576	0.00334004		30.0915	0.00364978		32.3155	0.00714102		31.0582	0.00497357
30.5722	0.00478696		25.6209	0.00326232		30.1659	0.00349861		32.3954	0.00717867		31.135	0.00497403
30.6477	0.00470121		25.6841	0.00315031		30.2402	0.00335961		32.4752	0.00720536		31.2117	0.00496957
30.7231	0.00460305		25.7473	0.00301018		30.3146	0.00323643		32.5551	0.00722029		31.2885	0.00495967
30.7985	0.00449332		25.8106	0.00284937		30.389	0.00313267		32.6349	0.00722287		31.3652	0.0049438
30.874	0.00437314		25.8738	0.00267575		30.4634	0.00305171		32.7148	0.00721274		31.442	0.00492147
30.9494	0.00424384		25.937	0.00249694		30.5378	0.0029965		32.7947	0.00718976		31.5187	0.00489227
31.0248	0.00410693		26.0003	0.00231971		30.6121	0.00296934		32.8745	0.00715403		31.5955	0.00485588
31.1003	0.00396406		26.0635	0.00214957		30.6865	0.0029717		32.9544	0.0071058		31.6722	0.00481217
31.1757	0.00381699		26.1267	0.00199062		30.7609	0.00300409		33.0342	0.00704551		31.749	0.00476124
31.2512	0.00366761		26.19	0.00184556		30.8353	0.00306595		33.1141	0.00697374		31.8257	0.00470354
31.3266	0.00351784		26.2532	0.00171583		30.9096	0.00315562		33.194	0.00689117		31.9025	0.00463984
31.402	0.0033697		26.3164	0.00160191		30.984	0.00327043		33.2738	0.00679855		31.9792	0.00457126
31.4775	0.00322522		26.3796	0.00150354		31.0584	0.00340675		33.3537	0.0066967		32.056	0.00449929
31.5529	0.00308644		26.4429	0.00141999		31.1328	0.00356022		33.4335	0.00658648		32.1327	0.00442564
31.6283	0.00295538		26.5061	0.00135026		31.2072	0.00372593		33.5134	0.00646878		32.2095	0.00435218
31.7038	0.00283395		26.5693	0.00129316		31.2815	0.00389867		33.5933	0.00634452		32.2862	0.00428085
31.7792	0.00272394		26.6326	0.00124742		31.3559	0.00407321		33.6731	0.00621464		32.363	0.00421344
31.8546	0.00262693		26.6958	0.00121167		31.4303	0.00424449		33.753	0.00608011		32.4397	0.00415153
31.9301	0.00254425		26.759	0.00118445		31.5047	0.00440787		33.8328	0.00594195		32.5165	0.00409632
32.0055	0.00247689		26.8223	0.00116425		31.579	0.00455928		33.9127	0.00580123		32.5932	0.00404856
32.081	0.00242552		26.8855	0.00114951		31.6534	0.00469537		33.9926	0.00565906		32.67	0.0040085
32.1564	0.00239039		26.9487	0.0011387		31.7278	0.00481352		34.0724	0.00551664		32.7467	0.00397585
32.2318	0.00237134		27.012	0.00113038		31.8022	0.0049119		34.1523	0.00537518		32.8235	0.00394987
32.3073	0.00236781		27.0752	0.00112334		31.8765	0.00498943		34.2321	0.00523598		32.9002	0.0039294
32.3827	0.00237886		27.1384	0.00111667		31.9509	0.00504574		34.312	0.00510034		32.977	0.003913
32.4581	0.0024032		27.2017	0.00110982		32.0253	0.00508103		34.3919	0.00496959		33.0537	0.00389906
32.5336	0.00243924		27.2649	0.00110265		32.0997	0.00509607		34.4717	0.00484504		33.1305	0.00388597
32.609	0.00248516		27.3281	0.00109543		32.1741	0.005092		34.5516	0.00472795		33.2072	0.00387222
32.6845	0.00253901		27.3914	0.00108871		32.2484	0.00507033		34.6314	0.00461949		33.284	0.00385652
32.7599	0.00259872		27.4546	0.0010833		32.3228	0.00503281		34.7113	0.00452074		33.3607	0.00383791
32.8353	0.00266226		27.5178	0.00108006		32.3972	0.00498138		34.7912	0.00443261		33.4375	0.00381578
32.9108	0.00272765		27.581	0.0010798		32.4716	0.00491808		34.871	0.00435586		33.5142	0.00378989
32.9862	0.002793		27.6443	0.00108318		32.5459	0.00484503		34.9509	0.00429102		33.591	0.00376037
33.0616	0.00285663		27.7075	0.00109057		32.6203	0.00476431		35.0307	0.00423844		33.6677	0.00372764
33.1371	0.00291704		27.7707	0.00110208		32.6947	0.00467794		35.1106	0.00419826		33.7445	0.00369237
33.2125	0.00297295		27.834	0.00111753		32.7691	0.00458783		35.1905	0.00417039		33.8212	0.00365535
33.288	0.0030233		27.8972	0.00113654		32.8434	0.00449564		35.2703	0.00415456		33.898	0.00361749
33.3634	0.00306729		27.9604	0.00115865		32.9178	0.00440282		35.3502	0.0041503		33.9747	0.00357968
33.4388	0.0031043		28.0237	0.00118337		32.9922	0.00431047		35.43	0.00415701		34.0515	0.00354278
33.5143	0.00313397		28.0869	0.00121032		33.0666	0.00421936		35.5099	0.00417396		34.1282	0.00350756
33.5897	0.00315612		28.1501	0.00123926		33.141	0.00412993		35.5898	0.00420031		34.205	0.00347469
33.6651	0.00317077		28.2134	0.00127006		33.2153	0.00404223		35.6696	0.00423518		34.2817	0.00344479
33.7406	0.00317815		28.2766	0.00130274		33.2897	0.00395606		35.7495	0.00427764		34.3585	0.00341839
33.816	0.00317867		28.3398	0.00133727		33.3641	0.00387093		35.8293	0.00432677		34.4352	0.00339601
33.8915	0.00317293		28.4031	0.00137353		33.4385	0.00378622		35.9092	0.00438163		34.512	0.00337816
33.9669	0.00316172		28.4663	0.00141119		33.5128	0.00370123		35.989	0.00444132		34.5887	0.00336537
34.0423	0.00314603		28.5295	0.00144961		33.5872	0.00361528		36.0689	0.00450496		34.6655	0.00335817
34.1178	0.00312702		28.5928	0.00148782		33.6616	0.00352779		36.1488	0.00457168		34.7422	0.00335714
34.1932	0.00310601		28.656	0.00152457		33.736	0.00343837		36.2286	0.0046406		34.819	0.00336282
34.2686	0.00308447		28.7192	0.00155842		33.8103	0.00334681		36.3085	0.00471088		34.8957	0.00337569
34.3441	0.00306399		28.7825	0.00158787		33.8847	0.00325317		36.3883	0.00478162		34.9725	0.00339612
34.4195	0.0030462		28.8457	0.00161154		33.9591	0.0031577		36.4682	0.00485191		35.0492	0.0034243
34.495	0.00303275		28.9089	0.00162835		34.0335	0.00306088		36.5481	0.00492079		35.126	0.00346017
34.5704	0.00302524		28.9721	0.00163759		34.1079	0.00296333		36.6279	0.00498724		35.2027	0.0035034
34.6458	0.00302517		29.0354	0.00163903		34.1822	0.00286576		36.7078	0.00505022		35.2795	0.00355337
34.7213	0.00303383		29.0986	0.0016329		34.2566	0.00276893		36.7876	0.00510861		35.3562	0.00360911
34.7967	0.00305227		29.1618	0.00161985		34.331	0.00267357		36.8675	0.0051613		35.433	0.0036694
34.8721	0.00308126		29.2251	0.00160077		34.4054	0.00258039		36.9474	0.00520717		35.5097	0.00373278
34.9476	0.0031212		29.2883	0.00157674		34.4797	0.00249001		37.0272	0.00524515		35.5865	0.00379759
35.023	0.00317212		29.3515	0.00154881		34.5541	0.00240298		37.1071	0.00527424		35.6632	0.00386214
35.0985	0.00323363		29.4148	0.00151792		34.6285	0.00231979		37.1869	0.00529356		35.74	0.00392469
35.1739	0.00330497		29.478	0.00148481		34.7029	0.00224089		37.2668	0.00530241		35.8167	0.00398363
35.2493	0.00338495		29.5412	0.00145003		34.7773	0.0021667		37.3467	0.00530025		35.8935	0.00403746
35.3248	0.00347203		29.6045	0.00141391		34.8516	0.00209765		37.4265	0.00528683		35.9702	0.00408493
35.4002	0.00356432		29.6677	0.00137668		34.926	0.00203421		37.5064	0.0052621		36.047	0.00412499
35.4756	0.00365967		29.7309	0.0013385		35.0004	0.00197685		37.5862	0.00522632		36.1237	0.00415684
35.5511	0.00375567		29.7942	0.00129954		35.0748	0.00192611		37.6661	0.00518001		36.2005	0.00417986
35.6265	0.00384974		29.8574	0.00126007		35.1491	0.00188249		37.746	0.00512392		36.2772	0.00419361
35.702	0.0039392		29.9206	0.00122045		35.2235	0.00184649		37.8258	0.00505906		36.354	0.00419779
35.7774	0.00402136		29.9839	0.00118114		35.2979	0.00181853		37.9057	0.00498662		36.4307	0.00419212
35.8528	0.00409354		30.0471	0.00114264		35.3723	0.00179891		37.9855	0.00490791		36.5075	0.0041764
35.9283	0.0041532		30.1103	0.00110548		35.4466	0.00178775		38.0654	0.00482436		36.5842	0.00415042
36.0037	0.00419801		30.1735	0.00107007		35.521	0.001785		38.1453	0.00473739		36.661	0.00411398
36.0791	0.00422591		30.2368	0.0010367		35.5954	0.00179036		38.2251	0.00464843		36.7377	0.00406691
36.1546	0.00423525		30.3	0.00100548		35.6698	0.00180333		38.305	0.00455879		36.8145	0.00400913
36.23	0.0042248		30.3632	0.000976304		35.7442	0.00182321		38.3848	0.00446969		36.8912	0.00394067
36.3055	0.00419389		30.4265	0.000948946		35.8185	0.0018491		38.4647	0.00438215		36.968	0.00386178
36.3809	0.00414241		30.4897	0.000923184		35.8929	0.00188001		38.5446	0.00429702		37.0447	0.00377294
36.4563	0.00407091		30.5529	0.000899125		35.9673	0.00191484		38.6244	0.00421493		37.1215	0.00367493
36.5318	0.0039806		30.6162	0.000877702		36.0417	0.00195254		38.7043	0.00413632		37.1982	0.00356886
36.6072	0.00387333		30.6794	0.000861374		36.116	0.00199209		38.7841	0.00406143		37.275	0.00345615
36.6826	0.00375159		30.7426	0.000854849		36.1904	0.00203257		38.864	0.00399033		37.3517	0.00333853
36.7581	0.0036184		30.8059	0.000865399		36.2648	0.00207323		38.9439	0.00392293		37.4285	0.00321794
36.8335	0.00347728		30.8691	0.000902105		36.3392	0.00211345		39.0237	0.00385905		37.5052	0.00309648
36.909	0.00333204		30.9323	0.000973394		36.4135	0.00215282		39.1036	0.00379842		37.582	0.00297634
36.9844	0.00318667		30.9956	0.00108287		36.4879	0.00219103		39.1834	0.00374074		37.6587	0.00285964
37.0598	0.00304519		31.0588	0.00122459		36.5623	0.00222795		39.2633	0.00368571		37.7355	0.00274839
37.1353	0.00291141		31.122	0.00138009		36.6367	0.00226351		39.3432	0.00363304		37.8122	0.00264443
37.2107	0.00278881		31.1853	0.00151983		36.7111	0.00229768		39.423	0.0035825		37.889	0.0025493
37.2861	0.00268034		31.2485	0.00161006		36.7854	0.00233049		39.5029	0.0035339		37.9657	0.00246432
37.3616	0.00258827		31.3117	0.00162339		36.8598	0.0023619		39.5827	0.00348713		38.0425	0.0023905
37.437	0.00251412		31.375	0.00154882		36.9342	0.00239188		39.6626	0.00344214		38.1192	0.00232861
37.5125	0.00245858		31.4382	0.00139629		37.0086	0.00242032		39.7425	0.00339894		38.196	0.0022792
37.5879	0.00242147		31.5014	0.00119363		37.0829	0.00244707		39.8223	0.0033576		38.2727	0.00224265
37.6633	0.00240179		31.5646	0.000977344		37.1573	0.0024719		39.9022	0.00331822		38.3495	0.00221917
37.7388	0.0023978		31.6279	0.000781636		37.2317	0.00249456		39.982	0.00328092		38.4262	0.00220886
37.8142	0.00240713		31.6911	0.000630452		37.3061	0.00251474		40.0619	0.00324585		38.503	0.00221164
37.8896	0.00242692		31.7543	0.000534783		37.3804	0.00253207		40.1417	0.00321313		38.5797	0.00222726
37.9651	0.00245404		31.8176	0.000494738		37.4548	0.00254616		40.2216	0.0031829		38.6565	0.00225517
38.0405	0.00248522		31.8808	0.000503969		37.5292	0.00255654		40.3015	0.00315528		38.7332	0.00229448
38.116	0.00251728		31.944	0.000553928		37.6036	0.00256272		40.3813	0.00313038		38.81	0.00234382
38.1914	0.00254726		32.0073	0.000636564		37.678	0.00256414		40.4612	0.00310829		38.8867	0.00240129
38.2668	0.00257262		32.0705	0.000745268		37.7523	0.00256021		40.541	0.00308913		38.9635	0.00246438
38.3423	0.00259131		32.1337	0.000874653		37.8267	0.00255032		40.6209	0.00307298		39.0402	0.00252996
38.4177	0.00260183		32.197	0.00101988		37.9011	0.00253388		40.7008	0.00305997		39.117	0.00259439
38.4931	0.0026033		32.2602	0.00117605		37.9755	0.00251039		40.7806	0.00305022		39.1937	0.00265365
38.5686	0.00259545		32.3234	0.00133785		38.0498	0.00247948		40.8605	0.00304388		39.2705	0.0027035
38.644	0.00257853		32.3867	0.00149952		38.1242	0.002441		40.9403	0.00304111		39.3472	0.00273986
38.7195	0.00255327		32.4499	0.00165503		38.1986	0.0023951		41.0202	0.00304206		39.424	0.00275902
38.7949	0.00252079		32.5131	0.00179845		38.273	0.00234227		41.1001	0.00304691		39.5007	0.002758
38.8703	0.00248244		32.5764	0.0019243		38.3474	0.00228344		41.1799	0.00305578		39.5775	0.00273483
38.9458	0.00243979		32.6396	0.00202796		38.4217	0.00221994		41.2598	0.00306875		39.6542	0.00268876
39.0212	0.00239443		32.7028	0.00210598		38.4961	0.00215353		41.3396	0.00308583		39.731	0.00262036
39.0966	0.00234793		32.766	0.00215634		38.5705	0.00208632		41.4195	0.00310695		39.8077	0.00253156
39.1721	0.00230178		32.8293	0.00217846		38.6449	0.00202072		41.4994	0.00313191		39.8845	0.00242549
39.2475	0.0022573		32.8925	0.00217326		38.7192	0.00195927		41.5792	0.00316035		39.9612	0.00230632
39.323	0.00221565		32.9557	0.00214292		38.7936	0.00190454		41.6591	0.00319179		40.038	0.00217892
39.3984	0.00217778		33.019	0.00209067		38.868	0.00185895		41.7389	0.00322557		40.1147	0.00204853
39.4738	0.00214447		33.0822	0.00202051		38.9424	0.0018246		41.8188	0.0032609		40.1915	0.00192037
39.5493	0.00211631		33.1454	0.00193682		39.0167	0.00180317		41.8987	0.00329682		40.2682	0.0017993
39.6247	0.00209372		33.2087	0.0018441		39.0911	0.00179575		41.9785	0.00333228		40.345	0.00168957
39.7001	0.00207695		33.2719	0.00174667		39.1655	0.00180279		42.0584	0.00336612		40.4217	0.00159453
39.7756	0.00206613		33.3351	0.00164849		39.2399	0.00182407		42.1382	0.00339715		40.4985	0.00151657
39.851	0.00206124		33.3984	0.00155296		39.3143	0.00185867		42.2181	0.00342419		40.5752	0.00145707
39.9265	0.00206212		33.4616	0.00146285		39.3886	0.00190506		42.298	0.0034461		40.652	0.00141643
40.0019	0.00206846		33.5248	0.00138026		39.463	0.00196117		42.3778	0.00346185		40.7287	0.00139422
40.0773	0.00207982		33.5881	0.00130661		39.5374	0.00202451		42.4577	0.00347055		40.8055	0.00138931
40.1528	0.0020956		33.6513	0.00124274		39.6118	0.00209236		42.5375	0.00347151		40.8822	0.00140007
40.2282	0.00211504		33.7145	0.00118891		39.6861	0.00216184		42.6174	0.00346426		40.959	0.00142456
40.3036	0.00213723		33.7778	0.00114499		39.7605	0.00223013		42.6973	0.00344858		41.0357	0.00146066
40.3791	0.00216114		33.841	0.0011105		39.8349	0.00229458		42.7771	0.0034245		41.1125	0.00150627
40.4545	0.00218564		33.9042	0.00108479		39.9093	0.00235284		42.857	0.00339232		41.1892	0.00155937
40.5299	0.00220953		33.9674	0.0010671		39.9836	0.00240293		42.9368	0.00335255		41.266	0.00161811
40.6054	0.00223162		34.0307	0.00105672		40.058	0.00244332		43.0167	0.00330597		41.3427	0.00168082
40.6808	0.00225075		34.0939	0.001053		40.1324	0.00247296		43.0966	0.00325348		41.4195	0.00174605
40.7563	0.00226589		34.1571	0.0010554		40.2068	0.00249127		43.1764	0.00319617		41.4962	0.0018125
40.8317	0.00227618		34.2204	0.00106346		40.2812	0.0024981		43.2563	0.0031352		41.573	0.00187905
40.9071	0.00228096		34.2836	0.00107673		40.3555	0.00249374		43.3361	0.0030718		41.6498	0.00194467
40.9826	0.00227989		34.3468	0.00109464		40.4299	0.0024788		43.416	0.00300718		41.7265	0.00200842
41.058	0.00227288		34.4101	0.00111644		40.5043	0.00245419		43.4959	0.00294253		41.8033	0.00206941
41.1334	0.00226019		34.4733	0.00114104		40.5787	0.00242105		43.5757	0.00287897		41.88	0.00212678
41.2089	0.00224234		34.5365	0.00116698		40.653	0.00238062		43.6556	0.00281751		41.9568	0.00217971
41.2843	0.00222014		34.5998	0.00119245		40.7274	0.00233428		43.7354	0.00275904		42.0335	0.00222742
41.3598	0.00219461		34.663	0.00121534		40.8018	0.00228341		43.8153	0.00270435		42.1103	0.00226921
41.4352	0.00216693		34.7262	0.00123346		40.8762	0.00222936		43.8952	0.00265405		42.187	0.00230447
41.5106	0.00213838		34.7895	0.00124475		40.9505	0.00217343		43.975	0.00260866		42.2638	0.00233271
41.5861	0.00211024		34.8527	0.00124761		41.0249	0.00211681		44.0549	0.00256856		42.3405	0.00235364
41.6615	0.00208372		34.9159	0.00124108		41.0993	0.00206052		44.1347	0.00253403		42.4173	0.00236713
41.7369	0.00205996		34.9792	0.00122516		41.1737	0.00200545		44.2146	0.00250525		42.494	0.00237331
41.8124	0.00203987		35.0424	0.00120084		41.2481	0.00195226		44.2944	0.00248232		42.5708	0.00237249
41.8878	0.00202418		35.1056	0.0011701		41.3224	0.00190139		44.3743	0.00246528		42.6475	0.00236524
41.9633	0.00201338		35.1689	0.0011358		41.3968	0.00185309		44.4542	0.00245408		42.7243	0.00235229
42.0387	0.00200774		35.2321	0.00110136		41.4712	0.00180733		44.534	0.00244864		42.801	0.00233456
42.1141	0.00200728		35.2953	0.0010704		41.5456	0.00176392		44.6139	0.00244883		42.8778	0.00231309
42.1896	0.00201184		35.3585	0.00104637		41.6199	0.00172245		44.6937	0.00245443		42.9545	0.00228896
42.265	0.0020211		35.4218	0.00103217		41.6943	0.00168237		44.7736	0.00246519		43.0313	0.0022633
42.3404	0.00203459		35.485	0.00102985		41.7687	0.00164307		44.8535	0.00248075		43.108	0.00223717
42.4159	0.00205177		35.5482	0.00104041		41.8431	0.0016039		44.9333	0.0025007		43.1848	0.00221155
42.4913	0.00207206		35.6115	0.00106375		41.9175	0.00156427		45.0132	0.00252452		43.2615	0.00218729
42.5668	0.00209484		35.6747	0.00109874		41.9918	0.00152376		45.093	0.00255162		43.3383	0.00216508
42.6422	0.00211952		35.7379	0.00114342		42.0662	0.00148215		45.1729	0.00258129		43.415	0.00214545
42.7176	0.00214552		35.8012	0.0011952		42.1406	0.00143952		45.2528	0.00261276		43.4918	0.00212873
42.7931	0.00217229		35.8644	0.00125122		42.215	0.00139627		45.3326	0.00264517		43.5685	0.00211509
42.8685	0.0021993		35.9276	0.00130857		42.2893	0.00135319		45.4125	0.00267761		43.6453	0.00210455
42.9439	0.00222606		35.9909	0.00136459		42.3637	0.0013114		45.4923	0.00270911		43.722	0.002097
43.0194	0.00225207		36.0541	0.00141697		42.4381	0.00127234		45.5722	0.00273872		43.7988	0.00209219
43.0948	0.00227684		36.1173	0.0014639		42.5125	0.00123764		45.6521	0.0027655		43.8755	0.0020898
43.1703	0.0022999		36.1806	0.0015041		42.5868	0.0012091		45.7319	0.00278857		43.9523	0.00208946
43.2457	0.00232072		36.2438	0.00153673		42.6612	0.00118843		45.8118	0.00280714		44.029	0.0020907
43.3211	0.00233883		36.307	0.00156138		42.7356	0.00117722		45.8916	0.00282052		44.1058	0.00209303
43.3966	0.00235373		36.3703	0.00157792		42.81	0.00117668		45.9715	0.00282819		44.1825	0.00209594
43.472	0.00236494		36.4335	0.00158644		42.8844	0.00118756		46.0514	0.00282978		44.2593	0.00209887
43.5474	0.00237206		36.4967	0.00158718		42.9587	0.00121001		46.1312	0.0028251		44.336	0.00210124
43.6229	0.00237471		36.5599	0.00158045		43.0331	0.0012435		46.2111	0.00281412		44.4128	0.00210245
43.6983	0.00237264		36.6232	0.00156666		43.1075	0.0012868		46.2909	0.00279703		44.4895	0.00210191
43.7738	0.00236569		36.6864	0.00154626		43.1819	0.00133806		46.3708	0.00277414		44.5663	0.00209903
43.8492	0.00235383		36.7496	0.00151983		43.2562	0.00139482		46.4507	0.00274593		44.643	0.00209329
43.9246	0.00233719		36.8129	0.00148806		43.3306	0.00145425		46.5305	0.00271298		44.7198	0.00208422
44.0001	0.00231599		36.8761	0.00145174		43.405	0.00151325		46.6104	0.00267599		44.7965	0.00207145
44.0755	0.00229064		36.9393	0.00141183		43.4794	0.00156874		46.6902	0.00263569		44.8733	0.00205477
44.1509	0.00226161		37.0026	0.00136939		43.5537	0.00161781		46.7701	0.00259283		44.95	0.00203414
44.2264	0.00222951		37.0658	0.00132557		43.6281	0.00165797		46.85	0.00254818		45.0268	0.00200971
44.3018	0.002195		37.129	0.00128154		43.7025	0.00168724		46.9298	0.00250246		45.1035	0.00198184
44.3773	0.00215876		37.1923	0.00123848		43.7769	0.00170431		47.0097	0.00245633		45.1803	0.00195114
44.4527	0.00212152		37.2555	0.0011975		43.8513	0.00170856		47.0895	0.0024104		45.257	0.00191839
44.5281	0.00208396		37.3187	0.00115961		43.9256	0.00170005		47.1694	0.00236518		45.3338	0.00188456
44.6036	0.00204674		37.382	0.00112568		44	0.00167946		47.2493	0.00232112		45.4105	0.00185074
44.679	0.00201047		37.4452	0.00109643		44.0744	0.00164797		47.3291	0.00227856		45.4873	0.00181809
44.7544	0.0019757		37.5084	0.00107239		44.1488	0.00160716		47.409	0.00223781		45.564	0.00178781
44.8299	0.00194294		37.5717	0.00105392		44.2231	0.00155879		47.4888	0.00219908		45.6408	0.00176099
44.9053	0.00191262		37.6349	0.00104117		44.2975	0.00150477		47.5687	0.00216256		45.7175	0.00173863
44.9808	0.00188516		37.6981	0.00103408		44.3719	0.00144696		47.6486	0.0021284		45.7943	0.00172156
45.0562	0.00186091		37.7614	0.00103233		44.4463	0.00138711		47.7284	0.00209673		45.871	0.00171035
45.1316	0.00184023		37.8246	0.00103534		44.5206	0.0013268		47.8083	0.00206768		45.9478	0.00170536
45.2071	0.00182344		37.8878	0.00104224		44.595	0.0012674		47.8881	0.00204136		46.0245	0.00170667
45.2825	0.00181084		37.951	0.0010519		44.6694	0.00121009		47.968	0.0020179		46.1013	0.00171412
45.3579	0.00180271		38.0143	0.00106289		44.7438	0.00115582		48.0479	0.00199743		46.178	0.00172735
45.4334	0.00179924		38.0775	0.00107361		44.8182	0.00110537		48.1277	0.00198006		46.2548	0.00174579
45.5088	0.00180058		38.1407	0.0010823		44.8925	0.00105935		48.2076	0.00196592		46.3315	0.00176877
45.5843	0.00180677		38.204	0.00108723		44.9669	0.00101822		48.2874	0.00195508		46.4083	0.0017955
45.6597	0.00181769		38.2672	0.00108681		45.0413	0.000982323		48.3673	0.00194761		46.485	0.00182518
45.7351	0.00183308		38.3304	0.00107973		45.1157	0.000951875		48.4471	0.00194353		46.5618	0.00185698
45.8106	0.00185249		38.3937	0.00106514		45.19	0.000926973		48.527	0.0019428		46.6385	0.00189011
45.886	0.0018753		38.4569	0.00104271		45.2644	0.000907602		48.6069	0.00194531		46.7153	0.00192379
45.9614	0.00190068		38.5201	0.00101277		45.3388	0.000893635		48.6867	0.00195091		46.792	0.0019573
46.0369	0.00192765		38.5834	0.000976269		45.4132	0.000884845		48.7666	0.00195937		46.8688	0.00198994
46.1123	0.00195511		38.6466	0.000934715		45.4876	0.000880913		48.8464	0.0019704		46.9455	0.00202103
46.1878	0.00198189		38.7098	0.00089009		45.5619	0.000881446		48.9263	0.00198365		47.0223	0.00204991
46.2632	0.0020068		38.7731	0.000844675		45.6363	0.000885997		49.0062	0.00199873		47.099	0.00207593
46.3386	0.00202873		38.8363	0.00080085		45.7107	0.000894086		49.086	0.00201523		47.1758	0.00209846
46.4141	0.00204667		38.8995	0.000760903		45.7851	0.000905221		49.1659	0.00203271		47.2525	0.00211693
46.4895	0.00205982		38.9628	0.00072684		45.8594	0.000918917		49.2457	0.00205075		47.3293	0.00213082
46.5649	0.00206761		39.026	0.000700229		45.9338	0.000934707		49.3256	0.00206892		47.406	0.00213975
46.6404	0.00206977		39.0892	0.000682099		46.0082	0.000952148		49.4055	0.00208686		47.4828	0.00214353
46.7158	0.00206627		39.1524	0.000672888		46.0826	0.000970818		49.4853	0.00210421		47.5595	0.00214214
46.7913	0.00205741		39.2157	0.000672439		46.1569	0.000990311		49.5652	0.00212071		47.6363	0.00213586
46.8667	0.0020437		39.2789	0.000680058		46.2313	0.00101023		49.645	0.00213611		47.713	0.00212525
46.9421	0.00202586		39.3421	0.000694594		46.3057	0.00103016		49.7249	0.00215025		47.7898	0.00211115
47.0176	0.00200475		39.4054	0.000714552		46.3801	0.0010497		49.8048	0.00216302		47.8665	0.0020947
47.093	0.00198128		39.4686	0.000738209		46.4545	0.0010684		49.8846	0.00217434		47.9433	0.00207726
47.1684	0.00195638		39.5318	0.000763736		46.5288	0.00108582		49.9645	0.00218419		48.02	0.00206035
47.2439	0.0019309		39.5951	0.000789302		46.6032	0.00110149		50.0443	0.00219257		48.0968	0.00204559
47.3193	0.00190555		39.6583	0.000813167		46.6776	0.00111496		50.1242	0.00219949		48.1735	0.00203456
47.3948	0.00188088		39.7215	0.000833759		46.752	0.00112583		50.2041	0.00220498		48.2503	0.00202872
47.4702	0.00185726		39.7848	0.000849736		46.8263	0.00113375		50.2839	0.00220907		48.327	0.00202928
47.5456	0.00183486		39.848	0.000860031		46.9007	0.00113843		50.3638	0.00221177		48.4038	0.00203717
47.6211	0.00181365		39.9112	0.000863893		46.9751	0.00113971		50.4436	0.00221308		48.4805	0.00205291
47.6965	0.00179346		39.9745	0.000860921		47.0495	0.00113753		50.5235	0.00221301		48.5573	0.0020766
47.7719	0.00177398		40.0377	0.000851088		47.1238	0.00113197		50.6034	0.00221151		48.634	0.0021079
47.8474	0.0017548		40.1009	0.000834768		47.1982	0.00112323		50.6832	0.00220857		48.7108	0.00214608
47.9228	0.00173546		40.1642	0.00081274		47.2726	0.0011116		50.7631	0.00220412		48.7875	0.00219002
47.9983	0.00171549		40.2274	0.000786183		47.347	0.00109748		50.8429	0.00219815		48.8643	0.0022383
48.0737	0.00169443		40.2906	0.000756645		47.4214	0.00108134		50.9228	0.00219062		48.941	0.00228928
48.1491	0.00167185		40.3538	0.000725972		47.4957	0.00106371		51.0027	0.00218152		49.0178	0.00234121
48.2246	0.00164738		40.4171	0.000696211		47.5701	0.00104513		51.0825	0.00217085		49.0945	0.00239228
48.3	0.00162071		40.4803	0.000669465		47.6445	0.00102617		51.1624	0.00215865		49.1713	0.00244073
48.3754	0.00159162		40.5435	0.000647719		47.7189	0.0010074		51.2422	0.00214498		49.248	0.00248491
48.4509	0.00155992		40.6068	0.000632651		47.7932	0.00098938		51.3221	0.00212994		49.3248	0.00252334
48.5263	0.00152555		40.67	0.000625443		47.8676	0.000972681		51.402	0.00211362		49.4015	0.00255476
48.6018	0.00148849		40.7332	0.000626632		47.942	0.000957856		51.4818	0.00209616		49.4783	0.00257811
48.6772	0.00144881		40.7965	0.000636014		48.0164	0.000945455		51.5617	0.00207771		49.555	0.00259259
48.7526	0.0014067		40.8597	0.000652639		48.0907	0.00093601		51.6415	0.0020584		49.6318	0.00259762
48.8281	0.0013624		40.9229	0.000674903		48.1651	0.000930019		51.7214	0.0020384		49.7085	0.00259285
48.9035	0.00131628		40.9862	0.000700737		48.2395	0.000927927		51.8013	0.00201782		49.7853	0.00257815
48.9789	0.00126881		41.0494	0.000727873		48.3139	0.000930086		51.8811	0.00199679		49.862	0.00255355
49.0544	0.00122056		41.1126	0.000754142		48.3883	0.000936719		51.961	0.00197541		49.9388	0.00251931
49.1298	0.0011722		41.1759	0.000777772		48.4626	0.000947883		52.0408	0.00195377		50.0155	0.00247582
49.2052	0.00112447		41.2391	0.000797622		48.537	0.000963424		52.1207	0.00193191		50.0923	0.00242366
49.2807	0.00107819		41.3023	0.000813322		48.6114	0.000982951		52.2006	0.00190989		50.169	0.00236355
49.3561	0.00103419		41.3656	0.000825292		48.6858	0.00100583		52.2804	0.00188775		50.2458	0.00229635
49.4316	0.000993307		41.4288	0.000834649		48.7601	0.00103116		52.3603	0.00186549		50.3225	0.00222305
49.507	0.00095633		41.492	0.00084301		48.8345	0.00105787		52.4401	0.00184316		50.3993	0.00214476
49.5824	0.000923957		41.5553	0.000852255		48.9089	0.00108467		52.52	0.0018208		50.476	0.00206265
49.6579	0.000896763		41.6185	0.000864267		48.9833	0.00111021		52.5998	0.00179846		50.5528	0.00197799
49.7333	0.000875162		41.6817	0.000880708		49.0577	0.00113312		52.6797	0.00177623		50.6295	0.00189201
49.8087	0.000859381		41.7449	0.000902855		49.132	0.00115213		52.7596	0.00175421		50.7063	0.00180595
49.8842	0.00084945		41.8082	0.000931487		49.2064	0.00116612		52.8394	0.00173254		50.783	0.00172099
49.9596	0.000845195		41.8714	0.000966829		49.2808	0.00117423		52.9193	0.00171138		50.8598	0.0016382
50.0351	0.00084625		41.9346	0.00100852		49.3552	0.00117592		52.9991	0.00169092		50.9365	0.00155849
50.1105	0.000852082		41.9979	0.00105559		49.4295	0.00117099		53.079	0.00167134		51.0133	0.00148264
50.1859	0.000862024		42.0611	0.00110645		49.5039	0.00115962		53.1589	0.00165286		51.09	0.00141122
50.2614	0.000875315		42.1243	0.00115883		49.5783	0.00114229		53.2387	0.00163566		51.1668	0.00134463
50.3368	0.000891151		42.1876	0.00120986		49.6527	0.00111979		53.3186	0.00161992		51.2435	0.00128309
50.4122	0.000908731		42.2508	0.00125612		49.727	0.00109316		53.3984	0.00160579		51.3203	0.00122667
50.4877	0.000927302		42.314	0.00129381		49.8014	0.00106358		53.4783	0.00159336		51.397	0.00117533
50.5631	0.000946202		42.3773	0.0013191		49.8758	0.00103233		53.5582	0.00158271		51.4738	0.00112895
50.6386	0.000964884		42.4405	0.0013285		49.9502	0.00100074		53.638	0.00157383		51.5505	0.00108737
50.714	0.000982939		42.5037	0.00131932		50.0246	0.000970115		53.7179	0.00156667		51.6273	0.00105045
50.7894	0.0010001		42.567	0.00129006		50.0989	0.000941718		53.7977	0.00156114		51.704	0.00101812
50.8649	0.00101624		42.6302	0.00124076		50.1733	0.000916751		53.8776	0.0015571		51.7808	0.000990376
50.9403	0.00103134		42.6934	0.00117308		50.2477	0.000896336		53.9575	0.00155435		51.8575	0.000967318
51.0157	0.00104549		42.7567	0.00109023		50.3221	0.000881497		54.0373	0.0015527		51.9343	0.000949149
51.0912	0.00105883		42.8199	0.00099663		50.3964	0.000873131		54.1172	0.00155194		52.011	0.000936148
51.1666	0.00107152		42.8831	0.000897459		50.4708	0.000871952		54.197	0.00155184		52.0878	0.000928642
51.2421	0.00108372		42.9463	0.000798056		50.5452	0.000878408		54.2769	0.00155224		52.1645	0.000926949
51.3175	0.00109553		43.0096	0.000703384		50.6196	0.000892575		54.3568	0.00155299		52.2413	0.000931322
51.3929	0.001107		43.0728	0.000617576		50.6939	0.000914037		54.4366	0.00155399		52.318	0.000941879
51.4684	0.00111809		43.136	0.00054365		50.7683	0.000941784		54.5165	0.00155521		52.3948	0.000958542
51.5438	0.00112868		43.1993	0.000483405		50.8427	0.000974137		54.5963	0.00155668		52.4715	0.000980989
51.6192	0.00113856		43.2625	0.000437503		50.9171	0.00100874		54.6762	0.00155852		52.5483	0.00100861
51.6947	0.00114742		43.3257	0.000405662		50.9915	0.00104264		54.7561	0.00156089		52.625	0.00104052
51.7701	0.00115492		43.389	0.000386938		51.0658	0.00107248		54.8359	0.00156402		52.7018	0.00107555
51.8456	0.00116067		43.4522	0.000379991		51.1402	0.00109475		54.9158	0.00156819		52.7785	0.00111232
51.921	0.00116429		43.5154	0.000383313		51.2146	0.00110613		54.9956	0.00157372		52.8553	0.00114928
51.9964	0.00116539		43.5787	0.000395375		51.289	0.00110385		55.0755	0.00158095		52.932	0.00118484
52.0719	0.00116363		43.6419	0.000414675		51.3633	0.00108604		55.1554	0.00159019		53.0088	0.00121748
52.1473	0.00115875		43.7051	0.000439712		51.4377	0.00105193		55.2352	0.00160176		53.0855	0.00124582
52.2227	0.00115054		43.7684	0.000468903		51.5121	0.00100203		55.3151	0.00161593		53.1623	0.00126873
52.2982	0.00113887		43.8316	0.000500494		51.5865	0.000938109		55.3949	0.00163291		53.239	0.00128543
52.3736	0.00112373		43.8948	0.000532496		51.6608	0.000862995		55.4748	0.00165282		53.3158	0.00129554
52.4491	0.00110516		43.9581	0.000562687		51.7352	0.000780347		55.5547	0.00167573		53.3925	0.00129907
52.5245	0.0010833		44.0213	0.000588697		51.8096	0.000694296		55.6345	0.00170159		53.4693	0.0012964
52.5999	0.00105837		44.0845	0.000608174		51.884	0.000609082		55.7144	0.00173026		53.546	0.00128826
52.6754	0.00103062		44.1478	0.000619007		51.9584	0.000528725		55.7942	0.00176151		53.6228	0.00127563
52.7508	0.00100039		44.211	0.000619576		52.0327	0.000456772		55.8741	0.00179499		53.6995	0.00125963
52.8262	0.000968044		44.2742	0.000608965		52.1071	0.000396135		55.954	0.00183028		53.7763	0.00124144
52.9017	0.000934008		44.3374	0.000587112		52.1815	0.00034902		56.0338	0.0018669		53.853	0.00122219
52.9771	0.000898733		44.4007	0.000554842		52.2559	0.000316946		56.1137	0.00190427		53.9298	0.00120286
53.0526	0.000862716		44.4639	0.000513791		52.3302	0.000300809		56.1935	0.00194178		54.0065	0.00118424
53.128	0.000826495		44.5271	0.000466217		52.4046	0.000300976		56.2734	0.00197877		54.0833	0.00116686
53.2034	0.000790658		44.5904	0.000414746		52.479	0.000317372		56.3533	0.00201456		54.16	0.001151
53.2789	0.00075584		44.6536	0.000362083		52.5534	0.000349535		56.4331	0.00204847		54.2368	0.00113669
53.3543	0.000722727		44.7168	0.000310752		52.6277	0.000396653		56.513	0.00207982		54.3135	0.00112372
53.4297	0.000692051		44.7801	0.000262884		52.7021	0.000457549		56.5928	0.00210795		54.3903	0.00111173
53.5052	0.000664584		44.8433	0.000220099		52.7765	0.000530669		56.6727	0.00213224		54.467	0.00110024
53.5806	0.000641116		44.9065	0.000183462		52.8509	0.000614043		56.7525	0.0021521		54.5438	0.00108871
53.6561	0.000622434		44.9698	0.000153528		52.9253	0.00070528		56.8324	0.00216701		54.6205	0.00107659
53.7315	0.000609286		45.033	0.000130437		52.9996	0.000801588		56.9123	0.00217651		54.6973	0.00106338
53.8069	0.000602339		45.0962	0.000114047		53.074	0.000899833		56.9921	0.00218022		54.774	0.00104865
53.8824	0.000602133		45.1595	0.000104103		53.1484	0.000996654		57.072	0.00217783		54.8508	0.00103208
53.9578	0.000609031		45.2227	0.000100441		53.2228	0.00108861		57.1518	0.00216913		54.9275	0.00101345
54.0332	0.00062317		45.2859	0.00010324		53.2971	0.00117236		57.2317	0.00215402		55.0043	0.000992653
54.1087	0.000644414		45.3492	0.00011336		53.3715	0.00124486		57.3116	0.0021325		55.081	0.000969702
54.1841	0.000672331		45.4124	0.000132675		53.4459	0.00130354		57.3914	0.00210465		55.1578	0.000944689
54.2596	0.000706167		45.4756	0.000164277		53.5203	0.00134647		57.4713	0.00207071		55.2345	0.00091779
54.335	0.000744858		45.5388	0.000212222		53.5947	0.00137247		57.5511	0.00203099		55.3113	0.000889242
54.4104	0.000787053		45.6021	0.000280503		53.669	0.00138112		57.631	0.00198593		55.388	0.000859335
54.4859	0.000831166		45.6653	0.000371137		53.7434	0.00137282		57.7109	0.00193606		55.4648	0.000828399
54.5613	0.000875444		45.7285	0.000481763		53.8178	0.00134867		57.7907	0.00188204		55.5415	0.0007968
54.6367	0.000918059		45.7918	0.000603802		53.8922	0.00131037		57.8706	0.00182456		55.6183	0.000764937
54.7122	0.000957205		45.855	0.000722514		53.9665	0.00126007		57.9504	0.00176443		55.695	0.000733247
54.7876	0.000991204		45.9182	0.000819761		54.0409	0.00120022		58.0303	0.00170248		55.7718	0.000702209
54.8631	0.0010186		45.9815	0.000879034		54.1153	0.00113338		58.1102	0.00163959		55.8485	0.000672348
54.9385	0.00103824		46.0447	0.000890822		54.1897	0.00106208		58.19	0.00157664		55.9253	0.000644244
55.0139	0.00104936		46.1079	0.000855872		54.264	0.000988704		58.2699	0.00151451		56.002	0.000618532
55.0894	0.00105157		46.1712	0.000784733		54.3384	0.000915373		58.3497	0.00145403		56.0788	0.0005959
55.1648	0.00104493		46.2344	0.000693822		54.4128	0.000843899		58.4296	0.00139599		56.1555	0.000577081
55.2402	0.00102986		46.2976	0.000599978		54.4872	0.000775745		58.5095	0.00134112		56.2323	0.000562838
55.3157	0.00100714		46.3609	0.00051592		54.5616	0.000712016		58.5893	0.00129002		56.309	0.000553939
55.3911	0.000977823		46.4241	0.000448204		54.6359	0.000653476		58.6692	0.00124322		56.3858	0.000551125
55.4666	0.000943147		46.4873	0.000397744		54.7103	0.000600578		58.749	0.00120113		56.4625	0.00055507
55.542	0.000904461		46.5506	0.00036188		54.7847	0.000553501		58.8289	0.00116404		56.5393	0.000566336
55.6174	0.000863135		46.6138	0.000336659		54.8591	0.000512196		58.9088	0.00113212		56.616	0.00058533
55.6929	0.000820484		46.677	0.000318458		54.9334	0.000476433		58.9886	0.00110543		56.6928	0.000612256
55.7683	0.000777707		46.7402	0.000304702		55.0078	0.00044585		59.0685	0.00108394		56.7695	0.000647074
55.8437	0.000735846		46.8035	0.000293902		55.0822	0.000419998		59.1483	0.00106749		56.8463	0.000689473
55.9192	0.000695762		46.8667	0.000285343		55.1566	0.000398388		59.2282	0.00105589		56.923	0.000738852
55.9946	0.000658122		46.9299	0.00027874		55.2309	0.000380529		59.3081	0.00104884		56.9998	0.000794319
56.0701	0.000623414		46.9932	0.00027396		55.3053	0.000365964		59.3879	0.00104604		57.0765	0.000854706
56.1455	0.000591957		47.0564	0.000270875		55.3797	0.000354296		59.4678	0.00104712		57.1533	0.000918602
56.2209	0.000563934		47.1196	0.000269307		55.4541	0.000345213		59.5476	0.00105173		57.23	0.000984401
56.2964	0.000539413		47.1829	0.000269026		55.5285	0.000338497		59.6275	0.00105951		57.3068	0.00105036
56.3718	0.000518377		47.2461	0.000269787		55.6028	0.00033403		59.7074	0.0010701		57.3835	0.00111467
56.4472	0.000500749		47.3093	0.000271373		55.6772	0.000331782		59.7872	0.00108318		57.4603	0.00117553
56.5227	0.000486415		47.3726	0.000273643		55.7516	0.0003318		59.8671	0.00109844		57.537	0.00123121
56.5981	0.00047524		47.4358	0.000276563		55.826	0.000334184		59.9469	0.0011156		57.6138	0.00128013
56.6736	0.00046708		47.499	0.000280238		55.9003	0.00033906		60.0268	0.00113441		57.6905	0.00132091
56.749	0.000461802		47.5623	0.000284923		55.9747	0.000346546		60.1067	0.00115462		57.7673	0.00135241
56.8244	0.000459291		47.6255	0.000291025		56.0491	0.000356722		60.1865	0.00117602		57.844	0.0013738
56.8999	0.000459473		47.6887	0.000299095		56.1235	0.000369604		60.2664	0.00119837		57.9208	0.00138454
56.9753	0.00046233		47.752	0.000309798		56.1978	0.000385117		60.3462	0.00122144		57.9975	0.00138446
57.0507	0.000467926		47.8152	0.000323867		56.2722	0.000403083		60.4261	0.00124498		58.0743	0.00137372
57.1262	0.000476428		47.8784	0.000342035		56.3466	0.000423215		60.506	0.00126874		58.151	0.00135284
57.2016	0.000488125		47.9417	0.000364932		56.421	0.00044512		60.5858	0.00129241		58.2278	0.00132271
57.2771	0.000503437		48.0049	0.000392958		56.4954	0.000468319		60.6657	0.00131567		58.3045	0.00128457
57.3525	0.000522902		48.0681	0.000426128		56.5697	0.000492265		60.7455	0.00133818		58.3813	0.00123999
57.4279	0.000547138		48.1313	0.000463926		56.6441	0.000516377		60.8254	0.00135956		58.458	0.00119087
57.5034	0.000576769		48.1946	0.000505178		56.7185	0.000540076		60.9052	0.00137944		58.5348	0.00113932
57.5788	0.000612315		48.2578	0.000547995		56.7929	0.000562817		60.9851	0.00139742		58.6115	0.00108766
57.6542	0.000654058		48.321	0.000589824		56.8672	0.000584125		61.065	0.00141314		58.6883	0.00103831
57.7297	0.000701881		48.3843	0.000627616		56.9416	0.000603622		61.1448	0.00142623		58.765	0.000993657
57.8051	0.000755119		48.4475	0.000658125		57.016	0.000621051		61.2247	0.0014364		58.8418	0.000955939
57.8805	0.000812444		48.5107	0.000678292		57.0904	0.000636288		61.3045	0.00144338		58.9185	0.000927106
57.956	0.000871812		48.574	0.000685668		57.1648	0.000649346		61.3844	0.00144699		58.9953	0.000908677
58.0314	0.0009305		48.6372	0.000678788		57.2391	0.000660374		61.4643	0.00144712		59.072	0.000901609
58.1069	0.000985254		48.7004	0.00065742		57.3135	0.000669645		61.5441	0.00144375		59.1488	0.000906201
58.1823	0.00103253		48.7637	0.00062265		57.3879	0.000677541		61.624	0.00143695		59.2255	0.000922022
58.2577	0.00106885		48.8269	0.000576753		57.4623	0.000684536		61.7038	0.00142688		59.3023	0.000947907
58.3332	0.00109113		48.8901	0.000522904		57.5366	0.000691168		61.7837	0.00141379		59.379	0.000981994
58.4086	0.0010971		48.9534	0.000464771		57.611	0.000698021		61.8636	0.001398		59.4558	0.00102184
58.484	0.00108554		49.0166	0.000406063		57.6854	0.000705693		61.9434	0.0013799		59.5325	0.00106455
58.5595	0.00105649		49.0798	0.000350137		57.7598	0.000714776		62.0233	0.00135994		59.6093	0.00110703
58.6349	0.0010113		49.1431	0.000299695		57.8341	0.000725818		62.1031	0.0013386		59.686	0.00114615
58.7104	0.000952439		49.2063	0.00025663		57.9085	0.000739299		62.183	0.00131637		59.7628	0.00117904
58.7858	0.000883296		49.2695	0.000222001		57.9829	0.000755597		62.2629	0.00129378		59.8395	0.00120323
58.8612	0.000807789		49.3327	0.000196118		58.0573	0.000774954		62.3427	0.0012713		59.9163	0.00121686
58.9367	0.000729984		49.396	0.000178701		58.1317	0.000797451		62.4226	0.0012494		59.993	0.00121881
59.0121	0.000653721		49.4592	0.000169057		58.206	0.000822979		62.5024	0.0012285		60.0698	0.00120871
59.0875	0.000582304		49.5224	0.00016625		58.2804	0.000851227		62.5823	0.00120898		60.1465	0.00118691
59.163	0.0005183		49.5857	0.000169239		58.3548	0.000881676		62.6622	0.00119115		60.2233	0.00115446
59.2384	0.000463444		49.6489	0.000176973		58.4292	0.000913607		62.742	0.00117526		60.3	0.00111288
59.3139	0.000418653		49.7121	0.00018845		58.5035	0.000946123		62.8219	0.00116152		60.3768	0.00106407
59.3893	0.000384129		49.7754	0.000202733		58.5779	0.000978189		62.9017	0.00115004		60.4535	0.0010101
59.4647	0.000359505		49.8386	0.000218963		58.6523	0.00100867		62.9816	0.0011409		60.5303	0.000953054
59.5402	0.000344028		49.9018	0.000236351		58.7267	0.0010364		63.0615	0.00113412		60.607	0.000894866
59.6156	0.000336725		49.9651	0.000254171		58.801	0.00106021		63.1413	0.00112965		60.6838	0.000837243
59.691	0.000336552		50.0283	0.000271755		58.8754	0.001079		63.2212	0.00112741		60.7605	0.000781587
59.7665	0.000342503		50.0915	0.000288495		58.9498	0.00109178		63.301	0.00112729		60.8373	0.000728985
59.8419	0.000353686		50.1548	0.000303851		59.0242	0.00109772		63.3809	0.00112911		60.914	0.00068022
59.9174	0.000369353		50.218	0.000317354		59.0986	0.00109613		63.4608	0.00113267		60.9908	0.000635824
59.9928	0.000388908		50.2812	0.00032862		59.1729	0.00108655		63.5406	0.00113776		61.0675	0.000596131
60.0682	0.000411892		50.3445	0.000337358		59.2473	0.00106871		63.6205	0.00114411		61.1443	0.000561351
60.1437	0.000437947		50.4077	0.000343377		59.3217	0.00104255		63.7003	0.00115145		61.221	0.000531626
60.2191	0.000466784		50.4709	0.000346592		59.3961	0.00100826		63.7802	0.00115946		61.2978	0.000507075
60.2945	0.000498139		50.5342	0.000347021		59.4704	0.000966236		63.8601	0.00116783		61.3745	0.000487828
60.37	0.000531734		50.5974	0.000344781		59.5448	0.000917128		63.9399	0.00117622		61.4513	0.000474025
60.4454	0.000567241		50.6606	0.000340076		59.6192	0.000861809		64.0198	0.00118429		61.528	0.000465811
60.5209	0.000604261		50.7238	0.000333187		59.6936	0.000801376		64.0996	0.0011917		61.6048	0.000463307
60.5963	0.000642296		50.7871	0.000324451		59.7679	0.000737129		64.1795	0.00119809		61.6815	0.000466565
60.6717	0.000680745		50.8503	0.000314247		59.8423	0.000670528		64.2594	0.00120317		61.7583	0.000475529
60.7472	0.000718905		50.9135	0.000302971		59.9167	0.000603157		64.3392	0.00120662		61.835	0.000489992
60.8226	0.000755984		50.9768	0.00029102		59.9911	0.000536658		64.4191	0.00120822		61.9118	0.000509555
60.898	0.00079112		51.04	0.000278773		60.0655	0.000472672		64.4989	0.00120776		61.9885	0.000533613
60.9735	0.000823426		51.1032	0.000266578		60.1398	0.000412777		64.5788	0.00120511		62.0653	0.000561342
61.0489	0.000852021		51.1665	0.000254737		60.2142	0.000358428		64.6587	0.00120022		62.142	0.000591715
61.1244	0.000876089		51.2297	0.000243501		60.2886	0.000310914		64.7385	0.00119311		62.2188	0.000623536
61.1998	0.000894923		51.2929	0.000233065		60.363	0.000271323		64.8184	0.00118389		62.2955	0.000655488
61.2752	0.000907981		51.3562	0.000223566		60.4373	0.000240521		64.8982	0.00117276		62.3723	0.000686195
61.3507	0.000914924		51.4194	0.000215088		60.5117	0.000219149		64.9781	0.00116		62.449	0.000714298
61.4261	0.000915654		51.4826	0.000207664		60.5861	0.000207621		65.0579	0.00114597		62.5258	0.000738524
61.5015	0.000910335		51.5459	0.000201284		60.6605	0.000206132		65.1378	0.0011311		62.6025	0.000757759
61.577	0.000899396		51.6091	0.000195904		60.7349	0.000214665		65.2177	0.00111584		62.6793	0.000771109
61.6524	0.000883521		51.6723	0.000191457		60.8092	0.000232991		65.2975	0.00110073		62.756	0.000777939
61.7279	0.000863617		51.7356	0.000187854		60.8836	0.00026067		65.3774	0.00108626		62.8328	0.000777904
61.8033	0.000840777		51.7988	0.000185		60.958	0.000297045		65.4572	0.00107295		62.9095	0.000770948
61.8787	0.000816214		51.862	0.000182796		61.0324	0.000341236		65.5371	0.00106128		62.9863	0.000757296
61.9542	0.000791203		51.9252	0.000181148		61.1067	0.000392138		65.617	0.00105168		63.063	0.000737417
62.0296	0.000767008		51.9885	0.000179968		61.1811	0.000448428		65.6968	0.00104449		63.1398	0.000711981
62.105	0.000744817		52.0517	0.000179179		61.2555	0.000508587		65.7767	0.00103999		63.2165	0.000681806
62.1805	0.000725676		52.1149	0.000178715		61.3299	0.000570936		65.8565	0.00103835		63.2933	0.000647802
62.2559	0.000710439		52.1782	0.000178525		61.4042	0.00063369		65.9364	0.00103963		63.37	0.000610916
62.3314	0.000699731		52.2414	0.000178568		61.4786	0.000695031		66.0163	0.00104379		63.4468	0.000572082
62.4068	0.000693923		52.3046	0.000178815		61.553	0.000753186		66.0961	0.00105069		63.5235	0.000532185
62.4822	0.000693129		52.3679	0.000179243		61.6274	0.000806516		66.176	0.00106008		63.6003	0.000492026
62.5577	0.000697213		52.4311	0.000179838		61.7018	0.000853597		66.2558	0.00107164		63.677	0.00045231
62.6331	0.000705816		52.4943	0.000180587		61.7761	0.000893289		66.3357	0.00108499		63.7538	0.000413628
62.7085	0.000718394		52.5576	0.000181481		61.8505	0.000924789		66.4156	0.00109967		63.8305	0.000376465
62.784	0.000734263		52.6208	0.000182505		61.9249	0.000947658		66.4954	0.00111523		63.9073	0.000341197
62.8594	0.00075265		52.684	0.000183642		61.9993	0.000961825		66.5753	0.0011312		63.984	0.000308105
62.9349	0.000772743		52.7473	0.000184872		62.0736	0.000967562		66.6551	0.00114712		64.0608	0.000277385
63.0103	0.000793745		52.8105	0.000186164		62.148	0.000965443		66.735	0.00116256		64.1375	0.000249157
63.0857	0.000814911		52.8737	0.000187484		62.2224	0.00095628		66.8149	0.00117715		64.2143	0.000223479
63.1612	0.000835589		52.937	0.000188791		62.2968	0.000941058		66.8947	0.00119059		64.291	0.000200357
63.2366	0.000855243		53.0002	0.000190043		62.3711	0.000920862		66.9746	0.00120263		64.3678	0.000179751
63.312	0.000873469		53.0634	0.000191197		62.4455	0.000896812		67.0544	0.0012131		64.4445	0.000161584
63.3875	0.00089		53.1266	0.000192219		62.5199	0.000870004		67.1343	0.00122193		64.5213	0.00014575
63.4629	0.000904704		53.1899	0.000193088		62.5943	0.000841469		67.2142	0.00122911		64.598	0.000132119
63.5384	0.000917571		53.2531	0.000193805		62.6687	0.000812137		67.294	0.0012347		64.6748	0.000120542
63.6138	0.0009287		53.3163	0.0001944		62.743	0.000782823		67.3739	0.00123883		64.7515	0.000110861
63.6892	0.000938274		53.3796	0.000194942		62.8174	0.00075422		67.4537	0.00124169		64.8283	0.000102913
63.7647	0.000946543		53.4428	0.000195545		62.8918	0.000726898		67.5336	0.0012435		64.905	9.65378e-05
63.8401	0.000953803		53.506	0.000196373		62.9662	0.00070132		67.6135	0.00124452		64.9818	9.15872e-05
63.9155	0.000960375		53.5693	0.000197639		63.0405	0.000677847		67.6933	0.00124504		65.0585	8.79329e-05
63.991	0.000966589		53.6325	0.0001996		63.1149	0.000656762		67.7732	0.00124533		65.1353	8.54741e-05
64.0664	0.000972775		53.6957	0.000202542		63.1893	0.000638283		67.853	0.0012457		65.212	8.4146e-05
64.1419	0.000979244		53.759	0.00020676		63.2637	0.000622578		67.9329	0.00124643		65.2888	8.39268e-05
64.2173	0.000986289		53.8222	0.00021253		63.338	0.000609786		68.0128	0.00124778		65.3655	8.48431e-05
64.2927	0.000994174		53.8854	0.000220073		63.4124	0.000600029		68.0926	0.00125		65.4423	8.69738e-05
64.3682	0.00100313		53.9487	0.000229528		63.4868	0.000593424		68.1725	0.0012533		65.519	9.04502e-05
64.4436	0.00101334		54.0119	0.000240921		63.5612	0.000590093		68.2523	0.00125785		65.5958	9.54531e-05
64.519	0.00102496		54.0751	0.000254175		63.6356	0.000590166		68.3322	0.00126378		65.6725	0.000102204
64.5945	0.00103808		54.1384	0.000269159		63.7099	0.000593776		68.4121	0.00127119		65.7493	0.000110954
64.6699	0.00105275		54.2016	0.000285814		63.7843	0.000601049		68.4919	0.00128009		65.826	0.000121962
64.7454	0.00106894		54.2648	0.000304372		63.8587	0.000612084		68.5718	0.00129046		65.9028	0.000135474
64.8208	0.00108655		54.3281	0.000325606		63.9331	0.000626927		68.6516	0.0013022		65.9795	0.000151696
64.8962	0.00110543		54.3913	0.000351015		64.0074	0.000645538		68.7315	0.00131515		66.0563	0.000170761
64.9717	0.00112533		54.4545	0.000382719		64.0818	0.000667755		68.8114	0.00132909		66.133	0.000192703
65.0471	0.00114594		54.5177	0.000422826		64.1562	0.000693259		68.8912	0.00134372		66.2098	0.00021743
65.1225	0.00116688		54.581	0.000472214		64.2306	0.00072155		68.9711	0.00135868		66.2865	0.000244702
65.198	0.0011877		54.6442	0.000529009		64.305	0.000751929		69.0509	0.00137354		66.3633	0.000274129
65.2734	0.00120792		54.7074	0.000587463		64.3793	0.000783503		69.1308	0.00138785		66.44	0.000305163
65.3489	0.00122701		54.7707	0.000638117		64.4537	0.000815206		69.2107	0.0014011		66.5168	0.000337126
65.4243	0.00124445		54.8339	0.000669755		64.5281	0.00084584		69.2905	0.00141278		66.5935	0.000369233
65.4997	0.00125971		54.8971	0.000672749		64.6025	0.000874144		69.3704	0.00142237		66.6703	0.000400636
65.5752	0.0012723		54.9604	0.00064251		64.6768	0.000898864		69.4502	0.00142937		66.747	0.000430478
65.6506	0.00128179		55.0236	0.000581407		64.7512	0.000918848		69.5301	0.00143334		66.8238	0.000457945
65.726	0.00128779		55.0868	0.000498169		64.8256	0.000933129		69.6099	0.0014339		66.9005	0.000482321
65.8015	0.00129004		55.1501	0.000405041		64.9	0.000941005		69.6898	0.00143077		66.9773	0.000503032
65.8769	0.00128831		55.2133	0.00031406		64.9743	0.000942098		69.7697	0.00142376		67.054	0.000519683
65.9524	0.00128253		55.2765	0.000234065		65.0487	0.000936387		69.8495	0.0014128		67.1308	0.000532078
66.0278	0.00127268		55.3398	0.000169443		65.1231	0.000924216		69.9294	0.00139796		67.2075	0.000540215
66.1032	0.00125886		55.403	0.000120583		65.1975	0.000906267		70.0092	0.00137944		67.2843	0.000544279
66.1787	0.00124124		55.4662	8.53476e-05		65.2719	0.000883505		70.0891	0.00135756		67.361	0.000544608
66.2541	0.00122007		55.5295	6.06547e-05		65.3462	0.000857097		70.169	0.00133277		67.4378	0.000541652
66.3295	0.00119567		55.5927	4.36522e-05		65.4206	0.000828328		70.2488	0.00130561		67.5145	0.000535934
66.405	0.00116839		55.6559	3.23551e-05		65.495	0.000798495		70.3287	0.00127669		67.5913	0.000527999
66.4804	0.00113862		55.7191	2.59374e-05		65.5694	0.000768822		70.4085	0.00124672		67.668	0.000518379
66.5558	0.00110676		55.7824	2.49434e-05		65.6437	0.000740377		70.4884	0.00121639		67.7448	0.000507555
66.6313	0.00107322		55.8456	3.15732e-05		65.7181	0.000714015		70.5683	0.00118642		67.8215	0.000495943
66.7067	0.00103841		55.9088	4.99936e-05		65.7925	0.000690341		70.6481	0.00115751		67.8983	0.000483876
66.7822	0.00100272		55.9721	8.63769e-05		65.8669	0.000669701		70.728	0.00113028		67.975	0.000471606
66.8576	0.00096652		56.0353	0.000148197		65.9412	0.000652193		70.8078	0.00110532		68.0518	0.000459312
66.933	0.000930153		56.0985	0.000242346		66.0156	0.0006377		70.8877	0.0010831		68.1285	0.000447111
67.0085	0.000893939		56.1618	0.000372044		66.09	0.000625929		70.9676	0.00106402		68.2053	0.000435075
67.0839	0.000858168		56.225	0.000533269		66.1644	0.000616467		71.0474	0.00104835		68.282	0.000423241
67.1593	0.000823096		56.2882	0.000712238		66.2388	0.000608833		71.1273	0.00103628		68.3588	0.000411634
67.2348	0.000788948		56.3515	0.000885733		66.3131	0.000602526		71.2071	0.00102789		68.4355	0.000400266
67.3102	0.000755916		56.4147	0.0010253		66.3875	0.000597066		71.287	0.00102318		68.5123	0.000389152
67.3857	0.000724154		56.4779	0.00110462		66.4619	0.000592027		71.3669	0.00102207		68.589	0.00037831
67.4611	0.000693786		56.5412	0.00110756		66.5363	0.000587062		71.4467	0.00102444		68.6658	0.000367763
67.5365	0.000664896		56.6044	0.00103349		66.6106	0.000581906		71.5266	0.00103009		68.7425	0.000357543
67.612	0.000637535		56.6676	0.000897487		66.685	0.000576388		71.6064	0.00103882		68.8193	0.000347691
67.6874	0.000611718		56.7309	0.000725339		66.7594	0.000570419		71.6863	0.0010504		68.896	0.00033827
67.7628	0.00058743		56.7941	0.00054559		66.8338	0.000563987		71.7662	0.0010646		68.9728	0.000329375
67.8383	0.000564625		56.8573	0.000381997		66.9081	0.00055714		71.846	0.0010812		69.0495	0.000321153
67.9137	0.000543236		56.9206	0.000249045		66.9825	0.000549975		71.9259	0.00109996		69.1263	0.000313836
67.9892	0.000523181		56.9838	0.000151342		67.0569	0.000542619		72.0057	0.00112065		69.203	0.000307766
68.0646	0.000504366		57.047	8.59794e-05		67.1313	0.00053522		72.0856	0.00114306		69.2798	0.000303434
68.14	0.000486702		57.1102	4.60818e-05		67.2057	0.000527934		72.1655	0.00116694		69.3565	0.000301487
68.2155	0.00047011		57.1735	2.39573e-05		67.28	0.000520911		72.2453	0.00119207		69.4333	0.000302728
68.2909	0.000454529		57.2367	1.30601e-05		67.3544	0.000514288		72.3252	0.00121817		69.51	0.000308058
68.3663	0.000439927		57.2999	8.72567e-06		67.4288	0.000508183		72.405	0.00124495		69.5868	0.000318374
68.4418	0.000426302		57.3632	8.08182e-06		67.5032	0.000502685		72.4849	0.00127209		69.6635	0.000334408
68.5172	0.000413689		57.4264	9.59927e-06		67.5775	0.00049785		72.5648	0.00129923		69.7403	0.000356522
68.5927	0.000402159		57.4896	1.26065e-05		67.6519	0.000493702		72.6446	0.00132597		69.817	0.000384491
68.6681	0.000391809		57.5529	1.6917e-05		67.7263	0.000490221		72.7245	0.00135191		69.8938	0.000417325
68.7435	0.000382759		57.6161	2.25927e-05		67.8007	0.00048735		72.8043	0.00137658		69.9705	0.000453177
68.819	0.000375137		57.6793	2.98109e-05		67.8751	0.000484995		72.8842	0.00139955		70.0473	0.000489403
68.8944	0.000369063		57.7426	3.87936e-05		67.9494	0.000483027		72.9641	0.00142037		70.124	0.000522778
68.9698	0.000364633		57.8058	4.97672e-05		68.0238	0.000481289		73.0439	0.00143862		70.2008	0.000549876
69.0453	0.000361903		57.869	6.29348e-05		68.0982	0.000479606		73.1238	0.00145392		70.2775	0.000567552
69.1207	0.000360872		57.9323	7.8452e-05		68.1726	0.000477796		73.2036	0.00146595		70.3543	0.000573428
69.1962	0.000361471		57.9955	9.64036e-05		68.2469	0.000475685		73.2835	0.00147445		70.431	0.000566293
69.2716	0.000363553		58.0587	0.000116781		68.3213	0.000473115		73.3634	0.00147927		70.5078	0.000546315
69.347	0.000366898		58.122	0.000139465		68.3957	0.000469967		73.4432	0.00148032		70.5845	0.000515029
69.4225	0.000371212		58.1852	0.000164207		68.4701	0.000466163		73.5231	0.00147765		70.6613	0.000475079
69.4979	0.000376146		58.2484	0.000190626		68.5444	0.000461685		73.6029	0.00147138		70.738	0.000429804
69.5733	0.000381312		58.3116	0.00021821		68.6188	0.000456575		73.6828	0.00146171		70.8148	0.000382738
69.6488	0.000386312		58.3749	0.000246327		68.6932	0.000450938		73.7626	0.00144894		70.8915	0.000337133
69.7242	0.000390761		58.4381	0.000274249		68.7676	0.00044494		73.8425	0.00143344		70.9683	0.000295601
69.7997	0.000394322		58.5013	0.00030119		68.842	0.0004388		73.9224	0.00141562		71.045	0.00025991
69.8751	0.000396724		58.5646	0.000326342		68.9163	0.000432781		74.0022	0.00139592		71.1218	0.000230952
69.9505	0.000397791		58.6278	0.00034893		68.9907	0.000427177		74.0821	0.00137479		71.1985	0.000208844
70.026	0.000397455		58.691	0.000368257		69.0651	0.000422295		74.1619	0.00135267		71.2753	0.000193122
70.1014	0.00039576		58.7543	0.000383751		69.1395	0.000418451		74.2418	0.00133001		71.352	0.000182958
70.1768	0.000392859		58.8175	0.000395011		69.2138	0.00041595		74.3217	0.00130717		71.4288	0.000177367
70.2523	0.000389008		58.8807	0.000401831		69.2882	0.000415081		74.4015	0.00128452		71.5055	0.000175359
70.3277	0.000384538		58.944	0.000404221		69.3626	0.000416106		74.4814	0.00126235		71.5823	0.000176047
70.4032	0.000379839		59.0072	0.000402416		69.437	0.000419253		74.5612	0.00124091		71.659	0.000178695
70.4786	0.000375321		59.0704	0.000396861		69.5113	0.000424703		74.6411	0.0012204		71.7358	0.000182727
70.554	0.000371392		59.1337	0.000388197		69.5857	0.000432577		74.721	0.00120097		71.8125	0.000187712
70.6295	0.000368427		59.1969	0.000377233		69.6601	0.00044291		74.8008	0.00118276		71.8893	0.000193336
70.7049	0.000366743		59.2601	0.000364911		69.7345	0.000455629		74.8807	0.00116587		71.966	0.000199372
70.7803	0.000366578		59.3234	0.000352271		69.8089	0.000470516		74.9605	0.00115039		72.0428	0.000205651
70.8558	0.000368083		59.3866	0.000340418		69.8832	0.00048718		75.0404	0.00113641		72.1195	0.000212045
70.9312	0.000371313		59.4498	0.000330478		69.9576	0.000505031		75.1203	0.00112401		72.1963	0.000218447
71.0067	0.000376228		59.513	0.000323563		70.032	0.000523269		75.2001	0.00111329		72.273	0.000224767
71.0821	0.000382703		59.5763	0.000320729		70.1064	0.000540895		75.28	0.00110437		72.3498	0.000230926
71.1575	0.000390533		59.6395	0.000322923		70.1807	0.000556745		75.3598	0.00109735		72.4265	0.000236859
71.233	0.000399455		59.7027	0.00033093		70.2551	0.000569564		75.4397	0.00109238		72.5033	0.000242522
71.3084	0.000409158		59.766	0.000345308		70.3295	0.000578092		75.5196	0.00108957		72.58	0.000247907
71.3838	0.000419304		59.8292	0.00036632		70.4039	0.00058118		75.5994	0.00108905		72.6568	0.000253056
71.4593	0.000429539		59.8924	0.000393865		70.4782	0.000577907		75.6793	0.00109093		72.7335	0.000258085
71.5347	0.000439512		59.9557	0.00042743		70.5526	0.000567681		75.7591	0.00109528		72.8103	0.00026321
71.6102	0.000448883		60.0189	0.000466062		70.627	0.000550325		75.839	0.00110215		72.887	0.000268767
71.6856	0.000457336		60.0821	0.000508371		70.7014	0.000526112		75.9189	0.00111155		72.9638	0.000275223
71.761	0.000464586		60.1454	0.000552593		70.7758	0.000495761		75.9987	0.00112342		73.0405	0.000283163
71.8365	0.000470385		60.2086	0.000596686		70.8501	0.000460378		76.0786	0.00113768		73.1173	0.000293245
71.9119	0.000474524		60.2718	0.000638478		70.9245	0.000421363		76.1584	0.00115415		73.194	0.000306114
71.9873	0.000476841		60.3351	0.000675848		70.9989	0.000380282		76.2383	0.00117265		73.2708	0.000322275
72.0628	0.00047722		60.3983	0.000706914		71.0733	0.000338736		76.3182	0.00119292		73.3475	0.000341938
72.1382	0.000475596		60.4615	0.000730207		71.1476	0.000298225		76.398	0.00121465		73.4243	0.000364855
72.2137	0.000471957		60.5248	0.000744809		71.222	0.000260046		76.4779	0.00123753		73.501	0.000390194
72.2891	0.000466348		60.588	0.000750434		71.2964	0.000225212		76.5577	0.00126119		73.5778	0.000416492
72.3645	0.000458877		60.6512	0.000747433		71.3708	0.000194419		76.6376	0.00128527		73.6545	0.000441709
72.44	0.000449716		60.7145	0.000736727		71.4451	0.000168041		76.7175	0.00130941		73.7313	0.000463423
72.5154	0.000439116		60.7777	0.000719682		71.5195	0.000146164		76.7973	0.00133322		73.808	0.000479124
72.5908	0.000427402		60.8409	0.000697931		71.5939	0.000128632		76.8772	0.00135636		73.8848	0.000486585
72.6663	0.000414988		60.9041	0.000673183		71.6683	0.000115113		76.957	0.00137849		73.9615	0.00048422
72.7417	0.000402377		60.9674	0.000647039		71.7427	0.000105166		77.0369	0.00139928		74.0383	0.000471365
72.8172	0.000390158		61.0306	0.000620836		71.817	9.82962e-05		77.1168	0.00141843		74.115	0.000448417
72.8926	0.000379008		61.0938	0.000595539		71.8914	9.40071e-05		77.1966	0.00143567		74.1918	0.000416789
72.968	0.000369672		61.1571	0.000571697		71.9658	9.18337e-05		77.2765	0.00145074		74.2685	0.000378698
73.0435	0.000362951		61.2203	0.000549443		72.0402	9.13644e-05		77.3563	0.0014634		74.3453	0.000336841
73.1189	0.00035966		61.2835	0.000528559		72.1145	9.2251e-05		77.4362	0.00147344		74.422	0.000294016
73.1943	0.000360595		61.3468	0.000508558		72.1889	9.42087e-05		77.5161	0.00148065		74.4988	0.000252787
73.2698	0.000366481		61.41	0.000488801		72.2633	9.701e-05		77.5959	0.00148484		74.5755	0.000215234
73.3452	0.000377911		61.4732	0.00046861		72.3377	0.000100475		77.6758	0.00148583		74.6523	0.000182844
73.4207	0.000395288		61.5365	0.000447365		72.4121	0.00010446		77.7556	0.00148348		74.729	0.000156517
73.4961	0.000418768		61.5997	0.000424593		72.4864	0.000108846		77.8355	0.00147764		74.8058	0.000136691
73.5715	0.000448218		61.6629	0.000400019		72.5608	0.000113532		77.9153	0.00146823		74.8825	0.000123514
73.647	0.000483179		61.7262	0.00037359		72.6352	0.000118424		77.9952	0.00145518		74.9593	0.000117034
73.7224	0.000522867		61.7894	0.000345473		72.7096	0.000123437		78.0751	0.00143845		75.036	0.00011736
73.7978	0.000566196		61.8526	0.000316029		72.7839	0.000128488		78.1549	0.00141806		75.1128	0.000124751
73.8733	0.000611823		61.9159	0.000285765		72.8583	0.000133504		78.2348	0.0013941		75.1895	0.000139627
73.9487	0.000658234		61.9791	0.000255286		72.9327	0.000138427		78.3146	0.00136669		75.2663	0.000162485
74.0242	0.000703843		62.0423	0.00022523		73.0071	0.000143223		78.3945	0.00133603		75.343	0.000193727
74.0996	0.000747101		62.1055	0.000196219		73.0814	0.000147895		78.4744	0.00130236		75.4198	0.000233442
74.175	0.000786614		62.1688	0.00016881		73.1558	0.000152499		78.5542	0.00126599		75.4965	0.000281159
74.2505	0.000821241		62.232	0.000143463		73.2302	0.000157151		78.6341	0.00122727		75.5733	0.000335652
74.3259	0.000850169		62.2952	0.000120519		73.3046	0.00016204		78.7139	0.00118661		75.65	0.000394842
74.4013	0.000872964		62.3585	0.000100191		73.379	0.000167422		78.7938	0.00114443		75.7268	0.000455846
74.4768	0.000889572		62.4217	8.257e-05		73.4533	0.000173607		78.8737	0.00110117		75.8035	0.000515209
74.5522	0.000900293		62.4849	6.76388e-05		73.5277	0.000180927		78.9535	0.00105729		75.8803	0.000569288
74.6277	0.000905716		62.5482	5.52904e-05		73.6021	0.000189685		79.0334	0.00101324		75.957	0.000614734
74.7031	0.000906633		62.6114	4.53518e-05		73.6765	0.000200087		79.1132	0.000969441		76.0338	0.000648982
74.7785	0.000903942		62.6746	3.76074e-05		73.7508	0.000212173		79.1931	0.000926285		76.1105	0.000670636
74.854	0.000898541		62.7379	3.18205e-05		73.8252	0.00022575		79.273	0.000884129		76.1873	0.000679675
74.9294	0.000891247		62.8011	2.77521e-05		73.8996	0.000240338		79.3528	0.000843281		76.264	0.000677413
75.0048	0.00088272		62.8643	2.51749e-05		73.974	0.000255172		79.4327	0.000804003		76.3408	0.000666243
75.0803	0.000873426		62.9276	2.3883e-05		74.0483	0.000269228		79.5125	0.000766501		76.4175	0.000649209
75.1557	0.000863615		62.9908	2.36986e-05		74.1227	0.000281322		79.5924	0.000730939		76.4943	0.000629512
75.2311	0.000853335		63.054	2.44736e-05		74.1971	0.000290239		79.6723	0.000697435		76.571	0.000610047
75.3066	0.000842458		63.1173	2.609e-05		74.2715	0.000294895		79.7521	0.000666073		76.6478	0.00059306
75.382	0.000830726		63.1805	2.84572e-05		74.3459	0.000294489		79.832	0.000636911		76.7245	0.000579966
75.4575	0.000817805		63.2437	3.15093e-05		74.4202	0.000288633		79.9118	0.000609991		76.8013	0.000571333
75.5329	0.000803331		63.307	3.52005e-05		74.4946	0.000277417		79.9917	0.000585349		76.878	0.000566996
75.6083	0.00078696		63.3702	3.95015e-05		74.569	0.000261409		80.0716	0.000563023		76.9548	0.000566258
75.6838	0.000768407		63.4334	4.43953e-05		74.6434	0.000241583		80.1514	0.000543062		77.0315	0.000568107
75.7592	0.00074747		63.4966	4.98737e-05		74.7177	0.000219187		80.2313	0.00052553		77.1083	0.00057142
75.8346	0.000724045		63.5599	5.59341e-05		74.7921	0.000195583		80.3111	0.000510505		77.185	0.000575116
75.9101	0.000698136		63.6231	6.25764e-05		74.8665	0.000172089		80.391	0.000498083		77.2618	0.000578255
75.9855	0.000669848		63.6863	6.98014e-05		74.9409	0.000149836		80.4709	0.000488364		77.3385	0.000580082
76.061	0.000639382		63.7496	7.76079e-05		75.0152	0.000129683		80.5507	0.000481449		77.4153	0.000580036
76.1364	0.000607017		63.8128	8.5992e-05		75.0896	0.00011217		80.6306	0.000477424		77.492	0.000577734
76.2118	0.0005731		63.876	9.49448e-05		75.164	9.75347e-05		80.7104	0.000476346		77.5688	0.00057294
76.2873	0.000538029		63.9393	0.000104452		75.2384	8.57527e-05		80.7903	0.000478225		77.6455	0.000565541
76.3627	0.000502237		64.0025	0.000114494		75.3128	7.66108e-05		80.8702	0.000483007		77.7223	0.000555516
76.4381	0.000466184		64.0657	0.000125041		75.3871	6.97805e-05		80.95	0.000490564		77.799	0.00054292
76.5136	0.000430339		64.129	0.000136059		75.4615	6.48872e-05		81.0299	0.000500674		77.8758	0.000527867
76.589	0.000395175		64.1922	0.000147505		75.5359	6.15655e-05		81.1097	0.000513021		77.9525	0.000510522
76.6645	0.000361158		64.2554	0.000159328		75.6103	5.94955e-05		81.1896	0.000527191		78.0293	0.000491095
76.7399	0.000328739		64.3187	0.000171469		75.6846	5.84243e-05		81.2695	0.000542678		78.106	0.000469835
76.8153	0.000298347		64.3819	0.000183865		75.759	5.81721e-05		81.3493	0.000558898		78.1828	0.000447032
76.8908	0.000270382		64.4451	0.000196442		75.8334	5.86297e-05		81.4292	0.000575208		78.2595	0.00042301
76.9662	0.000245212		64.5084	0.000209124		75.9078	5.97496e-05		81.509	0.000590936		78.3363	0.000398129
77.0416	0.000223162		64.5716	0.000221832		75.9822	6.15338e-05		81.5889	0.000605407		78.413	0.000372781
77.1171	0.000204512		64.6348	0.00023448		76.0565	6.40209e-05		81.6688	0.000617977		78.4898	0.000347391
77.1925	0.000189492		64.698	0.000246985		76.1309	6.72725e-05		81.7486	0.000628074		78.5665	0.000322407
77.268	0.000178276		64.7613	0.000259263		76.2053	7.13604e-05		81.8285	0.000635219		78.6433	0.000298302
77.3434	0.000170979		64.8245	0.000271233		76.2797	7.63534e-05		81.9083	0.000639061		78.72	0.000275557
77.4188	0.000167656		64.8877	0.000282817		76.354	8.23058e-05		81.9882	0.000639392		78.7968	0.000254655
77.4943	0.000168298		64.951	0.000293945		76.4284	8.92453e-05		82.068	0.000636161		78.8735	0.000236061
77.5697	0.000172839		65.0142	0.000304554		76.5028	9.71634e-05		82.1479	0.000629472		78.9503	0.000220196
77.6451	0.000181153		65.0774	0.000314591		76.5772	0.000106007		82.2278	0.000619581		79.027	0.000207415
77.7206	0.000193061		65.1407	0.000324012		76.6515	0.000115675		82.3076	0.000606878		79.1038	0.00019797
77.796	0.00020834		65.2039	0.000332786		76.7259	0.000126013		82.3875	0.000591859		79.1805	0.000191984
77.8715	0.000226731		65.2671	0.000340893		76.8003	0.00013682		82.4673	0.000575104		79.2573	0.000189423
77.9469	0.000247946		65.3304	0.000348324		76.8747	0.000147857		82.5472	0.000557239		79.334	0.000190076
78.0223	0.000271678		65.3936	0.000355083		76.9491	0.000158853		82.6271	0.000538902		79.4108	0.000193551
78.0978	0.000297613		65.4568	0.000361179		77.0234	0.000169528		82.7069	0.000520718		79.4875	0.000199288
78.1732	0.00032543		65.5201	0.000366631		77.0978	0.000179608		82.7868	0.000503264		79.5643	0.000206589
78.2486	0.000354812		65.5833	0.000371464		77.1722	0.000188844		82.8666	0.000487052		79.641	0.000214663
78.3241	0.000385438		65.6465	0.000375703		77.2466	0.000197035		82.9465	0.000472512		79.7178	0.000222693
78.3995	0.000416986		65.7098	0.000379374		77.3209	0.000204039		83.0264	0.000459978		79.7945	0.000229902
78.475	0.000449122		65.773	0.000382497		77.3953	0.00020979		83.1062	0.000449693		79.8713	0.000235623
78.5504	0.000481495		65.8362	0.00038509		77.4697	0.000214304		83.1861	0.000441805		79.948	0.000239354
78.6258	0.000513725		65.8994	0.000387157		77.5441	0.000217679		83.2659	0.000436376		80.0248	0.000240798
78.7013	0.000545394		65.9627	0.000388696		77.6184	0.000220091		83.3458	0.000433393		80.1015	0.000239879
78.7767	0.000576045		66.0259	0.000389691		77.6928	0.000221782		83.4257	0.000432779		80.1783	0.000236732
78.8521	0.000605178		66.0891	0.000390116		77.7672	0.000223046		83.5055	0.000434406		80.255	0.000231669
78.9276	0.000632255		66.1524	0.000389935		77.8416	0.000224214		83.5854	0.000438105		80.3318	0.000225128
79.003	0.000656719		66.2156	0.000389108		77.916	0.000225627		83.6652	0.000443676		80.4085	0.000217613
79.0785	0.000678006		66.2788	0.000387597		77.9903	0.000227622		83.7451	0.000450898		80.4853	0.000209633
79.1539	0.000695575		66.3421	0.000385392		78.0647	0.000230509		83.825	0.000459532		80.562	0.000201648
79.2293	0.000708934		66.4053	0.000382554		78.1391	0.000234555		83.9048	0.000469324		80.6388	0.000194028
79.3048	0.00071767		66.4685	0.000379301		78.2135	0.000239965		83.9847	0.000480013		80.7155	0.000187031
79.3802	0.000721475		66.5318	0.000376158		78.2878	0.000246867		84.0645	0.000491325		80.7923	0.000180799
79.4556	0.00072017		66.595	0.000374166		78.3622	0.000255304		84.1444	0.000502978		80.869	0.000175364
79.5311	0.000713719		66.6582	0.0003751		78.4366	0.000265217		84.2243	0.000514682		80.9458	0.000170672
79.6065	0.000702236		66.7215	0.000381564		78.511	0.000276441		84.3041	0.000526143		81.0225	0.000166605
79.682	0.000685979		66.7847	0.000396729		78.5853	0.000288705		84.384	0.000537065		81.0993	0.000163016
79.7574	0.000665341		66.8479	0.000423525		78.6597	0.000301632		84.4638	0.000547161		81.176	0.000159749
79.8328	0.000640825		66.9112	0.000463245		78.7341	0.000314745		84.5437	0.000556151		81.2528	0.00015666
79.9083	0.000613018		66.9744	0.00051397		78.8085	0.000327493		84.6236	0.000563784		81.3295	0.000153633
79.9837	0.000582563		67.0376	0.000569553		78.8829	0.000339268		84.7034	0.000569837		81.4063	0.000150585
80.0591	0.000550125		67.1009	0.000620048		78.9572	0.000349444		84.7833	0.000574133		81.483	0.000147471
80.1346	0.000516366		67.1641	0.000653961		79.0316	0.000357413		84.8631	0.000576549		81.5598	0.000144278
80.21	0.000481916		67.2273	0.000661765		79.106	0.000362627		84.943	0.000577028		81.6365	0.00014102
80.2855	0.000447358		67.2905	0.000639249		79.1804	0.00036464		85.0229	0.000575582		81.7133	0.000137736
80.3609	0.000413212		67.3538	0.000589119		79.2547	0.000363146		85.1027	0.0005723		81.79	0.000134479
80.4363	0.000379937		67.417	0.000520035		79.3291	0.000358005		85.1826	0.00056735		81.8668	0.000131312
80.5118	0.000347923		67.4802	0.000443576		79.4035	0.000349259		85.2624	0.000560972		81.9435	0.000128301
80.5872	0.0003175		67.5435	0.000370604		79.4779	0.000337131		85.3423	0.000553477		82.0203	0.000125518
80.6626	0.00028895		67.6067	0.000308567		79.5523	0.000322015		85.4222	0.000545229		82.097	0.000123031
80.7381	0.000262514		67.6699	0.000260602		79.6266	0.000304443		85.502	0.000536639		82.1738	0.000120908
80.8135	0.000238404		67.7332	0.000226224		79.701	0.00028505		85.5819	0.00052814		82.2505	0.000119214
80.889	0.000216816		67.7964	0.000202855		79.7754	0.000264527		85.6617	0.000520172		82.3273	0.000118011
80.9644	0.000197936		67.8596	0.000187316		79.8498	0.000243573		85.7416	0.000513161		82.404	0.000117358
81.0398	0.000181952		67.9229	0.000176806		79.9241	0.00022285		85.8215	0.000507497		82.4808	0.000117313
81.1153	0.000169052		67.9861	0.000169294		79.9985	0.000202944		85.9013	0.000503515		82.5575	0.000117927
81.1907	0.00015943		68.0493	0.000163504		80.0729	0.000184339		85.9812	0.000501482		82.6343	0.000119247
81.2661	0.000153285		68.1126	0.000158716		80.1473	0.000167399		86.061	0.000501577		82.711	0.00012131
81.3416	0.000150816		68.1758	0.000154553		80.2216	0.000152359		86.1409	0.000503887		82.7878	0.000124147
81.417	0.00015222		68.239	0.000150825		80.296	0.000139336		86.2207	0.000508401		82.8645	0.000127777
81.4925	0.000157682		68.3023	0.00014743		80.3704	0.00012834		86.3006	0.000515012		82.9413	0.000132208
81.5679	0.000167368		68.3655	0.000144309		80.4448	0.000119293		86.3805	0.000523517		83.018	0.00013744
81.6433	0.000181419		68.4287	0.00014142		80.5192	0.000112055		86.4603	0.000533635		83.0948	0.000143467
81.7188	0.000199935		68.4919	0.000138735		80.5935	0.000106443		86.5402	0.000545015		83.1715	0.000150289
81.7942	0.000222966		68.5552	0.000136236		80.6679	0.000102255		86.62	0.000557254		83.2483	0.000157926
81.8696	0.000250503		68.6184	0.000133908		80.7423	9.92882e-05		86.6999	0.00056992		83.325	0.000166441
81.9451	0.000282457		68.6816	0.000131747		80.8167	9.73518e-05		86.7798	0.000582567		83.4018	0.00017597
82.0205	0.000318648		68.7449	0.000129751		80.891	9.62787e-05		86.8596	0.000594759		83.4785	0.000186754
82.096	0.000358795		68.8081	0.000127926		80.9654	9.59306e-05		86.9395	0.000606089		83.5553	0.000199168
82.1714	0.000402496		68.8713	0.000126281		81.0398	9.62001e-05		87.0193	0.000616194		83.632	0.000213739
82.2468	0.000449217		68.9346	0.000124827		81.1142	9.70106e-05		87.0992	0.000624769		83.7088	0.000231131
82.3223	0.000498291		68.9978	0.00012358		81.1885	9.83142e-05		87.1791	0.00063158		83.7855	0.000252095
82.3977	0.000548904		69.061	0.000122555		81.2629	0.000100088		87.2589	0.000636468		83.8623	0.000277361
82.4731	0.000600111		69.1243	0.000121772		81.3373	0.000102328		87.3388	0.000639352		83.939	0.000307473
82.5486	0.00065084		69.1875	0.00012125		81.4117	0.00010505		87.4186	0.000640227		84.0158	0.000342591
82.624	0.000699922		69.2507	0.00012101		81.4861	0.000108279		87.4985	0.00063916		84.0925	0.000382277
82.6995	0.000746123		69.314	0.000121073		81.5604	0.000112051		87.5784	0.000636284		84.1693	0.000425325
82.7749	0.000788188		69.3772	0.000121461		81.6348	0.000116409		87.6582	0.000631782		84.246	0.000469693
82.8503	0.000824899		69.4404	0.000122197		81.7092	0.000121398		87.7381	0.000625881		84.3228	0.000512571
82.9258	0.000855131		69.5037	0.000123304		81.7836	0.00012707		87.8179	0.000618835		84.3995	0.000550623
83.0012	0.000877917		69.5669	0.000124806		81.8579	0.000133479		87.8978	0.000610914		84.4763	0.000580378
83.0766	0.000892507		69.6301	0.000126725		81.9323	0.000140689		87.9777	0.000602396		84.553	0.000598722
83.1521	0.000898419		69.6934	0.000129085		82.0067	0.000148773		88.0575	0.000593546		84.6298	0.000603376
83.2275	0.000895479		69.7566	0.000131907		82.0811	0.000157826		88.1374	0.000584619		84.7065	0.000593291
83.303	0.000883836		69.8198	0.000135212		82.1554	0.000167972		88.2172	0.000575841		84.7833	0.000568836
83.3784	0.000863969		69.883	0.000139024		82.2298	0.00017938		88.2971	0.000567412		84.86	0.000531762
83.4538	0.000836658		69.9463	0.000143375		82.3042	0.000192283		88.377	0.000559498		84.9368	0.000484928
83.5293	0.000802947		70.0095	0.000148336		82.3786	0.000206991		88.4568	0.000552231		85.0135	0.000431871
83.6047	0.000764077		70.0727	0.000154081		82.453	0.000223911		88.5367	0.000545707		85.0903	0.000376297
83.6801	0.000721416		70.136	0.000161024		82.5273	0.000243544		88.6165	0.000539988		85.167	0.00032161
83.7556	0.000676376		70.1992	0.00017007		82.6017	0.000266479		88.6964	0.000535102		85.2438	0.000270564
83.831	0.000630333		70.2624	0.000183		82.6761	0.000293352		88.7763	0.00053105		85.3205	0.000225067
83.9065	0.000584555		70.3257	0.000202911		82.7505	0.000324774		88.8561	0.000527801		85.3973	0.000186164
83.9819	0.000540137		70.3889	0.000234496		82.8248	0.000361226		88.936	0.000525303		85.474	0.000154154
84.0573	0.00049796		70.4521	0.000283757		82.8992	0.00040293		89.0158	0.000523478		85.5508	0.000128784
84.1328	0.000458664		70.5154	0.000356684		82.9736	0.000449704		89.0957	0.000522232		85.6275	0.000109481
84.2082	0.000422648		70.5786	0.000456746		83.048	0.000500825		89.1756	0.000521452		85.7043	9.5563e-05
84.2836	0.000390079		70.6418	0.000581708		83.1224	0.000554943		89.2554	0.000521011		85.781	8.63995e-05
84.3591	0.000360924		70.7051	0.000721145		83.1967	0.000610067		89.3353	0.000520773		85.8578	8.15236e-05
84.4345	0.000334987		70.7683	0.000856439		83.2711	0.000663648		89.4151	0.000520591		85.9345	8.06811e-05
84.5099	0.000311962		70.8315	0.000964368		83.3455	0.000712772		89.495	0.000520317		86.0113	8.3833e-05
84.5854	0.000291474		70.8948	0.00102372		83.4199	0.000754437		89.5749	0.000519802		86.088	9.11191e-05
84.6608	0.000273128		70.958	0.00102242		83.4942	0.000785898		89.6547	0.000518904		86.1648	0.000102791
84.7363	0.000256541		71.0212	0.000961879		83.5686	0.000804997		89.7346	0.000517491		86.2415	0.000119121
84.8117	0.000241381		71.0844	0.000856456		83.643	0.000810446		89.8144	0.000515453		86.3183	0.000140298
84.8871	0.000227374		71.1477	0.000728201		83.7174	0.000801991		89.8943	0.000512703		86.395	0.000166317
84.9626	0.000214323		71.2109	0.000599595		83.7917	0.000780436		89.9742	0.000509192		86.4718	0.000196875
85.038	0.000202102		71.2741	0.000487441		83.8661	0.000747525		90.054	0.000504912		86.5485	0.000231295
85.1134	0.000190651		71.3374	0.000400093		83.9405	0.000705698		90.1339	0.000499903		86.6253	0.00026849
85.1889	0.000179963		71.4006	0.000338144		84.0149	0.000657787		90.2137	0.000494262		86.702	0.00030699
85.2643	0.000170068		71.4638	0.000297222		84.0893	0.000606692		90.2936	0.000488146		86.7788	0.000345032
85.3398	0.000161018		71.5271	0.000271116		84.1636	0.000555112		90.3734	0.000481771		86.8555	0.000380707
85.4152	0.000152869		71.5903	0.000254034		84.238	0.000505353		90.4533	0.000475413		86.9323	0.000412163
85.4906	0.000145671		71.6535	0.00024167		84.3124	0.000459239		90.5332	0.000469399		87.009	0.000437814
85.5661	0.000139458		71.7168	0.000231315		84.3868	0.000418113		90.613	0.000464096		87.0858	0.000456534
85.6415	0.000134244		71.78	0.000221516		84.4611	0.000382904		90.6929	0.000459894		87.1625	0.000467795
85.7169	0.000130022		71.8432	0.000211625		84.5355	0.000354224		90.7727	0.000457188		87.2393	0.000471732
85.7924	0.000126773		71.9065	0.000201435		84.6099	0.000332454		90.8526	0.00045635		87.316	0.000469112
85.8678	0.000124479		71.9697	0.000190955		84.6843	0.000317803		90.9325	0.000457702		87.3928	0.000461221
85.9433	0.000123141		72.0329	0.000180285		84.7586	0.000310305		91.0123	0.000461489		87.4695	0.000449692
86.0187	0.000122804		72.0962	0.000169554		84.833	0.000309779		91.0922	0.000467852		87.5463	0.000436301
86.0941	0.000123586		72.1594	0.000158895		84.9074	0.000315752		91.172	0.000476801		87.623	0.000422768
86.1696	0.000125701		72.2226	0.000148433		84.9818	0.000327386		91.2519	0.000488203		87.6998	0.000410595
86.245	0.000129469		72.2858	0.00013828		85.0562	0.000343423		91.3318	0.000501768		87.7765	0.000400953
86.3204	0.000135315		72.3491	0.000128535		85.1305	0.000362203		91.4116	0.000517055		87.8533	0.000394628
86.3959	0.000143721		72.4123	0.000119278		85.2049	0.000381748		91.4915	0.000533482		87.93	0.000392026
86.4713	0.000155152		72.4755	0.000110572		85.2793	0.000399925		91.5713	0.000550356		88.0068	0.000393212
86.5468	0.000169929		72.5388	0.000102464		85.3537	0.00041467		91.6512	0.000566902		88.0835	0.000397971
86.6222	0.000188088		72.602	9.49827e-05		85.428	0.000424226		91.7311	0.000582311		88.1603	0.000405879
86.6976	0.000209233		72.6652	8.81447e-05		85.5024	0.000427367		91.8109	0.000595786		88.237	0.000416362
86.7731	0.00023244		72.7285	8.19512e-05		85.5768	0.000423554		91.8908	0.000606598		88.3138	0.000428752
86.8485	0.00025623		72.7917	7.63923e-05		85.6512	0.000412989		91.9706	0.000614125		88.3905	0.000442321
86.9239	0.000278667		72.8549	7.14484e-05		85.7255	0.000396567		92.0505	0.000617901		88.4673	0.000456311
86.9994	0.000297574		72.9182	6.70924e-05		85.7999	0.000375725		92.1304	0.000617637		88.544	0.000469956
87.0748	0.000310833		72.9814	6.32914e-05		85.8743	0.000352224		92.2102	0.000613246		88.6208	0.000482503
87.1503	0.000316733		73.0446	6.00092e-05		85.9487	0.000327905		92.2901	0.000604837		88.6975	0.000493236
87.2257	0.000314266		73.1079	5.72077e-05		86.0231	0.000304463		92.3699	0.00059271		88.7743	0.000501507
87.3011	0.000303319		73.1711	5.48489e-05		86.0974	0.000283277		92.4498	0.000577323		88.851	0.000506761
87.3766	0.000284698		73.2343	5.28959e-05		86.1718	0.000265305		92.5297	0.000559263		88.9278	0.000508569
87.452	0.000259986		73.2976	5.13147e-05		86.2462	0.000251066		92.6095	0.000539198		89.0046	0.000506652
87.5274	0.000231275		73.3608	5.00749e-05		86.3206	0.000240676		92.6894	0.000517837		89.0813	0.000500903
87.6029	0.00020082		73.424	4.91511e-05		86.3949	0.000233935		92.7692	0.000495882		89.1581	0.000491388
87.6783	0.000170713		73.4873	4.8523e-05		86.4693	0.000230434		92.8491	0.000473993		89.2348	0.000478348
87.7538	0.000142633		73.5505	4.81763e-05		86.5437	0.000229652		92.929	0.000452755		89.3116	0.000462179
87.8292	0.000117708		73.6137	4.81034e-05		86.6181	0.000231045		93.0088	0.000432658		89.3883	0.000443403
87.9046	9.65023e-05		73.6769	4.83033e-05		86.6925	0.000234107		93.0887	0.000414085		89.4651	0.000422635
87.9801	7.90895e-05		73.7402	4.87822e-05		86.7668	0.000238403		93.1685	0.000397312		89.5418	0.000400535
88.0555	6.5196e-05		73.8034	4.95535e-05		86.8412	0.000243583		93.2484	0.000382514		89.6186	0.000377772
88.1309	5.43528e-05		73.8666	5.06378e-05		86.9156	0.000249375		93.3283	0.00036978		89.6953	0.000354978
88.2064	4.60358e-05		73.9299	5.20629e-05		86.99	0.000255575		93.4081	0.000359132		89.7721	0.00033272
88.2818	3.97754e-05		73.9931	5.38638e-05		87.0643	0.000262031		93.488	0.000350542		89.8488	0.000311469
88.3573	3.52294e-05		74.0563	5.6082e-05		87.1387	0.000268617		93.5678	0.000343954		89.9256	0.00029159
88.4327	3.22277e-05		74.1196	5.87657e-05		87.2131	0.000275229		93.6477	0.000339301		90.0023	0.000273332
88.5081	3.07975e-05		74.1828	6.19685e-05		87.2875	0.000281766		93.7276	0.000336518		90.0791	0.000256837
88.5836	3.11791e-05		74.246	6.57489e-05		87.3618	0.000288125		93.8074	0.000335549		90.1558	0.000242146
88.659	3.38366e-05		74.3093	7.01695e-05		87.4362	0.000294201		93.8873	0.000336356		90.2326	0.000229217
88.7344	3.94645e-05		74.3725	7.52951e-05		87.5106	0.000299881		93.9671	0.000338914		90.3093	0.000217946
88.8099	4.89817e-05		74.4357	8.11917e-05		87.585	0.000305049		94.047	0.000343208		90.3861	0.000208185
88.8853	6.35044e-05		74.499	8.79245e-05		87.6594	0.000309589		94.1269	0.000349225		90.4628	0.000199759
88.9608	8.42826e-05		74.5622	9.55558e-05		87.7337	0.000313389		94.2067	0.000356948		90.5396	0.000192486
89.0362	0.000112592		74.6254	0.000104143		87.8081	0.000316344		94.2866	0.000366339		90.6163	0.000186186
89.1116	0.000149573		74.6887	0.000113734		87.8825	0.000318364		94.3664	0.000377333		90.6931	0.00018069
89.1871	0.000196029		74.7519	0.00012437		87.9569	0.000319374		94.4463	0.000389832		90.7698	0.000175846
89.2625	0.000252192		74.8151	0.000136076		88.0312	0.000319322		94.5261	0.00040369		90.8466	0.000171524
89.3379	0.000317503		74.8783	0.000148862		88.1056	0.000318176		94.606	0.000418716		90.9233	0.000167611
89.4134	0.000390444		74.9416	0.00016272		88.18	0.000315929		94.6859	0.000434671		91.0001	0.000164014
89.4888	0.000468465		75.0048	0.000177621		88.2544	0.000312598		94.7657	0.00045127		91.0768	0.000160653
89.5643	0.000548059		75.068	0.000193515		88.3287	0.000308222		94.8456	0.000468188		91.1536	0.000157463
89.6397	0.000624979		75.1313	0.000210324		88.4031	0.000302862		94.9254	0.00048507		91.2303	0.00015439
89.7151	0.000694621		75.1945	0.000227947		88.4775	0.0002966		95.0053	0.000501538		91.3071	0.000151388
89.7906	0.000752497		75.2577	0.000246257		88.5519	0.000289533		95.0852	0.000517212		91.3838	0.000148418
89.866	0.00079475		75.321	0.0002651		88.6263	0.000281774		95.165	0.000531715		91.4606	0.000145449
89.9414	0.000818619		75.3842	0.000284299		88.7006	0.000273451		95.2449	0.000544692		91.5373	0.000142457
90.0169	0.000822778		75.4474	0.000303653		88.775	0.000264704		95.3247	0.000555824		91.6141	0.000139424
90.0923	0.000807482		75.5107	0.000322944		88.8494	0.000255689		95.4046	0.000564838		91.6908	0.000136342
90.1678	0.000774509		75.5739	0.000341935		88.9238	0.000246575		95.4845	0.000571517		91.7676	0.00013321
90.2432	0.000726906		75.6371	0.00036038		88.9981	0.000237553		95.5643	0.000575706		91.8443	0.000130036
90.3186	0.000668587		75.7004	0.000378024		89.0725	0.000228835		95.6442	0.000577319		91.9211	0.000126835
90.3941	0.000603865		75.7636	0.000394615		89.1469	0.000220662		95.724	0.000576339		91.9978	0.000123632
90.4695	0.000536993		75.8268	0.000409902		89.2213	0.000213306		95.8039	0.000572811		92.0746	0.000120458
90.5449	0.00047177		75.8901	0.000423649		89.2956	0.000207071		95.8838	0.000566845		92.1513	0.00011735
90.6204	0.000411274		75.9533	0.000435639		89.37	0.000202294		95.9636	0.000558603		92.2281	0.000114349
90.6958	0.000357718		76.0165	0.000445681		89.4444	0.00019934		96.0435	0.000548291		92.3048	0.0001115
90.7713	0.000312435		76.0798	0.000453632		89.5188	0.000198592		96.1233	0.000536148		92.3816	0.000108846
90.8467	0.000275959		76.143	0.000459422		89.5932	0.000200435		96.2032	0.000522441		92.4583	0.000106429
90.9221	0.000248174		76.2062	0.000463116		89.6675	0.000205234		96.2831	0.000507445		92.5351	0.000104289
90.9976	0.000228478		76.2694	0.000465025		89.7419	0.000213303		96.3629	0.000491442		92.6118	0.000102458
91.073	0.000215961		76.3327	0.000465876		89.8163	0.000224881		96.4428	0.000474709		92.6886	0.000100964
91.1484	0.000209552		76.3959	0.000467035		89.8907	0.000240087		96.5226	0.000457508		92.7653	9.98262e-05
91.2239	0.000208139		76.4591	0.000470694		89.965	0.000258898		96.6025	0.000440089		92.8421	9.9055e-05
91.2993	0.000210656		76.5224	0.000479832		90.0394	0.000281112		96.6824	0.000422678		92.9188	9.86532e-05
91.3748	0.000216129		76.5856	0.000497741		90.1138	0.000306336		96.7622	0.000405481		92.9956	9.86156e-05
91.4502	0.000223713		76.6488	0.000526945		90.1882	0.000333977		96.8421	0.000388681		93.0723	9.89294e-05
91.5256	0.00023269		76.7121	0.000567649		90.2625	0.000363252		96.9219	0.000372437		93.1491	9.95763e-05
91.6011	0.000242473		76.7753	0.000616292		90.3369	0.000393212		97.0018	0.00035689		93.2258	0.000100535
91.6765	0.000252585		76.8385	0.000665057		90.4113	0.000422787		97.0817	0.00034216		93.3026	0.000101783
91.7519	0.000262649		76.9018	0.000703074		90.4857	0.000450838		97.1615	0.000328349		93.3793	0.000103303
91.8274	0.000272369		76.965	0.000719342		90.5601	0.000476222		97.2414	0.000315545		93.4561	0.00010509
91.9028	0.000281515		77.0282	0.000706378		90.6344	0.000497863		97.3212	0.000303817		93.5328	0.000107159
91.9783	0.00028991		77.0915	0.000662985		90.7088	0.000514816		97.4011	0.000293223		93.6096	0.000109561
92.0537	0.000297421		77.1547	0.000594786		90.7832	0.000526326		97.481	0.000283803		93.6863	0.000112402
92.1291	0.000303946		77.2179	0.000512245		90.8576	0.00053187		97.5608	0.000275583		93.7631	0.000115863
92.2046	0.000309415		77.2812	0.000427161		90.9319	0.000531188		97.6407	0.00026857		93.8398	0.000120233
92.28	0.000313778		77.3444	0.000349273		91.0063	0.000524287		97.7205	0.000262756		93.9166	0.000125938
92.3554	0.000317008		77.4076	0.000284292		91.0807	0.000511432		97.8004	0.000258111		93.9933	0.000133563
92.4309	0.000319092		77.4708	0.000233747		91.1551	0.000493116		97.8803	0.000254587		94.0701	0.000143871
92.5063	0.000320038		77.5341	0.000196147		91.2295	0.000470022		97.9601	0.000252115		94.1468	0.000157788
92.5818	0.000319864		77.5973	0.000168579		91.3038	0.000442969		98.04	0.000250606		94.2236	0.000176353
92.6572	0.00031861		77.6605	0.000148012		91.3782	0.000412864		98.1198	0.000249951		94.3003	0.000200616
92.7326	0.000316329		77.7238	0.000132016		91.4526	0.000380642		98.1997	0.000250025		94.3771	0.000231494
92.8081	0.000313099		77.787	0.000118949		91.527	0.000347226		98.2796	0.000250686		94.4538	0.000269563
92.8835	0.000309033		77.8502	0.000107834		91.6013	0.000313479		98.3594	0.000251784		94.5306	0.000314852
92.9589	0.000304287		77.9135	9.81455e-05		91.6757	0.000280179		98.4393	0.000253159		94.6073	0.000366641
93.0344	0.000299088		77.9767	8.96089e-05		91.7501	0.000247991		98.5191	0.00025465		94.6841	0.000423334
93.1098	0.000293758		78.0399	8.20757e-05		91.8245	0.000217462		98.599	0.000256099		94.7608	0.000482449
93.1852	0.000288747		78.1032	7.54491e-05		91.8988	0.000189007		98.6788	0.000257354		94.8376	0.000540758
93.2607	0.000284655		78.1664	6.96512e-05		91.9732	0.00016292		98.7587	0.000258274		94.9143	0.000594575
93.3361	0.000282247		78.2296	6.46098e-05		92.0476	0.000139377		98.8386	0.000258738		94.9911	0.000640166
93.4116	0.000282431		78.2929	6.02542e-05		92.122	0.000118451		98.9184	0.00025864		95.0678	0.000674211
93.487	0.000286189		78.3561	5.65156e-05		92.1964	0.000100125		98.9983	0.0002579		95.1446	0.000694234
93.5624	0.000294454		78.4193	5.33269e-05		92.2707	8.43094e-05		99.0781	0.00025646		95.2213	0.000698921
93.6379	0.000307923		78.4826	5.06242e-05		92.3451	7.08567e-05		99.158	0.000254288		95.2981	0.000688254
93.7133	0.000326837		78.5458	4.83478e-05		92.4195	5.95786e-05		99.2379	0.000251376		95.3748	0.000663459
93.7887	0.000350767		78.609	4.64419e-05		92.4939	5.02608e-05		99.3177	0.000247742		95.4516	0.00062677
93.8642	0.000378456		78.6722	4.4856e-05		92.5682	4.26755e-05		99.3976	0.000243423		95.5283	0.000581082
93.9396	0.000407794		78.7355	4.35442e-05		92.6426	3.65932e-05		99.4774	0.000238477		95.6051	0.000529559
94.0151	0.000435957		78.7987	4.24659e-05		92.717	3.17913e-05		99.5573	0.000232979		95.6818	0.000475271
94.0905	0.000459732		78.8619	4.15853e-05		92.7914	2.80612e-05		99.6372	0.000227015		95.7586	0.000420922
94.1659	0.000475973		78.9252	4.08713e-05		92.8657	2.52128e-05		99.717	0.000220682		95.8353	0.000368678
94.2414	0.000482117		78.9884	4.02975e-05		92.9401	2.30774e-05		99.7969	0.000214083		95.9121	0.000320106
94.3168	0.00047664		79.0516	3.98414e-05		93.0145	2.15091e-05		99.8767	0.000207324		95.9888	0.000276201
94.3922	0.00045934		79.1149	3.94846e-05		93.0889	2.03844e-05		99.9566	0.00020051		96.0656	0.000237464
94.4677	0.000431382		79.1781	3.92122e-05		93.1633	1.96008e-05		100.036	0.000193747		96.1423	0.000204002
94.5431	0.000395089		79.2413	3.90126e-05		93.2376	1.90754e-05		100.116	0.000187136		96.2191	0.00017564
94.6186	0.000353534		79.3046	3.88771e-05		93.312	1.87423e-05		100.196	0.000180773		96.2958	0.00015201
94.694	0.00031003		79.3678	3.87998e-05		93.3864	1.85502e-05		100.276	0.000174748		96.3726	0.000132629
94.7694	0.000267645		79.431	3.87773e-05		93.4608	1.84601e-05		100.356	0.000169146		96.4493	0.000116959
94.8449	0.00022882		79.4943	3.88084e-05		93.5351	1.84427e-05		100.436	0.000164046		96.5261	0.000104447
94.9203	0.000195166		79.5575	3.8894e-05		93.6095	1.84768e-05		100.516	0.000159517		96.6028	9.45617e-05
94.9957	0.000167444		79.6207	3.90372e-05		93.6839	1.85474e-05		100.595	0.000155624		96.6796	8.6811e-05
95.0712	0.000145673		79.684	3.92429e-05		93.7583	1.8644e-05		100.675	0.000152425		96.7563	8.07596e-05
95.1466	0.00012934		79.7472	3.95186e-05		93.8326	1.87599e-05		100.755	0.000149968		96.8331	7.60356e-05
95.2221	0.000117622		79.8104	3.98746e-05		93.907	1.88908e-05		100.835	0.000148295		96.9098	7.23325e-05
95.2975	0.000109586		79.8737	4.03259e-05		93.9814	1.90346e-05		100.915	0.000147435		96.9866	6.9407e-05
95.3729	0.000104338		79.9369	4.08962e-05		94.0558	1.91906e-05		100.995	0.000147409		97.0633	6.70746e-05
95.4484	0.000101107		80.0001	4.16244e-05		94.1302	1.9359e-05		101.075	0.000148222		97.1401	6.52023e-05
95.5238	9.92853e-05		80.0633	4.25788e-05		94.2045	1.95411e-05		101.154	0.000149866		97.2168	6.3701e-05
95.5992	9.84281e-05		80.1266	4.38802e-05		94.2789	1.97387e-05		101.234	0.000152316		97.2936	6.25193e-05
95.6747	9.82353e-05		80.1898	4.57407e-05		94.3533	1.99543e-05		101.314	0.000155529		97.3703	6.1637e-05
95.7501	9.85313e-05		80.253	4.8522e-05		94.4277	2.01908e-05		101.394	0.000159442		97.4471	6.10605e-05
95.8256	9.92495e-05		80.3163	5.28166e-05		94.502	2.04516e-05		101.474	0.000163974		97.5238	6.08192e-05
95.901	0.000100429		80.3795	5.95492e-05		94.5764	2.07407e-05		101.554	0.000169022		97.6006	6.09638e-05
95.9764	0.000102222		80.4427	7.00849e-05		94.6508	2.10623e-05		101.634	0.000174466		97.6773	6.15642e-05
96.0519	0.000104918		80.506	8.63179e-05		94.7252	2.14215e-05		101.714	0.000180171		97.7541	6.27085e-05
96.1273	0.00010896		80.5692	0.000110694		94.7996	2.18235e-05		101.793	0.000185987		97.8308	6.45023e-05
96.2027	0.00011496		80.6324	0.000146116		94.8739	2.22744e-05		101.873	0.000191754		97.9076	6.70667e-05
96.2782	0.000123686		80.6957	0.000195664		94.9483	2.27806e-05		101.953	0.000197307		97.9843	7.05364e-05
96.3536	0.000136008		80.7589	0.000262122		95.0227	2.33492e-05		102.033	0.000202485		98.0611	7.5056e-05
96.4291	0.000152787		80.8221	0.000347294		95.0971	2.39879e-05		102.113	0.000207127		98.1378	8.07758e-05
96.5045	0.000174707		80.8854	0.000451231		95.1714	2.4705e-05		102.193	0.000211089		98.2146	8.78456e-05
96.5799	0.000202059		80.9486	0.000571511		95.2458	2.55096e-05		102.273	0.000214242		98.2913	9.64077e-05
96.6554	0.000234518		81.0118	0.000702795		95.3202	2.64113e-05		102.352	0.000216477		98.3681	0.000106589
96.7308	0.000270972		81.0751	0.000836871		95.3946	2.74203e-05		102.432	0.000217713		98.4448	0.00011849
96.8062	0.00030945		81.1383	0.000963316		95.4689	2.85476e-05		102.512	0.000217899		98.5216	0.00013218
96.8817	0.000347224		81.2015	0.00107077		95.5433	2.98048e-05		102.592	0.00021701		98.5983	0.000147686
96.9571	0.000381077		81.2647	0.00114864		95.6177	3.12041e-05		102.672	0.000215056		98.6751	0.000164984
97.0326	0.000407743		81.328	0.00118885		95.6921	3.27583e-05		102.752	0.000212074		98.7518	0.000183997
97.108	0.000424413		81.3912	0.0011873		95.7665	3.44807e-05		102.832	0.000208132		98.8286	0.00020459
97.1834	0.000429218		81.4544	0.00114464		95.8408	3.63852e-05		102.911	0.000203318		98.9053	0.000226571
97.2589	0.000421566		81.5177	0.0010661		95.9152	3.84859e-05		102.991	0.000197744		98.9821	0.000249693
97.3343	0.000402255		81.5809	0.000960545		95.9896	4.07975e-05		103.071	0.000191533		99.0588	0.000273659
97.4097	0.000373325		81.6441	0.000838885		96.064	4.33348e-05		103.151	0.00018482		99.1356	0.000298133
97.4852	0.000337692		81.7074	0.000712289		96.1383	4.61128e-05		103.231	0.000177745		99.2123	0.000322746
97.5606	0.000298659		81.7706	0.00059058		96.2127	4.91464e-05		103.311	0.000170446		99.2891	0.000347104
97.6361	0.000259407		81.8338	0.00048113		96.2871	5.24505e-05		103.391	0.000163056		99.3658	0.000370802
97.7115	0.000222581		81.8971	0.000388377		96.3615	5.60396e-05		103.47	0.000155698		99.4426	0.000393429
97.7869	0.000190039		81.9603	0.000313955		96.4358	5.9928e-05		103.55	0.000148485		99.5193	0.000414576
97.8624	0.000162782		82.0235	0.000257252		96.5102	6.41291e-05		103.63	0.000141513		99.5961	0.000433838
97.9378	0.000141036		82.0868	0.000216203		96.5846	6.86555e-05		103.71	0.000134864		99.6728	0.000450824
98.0132	0.00012444		82.15	0.000188115		96.659	7.3519e-05		103.79	0.000128603		99.7496	0.000465153
98.0887	0.000112269		82.2132	0.000170383		96.7334	7.87301e-05		103.87	0.00012278		99.8263	0.000476469
98.1641	0.000103646		82.2765	0.000161031		96.8077	8.42977e-05		103.95	0.00011743		99.9031	0.000484439
98.2396	9.76966e-05		82.3397	0.000159037		96.8821	9.02292e-05		104.029	0.000112575		99.9798	0.00048877
98.315	9.36585e-05		82.4029	0.000164411		96.9565	9.653e-05		104.109	0.000108227		100.057	0.00048922
98.3904	9.09237e-05		82.4662	0.000178		97.0309	0.000103204		104.189	0.000104389		100.133	0.000485614
98.4659	8.90452e-05		82.5294	0.000200962		97.1052	0.000110251		104.269	0.000101058		100.21	0.000477865
98.5413	8.77184e-05		82.5926	0.000233961		97.1796	0.000117671		104.349	9.82261e-05		100.287	0.000465986
98.6167	8.67513e-05		82.6558	0.000276216		97.254	0.000125458		104.429	9.58817e-05		100.364	0.000450109
98.6922	8.60354e-05		82.7191	0.000324738		97.3284	0.000133607		104.509	9.40135e-05		100.44	0.000430492
98.7676	8.55199e-05		82.7823	0.000374121		97.4027	0.000142107		104.588	9.26095e-05		100.517	0.000407518
98.8431	8.51942e-05		82.8455	0.000417189		97.4771	0.000150944		104.668	9.16585e-05		100.594	0.00038169
98.9185	8.50769e-05		82.9088	0.000446477		97.5515	0.000160102		104.748	9.11501e-05		100.671	0.000353611
98.9939	8.52103e-05		82.972	0.000456156		97.6259	0.000169561		104.828	9.10751e-05		100.747	0.000323958
99.0694	8.56611e-05		83.0352	0.000443709		97.7003	0.000179296		104.908	9.14251e-05		100.824	0.000293449
99.1448	8.65262e-05		83.0985	0.0004107		97.7746	0.000189283		104.988	9.21919e-05		100.901	0.000262806
99.2202	8.79422e-05		83.1617	0.000362312		97.849	0.000199488		105.068	9.33675e-05		100.978	0.00023272
99.2957	9.01012e-05		83.2249	0.000305848		97.9234	0.00020988		105.147	9.49431e-05		101.054	0.000203813
99.3711	9.32684e-05		83.2882	0.00024879		97.9978	0.000220421		105.227	9.69088e-05		101.131	0.000176612
99.4466	9.78011e-05		83.3514	0.000197124		98.0721	0.00023107		105.307	9.92534e-05		101.208	0.00015153
99.522	0.000104161		83.4146	0.000154428		98.1465	0.000241785		105.387	0.000101964		101.285	0.000128857
99.5974	0.000112915		83.4779	0.00012182		98.2209	0.00025252		105.467	0.000105028		101.361	0.000108756
99.6729	0.000124704		83.5411	9.85474e-05		98.2953	0.000263226		105.547	0.000108429		101.438	9.1272e-05
99.7483	0.000140187		83.6043	8.28277e-05		98.3697	0.000273854		105.627	0.000112154		101.515	7.63492e-05
99.8237	0.000159936		83.6676	7.26096e-05		98.444	0.000284351		105.706	0.000116189		101.592	6.38481e-05
99.8992	0.000184297		83.7308	6.60712e-05		98.5184	0.000294664		105.786	0.000120524		101.668	5.35677e-05
99.9746	0.00021324		83.794	6.1838e-05		98.5928	0.000304741		105.866	0.000125152		101.745	4.52681e-05
100.05	0.000246213		83.8572	5.89941e-05		98.6672	0.000314528		105.946	0.00013007		101.822	3.86899e-05
100.125	0.000282068		83.9205	5.69897e-05		98.7415	0.000323973		106.026	0.000135282		101.899	3.35716e-05
100.201	0.000319066		83.9837	5.55234e-05		98.8159	0.00033303		106.106	0.000140797		101.975	2.96636e-05
100.276	0.000355027		84.0469	5.44414e-05		98.8903	0.000341657		106.186	0.000146632		102.052	2.67368e-05
100.352	0.000387575		84.1102	5.36699e-05		98.9647	0.000349824		106.266	0.00015281		102.129	2.45894e-05
100.427	0.000414487		84.1734	5.31734e-05		99.039	0.000357517		106.345	0.000159356		102.206	2.30488e-05
100.503	0.000434053		84.2366	5.29338e-05		99.1134	0.000364751		106.425	0.0001663		102.282	2.19715e-05
100.578	0.000445373		84.2999	5.29405e-05		99.1878	0.000371578		106.505	0.000173671		102.359	2.12421e-05
100.654	0.000448534		84.3631	5.31863e-05		99.2622	0.000378104		106.585	0.000181493		102.436	2.07694e-05
100.729	0.000444611		84.4263	5.36656e-05		99.3366	0.000384508		106.665	0.000189781		102.513	2.04836e-05
100.804	0.000435501		84.4896	5.43743e-05		99.4109	0.000391061		106.745	0.000198539		102.589	2.03318e-05
100.88	0.000423619		84.5528	5.53095e-05		99.4853	0.000398136		106.825	0.000207755		102.666	2.02753e-05
100.955	0.000411518		84.616	5.64695e-05		99.5597	0.00040622		106.904	0.000217398		102.743	2.02862e-05
101.031	0.000401504		84.6793	5.7854e-05		99.6341	0.0004159		106.984	0.000227412		102.82	2.03445e-05
101.106	0.000395306		84.7425	5.9464e-05		99.7084	0.000427831		107.064	0.000237722		102.896	2.04363e-05
101.182	0.000393835		84.8057	6.13013e-05		99.7828	0.000442674		107.144	0.000248227		102.973	2.05519e-05
101.257	0.000397064		84.869	6.33693e-05		99.8572	0.000461004		107.224	0.000258807		103.05	2.06847e-05
101.332	0.000404031		84.9322	6.5672e-05		99.9316	0.000483192		107.304	0.000269327		103.127	2.08301e-05
101.408	0.000412969		84.9954	6.82143e-05		100.006	0.000509277		107.384	0.000279636		103.203	2.09851e-05
101.483	0.00042155		85.0586	7.10017e-05		100.08	0.000538843		107.463	0.000289581		103.28	2.11473e-05
101.559	0.000427228		85.1219	7.404e-05		100.155	0.000570939		107.543	0.00029901		103.357	2.13152e-05
101.634	0.000427619		85.1851	7.73353e-05		100.229	0.000604054		107.623	0.000307775		103.434	2.14876e-05
101.71	0.000420878		85.2483	8.08937e-05		100.303	0.000636181		107.703	0.000315746		103.51	2.16636e-05
101.785	0.000406		85.3116	8.47208e-05		100.378	0.000664974		107.783	0.000322807		103.587	2.18423e-05
101.861	0.000382971		85.3748	8.88219e-05		100.452	0.00068798		107.863	0.000328865		103.664	2.20231e-05
101.936	0.000352758		85.438	9.32016e-05		100.527	0.000702928		107.943	0.000333849		103.741	2.22055e-05
102.011	0.00031712		85.5013	9.78633e-05		100.601	0.000708019		108.022	0.000337706		103.817	2.23888e-05
102.087	0.000278308		85.5645	0.00010281		100.675	0.00070218		108.102	0.000340402		103.894	2.25727e-05
102.162	0.000238694		85.6277	0.000108041		100.75	0.000685212		108.182	0.000341919		103.971	2.27566e-05
102.238	0.000200443		85.691	0.000113558		100.824	0.000657831		108.262	0.000342243		104.048	2.29403e-05
102.313	0.000165257		85.7542	0.000119356		100.898	0.000621573		108.342	0.000341368		104.124	2.31232e-05
102.389	0.000134247		85.8174	0.000125433		100.973	0.000578586		108.422	0.000339286		104.201	2.33051e-05
102.464	0.000107925		85.8807	0.000131781		101.047	0.000531359		108.502	0.000335989		104.278	2.34856e-05
102.539	8.62935e-05		85.9439	0.000138392		101.122	0.000482422		108.581	0.000331465		104.355	2.36644e-05
102.615	6.89849e-05		86.0071	0.000145254		101.196	0.000434076		108.661	0.000325701		104.431	2.38411e-05
102.69	5.54164e-05		86.0704	0.000152354		101.27	0.000388196		108.741	0.000318689		104.508	2.40156e-05
102.766	4.49261e-05		86.1336	0.000159676		101.345	0.000346113		108.821	0.000310428		104.585	2.41876e-05
102.841	3.68722e-05		86.1968	0.0001672		101.419	0.000308593		108.901	0.000300933		104.662	2.43568e-05
102.917	3.06923e-05		86.2601	0.000174906		101.493	0.000275889		108.981	0.000290242		104.738	2.4523e-05
102.992	2.59278e-05		86.3233	0.000182769		101.568	0.000247847		109.061	0.000278418		104.815	2.4686e-05
103.068	2.2224e-05		86.3865	0.000190764		101.642	0.000224029		109.14	0.000265557		104.892	2.48456e-05
103.143	1.93165e-05		86.4497	0.000198861		101.717	0.000203845		109.22	0.00025179		104.969	2.50017e-05
103.218	1.70125e-05		86.513	0.00020703		101.791	0.000186652		109.3	0.000237279		105.045	2.51539e-05
103.294	1.51724e-05		86.5762	0.000215238		101.865	0.00017184		109.38	0.000222218		105.122	2.53023e-05
103.369	1.36946e-05		86.6394	0.00022345		101.94	0.000158874		109.46	0.000206824		105.199	2.54466e-05
103.445	1.25036e-05		86.7027	0.00023163		102.014	0.000147321		109.54	0.000191327		105.276	2.55868e-05
103.52	1.15423e-05		86.7659	0.00023974		102.089	0.00013685		109.62	0.000175965		105.352	2.57226e-05
103.596	1.0767e-05		86.8291	0.000247741		102.163	0.000127223		109.699	0.000160971		105.429	2.58539e-05
103.671	1.01432e-05		86.8924	0.000255595		102.237	0.000118275		109.779	0.000146562		105.506	2.59807e-05
103.746	9.64372e-06		86.9556	0.00026326		102.312	0.0001099		109.859	0.000132932		105.583	2.61029e-05
103.822	9.24724e-06		87.0188	0.000270698		102.386	0.000102037		109.939	0.000120244		105.659	2.62203e-05
103.897	8.93684e-06		87.0821	0.000277868		102.46	9.46499e-05		110.019	0.000108624		105.736	2.63329e-05
103.973	8.69924e-06		87.1453	0.000284733		102.535	8.77239e-05		110.099	9.81596e-05		105.813	2.64405e-05
104.048	8.52404e-06		87.2085	0.000291255		102.609	8.1257e-05		110.179	8.89005e-05		105.89	2.65431e-05
104.124	8.40314e-06		87.2718	0.000297398		102.684	7.52565e-05		110.258	8.08583e-05		105.966	2.66407e-05
104.199	8.33023e-06		87.335	0.000303128		102.758	6.97365e-05		110.338	7.40123e-05		106.043	2.67331e-05
104.275	8.30038e-06		87.3982	0.000308413		102.832	6.47181e-05		110.418	6.83139e-05		106.12	2.68204e-05
104.35	8.30975e-06		87.4615	0.000313224		102.907	6.02293e-05		110.498	6.36929e-05		106.197	2.69024e-05
104.425	8.3553e-06		87.5247	0.000317535		102.981	5.6306e-05		110.578	6.00637e-05		106.273	2.69791e-05
104.501	8.43461e-06		87.5879	0.000321323		103.055	5.29932e-05		110.658	5.73314e-05		106.35	2.70504e-05
104.576	8.54571e-06		87.6511	0.000324569		103.13	5.03461e-05		110.738	5.53974e-05		106.427	2.71165e-05
104.652	8.68701e-06		87.7144	0.000327257		103.204	4.84315e-05		110.818	5.4164e-05		106.504	2.71771e-05
104.727	8.85717e-06		87.7776	0.000329375		103.279	4.73284e-05		110.897	5.35383e-05		106.58	2.72323e-05
104.803	9.05504e-06		87.8408	0.000330916		103.353	4.71285e-05		110.977	5.34352e-05		106.657	2.7282e-05
104.878	9.27965e-06		87.9041	0.000331875		103.427	4.79362e-05		111.057	5.37785e-05		106.734	2.73263e-05
104.953	9.53016e-06		87.9673	0.000332255		103.502	4.98668e-05		111.137	5.45025e-05		106.811	2.73652e-05
105.029	9.80581e-06		88.0305	0.000332058		103.576	5.30451e-05		111.217	5.55518e-05		106.887	2.73985e-05
105.104	1.0106e-05		88.0938	0.000331295		103.65	5.76021e-05		111.297	5.6881e-05		106.964	2.74264e-05
105.18	1.043e-05		88.157	0.000329978		103.725	6.36701e-05		111.377	5.84537e-05		107.041	2.74489e-05
105.255	1.07775e-05		88.2202	0.000328125		103.799	7.13776e-05		111.456	6.02417e-05		107.118	2.7466e-05
105.331	1.1148e-05		88.2835	0.000325755		103.874	8.0842e-05		111.536	6.22238e-05		107.194	2.74779e-05
105.406	1.1541e-05		88.3467	0.000322892		103.948	9.21614e-05		111.616	6.43843e-05		107.271	2.74848e-05
105.482	1.19563e-05		88.4099	0.000319565		104.022	0.000105407		111.696	6.6712e-05		107.348	2.74874e-05
105.557	1.23935e-05		88.4732	0.000315803		104.097	0.000120611		111.776	6.91988e-05		107.425	2.74867e-05
105.632	1.28525e-05		88.5364	0.000311638		104.171	0.000137763		111.856	7.18391e-05		107.501	2.74852e-05
105.708	1.3333e-05		88.5996	0.000307107		104.245	0.000156795		111.936	7.46288e-05		107.578	2.74873e-05
105.783	1.38349e-05		88.6629	0.000302245		104.32	0.000177579		112.015	7.75645e-05		107.655	2.75017e-05
105.859	1.43581e-05		88.7261	0.000297091		104.394	0.000199919		112.095	8.06429e-05		107.732	2.75438e-05
105.934	1.49024e-05		88.7893	0.000291684		104.469	0.000223551		112.175	8.38605e-05		107.808	2.76414e-05
106.01	1.54679e-05		88.8526	0.000286065		104.543	0.000248142		112.255	8.72132e-05		107.885	2.78421e-05
106.085	1.60544e-05		88.9158	0.000280274		104.617	0.000273293		112.335	9.06959e-05		107.962	2.82254e-05
106.16	1.66621e-05		88.979	0.000274351		104.692	0.00029855		112.415	9.43027e-05		108.039	2.89192e-05
106.236	1.72909e-05		89.0422	0.000268337		104.766	0.000323412		112.495	9.80267e-05		108.115	3.0123e-05
106.311	1.79408e-05		89.1055	0.00026227		104.84	0.00034735		112.574	0.00010186		108.192	3.21371e-05
106.387	1.86119e-05		89.1687	0.000256189		104.915	0.00036982		112.654	0.000105794		108.269	3.53965e-05
106.462	1.93043e-05		89.2319	0.000250131		104.989	0.000390288		112.734	0.00010982		108.346	4.05083e-05
106.538	2.00181e-05		89.2952	0.00024413		105.064	0.000408247		112.814	0.000113929		108.422	4.82841e-05
106.613	2.07533e-05		89.3584	0.000238219		105.138	0.000423241		112.894	0.000118111		108.499	5.97618e-05
106.689	2.15101e-05		89.4216	0.000232431		105.212	0.000434883		112.974	0.00012236		108.576	7.62024e-05
106.764	2.22884e-05		89.4849	0.000226793		105.287	0.000442872		113.054	0.000126668		108.653	9.90508e-05
106.839	2.30885e-05		89.5481	0.000221333		105.361	0.000447008		113.133	0.000131032		108.729	0.000129848
106.915	2.39105e-05		89.6113	0.000216073		105.435	0.000447199		113.213	0.00013545		108.806	0.000170084
106.99	2.47543e-05		89.6746	0.000211036		105.51	0.000443467		113.293	0.000139923		108.883	0.000220999
107.066	2.56202e-05		89.7378	0.000206239		105.584	0.000435945		113.373	0.000144457		108.96	0.000283338
107.141	2.65082e-05		89.801	0.000201699		105.659	0.000424873		113.453	0.000149062		109.036	0.000357084
107.217	2.74183e-05		89.8643	0.000197429		105.733	0.000410584		113.533	0.00015375		109.113	0.000441225
107.292	2.83507e-05		89.9275	0.00019344		105.807	0.00039349		113.613	0.000158539		109.19	0.000533582
107.367	2.93053e-05		89.9907	0.00018974		105.882	0.000374063		113.692	0.000163447		109.267	0.000630765
107.443	3.02823e-05		90.054	0.000186335		105.956	0.000352815		113.772	0.000168496		109.343	0.000728281
107.518	3.12816e-05		90.1172	0.000183227		106.03	0.000330278		113.852	0.000173706		109.42	0.000820822
107.594	3.23033e-05		90.1804	0.000180419		106.105	0.00030698		113.932	0.000179096		109.497	0.000902713
107.669	3.33474e-05		90.2436	0.000177909		106.179	0.000283429		114.012	0.000184679		109.574	0.000968474
107.745	3.44138e-05		90.3069	0.000175695		106.254	0.000260093		114.092	0.00019046		109.65	0.00101342
107.82	3.55025e-05		90.3701	0.000173772		106.328	0.000237392		114.172	0.000196432		109.727	0.00103421
107.896	3.66133e-05		90.4333	0.000172134		106.402	0.000215682		114.251	0.000202576		109.804	0.00102926
107.971	3.77464e-05		90.4966	0.000170774		106.477	0.000195251		114.331	0.000208854		109.881	0.000998939
108.046	3.89014e-05		90.5598	0.000169682		106.551	0.000176319		114.411	0.000215211		109.957	0.000945519
108.122	4.00783e-05		90.623	0.000168849		106.626	0.000159035		114.491	0.00022157		110.034	0.0008729
108.197	4.12769e-05		90.6863	0.000168264		106.7	0.000143483		114.571	0.000227833		110.111	0.000786131
108.273	4.24971e-05		90.7495	0.000167915		106.774	0.000129689		114.651	0.000233884		110.188	0.000690837
108.348	4.37387e-05		90.8127	0.00016779		106.849	0.000117627		114.731	0.00023959		110.264	0.000592618
108.424	4.50013e-05		90.876	0.000167876		106.923	0.000107229		114.81	0.000244804		110.341	0.000496521
108.499	4.62847e-05		90.9392	0.00016816		106.997	9.83928e-05		114.89	0.000249371		110.418	0.000406654
108.574	4.75887e-05		91.0024	0.000168629		107.072	9.09933e-05		114.97	0.000253135		110.495	0.000325962
108.65	4.89129e-05		91.0657	0.000169268		107.146	8.48901e-05		115.05	0.000255947		110.571	0.000256177
108.725	5.02569e-05		91.1289	0.000170065		107.221	7.99351e-05		115.13	0.00025767		110.648	0.000197914
108.801	5.16205e-05		91.1921	0.000171005		107.295	7.59799e-05		115.21	0.000258188		110.725	0.000150879
108.876	5.30031e-05		91.2554	0.000172075		107.369	7.28818e-05		115.29	0.000257413		110.802	0.000114112
108.952	5.44044e-05		91.3186	0.000173262		107.444	7.05098e-05		115.37	0.000255289		110.878	8.62537e-05
109.027	5.58238e-05		91.3818	0.000174551		107.518	6.87494e-05		115.449	0.0002518		110.955	6.57747e-05
109.103	5.7261e-05		91.445	0.000175932		107.592	6.75098e-05		115.529	0.000246967		111.032	5.11568e-05
109.178	5.87152e-05		91.5083	0.00017739		107.667	6.6731e-05		115.609	0.000240852		111.109	4.10167e-05
109.253	6.01861e-05		91.5715	0.000178913		107.741	6.63943e-05		115.689	0.000233556		111.185	3.41745e-05
109.329	6.16729e-05		91.6347	0.00018049		107.816	6.65354e-05		115.769	0.000225212		111.262	2.96787e-05
109.404	6.31751e-05		91.698	0.000182109		107.89	6.7261e-05		115.849	0.000215985		111.339	2.67976e-05
109.48	6.4692e-05		91.7612	0.000183759		107.964	6.87677e-05		115.929	0.000206059		111.416	2.49933e-05
109.555	6.6223e-05		91.8244	0.00018543		108.039	7.13603e-05		116.008	0.000195635		111.492	2.38859e-05
109.631	6.77673e-05		91.8877	0.00018711		108.113	7.54647e-05		116.088	0.000184921		111.569	2.32175e-05
109.706	6.93241e-05		91.9509	0.00018879		108.187	8.16301e-05		116.168	0.000174128		111.646	2.28197e-05
109.781	7.08928e-05		92.0141	0.000190461		108.262	9.05103e-05		116.248	0.000163462		111.723	2.25865e-05
109.857	7.24725e-05		92.0774	0.000192113		108.336	0.000102817		116.328	0.000153124		111.799	2.24542e-05
109.932	7.40623e-05		92.1406	0.000193737		108.411	0.00011924		116.408	0.00014331		111.876	2.23872e-05
110.008	7.56615e-05		92.2038	0.000195326		108.485	0.000140334		116.488	0.000134209		111.953	2.23676e-05
110.083	7.72692e-05		92.2671	0.000196872		108.559	0.000166379		116.567	0.000126017		112.03	2.23896e-05
110.159	7.88843e-05		92.3303	0.000198366		108.634	0.000197239		116.647	0.000118933		112.106	2.24561e-05
110.234	8.05061e-05		92.3935	0.000199802		108.708	0.000232236		116.727	0.000113176		112.183	2.25775e-05
110.31	8.21335e-05		92.4568	0.000201172		108.782	0.000270078		116.807	0.000108987		112.26	2.27717e-05
110.385	8.37656e-05		92.52	0.000202471		108.857	0.000308875		116.887	0.000106627		112.337	2.30654e-05
110.46	8.54014e-05		92.5832	0.000203692		108.931	0.000346248		116.967	0.000106373		112.413	2.34962e-05
110.536	8.70398e-05		92.6465	0.000204829		109.006	0.000379547		117.047	0.000108501		112.49	2.41159e-05
110.611	8.86798e-05		92.7097	0.000205878		109.08	0.000406142		117.126	0.000113249		112.567	2.49937e-05
110.687	9.03203e-05		92.7729	0.000206832		109.154	0.000423758		117.206	0.000120781		112.644	2.6221e-05
110.762	9.19604e-05		92.8361	0.000207688		109.229	0.000430781		117.286	0.000131133		112.72	2.79156e-05
110.838	9.35988e-05		92.8994	0.00020844		109.303	0.00042649		117.366	0.000144165		112.797	3.02268e-05
110.913	9.52346e-05		92.9626	0.000209085		109.377	0.000411163		117.446	0.000159516		112.874	3.33397e-05
110.988	9.68665e-05		93.0258	0.000209619		109.452	0.000386039		117.526	0.000176585		112.951	3.74793e-05
111.064	9.84935e-05		93.0891	0.000210038		109.526	0.000353135		117.606	0.00019454		113.027	4.29126e-05
111.139	0.000100115		93.1523	0.00021034		109.601	0.000314968		117.685	0.000212364		113.104	4.99487e-05
111.215	0.000101728		93.2155	0.000210522		109.675	0.000274228		117.765	0.000228936		113.181	5.89366e-05
111.29	0.000103334		93.2788	0.000210581		109.749	0.000233458		117.845	0.000243144		113.258	7.02581e-05
111.366	0.00010493		93.342	0.000210516		109.824	0.000194798		117.925	0.000254005		113.334	8.43181e-05
111.441	0.000106516		93.4052	0.000210325		109.898	0.000159825		118.005	0.000260788		113.411	0.000101529
111.517	0.000108091		93.4685	0.000210006		109.972	0.000129498		118.085	0.000263098		113.488	0.000122294
111.592	0.000109652		93.5317	0.000209561		110.047	0.00010419		118.165	0.000260929		113.565	0.00014698
111.667	0.000111201		93.5949	0.000208988		110.121	8.37941e-05		118.244	0.000254659		113.641	0.000175898
111.743	0.000112734		93.6582	0.00020829		110.196	6.78613e-05		118.324	0.000244989		113.718	0.000209275
111.818	0.000114252		93.7214	0.00020747		110.27	5.57423e-05		118.404	0.000232852		113.795	0.000247231
111.894	0.000115754		93.7846	0.000206535		110.344	4.67143e-05		118.484	0.000219292		113.872	0.000289756
111.969	0.000117238		93.8479	0.000205499		110.419	4.00755e-05		118.564	0.000205337		113.948	0.000336699
112.045	0.000118703		93.9111	0.000204383		110.493	3.52052e-05		118.644	0.000191898		114.025	0.000387749
112.12	0.00012015		93.9743	0.000203225		110.567	3.15936e-05		118.724	0.000179687		114.102	0.000442436
112.195	0.000121577		94.0375	0.000202083		110.642	2.88466e-05		118.803	0.000169186		114.179	0.000500129
112.271	0.000122984		94.1008	0.000201052		110.716	2.66758e-05		118.883	0.00016064		114.255	0.000560031
112.346	0.000124369		94.164	0.000200275		110.791	2.48805e-05		118.963	0.000154084		114.332	0.000621192
112.422	0.000125733		94.2272	0.000199963		110.865	2.33271e-05		119.043	0.000149395		114.409	0.000682498
112.497	0.000127075		94.2905	0.000200415		110.939	2.19312e-05		119.123	0.000146347		114.486	0.000742688
112.573	0.000128395		94.3537	0.000202042		111.014	2.06411e-05		119.203	0.000144668		114.562	0.000800349
112.648	0.000129693		94.4169	0.000205386		111.088	1.94272e-05		119.283	0.000144089		114.639	0.000853938
112.724	0.000130969		94.4802	0.000211127		111.163	1.82727e-05		119.362	0.000144389		114.716	0.000901808
112.799	0.000132222		94.5434	0.000220079		111.237	1.7169e-05		119.442	0.000145424		114.793	0.000942262
112.874	0.000133453		94.6066	0.000233163		111.311	1.61117e-05		119.522	0.000147153		114.869	0.000973625
112.95	0.000134662		94.6699	0.000251342		111.386	1.50987e-05		119.602	0.00014965		114.946	0.000994348
113.025	0.000135851		94.7331	0.000275534		111.46	1.4129e-05		119.682	0.000153119		115.023	0.00100313
113.101	0.000137019		94.7963	0.00030648		111.534	1.32022e-05		119.762	0.000157892		115.1	0.000999034
113.176	0.000138168		94.8596	0.000344593		111.609	1.23178e-05		119.842	0.00016442		115.176	0.000981629
113.252	0.000139298		94.9228	0.000389806		111.683	1.14755e-05		119.922	0.000173246		115.253	0.000951064
113.327	0.000140412		94.986	0.000441425		111.758	1.06748e-05		120.001	0.000184956		115.33	0.000908123
113.402	0.000141509		95.0493	0.000498037		111.832	9.91509e-06		120.081	0.00020011		115.407	0.000854211
113.478	0.000142593		95.1125	0.000557485		111.906	9.19565e-06		120.161	0.000219141		115.483	0.000791285
113.553	0.000143666		95.1757	0.000616949		111.981	8.51562e-06		120.241	0.000242249		115.56	0.000721721
113.629	0.000144728		95.239	0.000673117		112.055	7.87405e-06		120.321	0.000269289		115.637	0.000648138
113.704	0.000145783		95.3022	0.000722465		112.129	7.2699e-06		120.401	0.000299676		115.714	0.000573201
113.78	0.000146834		95.3654	0.000761592		112.204	6.70205e-06		120.481	0.000332336		115.79	0.000499431
113.855	0.000147883		95.4286	0.000787587		112.278	6.16928e-06		120.56	0.000365722		115.867	0.000429036
113.931	0.000148934		95.4919	0.000798358		112.353	5.67035e-06		120.64	0.000397895		115.944	0.000363783
114.006	0.000149989		95.5551	0.000792884		112.427	5.20396e-06		120.72	0.000426696		116.021	0.000304933
114.081	0.000151053		95.6183	0.000771335		112.501	4.76876e-06		120.8	0.000449963		116.097	0.000253228
114.157	0.000152129		95.6816	0.000735059		112.576	4.36341e-06		120.88	0.000465792		116.174	0.00020892
114.232	0.000153221		95.7448	0.000686411		112.65	3.98653e-06		120.96	0.000472774		116.251	0.000171853
114.308	0.000154334		95.808	0.000628486		112.724	3.63674e-06		121.04	0.000470186		116.328	0.000141551
114.383	0.000155472		95.8713	0.000564764		112.799	3.31267e-06		121.119	0.000458092		116.404	0.000117324
114.459	0.000156639		95.9345	0.000498753		112.873	3.01296e-06		121.199	0.000437335		116.481	9.83647e-05
114.534	0.000157841		95.9977	0.000433663		112.948	2.73625e-06		121.279	0.000409426		116.558	8.38306e-05
114.609	0.000159082		96.061	0.000372156		113.022	2.48123e-06		121.359	0.000376342		116.635	7.29085e-05
114.685	0.000160368		96.1242	0.000316196		113.096	2.24661e-06		121.439	0.000340286		116.711	6.4857e-05
114.76	0.000161702		96.1874	0.000267002		113.171	2.03112e-06		121.519	0.000303428		116.788	5.90309e-05
114.836	0.000163091		96.2507	0.000225093		113.245	1.83355e-06		121.599	0.00026769		116.865	5.489e-05
114.911	0.00016454		96.3139	0.000190397		113.319	1.65272e-06		121.678	0.000234589		116.942	5.19973e-05
114.987	0.000166052		96.3771	0.000162403		113.394	1.48749e-06		121.758	0.000205156		117.018	5.00092e-05
115.062	0.000167635		96.4404	0.000140314		113.468	1.33678e-06		121.838	0.000179937		117.095	4.86624e-05
115.138	0.000169291		96.5036	0.000123199		113.543	1.19953e-06		121.918	0.000159039		117.172	4.77601e-05
115.213	0.000171026		96.5668	0.000110103		113.617	1.07476e-06		121.998	0.000142235		117.249	4.71577e-05
115.288	0.000172843		96.63	0.000100139		113.691	9.61531e-07		122.078	0.00012907		117.325	4.67513e-05
115.364	0.000174748		96.6933	9.25337e-05		113.766	8.58941e-07		122.158	0.000118966		117.402	4.6467e-05
115.439	0.000176743		96.7565	8.66502e-05		113.84	7.66147e-07		122.237	0.000111316		117.479	4.62537e-05
115.515	0.000178832		96.8197	8.19906e-05		113.914	6.82355e-07		122.317	0.000105548		117.556	4.60758e-05
115.59	0.000181017		96.883	7.81817e-05		113.989	6.06818e-07		122.397	0.00010116		117.632	4.59095e-05
115.666	0.0001833		96.9462	7.49546e-05		114.063	5.38835e-07		122.477	9.77427e-05		117.709	4.57389e-05
115.741	0.000185684		97.0094	7.21232e-05		114.138	4.77752e-07		122.557	9.498e-05		117.786	4.55535e-05
115.816	0.000188169		97.0727	6.95631e-05		114.212	4.2296e-07		122.637	9.26372e-05		117.863	4.53466e-05
115.892	0.000190754		97.1359	6.7194e-05		114.286	3.73892e-07		122.717	9.05485e-05		117.939	4.51141e-05
115.967	0.000193441		97.1991	6.49656e-05		114.361	3.30022e-07		122.796	8.86019e-05		118.016	4.48538e-05
116.043	0.000196226		97.2624	6.28476e-05		114.435	2.90864e-07		122.876	8.67241e-05		118.093	4.45645e-05
116.118	0.000199107		97.3256	6.08222e-05		114.509	2.55969e-07		122.956	8.48698e-05		118.17	4.42458e-05
116.194	0.000202082		97.3888	5.88789e-05		114.584	2.24924e-07		123.036	8.30121e-05		118.246	4.38979e-05
116.269	0.000205147		97.4521	5.7012e-05		114.658	1.97349e-07		123.116	8.11362e-05		118.323	4.35213e-05
116.345	0.000208295		97.5153	5.52181e-05		114.733	1.72896e-07		123.196	7.92356e-05		118.4	4.31169e-05
116.42	0.000211521		97.5785	5.34949e-05		114.807	1.51247e-07		123.276	7.73085e-05		118.477	4.26856e-05
116.495	0.000214818		97.6418	5.18411e-05		114.881	1.32112e-07		123.355	7.53567e-05		118.553	4.22287e-05
116.571	0.000218177		97.705	5.02554e-05		114.956	1.15225e-07		123.435	7.3384e-05		118.63	4.17472e-05
116.646	0.000221589		97.7682	4.87368e-05		115.03	1.00347e-07		123.515	7.1396e-05		118.707	4.12427e-05
116.722	0.000225045		97.8314	4.7284e-05		115.104	8.72603e-08		123.595	6.9399e-05		118.784	4.07165e-05
116.797	0.000228532		97.8947	4.58958e-05		115.179	7.57673e-08		123.675	6.74005e-05		118.86	4.01701e-05
116.873	0.000232039		97.9579	4.4571e-05		115.253	6.56902e-08		123.755	6.54083e-05		118.937	3.96049e-05
116.948	0.000235552		98.0211	4.33082e-05		115.328	5.68687e-08		123.835	6.34307e-05		119.014	3.90225e-05
117.023	0.000239059		98.0844	4.21061e-05		115.402	4.91588e-08		123.914	6.1476e-05		119.091	3.84246e-05
117.099	0.000242543		98.1476	4.09629e-05		115.476	4.24312e-08		123.994	5.95526e-05		119.167	3.78126e-05
117.174	0.000245991		98.2108	3.98773e-05		115.551	3.65701e-08		124.074	5.76689e-05		119.244	3.71883e-05
117.25	0.000249386		98.2741	3.88477e-05		115.625	3.1472e-08		124.154	5.58327e-05		119.321	3.65532e-05
117.325	0.000252712		98.3373	3.78722e-05		115.7	2.70446e-08		124.234	5.40517e-05		119.398	3.59089e-05
117.401	0.000255953		98.4005	3.69493e-05		115.774	2.32057e-08		124.314	5.23328e-05		119.474	3.5257e-05
117.476	0.000259092		98.4638	3.60771e-05		115.848	1.98825e-08		124.394	5.06824e-05		119.551	3.45993e-05
117.552	0.000262112		98.527	3.52541e-05		115.923	1.70102e-08		124.474	4.91062e-05		119.628	3.39371e-05
117.627	0.000264998		98.5902	3.44783e-05		115.997	1.45315e-08		124.553	4.7609e-05		119.705	3.3272e-05
117.702	0.000267734		98.6535	3.37481e-05		116.071	1.23958e-08		124.633	4.61949e-05		119.781	3.26056e-05
117.778	0.000270305		98.7167	3.30617e-05		116.146	1.05586e-08		124.713	4.48672e-05		119.858	3.19394e-05
117.853	0.000272699		98.7799	3.24172e-05		116.22	8.98062e-09		124.793	4.36282e-05		119.935	3.12747e-05
117.929	0.000274904		98.8432	3.1813e-05		116.295	7.6274e-09		124.873	4.24794e-05		120.012	3.06129e-05
118.004	0.000276913		98.9064	3.12472e-05		116.369	6.46875e-09		124.953	4.14215e-05		120.088	2.99554e-05
118.08	0.000278721		98.9696	3.07183e-05		116.443	5.47821e-09		125.033	4.04544e-05		120.165	2.93033e-05
118.155	0.000280327		99.0329	3.02244e-05		116.518	4.63272e-09		125.112	3.95774e-05		120.242	2.86581e-05
118.23	0.000281735		99.0961	2.97639e-05		116.592	3.91215e-09		125.192	3.87888e-05		120.319	2.80206e-05
118.306	0.000282958		99.1593	2.93352e-05		116.666	3.29898e-09		125.272	3.80867e-05		120.395	2.73922e-05
118.381	0.000284013		99.2225	2.89366e-05		116.741	2.77802e-09		125.352	3.74682e-05		120.472	2.67737e-05
118.457	0.000284928		99.2858	2.85667e-05		116.815	2.33606e-09		125.432	3.69303e-05		120.549	2.61661e-05
118.532	0.000285741		99.349	2.82238e-05		116.89	1.9617e-09		125.512	3.64694e-05		120.626	2.55702e-05
118.608	0.0002865		99.4122	2.79065e-05		116.964	1.64508e-09		125.592	3.60818e-05		120.702	2.49869e-05
118.683	0.000287265		99.4755	2.76134e-05		117.038	1.37769e-09		125.671	3.57633e-05		120.779	2.4417e-05
118.759	0.000288108		99.5387	2.7343e-05		117.113	1.15223e-09		125.751	3.55096e-05		120.856	2.38609e-05
118.834	0.000289112		99.6019	2.70941e-05		117.187	9.62389e-10		125.831	3.53166e-05		120.933	2.33194e-05
118.909	0.000290373		99.6652	2.68653e-05		117.261	8.02788e-10		125.911	3.51798e-05		121.009	2.27929e-05
118.985	0.000291991		99.7284	2.66554e-05		117.336	6.68802e-10		125.991	3.5095e-05		121.086	2.22819e-05
119.06	0.000294075		99.7916	2.64632e-05		117.41	5.56485e-10		126.071	3.5058e-05		121.163	2.17868e-05
119.136	0.000296735		99.8549	2.62876e-05		117.485	4.62468e-10		126.151	3.50649e-05		121.24	2.13078e-05
119.211	0.000300074		99.9181	2.61275e-05		117.559	3.83881e-10		126.23	3.51119e-05		121.316	2.08453e-05
119.287	0.000304187		99.9813	2.59819e-05		117.633	3.18283e-10		126.31	3.51957e-05		121.393	2.03993e-05
119.362	0.000309149		100.045	2.58499e-05		117.708	2.63605e-10		126.39	3.53131e-05		121.47	1.997e-05
119.437	0.00031501		100.108	2.57305e-05		117.782	2.1809e-10		126.47	3.54614e-05		121.547	1.95575e-05
119.513	0.000321784		100.171	2.5623e-05		117.856	1.80253e-10		126.55	3.56385e-05		121.623	1.91617e-05
119.588	0.000329446		100.234	2.55267e-05		117.931	1.4884e-10		126.63	3.58425e-05		121.7	1.87827e-05
119.664	0.000337922		100.297	2.54411e-05		118.005	1.22795e-10		126.71	3.60721e-05		121.777	1.84203e-05
119.739	0.000347085		100.361	2.53656e-05		118.08	1.01226e-10		126.789	3.63268e-05		121.854	1.80744e-05
119.815	0.000356755		100.424	2.53001e-05		118.154	8.33859e-11		126.869	3.66064e-05		121.93	1.77448e-05
119.89	0.0003667		100.487	2.52442e-05		118.228	6.86473e-11		126.949	3.69114e-05		122.007	1.74313e-05
119.966	0.000376636		100.55	2.51984e-05		118.303	5.64845e-11		127.029	3.72431e-05		122.084	1.71336e-05
120.041	0.000386243		100.614	2.51628e-05		118.377	4.64578e-11		127.109	3.76033e-05		122.161	1.68514e-05
120.116	0.000395168		100.677	2.51384e-05		118.451	3.82003e-11		127.189	3.79948e-05		122.237	1.65845e-05
120.192	0.000403044		100.74	2.51264e-05		118.526	3.14061e-11		127.269	3.84208e-05		122.314	1.63324e-05
120.267	0.000409506		100.803	2.51285e-05		118.6	2.58206e-11		127.348	3.88855e-05		122.391	1.60948e-05
120.343	0.000414209		100.867	2.51474e-05		118.675	2.12323e-11		127.428	3.93939e-05		122.468	1.58714e-05
120.418	0.000416841		100.93	2.51865e-05		118.749	1.74655e-11		127.508	3.99516e-05		122.544	1.56616e-05
120.494	0.000417149		100.993	2.52501e-05		118.823	1.4375e-11		127.588	4.05651e-05		122.621	1.5465e-05
120.569	0.000414946		101.056	2.53441e-05		118.898	1.18404e-11		127.668	4.12416e-05		122.698	1.52813e-05
120.644	0.000410123		101.119	2.54758e-05		118.972	9.76223e-12		127.748	4.1989e-05		122.775	1.511e-05
120.72	0.00040266		101.183	2.56545e-05		119.046	8.05861e-12		127.828	4.28162e-05		122.851	1.49506e-05
120.795	0.000392623		101.246	2.58918e-05		119.121	6.662e-12		127.907	4.37328e-05		122.928	1.48026e-05
120.871	0.000380166		101.309	2.62019e-05		119.195	5.51682e-12		127.987	4.47498e-05		123.005	1.46657e-05
120.946	0.000365517		101.372	2.66025e-05		119.27	4.57745e-12		128.067	4.588e-05		123.082	1.45393e-05
121.022	0.000348973		101.436	2.71147e-05		119.344	3.80643e-12		128.147	4.71392e-05		123.158	1.4423e-05
121.097	0.000330882		101.499	2.77642e-05		119.418	3.17306e-12		128.227	4.85483e-05		123.235	1.43163e-05
121.173	0.000311625		101.562	2.85814e-05		119.493	2.6522e-12		128.307	5.01369e-05		123.312	1.42188e-05
121.248	0.000291599		101.625	2.96026e-05		119.567	2.2233e-12		128.387	5.19493e-05		123.389	1.413e-05
121.323	0.000271198		101.689	3.08701e-05		119.641	1.86956e-12		128.466	5.40525e-05		123.465	1.40495e-05
121.399	0.000250799		101.752	3.24333e-05		119.716	1.57725e-12		128.546	5.65491e-05		123.542	1.39768e-05
121.474	0.000230746		101.815	3.43491e-05		119.79	1.3352e-12		128.626	5.95936e-05		123.619	1.39116e-05
121.55	0.00021134		101.878	3.66826e-05		119.865	1.13428e-12		128.706	6.34129e-05		123.696	1.38533e-05
121.625	0.000192829		101.942	3.95075e-05		119.939	9.6704e-13		128.786	6.83287e-05		123.772	1.38018e-05
121.701	0.000175409		102.005	4.29065e-05		120.013	8.27436e-13		128.866	7.47801e-05		123.849	1.37564e-05
121.776	0.000159217		102.068	4.69712e-05		120.088	7.10528e-13		128.946	8.33396e-05		123.926	1.37169e-05
121.851	0.000144339		102.131	5.18024e-05		120.162	6.12293e-13		129.026	9.47146e-05		124.003	1.36829e-05
121.927	0.000130809		102.194	5.75096e-05		120.237	5.29455e-13		129.105	0.000109728		124.079	1.36541e-05
122.002	0.00011862		102.258	6.421e-05		120.311	4.5934e-13		129.185	0.000129266		124.156	1.36301e-05
122.078	0.000107731		102.321	7.20278e-05		120.385	3.99771e-13		129.265	0.000154189		124.233	1.36105e-05
122.153	9.80702e-05		102.384	8.10926e-05		120.46	3.48964e-13		129.345	0.000185206		124.31	1.35952e-05
122.229	8.955e-05		102.447	9.15371e-05		120.534	3.05463e-13		129.425	0.000222717		124.386	1.35838e-05
122.304	8.20684e-05		102.511	0.000103495		120.608	2.68077e-13		129.505	0.000266646		124.463	1.3576e-05
122.38	7.55183e-05		102.574	0.000117098		120.683	2.35823e-13		129.585	0.000316296		124.54	1.35715e-05
122.455	6.97919e-05		102.637	0.000132473		120.757	2.07898e-13		129.664	0.000370241		124.617	1.35702e-05
122.53	6.47853e-05		102.7	0.000149736		120.832	1.83637e-13		129.744	0.000426325		124.693	1.35717e-05
122.606	6.04012e-05		102.764	0.00016899		120.906	1.62489e-13		129.824	0.000481745		124.77	1.35759e-05
122.681	5.6551e-05		102.827	0.000190321		120.98	1.43998e-13		129.904	0.000533271		124.847	1.35825e-05
122.757	5.3156e-05		102.89	0.00021379		121.055	1.27785e-13		129.984	0.000577557		124.924	1.35913e-05
122.832	5.01475e-05		102.953	0.000239433		121.129	1.13531e-13		130.064	0.000611509		125	1.36022e-05
122.908	4.74668e-05		103.016	0.000267252		121.203	1.00969e-13		130.144	0.00063267		125.077	1.3615e-05
122.983	4.5064e-05		103.08	0.000297211		121.278	8.98758e-14		130.223	0.00063953		125.154	1.36294e-05
123.058	4.28981e-05		103.143	0.000329236		121.352	8.00596e-14		130.303	0.000631734		125.231	1.36454e-05
123.134	4.09348e-05		103.206	0.000363207		121.427	7.13588e-14		130.383	0.000610119		125.307	1.36628e-05
123.209	3.91464e-05		103.269	0.000398957		121.501	6.36352e-14		130.463	0.000576601		125.384	1.36814e-05
123.285	3.75101e-05		103.333	0.000436273		121.575	5.677e-14		130.543	0.000533913		125.461	1.37012e-05
123.36	3.60077e-05		103.396	0.000474891		121.65	5.06609e-14		130.623	0.000485254		125.538	1.3722e-05
123.436	3.4624e-05		103.459	0.000514503		121.724	4.52195e-14		130.703	0.000433905		125.614	1.37437e-05
123.511	3.33467e-05		103.522	0.000554754		121.798	4.03688e-14		130.782	0.000382883		125.691	1.37663e-05
123.587	3.21656e-05		103.586	0.000595248		121.873	3.60419e-14		130.862	0.000334666		125.768	1.37895e-05
123.662	3.10721e-05		103.649	0.000635555		121.947	3.218e-14		130.942	0.000291042		125.845	1.38134e-05
123.737	3.0059e-05		103.712	0.000675216		122.022	2.87318e-14		131.022	0.000253065		125.921	1.38378e-05
123.813	2.91199e-05		103.775	0.00071375		122.096	2.56517e-14		131.102	0.000221108		125.998	1.38627e-05
123.888	2.82492e-05		103.838	0.000750668		122.17	2.28999e-14		131.182	0.000194995		126.075	1.3888e-05
123.964	2.7442e-05		103.902	0.000785478		122.245	2.04409e-14		131.262	0.000174159		126.152	1.39136e-05
124.039	2.66936e-05		103.965	0.000817697		122.319	1.82433e-14		131.341	0.000157808		126.228	1.39396e-05
124.115	2.60002e-05		104.028	0.000846865		122.393	1.62793e-14		131.421	0.000145069		126.305	1.39657e-05
124.19	2.53577e-05		104.091	0.00087255		122.468	1.45239e-14		131.501	0.000135096		126.382	1.39921e-05
124.265	2.47627e-05		104.155	0.000894366		122.542	1.29552e-14		131.581	0.000127139		126.459	1.40186e-05
124.341	2.42121e-05		104.218	0.000911977		122.617	1.15533e-14		131.661	0.000120585		126.535	1.40452e-05
124.416	2.37026e-05		104.281	0.000925106		122.691	1.03008e-14		131.741	0.000114958		126.612	1.40718e-05
124.492	2.32315e-05		104.344	0.000933546		122.765	9.18175e-15		131.821	0.000109916		126.689	1.40985e-05
124.567	2.27962e-05		104.408	0.000937161		122.84	8.18222e-15		131.9	0.000105224		126.766	1.41252e-05
124.643	2.23941e-05		104.471	0.000935894		122.914	7.28958e-15		131.98	0.000100734		126.842	1.41518e-05
124.718	2.20231e-05		104.534	0.000929763		122.988	6.49257e-15		132.06	9.63616e-05		126.919	1.41784e-05
124.794	2.1681e-05		104.597	0.000918866		123.063	5.78112e-15		132.14	9.20664e-05		126.996	1.42049e-05
124.869	2.13659e-05		104.66	0.000903376		123.137	5.14618e-15		132.22	8.78352e-05		127.073	1.42313e-05
124.944	2.10759e-05		104.724	0.000883535		123.212	4.57967e-15		132.3	8.36725e-05		127.149	1.42576e-05
125.02	2.08093e-05		104.787	0.00085965		123.286	4.07435e-15		132.38	7.95921e-05		127.226	1.42838e-05
125.095	2.05646e-05		104.85	0.000832085		123.36	3.62373e-15		132.459	7.56117e-05		127.303	1.43098e-05
125.171	2.03404e-05		104.913	0.000801248		123.435	3.22201e-15		132.539	7.17502e-05		127.38	1.43356e-05
125.246	2.01353e-05		104.977	0.000767589		123.509	2.86397e-15		132.619	6.80254e-05		127.456	1.43612e-05
125.322	1.99481e-05		105.04	0.000731579		123.583	2.54496e-15		132.699	6.4453e-05		127.533	1.43867e-05
125.397	1.97777e-05		105.103	0.000693708		123.658	2.2608e-15		132.779	6.10459e-05		127.61	1.44119e-05
125.472	1.9623e-05		105.166	0.000654468		123.732	2.00777e-15		132.859	5.78145e-05		127.687	1.4437e-05
125.548	1.94831e-05		105.23	0.000614344		123.807	1.78252e-15		132.939	5.47659e-05		127.763	1.44618e-05
125.623	1.93572e-05		105.293	0.000573809		123.881	1.58206e-15		133.018	5.19045e-05		127.84	1.44864e-05
125.699	1.92443e-05		105.356	0.000533307		123.955	1.40372e-15		133.098	4.92324e-05		127.917	1.45107e-05
125.774	1.91437e-05		105.419	0.000493252		124.03	1.24511e-15		133.178	4.67489e-05		127.994	1.45348e-05
125.85	1.90549e-05		105.482	0.000454019		124.104	1.10408e-15		133.258	4.44512e-05		128.07	1.45587e-05
125.925	1.89771e-05		105.546	0.000415942		124.178	9.78722e-16		133.338	4.2335e-05		128.147	1.45823e-05
126.001	1.89097e-05		105.609	0.000379306		124.253	8.67335e-16		133.418	4.03941e-05		128.224	1.46056e-05
126.076	1.88522e-05		105.672	0.00034435		124.327	7.6839e-16		133.498	3.86211e-05		128.301	1.46287e-05
126.151	1.88041e-05		105.735	0.000311263		124.402	6.80524e-16		133.578	3.70076e-05		128.377	1.46515e-05
126.227	1.8765e-05		105.799	0.000280189		124.476	6.02522e-16		133.657	3.55444e-05		128.454	1.4674e-05
126.302	1.87344e-05		105.862	0.000251225		124.55	5.33296e-16		133.737	3.42219e-05		128.531	1.46963e-05
126.378	1.87118e-05		105.925	0.000224424		124.625	4.71879e-16		133.817	3.30301e-05		128.608	1.47182e-05
126.453	1.8697e-05		105.988	0.000199803		124.699	4.17408e-16		133.897	3.19588e-05		128.684	1.47399e-05
126.529	1.86896e-05		106.052	0.000177343		124.774	3.69111e-16		133.977	3.09982e-05		128.761	1.47613e-05
126.604	1.86892e-05		106.115	0.000156995		124.848	3.26302e-16		134.057	3.01384e-05		128.838	1.47825e-05
126.679	1.86955e-05		106.178	0.000138684		124.922	2.8837e-16		134.137	2.93699e-05		128.915	1.48033e-05
126.755	1.87083e-05		106.241	0.000122315		124.997	2.54769e-16		134.216	2.86838e-05		128.991	1.48238e-05
126.83	1.87272e-05		106.304	0.000107779		125.071	2.25014e-16		134.296	2.80714e-05		129.068	1.48441e-05
126.906	1.8752e-05		106.368	9.49525e-05		125.145	1.98673e-16		134.376	2.75249e-05		129.145	1.48641e-05
126.981	1.87824e-05		106.431	8.37065e-05		125.22	1.75362e-16		134.456	2.70367e-05		129.222	1.48837e-05
127.057	1.88182e-05		106.494	7.39079e-05		125.294	1.54738e-16		134.536	2.66001e-05		129.298	1.49031e-05
127.132	1.88592e-05		106.557	6.54231e-05		125.369	1.36498e-16		134.616	2.62089e-05		129.375	1.49222e-05
127.208	1.89052e-05		106.621	5.81205e-05		125.443	1.20371e-16		134.696	2.58575e-05		129.452	1.49409e-05
127.283	1.89559e-05		106.684	5.18732e-05		125.517	1.06117e-16		134.775	2.55408e-05		129.529	1.49594e-05
127.358	1.90111e-05		106.747	4.65601e-05		125.592	9.35222e-17		134.855	2.52544e-05		129.605	1.49776e-05
127.434	1.90707e-05		106.81	4.20677e-05		125.666	8.23968e-17		134.935	2.49942e-05		129.682	1.49955e-05
127.509	1.91344e-05		106.874	3.82909e-05		125.74	7.25726e-17		135.015	2.47568e-05		129.759	1.5013e-05
127.585	1.92021e-05		106.937	3.51333e-05		125.815	6.39001e-17		135.095	2.4539e-05		129.836	1.50303e-05
127.66	1.92735e-05		107	3.25077e-05		125.889	5.62467e-17		135.175	2.43383e-05		129.912	1.50472e-05
127.736	1.93486e-05		107.063	3.03358e-05		125.964	4.94947e-17		135.255	2.41522e-05		129.989	1.50639e-05
127.811	1.94271e-05		107.127	2.85483e-05		126.038	4.35399e-17		135.334	2.39787e-05		130.066	1.50802e-05
127.886	1.95089e-05		107.19	2.7084e-05		126.112	3.82898e-17		135.414	2.38162e-05		130.143	1.50963e-05
127.962	1.95938e-05		107.253	2.58899e-05		126.187	3.36624e-17		135.494	2.36632e-05		130.219	1.5112e-05
128.037	1.96817e-05		107.316	2.49199e-05		126.261	2.95851e-17		135.574	2.35185e-05		130.296	1.51275e-05
128.113	1.97723e-05		107.379	2.41347e-05		126.335	2.59937e-17		135.654	2.33808e-05		130.373	1.51426e-05
128.188	1.98656e-05		107.443	2.35009e-05		126.41	2.28312e-17		135.734	2.32495e-05		130.45	1.51574e-05
128.264	1.99614e-05		107.506	2.29903e-05		126.484	2.00474e-17		135.814	2.31236e-05		130.526	1.51719e-05
128.339	2.00595e-05		107.569	2.25793e-05		126.559	1.75975e-17		135.893	2.30025e-05		130.603	1.51861e-05
128.415	2.01599e-05		107.632	2.22484e-05		126.633	1.54423e-17		135.973	2.28857e-05		130.68	1.52e-05
128.49	2.02622e-05		107.696	2.19815e-05		126.707	1.35469e-17		136.053	2.27728e-05		130.757	1.52135e-05
128.565	2.03665e-05		107.759	2.17655e-05		126.782	1.18805e-17		136.133	2.26632e-05		130.833	1.52268e-05
128.641	2.04726e-05		107.822	2.15896e-05		126.856	1.04159e-17		136.213	2.25567e-05		130.91	1.52398e-05
128.716	2.05803e-05		107.885	2.14452e-05		126.93	9.12899e-18		136.293	2.24529e-05		130.987	1.52524e-05
128.792	2.06895e-05		107.949	2.13255e-05		127.005	7.99865e-18		136.373	2.23517e-05		131.064	1.52647e-05
128.867	2.08e-05		108.012	2.1225e-05		127.079	7.00611e-18		136.452	2.22527e-05		131.14	1.52768e-05
128.943	2.09118e-05		108.075	2.11393e-05		127.154	6.13485e-18		136.532	2.21559e-05		131.217	1.52885e-05
129.018	2.10246e-05		108.138	2.10651e-05		127.228	5.37029e-18		136.612	2.20609e-05		131.294	1.52999e-05
129.093	2.11384e-05		108.201	2.09997e-05		127.302	4.69957e-18		136.692	2.19676e-05		131.371	1.53109e-05
129.169	2.1253e-05		108.265	2.09412e-05		127.377	4.11135e-18		136.772	2.18759e-05		131.447	1.53217e-05
129.244	2.13683e-05		108.328	2.08879e-05		127.451	3.59565e-18		136.852	2.17856e-05		131.524	1.53322e-05
129.32	2.14842e-05		108.391	2.08386e-05		127.525	3.14367e-18		136.932	2.16967e-05		131.601	1.53423e-05
129.395	2.16005e-05		108.454	2.07925e-05		127.6	2.74766e-18		137.011	2.16089e-05		131.678	1.53522e-05
129.471	2.17171e-05		108.518	2.07489e-05		127.674	2.4008e-18		137.091	2.15222e-05		131.754	1.53617e-05
129.546	2.18338e-05		108.581	2.07072e-05		127.749	2.09709e-18		137.171	2.14365e-05		131.831	1.53709e-05
129.622	2.19506e-05		108.644	2.06672e-05		127.823	1.83123e-18		137.251	2.13516e-05		131.908	1.53798e-05
129.697	2.20673e-05		108.707	2.06284e-05		127.897	1.59858e-18		137.331	2.12675e-05		131.985	1.53884e-05
129.772	2.21837e-05		108.771	2.05908e-05		127.972	1.39506e-18		137.411	2.11841e-05		132.061	1.53966e-05
129.848	2.22999e-05		108.834	2.05542e-05		128.046	1.21708e-18		137.491	2.11012e-05		132.138	1.54046e-05
129.923	2.24155e-05		108.897	2.05184e-05		128.12	1.06148e-18		137.57	2.10188e-05		132.215	1.54122e-05
129.999	2.25306e-05		108.96	2.04835e-05		128.195	9.25488e-19		137.65	2.09368e-05		132.292	1.54196e-05
130.074	2.26449e-05		109.023	2.04493e-05		128.269	8.06671e-19		137.73	2.08551e-05		132.368	1.54266e-05
130.15	2.27584e-05		109.087	2.04159e-05		128.344	7.02891e-19		137.81	2.07737e-05		132.445	1.54333e-05
130.225	2.2871e-05		109.15	2.03832e-05		128.418	6.12275e-19		137.89	2.06924e-05		132.522	1.54397e-05
130.3	2.29824e-05		109.213	2.03511e-05		128.492	5.33178e-19		137.97	2.06112e-05		132.599	1.54457e-05
130.376	2.30926e-05		109.276	2.03198e-05		128.567	4.64155e-19		138.05	2.05301e-05		132.675	1.54515e-05
130.451	2.32015e-05		109.34	2.02892e-05		128.641	4.03944e-19		138.129	2.04489e-05		132.752	1.5457e-05
130.527	2.33089e-05		109.403	2.02593e-05		128.715	3.51436e-19		138.209	2.03677e-05		132.829	1.54621e-05
130.602	2.34148e-05		109.466	2.023e-05		128.79	3.05659e-19		138.289	2.02863e-05		132.906	1.54669e-05
130.678	2.3519e-05		109.529	2.02015e-05		128.864	2.65764e-19		138.369	2.02047e-05		132.982	1.54714e-05
130.753	2.36213e-05		109.593	2.01737e-05		128.939	2.31004e-19		138.449	2.01228e-05		133.059	1.54756e-05
130.829	2.37217e-05		109.656	2.01466e-05		129.013	2.00729e-19		138.529	2.00406e-05		133.136	1.54795e-05
130.904	2.38201e-05		109.719	2.01202e-05		129.087	1.74369e-19		138.609	1.99581e-05		133.213	1.54831e-05
130.979	2.39163e-05		109.782	2.00946e-05		129.162	1.51423e-19		138.689	1.98752e-05		133.289	1.54863e-05
131.055	2.40102e-05		109.845	2.00697e-05		129.236	1.31457e-19		138.768	1.97919e-05		133.366	1.54893e-05
131.13	2.41017e-05		109.909	2.00455e-05		129.311	1.14088e-19		138.848	1.97081e-05		133.443	1.54919e-05
131.206	2.41908e-05		109.972	2.00222e-05		129.385	9.89839e-20		138.928	1.96239e-05		133.52	1.54943e-05
131.281	2.42772e-05		110.035	1.99995e-05		129.459	8.58529e-20		139.008	1.95391e-05		133.596	1.54963e-05
131.357	2.43609e-05		110.098	1.99777e-05		129.534	7.44409e-20		139.088	1.94538e-05		133.673	1.5498e-05
131.432	2.44417e-05		110.162	1.99566e-05		129.608	6.45261e-20		139.168	1.9368e-05		133.75	1.54994e-05
131.507	2.45197e-05		110.225	1.99364e-05		129.682	5.59146e-20		139.248	1.92815e-05		133.827	1.55004e-05
131.583	2.45946e-05		110.288	1.99169e-05		129.757	4.84375e-20		139.327	1.91945e-05		133.903	1.55012e-05
131.658	2.46663e-05		110.351	1.98982e-05		129.831	4.19474e-20		139.407	1.91069e-05		133.98	1.55017e-05
131.734	2.47348e-05		110.415	1.98803e-05		129.906	3.63157e-20		139.487	1.90186e-05		134.057	1.55018e-05
131.809	2.48e-05		110.478	1.98633e-05		129.98	3.14305e-20		139.567	1.89297e-05		134.134	1.55016e-05
131.885	2.48617e-05		110.541	1.98471e-05		130.054	2.7194e-20		139.647	1.88402e-05		134.21	1.55012e-05
131.96	2.492e-05		110.604	1.98317e-05		130.129	2.35214e-20		139.727	1.87501e-05		134.287	1.55004e-05
132.036	2.49746e-05		110.667	1.98172e-05		130.203	2.03385e-20		139.807	1.86593e-05		134.364	1.54993e-05
132.111	2.50254e-05		110.731	1.98035e-05		130.277	1.75809e-20		139.886	1.8568e-05		134.441	1.54979e-05
132.186	2.50725e-05		110.794	1.97907e-05		130.352	1.51926e-20		139.966	1.8476e-05		134.517	1.54962e-05
132.262	2.51158e-05		110.857	1.97787e-05		130.426	1.31246e-20		140.046	1.83833e-05		134.594	1.54941e-05
132.337	2.5155e-05		110.92	1.97677e-05		130.501	1.13347e-20		140.126	1.82901e-05		134.671	1.54918e-05
132.413	2.51902e-05		110.984	1.97575e-05		130.575	9.78582e-21		140.206	1.81963e-05		134.748	1.54891e-05
132.488	2.52214e-05		111.047	1.97482e-05		130.649	8.44603e-21		140.286	1.81019e-05		134.824	1.54862e-05
132.564	2.52483e-05		111.11	1.97398e-05		130.724	7.28743e-21		140.366	1.80069e-05		134.901	1.54829e-05
132.639	2.52709e-05		111.173	1.97323e-05		130.798	6.28584e-21		140.445	1.79114e-05		134.978	1.54794e-05
132.714	2.52893e-05		111.237	1.97257e-05		130.872	5.42023e-21		140.525	1.78154e-05		135.055	1.54755e-05
132.79	2.53033e-05		111.3	1.972e-05		130.947	4.6724e-21		140.605	1.77188e-05		135.131	1.54713e-05
132.865	2.53128e-05		111.363	1.97153e-05		131.021	4.0265e-21		140.685	1.76218e-05		135.208	1.54668e-05
132.941	2.53178e-05		111.426	1.97115e-05		131.096	3.46882e-21		140.765	1.75243e-05		135.285	1.5462e-05
133.016	2.53182e-05		111.489	1.97086e-05		131.17	2.98747e-21		140.845	1.74263e-05		135.362	1.54569e-05
133.092	2.53141e-05		111.553	1.97067e-05		131.244	2.57212e-21		140.925	1.7328e-05		135.438	1.54515e-05
133.167	2.53053e-05		111.616	1.97058e-05		131.319	2.21384e-21		141.004	1.72292e-05		135.515	1.54458e-05
133.243	2.52918e-05		111.679	1.97058e-05		131.393	1.90488e-21		141.084	1.71301e-05		135.592	1.54398e-05
133.318	2.52736e-05		111.742	1.97069e-05		131.467	1.63853e-21		141.164	1.70306e-05		135.669	1.54334e-05
133.393	2.52506e-05		111.806	1.97089e-05		131.542	1.40899e-21		141.244	1.69309e-05		135.745	1.54268e-05
133.469	2.52229e-05		111.869	1.97118e-05		131.616	1.21124e-21		141.324	1.68308e-05		135.822	1.54199e-05
133.544	2.51903e-05		111.932	1.97158e-05		131.691	1.04092e-21		141.404	1.67305e-05		135.899	1.54126e-05
133.62	2.51528e-05		111.995	1.97208e-05		131.765	8.94272e-22		141.484	1.663e-05		135.976	1.54051e-05
133.695	2.51105e-05		112.059	1.97269e-05		131.839	7.68051e-22		141.563	1.65293e-05		136.052	1.53972e-05
133.771	2.50633e-05		112.122	1.97339e-05		131.914	6.59442e-22		141.643	1.64284e-05		136.129	1.53891e-05
133.846	2.50112e-05		112.185	1.9742e-05		131.988	5.66018e-22		141.723	1.63274e-05		136.206	1.53806e-05
133.921	2.49542e-05		112.248	1.97511e-05		132.062	4.8568e-22		141.803	1.62264e-05		136.283	1.53719e-05
133.997	2.48923e-05		112.312	1.97612e-05		132.137	4.16617e-22		141.883	1.61252e-05		136.359	1.53628e-05
134.072	2.48255e-05		112.375	1.97725e-05		132.211	3.57264e-22		141.963	1.6024e-05		136.436	1.53535e-05
134.148	2.47539e-05		112.438	1.97847e-05		132.286	3.06273e-22		142.043	1.59229e-05		136.513	1.53438e-05
134.223	2.46773e-05		112.501	1.97981e-05		132.36	2.62479e-22		142.122	1.58217e-05		136.59	1.53338e-05
134.299	2.45958e-05		112.564	1.98125e-05		132.434	2.24879e-22		142.202	1.57207e-05		136.666	1.53236e-05
134.374	2.45095e-05		112.628	1.9828e-05		132.509	1.92605e-22		142.282	1.56197e-05		136.743	1.5313e-05
134.45	2.44184e-05		112.691	1.98446e-05		132.583	1.64912e-22		142.362	1.55189e-05		136.82	1.53022e-05
134.525	2.43224e-05		112.754	1.98623e-05		132.657	1.41158e-22		142.442	1.54182e-05		136.897	1.5291e-05
134.6	2.42217e-05		112.817	1.98811e-05		132.732	1.20788e-22		142.522	1.53177e-05		136.973	1.52795e-05
134.676	2.41162e-05		112.881	1.9901e-05		132.806	1.03326e-22		142.602	1.52175e-05		137.05	1.52678e-05
134.751	2.4006e-05		112.944	1.99221e-05		132.881	8.83613e-23		142.681	1.51175e-05		137.127	1.52557e-05
134.827	2.38911e-05		113.007	1.99442e-05		132.955	7.55407e-23		142.761	1.50177e-05		137.204	1.52434e-05
134.902	2.37716e-05		113.07	1.99675e-05		133.029	6.45604e-23		142.841	1.49183e-05		137.28	1.52307e-05
134.978	2.36476e-05		113.134	1.9992e-05		133.104	5.51592e-23		142.921	1.48193e-05		137.357	1.52178e-05
135.053	2.3519e-05		113.197	2.00176e-05		133.178	4.71125e-23		143.001	1.47206e-05		137.434	1.52045e-05
135.128	2.33859e-05		113.26	2.00443e-05		133.252	4.02273e-23		143.081	1.46223e-05		137.511	1.5191e-05
135.204	2.32484e-05		113.323	2.00722e-05		133.327	3.43378e-23		143.161	1.45244e-05		137.587	1.51771e-05
135.279	2.31066e-05		113.386	2.01012e-05		133.401	2.93016e-23		143.241	1.44269e-05		137.664	1.5163e-05
135.355	2.29606e-05		113.45	2.01314e-05		133.476	2.49963e-23		143.32	1.433e-05		137.741	1.51486e-05
135.43	2.28103e-05		113.513	2.01628e-05		133.55	2.1317e-23		143.4	1.42335e-05		137.818	1.51339e-05
135.506	2.26558e-05		113.576	2.01954e-05		133.624	1.81737e-23		143.48	1.41376e-05		137.894	1.51189e-05
135.581	2.24974e-05		113.639	2.02291e-05		133.699	1.54892e-23		143.56	1.40422e-05		137.971	1.51036e-05
135.657	2.23349e-05		113.703	2.0264e-05		133.773	1.31971e-23		143.64	1.39474e-05		138.048	1.5088e-05
135.732	2.21686e-05		113.766	2.03002e-05		133.848	1.12408e-23		143.72	1.38531e-05		138.125	1.50721e-05
135.807	2.19984e-05		113.829	2.03375e-05		133.922	9.57151e-24		143.8	1.37595e-05		138.201	1.50559e-05
135.883	2.18246e-05		113.892	2.0376e-05		133.996	8.14762e-24		143.879	1.36665e-05		138.278	1.50394e-05
135.958	2.16471e-05		113.956	2.04156e-05		134.071	6.93343e-24		143.959	1.35741e-05		138.355	1.50227e-05
136.034	2.14661e-05		114.019	2.04565e-05		134.145	5.89837e-24		144.039	1.34824e-05		138.432	1.50056e-05
136.109	2.12816e-05		114.082	2.04986e-05		134.219	5.01628e-24		144.119	1.33914e-05		138.508	1.49883e-05
136.185	2.10938e-05		114.145	2.05419e-05		134.294	4.2648e-24		144.199	1.33011e-05		138.585	1.49706e-05
136.26	2.09028e-05		114.208	2.05864e-05		134.368	3.62478e-24		144.279	1.32115e-05		138.662	1.49527e-05
136.335	2.07087e-05		114.272	2.06321e-05		134.443	3.07987e-24		144.359	1.31226e-05		138.739	1.49345e-05
136.411	2.05115e-05		114.335	2.0679e-05		134.517	2.61606e-24		144.438	1.30345e-05		138.815	1.4916e-05
136.486	2.03114e-05		114.398	2.07272e-05		134.591	2.22142e-24		144.518	1.29471e-05		138.892	1.48972e-05
136.562	2.01085e-05		114.461	2.07765e-05		134.666	1.88573e-24		144.598	1.28605e-05		138.969	1.48782e-05
136.637	1.9903e-05		114.525	2.0827e-05		134.74	1.60028e-24		144.678	1.27746e-05		139.046	1.48588e-05
136.713	1.96948e-05		114.588	2.08787e-05		134.814	1.35762e-24		144.758	1.26895e-05		139.122	1.48392e-05
136.788	1.94842e-05		114.651	2.09316e-05		134.889	1.15141e-24		144.838	1.26053e-05		139.199	1.48193e-05
136.863	1.92712e-05		114.714	2.09857e-05		134.963	9.76212e-25		144.918	1.25218e-05		139.276	1.47991e-05
136.939	1.9056e-05		114.778	2.1041e-05		135.038	8.27421e-25		144.997	1.24391e-05		139.353	1.47786e-05
137.014	1.88386e-05		114.841	2.10975e-05		135.112	7.01093e-25		145.077	1.23573e-05		139.429	1.47578e-05
137.09	1.86193e-05		114.904	2.11552e-05		135.186	5.9387e-25		145.157	1.22762e-05		139.506	1.47368e-05
137.165	1.83981e-05		114.967	2.1214e-05		135.261	5.0289e-25		145.237	1.2196e-05		139.583	1.47154e-05
137.241	1.81751e-05		115.03	2.1274e-05		135.335	4.25718e-25		145.317	1.21166e-05		139.66	1.46938e-05
137.316	1.79504e-05		115.094	2.13352e-05		135.409	3.60277e-25		145.397	1.2038e-05		139.736	1.46719e-05
137.392	1.77243e-05		115.157	2.13975e-05		135.484	3.04802e-25		145.477	1.19603e-05		139.813	1.46498e-05
137.467	1.74967e-05		115.22	2.1461e-05		135.558	2.5779e-25		145.556	1.18834e-05		139.89	1.46273e-05
137.542	1.72679e-05		115.283	2.15256e-05		135.633	2.17962e-25		145.636	1.18073e-05		139.967	1.46046e-05
137.618	1.70379e-05		115.347	2.15914e-05		135.707	1.84231e-25		145.716	1.1732e-05		140.043	1.45816e-05
137.693	1.68069e-05		115.41	2.16583e-05		135.781	1.55672e-25		145.796	1.16576e-05		140.12	1.45583e-05
137.769	1.65749e-05		115.473	2.17262e-05		135.856	1.315e-25		145.876	1.1584e-05		140.197	1.45348e-05
137.844	1.63421e-05		115.536	2.17953e-05		135.93	1.11047e-25		145.956	1.15112e-05		140.274	1.45109e-05
137.92	1.61087e-05		115.6	2.18655e-05		136.004	9.37463e-26		146.036	1.14393e-05		140.35	1.44868e-05
137.995	1.58747e-05		115.663	2.19367e-05		136.079	7.91167e-26		146.115	1.13682e-05		140.427	1.44625e-05
138.07	1.56402e-05		115.726	2.2009e-05		136.153	6.67496e-26		146.195	1.12978e-05		140.504	1.44378e-05
138.146	1.54054e-05		115.789	2.20824e-05		136.228	5.62984e-26		146.275	1.12283e-05		140.581	1.44129e-05
138.221	1.51704e-05		115.852	2.21567e-05		136.302	4.7469e-26		146.355	1.11596e-05		140.657	1.43877e-05
138.297	1.49353e-05		115.916	2.22321e-05		136.376	4.0012e-26		146.435	1.10917e-05		140.734	1.43622e-05
138.372	1.47002e-05		115.979	2.23085e-05		136.451	3.37161e-26		146.515	1.10245e-05		140.811	1.43365e-05
138.448	1.44652e-05		116.042	2.23858e-05		136.525	2.84021e-26		146.595	1.09582e-05		140.888	1.43105e-05
138.523	1.42305e-05		116.105	2.24641e-05		136.599	2.39183e-26		146.674	1.08926e-05		140.964	1.42842e-05
138.599	1.39961e-05		116.169	2.25434e-05		136.674	2.01362e-26		146.754	1.08278e-05		141.041	1.42577e-05
138.674	1.37621e-05		116.232	2.26235e-05		136.748	1.69469e-26		146.834	1.07637e-05		141.118	1.42309e-05
138.749	1.35287e-05		116.295	2.27046e-05		136.823	1.42584e-26		146.914	1.07004e-05		141.195	1.42038e-05
138.825	1.32959e-05		116.358	2.27865e-05		136.897	1.19927e-26		146.994	1.06378e-05		141.271	1.41765e-05
138.9	1.30639e-05		116.422	2.28693e-05		136.971	1.00839e-26		147.074	1.05759e-05		141.348	1.41489e-05
138.976	1.28327e-05		116.485	2.29529e-05		137.046	8.47636e-27		147.154	1.05147e-05		141.425	1.41211e-05
139.051	1.26025e-05		116.548	2.30373e-05		137.12	7.12287e-27		147.233	1.04543e-05		141.502	1.40929e-05
139.127	1.23733e-05		116.611	2.31225e-05		137.194	5.98367e-27		147.313	1.03945e-05		141.578	1.40646e-05
139.202	1.21453e-05		116.674	2.32084e-05		137.269	5.02512e-27		147.393	1.03354e-05		141.655	1.40359e-05
139.277	1.19185e-05		116.738	2.32951e-05		137.343	4.21883e-27		147.473	1.0277e-05		141.732	1.4007e-05
139.353	1.1693e-05		116.801	2.33824e-05		137.418	3.54083e-27		147.553	1.02192e-05		141.809	1.39779e-05
139.428	1.14689e-05		116.864	2.34704e-05		137.492	2.97087e-27		147.633	1.01621e-05		141.885	1.39485e-05
139.504	1.12463e-05		116.927	2.3559e-05		137.566	2.49189e-27		147.713	1.01056e-05		141.962	1.39188e-05
139.579	1.10252e-05		116.991	2.36483e-05		137.641	2.08949e-27		147.793	1.00497e-05		142.039	1.38889e-05
139.655	1.08058e-05		117.054	2.37381e-05		137.715	1.75154e-27		147.872	9.9944e-06		142.116	1.38587e-05
139.73	1.05881e-05		117.117	2.38284e-05		137.79	1.46779e-27		147.952	9.9397e-06		142.192	1.38283e-05
139.806	1.03722e-05		117.18	2.39192e-05		137.864	1.22963e-27		148.032	9.88558e-06		142.269	1.37976e-05
139.881	1.01582e-05		117.244	2.40105e-05		137.938	1.0298e-27		148.112	9.83202e-06		142.346	1.37667e-05
139.956	9.94605e-06		117.307	2.41022e-05		138.013	8.62182e-28		148.192	9.779e-06		142.423	1.37355e-05
140.032	9.73592e-06		117.37	2.41944e-05		138.087	7.21623e-28		148.272	9.72652e-06		142.499	1.37041e-05
140.107	9.52784e-06		117.433	2.42868e-05		138.161	6.03793e-28		148.352	9.67455e-06		142.576	1.36724e-05
140.183	9.32187e-06		117.497	2.43796e-05		138.236	5.05048e-28		148.431	9.6231e-06		142.653	1.36405e-05
140.258	9.11807e-06		117.56	2.44727e-05		138.31	4.22322e-28		148.511	9.57213e-06		142.73	1.36083e-05
140.334	8.91649e-06		117.623	2.4566e-05		138.385	3.53037e-28		148.591	9.52164e-06		142.806	1.35759e-05
140.409	8.71718e-06		117.686	2.46595e-05		138.459	2.95029e-28		148.671	9.47161e-06		142.883	1.35432e-05
140.484	8.52019e-06		117.749	2.47532e-05		138.533	2.46476e-28		148.751	9.42203e-06		142.96	1.35103e-05
140.56	8.32557e-06		117.813	2.4847e-05		138.608	2.05851e-28		148.831	9.37288e-06		143.037	1.34772e-05
140.635	8.13336e-06		117.876	2.49409e-05		138.682	1.71869e-28		148.911	9.32416e-06		143.113	1.34438e-05
140.711	7.94359e-06		117.939	2.50347e-05		138.756	1.43452e-28		148.99	9.27584e-06		143.19	1.34102e-05
140.786	7.75632e-06		118.002	2.51286e-05		138.831	1.19697e-28		149.07	9.22792e-06		143.267	1.33763e-05
140.862	7.57156e-06		118.066	2.52224e-05		138.905	9.98452e-29		149.15	9.18037e-06		143.344	1.33423e-05
140.937	7.38935e-06		118.129	2.53161e-05		138.98	8.32601e-29		149.23	9.13318e-06		143.42	1.33079e-05
141.013	7.20973e-06		118.192	2.54096e-05		139.054	6.94086e-29		149.31	9.08635e-06		143.497	1.32734e-05
141.088	7.03272e-06		118.255	2.5503e-05		139.128	5.78438e-29		149.39	9.03986e-06		143.574	1.32386e-05
141.163	6.85834e-06		118.319	2.55961e-05		139.203	4.8191e-29		149.47	8.99369e-06		143.651	1.32036e-05
141.239	6.68661e-06		118.382	2.56889e-05		139.277	4.01368e-29		149.549	8.94783e-06		143.727	1.31683e-05
141.314	6.51756e-06		118.445	2.57813e-05		139.351	3.34184e-29		149.629	8.90227e-06		143.804	1.31328e-05
141.39	6.3512e-06		118.508	2.58734e-05		139.426	2.7816e-29		149.709	8.85699e-06		143.881	1.30971e-05
141.465	6.18754e-06		118.571	2.5965e-05		139.5	2.31457e-29		149.789	8.81199e-06		143.958	1.30612e-05
141.541	6.0266e-06		118.635	2.60561e-05		139.575	1.92537e-29		149.869	8.76724e-06		144.034	1.30251e-05
141.616	5.86838e-06		118.698	2.61466e-05		139.649	1.60111e-29		149.949	8.72274e-06		144.111	1.29887e-05
141.691	5.7129e-06		118.761	2.62366e-05		139.723	1.33106e-29		150.029	8.67848e-06		144.188	1.29521e-05
141.767	5.56016e-06		118.824	2.63259e-05		139.798	1.10622e-29		150.108	8.63444e-06		144.265	1.29153e-05
141.842	5.41016e-06		118.888	2.64145e-05		139.872	9.1907e-30		150.188	8.59061e-06		144.341	1.28783e-05
141.918	5.2629e-06		118.951	2.65024e-05		139.946	7.6335e-30		150.268	8.54699e-06		144.418	1.2841e-05
141.993	5.11838e-06		119.014	2.65894e-05		140.021	6.3382e-30		150.348	8.50355e-06		144.495	1.28035e-05
142.069	4.9766e-06		119.077	2.66756e-05		140.095	5.26107e-30		150.428	8.46028e-06		144.572	1.27659e-05
142.144	4.83755e-06		119.141	2.67609e-05		140.17	4.36565e-30		150.508	8.41719e-06		144.648	1.2728e-05
142.22	4.70123e-06		119.204	2.68452e-05		140.244	3.62152e-30		150.588	8.37425e-06		144.725	1.26899e-05
142.295	4.56762e-06		119.267	2.69285e-05		140.318	3.0033e-30		150.667	8.33145e-06		144.802	1.26516e-05
142.37	4.43672e-06		119.33	2.70107e-05		140.393	2.48985e-30		150.747	8.28879e-06		144.879	1.26131e-05
142.446	4.30851e-06		119.393	2.70917e-05		140.467	2.06355e-30		150.827	8.24626e-06		144.955	1.25743e-05
142.521	4.18297e-06		119.457	2.71716e-05		140.541	1.70971e-30		150.907	8.20385e-06		145.032	1.25354e-05
142.597	4.0601e-06		119.52	2.72503e-05		140.616	1.41611e-30		150.987	8.16154e-06		145.109	1.24963e-05
142.672	3.93988e-06		119.583	2.73277e-05		140.69	1.17257e-30		151.067	8.11933e-06		145.186	1.2457e-05
142.748	3.82228e-06		119.646	2.74037e-05		140.765	9.7061e-31		151.147	8.0772e-06		145.262	1.24174e-05
142.823	3.70729e-06		119.71	2.74783e-05		140.839	8.03191e-31		151.226	8.03516e-06		145.339	1.23777e-05
142.898	3.59488e-06		119.773	2.75515e-05		140.913	6.64445e-31		151.306	7.9932e-06		145.416	1.23378e-05
142.974	3.48503e-06		119.836	2.76231e-05		140.988	5.49498e-31		151.386	7.95129e-06		145.493	1.22977e-05
143.049	3.37772e-06		119.899	2.76932e-05		141.062	4.54297e-31		151.466	7.90945e-06		145.569	1.22574e-05
143.125	3.27291e-06		119.963	2.77617e-05		141.136	3.75474e-31		151.546	7.86765e-06		145.646	1.22169e-05
143.2	3.1706e-06		120.026	2.78285e-05		141.211	3.10232e-31		151.626	7.8259e-06		145.723	1.21762e-05
143.276	3.07074e-06		120.089	2.78936e-05		141.285	2.56248e-31		151.706	7.78419e-06		145.8	1.21353e-05
143.351	2.97331e-06		120.152	2.79569e-05		141.36	2.11592e-31		151.785	7.7425e-06		145.876	1.20943e-05
143.427	2.87828e-06		120.215	2.80185e-05		141.434	1.74665e-31		151.865	7.70084e-06		145.953	1.2053e-05
143.502	2.78562e-06		120.279	2.80781e-05		141.508	1.44138e-31		151.945	7.65919e-06		146.03	1.20116e-05
143.577	2.6953e-06		120.342	2.81358e-05		141.583	1.1891e-31		152.025	7.61756e-06		146.107	1.197e-05
143.653	2.60729e-06		120.405	2.81915e-05		141.657	9.80676e-32		152.105	7.57593e-06		146.183	1.19282e-05
143.728	2.52155e-06		120.468	2.82452e-05		141.731	8.08534e-32		152.185	7.53431e-06		146.26	1.18863e-05
143.804	2.43805e-06		120.532	2.82969e-05		141.806	6.66404e-32		152.265	7.49268e-06		146.337	1.18441e-05
143.879	2.35675e-06		120.595	2.83464e-05		141.88	5.4909e-32		152.345	7.45104e-06		146.414	1.18018e-05
143.955	2.27763e-06		120.658	2.83937e-05		141.955	4.52289e-32		152.424	7.40939e-06		146.49	1.17594e-05
144.03	2.20065e-06		120.721	2.84389e-05		142.029	3.72438e-32		152.504	7.36773e-06		146.567	1.17167e-05
144.105	2.12577e-06		120.785	2.84817e-05		142.103	3.06591e-32		152.584	7.32604e-06		146.644	1.16739e-05
144.181	2.05295e-06		120.848	2.85223e-05		142.178	2.52309e-32		152.664	7.28434e-06		146.721	1.16309e-05
144.256	1.98217e-06		120.911	2.85605e-05		142.252	2.07573e-32		152.744	7.2426e-06		146.797	1.15878e-05
144.332	1.91339e-06		120.974	2.85963e-05		142.327	1.70717e-32		152.824	7.20084e-06		146.874	1.15445e-05
144.407	1.84656e-06		121.037	2.86297e-05		142.401	1.40361e-32		152.904	7.15904e-06		146.951	1.15011e-05
144.483	1.78165e-06		121.101	2.86606e-05		142.475	1.15368e-32		152.983	7.11721e-06		147.028	1.14575e-05
144.558	1.71863e-06		121.164	2.86889e-05		142.55	9.47962e-33		153.063	7.07534e-06		147.104	1.14137e-05
144.634	1.65746e-06		121.227	2.87147e-05		142.624	7.78686e-33		153.143	7.03343e-06		147.181	1.13698e-05
144.709	1.5981e-06		121.29	2.87379e-05		142.698	6.3944e-33		153.223	6.99148e-06		147.258	1.13257e-05
144.784	1.54051e-06		121.354	2.87585e-05		142.773	5.24934e-33		153.303	6.94948e-06		147.335	1.12815e-05
144.86	1.48466e-06		121.417	2.87764e-05		142.847	4.308e-33		153.383	6.90745e-06		147.411	1.12372e-05
144.935	1.43052e-06		121.48	2.87915e-05		142.922	3.53438e-33		153.463	6.86537e-06		147.488	1.11927e-05
145.011	1.37803e-06		121.543	2.8804e-05		142.996	2.8988e-33		153.542	6.82324e-06		147.565	1.1148e-05
145.086	1.32718e-06		121.607	2.88136e-05		143.07	2.37678e-33		153.622	6.78106e-06		147.642	1.11032e-05
145.162	1.27792e-06		121.67	2.88205e-05		143.145	1.94816e-33		153.702	6.73884e-06		147.718	1.10583e-05
145.237	1.23021e-06		121.733	2.88245e-05		143.219	1.59636e-33		153.782	6.69657e-06		147.795	1.10133e-05
145.312	1.18402e-06		121.796	2.88256e-05		143.293	1.30768e-33		153.862	6.65425e-06		147.872	1.09681e-05
145.388	1.13931e-06		121.859	2.88238e-05		143.368	1.07087e-33		153.942	6.61188e-06		147.949	1.09228e-05
145.463	1.09605e-06		121.923	2.88191e-05		143.442	8.76679e-34		154.022	6.56947e-06		148.025	1.08773e-05
145.539	1.0542e-06		121.986	2.88115e-05		143.517	7.17482e-34		154.101	6.52701e-06		148.102	1.08318e-05
145.614	1.01373e-06		122.049	2.88009e-05		143.591	5.87013e-34		154.181	6.4845e-06		148.179	1.07861e-05
145.69	9.74609e-07		122.112	2.87873e-05		143.665	4.80121e-34		154.261	6.44195e-06		148.256	1.07403e-05
145.765	9.36791e-07		122.176	2.87707e-05		143.74	3.92573e-34		154.341	6.39936e-06		148.332	1.06943e-05
145.841	9.00249e-07		122.239	2.8751e-05		143.814	3.2089e-34		154.421	6.35672e-06		148.409	1.06483e-05
145.916	8.64948e-07		122.302	2.87283e-05		143.888	2.62216e-34		154.501	6.31404e-06		148.486	1.06021e-05
145.991	8.30856e-07		122.365	2.87025e-05		143.963	2.14205e-34		154.581	6.27131e-06		148.563	1.05559e-05
146.067	7.9794e-07		122.429	2.86737e-05		144.037	1.7493e-34		154.66	6.22855e-06		148.639	1.05095e-05
146.142	7.66168e-07		122.492	2.86417e-05		144.112	1.42813e-34		154.74	6.18575e-06		148.716	1.0463e-05
146.218	7.35509e-07		122.555	2.86066e-05		144.186	1.16557e-34		154.82	6.14292e-06		148.793	1.04164e-05
146.293	7.05931e-07		122.618	2.85684e-05		144.26	9.50983e-35		154.9	6.10005e-06		148.87	1.03697e-05
146.369	6.77404e-07		122.682	2.85271e-05		144.335	7.75667e-35		154.98	6.05715e-06		148.946	1.03229e-05
146.444	6.49897e-07		122.745	2.84827e-05		144.409	6.32476e-35		155.06	6.01423e-06		149.023	1.0276e-05
146.519	6.23382e-07		122.808	2.84351e-05		144.483	5.1556e-35		155.14	5.97127e-06		149.1	1.0229e-05
146.595	5.97828e-07		122.871	2.83844e-05		144.558	4.20128e-35		155.219	5.92829e-06		149.177	1.01819e-05
146.67	5.73208e-07		122.934	2.83305e-05		144.632	3.42255e-35		155.299	5.88529e-06		149.253	1.01347e-05
146.746	5.49494e-07		122.998	2.82735e-05		144.707	2.78731e-35		155.379	5.84227e-06		149.33	1.00875e-05
146.821	5.26657e-07		123.061	2.82134e-05		144.781	2.26927e-35		155.459	5.79924e-06		149.407	1.00401e-05
146.897	5.04672e-07		123.124	2.81501e-05		144.855	1.84695e-35		155.539	5.75619e-06		149.484	9.99271e-06
146.972	4.83511e-07		123.187	2.80836e-05		144.93	1.50276e-35		155.619	5.71313e-06		149.56	9.94519e-06
147.048	4.63149e-07		123.251	2.80141e-05		145.004	1.22234e-35		155.699	5.67007e-06		149.637	9.8976e-06
147.123	4.4356e-07		123.314	2.79414e-05		145.078	9.93937e-36		155.778	5.627e-06		149.714	9.84994e-06
147.198	4.2472e-07		123.377	2.78656e-05		145.153	8.07966e-36		155.858	5.58393e-06		149.791	9.8022e-06
147.274	4.06605e-07		123.44	2.77867e-05		145.227	6.5659e-36		155.938	5.54087e-06		149.867	9.75439e-06
147.349	3.89191e-07		123.504	2.77047e-05		145.302	5.33411e-36		156.018	5.49781e-06		149.944	9.70651e-06
147.425	3.72455e-07		123.567	2.76196e-05		145.376	4.33207e-36		156.098	5.45475e-06		150.021	9.65857e-06
147.5	3.56374e-07		123.63	2.75315e-05		145.45	3.5172e-36		156.178	5.41172e-06		150.098	9.61056e-06
147.576	3.40926e-07		123.693	2.74404e-05		145.525	2.85472e-36		156.258	5.36869e-06		150.174	9.5625e-06
147.651	3.26091e-07		123.756	2.73462e-05		145.599	2.31631e-36		156.337	5.32569e-06		150.251	9.51437e-06
147.726	3.11846e-07		123.82	2.7249e-05		145.673	1.87887e-36		156.417	5.28272e-06		150.328	9.46619e-06
147.802	2.98172e-07		123.883	2.71488e-05		145.748	1.52358e-36		156.497	5.23976e-06		150.405	9.41796e-06
147.877	2.85049e-07		123.946	2.70457e-05		145.822	1.23509e-36		156.577	5.19685e-06		150.481	9.36968e-06
147.953	2.72458e-07		124.009	2.69396e-05		145.897	1.00092e-36		156.657	5.15396e-06		150.558	9.32134e-06
148.028	2.60379e-07		124.073	2.68307e-05		145.971	8.10896e-37		156.737	5.11112e-06		150.635	9.27297e-06
148.104	2.48795e-07		124.136	2.67189e-05		146.045	6.56747e-37		156.817	5.06831e-06		150.712	9.22455e-06
148.179	2.37688e-07		124.199	2.66042e-05		146.12	5.31738e-37		156.897	5.02556e-06		150.788	9.17609e-06
148.255	2.2704e-07		124.262	2.64867e-05		146.194	4.30392e-37		156.976	4.98285e-06		150.865	9.12759e-06
148.33	2.16835e-07		124.326	2.63664e-05		146.268	3.48255e-37		157.056	4.9402e-06		150.942	9.07906e-06
148.405	2.07056e-07		124.389	2.62434e-05		146.343	2.81706e-37		157.136	4.89761e-06		151.019	9.0305e-06
148.481	1.97688e-07		124.452	2.61176e-05		146.417	2.27804e-37		157.216	4.85507e-06		151.095	8.9819e-06
148.556	1.88715e-07		124.515	2.59892e-05		146.492	1.8416e-37		157.296	4.81261e-06		151.172	8.93328e-06
148.632	1.80123e-07		124.578	2.58581e-05		146.566	1.48831e-37		157.376	4.77021e-06		151.249	8.88464e-06
148.707	1.71897e-07		124.642	2.57244e-05		146.64	1.20243e-37		157.456	4.72789e-06		151.326	8.83597e-06
148.783	1.64022e-07		124.705	2.55882e-05		146.715	9.71162e-38		157.535	4.68565e-06		151.402	8.78728e-06
148.858	1.56486e-07		124.768	2.54495e-05		146.789	7.84134e-38		157.615	4.64348e-06		151.479	8.73858e-06
148.933	1.49276e-07		124.831	2.53082e-05		146.864	6.3293e-38		157.695	4.60141e-06		151.556	8.68986e-06
149.009	1.42378e-07		124.895	2.51646e-05		146.938	5.10726e-38		157.775	4.55942e-06		151.633	8.64113e-06
149.084	1.35781e-07		124.958	2.50185e-05		147.012	4.11989e-38		157.855	4.51752e-06		151.709	8.59239e-06
149.16	1.29472e-07		125.021	2.48701e-05		147.087	3.32239e-38		157.935	4.47573e-06		151.786	8.54365e-06
149.235	1.2344e-07		125.084	2.47194e-05		147.161	2.67844e-38		158.015	4.43403e-06		151.863	8.4949e-06
149.311	1.17675e-07		125.148	2.45665e-05		147.235	2.15864e-38		158.094	4.39244e-06		151.94	8.44615e-06
149.386	1.12165e-07		125.211	2.44113e-05		147.31	1.73918e-38		158.174	4.35096e-06		152.016	8.3974e-06
149.462	1.06899e-07		125.274	2.4254e-05		147.384	1.4008e-38		158.254	4.30959e-06		152.093	8.34866e-06
149.537	1.01869e-07		125.337	2.40947e-05		147.459	1.12791e-38		158.334	4.26834e-06		152.17	8.29992e-06
149.612	9.70644e-08		125.4	2.39332e-05		147.533	9.07901e-39		158.414	4.22721e-06		152.247	8.25119e-06
149.688	9.24756e-08		125.464	2.37698e-05		147.607	7.30583e-39		158.494	4.1862e-06		152.323	8.20247e-06
149.763	8.80941e-08		125.527	2.36044e-05		147.682	5.87715e-39		158.574	4.14532e-06		152.4	8.15377e-06
149.839	8.3911e-08		125.59	2.34371e-05		147.756	4.72641e-39		158.653	4.10457e-06		152.477	8.10509e-06
149.914	7.99181e-08		125.653	2.3268e-05		147.83	3.79981e-39		158.733	4.06395e-06		152.554	8.05642e-06
149.99	7.61074e-08		125.717	2.30972e-05		147.905	3.05393e-39		158.813	4.02348e-06		152.63	8.00777e-06
150.065	7.24711e-08		125.78	2.29246e-05		147.979	2.45371e-39		158.893	3.98314e-06		152.707	7.95915e-06
150.14	6.90018e-08		125.843	2.27503e-05		148.054	1.97085e-39		158.973	3.94295e-06		152.784	7.91056e-06
150.216	6.56923e-08		125.906	2.25744e-05		148.128	1.58252e-39		159.053	3.90291e-06		152.861	7.862e-06
150.291	6.25358e-08		125.97	2.2397e-05		148.202	1.27032e-39		159.133	3.86303e-06		152.937	7.81347e-06
150.367	5.95257e-08		126.033	2.22181e-05		148.277	1.0194e-39		159.212	3.8233e-06		153.014	7.76497e-06
150.442	5.66556e-08		126.096	2.20377e-05		148.351	8.17786e-40		159.292	3.78373e-06		153.091	7.71651e-06
150.518	5.39193e-08		126.159	2.1856e-05		148.425	6.55847e-40		159.372	3.74432e-06		153.168	7.66809e-06
150.593	5.13111e-08		126.222	2.16729e-05		148.5	5.25814e-40		159.452	3.70507e-06		153.244	7.61971e-06
150.669	4.88251e-08		126.286	2.14886e-05		148.574	4.21433e-40		159.532	3.666e-06		153.321	7.57138e-06
150.744	4.64562e-08		126.349	2.13031e-05		148.649	3.37669e-40		159.612	3.6271e-06		153.398	7.5231e-06
[truncated: 1 more rows]

## Sheet: 5min_SShot
EG.ModifiedSequence	[1] 20012023-Hek293-200ng-5min-01.raw.PEP.MS2Quantity	[2] 20012023-Hek293-200ng-5min-02.raw.PEP.MS2Quantity	[3] 20012023-Hek293-200ng-5min-03.raw.PEP.MS2Quantity
_GPLATGGIK_	25903.3	25365.8	29195
_GPLATGGIK_	25903.3	25365.8	29195
_GPLATGGIKK_	823.85	543.767	529.685
_[Acetyl (Protein N-term)]SDKPDLSEVEK_	2349.7	2175.15	3145.36
_VLELTGK_	13405.9	14220.7	13999.8
_NLSTFAVDGK_	10179.5	11193.6	10463.8
_NVLTESAR_	9973.44	9754.68	8515.4
_ITDLANLSAANHDAAIFPGGFGAAK_	7473.72	4954.15	5302.05
_WPYAGTAEAIK_	4961.42	5620.9	5694.33
_VVTTPAFMC[Carbamidomethyl (C)]ETALHYIHDGIGAMVR_	1610.72	1560.17	1920.92
_VVTTPAFMC[Carbamidomethyl (C)]ETALHYIHDGIGAMVR_	1610.72	1560.17	1920.92
_GGAEVQIFAPDVPQMHVIDHTK_	2175.47	3430.97	2823.13
_EVVEAHVDQK_	1001.99	1519.02	1343.04
_EVVEAHVDQK_	1001.99	1519.02	1343.04
_GVEVTVGHEQEEGGK_	1221.22	976.132	1180.39
_GVEVTVGHEQEEGGK_	1221.22	976.132	1180.39
_EFHQAGKPIGLC[Carbamidomethyl (C)]C[Carbamidomethyl (C)]IAPVLAAK_	429.812	676.202	464.131
_EFHQAGKPIGLC[Carbamidomethyl (C)]C[Carbamidomethyl (C)]IAPVLAAK_	429.812	676.202	464.131
_GVEVTVGHEQEEGGKWPYAGTAEAIK_	279.386	375.853	456.07
_VNKEVER_	85.2062	18.371	NaN
_AGTLLPVIQFLQK_	12550.3	27283.8	25416.3
_FSNLLGTVYR_	10994.8	10053.5	6614.42
_SDTLPLATR_	9773.23	8607.41	7477.01
_VTVFDLK_	7049.75	9525.18	8406.76
_LVQEALEAVPR_	7376.22	7306.31	6719.26
_SVLASASWDK_	4061.16	5157.83	5359.91
_EFNAFVLDK_	657.388	3751.53	5010.96
_GNIAQMYHAPGK_	1117.66	1418.44	1036.71
_GNIAQMYHAPGK_	1117.66	1418.44	1036.71
_SVLHHFHFK_	2877.26	2070.74	1934.82
_AILMALR_	2021.78	2188.4	2113.37
_EGDFNNLTAAAFHK_	636.75	956.194	644.876
_EGDFNNLTAAAFHK_	636.75	956.194	644.876
_DMSTWVFGAER_	856.329	1356.88	1041.25
_GEIEVVTSSLPELYVEK_	898.99	1246.98	844.075
_GSVHSVSFSPDGR_	649.277	646.474	973.695
_LLDVLSGHEGPISGLC[Carbamidomethyl (C)]FNPMK_	215.865	428.517	1269.44
_LKPPAGWK_	588.05	83.3657	1130.61
_HLDDLSK_	669.635	391.313	566.539
_FVC[Carbamidomethyl (C)]IYHVR_	407.49	471.621	444.98
_VLEFLASSFEVSR_	935.971	226.992	NaN
_MTEFGNLALIDQDAGQEDGVAIPLPGVR_	102.191	183.411	245.703
_VLFDPFELDTSVTPGR_	296.092	2107.85	3917.04
_VLFDPFELDTSVTPGR_	296.092	2107.85	3917.04
_MQLVQESEEK_	399.358	448.603	510.212
_SQAAAAAAAPGSR_	83.5856	75.6471	134.086
_SWGNNYPQHR_	2271.45	1732.89	1887.32
_SWGNNYPQHR_	2271.45	1732.89	1887.32
_EYQEYLK_	488.008	884.392	884.593
_EYQEYLK_	488.008	884.392	884.593
_VSMLPSGVGPEYAERPEVAR_	1052.1	965.147	921.979
_GNLLLEQER_	562.259	618.816	737.823
_YVFASVDSKPPVISLQK_	607.004	538.585	459.658
_RQDVLYELMQTEVHHVR_	290.989	287.588	172.888
_QAAVQQQIPTK_	135.621	134.143	191.2
_ALEEYENATK_	7252.46	4801.37	4792.12
_GVVNAALGQEMGSR_	1614.52	1796.62	1415.62
_HNLVVFR_	758.856	1008.79	303.728
_STGNTQVEYMIR_	247.128	302.591	320.894
_EVLHLLR_	207.176	257.09	215.497
_YGIEPTMVVQGVK_	12116	6870.98	4999.5
_MLYVPVMPGHAK_	4031.18	3686.61	3579.25
_MLYVPVMPGHAK_	4031.18	3686.61	3579.25
_NLVLAGIK_	8279.43	5694.09	6043.08
_FISADVHGIWSR_	2462.08	3044.5	3197.59
_FISADVHGIWSR_	2462.08	3044.5	3197.59
_YVLGDTAMQK_	5786.07	6058.24	4479.16
_AILSNEATK_	3327.6	4310.04	7027.52
_NAIFQLEK_	2145.01	2457.32	2262.11
_NAIFQLEK_	2145.01	2457.32	2262.11
_SFPAAIEHTIQWAR_	1684.59	1888.27	2963.55
_SFPAAIEHTIQWAR_	1684.59	1888.27	2963.55
_MYSIEPADR_	4406.83	3538.39	4783.04
_TVFFESLER_	1755.54	4712.25	5694.19
_VTGGYPFEAYK_	4099.72	3989.95	3676.93
_DGSLFWQSPK_	6664.71	2517.62	2070.58
_NFALLGVGTSK_	499.934	5198.23	4953.61
_LETGQFLTFR_	6309.75	2173.74	1478.47
_QDVIITALDNVEAR_	1425.92	3018.8	3894.3
_SYTAADATLK_	5423.06	1611.24	1141.87
_NGISFTIWDR_	3108.97	2216.26	2417.2
_GMITVTDPDLIEK_	1295.1	3246.35	2407.69
_FESSFSHK_	1481	2015.58	2012.96
_SDLQMAVLSFEK_	NaN	1600.93	3385.78
_FWQTYSSAEEVLQK_	827.803	1916.4	1922.02
_YQC[Carbamidomethyl (C)]VVLTEMK_	1405.88	978.173	1514.71
_IQEFKPSNK_	1038.71	1034.49	995.179
_KPNVGC[Carbamidomethyl (C)]QQDSEELLK_	685.754	414.933	277.717
_KPNVGC[Carbamidomethyl (C)]QQDSEELLK_	685.754	414.933	277.717
_ALQLLHC[Carbamidomethyl (C)]FPLDIR_	658.422	196.726	482.65
_ALQLLHC[Carbamidomethyl (C)]FPLDIR_	658.422	196.726	482.65
_KPDHVPISSEDER_	474.585	494.594	333.47
_KPDHVPISSEDER_	474.585	494.594	333.47
_IDAHLNK_	828.247	996.785	750.503
_DKFESSFSHK_	352.757	439.248	323.562
_DKFESSFSHK_	352.757	439.248	323.562
_AVTIHDTEK_	917.908	765.14	524.612
_VVQTDETAR_	650.539	793.03	570.503
_SQC[Carbamidomethyl (C)]PPIK_	418.419	430.822	687.875
_YYFSHDTD_	382.647	401.603	116.099
_IQSGHSLEGC[Carbamidomethyl (C)]FQVIK_	117.426	390.358	318.907
_QFLFRPHHIQK_	410.523	6.15096	359.018
_C[Carbamidomethyl (C)]LANLRPLLDSGTMGTK_	421.706	0.184118	187.793
_KINDFC[Carbamidomethyl (C)]R_	72.4075	184.197	287.159
_LVKPTTEK_	NaN	207.702	297.711
_IIPAIATTTATVSGLVALEMIK_	203.732	NaN	30.1273
_FDLNEPLHLSFLQNAAK_	NaN	2564.54	4796.17
_GHTEVIVPHLTESYNSHR_	284.281	241.148	157.271
_GHTEVIVPHLTESYNSHR_	284.281	241.148	157.271
_GDRYDALR_	271.332	362.992	NaN
_AQPPEAGPQGLHDLGR_	2680.3	3236.44	3617.55
_VGNQIFQSR_	3171.44	2919.68	3071.6
_SSSSLLASPGHISVK_	1155.52	876.654	1124.03
_SSSSLLASPGHISVK_	1155.52	876.654	1124.03
_VLVALASEELAK_	419.808	2454.37	3070.95
_FQLSNSGPNSTIK_	2125.54	1682.36	1779.91
_IHFIEAQDLQGK_	883.529	884.923	802.477
_IHFIEAQDLQGK_	883.529	884.923	802.477
_LEWLTLMPNASNLDK_	1011.8	1998.91	1492.45
_ISSNPNPVVQMSVGHK_	669.198	677.095	746.661
_ISSNPNPVVQMSVGHK_	669.198	677.095	746.661
_VDVGQQPLR_	1569.26	776.623	1661.35
_ITVPLVSEVQIAQLR_	1601.88	628.321	693.783
_GANTHLSTFSFTK_	1203.79	802.585	779.514
_ALALLEDEER_	548.083	843.719	876.329
_VPLSQLLTSEDMTVSQR_	102.796	817.549	727.511
_TNEPVWEENFTFFIHNPK_	541.06	112.768	238.312
_SHMSGSPGPGGSNTAPSTPVIGGSDKPGMEEK_	211.674	273.269	381.956
_VYTENVDKR_	275.182	88.6359	75.2558
_MYLLPDKR_	172.027	112.098	NaN
_MYLLPDK_	1444.12	985.662	1143.79
_MYLLPDK_	1444.12	985.662	1143.79
_SLIEKPPILSSSFNPITGTMLAGFR_	446.856	277.15	379.944
_LHTGPLPEQC[Carbamidomethyl (C)]R_	NaN	104.422	81.7008
_GNITPQLNK_	537.684	425.74	410.956
_TTQTSNAPDVNDAIVK_	226.723	236.97	187.961
_GISFMDYLSDK_	320.316	139.966	NaN
_SMSVDLSHIPLK_	154.29	95.8669	NaN
_AISIQSSEMIATNTR_	NaN	227.72	NaN
_SMPVLGSVSSVTK_	3113.02	3387.78	2738.34
_GILGTLNK_	2318.97	2124.18	2249.9
_VTFQPPSSIGC[Carbamidomethyl (C)]R_	2074.51	2106.01	2188.94
_ISMLYMAK_	686.027	881.612	949.481
_ISMLYMAK_	686.027	881.612	949.481
_TVLNSEVLEQR_	1421.17	1245.1	1500.19
_LVEVIEEVNK_	1399.07	1163.26	1243.84
_QLQLITSLK_	1105.15	560.135	616.224
_GVHLRPVNQTAR_	238.327	1379.89	424.173
_KAESFAQEMFIEQNK_	368.089	313.744	310.148
_KAESFAQEMFIEQNK_	368.089	313.744	310.148
_LTQQLEEER_	184.383	262.265	628.021
_DQIVSVQEEK_	393.679	363.787	254.562
_EQAIGEYEDLRAENQK_	291.676	499.446	187.809
_VTAEADSSSPTGILATSESK_	328.09	423.054	200.821
_ATQPETTEEVTDLK_	247.933	227.738	424.595
_GC[Carbamidomethyl (C)]ESAVDELK_	209.93	277.239	264.835
_HSVDELQK_	299.605	204.789	206.093
_ATQPETTEEVTDLKR_	67.9096	106.903	137.137
_ATQPETTEEVTDLKR_	67.9096	106.903	137.137
_SLDPENSETELER_	234.797	105.152	152.721
_QAVEEMMDR_	127.797	164.969	152.376
_ESAEALATK_	226.308	NaN	NaN
_ELEEQLENETLHK_	186.095	NaN	112.005
_LFDNTVGAYR_	798.809	1309.93	1355.32
_FYFLLDK_	1613.43	863.541	944.553
_AGGQQVTLTTHAPFGLGAHFTVPLK_	139.482	166.336	0.188822
_SPATSAGPELAGLPR_	397.605	457.705	536.212
_IQQQTNTYIITPSR_	79.0187	137.814	184.905
_SGAAFGVAPALPGQVTIR_	857.969	NaN	NaN
_RPLMVLGSQALLTPTSADK_	970.659	3455.38	3924.29
_AAVETLGVPC[Carbamidomethyl (C)]FLGGMAR_	1068.55	2266.81	3306.79
_NAQMAQSPILLLGGAASTLLQNR_	963.23	3002.02	2421.3
_DIVPTLR_	2049.96	1563.86	1825.42
_EQVPSLGSNVAC[Carbamidomethyl (C)]GLAYTDYHK_	1778.19	664.643	575.374
_DGHPVVVNILIGR_	276.927	1338.95	1221.2
_EMVPAKPPK_	782.763	808.59	792.568
_LGLFYQLLHK_	235.011	668.714	695.934
_HGGENVAAVLR_	432.302	476.306	634.491
_KADVIVLAGTVC[Carbamidomethyl (C)]DFR_	1180.84	323.85	NaN
_VLHDAQQQC[Carbamidomethyl (C)]R_	65.4623	68.3224	398.77
_WLDPGAFGTLGVGAGFALGAK_	137.943	117.867	128.496
_IPVMALVGNDAGWTQISR_	2811.12	1056.48	440.43
_IPVMALVGNDAGWTQISR_	2811.12	1056.48	440.43
_GALQAVDQLSLFR_	1282.62	NaN	668.316
_HEVTAVFAADAMAR_	573.742	5.6064	324.186
_HEVTAVFAADAMAR_	573.742	5.6064	324.186
_DPADPSQQGRVR_	76.1087	88.2134	NaN
_SPTSTEKR_	NaN	106.149	NaN
_IIPFLPGK_	6445.42	2614.75	1978.78
_SVPVPLQEAPQQRPVVPPR_	3160.29	2960.7	2783.49
_YTVIYPYTAR_	2321.3	3158.75	2961.04
_GSLGPWGTGK_	2669.68	2147.2	2806.84
_AAAASVPNADGLK_	2431.62	2710.92	2358.38
_GPTPKPPGVILPMMPAK_	1837.53	2015.64	1989.87
_EGWAPASYLK_	1138.7	1183.04	3353.38
_FPMEGGQK_	998.986	1738.77	1785.61
_SVPVPLQEAPQQR_	1222.41	1318.9	1644
_TSSSSRPLPEVR_	265.969	772.43	849.366
_TSSSSRPLPEVR_	265.969	772.43	849.366
_HYVYIIR_	1290.41	986.874	1477.8
_FFDLQMQMLDK_	305.989	1117.9	2066.26
_VTWSSGSTEAIYR_	1162.41	1056.14	792.189
_GAVVEVIQK_	858.784	1313.29	736.454
_SFLPGEGPGR_	1019.78	1065.54	788.812
_AKPFLSNSLGGQDDTR_	384.898	398.599	576.912
_AKPFLSNSLGGQDDTR_	384.898	398.599	576.912
_TDLPEEKPDATPQNPFLK_	546.789	585.131	692.977
_PFLSNSLGGQDDTR_	539.587	346.556	360.35
_SEGELLER_	454.668	424.846	270.919
_FEGRPVPDGDAK_	354.531	517.564	256.985
_PGPGSPSHPGALDLDGVSR_	427.792	326.515	373.345
_TSNASRPNFLAPLPHEVTQLR_	383.877	206.782	426.896
_PNFLAPLPHEVTQLR_	NaN	455.742	624.658
_DSLYVAVADFEGDK_	430.012	367.7	NaN
_[Acetyl (Protein N-term)]ALSQGLLTFR_	395.441	718.125	650.811
_MTQLTVEK_	NaN	1784.83	2450.58
_LLGLAELLR_	704.622	1855.45	1535.1
_ELLQYGLK_	723.617	689.635	1067.86
_LATVMLTR_	478.323	NaN	769.91
_GTDLEALLAIGK_	823.069	445.06	187.525
_EAGHEAEAGSLLLAVR_	503.853	381.992	417.09
_STTPEELYQR_	404.686	498.085	333.821
_KQPPVSESHWR_	404.224	457.69	371.748
_VLSNTTTTTK_	278.571	366.202	541.137
_LHPGDLITVVDAVTFSPK_	556.608	229.36	109.735
_AQDLHLFETLK_	266.965	318.785	249.415
_VTYADTLNHLEK_	215.544	240.823	375.338
_AVQEDEVGVPGSNSADLLR_	177.396	279.916	362.963
_IFQHSKPDLQQK_	369.257	194.85	231.522
_DDFTSIIGK_	102.292	266.397	419.045
_LLLVGGC[Carbamidomethyl (C)]ETAEVGMSK_	82.8641	342.242	325.808
_NQNIVLSAR_	179.457	159.758	189.808
_YDAEFFK_	79.6319	86.3722	318.186
_LLDFTQAQILQGLR_	NaN	1612.99	1855.84
_SAVNVASIQNYLSK_	NaN	721.639	1049.91
_AASMHC[Carbamidomethyl (C)]QELMATGYPK_	158.46	NaN	190.051
_GAFIYNTLTDFIR_	4022.21	6155.19	4425.96
_FNLTYVSK_	1453.4	1022.17	1265.85
_MIAILSENYGGK_	946.416	996.096	590.664
_NELSGTLSGLTR_	707.807	735.735	495.578
_VNTATTTVYR_	301.29	837.303	600.056
_HQPIFIK_	393.412	383.303	412.706
_FADFGVLHR_	259.643	263.021	548.331
_QSLVLLR_	3653.13	3294.31	3411.04
_DAFYVTR_	405.802	NaN	189.175
_GVLALNPLL_	648.138	44.3032	174.235
_GVPALLSPELLYALAR_	489.171	217.748	118.581
_GVPALLSPELLYALAR_	489.171	217.748	118.581
_GLQTPVWTEYESILR_	533.976	NaN	NaN
_FLPSLAR_	1607.43	1058.67	2109.93
_NVLPVLNNLLENR_	1783.39	1139.75	695.177
_SIFPIHPSFR_	750.148	768.38	990.88
_VIALGLPVPR_	309.072	786.216	1313.75
_VPNVPQEALDK_	700.233	853.898	798.981
_LLYSIGANVSAEK_	654.096	563.801	733.029
_VNAGTLAVLQR_	704.358	647.751	441.196
_ELSLYDGSR_	857.501	226.905	667.702
_LVLLDGIHR_	368.015	571.548	483.225
_APTNVTC[Carbamidomethyl (C)]ILK_	341.267	659.338	395.353
_LVVDVSGSMYR_	341.174	648.418	364.845
_FPTEGLSSVVR_	131.365	669.086	551.633
_DLLGQDVFLIGPPGPLR_	762.233	284.185	151.042
_DFLLGEHLLLVGNQGVGK_	NaN	NaN	484.756
_SGTDTSFYR_	431.525	136.603	332.72
_EILINTLHK_	419.407	306.631	150.032
_EYIQLHR_	105.552	279.364	468.048
_LSQYPNENLHSAVTK_	82.8561	72.373	640.581
_DTTVQTLTLQPSVK_	343.564	172.555	257.041
_IVANSANVNGR_	332.109	NaN	339.922
_SGVVTVDMGGHIR_	223.603	280.965	50.6177
_LLSQPC[Carbamidomethyl (C)]ASDR_	126.443	198.229	153.8
_EVVNIVK_	NaN	253.729	NaN
_LGHILVVDEADK_	NaN	206.948	89.2781
_AIQQFGR_	1860.11	2192.35	2827.5
_MWINDMK_	2865.87	724.38	751.616
_AGFLIGDGAGVGK_	1313.87	1188.42	1191.89
_LFLVYRPNTGK_	738.104	571.41	501.325
_LFLVYRPNTGK_	738.104	571.41	501.325
_NMAYMNR_	589.365	1014.09	1166.37
_VVYASATGASEPR_	472.837	873.18	696.096
_NILVHSLNK_	717.49	736.344	580.169
_ALWFSVSNDLK_	699.984	683.365	295.32
_NNSLNELMK_	532.431	297.751	541.381
_GVLQSLIEK_	180.289	466.67	463.681
_FQQAADLIDAEQR_	267.568	188.988	216.244
_VVSNDDGSISYESR_	236.6	23.1177	106.296
_LGIWGEGTPFR_	1007.4	384.292	NaN
_ILVAQGGLGGK_	3316.73	4218.76	4460.6
_FVAGVGANSK_	1753.92	2017.28	2262.05
_PALLAVNK_	1411.12	1296.91	1333.85
_FHELMSQLQNPK_	366.448	1071.51	420.85
_FHELMSQLQNPK_	366.448	1071.51	420.85
_LIADVGLVGFPNAGK_	1246.62	NaN	1940.97
_PAIADYAFTTLKPELGK_	274.377	1671.24	1241.68
_DFLHLFEK_	275.641	920.027	1835.08
_YGNFIDK_	591.262	1445.35	928.289
_IMYSDFK_	446.414	1299.26	1112.98
_GGSGGMGYPR_	951.464	989.225	874.937
_MDLPDAQDK_	620.273	1098.48	754.348
_LLTNFLPLK_	852.155	511.627	764.527
_QISVADLPGLIEGAHMNK_	223.645	607.497	490.539
_TAFETIILLTK_	548.431	272.128	113.018
_DC[Carbamidomethyl (C)]EIPVPVGISVTDENGK_	156.837	168.278	80.7394
_GGDVWVVAQNR_	3041.58	NaN	1766.88
_TVEFQHIIPISAVTGEGIEELK_	NaN	710.579	915.157
_VGFLSSLLPQSK_	2074.27	2507.75	3033.16
_LPPYVSNMDR_	1728.29	1804.8	2199.66
_LSPAQGPPQPQSSAK_	1522.99	1211.76	1445.43
_LLLLGSGVGTVR_	2890.66	828.428	410.697
_SPLLSLEWATK_	NaN	1168.06	1204.22
_LTTLLAHK_	273.828	478.023	539.275
_AQEFFAK_	367.473	192.706	311.441
_KPEASGPEAEPC[Carbamidomethyl (C)]PELHTEPVEPLTR_	273.777	333.805	262.533
_LEDIYRPTIHK_	603.024	34.8206	170.641
_ELFSTTTSQC[Carbamidomethyl (C)]AEK_	247.273	250.903	230.103
_TNQVQEENEVLR_	126.631	172.274	136.116
_IFGEVAVATVIC[Carbamidomethyl (C)]K_	766.813	241.742	NaN
_SVGILSPSYTLLYR_	1013.73	1554	1139.42
_GSSLPPVYWLPSIHR_	NaN	811.317	882.806
_SVILQER_	914.607	NaN	1291.62
_NLFEEYR_	9301.8	9416.66	8327.72
_MVLNETYR_	5990.44	6086.2	5820.43
_GLHNVVYGIQR_	3087.73	3105.4	2489.33
_GLHNVVYGIQR_	3087.73	3105.4	2489.33
_ILTNFTGVMPPQFK_	2829.16	5771.62	7802.02
_SLDLIESLLR_	4805.3	5413.64	4433.38
_DAIAALGLLQK_	1180.89	3926.11	6692.46
_IVEPPENIQEK_	3130.47	3996.49	4185.4
_LPDPFTPNLK_	2934.69	3650.41	4055.29
_MYYFGIAALDR_	2837.87	4083.91	3610.42
_TVTVTRPTGVSFK_	2143.74	1616.59	1292.92
_TVTVTRPTGVSFK_	2143.74	1616.59	1292.92
_GNAPEGLPQLMEVVR_	1947.38	3920.85	4208.66
_LAEVGQYEQVK_	2936.64	3979.59	3077.58
_NLILSAFPR_	1857.27	4049.39	4025.45
_ILPDSGGVAK_	3540.58	2639.77	3316.08
_AVQELVHPVVDR_	1809.76	1488.29	1439.87
_AVQELVHPVVDR_	1809.76	1488.29	1439.87
_VLGMMAR_	3142.59	2739.69	3131.03
_SLLLEAYVK_	972.089	3970.11	3667.28
_ELNPSLNFK_	2570	2552.48	3070.17
_LIALLVK_	2998.32	2439.38	2102.08
_NSFASALR_	2617.82	2366.1	2328.8
_NLDEQLSAPK_	2125.77	2572.01	2474.75
_EVTYELDHPGFQIR_	1152.85	1122.86	1213.43
_EVTYELDHPGFQIR_	1152.85	1122.86	1213.43
_NKPILHTDLDVK_	1059.11	1105.38	1066.83
_NKPILHTDLDVK_	1059.11	1105.38	1066.83
_LATEFELR_	1838.84	1919.65	1768.69
_GFAAQFIK_	1901.68	1665.82	1559.5
_AQAEQQHNPAANPTMIR_	922.353	699.717	841.782
_AQAEQQHNPAANPTMIR_	922.353	699.717	841.782
_AVEGLLDATSGADADLLLR_	1072.29	1966.69	1773.09
_IAFIFNNLSQSNMTQK_	843.09	1418.12	2338.63
_SLLEVVVLSR_	133.326	1301.12	3153.61
_LGTSGLNQPTFQQSK_	1522.85	1570.04	1486.47
_EWVNLYHSAAAGR_	614.67	771.346	802.072
_EWVNLYHSAAAGR_	614.67	771.346	802.072
_SNYEAMIDR_	1283.98	1559.87	1491.19
_YLFLNAIANQLR_	269.041	1838.04	2227.11
_ILDVAQDLK_	1090.05	1474.09	1290.85
_GLGMEVFPVDLIYRPWK_	553.581	1540.78	1691.25
_QLAVYEEFAR_	1092.02	1305.36	1196.25
_QLFSFPIK_	990.297	1397.48	1195.32
_SPVTFLSDLR_	526.357	1383.36	1658.75
_EIDDEANSYFQR_	1080.04	1338.23	1087.34
_NLGHWLGMITLAK_	556.011	1316.05	1244.03
_PAPHLFAQLSK_	510.985	376.319	652.874
_PAPHLFAQLSK_	510.985	376.319	652.874
_AAANFSDR_	1005.89	862.663	1020.78
_YVLEALR_	1130.8	896.991	813.056
_ASQQEIQHIVNR_	372.005	500.613	374.932
_ASQQEIQHIVNR_	372.005	500.613	374.932
_AYGSPWC[Carbamidomethyl (C)]NK_	1089.96	803.72	471.96
_VSIEPNFHSLYSNFLDTLK_	927.132	552.708	862.733
_MQGSITTPGSIALAQAQAQAQVPAK_	857.783	592.54	781.386
_SNLQVSNEPGNR_	798.026	636.386	785.342
_GQQELLYVVPFVAK_	911.623	503.463	490.281
_C[Carbamidomethyl (C)]YHNLDAFVR_	1046.09	714.086	80.685
_NLTAGMAMITC[Carbamidomethyl (C)]R_	743.107	484.675	242.171
_IAMTTC[Carbamidomethyl (C)]EQIVR_	356.014	457.321	655.307
_NLALDINELKPGNLLK_	630.976	284.373	157.806
_SVAHVTEADLFHTIETLMR_	71.6747	452.806	415.706
_MLAHTPQQK_	172.701	302.949	235.38
_VLGIVVGVLLQDHDVR_	NaN	NaN	314.877
_SDGAQAHTWNVEVLIDVLK_	9.69315	18.3308	107.683
_MKPSDLSQVWPEANQHFSK_	430.67	NaN	340.497
_QAWATDDVAQIYDK_	NaN	395.911	348.413
_NVPGFLPTNDLSQPTGFLAQPMK_	436.616	NaN	48.9064
_YC[Carbamidomethyl (C)]DPVVLTYQAER_	181.765	NaN	208.626
_PKPNAGKAAER_	320.143	NaN	1515.78
_TPEVIDATEEIDKDLEETGR_	NaN	273.905	1031.64
_YAINESQRPPDR_	130.235	49.34	158.045
_IPVIIER_	4043.17	4752.43	10738.7
_FLVPDHVNMSELIK_	468.712	302.155	NaN
_LGFITNNSSK_	10491.8	11855.4	12083.3
_GETAVPGAPEALR_	9548.3	9064.09	10421.7
_TILTLTGVSTLGDVK_	12015.3	7079.04	4945.62
_AVEMAAQR_	5489.26	7773.56	6538.76
_AVVVGFDPHFSYMK_	3058.98	3562.78	3228.59
_AVVVGFDPHFSYMK_	3058.98	3562.78	3228.59
_FIAGTGC[Carbamidomethyl (C)]LVR_	4513.22	5133.55	4169.62
_LDTDILLGATC[Carbamidomethyl (C)]GLK_	1317.61	1114.29	662.113
_TVMVGDRLDTDILLGATC[Carbamidomethyl (C)]GLK_	1379	978.346	662.289
_QADIIGKPSR_	159.562	245.91	249.504
_[Acetyl (Protein N-term)]AAAVSSVVR_	2435.67	2476.73	2140.44
_QILNFFHHR_	519.798	610.871	887.546
_ELISFLSEPEILVK_	1446.26	0.184127	225.379
_YVSVC[Carbamidomethyl (C)]EGPLK_	291.267	424.652	606.801
_EQEWNTTNAK_	484.002	407.868	375.726
_YC[Carbamidomethyl (C)]ADQQPENHEVDTSVSGAGC[Carbamidomethyl (C)]TTYK_	42.895	54.7371	69.2374
_APFYRPLAPELR_	1905.14	1822.19	1753.08
_DAWASEGLLAVLR_	620.046	1236.42	943.081
_AGVDIC[Carbamidomethyl (C)]R_	220.161	329.731	564.053
_YGQLGHEDTTSLDRPR_	0.253208	89.5594	298.013
_RVEYFVDK_	NaN	548.533	931.52
_SFVYGSHLAR_	NaN	889.48	519.751
_SWLHPDSFPILGLPDFR_	24.8703	294.051	309.956
_SVLVTHQR_	179.733	244.946	196.266
_TNIIPVLEDAR_	18261	53331.2	48241.4
_ISGALFTNDK_	2328.4	1739.23	1499.83
_LQIFSVEGQK_	1868.42	1640.82	1815.76
_GMVFGAPVPK_	1812.86	1219.98	1628.96
_VQLISGPPAK_	794.797	2180.77	1343.3
_EAIYSGYIR_	1405.4	1283.06	1478.51
_TLPLFYGSIVR_	NaN	1272.68	1928.8
_SIIEGPIIK_	1388.91	1205.24	1296.73
_SDYAGFR_	1163.72	1265.28	1158.92
_LLLIDWPELK_	205.657	1613.37	1637.46
_VNWTPEINK_	1125.5	1005.82	1252.24
_FVITTTSR_	992.858	1220.82	1119.36
_LLPSSHVAR_	1216.21	963.328	765.069
_FQVSTNK_	644.515	903.104	982.287
_SLFEASQQLLNEMK_	581.883	1066.17	642.898
_ESIPVINGR_	607.419	848.312	765.712
_FGGLQNK_	398.636	926.713	NaN
_LQVVLNESNADTYAGRPLPSK_	409.522	746.016	878.263
_PADSQDVHELVLSK_	1105.03	94.109	821.677
_IKPPTPAVSNVR_	334.859	901.512	732.362
_EFALWLK_	722.923	724.024	472.301
_AHVEGDGVVEGIIR_	617.652	510.92	514.355
_LSTSGNRPPANAETFSC[Carbamidomethyl (C)]NK_	432.495	694.24	489.186
_PAVAVIDNGR_	808.751	426.733	339.048
_EIISHISQHGGK_	389.646	523.563	656.877
_FLHHLIIEEK_	148.515	285.94	330.239
_FLHHLIIEEK_	148.515	285.94	330.239
_LLPGHPR_	260.08	626.599	597.114
_ANLGVFSVFAPR_	434.106	104.94	689.863
_IYDETQGR_	75.7875	477.685	494.543
_TTFQENTQSISVR_	372.454	288.646	247.309
_GLAPIEC[Carbamidomethyl (C)]YNR_	187.498	293.075	400.71
_SLNSDISYFGVGGK_	561.432	NaN	4.73814
_GVITRPDLPSKK_	135.167	134.876	317.791
_FSFGLLDLPFR_	188.101	128.182	195.533
_SC[Carbamidomethyl (C)]TLPNYTK_	199.723	186.072	60.3092
_QQQMAALTK_	142.145	129.952	NaN
_KPSDSVHITNDDER_	104.519	147.628	162.271
_GSNEEDTDTPLFIGK_	93.9261	132.225	94.8277
_LTFMDLELK_	NaN	572.403	712.285
_YHPFLYDR_	471.812	NaN	NaN
_LQVVLNESNADTYAGR_	NaN	72.8658	138.204
_IAHLAQIEDDR_	NaN	18.2509	83.0076
_[Acetyl (Protein N-term)]MELHILEHR_	1443.73	1515.41	1435.88
_LVQRPVIHPLSSPSNR_	448.625	432.912	710.325
_FPSNLLFTSASGELWK_	126.725	288.468	67.8379
_LQDPSNPAIIR_	487.982	258.777	248.174
_AAAAASAAGPGGLVAGK_	2996.81	3241.56	2734.51
_YQFTPAFLR_	1248.32	2391.42	1966.03
_LMIENPYETR_	2043.86	1615.74	1452.79
_SDSFYFVDNK_	1226.22	1405.53	1691.37
_TVGATVEFTVGDKPVSNFR_	393.1	471.351	332.291
_AAAAASAAGPGGLVAGKEEK_	145.96	152.736	NaN
_LFLAPLPC[Carbamidomethyl (C)]TELSLGQHLLR_	507.027	233.972	188.868
_IASAIVQAR_	2336.15	2188.79	1565.88
_RAPLMWELIHK_	933.104	928.38	1048.45
_AMLGQFSQAEALLMK_	1366.25	565.417	363.651
_DGPLDMR_	668.384	869.442	626.098
_LVALSFHSLEDR_	620.691	735.362	675.738
_TSQLGSDHENTEEVSMR_	137.226	44.1279	55.3263
_APLMWELIHK_	NaN	404.216	NaN
_GEHITNHRNPSNNR_	164.243	232.041	394.562
_LLAQQAGSGEFR_	1320.72	1054.32	1288.88
_HAAGAVWHEVAR_	832.242	821.222	1002.31
_AALAATGAASGGGGGGGGAGSR_	494.963	687.707	791.093
_LGDAASSKPSIR_	NaN	357.499	509.637
_VLEVHENLDR_	NaN	430.02	812.11
_ALAVDAAFR_	1184.27	1700.44	1695.87
_PRPPPSQLRPPSVLLATVR_	838.238	573.005	732.397
_LAVLDPALSPQR_	495.847	546.497	542.945
_VGMFALELQRPPASTK_	417.742	104.858	348.73
_VQLLPSR_	3367.95	2678.6	2933.76
_NAITSSYSSTR_	2318.32	2166.67	2326.14
_PIFTAPPK_	1819.53	1986.19	1939.39
_ETVLSALK_	1975.17	1785.22	1517.3
_GISQLWK_	1514.76	1695.62	1924.3
_ASLQWFNQALEDK_	2357.09	1556.47	950.107
_MVC[Carbamidomethyl (C)]SPVTVR_	1149.87	1395.93	926.052
_IVPAHVPTPIQPTFGGATHSAFGLK_	318.423	528.887	318.023
_IVPAHVPTPIQPTFGGATHSAFGLK_	318.423	528.887	318.023
_SPLPSYPGANPQPAFGAAEGQPPGAAK_	501.372	561.882	369.898
_PGPPQPAPAPEGQDLR_	400.429	588.215	440.748
_GLNSQSSDDHLNKR_	478.316	560.246	377.741
_STANGNLLEPR_	526.796	361.043	432.96
_APPTLQAETATKPQATSAPSPAPK_	291.781	268.271	398.183
_IREEELC[Carbamidomethyl (C)]HHSSSSTPLAADK_	294.832	187.488	281.018
_VHHFYPSLPTPLLR_	181.442	255.998	259.042
_SPAAAAAGAGER_	137.444	112.729	196.142
_RGLNSQSSDDHLNK_	123.112	113.167	121.851
_GLNSQSSDDHLNK_	2.29645	47.0536	32.0125
_VHHFYPSLPTPLLRPSGR_	296.729	316.948	NaN
_[Acetyl (Protein N-term)]MSPAAAAAGAGER_	273.42	NaN	NaN
_MAYLDQTLPR_	865.418	992.769	1292.34
_ATFGPAIAAVQK_	694.037	781.188	912.858
_SAHQVEQVLLAYSR_	439.089	322.384	280.333
_SAHQVEQVLLAYSR_	439.089	322.384	280.333
_LAGFQQFLQSLQPR_	269.802	860.403	938.991
_IGIFESPTGTGK_	789.68	808.493	466.531
_DMEQLLALGK_	1003.19	532.319	142.117
_MSEGINFSDNLGR_	460.702	300.707	570.607
_THSQLAQFVHEVK_	527.982	244.864	354.524
_FLLLNPAVHFAQVVK_	320.536	525.222	178.578
_AVNQSIGR_	377.217	NaN	464.248
_DFASIVLLDQR_	123.942	NaN	NaN
_QNPNTQSLSQTGTELK_	41.8686	48.7084	24.4423
_LFGFTER_	NaN	608.62	425.061
_HSIPTGLHANLSEGRPVGPAR_	199.388	65.7128	82.6516
_VFVVEAAVR_	530.271	677.641	1155.48
_SGMYGIR_	2696.92	3022.41	2293.31
_MHTSQDFR_	318.049	273.076	291.273
_APPAAPPPPPAPPR_	488.853	662.516	816.99
_LLELGVKPHPR_	623.839	324.272	631.987
_SASRPAAEPSGAR_	100.867	119.018	NaN
_KPPNRPGITFEIGAR_	573.724	794.315	605.268
_GSEVTAPVASDSSYR_	173.78	122.79	283.135
_HVQGILR_	46847.8	52161.4	46376.1
_GNSIIMLEALER_	24522.1	54606.2	46235.1
_AHPPELK_	13299	18741.5	14810.4
_AHPPELK_	13299	18741.5	14810.4
_GNSIIMLEALERV_	2131.27	5078.33	12308
_EIWLPPPQFYEVR_	2888.47	4745.6	3852.24
_LANFASLSDLHK_	1390.17	1254.87	1438.26
_LANFASLSDLHK_	1390.17	1254.87	1438.26
_SPHQGFMPGAHVFSGGVLDAADR_	1051.49	1277.85	1303.16
_SPHQGFMPGAHVFSGGVLDAADR_	1051.49	1277.85	1303.16
_TDNTGTLPEDVAFR_	1425.91	1596.28	1353.31
_SADWLGLFAPHHGPPR_	660.386	869.006	567.77
_SADWLGLFAPHHGPPR_	660.386	869.006	567.77
_TAFPSLPDTDDHK_	794.36	326.122	579.459
_TAFPSLPDTDDHK_	794.36	326.122	579.459
_AASIVLAAGWSRPETATPPSRPPPAEGFR_	1618.41	858.466	896.357
_HLYDIHVTVQPK_	735.842	446.083	437.935
_HLYDIHVTVQPK_	735.842	446.083	437.935
_TSPPGPAPGPGLALEPPPGLASWR_	539.839	687.438	1018.79
_[Acetyl (Protein N-term)]SSSLRPGPSR_	134.494	209.89	267.507
_YTGMLETVR_	967.652	944.07	533.304
_YDPELSSR_	473.066	816.247	705.14
_FNIQDFFR_	488.381	187.686	159.286
_ASDSDIRPQR_	71.1424	177.837	214.475
_AQSQSGVDLQEDVLVR_	106.441	58.5795	170.787
_PAGAAGGGVAAR_	707.49	744.295	614.036
_DPWYSTVGLLPPVR_	6272.55	5263.16	5492.69
_ELLGQGLLLR_	17404.5	60851	69569.4
_LNEILQAR_	24288.4	26413	28773.4
_DAHNALLDIQSSGR_	10320.5	10313.5	11013.5
_DAHNALLDIQSSGR_	10320.5	10313.5	11013.5
_TEPTAQQNLALQLAEK_	8156.93	7634.31	8526.53
_TEPTAQQNLALQLAEK_	8156.93	7634.31	8526.53
_DFESHITSYK_	6155.58	6222.33	6700.79
_DFESHITSYK_	6155.58	6222.33	6700.79
_LGSLVENNER_	8539.06	13528.3	12300.4
_GTEITHAVVIK_	6821.41	4765.82	5458.35
_GTEITHAVVIK_	6821.41	4765.82	5458.35
_QGTYGGYFR_	10854.9	10775	10867.6
_VWDLFPEADK_	13534.2	9371.82	5662.77
_GC[Carbamidomethyl (C)]ILTLVER_	5293.57	10080.7	9244.85
_TC[Carbamidomethyl (C)]HSFIINEK_	3576.23	4095.91	3737.33
_TC[Carbamidomethyl (C)]HSFIINEK_	3576.23	4095.91	3737.33
_QPLLGPPESMR_	8076.15	7190.75	6879.21
_DEAQVC[Carbamidomethyl (C)]AIIER_	6341.61	6415.88	6193.63
_RFEELTNLIR_	2740.95	3202.58	3454.29
_RFEELTNLIR_	2740.95	3202.58	3454.29
_ILHTYYK_	1905.3	2605.55	2427.74
_ILHTYYK_	1905.3	2605.55	2427.74
_IMQNTDPHSQEYVEHLK_	2058.19	2101.42	1802.03
_IMQNTDPHSQEYVEHLK_	2058.19	2101.42	1802.03
_MIINEELMASLDQPTQTVVMHR_	5474.35	2679.27	1248.66
_MDEEFTK_	805.692	1389	1709.17
_MDEEFTK_	805.692	1389	1709.17
_TMVQLGIC[Carbamidomethyl (C)]AFR_	1437.85	2664.19	3000.8
_FEELTNLIR_	2219.78	2010.81	2285.37
_KLNEILQAR_	2726.9	961.526	1302.88
_DLMLMSHLQDNIQHADPPVQILYNR_	1755.34	1837.56	969.246
_QLTPPEGSSK_	1180.95	1594.39	1582.89
_KIQEESLR_	1180.61	1075.45	722.067
_C[Carbamidomethyl (C)]LEEFELLGK_	1306.17	316.784	308.39
_GTEITHAVVIKK_	210.861	56.3259	NaN
_QFHHQLR_	NaN	29.5378	102.617
_PSGFWGMIK_	979.995	785.5	726.117
_MSMPLEYR_	687.442	872.534	533.966
_LLQTMDMIISK_	165.814	768.546	1147.95
_HGILSIEQLISR_	204.687	326.726	350.638
_VTVLGQPK_	1118.12	846.643	1326.17
_ATLLESIR_	2049.64	1708.74	1378.72
_GPGAGEGPGGAFAR_	836.146	1388.6	1091.02
_LFDAPLSISK_	1500.46	270.189	390.336
_YVFLDPLAGAVTK_	1321.76	382.605	NaN
_EEAVQQMADALQYLQK_	517.245	199.93	164.632
_THVMLGAETEEK_	394.264	205.652	199.176
_TLSLQAPPVK_	280.99	NaN	251.871
_TLLLLAK_	212.004	198.147	163.134
_AVQNVGNMDTPASR_	123.4	112.639	134.86
_TFKPIDLSDLK_	2597.35	2874.62	2441.09
_TFKPIDLSDLK_	2597.35	2874.62	2441.09
_GLVEEYVEK_	4011.51	3169.88	2752.54
_FIYEAWQGVER_	2561.18	2553.47	2148.32
_SPPSSSEIFTPAHEENVR_	1483.63	2011.44	1948.18
_PIDLSDLK_	1862.06	1458.09	1248.85
_TFKPIDLSDLKR_	156.614	184.142	197.876
_SLINDYVK_	13190.9	16003.1	14167.2
_SLINDYVK_	13190.9	16003.1	14167.2
_RIHELYLPK_	7577.88	8376.1	7799.98
_RIHELYLPK_	7577.88	8376.1	7799.98
_IHELYLPK_	10524.7	9566.74	10233.3
_DTQSIIFLGK_	10590.3	5494.91	5517.48
_RVDGHTLASSNTDFAFSLYK_	1626.89	1201.47	1201.11
_RVDGHTLASSNTDFAFSLYK_	1626.89	1201.47	1201.11
_VLYSSEAFPTNFR_	3308.81	1406.87	2048.88
_LTPEMLTR_	1564.58	1685.41	2208.56
_VLYSSEAFPTNFRDPEAAK_	1430.34	1008.36	1105.92
_VTNPSEA_	845.881	809.565	952.628
_VDGHTLASSNTDFAFSLYK_	1223.02	297.843	629.47
_VNRPFLIAVVLK_	518.137	532.12	692.293
_GPTLTEILEGLK_	577.877	240.908	505.447
_HTEQAEFHVSK_	196.487	211.169	386.178
_FSISSHYQLK_	8845.54	7284.12	8001.51
_FSISSHYQLK_	8845.54	7284.12	8001.51
_LAVSHVIHK_	1610.71	2159.82	1175.32
_AVAEPGIQLK_	967.76	1145.39	1440.37
_SSTGPGEQLR_	494.198	378.482	624.593
_NALWHTGDTASQVR_	250.632	251.415	238.015
_NALWHTGDTASQVR_	250.632	251.415	238.015
_WFLQHRPQVGYIR_	438.243	291.782	203.319
_VGETLNLNLR_	1327.52	1336.9	1283.84
_DMSGSPASGIPVK_	1212.43	1365.57	442.281
_GHLFLQTDQPVYNPGQQVR_	845.765	1067.96	1031.16
_ILSLAQDQVGGSPEK_	817.457	793.57	1066.32
_FVLSPFSLDLSK_	1286.35	208.901	304.321
_AAHNNLMAMAK_	501.881	544.532	581.032
_DFILLNVPIPQEQAR_	94.3288	558.431	605.367
_RGHLFLQTDQPVYNPGQQVR_	265.102	258.819	209.078
_LLLPDSLTTWEIHGVSLSK_	85.7799	35.9314	251.769
_VVDPTLL_	129.919	551.838	649.441
_LILVDYILFK_	5.79993	282.476	296.119
_LINHYMNQETQGK_	41.9477	130.836	195.784
_EASNLGFSLLR_	NaN	572.993	596.027
_TIIYGSSSR_	1729.88	1827.06	2274.76
_VLTQPSSVSGSLGQR_	1599.62	1560.25	1093.21
_YGVGWYQQVPGSGLR_	260.149	848.089	756.58
_VSITC[Carbamidomethyl (C)]SGSSNNIGR_	NaN	161.518	191.212
_TIIYGSSSRPSGVPDR_	77.3377	157.518	NaN
_AGYYFDGISR_	4555.87	4827.39	4296.09
_GYHLNEEGTR_	1151.63	1084.02	1392.11
_GYHLNEEGTR_	1151.63	1084.02	1392.11
_YMDGMTVGVVR_	973.823	1108.29	1595.02
_AC[Carbamidomethyl (C)]SLPYASESK_	918.833	1280.94	1131.49
_EFTRPEEIIFLR_	1437.42	478.356	472.222
_LEMNYVVGGVVSHR_	590.257	360.144	474.944
_ELPEYAVK_	8488.99	8892.65	10383.2
_ELPEYAVK_	8488.99	8892.65	10383.2
_ILESTLK_	5548.01	10353.5	10650.7
_ILESTLK_	5548.01	10353.5	10650.7
_VPTAHLEDVLPLAEDITTILSK_	8155.17	20297	18628.6
_VLDQYIFELSR_	27822.6	13070.6	5139.14
_HFSLLTIMTNR_	2596.74	4069.51	4051.69
_HFSLLTIMTNR_	2596.74	4069.51	4051.69
_DDFTSLSMVLYSR_	7180.7	3385.98	2515.13
_LC[Carbamidomethyl (C)]MAALK_	3141.88	2521.22	2869.76
_GKFPDATETDLQELVAK_	1332.58	574.354	695.697
_GKFPDATETDLQELVAK_	1332.58	574.354	695.697
_HQPQEFPTYVEPTNDEIC[Carbamidomethyl (C)]EAFR_	333.943	1386.71	1470.05
_FPDATETDLQELVAK_	NaN	1029.46	1453.58
_TRIPEVFLTK_	524.74	290.737	281.675
_SLDEC[Carbamidomethyl (C)]C[Carbamidomethyl (C)]HSESSTAC[Carbamidomethyl (C)]LNAK_	309.073	125.278	263.396
_DLASLGRDDFTSLSMVLYSR_	NaN	239.547	216.309
_VPMMQTK_	3724.04	3670.25	4134.54
_FPVEMTHNHNFR_	3325.42	2803.88	1585.5
_IVIDLFK_	226.406	3179.08	3926.9
_TLESQLTPQAVER_	2386.07	2209.92	2015.04
_DYDLVGALR_	1614.84	2131.91	2239.84
_SVSDLYVQK_	1677.66	1732.35	2289.04
_EYYFAEVR_	1248.18	1406.47	1585.41
_ALGVTALFDK_	1564.3	1097.21	1083.21
_VGAADNVFLAPVGVSAAMAMLSLGLAGDTHQEVHTALR_	207.328	573.303	832.328
_AADFSDPAFLAHTNR_	690.607	925.153	1288.32
_AADFSDPAFLAHTNR_	690.607	925.153	1288.32
_DLAPNNVDFAFTLYK_	635.759	1039.4	1009.76
_HLVASAPGK_	155.004	190.783	156.439
_THFSGITQEALPK_	61.7373	132.536	129.216
_PLLVEPEGLEK_	46557.7	53210.5	44915.5
_AILYLNTGYQR_	41891.3	44588.4	41914.8
_VGLNFSPGQSFPASQAHLR_	42362.5	40053.8	42557.3
_MVSGFIPLKPTVK_	19563	20824.5	20951.6
_MVSGFIPLKPTVK_	19563	20824.5	20951.6
_DTGLGLSPTASLR_	43522.3	39083.8	36884.4
_LPPNVVEESAR_	37929	33453.7	35699.7
_STGTLLNNAIK_	33137.5	33899	34401.8
_VSESLSLK_	13759	12248.4	13631.6
_VSESLSLK_	13759	12248.4	13631.6
_GEAFTLK_	11973.4	11904.4	11865.5
_GEAFTLK_	11973.4	11904.4	11865.5
_GATEITTTITK_	24316.2	22616.1	23644.5
_YGAATFTSAR_	24525.8	20860.7	19877.5
_ATVLNYLPK_	29116.6	17980.1	17017.3
_TQTVQAHYVLK_	9784.5	9104.59	10051.8
_TQTVQAHYVLK_	9784.5	9104.59	10051.8
_SNSFVYLEPLPR_	7301.37	22915.4	23727.5
_QTVSWAVTPK_	17857.2	19024.4	16226.9
_AAQVTIQSSGTFSTK_	18506.3	17374.1	16420.9
_HFDGSYSTFGEHR_	7712.39	9159.48	7247.89
_HFDGSYSTFGEHR_	7712.39	9159.48	7247.89
_FQVENSNR_	18882.9	14003	15141.6
_SLFTDVVAEK_	35475	5256.36	3038.26
_ASFSVLGDILGSAMR_	9231.56	5732.93	6629.66
_ASFSVLGDILGSAMR_	9231.56	5732.93	6629.66
_AGALC[Carbamidomethyl (C)]LSR_	14834.6	13881.1	13294.4
_ALLAYAFALAGNQER_	10838.5	5354.46	4052.71
_ALLAYAFALAGNQER_	10838.5	5354.46	4052.71
_GNSEGNTWLTAFVLK_	11163.9	14335	14975.1
_LSFVTVDSNLR_	13875.1	15791.7	9692.02
_NEESLVFVQTDKPIYKPEQTVK_	5573.63	6316.05	6416.24
_NEESLVFVQTDKPIYKPEQTVK_	5573.63	6316.05	6416.24
_VSVQLEASPAFLAVPEK_	20451.9	8172.61	7051.52
_TEVSNNHVLIYLDK_	6011.83	5494.37	6118.53
_TEVSNNHVLIYLDK_	6011.83	5494.37	6118.53
_VTASPQSLC[Carbamidomethyl (C)]ALR_	10923.4	11350.2	12490
_RTEVLTSLYEEAVK_	4207.13	6292.67	6406.89
_RTEVLTSLYEEAVK_	4207.13	6292.67	6406.89
_AVDQSVLLMRPEAELSAATVYNLLPVK_	2742.22	5766.2	5679.16
_AVDQSVLLMRPEAELSAATVYNLLPVK_	2742.22	5766.2	5679.16
_IQEEGTEVELTGK_	7877.53	8056.54	8748.77
_DFVHFDDTSEPPTETVR_	7359.12	7440.82	7607.7
_RQEFEMK_	7248.64	6742.48	6152.51
_GPTQEFK_	6665.07	6120.25	6553.39
_TEVLTSLYEEAVK_	641.008	8838.48	9640.99
_EDNTIHWTRPQK_	1998.85	1818.44	2099.1
_EDNTIHWTRPQK_	1998.85	1818.44	2099.1
_EDNTIHWTRPQK_	1998.85	1818.44	2099.1
_DMYSFLQDMGLK_	12413.3	1968.35	800.395
_EDNTIHWTRPQKPR_	1747.21	2377.41	3202.12
_EDNTIHWTRPQKPR_	1747.21	2377.41	3202.12
_DLKPAIVK_	5314.87	4726.32	4313.49
_VTMNMC[Carbamidomethyl (C)]R_	4355.56	4229.09	3623.96
_PASNMAIVDVK_	3448.21	3997.06	3194
_GVPMPNK_	2924.24	3735.03	3901.73
_QQNC[Carbamidomethyl (C)]QGGFSSTQDTVVALHALSR_	2682.22	3658.07	3871.29
_PIYKPEQTVK_	1399.32	849.785	2753.85
_PIYKPEQTVK_	1399.32	849.785	2753.85
_LLTEDIYQPR_	3912.68	2761.02	2966.83
_GSGGTAEHPFTVEEFVLPK_	6550.49	1546.2	1513.15
_LSFVTVDSNLRR_	2964.26	3046.18	3185.1
_KDEFPFALEVQTLPQTC[Carbamidomethyl (C)]DGPK_	3610.29	2570.3	2550.66
_GIPFTGK_	2966.61	2780.81	2391.6
_NALFC[Carbamidomethyl (C)]LDSAWK_	1837.93	3306.81	2659.51
_NEESLVFVQTDK_	1799.49	1881.03	2984.06
_PQYMVLVPSLLHTETPEK_	2645.68	1848.34	1702.54
_SGTHTLPVEQGDMQGHFSMSVPVESDIAPVAR_	983.096	1695.48	3046.23
_IVLLDESFHPLNELVPLVYVEDPK_	1651.6	1007.33	831.545
_EDNTIHWTR_	564.786	510.742	577.832
_EDNTIHWTR_	564.786	510.742	577.832
_EQETYC[Carbamidomethyl (C)]IC[Carbamidomethyl (C)]GNGR_	826.252	1064.33	1060.29
_VLLVDGK_	906.566	937.099	908.487
_IC[Carbamidomethyl (C)]PQPEEHR_	451.48	188.775	701.255
_IC[Carbamidomethyl (C)]PQPEEHR_	451.48	188.775	701.255
_DLFHC[Carbamidomethyl (C)]VSFTLPR_	471.523	380.298	657.848
_DLFHC[Carbamidomethyl (C)]VSFTLPR_	471.523	380.298	657.848
_GYIFIDEAHITEALTWLAQK_	439.287	444.38	281.843
_VTNETLTLTFTVLQDIPVR_	193.915	491.309	456.503
_RGIPFTGK_	362.328	445.327	250.739
_APSAEVEMTAYVILAHVTAQPAPNPEDLKR_	79.6036	400.115	565.224
_NRDFVHFDDTSEPPTETVR_	250.311	371.536	346.243
_VFQPFFVELTMPYSVIR_	702.07	63.9179	85.2759
_IITILEEEVQVSVC[Carbamidomethyl (C)]GLYTYGKPVPGR_	144.155	248.894	311.553
_YRNPSNC[Carbamidomethyl (C)]YGEESNAVC[Carbamidomethyl (C)]EK_	56.5088	203.439	214.979
_NPSNC[Carbamidomethyl (C)]YGEESNAVC[Carbamidomethyl (C)]EK_	46.8306	119.198	283.847
_ELVFYYLIMAK_	146.514	62.3661	227.155
_LLIYAILPDGEVVGDSAR_	28339	5496.38	4821.11
_LLIYAILPDGEVVGDSAR_	28339	5496.38	4821.11
_SPTSQEVMFLTIQVK_	773.027	5412.16	4417.29
_SPTSQEVMFLTIQVK_	773.027	5412.16	4417.29
_MVSGFIPLK_	NaN	725.071	830.123
_VHNEGLPAPIVR_	7903.83	7258.03	7924.63
_VHNEGLPAPIVR_	7903.83	7258.03	7924.63
_IQHQDWTGGK_	2800.09	4009.58	3414.14
_IQHQDWTGGK_	2800.09	4009.58	3414.14
_EPQVYVLAPPQEELSK_	2603.55	920.051	2161.96
_PVWLGFLGPIIK_	122.485	54.1542	NaN
_DIFTGLIGPMK_	430.545	313.616	NaN
_SISLPSLDLVSAK_	951.86	2164.85	2049.45
_SQLPTIMDFK_	1273.84	2336.43	1195.75
_SEQPSLVIQK_	1152.34	828.181	1061.31
_LHVSEQNAQR_	483.579	442.631	299.951
_LHVSEQNAQR_	483.579	442.631	299.951
_LHDLQLLGK_	520.902	980.178	834.648
_TMEQLTPK_	643.491	858.368	456.328
_GNVATEISIER_	618.543	694.962	608.516
_YGMMAQVTQTLK_	701.973	577.572	569.619
_QVLLYPEK_	NaN	585.639	820.897
_EVFNTAR_	519.532	539.723	389.604
_GIISALLLPPETEEAK_	630.46	444.222	353.656
_NSEEFAAAMSK_	564.336	216.144	563.79
_ITQLLSGEQNEQVK_	396.739	508.013	323.9
_LAAYLMLMGSPSQSDISK_	310.868	271.755	296.574
_SQLPTIMDFKK_	387.36	84.6955	366.548
_GLSSEAVTSLLPK_	570.4	221.257	NaN
_SLVEEALKK_	NaN	196.862	167.267
_DQYVSPETVTVR_	1981.04	2170.56	2089.44
_LSLEIEK_	1744.55	2137.41	2290.13
_VALELHK_	1241.83	1170.77	1723.17
_FWSPDVPK_	1116.71	1125.29	1832.69
_MVGSQDILC[Carbamidomethyl (C)]SENK_	338.123	436.834	466.831
_GLPFFGQVLLVNEK_	3201.6	889.664	966.25
_GSIAQSETHVLSIK_	439.877	437.258	569.005
_GSIAQSETHVLSIK_	439.877	437.258	569.005
_AESLVFVQTDKPIYKPGQTVQFR_	243.956	437.485	238.081
_AESLVFVQTDKPIYKPGQTVQFR_	243.956	437.485	238.081
_WLEESHIPATHTASHIFSPSK_	295.672	250.34	455.275
_AESLVFVQTDK_	332.105	348.384	273.282
_VREEGTGLELTGHGSSEITNTLSK_	158.961	257.939	311.57
_IEHSFEVDEYVLPK_	NaN	141.904	370.432
_LPENVTPEEQHK_	5246.56	4763.68	4306.54
_LPENVTPEEQHK_	5246.56	4763.68	4306.54
_VTVEVIPR_	2500.56	3172.38	3280.51
_VTGWGNR_	1530.18	1191.98	709.918
_YGFYTHVFR_	500.524	501.14	412.508
_WYQMGIVSWGEGC[Carbamidomethyl (C)]DR_	110.478	12.9309	45.0157
_VATVSLPR_	66723.9	71784	67718.3
_VATVSLPR_	66723.9	71784	67718.3
_LSSPATLNSR_	64274.1	63233.7	60429.8
_APVLSDSSC[Carbamidomethyl (C)]K_	850.397	889.253	872.027
_IITHPNFNGNTLDNDIMLIK_	282.902	1141.59	1143.94
_FSYGGC[Carbamidomethyl (C)]K_	3545.59	2483.34	2303.28
_FSYGGC[Carbamidomethyl (C)]K_	3545.59	2483.34	2303.28
_SYIQLWAFDAVK_	851.348	4619.92	9035.27
_EYC[Carbamidomethyl (C)]GIPGEADEELLR_	251.745	3437.48	1870.43
_HGPTITVK_	598.57	446.168	459.806
_EC[Carbamidomethyl (C)]LQTC[Carbamidomethyl (C)]R_	184.873	277.069	386.055
_GVC[Carbamidomethyl (C)]ESISGTYEK_	190.632	53.116	187.127
_KADSC[Carbamidomethyl (C)]QLDYSQGPC[Carbamidomethyl (C)]LGLFK_	NaN	NaN	730.585
_AVDLIQK_	7936.07	9951.3	10412.5
_AVDLIQK_	7936.07	9951.3	10412.5
_LLLFSPSVVR_	5840.17	9009.13	7627.19
_PVQGVAYVR_	4689.19	4552.42	5444.15
_ALVALGAVDTALYAVGGK_	5389.13	4700.51	2250.83
_IGVPLSVAVK_	3718.02	4450.06	3852.31
_PVGFSVVPIAAAAVSLK_	1345.25	1324.67	1395.64
_PVGFSVVPIAAAAVSLK_	1345.25	1324.67	1395.64
_LQDAPSGQVVR_	3062.87	2071.03	2484.89
_FGLLGEDGEK_	2190.4	2884.94	2374.91
_GSFDFPVGDAISK_	1741.86	2652.51	1908.72
_VDYGFQVK_	1842.98	1630.44	2562.59
_LFSGSTSK_	1407.24	1847.44	1927.26
_GQIVSVHR_	2356.21	1595.48	906.773
_AAGLAFSDGDHR_	834.771	756.169	601.596
_AAGLAFSDGDHR_	834.771	756.169	601.596
_ANTFLGAK_	2178.78	674.872	1161.99
_AEFQGVLEK_	1166.96	835.629	1209.9
_SSGFLSIEWQNPR_	1008.12	877.12	1016.2
_LGQYTSPVAK_	531.313	1831.45	536.142
_MRPATDILTVTVENSQGFR_	1001.53	452.848	1310.09
_SHVLQLTNHQVHR_	609.162	285.135	452.979
_SHVLQLTNHQVHR_	609.162	285.135	452.979
_QGSFQGGFR_	NaN	816.863	1208.47
_SFFPENWLWK_	600.006	1083.69	773.36
_LVDGQC[Carbamidomethyl (C)]QISLQK_	694.171	977.479	682.36
_DGSYGAWLHR_	717.436	654.626	785.984
_EYLIMGLDGATYDLK_	368.899	630.79	339.365
_VDFSLSSDR_	543.481	487.284	172.663
_GHLFLQTDQPVYNPGQR_	220.016	571.915	332.41
_DMSGSPASSIPVK_	207.258	388.871	522.206
_VDVQAGGC[Carbamidomethyl (C)]EGK_	205.638	522.001	380.253
_VTASDPLEALGSEGALSPGGLASLLR_	254.057	259.074	177.12
_C[Carbamidomethyl (C)]SVFYGAPR_	332.011	69.9806	277.667
_AYRPGDTVK_	206.093	216.077	223.352
_DSSTWLTAFVLK_	151.989	37.9838	137.484
_VFALDQK_	3692.99	1268.47	1638.42
_VFALDQK_	3692.99	1268.47	1638.42
_SSGFLSIEWQNPRPLK_	NaN	606.006	1279.79
_RGHLFLQTDQPVYNPGQR_	349.994	345.098	289.976
_RGHLFLQTDQPVYNPGQR_	349.994	345.098	289.976
_EFHMHLR_	460.332	427.515	NaN
_SGNQFVLYR_	15331.6	14980.1	16559.2
_SPDLEPVLR_	13919.5	14095.1	13556.3
_AVDAALTK_	4678.45	4085.52	4576.12
_AVDAALTK_	4678.45	4085.52	4576.12
_DFVQPPTR_	7554.2	8798.15	8271.24
_ISSFSQK_	4182.91	3131.15	3040.21
_ISSFSQK_	4182.91	3131.15	3040.21
_DSAQAATGEC[Carbamidomethyl (C)]TATVAK_	3663.08	4469.96	3350.85
_MDNPDTFYSLK_	3128.14	3220.37	4106.33
_YSIVFIAR_	638.351	3884.75	4928.46
_ATVQVVAGLK_	2823.93	3125.12	2904.89
_LNAEHDGAFYFK_	749.359	1896.96	1578.08
_LNAEHDGAFYFK_	749.359	1896.96	1578.08
_VYPTVNC[Carbamidomethyl (C)]QPLGQTSLMK_	2429.49	1783.2	2082.29
_TWQDC[Carbamidomethyl (C)]DYK_	2288.24	1607.81	2179.57
_PIPVDSPDLEEPLSHSIAK_	2112.08	1636.5	1338.01
_EEFSFLTPDC[Carbamidomethyl (C)]K_	2429.5	1298.63	1276.34
_EQGPTHGHGWDHGK_	191.027	349.628	528.433
_SLSSGDTGEC[Carbamidomethyl (C)]TDK_	147.749	118.691	79.1713
_ESHDFDLVDALL_	67.6406	38.2888	12.6198
_ATVQVVGGLK_	6188.27	4787.77	4680.94
_LNAEHDGTFYFK_	846.579	1132.63	1054.34
_LNAEHDGTFYFK_	846.579	1132.63	1054.34
_MFLSFPTTK_	3069.24	12041.1	11148.9
_FLANVSTVLTSK_	7195.97	9874.77	7039.66
_VGGHAAEYGAEALER_	2941.35	3811.34	3247.06
_VGGHAAEYGAEALER_	2941.35	3811.34	3247.06
_TYFPHFDLSHGSAQVK_	1882.19	2002.61	1842
_TYFPHFDLSHGSAQVK_	1882.19	2002.61	1842
_TYFPHFDLSHGSAQVK_	1882.19	2002.61	1842
_AVEHLDDLPGALSELSDLHAHK_	1907.7	1517.15	1413.67
_AVEHLDDLPGALSELSDLHAHK_	1907.7	1517.15	1413.67
_LLSHSLLVTLASHLPSDFTPAVHASLDK_	1128.25	1317.86	1228.47
_LRVDPVNFK_	928.86	833.213	604.521
_VDPVNFK_	NaN	590.929	53.7671
_VVAGVANALAHR_	284.108	372.288	603.441
_VVAGVANALAHR_	284.108	372.288	603.441
_DSPSVWAAVPGK_	296970	250240	241434
_TLVLLMGK_	56915.4	78946.1	59834.6
_TLVLLMGK_	56915.4	78946.1	59834.6
_TLVLLM[Oxidation (M)]GK_	56915.4	78946.1	59834.6
_C[Carbamidomethyl (C)]YEMASHLR_	3270.79	4350.73	4031.85
_C[Carbamidomethyl (C)]YEMASHLR_	3270.79	4350.73	4031.85
_[Acetyl (Protein N-term)]AGWNAYIDNLMADGTC[Carbamidomethyl (C)]QDAAIVGYK_	581.405	369.197	318.853
_[Acetyl (Protein N-term)]AGWNAYIDNLM[Oxidation (M)]ADGTC[Carbamidomethyl (C)]QDAAIVGYK_	581.405	369.197	318.853
_TFVNITPAEVGILVGK_	326.115	505.759	528.818
_IRPYFPEQ_	1185.64	889.395	994.672
_ISQLTNMGPTK_	416.936	420.066	531.525
_VTALYEGFTVQNEANK_	191.657	384.151	407.193
_HQLYIDETVK_	0.187582	32.9602	NaN
_KYLYEIAR_	684.862	415.737	509.164
_LVTDLTK_	590416	762364	748870
_LVTDLTK_	590416	762364	748870
_RHPEYAVSVLLR_	621116	542010	565784
_RHPEYAVSVLLR_	621116	542010	565784
_KVPQVSTPTLVEVSR_	538689	549782	598228
_KVPQVSTPTLVEVSR_	538689	549782	598228
_LVNELTEFAK_	300249	973477	882538
_AEFVEVTK_	272805	315473	281478
_AEFVEVTK_	272805	315473	281478
_HLVDEPQNLIK_	239898	276291	209321
_HLVDEPQNLIK_	239898	276291	209321
_LGEYGFQNALIVR_	192146	296055	449811
_DLGEEHFK_	137120	117328	125937
_DLGEEHFK_	137120	117328	125937
_QTALVELLK_	191226	269566	176501
_DAIPENLPPLTADFAEDK_	117814	97506	100334
_DAIPENLPPLTADFAEDK_	117814	97506	100334
_RHPYFYAPELLYYANK_	116645	95004.8	81456.3
_RHPYFYAPELLYYANK_	116645	95004.8	81456.3
_KQTALVELLK_	84166.6	95184.1	91701.8
_KQTALVELLK_	84166.6	95184.1	91701.8
_LKPDPNTLC[Carbamidomethyl (C)]DEFK_	77310.5	78051.8	75771.3
_LKPDPNTLC[Carbamidomethyl (C)]DEFK_	77310.5	78051.8	75771.3
_SLHTLFGDELC[Carbamidomethyl (C)]K_	56203.4	59783.7	59420.4
_SLHTLFGDELC[Carbamidomethyl (C)]K_	56203.4	59783.7	59420.4
_HPEYAVSVLLR_	55289.3	60729.6	59277
_HPEYAVSVLLR_	55289.3	60729.6	59277
_DAFLGSFLYEYSR_	44863	118320	154111
_VPQVSTPTLVEVSR_	46902.8	45991.2	52577.3
_VPQVSTPTLVEVSR_	46902.8	45991.2	52577.3
_RPC[Carbamidomethyl (C)]FSALTPDETYVPK_	40299.9	39730.6	43318.6
_RPC[Carbamidomethyl (C)]FSALTPDETYVPK_	40299.9	39730.6	43318.6
_DDSPDLPK_	36413.4	35777.3	36639.8
_DDSPDLPK_	36413.4	35777.3	36639.8
_LVVSTQTALA_	59764.5	68023.2	58629.2
_TVMENFVAFVDK_	17322.9	31636.3	38760.4
_TVM[Oxidation (M)]ENFVAFVDK_	17322.9	31636.3	38760.4
_SHC[Carbamidomethyl (C)]IAEVEK_	28363.9	42442.3	32440.4
_HPYFYAPELLYYANK_	13938	14998.2	14548.8
_HPYFYAPELLYYANK_	13938	14998.2	14548.8
_YIC[Carbamidomethyl (C)]DNQDTISSK_	32385.1	26919.7	24568.2
_NEC[Carbamidomethyl (C)]FLSHK_	30106.1	25707.2	27889.2
_QEPERNEC[Carbamidomethyl (C)]FLSHK_	7086.33	7503.32	6984.5
_QEPERNEC[Carbamidomethyl (C)]FLSHK_	7086.33	7503.32	6984.5
_QEPERNEC[Carbamidomethyl (C)]FLSHK_	7086.33	7503.32	6984.5
_MPC[Carbamidomethyl (C)]TEDYLSLILNR_	9428.43	7066.21	8275.3
_MPC[Carbamidomethyl (C)]TEDYLSLILNR_	9428.43	7066.21	8275.3
_ATEEQLK_	7910.92	7965.19	7595.62
_ATEEQLK_	7910.92	7965.19	7595.62
_EAC[Carbamidomethyl (C)]FAVEGPK_	14292.3	14737.3	12919
_LC[Carbamidomethyl (C)]VLHEK_	6758.34	7502.16	6398.78
_LC[Carbamidomethyl (C)]VLHEK_	6758.34	7502.16	6398.78
_LFTFHADIC[Carbamidomethyl (C)]TLPDTEK_	3777.95	7593.21	8959.09
_LFTFHADIC[Carbamidomethyl (C)]TLPDTEK_	3777.95	7593.21	8959.09
_DDPHAC[Carbamidomethyl (C)]YSTVFDK_	5335.61	5778.84	6229.94
_DDPHAC[Carbamidomethyl (C)]YSTVFDK_	5335.61	5778.84	6229.94
_GLVLIAFSQYLQQC[Carbamidomethyl (C)]PFDEHVK_	5640.21	1499.07	1672.78
_GLVLIAFSQYLQQC[Carbamidomethyl (C)]PFDEHVK_	5640.21	1499.07	1672.78
_GAC[Carbamidomethyl (C)]LLPK_	5673.67	5611.98	5933.95
_PDPNTLC[Carbamidomethyl (C)]DEFK_	4425.05	2918.11	2964.8
_QNC[Carbamidomethyl (C)]DQFEK_	2861.08	2350.85	2167.35
_YNGVFQEC[Carbamidomethyl (C)]C[Carbamidomethyl (C)]QAEDK_	2330.63	2680.94	2095.29
_ETYGDMADC[Carbamidomethyl (C)]C[Carbamidomethyl (C)]EK_	2147.35	2008.14	1833.45
_C[Carbamidomethyl (C)]C[Carbamidomethyl (C)]TESLVNR_	1683.14	1266.28	1737.34
_NEC[Carbamidomethyl (C)]FLSHKDDSPDLPK_	563.592	606.929	441.165
_NEC[Carbamidomethyl (C)]FLSHKDDSPDLPK_	563.592	606.929	441.165
_EYEATLEEC[Carbamidomethyl (C)]C[Carbamidomethyl (C)]AK_	1102.25	967.858	918.694
_DTHKSEIAHR_	181.656	425.72	594.435
_EC[Carbamidomethyl (C)]C[Carbamidomethyl (C)]HGDLLEC[Carbamidomethyl (C)]ADDR_	246.341	168.865	143.333
_EC[Carbamidomethyl (C)]C[Carbamidomethyl (C)]HGDLLEC[Carbamidomethyl (C)]ADDR_	246.341	168.865	143.333
_TC[Carbamidomethyl (C)]VADESHAGC[Carbamidomethyl (C)]EK_	98.4132	148.751	168.513
_TC[Carbamidomethyl (C)]VADESHAGC[Carbamidomethyl (C)]EK_	98.4132	148.751	168.513
_PC[Carbamidomethyl (C)]FSALTPDETYVPK_	303.896	150.983	NaN
_EC[Carbamidomethyl (C)]C[Carbamidomethyl (C)]DKPLLEK_	234.792	262.076	115.606
_EC[Carbamidomethyl (C)]C[Carbamidomethyl (C)]DKPLLEK_	234.792	262.076	115.606
_TVFQYQTR_	519.766	730.188	901.114
_NSIAYMDHASGNVK_	NaN	148.099	236.73
_YEELQITAGR_	927.728	1243.72	1261.66
_FLEQQNQVLQTK_	480.939	711.149	585.289
_AEAESLYQSK_	52.8518	232.264	246.319
_LNDLEDALQQAK_	287.573	94.3407	50.9353
_SLNNQFASFIDK_	NaN	912.73	649.081
_FLEQQNK_	29300	32101.1	33803.1
_FLEQQNK_	29300	32101.1	33803.1
_LLEGEESR_	16964.3	11120.5	12642.9
_LLEGEESR_	16964.3	11120.5	12642.9
_LSELEAALQR_	3777.39	3207.66	3728.22
_FASFIDK_	1476.8	1811.73	1881.55
_SLDMDSIIAEVK_	1170.15	900.101	583.112
_EYQELMNVK_	766.958	684.887	571.997
_AQYEDIANR_	440.588	452.136	901.446
_LEAELGNMQGLVEDFK_	965.388	499.356	210.176
_ASLEAAIADAEQRGELAIK_	464.066	593.487	315.021
_YEELQSLAGK_	734.473	357.649	200.779
_AEAESMYQIK_	393.645	376.855	325.933
_LEGLTDEINFLR_	180.901	595.676	291.311
_SYTSGPGSR_	242.249	469.907	243.02
_SNMDNMFESYINNLR_	0.251735	460.529	285.415
_TEISEMNR_	178.05	361.169	NaN
_LESGMQNMSIHTK_	NaN	838.439	827.502
_NKYEDEINKR_	NaN	572.608	253.279
_EQSVQEIPVSR_	3082.58	3667.54	3170.47
_DC[Carbamidomethyl (C)]QAWDSQSPHAHGYIPSK_	1277.87	957.334	1030.96
_DC[Carbamidomethyl (C)]QAWDSQSPHAHGYIPSK_	1277.87	957.334	1030.96
_EAHLPVIENK_	1007.03	1053.36	1141.5
_EAHLPVIENK_	1007.03	1053.36	1141.5
_GTSSTTITGR_	1923.37	1544.13	1411.11
_EPSQADIALLK_	1324.84	891.217	1179.56
_WEFC[Carbamidomethyl (C)]NLK_	967.418	1253.71	1049.8
_NYGGTVAVTESGHTC[Carbamidomethyl (C)]QR_	521.697	378.639	406.042
_NYGGTVAVTESGHTC[Carbamidomethyl (C)]QR_	521.697	378.639	406.042
_WSATSPHVPK_	775.74	811.895	647.084
_TPENYPNAGLTMNYC[Carbamidomethyl (C)]R_	620.278	668.02	575.551
_TPENFPC[Carbamidomethyl (C)]K_	915.493	263.997	339.502
_WSEQTPHK_	418.313	629.374	285.435
_AFQYHSK_	439.889	401.459	471.154
_VREQSVQEIPVSR_	278.455	448.549	479.599
_APWC[Carbamidomethyl (C)]YTTNSEVR_	271.231	380.248	505.591
_MRDVILYEK_	339.853	352.283	445.776
_EQQC[Carbamidomethyl (C)]VVMAENSK_	258.298	407.904	384.866
_LFREPSQADIALLK_	432.194	188.773	329.031
_NLEENYC[Carbamidomethyl (C)]R_	450.147	109.868	290.406
_HFC[Carbamidomethyl (C)]GGTLISPK_	268.451	194.751	160.117
_LSRPAIITK_	233.218	199.396	179.797
_RWEFC[Carbamidomethyl (C)]DIPR_	250.119	202.108	132.964
_ATTVAGVPC[Carbamidomethyl (C)]QEWAAQEPHQHSIFTPETNPQSGLER_	100.591	165.896	286.506
_PNKPGVYVR_	112.441	274.29	98.073
_C[Carbamidomethyl (C)]TTPPPSSGPK_	140.473	39.3096	143.951
_SPWC[Carbamidomethyl (C)]YTTDPR_	165.112	153.72	NaN
_PHSWPWQVSLR_	NaN	999.998	1027.87
_DVILYEK_	26.1051	84.4153	NaN
_VYFAGVPR_	1279.78	1562.32	2048.53
_LSTNAYPDLR_	1108.1	1349.19	1516.26
_GWNLMNQGTSGVK_	849.347	1058.95	995.5
_MENALIRPINPR_	372.206	202.554	488.781
_TLQGLEIELQSQLSMK_	988.107	787.64	431.612
_TLQGLEIELQSQLSMK_	988.107	787.64	431.612
_FGAQLAHIQALISGIEAQLGDVRADSER_	419.036	223.862	36.1396
_FGAQLAHIQALISGIEAQLGDVR_	1080.63	4757.37	2627.68
_FGAQLAHIQALISGIEAQLGDVR_	1080.63	4757.37	2627.68
_TPIVGQPSIPGGPVR_	187450	137142	169442
_TPIVGQPSIPGGPVR_	187450	137142	169442
_ALGGEDVR_	117171	146253	163145
_ALGGEDVR_	117171	146253	163145
_HTFSGVASVESSSGEAFHVGK_	142087	141713	83390.4
_HTFSGVASVESSSGEAFHVGK_	142087	141713	83390.4
_HTLNQIDSVK_	149405	102252	1425.02
_HTLNQIDSVK_	149405	102252	1425.02
_EVVDPTK_	73157.9	73078.7	76512.4
_EVVDPTK_	73157.9	73078.7	76512.4
_QDGQFSVLFTK_	113290	85281.8	117076
_QQTQHAVEGDC[Carbamidomethyl (C)]DIHVLK_	14818.8	12207	11763.6
_QQTQHAVEGDC[Carbamidomethyl (C)]DIHVLK_	14818.8	12207	11763.6
_EPAC[Carbamidomethyl (C)]DDPDTEQAALAAVDYINK_	4652	3217.73	1557.4
_C[Carbamidomethyl (C)]DSSPDSAEDVRK_	1333.82	1326.73	973.038
_C[Carbamidomethyl (C)]DSSPDSAEDVRK_	1333.82	1326.73	973.038
_C[Carbamidomethyl (C)]DSSPDSAEDVR_	1615.51	1392.91	1617.13
_C[Carbamidomethyl (C)]NLLAEK_	846.998	1261.78	1678.6
_AQFVPLPVSVSVEFAVAATDC[Carbamidomethyl (C)]IAK_	298.882	455.671	343.87
_LSPLAQELR_	65496.8	72181.1	73978.5
_VAPLGEEFR_	59777.8	60017.7	58324.3
_VSILAAIDEASK_	9682.48	33421.1	50665.7
_QGLLPVLESLK_	41247.6	27637.2	18020.7
_VQPYLDEFQK_	23901.8	23020.2	22342.9
_DYVAQFEASALGK_	11867.4	35037.1	21365.4
_AHVETLR_	16252.4	22166.9	25008.8
_LLDNWDTLASTLSK_	2527.23	19812.3	38085.4
_QQLAPYSDDLR_	17220	20680	22159.3
_DFATVYVEAIK_	9303.15	23216.6	21093.8
_EGGGSLAEYHAK_	6060.79	6350.26	6377.56
_EGGGSLAEYHAK_	6060.79	6350.26	6377.56
_KWHEEVEIYR_	3892.74	3510.72	2911.06
_KWHEEVEIYR_	3892.74	3510.72	2911.06
_VSILAAIDEASKK_	3513.58	3371.01	2525.58
_VSILAAIDEASKK_	3513.58	3371.01	2525.58
_EQLGPVTQEFWDNLEK_	1602.08	3571.55	3108.95
_EQLGPVTQEFWDNLEK_	1602.08	3571.55	3108.95
_WHEEVEIYR_	2554.25	2295.82	1809.99
_WHEEVEIYR_	2554.25	2295.82	1809.99
_PVLEDLR_	1695.78	1660.71	2228.05
_VREQLGPVTQEFWDNLEK_	1921.7	1575.74	1631.1
_VFTSWTGGGAAASR_	24434.5	27633.4	26376.1
_DQNYPGAIAIHHPNVAEK_	4122.08	4263.94	4040.54
_DQNYPGAIAIHHPNVAEK_	4122.08	4263.94	4040.54
_RDQNYPGAIAIHHPNVAEK_	1887.94	2297.43	2326.16
_RDQNYPGAIAIHHPNVAEK_	1887.94	2297.43	2326.16
_VLGQLHGGPSSC[Carbamidomethyl (C)]SATGTNR_	NaN	211.922	142.206
_AVGAYSK_	100.655	73.555	58.1824
_APNTPASGANGDGSMSQTQSGSTVK_	118.523	54.315	27.8934
_DQNYPGAIAIHHPNVAEKR_	14.109	9.29811	0.17994
_FASLSVYK_	5092.92	6014.68	3895.54
_FASLSVYK_	5092.92	6014.68	3895.54
_ATVIYEGER_	3246.09	8754.85	8085.77
_FTC[Carbamidomethyl (C)]PLTGLWPINTLK_	3538.2	3741.72	4137.05
_EHSSLAFWK_	2021.41	1920.49	2709.11
_TC[Carbamidomethyl (C)]PKPDELPFSTVVPLK_	799.854	1134.92	152.365
_RATVIYEGER_	841.275	557.523	236.08
_DTATFGC[Carbamidomethyl (C)]HETYSLDGPEEVEC[Carbamidomethyl (C)]SK_	44.5339	0.304238	34.6484
_ASSIMDELFQDR_	831.698	3970.99	5441.19
_GSLFFNPK_	1293.34	1249.67	1430.8
_LLLSSLEEAK_	2056.67	1247.08	654.059
_LYDQLLQSYQQK_	588.286	826.727	582.65
_RPQDTQYYSPFSSFPR_	621.139	444.836	637.024
_ELQEMSTEGSK_	359.881	316.022	276.169
_LLLSSLEEAKK_	352.2	338.009	184.392
_TQIEQTNEER_	40.9776	NaN	51.0239
_LPPLSLLK_	18704	13764.1	14087.4
_LSPTPEQTR_	12248.7	12279.7	12923.8
_SKFDPNLTQR_	5381.94	5271.76	3828.68
_SKFDPNLTQR_	5381.94	5271.76	3828.68
_FDPNLTQR_	10262.2	7894.79	8982.07
_GEDLANINR_	9231.73	7190.76	8354
_EDFLEQSEQLFGAK_	2615.94	6771.35	7932.06
_PMSLTGMK_	7190.28	6701.04	2001.64
_LDNQEPGGQIAPK_	4944.02	4429.76	4399.96
_PFDPDLK_	2085.12	1428.9	1568.67
_GDKPFDPDLK_	915.377	1005.49	1389.81
_LC[Carbamidomethyl (C)]QDLGPGAFR_	894.448	856.8	913.44
_NPNPGAQPER_	990.115	789.483	663.693
_EVLHADSGPC[Carbamidomethyl (C)]LPHLLSR_	401.905	390.631	654.995
_GFPIKEDFLEQSEQLFGAK_	435.466	127.016	NaN
_YASSANLHLPK_	113438	136789	122262
_YASSANLHLPK_	113438	136789	122262
_LSISETYDLK_	249438	251041	241383
_NLYHSEAFSINFR_	48776	102016	94254.3
_NLYHSEAFSINFR_	48776	102016	94254.3
_NLYHSEAFSINFR_	48776	102016	94254.3
_VVNPTQA_	147428	182485	167781
_ADLSGITK_	102225	49182.9	49000.8
_ADLSGITK_	102225	49182.9	49000.8
_LNNELLAK_	66932.9	61145.1	66169.4
_LNNELLAK_	66932.9	61145.1	66169.4
_AALTIDEK_	41538.6	70634.9	68752.1
_AALTIDEK_	41538.6	70634.9	68752.1
_DFHVDEQTTVK_	54257.1	52987.7	53363
_DFHVDEQTTVK_	54257.1	52987.7	53363
_INDYVEK_	32961.6	45246.4	52442.4
_INDYVEK_	32961.6	45246.4	52442.4
_SVLGDVGITEVFSDR_	78794.8	36411.5	12945.7
_SVLGDVGITEVFSDR_	78794.8	36411.5	12945.7
_LVDTFLEDVK_	102815	38465.5	52567.7
_LQQLEDK_	13346.8	16174.5	13989.5
_LQQLEDK_	13346.8	16174.5	13989.5
_GNTHTEILK_	25581.6	27771	25497.7
_SPLFVGK_	22493.1	19339.5	21824.5
_LGMFDLHYC[Carbamidomethyl (C)]DK_	4583.3	10394.4	9391.17
_LGMFDLHYC[Carbamidomethyl (C)]DK_	4583.3	10394.4	9391.17
_KINDYVEK_	10810.4	12312.8	12063.8
_VLDPNTVFALVNYISFK_	3684.97	3467.3	2867.35
_VLDPNTVFALVNYISFK_	3684.97	3467.3	2867.35
_KYASSANLHLPK_	2857.68	2174.59	2744.98
_KYASSANLHLPK_	2857.68	2174.59	2744.98
_SGGGGGGGLGSGGSIR_	194.693	346.921	457.018
_FSSSSGYGGGSSR_	83.2006	216.447	193.796
_GGSGGSYGGGGSGGGYGGGSGSR_	68.6188	108.062	114.695
_LQPLDFK_	10273.1	11317.2	11278
_SDLYVSDAFHK_	4179.8	3380.91	3306.6
_SDLYVSDAFHK_	4179.8	3380.91	3306.6
_LPGIVAEGR_	6751.31	7189.69	7608.21
_SSELVSANR_	5372.68	7289.39	7094.82
_GDDITMVLILPK_	3865.63	5923.97	7629.55
_FSPENTR_	5387.53	4738.79	4814.76
_SRLPGIVAEGR_	5676.37	3380.83	3855.43
_IEDSFSVK_	4966.75	4708.04	2910
_TSDQIHFFFAK_	1635	1928.25	1885.73
_TSDQIHFFFAK_	1635	1928.25	1885.73
_ANSHFATAFYQHLADSK_	1352.36	1024.44	1098.16
_ANSHFATAFYQHLADSK_	1352.36	1024.44	1098.16
_ANSHFATAFYQHLADSK_	1352.36	1024.44	1098.16
_DIPVNPMC[Carbamidomethyl (C)]IYR_	3146.22	2736.8	2978.37
_VAESTQVLELPFK_	1456.88	3055.36	3372.3
_EVALNTIIFMGR_	5121.17	916.095	196.941
_VANPC[Carbamidomethyl (C)]VD_	2030.08	1956.99	1930.67
_RVWELSK_	2616.55	1192.69	1630.49
_QLMEVFK_	1092.36	1138.62	1042.87
_FRIEDSFSVK_	338.754	456.316	407.372
_FRIEDSFSVK_	338.754	456.316	407.372
_EQLQDMGLEDLFSPEK_	341.212	658.701	754.517
_SPVEDVC[Carbamidomethyl (C)]TAK_	393.002	445.861	327.085
_FSPENTRK_	216.346	481.025	463.24
_NNNDNIFLSPLSISTAFAMTK_	296.548	114.563	136.643
_LILLNAVALSAK_	2014.09	4974.13	6788.17
_VPMMNSK_	2548.04	5512.64	5107.02
_FHPTHLTMPR_	3682.15	4967.06	4132.29
_LYQDFSVLK_	4170.36	5257.26	3201.73
_KYPVASFTDR_	1357.39	1357.89	1045.14
_KYPVASFTDR_	1357.39	1357.89	1045.14
_FPVFMGR_	2812.64	1691.73	2280.28
_DTFAEASQR_	2017.1	883.055	2121.81
_SAEAVLGEALTDFSLR_	666.25	413.875	222.776
_SAEAVLGEALTDFSLR_	666.25	413.875	222.776
_AFMSEGFTSFSQIFHSSDLTIK_	873.546	184.071	NaN
_YPVASFTDR_	293.441	419.616	301.323
_HHLQDLEQALSTAVFK_	2502.78	506.097	574.791
_HHLQDLEQALSTAVFK_	2502.78	506.097	574.791
_GITWGEETLMEYLENPK_	NaN	388.348	273.149
_TQEELTPFFK_	1170.89	6776.16	7331.03
_GSELQTQAK_	653.63	709.768	624.594
_FGPLVEQGQSR_	1086.01	1303.87	1497.54
_LQAEAFQAR_	882.534	1460	1515.79
_LAVYQAGASEGAER_	594.729	610.447	1005.73
_SWFEPLVEDMQR_	699.954	272.189	NaN
_EELEGQLGPMAQETQAR_	239.26	97.0385	105.742
_AATLSTLAGQPLLER_	NaN	688.457	651.648
_ILGPLSYSK_	1556.98	7521.05	1987.08
_SVPMVPPGIK_	2595.71	1862.16	2224.27
_ISNIPDEYFK_	1422.16	1254.56	1108.92
_LPSGLPVSLLTLYLDNNK_	499.536	1543.25	1592.35
_EDAVSAALK_	957.032	971.223	693.448
_VANEITVN_	322.819	247.501	390.154
_VDGVTQSSSNFQNSFTDQDSKK_	367.281	338.705	183.339
_GYLAVAVVK_	52270.4	46688.9	50929.4
_GYLAVAVVK_	52270.4	46688.9	50929.4
_DKPDNFQLFQSPHGK_	30474.8	33240.8	30639.1
_DKPDNFQLFQSPHGK_	30474.8	33240.8	30639.1
_DKPDNFQLFQSPHGK_	30474.8	33240.8	30639.1
_YYGYTGAFR_	86151.6	83019.3	95062.9
_ELPDPQESIQR_	91967.7	78005.7	87612.8
_TSDANINWNNLK_	54815.5	68862.2	71186
_HSTVFDNLPNPEDRK_	18434.5	19097.6	20257
_HSTVFDNLPNPEDRK_	18434.5	19097.6	20257
_HSTVFDNLPNPEDRK_	18434.5	19097.6	20257
_DNPQTHYYAVAVVK_	24616.3	26383.1	28025.3
_DNPQTHYYAVAVVK_	24616.3	26383.1	28025.3
_DSADGFLK_	15928.6	17705.8	19053.8
_DSADGFLK_	15928.6	17705.8	19053.8
_HSTVFDNLPNPEDR_	15112.2	16576.1	17014.5
_HSTVFDNLPNPEDR_	15112.2	16576.1	17014.5
_SAGWNIPMGK_	28507.9	29018.1	29148.2
_TAGWNIPMGLLYSK_	32421.2	19209.3	23276.7
_NYELLC[Carbamidomethyl (C)]GDNTR_	20617	23892.2	24603.8
_ILESGPFVSC[Carbamidomethyl (C)]VK_	23006.5	21937.1	23949.1
_TYDSYLGDDYVR_	22691.7	22554.4	22807.9
_GEADAMSLDGGYLYIAGK_	14566.1	18840.8	14918.2
_EDVIWELLNHAQEHFGK_	5447.22	7718.88	7620.33
_EDVIWELLNHAQEHFGK_	5447.22	7718.88	7620.33
_KPVTDAENC[Carbamidomethyl (C)]HLAR_	8273.63	6454.98	5333.18
_KPVTDAENC[Carbamidomethyl (C)]HLAR_	8273.63	6454.98	5333.18
_WC[Carbamidomethyl (C)]AIGHQER_	4573.78	7565.74	6540.04
_WC[Carbamidomethyl (C)]AIGHQER_	4573.78	7565.74	6540.04
_WC[Carbamidomethyl (C)]TISTHEANK_	7125.37	5550.22	5122.93
_WC[Carbamidomethyl (C)]TISTHEANK_	7125.37	5550.22	5122.93
_PNNLKPVVAEFHGTK_	4375.92	3549.16	3566.87
_PNNLKPVVAEFHGTK_	4375.92	3549.16	3566.87
_PNNLKPVVAEFHGTK_	4375.92	3549.16	3566.87
_C[Carbamidomethyl (C)]LASIAK_	4329	5986.17	6012.01
_C[Carbamidomethyl (C)]LASIAK_	4329	5986.17	6012.01
_ENFEVLC[Carbamidomethyl (C)]K_	7974.01	8868.48	9651.33
_C[Carbamidomethyl (C)]LMEGAGDVAFVK_	1988.88	9613.45	10929.7
_LLEAC[Carbamidomethyl (C)]TFHKP_	3177.62	3751.92	4333.84
_LLEAC[Carbamidomethyl (C)]TFHKP_	3177.62	3751.92	4333.84
_PVVAEFHGTK_	9191.4	6544.07	6705.5
_TVGGKEDVIWELLNHAQEHFGK_	3611.24	3154.79	3314.84
_TVGGKEDVIWELLNHAQEHFGK_	3611.24	3154.79	3314.84
_FDEFFSAGC[Carbamidomethyl (C)]APGSPR_	5393.03	4664.45	8622.9
_GDVAFVK_	6316.27	5994.26	6283.54
_AISNNEADAVTLDGGLVYEAGLKPNNLKPVVAEFHGTK_	5357.59	4406.61	3581.9
_SVDDYQEC[Carbamidomethyl (C)]YLAMVPSHAVVAR_	4173.06	2656.46	4732.31
_C[Carbamidomethyl (C)]AC[Carbamidomethyl (C)]SNHEPYFGYSGAFK_	3579.18	3958.33	3553.7
_AISNNEADAVTLDGGLVYEAGLKPNNLK_	5195.31	2937.9	2496.79
_NYELLC[Carbamidomethyl (C)]GDNTRK_	1537.03	1553.98	1629.43
_NYELLC[Carbamidomethyl (C)]GDNTRK_	1537.03	1553.98	1629.43
_C[Carbamidomethyl (C)]GLVPVLAENYK_	6185.22	2058.69	1193.59
_EC[Carbamidomethyl (C)]VPNSNER_	2918.28	3182.02	2736.31
_TSHMDC[Carbamidomethyl (C)]IK_	2784.64	2532.13	2290.37
_GPNHAVVSR_	539.552	717.317	1122.7
_ESKPPDSSKDEC[Carbamidomethyl (C)]MVK_	278.694	391.141	477.992
_ESKPPDSSKDEC[Carbamidomethyl (C)]MVK_	278.694	391.141	477.992
_LC[Carbamidomethyl (C)]QLC[Carbamidomethyl (C)]AGK_	503.342	821.793	858.12
_SC[Carbamidomethyl (C)]HTGLGR_	202.281	515.292	970.56
_QQDDFGK_	459.407	570.527	418.82
_AISNNEADAVTLDGGLVYEAGLK_	42.3766	424.692	970.173
_KENFEVLC[Carbamidomethyl (C)]K_	296.672	433.932	456.932
_AAANFFSASC[Carbamidomethyl (C)]VPC[Carbamidomethyl (C)]ADQSSFPK_	754.663	231.554	NaN
_FVMDIQDR_	6894.61	5886.35	5835.29
_GMTNINDALLR_	5494.75	5794.33	6237.64
_GISMLNK_	2353.84	2342.68	2322.15
_GISMLNK_	2353.84	2342.68	2322.15
_GDFIITYDVNR_	4863.2	3490	3038.63
_DSLVPATPENIQEASK_	2079.68	2420.8	2208.05
_SC[Carbamidomethyl (C)]PTC[Carbamidomethyl (C)]TDSLLK_	2093.87	2094.34	2418.65
_LADEDMNSFK_	1903.55	2392.24	2221.98
_FAHNVVTTR_	2798.74	1497.46	1911.53
_GHVSFKPSLDQQR_	1022.87	852.913	1149.11
_GHVSFKPSLDQQR_	1022.87	852.913	1149.11
_FTVSVNVAAGSK_	1284.94	1254.49	1774.58
_EVSFDVELPK_	1870.22	938.007	218.898
_GKYEMYLK_	536.462	393.838	593.468
_GHGAINDLTFTEEVDMK_	636.976	315.167	420.678
_VTFELTYEELLK_	802.086	373.745	53.5262
_SVVFVIDVSGSMHGR_	540.381	194.187	456.477
_STSIIIMLTDGDANVGESRPEK_	556.214	218.285	328.71
_NHQLTVTR_	132.516	260.455	202.62
_ELAAQLIK_	1476.62	1474.39	1148.85
_GSLVQASPANLEAAR_	1238.22	954.548	1375.28
_LTYEEVLR_	1192.89	564.964	1080.34
_FAHYIITSQVVNSADTAK_	693.924	918.586	1059.44
_GHMLENHVER_	274.743	330.542	336.538
_GHMLENHVER_	274.743	330.542	336.538
_QYYEGSEIMVAGR_	233.271	179.617	254.191
_LWAYLTIQELLAK_	46.3939	109.851	62.592
_LMQYDIVIK_	303.37	250.208	NaN
_SLLPVTKPEIR_	865.735	787.96	717.024
_PGIPYSVK_	892.102	640.735	581.818
_LNLVATPLFVK_	988.695	602.941	414.818
_SNFIGYK_	533.096	257.879	497.579
_FQNSATLTIQPK_	574.421	399.63	214.126
_MVETTAYALLTNLNLK_	127.972	473.495	432.663
_DMNYVNPVIK_	370.048	255.053	350.132
_DSFVPNTGTAR_	347.518	51.6803	403.849
_GEQVQLSGTVYNYR_	171.863	228.866	207.447
_ESGPSLVK_	1360.57	1593.04	834.544
_GFAPADVFVQWLQR_	548.483	1568.45	1493.05
_FWTFPEVLR_	46.6156	562.926	1546.35
_ALETHTYFER_	626.536	494.266	605.671
_VSITC[Carbamidomethyl (C)]SGSSSNIGR_	255.052	166.362	146.063
_GSYSC[Carbamidomethyl (C)]EVTHEGSTVTK_	85.5257	26.5837	33.1953
_DGWVPVPR_	2458.47	2958.64	2780.18
_EAFTMIGPR_	2636.77	2149.58	2717.31
_YLQGETVR_	1168.77	799.817	1108.92
_GFFPEIR_	1415.56	639.542	656.521
_VNQQFVYSC[Carbamidomethyl (C)]DHHFVPPSQR_	234.134	312.849	388.135
_SGEQVAFK_	347.307	282.02	247.594
_TTGSIVC[Carbamidomethyl (C)]GQDGWSDK_	219.65	133.161	62.881
_ATC[Carbamidomethyl (C)]REGK_	80.9869	NaN	NaN
_NFFNPPIISR_	229.098	753.906	723.665
_ISPTGSYNK_	370.311	471.79	497.984
_WTIASLIPR_	NaN	531.667	710.766
_NVMYFGGNSDASTIK_	225.679	308.435	440.251
_AEVDDVIQVR_	400.491	260.92	NaN
_ANNNNQWLQIDLLK_	NaN	159.466	0.175663
_LSGNILSYTFQVK_	737.128	423.291	545.479
_NYTVAGR_	178.119	774.866	749.338
_FLFFSSSSSSHGYSSNTNILTK_	229.693	0.176645	59.3265
_SFGGQC[Carbamidomethyl (C)]RK_	643.576	633.381	NaN
_YSQWAGSVPDLPEVIK_	268.952	202.183	NaN
_GYYVVAVVK_	196.955	468.506	420.034
_DLLFTDSAIGFLR_	460.285	223.942	112.348
_PVVAEFYGSK_	279.634	120.243	NaN
_NSLTGLFPGFFR_	224.78	1227.34	1271.66
_FLLPVPQLK_	484.488	918.763	589.325
_YLFLNDNR_	470.35	593.264	655.32
_GPLNLER_	497.537	265.407	392.799
_AVADFLR_	1103.66	1158.77	1046.39
_YPLYVLK_	408.833	508.672	526.195
_TQLDSLAQEVALLK_	772.204	271.821	335.88
_EQQALQTVC[Carbamidomethyl (C)]LK_	543.749	204.509	401.67
_NWETEITAQPDGGK_	328.644	213.82	346.172
_VENC[Carbamidomethyl (C)]ATLSGAANGK_	NaN	177.778	113.169
_LSGQLPSPSKPVPFTEVLYNAQR_	695.642	1149.3	881.305
_ALWTGALTPGR_	7918.52	10079.7	8134.18
_VLSPAGPEAQFELR_	5141.46	9843.86	10380.9
_SELAAWSR_	6327.38	6522.87	9395.92
_FPLGPVTSTTR_	7781.18	7074.42	7386.05
_PSATLELR_	5425.15	5073.46	5123.74
_SLLSELSDPVELR_	6075.99	3521.86	2608.62
_GVTFLLR_	4956.42	3773.15	2395.63
_VDGPLPRPQLR_	2699.33	3202.33	2854.41
_GAEEQLVPR_	2235.6	2022.81	2271.77
_DGVGQEPVHLESPAHEHR_	810.94	771.359	632.312
_DGVGQEPVHLESPAHEHR_	810.94	771.359	632.312
_LSALAAGDGSGYTC[Carbamidomethyl (C)]R_	1273.4	1468.73	1318.01
_C[Carbamidomethyl (C)]EAEVPDVSFLLLR_	239.302	250.331	253.011
_SSVAVPYVIVPLK_	2632.47	13708.2	14671.1
_VGLVAVDK_	4039.53	4198.44	4767.9
_VGLVAVDK_	4039.53	4198.44	4767.9
_VSIRPAPETVK_	4157.53	3729.7	3576.8
_VSIRPAPETVK_	4157.53	3729.7	3576.8
_VELKPGETLNVNFHLR_	2928.12	3486.42	2859.13
_VELKPGETLNVNFHLR_	2928.12	3486.42	2859.13
_IWDVVEK_	2973.63	3090.22	2758.9
_IWDVVEK_	2973.63	3090.22	2758.9
_LMNVFLK_	1285.46	7129.55	8708.3
_TIYTPGSTVLYR_	5002.52	6274.56	4741.24
_ISYIIGK_	4218.28	6973.17	4286.73
_TGIPIVTSPYQIHFTK_	3544.27	2362.5	1659.68
_TGIPIVTSPYQIHFTK_	3544.27	2362.5	1659.68
_LVAYYTLINAK_	6657.22	4647.09	3448.62
_AILYNYR_	4525.25	5017.13	4883.37
_LPYSVVR_	5133.08	4936.18	4304.57
_LSINTQNK_	6236.21	3948.45	4007.05
_GVFVLNK_	2240.02	1858.43	2144.84
_GVFVLNK_	2240.02	1858.43	2144.84
_VHQYFNVGLIQPGAVK_	2035.2	1986.01	1590.25
_VHQYFNVGLIQPGAVK_	2035.2	1986.01	1590.25
_DPLTITVR_	3607.9	3857.43	3260.99
_GQGTLSVVTVYHAK_	1741.8	1611.64	1820.49
_GQGTLSVVTVYHAK_	1741.8	1611.64	1820.49
_TMQALPYNTQGNSNNYLHLSVPR_	5235.66	1230.38	3255.49
_TLNPEHLGQGGVQR_	1430.01	1449.68	1751.52
_TLNPEHLGQGGVQR_	1430.01	1449.68	1751.52
_HQQTITIPAR_	3048.28	3357.62	2664.39
_TLSTGVDR_	3687.11	2428.68	2631.58
_AAVYNHFISDGVK_	1548.69	1493.35	1253.94
_AAVYNHFISDGVK_	1548.69	1493.35	1253.94
_GYTQQLAFR_	3082.53	2900.48	2545.05
_YYTYMIMNK_	2882.64	3018.35	2562.78
_DYDTTPPVVR_	2166.6	2340.31	2907.13
_ILWESASLLR_	497.438	3289.61	3537.17
_AC[Carbamidomethyl (C)]EPGVDYVYK_	2183.08	1824.01	2345.64
_VFTVDHK_	2346.91	1360.29	800.273
_HIPVVTQGSNVQSLTQDDGVAK_	1038.44	1640.33	1565.54
_AGQYSSDLR_	1050.49	1461.23	1552.36
_KDYDTTPPVVR_	832.998	639.888	556.892
_KDYDTTPPVVR_	832.998	639.888	556.892
_AGDFLENHYR_	1447.85	1170.97	1346.84
_DSC[Carbamidomethyl (C)]MGTLVVK_	1420.55	1080.05	1366.8
_NYAGVFTDAGLTLK_	825.009	1474.02	1455.24
_QVLLNGVQPSR_	1706.25	1670.92	NaN
_PAMPFDLMVYVTNPDGSPAR_	840.949	1290.31	1322.46
_VPINDGNGEAILK_	1040.21	1424.95	931.805
_EYVLPSFEVQLEPEEK_	437	1332.02	1561.23
_HHRPGQQITLK_	569.33	1199.08	1436.02
_ISLTHSLTR_	1349.95	907.421	872.419
_QKPDGIFQEDGPVIHQEMIGGFR_	713.129	1511.29	843.945
_FYYIDDPDGLK_	231.508	1322.86	1510.92
_PGETLNVNFHLR_	1347.48	281.457	1267.26
_ADIGC[Carbamidomethyl (C)]TPGSGR_	896.4	710.625	963.026
_RHQQTITIPAR_	892.527	1017.19	650.695
_ELNLDVSIQLPSR_	472.193	894.563	916.656
_TSQGLETQQR_	872.018	650.298	623.458
_SDLDDDIIPEEDIISR_	1011.28	677.992	317.717
_VELLYNPAFC[Carbamidomethyl (C)]SLATAK_	1326.93	515.48	135.913
_IGLHEVEVK_	740.735	1019.79	NaN
_GVFVLNKK_	431.464	575.809	494.976
_EVVADSVWVDVK_	1082.6	NaN	234.823
_RQESLELIR_	221.271	305.649	281.358
_RQESLELIR_	221.271	305.649	281.358
_QESLELIR_	279.445	473.926	514.071
_LLPVGQTVFITIETPDGIPVKR_	338.964	322.112	401.183
_QYREPGQDLVVLPLTITSDFIPSFR_	259.881	406.205	321.452
_VRVELLYNPAFC[Carbamidomethyl (C)]SLATAK_	101.061	447.823	283.265
_LLPVGQTVFITIETPDGIPVK_	444.579	153.354	NaN
_VFALAANLIAIDSK_	493.155	NaN	NaN
_RDPLTITVR_	307.38	91.0797	85.313
_AGQYSSDLRK_	116.762	98.5606	112.168
_SVQLMEK_	38.3926	125.409	17.4973
_NTLIIYLDK_	1601.91	264.13	NaN
_DSITTWEILAVSLSDKK_	500.76	197.791	125.215
_DSITTWEILAVSLSDKK_	500.76	197.791	125.215
_RPYTVAIAAYALALLGK_	148.29	84.6601	NaN
_GFQLGALDTHR_	400.084	602.079	616.019
_GFQLGALDTHR_	400.084	602.079	616.019
_SLISQHNI_	977.487	1108.92	1137.37
_LPYQC[Carbamidomethyl (C)]PK_	673.216	510.592	608.65
_EAAEMLTADMDAER_	233.077	291.698	143.857
_SEAHHAPEASLSK_	101.202	333.749	90.8262
_MGEFPWQMAIK_	NaN	130.032	250.516
_YLLDIGR_	2861.71	4976.11	4175.3
_YGLVTYATEPK_	3764.15	3087.77	3881.88
_ALLEVYNMMSR_	841.483	3968.76	3767.37
_RPQQVPGYAR_	2375.61	2744.88	2364.38
_DVSEVVTPR_	2113.25	2433.28	2330.28
_STGSWSTLQTQDR_	1511.01	1286.78	1060.23
_EILFHPK_	778.098	934.925	1050.6
_STTC[Carbamidomethyl (C)]QQQMQELLPAK_	480.748	934.859	484.98
_GDSGGPLIIHK_	464.633	763.44	416.774
_GIPEFYDYDVALVR_	635.789	316.328	NaN
_ISVTRPSK_	255.964	368.423	391.951
_FLC[Carbamidomethyl (C)]TGGVDPYADPNTC[Carbamidomethyl (C)]K_	198.816	264.127	165.373
_VASYGVKPK_	153.446	222.482	164.895
_LQNEDLGFL_	208.696	80.7653	31.2597
_LVGLLDLALAK_	205.293	836.257	590.542
_SYDVAYQVR_	350.757	213.665	215.946
_VMSSYHWPR_	146.646	54.1273	183.48
_YTPVEAIEK_	1018.92	1141.18	1575.25
_LVPIYDLIPVK_	967.275	688.622	927.051
_AIEDYINEFSVR_	487.739	1308.11	737.123
_VGVEVTGNFDSK_	514.721	509.457	844.665
_TENHEESIQILR_	319.814	334.268	670.11
_ELSSFIQK_	8790.96	9655.44	10101.5
_ELSSFIQK_	8790.96	9655.44	10101.5
_TQIPEVFLTK_	19533.7	11909.1	11780
_KTQIPEVFLTK_	886.264	576.98	458.139
_VVTGVANALAHR_	9146.45	8418.57	8501.12
_VVTGVANALAHR_	9146.45	8418.57	8501.12
_LLVVYPWTQR_	4379.31	6840.24	7131.21
_LHVDPENFR_	6551.97	6168.24	5276.72
_AAVTSLFAK_	5544.47	4782.14	5329.37
_VDEVGGEALGR_	4967.19	4954.26	5369.27
_FGSEFSPELQASFQK_	6662.96	396.968	918.963
_VKVDEVGGEALGR_	993.169	1313.43	1611.07
_VKVDEVGGEALGR_	993.169	1313.43	1611.07
_RFGSEFSPELQASFQK_	767.901	614.99	899.695
_RFGSEFSPELQASFQK_	767.901	614.99	899.695
_LLGNVLVVVLAR_	55.0864	1055.66	1022.55
_VLDSFC[Carbamidomethyl (C)]EGLK_	850.686	474.745	319.527
_GAFASLSELHC[Carbamidomethyl (C)]DK_	272.374	392.496	154.074
_GAFASLSELHC[Carbamidomethyl (C)]DK_	272.374	392.496	154.074
_FFESFGDLSSADAILGNPK_	378.527	NaN	NaN
_HVVPNEVVVQR_	2858.1	2873.26	3183.34
_HVVPNEVVVQR_	2858.1	2873.26	3183.34
_AGALNSNDAFVLK_	5564.23	5504.41	6020.82
_TGALELLR_	4578.26	4675.13	4278.11
_PALPAGTEDTAK_	3503.4	4792.14	3766.67
_EPGLQIWR_	4826.42	2070.47	1503.59
_LFAC[Carbamidomethyl (C)]SNK_	1985.85	1567.44	2110.01
_YIETDPANR_	2069.9	1591.81	1595.84
_TASDFISK_	970.126	1836.25	2066.92
_QTQVSVLPEGGETPLFK_	1906.16	860.169	131.659
_RTPITVVK_	835.551	916.14	540.955
_TEALTSAK_	913.216	622.349	470.2
_TPSAAYLWVGAGASEAEK_	316.648	675.567	774.12
_SEDC[Carbamidomethyl (C)]FILDHGK_	401.377	371.794	491.558
_EVQGFESATFLGYFK_	580.35	107.145	NaN
_TPITVVK_	634.842	58.3382	118.756
_VPFDAATLHTSTAMAAQHGMDDDGR_	47.1804	326.069	202.29
_PGSMVVEHPEFLK_	144.771	107.132	32.8092
_ATDAEADVASLNR_	1432.95	1611.45	1078.99
_QLEEEQQALQK_	0.199424	NaN	66.7352
_KATDAEADVASLNR_	580.942	224.125	4.52814
_KATDAEADVASLNR_	580.942	224.125	4.52814
_LAVPIILR_	16123.1	11248.6	8778.57
_LAVPIILR_	16123.1	11248.6	8778.57
_FTYEYSR_	11248.2	10658.8	9460.42
_FTYEYSR_	11248.2	10658.8	9460.42
_KAPQLTSPELMALTR_	10267.7	9324.92	9109.17
_KAPQLTSPELMALTR_	10267.7	9324.92	9109.17
_GYQELLEK_	6991.27	7283.77	6467.17
_GYQELLEK_	6991.27	7283.77	6467.17
_FLGDRDFNQLSSR_	10775.2	10626.7	11185.2
_YIQESQALAK_	15363	8739.72	8283.81
_DVLTIIEKPTGSK_	5456.08	4795.64	5650.41
_DVLTIIEKPTGSK_	5456.08	4795.64	5650.41
_QQFLINLVK_	1036.11	11520.4	13115
_DFNQLSSR_	8656.27	7708.88	7398.59
_LGEYYLQNAFLVAYTK_	2131.69	5757.8	5066.69
_DVLTIIEK_	714.989	3525.65	3902.76
_APQLTSPELMALTR_	2815.62	1960.18	2216.22
_SC[Carbamidomethyl (C)]GLFQK_	1846.65	2274.94	2248.4
_QKPQITEEQLETVVADFSGLLEK_	27.7012	2123.56	3632.45
_ESSLLNQHIC[Carbamidomethyl (C)]AVMGK_	1223.7	1876.64	1989.57
_RHPVLYAPTILSVANQYNK_	544.749	874.972	757.19
_RHPVLYAPTILSVANQYNK_	544.749	874.972	757.19
_DLC[Carbamidomethyl (C)]QVQGVPLQTMK_	774.524	1183.8	1107.01
_HEENPINPGVDQC[Carbamidomethyl (C)]C[Carbamidomethyl (C)]TSSYSNR_	647.406	790.859	571.862
_YGLSDC[Carbamidomethyl (C)]C[Carbamidomethyl (C)]SR_	157.067	212.884	204.723
_VMSYIC[Carbamidomethyl (C)]SQQDILSR_	227.225	113.961	167.183
_GFSLLPGLK_	5441.56	3789.07	2718.54
_VLSSLQTIQGLLVAQGGASSQAR_	2532.74	3997.69	4096.05
_LQAFLGVPGEGQGC[Carbamidomethyl (C)]TSR_	4526.49	3622	2304.02
_KVEALTFQHNFLTR_	1636.05	1453.69	1551.46
_KVEALTFQHNFLTR_	1636.05	1453.69	1551.46
_FMQSVTGWNMGR_	5827.83	1786.07	963.965
_SLDLSTDPNLAAEK_	2825.75	3156.91	1676.55
_ALTAVSPDSTLLFNAYVHFQGK_	687.143	1020.22	1352.96
_VPLSANTYLLLIQPHHTPDLR_	376.807	878.703	883.531
_SSAVDEEALWEQLVR_	474.44	927.103	730.089
_VYVHPFHLLVYSK_	345.236	350.32	361.982
_VYVHPFHLLVYSK_	345.236	350.32	361.982
_LLLSTVVGLFTAPGLHLK_	NaN	560.008	782.074
_QPFVQSLSSFAPITLPR_	452.445	250.159	608.811
_VEALTFQHNFLTR_	228.14	242.335	282.569
_AIQAAFFYLEPR_	11002.4	7557.8	6349.63
_AIQAAFFYLEPR_	11002.4	7557.8	6349.63
_NVGVSFYADKPEVTQEQK_	12688.4	11486.6	10311.5
_EFLDVIK_	5351.9	2392.7	3120.72
_EFLDVIK_	5351.9	2392.7	3120.72
_VESDREHFVDLLLSK_	2504.69	1450.49	1180.88
_VESDREHFVDLLLSK_	2504.69	1450.49	1180.88
_VESDREHFVDLLLSK_	2504.69	1450.49	1180.88
_NVGVSFYADKPEVTQEQKK_	4604.28	4547.32	4156.58
_EHFVDLLLSK_	2082.99	1226.29	1000.99
_EHFVDLLLSK_	2082.99	1226.29	1000.99
_WFYIGSAFR_	5303.11	1609.37	1312.01
_EYQTIEDK_	1050.58	1907.28	1606.74
_DAC[Carbamidomethyl (C)]GPLEK_	1717.24	915.26	1416.07
_DAPSPVDAAFR_	21156.3	20108.2	20017.2
_DLPQAQR_	11373.9	9283.97	10320.8
_FWVYPPEK_	4721.82	5507.01	12399.2
_NSVLLIK_	6563.23	8118.93	7781.79
_DYFMSC[Carbamidomethyl (C)]PNR_	6864.07	6986.49	7288.67
_MNSLLGC[Carbamidomethyl (C)]APHQHS_	651.503	821.687	840.146
_MNSLLGC[Carbamidomethyl (C)]APHQHS_	651.503	821.687	840.146
_VDGALC[Carbamidomethyl (C)]TEK_	1719.87	1506.82	1276.37
_DVEELSK_	1557.94	1337.23	1091.56
_APELGHGVEGGNVAKPDPEVTER_	423.622	362.233	406.408
_APELGHGVEGGNVAKPDPEVTER_	423.622	362.233	406.408
_LDLNLGAQATWTELPWLHTK_	771.03	281.708	330.168
_AGYTLVK_	426.845	194.038	154.089
_LLLQNTDR_	9842.76	9991.56	9119.97
_PLLVPASTENVNEAK_	8919.03	7890.39	7336.14
_FKPTLSQQQK_	3146.24	3390.82	3344.94
_FKPTLSQQQK_	3146.24	3390.82	3344.94
_EGLLLLSRPDR_	3226.45	3460.48	3079.21
_EGLLLLSRPDR_	3226.45	3460.48	3079.21
_HLGAYELLLK_	5517.58	5581.88	5623.52
_NVIFVIDK_	2291.24	2521.86	3036
_NVIFVIDK_	2291.24	2521.86	3036
_GESAGLVR_	5583.15	3762.31	3460.08
_GSELVVAGK_	1985.75	2236.94	2109.25
_GSELVVAGK_	1985.75	2236.94	2109.25
_MALENGGLAR_	3241.05	4497.46	4339.55
_FAHTVITSR_	3105.95	4070.49	4137.81
_EATFQMELPK_	2305.43	3984.17	3901.1
_LREQSPDVLLAQIR_	2732.9	2972.78	3193.95
_VYLGPMR_	2466.72	2755.37	2935.51
_ETLYSVMPGLK_	3308.49	2860.64	1821.93
_KTEQFQVSVSVAPAAK_	1278.59	1201.72	1304.74
_KTEQFQVSVSVAPAAK_	1278.59	1201.72	1304.74
_QDTVIDGSFIVR_	2718.9	2052.6	2225.09
_VTIGLLFWDGPGK_	539.963	2412.81	2297.5
_RPQELVNLLSDPDQGVEVTGHFETAK_	725.002	917.239	834.719
_RPQELVNLLSDPDQGVEVTGHFETAK_	725.002	917.239	834.719
_AAAQEQYSAAVAR_	1709.17	1555.76	1631.38
_VQNDIDIYSLTVDSK_	1375.35	1714.48	1795.74
_EQSPDVLLAQIR_	2793.38	1009.59	755.558
_VTFELVYEELLAR_	706.738	1860.78	956.314
_VRPQQLVK_	1081.73	1249.03	693.755
_LDYQESPPGK_	1749.12	225.937	326.863
_YIFHSFIER_	819.017	374.363	614.004
_TEQFQVSVSVAPAAK_	460.978	587.305	401.247
_FSWIEVTFENPQVQIHASPEHVVMTR_	284.056	460.739	565.979
_FGHSVGDR_	95.9034	29.3582	167.181
_SAFSVGLER_	8581.27	8934.14	8028.25
_IFYNQQNHYDGTTGK_	1380.01	2037.84	2062.84
_IFYNQQNHYDGTTGK_	1380.01	2037.84	2062.84
_QVTVPNVPIR_	3398.93	3273.63	4038.26
_ALLFTHDQFQDK_	2061.23	1909.29	1304.99
_ALLFTHDQFQDK_	2061.23	1909.29	1304.99
_NVDQASGSVLLYLEK_	2793.49	741.142	478.911
_KIEPELDGSSPVTSHDSSTNGLINFIK_	3294.2	3703.58	4380.25
_KIEPELDGSSPVTSHDSSTNGLINFIK_	3294.2	3703.58	4380.25
_NWFGLPGR_	3100	7389.59	12213.9
_RVDAVIPPYPR_	2768.36	2268.65	3531.22
_RVDAVIPPYPR_	2768.36	2268.65	3531.22
_FQDGVLEPDFPR_	5980.88	4928.38	5686.77
_DVWGIEGPIDAAFTR_	3104.18	4990.47	4346.78
_LDAAMAGHIYVSGSAPSFPR_	3197.06	3752.85	4200.88
_HFALMQR_	4009.75	3849.25	2715.52
_DSWVDIFR_	7431.94	1341.5	1160.55
_GLYC[Carbamidomethyl (C)]YELDEK_	1248.05	1066.53	1138.47
_AVRPGYPK_	1342.48	648.487	751.556
_PFDAFTDLK_	113.729	559.689	787.397
_VVVLPFPSK_	39152	75484.6	77726.1
_DGYVLSLNR_	36026	38490.9	37011.5
_FMETATESLAK_	17012.2	17793.7	16732.9
_FM[Oxidation (M)]ETATESLAK_	17012.2	17793.7	16732.9
_GYPFILPS_	15759.7	15740.3	14095.4
_GYPFILPS_	15759.7	15740.3	14095.4
_AIFYINK_	14020.5	12857.9	15060.2
_AIFYINK_	14020.5	12857.9	15060.2
_GSVQYLPDWDK_	5854.98	25154.7	28736.9
_IFHESVYGQC[Carbamidomethyl (C)]K_	3596.51	2504.78	2688.66
_IFHESVYGQC[Carbamidomethyl (C)]K_	3596.51	2504.78	2688.66
_SAEC[Carbamidomethyl (C)]PGPAQK_	1579.7	2049.37	2074.07
_KDGYVLSLNR_	658.039	710.217	484.405
_KDGYVLSLNR_	658.039	710.217	484.405
_YNSESPSK_	202.3	244.368	328.376
_TEELQQQNTAPTNSPTK_	6.38716	156.626	289.929
_EILALPPTGPGSLLDLWVQPHGR_	NaN	46.5592	NaN
_NDWFMLGLR_	NaN	556.337	608.558
_ASFIPPLEK_	4138.96	3270.15	3058.26
_TVQAVLTIPK_	1841.48	2396.86	2258.83
_LAAAVSNFGYDLYR_	3680.17	903.402	908.013
_LSYEGELTK_	1323.42	1876.74	1912.36
_VPMMSDPQAVLR_	1666.01	1509.47	1457.26
_LQSLFDAPDFSK_	1414.55	769.358	884.445
_VDLQEINNWVQAQMK_	886.265	952.966	592.157
_YGLDSDLNC[Carbamidomethyl (C)]K_	362.99	580.399	832.872
_DTDTGALLFIGK_	312.288	158.512	80.8811
_ALYYDLISNPDIHGTYK_	NaN	261.162	191.53
_FPLINTLK_	808.915	90.9367	895.071
_ADGLYPVADNRNAFWNC[Carbamidomethyl (C)]VNGITYK_	98.9005	122.882	254.367
_GTEWVGYDNVNSFR_	204.782	145.473	31.4438
_INDYVAK_	2198.33	991.01	2506.21
_LPIQEAFLGAMR_	2121.02	1852.08	1209.32
_RLELYLPK_	1145.08	1244.6	867.905
_STHEQDFYVTPETVVR_	965.495	784.47	824.317
_DFVFDLYR_	204.859	325.164	535.063
_HILFLGK_	161.846	239.546	155.934
_ELQQPQDSLQLSLGNALFTK_	366.459	60.0524	NaN
_WETSFNLK_	243.074	NaN	317.496
_IIEPQGLR_	23674	22664.7	22143.7
_AHIAFKPTVAQQR_	7084.5	6477.82	6957.81
_AHIAFKPTVAQQR_	7084.5	6477.82	6957.81
_FYNQVSTPLLR_	12346.3	10566.9	10887
_IQPSGGTNINEALLR_	10059.7	9995.56	10269.9
_ALYAQAR_	9905.21	9858.24	9691.07
_VANTVIQTK_	3892.48	5530.05	4972.77
_VANTVIQTK_	3892.48	5530.05	4972.77
_IYGNQDTSVQLK_	10342.7	10097.9	7627.03
_HLEVDVR_	7234.64	7183.61	8038.87
_VVNHSPQPQNVVFDVQIPK_	6918.5	6905.67	6437.03
_VQSTITSR_	5792.78	7178.46	6673.29
_ALDMEDFK_	4146.94	2519.83	2889.24
_ALDMEDFK_	4146.94	2519.83	2889.24
_VQFELHYQEVK_	2870.64	3326.62	2637.68
_VQFELHYQEVK_	2870.64	3326.62	2637.68
_TEVSIAPGAK_	2972.96	2926.88	2909.7
_TEVSIAPGAK_	2972.96	2926.88	2909.7
_NDLVSATK_	2289.22	1875.95	1921.97
_NDLVSATK_	2289.22	1875.95	1921.97
_TILDDLR_	1108.5	4086.31	5104.6
_MLADSPPQDHSC[Carbamidomethyl (C)]C[Carbamidomethyl (C)]SGALYHGSK_	1900.81	1565.29	1680.93
_MLADSPPQDHSC[Carbamidomethyl (C)]C[Carbamidomethyl (C)]SGALYHGSK_	1900.81	1565.29	1680.93
_TEDVDQVTVYSYK_	1451.48	2144.17	1750.93
_SLHVLDTFDGHFDGVPVVSK_	753.421	826.809	1004.71
_SLHVLDTFDGHFDGVPVVSK_	753.421	826.809	1004.71
_TEDHFSVVDFNHNVR_	473.965	400.715	499.988
_TEDHFSVVDFNHNVR_	473.965	400.715	499.988
_TEDHFSVVDFNHNVR_	473.965	400.715	499.988
_TILQMSLDHHIVTPLTAMVIENEAGDER_	539.436	1628.5	1330.3
_LGSYEHR_	667.986	1208.37	884.165
_HADPDFTK_	771.1	764.914	1028.09
_TILDDLRTEDHFSVVDFNHNVR_	376.446	1053.75	589.496
_LWAYLTINQLLAER_	956.688	489.03	366.87
_AMFYIGEK_	1374.49	2298.59	2108.82
_SILFLGK_	1402.35	1904.07	1178.56
_TEEGSSFLVDK_	1313.36	1541.7	1241.3
_FLNQPETTLLHPIIQFDR_	1195.67	1623.18	1173.06
_GWVDLFVPK_	1652.89	619.13	668.183
_EGQMEWVEGAMSSK_	736.499	1070.57	880.348
_GTEAVPEVR_	584.447	467.895	881.035
_FSISATYDLGDILLK_	252.91	483.133	529.965
_MGIQDAFADNADFSGLTK_	NaN	19.6997	158.458
_NALALFVLPK_	732.025	187.865	NaN
_SFLLLILEK_	190.215	NaN	32.8541
_GSTLTEILEGLK_	40116.3	13218	7351.38
_SNYELNDILSQLGIR_	2388.79	1614.62	1877.83
_SNYELNDILSQLGIR_	2388.79	1614.62	1877.83
_TELVLVNYIYFK_	3068.51	1391.21	921.148
_FIEDAQVLYSSEAFPTNFR_	522.489	505.075	999.282
_VNRPFLIAIVLK_	70.5224	239.289	168.423
_LTPETLTR_	51852.7	53734.3	51833
_LTPETLTR_	51852.7	53734.3	51833
_LINEYVK_	13064.3	13643.4	12337.1
_LINEYVK_	13064.3	13643.4	12337.1
_DILSQLGIK_	4592.54	21713.1	27455.3
_FSISSDYQLR_	12107.3	12127.9	11902.1
_DAEAFYASEVLSTNFK_	8673.86	9501.25	6473.81
_MQDLEAK_	2098.64	2778.22	2252.74
_MQDLEAK_	2098.64	2778.22	2252.74
_HIDELSLPR_	4781.98	3341.9	4727.93
_ETQSIIFLGK_	6361.42	781.281	650.663
_IFTSDADFSGITNDHK_	1212.14	1193.39	1434.69
_IFTSDADFSGITNDHK_	1212.14	1193.39	1434.69
_GTSVDGHSLASSNTDFAFSLYK_	2693.71	1053.02	796.243
_LAVSQVIHK_	1348.34	1274.24	958.422
_TPFNPNHTYESEFHVSQNER_	268.762	319.998	547.888
_TPFNPNHTYESEFHVSQNER_	268.762	319.998	547.888
_FLVNLVK_	4909.83	1294.41	997.896
_RHPELSTPELLR_	1699.4	1503.26	2066.42
_ESFLNNYVYEVSR_	958.002	1361.48	2942.06
_AEPFIYYLK_	2408.9	1448.02	845.428
_NPFVFAPTLLTVAAR_	1118.03	962.658	1359.59
_ALSSYQK_	955.018	582.474	1008.28
_RNPFVFAPTLLTVAAR_	385.089	524.307	1197.41
_QILQSINIAILSQK_	376.983	649.322	608.371
_KADIGLLPPLPTLDPEEK_	119.427	330.326	547.547
_KADIGLLPPLPTLDPEEK_	119.427	330.326	547.547
_DDRPNDLSLR_	236.018	182.51	252.427
_DDRPNDLSLR_	236.018	182.51	252.427
_LAPQLSTEELTFLGK_	533.076	545.139	NaN
_ADIGLLPPLPTLDPEEK_	355.918	298.61	231.22
_NILFVITKPDVYK_	21535	17437.9	14965.6
_NILFVITKPDVYK_	21535	17437.9	14965.6
_SPASDTYIVFGEAK_	34373.2	39582.4	24084.7
_DIELVMSQANVSR_	59780.5	16383.2	12015.2
_IEDLSQQAQLAAAEK_	32182.3	22861.4	23372.2
_QVTGVTR_	5927.69	7727.79	9995.84
_NNSNDIVNAIMELTM_	31.3186	40.9525	NaN
_VVGAVIDQGLITR_	7363.59	6475.78	6470.09
_ANITLSGK_	1109.65	1426.29	1324.6
_ANITLSGK_	1109.65	1426.29	1324.6
_TAMEVEAPSK_	1833.16	2234.03	2085.64
_APQDVEMK_	900.715	1092.34	904.323
_TAMEVEAPSKPAR_	NaN	154.426	393.516
_ADGFVNLPDFTVER_	702.45	2088.32	2265.61
_ALLAWLDR_	260.106	201.459	99.4138
_IVVDELSNLK_	2575.25	1912.74	2306.95
_GTRPEDSSVLIPTDNSTPHK_	1091.66	852.135	864.978
_QQQNSNIFFLADR_	968.817	NaN	742.358
_ALINSPEGAVGR_	4491.51	5801.9	5783.27
_AFQPLVK_	4073.07	4411.77	3902.32
_YLDESSGGWR_	2092.38	2335.6	2913.51
_GPWTC[Carbamidomethyl (C)]VGDMNR_	466.56	298.117	375.946
_AHGHC[Carbamidomethyl (C)]LHEIFLLR_	26015.6	21963.6	19338.8
_AHGHC[Carbamidomethyl (C)]LHEIFLLR_	26015.6	21963.6	19338.8
_TIISLDTSQMNR_	4460.96	5419.83	5774.5
_NIYGNIEDLVVHIK_	2302.65	1741.52	1343.11
_NIYGNIEDLVVHIK_	2302.65	1741.52	1343.11
_GVQFAPFSTC[Carbamidomethyl (C)]R_	2783.75	3138.59	3336.82
_ESISDVGFGMLK_	1651.81	2713.77	4788.01
_FGGLAAGEDNGQR_	2280.43	1813.71	2122.41
_EWIQNTLGVNVEHK_	1307.2	648.266	477.972
_EWIQNTLGVNVEHK_	1307.2	648.266	477.972
_PQVSSIFTSFLDGLK_	1150.77	1861.96	1714.13
_IVNLAC[Carbamidomethyl (C)]K_	1535.57	1476.82	1684.81
_GISDPLTVFEQTEAAAR_	2154.06	897.786	880.12
_RAASAATAAPTATPAAQESGTIPK_	1161.17	1351.36	1192.09
_YPLSGMGLPTFK_	1468.38	1093.51	1116.16
_EYVDPNNIFGNR_	544.563	1346.73	1673.09
_IPDIVLWPTC[Carbamidomethyl (C)]HDDVVK_	749.509	1079.24	1331.86
_GFDPNQLSVATLLFEGDREK_	102.513	966.115	1411.81
_WNGWGYNDSK_	905.25	562.674	1001.73
_ASLNPSDTPPSVVNEDFLHDLK_	NaN	1018.18	547.645
_IRPVPEYQK_	584.15	666.599	560.602
_PQVSSIFTSFLDGLKK_	62.2604	399.524	202.335
_ETNISYSQEADDR_	1007.78	753.688	1419.91
_ETNISYSQEADDR_	1007.78	753.688	1419.91
_MSTGPDIHHFIMGSEGTLGVITEATIK_	351.131	636.637	150.721
_MSTGPDIHHFIMGSEGTLGVITEATIK_	351.131	636.637	150.721
_GQIELTGK_	60.8059	43.8127	NaN
_IDILTELR_	7887.81	7253.37	5860.47
_GIYALAAR_	6517.36	7164.27	3478.66
_YLENQTFR_	4094.63	4854.14	5278.83
_DSFIGENSR_	3991.44	4721.84	4901.71
_AVFQESIR_	3033.94	4010.87	4396.36
_DLDVITIPSK_	1993.44	3818.02	5469.22
_FSLIDLAGNER_	5576.02	4253.93	1063.81
_PLVETIFER_	2330.71	4503.94	3692.95
_DVVMVHEPK_	2753.64	3081.24	3389.28
_LIDIGNSC[Carbamidomethyl (C)]R_	2794.29	2642.41	2558.29
_LQQQELR_	2470.73	1686.42	3168.55
_QQVQVVGLQER_	2113.04	2629.36	2231.93
_GSLDYRPLTTADPIDEHR_	842.221	894.052	1162.35
_GSLDYRPLTTADPIDEHR_	842.221	894.052	1162.35
_GMATC[Carbamidomethyl (C)]FAYGQTGSGK_	1781.81	1318.88	1434.68
_FDYAFDDSAPNEMVYR_	303.094	929.461	962.395
_[Acetyl (Protein N-term)]ATANFGK_	639.503	594.046	544.696
_AALQEEEQASK_	172.649	243.071	221.462
_DVFLMLK_	287.754	32.2299	39.3196
_VSVFFGGLSIK_	22594.9	10112	3946.14
_NC[Carbamidomethyl (C)]PHVVVGTPGR_	4931.86	4900.71	4769.82
_NC[Carbamidomethyl (C)]PHVVVGTPGR_	4931.86	4900.71	4769.82
_DIRPVC[Carbamidomethyl (C)]R_	1880.86	2486.19	2442.43
_FMQDPMEVFVDDETK_	1228.89	439.737	440.678
_FMQDPMEVFVDDETK_	1228.89	439.737	440.678
_QC[Carbamidomethyl (C)]MMFSATLSK_	1108.42	1382.86	1198.48
_VNIVFNYDMPEDSDTYLHR_	348.004	1473.61	1705.82
_HFVLDEC[Carbamidomethyl (C)]DK_	685.8	630.945	664.382
_MNLASEPQEVLHIGSAHNR_	9163.54	8793.57	10141.1
_MNLASEPQEVLHIGSAHNR_	9163.54	8793.57	10141.1
_VAASIGNAQK_	6761.11	8016.88	7618.06
_VAASIGNAQK_	6761.11	8016.88	7618.06
_SAMPFTASPASSTTAR_	12589.8	11797.1	12639.3
_VWSPLVTEEGK_	9067.42	10837.4	9302.32
_VWSPLVTEEGKR_	4354.52	4556.69	5300.61
_VWSPLVTEEGKR_	4354.52	4556.69	5300.61
_TAASGVEANSRPLDHAQPPSSLVIDK_	2050.47	2462.31	2645.16
_TAASGVEANSRPLDHAQPPSSLVIDK_	2050.47	2462.31	2645.16
_[Acetyl (Protein N-term)]TTQQIDLQGPGPWGFR_	5377.88	2942.87	3159.97
_GC[Carbamidomethyl (C)]TDNLTLTVAR_	3247.88	4152.96	3503.32
_GDPNKPSGFR_	2299.56	3168.28	2537.62
_GHFFVEDQIYC[Carbamidomethyl (C)]EK_	1036.73	1170.24	990.371
_GHFFVEDQIYC[Carbamidomethyl (C)]EK_	1036.73	1170.24	990.371
_VTPPEGYEVVTVFPK_	474.623	894.938	961.175
_PLDHAQPPSSLVIDK_	761.466	787.264	766.042
_C[Carbamidomethyl (C)]GTGIVGVFVK_	596.241	117.044	954.502
_QELNEPPK_	NaN	551.127	501.719
_VLEVPPVVYSR_	15386.6	27590.8	27861
_IMRPDDANVAGNVHGGTILK_	6342.23	6138.43	5496.83
_IMRPDDANVAGNVHGGTILK_	6342.23	6138.43	5496.83
_ATLWYVPLSLK_	2019.29	11044.8	19183.4
_MIEEAGAIISTR_	6881.7	7091.97	9054.25
_MTFTSNK_	1946.82	3597.86	5047.04
_MTFTSNK_	1946.82	3597.86	5047.04
_TNIVTASVDAINFHDK_	2669.67	2848.6	2753.69
_TNIVTASVDAINFHDK_	2669.67	2848.6	2753.69
_LMDEVAGIVAAR_	12538.5	2400.96	1236.39
_AASAFFTYVSLSQEGR_	1879.58	5130.57	8171.91
_SLPVPQLVPETEDEK_	3315.85	5777.24	5947.12
_GC[Carbamidomethyl (C)]VITISGR_	3732.31	3605.28	3183.06
_SLPVPQLVPETEDEKK_	1157.04	839.694	960.047
_SLPVPQLVPETEDEKK_	1157.04	839.694	960.047
_HSVEVQVNVMSENILTGAK_	150.519	928.347	1986.69
_LLSVEGSTLR_	4583.8	5105.77	4610.53
_TSFLLNLR_	5107.96	4613.32	3600.35
_VLQALGSEPIQYAVPVVK_	3787.62	3924.23	3400.4
_WAAQTIR_	2358.13	3823.79	4008.37
_AVASEIFK_	1377.36	1717.63	1613.33
_AVASEIFK_	1377.36	1717.63	1613.33
_YLGLLENLR_	3937.86	2777.7	1910.08
_FDEVLIR_	2254.54	3124.75	3100.01
_NNDLLFR_	2102.67	2054.27	2442.8
_GEELLSPLNLEQAAYAR_	2122.06	2942.7	1517.82
_LLQSNPVLEAFGNAK_	2016.21	2805.4	1628.46
_DNYPQSVPR_	2972.74	1855.96	1522.94
_VNSININQGSITFAGGPGR_	596.122	2715.95	2757.3
_GAPVGGHILSYLLEK_	368.481	1388.55	1145.59
_GAPVGGHILSYLLEK_	368.481	1388.55	1145.59
_LGTDEISPR_	1945.53	1729.31	2110.06
_KRPETVATQFK_	1989.96	1706.96	2067.8
_DLQIYSR_	2179.97	1956.79	1495.38
_SISPEWK_	1752.77	1132.26	2625.08
_GVSFYEVPPHLFAVADTVYR_	1736.63	1084.39	1303.3
_PQDGVAVLVR_	1273.68	1252.06	1591.59
_NPQSYLYLVK_	2432.43	977.018	677.118
_HLGYKPEEYK_	638.728	639.409	699.167
_HLGYKPEEYK_	638.728	639.409	699.167
_VTMESALTAR_	990.527	1211.77	1703.79
_NPIMSQC[Carbamidomethyl (C)]FDR_	985.903	1179.71	1286.62
_DQAVMISGESGAGK_	1284.14	1249.41	847.25
_YEAFLQR_	1073.68	1126.31	939.37
_KYEAFLQR_	855.195	1108.68	1122.96
_TFTWLVGK_	1908.83	307.119	231.969
_NGHLAVVAPR_	717.235	684.523	577.642
_DGTIDFTPGSELLITK_	0.197332	1131.52	712.052
_QLLLTPNAVVIVEDAK_	784.782	607.464	410.135
_SAIC[Carbamidomethyl (C)]IQSWWR_	656.556	432.526	375.512
_SLC[Carbamidomethyl (C)]PETWPTWAGRPQDGVAVLVR_	395.042	286.349	236.798
_C[Carbamidomethyl (C)]PENAFFLDHVR_	248.153	249.895	278.248
_MSLLQLVEILQSK_	603.88	78.52	NaN
_VGVQDFVLLENFTSEAAFIENLRR_	NaN	206.885	120.574
_RPETVATQFK_	41.1077	63.0257	71.7993
_GDVVLQSDHVIETLTK_	1771.9	363.688	601.527
_GDVVLQSDHVIETLTK_	1771.9	363.688	601.527
_DVESPSWR_	1308.3	NaN	1952.47
_IDYANLTGISVSSLSDSLFVLHVQR_	NaN	624.544	427.889
_IDIANAR_	7031.78	5777.24	7549.02
_TITMLDEQK_	2812.46	2586.01	2955.42
_IEEGLDQINK_	2328	1635.7	1388.27
_ILGLAIESQDAGIK_	533.268	1618.43	1996.08
_AHQITDESLESTR_	758.433	597.801	676.68
_AHQITDESLESTR_	758.433	597.801	676.68
_ITNDAREDEMEENLTQVGSILGNLK_	1069.65	1563.06	1278.11
_TTWGDGGENSPC[Carbamidomethyl (C)]NVVSK_	632.066	884.095	818.083
_AHQITDESLESTRR_	499.771	319.271	345.008
_AHQITDESLESTRR_	499.771	319.271	345.008
_[Acetyl (Protein N-term)]MDNLSSEEIQQR_	NaN	716.413	1498.73
_TLTELNK_	256.144	93.8076	278.632
_GFFGFPGPR_	5371.33	7090.86	6517.21
_IFGGVLESDAR_	4266.85	3778.57	4287.96
_ITKPDGIVEER_	1387.51	1574.83	1412.28
_ITKPDGIVEER_	1387.51	1574.83	1412.28
_SESPQPAPDWGSQRPFHR_	1327.64	1382.92	1419.55
_SESPQPAPDWGSQRPFHR_	1327.64	1382.92	1419.55
_FDDVWPMDPHPR_	1046.67	1015.71	831.07
_FDDVWPMDPHPR_	1046.67	1015.71	831.07
_FHSPQHPPEEFGFGFSFSPGGGIR_	800.907	227.396	431.485
_FHSPQHPPEEFGFGFSFSPGGGIR_	800.907	227.396	431.485
_TREDNDLDSQVSQEGLGPVLQPQPK_	698.966	814.709	547.933
_YPDSHQPR_	380.026	141.101	145.13
_[Acetyl (Protein N-term)]SLFDLFR_	46.9534	108.894	123.984
_AVPLIHQEGNR_	3575.66	3113.56	3709.28
_AVPLIHQEGNR_	3575.66	3113.56	3709.28
_GELPDFQDGTK_	4156.91	3748.06	3667.24
_GKPMELIIGK_	3719.78	4048.9	3243.57
_AHAAVWNAQEAQADFAK_	1765.67	1553.15	1538.06
_AHAAVWNAQEAQADFAK_	1765.67	1553.15	1538.06
_VLELDPALAPVVSR_	1365.46	2833.63	3138.54
_HVVLYPLVAK_	2276.26	2046.58	2768.94
_LPVWETIVC[Carbamidomethyl (C)]TMR_	1405.1	603.233	621.037
_TLHSDDEGTVLDDSR_	349.376	330.762	335.064
_TLHSDDEGTVLDDSR_	349.376	330.762	335.064
_HC[Carbamidomethyl (C)]C[Carbamidomethyl (C)]GVAQMR_	362.61	324.499	448.483
_YYDAIAC[Carbamidomethyl (C)]LK_	121.879	135.932	650.241
_GMVMVSPR_	8058.48	7897.32	7671.54
_LVLVSPTSEQYDSLLR_	10566.7	6836.7	3845.53
_MFLNLLSPR_	4297.19	6208.06	4807.8
_TPEYLHIDQR_	2084.53	2028.98	2428.64
_TPEYLHIDQR_	2084.53	2028.98	2428.64
_STLLGVLTHGELDNGR_	1704.65	4782.08	4985.39
_VAVVGNVDAGK_	4203.29	2893.05	3296.26
_GGQTASFALK_	2084.65	2453.8	2953.02
_VGDNDFLEVR_	2342.49	2726.17	2365.22
_DDVIVTASNFSSER_	3525.1	2264.89	1597.45
[truncated: 83,311 more rows]

## Sheet: 15min_SShot
EG.ModifiedSequence	[1] 20230306_OLEP08_200ngHek_180k_500AGC_2p5ms_3Th_15min_jvo_nce25_01.raw.PEP.MS2Quantity	[2] 20230306_OLEP08_200ngHek_180k_500AGC_2p5ms_3Th_15min_jvo_nce25_02.raw.PEP.MS2Quantity	[3] 20230306_OLEP08_200ngHek_180k_500AGC_2p5ms_3Th_15min_jvo_nce25_03.raw.PEP.MS2Quantity
_GPLATGGIK_	34282.4	35316.3	37864.6
_GPLATGGIK_	34282.4	35316.3	37864.6
_GPLATGGIKK_	509.073	713.133	771.329
_[Acetyl (Protein N-term)]SDKPDLSEVEK_	4051.27	4041.09	4739.36
_GLYDVVSVLR_	341.436	224.769	433.332
_ITDLANLSAANHDAAIFPGGFGAAK_	13671.8	17006.5	15983.4
_NVLTESAR_	13435.2	14587.7	15924.8
_NLSTFAVDGK_	12211.6	13657.4	14564.8
_GGAEVQIFAPDVPQMHVIDHTK_	4719.22	5027.12	5208.86
_GGAEVQIFAPDVPQMHVIDHTK_	4719.22	5027.12	5208.86
_VVTTPAFMC[Carbamidomethyl (C)]ETALHYIHDGIGAMVR_	3376.1	3726.15	3820.11
_VVTTPAFMC[Carbamidomethyl (C)]ETALHYIHDGIGAMVR_	3376.1	3726.15	3820.11
_WPYAGTAEAIK_	5630.84	6969.44	7452.03
_GVEVTVGHEQEEGGK_	2236.83	2091.34	2079.14
_GVEVTVGHEQEEGGK_	2236.83	2091.34	2079.14
_EVVEAHVDQK_	1583.82	1581.56	1532.51
_EVVEAHVDQK_	1583.82	1581.56	1532.51
_EFHQAGKPIGLC[Carbamidomethyl (C)]C[Carbamidomethyl (C)]IAPVLAAK_	652.55	615.623	545.331
_EFHQAGKPIGLC[Carbamidomethyl (C)]C[Carbamidomethyl (C)]IAPVLAAK_	652.55	615.623	545.331
_PIGLC[Carbamidomethyl (C)]C[Carbamidomethyl (C)]IAPVLAAK_	759.818	1300.11	1017.99
_GVEVTVGHEQEEGGKWPYAGTAEAIK_	195.207	362.018	372.041
_GVEVTVGHEQEEGGKWPYAGTAEAIK_	195.207	362.018	372.041
_VLELTGK_	114.094	458.908	383.229
_MQLVQESEEK_	365.98	453.753	221.775
_WDYPEGTPNGGSTTLPSAPPPASAGLK_	1021.65	857.108	709.089
_STLPPGNAR_	724.367	1011.68	809.615
_GAPEPAQTQPQPQPQPAAPEGPEQPR_	220.325	167.317	194.228
_MGPFLLNAVR_	342.312	289.209	432.628
_GSQLGPVPVTIR_	237.625	227.641	234.44
_VALISPTVLK_	217.387	136.954	151.832
_TLLSILGEAEYIQR_	273.588	677.623	675.262
_AGFVSGGDRPLTSEPPPR_	531.738	478.985	298.109
_STPGVASTPQTPVSSSR_	365.603	385.065	476.447
_TIAAELAENRR_	252.587	465.552	456.302
_GAVAPC[Carbamidomethyl (C)]QSSPMAR_	119.693	134.03	190.905
_NAWGNLSYADLITR_	737.157	867.235	1020.47
_TLVSGLLLEDSVR_	452.069	144.531	569.865
_SQAAAAAAAPGSR_	276.439	263.529	376.913
_AGSAMAIGGGGGSR_	209.622	243.997	213.496
_LYPAAVDTIVAVTAEGK_	780.069	663.221	923.859
_LYPAAVDTIVAVTAEGK_	780.069	663.221	923.859
_ESVSNC[Carbamidomethyl (C)]IQLK_	336.131	364.678	316.234
_GPFC[Carbamidomethyl (C)]PTLR_	176.001	99.5145	194.578
_HLQEIYK_	503.595	NaN	187.61
_HLQEIYK_	503.595	NaN	187.61
_GVVNAALGQEMGSR_	1803.16	1856.35	1852.21
_DLEPTTPQEYILK_	1047.53	1335.94	1300.29
_STGNTQVEYMIR_	692.88	782.716	620.033
_SLMDNASSSFEFAK_	552.706	736.933	803.918
_HNLVVFR_	744.441	712.488	592.777
_DFTGAITLLEFK_	516.473	510.317	713.501
_MGQFYYSAK_	391.281	671.965	501.661
_LAWELYLK_	177.481	371.979	361.84
_AFDVLER_	185.178	323.262	368.576
_NDYIYLSWLAR_	299.567	215.16	281.261
_LNLVIYYLR_	263.13	161.648	138.495
_SHYQEAIDIYKR_	218.571	127.069	134.535
_SHYQEAIDIYK_	110.24	89.7612	143.645
_GGEGALQVLPPLVDVIPEAR_	19.4627	126.232	167.941
_QFDDVLIYLNSFK_	NaN	195.213	NaN
_NFALLGVGTSK_	11952	11711.2	13111.2
_MLYVPVMPGHAK_	5798.33	6150.6	6061.48
_MLYVPVMPGHAK_	5798.33	6150.6	6061.48
_YGIEPTMVVQGVK_	10949.4	11822.9	10291.7
_DGSLFWQSPK_	10349.3	10728.5	10386.9
_SFPAAIEHTIQWAR_	5098.53	5235.23	5121.42
_SFPAAIEHTIQWAR_	5098.53	5235.23	5121.42
_NAIFQLEK_	4273.5	4641.18	4692.59
_NAIFQLEK_	4273.5	4641.18	4692.59
_TVFFESLER_	9290.75	8577.86	9150.4
_NLVLAGIK_	4334.81	4543.98	4619.87
_NLVLAGIK_	4334.81	4543.98	4619.87
_FISADVHGIWSR_	4575.28	4026.67	4460.55
_FISADVHGIWSR_	4575.28	4026.67	4460.55
_LETGQFLTFR_	8815.44	8881.37	8408.17
_MYSIEPADR_	7844.11	8703.56	9200.94
_YVLGDTAMQK_	7957.03	8098.41	8078.28
_QDVIITALDNVEAR_	3166.05	3279.36	3652.21
_QDVIITALDNVEAR_	3166.05	3279.36	3652.21
_AILSNEATK_	5890.59	5612.7	5972.83
_VTGGYPFEAYK_	5390.38	5797.98	5655.47
_SDLQMAVLSFEK_	4517.12	4873.54	5324.62
_FDLNEPLHLSFLQNAAK_	2189.74	2033.31	2348.37
_FDLNEPLHLSFLQNAAK_	2189.74	2033.31	2348.37
_SHVFLSGMGGLGLEIAK_	1945.04	1846.57	1919.32
_SHVFLSGMGGLGLEIAK_	1945.04	1846.57	1919.32
_VVQTDETAR_	2933.47	3452.24	4988.65
_SYTAADATLK_	3346.78	3461.06	3808.52
_DDDHNGHIDFITAASNLR_	1681.47	1591.86	1741.73
_DDDHNGHIDFITAASNLR_	1681.47	1591.86	1741.73
_FWQTYSSAEEVLQK_	1802.56	1516.7	1654.01
_FWQTYSSAEEVLQK_	1802.56	1516.7	1654.01
_KPDHVPISSEDER_	1835.94	1447.25	1655.92
_KPDHVPISSEDER_	1835.94	1447.25	1655.92
_NGISFTIWDR_	3600.23	2415.98	3736.65
_GMITVTDPDLIEK_	3057.22	3470.13	3122.57
_KPNVGC[Carbamidomethyl (C)]QQDSEELLK_	1284.37	1195.98	1294.72
_KPNVGC[Carbamidomethyl (C)]QQDSEELLK_	1284.37	1195.98	1294.72
_YQC[Carbamidomethyl (C)]VVLTEMK_	2607.45	1966.22	2161.09
_AVTIHDTEK_	1658.18	2314.08	1471.81
_C[Carbamidomethyl (C)]LANLRPLLDSGTMGTK_	1510.6	1579.64	2141.16
_HIAELNPYVHVTSSSVPFNETTDLSFLDK_	1699.62	1329.92	2157.79
_IQEFKPSNK_	1079.32	1489.05	1753.11
_FESSFSHK_	1351.36	1377.04	1558.93
_DKFESSFSHK_	733.042	516.134	604.374
_DKFESSFSHK_	733.042	516.134	604.374
_EIFISNITQANPGIVTC[Carbamidomethyl (C)]LENHPHK_	549.056	685.961	529.863
_EIFISNITQANPGIVTC[Carbamidomethyl (C)]LENHPHK_	549.056	685.961	529.863
_EDFTLLDFINAVK_	755.969	803.993	1015.79
_SQC[Carbamidomethyl (C)]PPIK_	219.841	1012.88	1317.84
_ALQLLHC[Carbamidomethyl (C)]FPLDIR_	608.992	695.383	813.086
_NWSQC[Carbamidomethyl (C)]VELAR_	699.609	666.791	598.272
_[Acetyl (Protein N-term)]MEGSEPVAAHQGEEASC[Carbamidomethyl (C)]SSWGTGSTNK_	701.579	587.058	641.875
_YYFSHDTD_	691.215	560.743	558.56
_IIPAIATTTATVSGLVALEMIK_	493.366	16.8603	853.139
_QFLFRPHHIQK_	359.694	568.893	302.149
_NLPIMSTASVEIDDALYSR_	327.864	419.657	426.654
_IQSGHSLEGC[Carbamidomethyl (C)]FQVIK_	278.453	709.707	167.095
_KYVDLTVSFAPDIDGDEDLPGPPVR_	254.373	373.549	251.167
_C[Carbamidomethyl (C)]QAWDLGTNFFLSEDDVVNKR_	201.975	334.845	301.812
_GHTEVIVPHLTESYNSHR_	102.558	168.953	134.92
_GHTEVIVPHLTESYNSHR_	102.558	168.953	134.92
_DPPEEEIPFC[Carbamidomethyl (C)]TLK_	431.185	7.04578	333.011
_GDRYDALR_	161.231	304.376	241.52
_IDAHLNK_	59.4985	89.1159	70.3109
_LQNLNIFLVGC[Carbamidomethyl (C)]GAIGC[Carbamidomethyl (C)]EMLK_	0.139555	92.7202	NaN
_AQPPEAGPQGLHDLGR_	4862.93	5360.12	5939.14
_ITVPLVSEVQIAQLR_	2310.08	2378.67	2198.06
_ITVPLVSEVQIAQLR_	2310.08	2378.67	2198.06
_SDPYGIIR_	3899.19	4152.67	3484.05
_SAFGFDDGNFPGLGER_	3392.19	3390.37	3775.66
_VGNQIFQSR_	2831.49	3190.46	3299.03
_FQLSNSGPNSTIK_	2643.99	2648.18	2792.76
_MYLLPDK_	2273.44	2604.86	2724.68
_LEWLTLMPNASNLDK_	2188.01	2737.33	2550.19
_VDVGQQPLR_	2431.45	2397.24	2339.61
_VLVALASEELAK_	1823.58	2343.15	2811.9
_ISSNPNPVVQMSVGHK_	978.321	1058.65	1004.99
_ISSNPNPVVQMSVGHK_	978.321	1058.65	1004.99
_VPLSQLLTSEDMTVSQR_	1028.85	881.505	970.883
_VPLSQLLTSEDMTVSQR_	1028.85	881.505	970.883
_SSSSLLASPGHISVK_	990.514	890.646	676.247
_SSSSLLASPGHISVK_	990.514	890.646	676.247
_IHFIEAQDLQGK_	831.622	721.388	776.901
_IHFIEAQDLQGK_	831.622	721.388	776.901
_ALALLEDEER_	1258.12	1775.65	1466.01
_NLIAFSEDGSDPYVR_	1412.79	1295.88	1521.36
_GANTHLSTFSFTK_	561.187	658.891	682.677
_GANTHLSTFSFTK_	561.187	658.891	682.677
_RTLDVAVK_	1179.73	611.143	1095.08
_NSGGFLSK_	322.291	641.786	1184.22
_SIQIHGTMR_	615.838	783.485	609.423
_DQANDGLSSALLILYLDSAR_	530.03	698.609	723.234
_TNEPVWEENFTFFIHNPK_	423.664	574.009	470.553
_ETIEPAVR_	477.818	390.701	458.669
_AC[Carbamidomethyl (C)]DLPAWVHFPDTER_	448.573	246.944	463.043
_TLNPVFDQSFDFSVSLPEVQR_	195.399	308.51	395.103
_LLDEWFTLDEVPK_	214.199	148.062	400.682
_SHMSGSPGPGGSNTAPSTPVIGGSDKPGMEEK_	121.391	125.898	203.745
_DEQHQC[Carbamidomethyl (C)]SLGNLK_	133.263	117.828	102.737
_SLIEKPPILSSSFNPITGTMLAGFR_	1071.06	1145.11	1203.3
_LSNFLPDLPGMIDLPGSHDNSSLR_	827.288	1105.67	1170.85
_LHTGPLPEQC[Carbamidomethyl (C)]R_	69.5255	23.1115	141.063
_LHTGPLPEQC[Carbamidomethyl (C)]R_	69.5255	23.1115	141.063
_INLSTLK_	1725.49	1911.13	1263.92
_LMSSSVVVR_	967.184	878.002	595.238
_GNITPQLNK_	283.846	787.469	852.676
_SSPEISLR_	212.086	455.727	628.878
_AMVQYAK_	401.401	421.098	215.346
_GISFMDYLSDK_	301.543	271.98	341.763
_SMSVDLSHIPLK_	86.2024	226.581	167.224
_SMSVDLSHIPLK_	86.2024	226.581	167.224
_SAELALLLHPVDQANTLK_	326.091	116.923	355.917
_AFNASFELSQLR_	535.523	73.7675	NaN
_AISIQSSEMIATNTR_	226.781	225.062	311.136
_SSTVSLEPAPVTVHIDHLVVER_	NaN	32.0836	NaN
_SDSVLLTSGK_	351.359	183.411	80.7362
_TPSVLSQQSK_	130.16	10.1516	162.719
_SVTVNHMSDNR_	51.5462	NaN	187.841
_ILAIELENLK_	3859.17	3642.86	3674.28
_SLMSMIR_	3345.68	2119.26	3201.77
_GILGTLNK_	1439.39	1511.39	1297.29
_GILGTLNK_	1439.39	1511.39	1297.29
_ISMLYMAK_	2208.16	2571.62	2613.41
_TVLNSEVLEQR_	2296.41	1888.01	2151.4
_LVEVIEEVNK_	1971.57	1970.27	1948.33
_SMPVLGSVSSVTK_	770.5	407.249	4669.61
_VTFQPPSSIGC[Carbamidomethyl (C)]R_	1639.04	1561.36	2302.09
_QSHLLLQSSIPDQQLLK_	824.426	703.395	819.759
_QSHLLLQSSIPDQQLLK_	824.426	703.395	819.759
_QLQLITSLK_	1892.75	1306.47	1415.02
_EQAIGEYEDLRAENQK_	1099.69	1218.22	718.853
_KAESFAQEMFIEQNK_	692.977	785.639	1004.09
_ATQPETTEEVTDLKR_	777.428	688.119	625.886
_LTQQLEEER_	558.842	619.239	666.321
_QAEPVVVLDPVSTHEPQTK_	1017.51	570.357	171.008
_QAVEEMMDR_	686.146	623.192	447.079
_GC[Carbamidomethyl (C)]ESAVDELK_	781.974	295.365	617.746
_ATQPETTEEVTDLK_	444.441	336.091	609.441
_DQIVSVQEEK_	432.88	484.111	317.357
_SLDPENSETELER_	363.391	297.241	411.623
_TLEAEFNSPSPPTPEPGEGPR_	454.978	160.326	410.72
_VTAEADSSSPTGILATSESK_	246.068	240.833	252.204
_QQLELLEEDKK_	166.951	255.805	288.426
_ELEEQLENETLHK_	210.449	165.998	200.489
_ISHMVIEEVNFMQNHLEIEK_	155.34	50.6552	296.748
_ESAEALATK_	39.9187	199.457	237.271
_EQAIGEYEDLR_	239.909	148.715	70.1786
_GVHLRPVNQTAR_	82.2785	229.767	18.0752
_GEVPAMLPLK_	2359.68	2380.37	2514.25
_LFDNTVGAYR_	1697.35	1594.62	1889.14
_FYFLLDK_	824.768	800.579	883.156
_AGGQQVTLTTHAPFGLGAHFTVPLK_	435.025	274.38	471.921
_AGGQQVTLTTHAPFGLGAHFTVPLK_	435.025	274.38	471.921
_LFLPVILK_	137.059	226.017	203.343
_MGFTIIR_	432.032	472.064	383.998
_LGDGEVFFLK_	196.536	318.358	455.392
_MELQINIQNTR_	365.065	NaN	190.702
_EIMALSVTETLIK_	313.321	60.9635	186.791
_VNAIHFLVHK_	187.762	90.4919	210.968
_FNMIPFEHR_	128.517	189.077	51.2673
_EFSNFLK_	NaN	49.5615	0.128057
_[Acetyl (Protein N-term)]MNPVYSPGSSGVPYANAK_	913.58	906.365	1225.72
_SGAAFGVAPALPGQVTIR_	1018.34	1156.95	1436.29
_TPVRGEEPVFMVTGR_	647.008	739.627	661.808
_IQQQTNTYIITPSR_	301.1	311.467	320.828
_SPATSAGPELAGLPR_	229.762	161.691	413.868
_DRDPVFEITGAPGNVER_	182.872	173.088	288.272
_AREEIETHIAVR_	126.122	144.726	107.31
_DGHPVVVNILIGR_	3385.04	3108.17	2843.56
_DGHPVVVNILIGR_	3385.04	3108.17	2843.56
_IPVMALVGNDAGWTQISR_	2074.78	2471.33	2541.02
_IPVMALVGNDAGWTQISR_	2074.78	2471.33	2541.02
_AAVETLGVPC[Carbamidomethyl (C)]FLGGMAR_	2115.82	2204.9	2491.54
_AAVETLGVPC[Carbamidomethyl (C)]FLGGMAR_	2115.82	2204.9	2491.54
_RPLMVLGSQALLTPTSADK_	3701.56	3771.6	4000.99
_DIVPTLR_	2591.87	3121.95	2820.4
_NAQMAQSPILLLGGAASTLLQNR_	987.083	1098.84	1998.71
_GALQAVDQLSLFR_	741.445	1334.37	1740.22
_EQVPSLGSNVAC[Carbamidomethyl (C)]GLAYTDYHK_	940.717	1096.46	1174.4
_LSGTVGVAAVTAGPGLTNTVTAVK_	941.775	1002.73	1006.83
_EMVPAKPPK_	533.312	865.303	737.704
_HEVTAVFAADAMAR_	299.194	387.6	260.504
_HEVTAVFAADAMAR_	299.194	387.6	260.504
_GALQAVDQLSLFRPLC[Carbamidomethyl (C)]K_	542.396	488.78	247.092
_NREEMLLNSDIFWK_	189.545	347.251	515.656
_PQEAVQGDVGSFVLK_	231.391	228.527	311.281
_NREEMLLNSDIFWKPQEAVQGDVGSFVLK_	210.485	139.214	394.603
_LGLFYQLLHK_	164.469	234.461	250.525
_WLDPGAFGTLGVGAGFALGAK_	169.253	25.7214	332.861
_LVEGLQGQTWAPDWVEELR_	124.149	296.163	85.5955
_KADVIVLAGTVC[Carbamidomethyl (C)]DFR_	28.3862	200.959	150.837
_HGGENVAAVLR_	70.8229	148.821	103.153
_DPADPSQQGRVR_	660.966	439.951	607.067
_MYVQDLR_	448.753	273.715	638.019
_LQEIQSLLINWK_	319.702	337.764	244.296
_TFFLFDK_	310.555	287.543	256.71
_QQYSIQAK_	92.7009	54.3351	198.398
_PVMARPPLQWEK_	81.1721	257.331	NaN
_AWSSQDEVSTNVR_	182.001	45.4017	81.4084
_GPLSPFNSR_	852.687	815.942	NaN
_GPTPKPPGVILPMMPAK_	3628.89	3916.38	3960.62
_GPTPKPPGVILPMMPAK_	3628.89	3916.38	3960.62
_IIPFLPGK_	3319.09	3381.06	3163.8
_IIPFLPGK_	3319.09	3381.06	3163.8
_SFLPGEGPGR_	5766.33	5860.87	6180.53
_EGWAPASYLK_	4273.33	4183.34	4712.46
_YTVIYPYTAR_	3371.74	3411.24	3564.11
_PNFLAPLPHEVTQLR_	1329.11	1566.99	1989.27
_PNFLAPLPHEVTQLR_	1329.11	1566.99	1989.27
_GAVVEVIQK_	3606.68	2943.63	3154.13
_AAAASVPNADGLK_	2482.92	2574.45	2397.75
_FFDLQMQMLDK_	2361.72	2501.5	2515.71
_TSSSSRPLPEVR_	2249.28	1786.95	2496.82
_SVPVPLQEAPQQR_	2024.77	2046.07	1706.36
_GSLGPWGTGK_	1497.44	2169.98	1493.81
_ELLSSQR_	1793.06	1139.97	2146.44
_TDLPEEKPDATPQNPFLK_	1717.66	1686.77	1618.4
_AKPFLSNSLGGQDDTR_	707.685	905.966	682.695
_AKPFLSNSLGGQDDTR_	707.685	905.966	682.695
_NLEGWWK_	1556.18	1482.52	1354.24
_FPMEGGQK_	1460.96	2403.14	256.974
_HYVYIIR_	1319.27	1224.36	1538.65
_VTWSSGSTEAIYR_	1013.52	1291.27	1379.73
_EGWAPATFIDK_	852.048	1205.46	1013.8
_SEGELLER_	973.548	893.041	869.28
_FEGRPVPDGDAK_	719.71	769.522	943.342
_DTSSFQEGTVFEVR_	757.711	683.801	759.885
_DSLYVAVADFEGDK_	788.182	576.368	682.954
_PGPGSPSHPGALDLDGVSR_	646.884	602.47	670.112
_PFLSNSLGGQDDTR_	540.832	501.535	659.908
_SVPVPLQEAPQQRPVVPPR_	676.471	205.741	183.679
_DQDEMNLER_	346.853	415.59	255.07
_SGGDQTSVDPMVLEQYVVVANYQK_	236.756	272.536	405.587
_LGEAAALENNTGSEATGPSRPLPDAPHGVMDSGLPWSK_	412.795	145.607	238.84
_LIPIDEYC[Carbamidomethyl (C)]K_	133.931	55.9024	63.5383
_LGLMNFADEFAK_	317.723	287.796	431.64
_NSLYAPDYSSR_	180.537	222.531	278.487
_HLEETINNFER_	58.2787	NaN	NaN
_LLGLAELLR_	1743.89	1970.89	1673.19
_VVASGLNYK_	1507.89	2256.93	813.648
_LLDFTQAQILQGLR_	610.598	478.656	508.45
_LLDFTQAQILQGLR_	610.598	478.656	508.45
_SEYVITNNPWVR_	813.939	1077.73	952.921
_EYLVTLAK_	585.895	680.356	944.002
_SLTYLRPLQGQK_	818.568	393.394	801.142
_LATVMLTR_	510.951	749.698	705.66
_KQPPVSESHWR_	NaN	864.749	541.621
_ELLQYGLK_	236.025	908.365	788.572
_DPLKVLEGVVAAVHASVDK_	885.504	1035.46	NaN
_SAVNVASIQNYLSK_	537.048	509.887	600.933
_AQDLHLFETLK_	396.158	478.809	763.431
_LHPGDLITVVDAVTFSPK_	516.237	504.556	573.25
_MTQLTVEK_	387.301	753.365	439.66
_GTDLEALLAIGK_	516.934	506.212	530.178
_NQNIVLSAR_	520.79	459.013	444.536
_TDPEAFHQHMVK_	515.236	490.42	393.083
_STTPEELYQR_	346.555	566.807	445.252
_EGLGNEVLK_	340.188	496.747	442.602
_QSPGVANELLK_	567.224	311.568	306.549
_AVQEDEVGVPGSNSADLLR_	262.164	320.553	513.454
_IFQHSKPDLQQK_	459.579	248.205	378.854
_AVLQAVSDGQWWK_	215.85	428.202	438.025
_EAGHEAEAGSLLLAVR_	384.498	277.943	403.036
_LSIWAIPSLK_	292.577	440.715	302.463
_VNFQIHHEGGENISASPLTSK_	376.819	285.082	281.488
_HGASFIITK_	348.353	292.268	254.136
_LLMNSC[Carbamidomethyl (C)]SEDK_	225.062	394.082	257.564
_YSHLYDLSR_	334.289	203.964	328.31
_LFWTGDPHLIK_	258.161	289.402	304.014
_VTYADTLNHLEK_	158.851	79.9096	161.458
_VTYADTLNHLEK_	158.851	79.9096	161.458
_VLSGSPYYK_	145.762	148.772	113.352
_DDFTSIIGK_	293.307	109.228	NaN
_SLAHLETLSHSFILSLK_	93.3567	35.0979	265.356
_MSLSPDGMLLAAIHFSGK_	132.502	114.415	130.013
_LLAAVQDQC[Carbamidomethyl (C)]VEIR_	NaN	125.35	23.9126
_RGQVLILLVEQALR_	36.6814	19.8606	39.1569
_IISALSGGSADLGGPR_	NaN	0.128901	37.6737
_GYGDKTEATTK_	NaN	1352.38	NaN
_SWREM[Oxidation (M)]PIR_	1334.47	1364.34	1310.21
_EILLEMFK_	1254.23	1110.35	1317.14
_GAFIYNTLTDFIR_	1156.03	1000.77	1183.83
_VNTATTTVYR_	742.85	521.009	746.476
_FNLTYVSK_	599.385	660.314	643.505
_MIAILSENYGGK_	608.401	613.052	671.411
_IYGISFPDNK_	565.055	267.59	585.068
_HQPIFIK_	473.015	413.899	494.473
_QVMVIPVGPTC[Carbamidomethyl (C)]EK_	288.684	327.852	508.31
_DHQLLLAIYGK_	136.65	179.335	171.663
_DHQLLLAIYGK_	136.65	179.335	171.663
_DFTEVLSPNMYNSK_	279.912	359.141	328.139
_VADGQTVQGEVWK_	302.447	282.575	346.632
_FADFGVLHR_	166.77	344.242	309.311
_GDTSNIITVR_	270.097	87.955	319.364
_MNPGDGAFYGPK_	176.752	131.914	103.56
_YLYALGQNR_	917.448	1206.98	710.65
_ENFIWNLK_	523.972	769.539	625.733
_LLTYLPGRPIAELPVSPQLLYEIGK_	275.069	325.816	480.637
_SPIQVGGHVLAGFESITPLTAVEK_	NaN	132.162	180.16
_TLPFDQLVQR_	1576.87	1429.26	1302.26
_EQFMQHLYPQR_	531.903	713.68	612.388
_AAQILDR_	283.012	471.425	369.536
_KPLVLEGIDLGPC[Carbamidomethyl (C)]TSK_	286.407	178.633	237.42
_TLAELPEEYRDFYAR_	141.616	103.412	140.707
_DAQYLYLK_	108.359	122.282	136.8
_GLQTPVWTEYESILR_	429.795	563.686	491.944
_GVPALLSPELLYALAR_	211.592	314.078	644.275
_GVLALNPLL_	351.968	337.8	388.151
_VGVVFTPADYGK_	NaN	276.193	349.029
_YASGINVNLQK_	NaN	219.059	81.6094
_NTIVFSNPSSEC[Carbamidomethyl (C)]SMK_	NaN	23.6784	40.8099
_SSPLVNAALEGK_	1724.62	2060.47	1865.84
_SIFPIHPSFR_	1943.95	1290.1	1125.92
_NVLPVLNNLLENR_	1445.28	1393.77	726.977
_NVLPVLNNLLENR_	1445.28	1393.77	726.977
_LVAAFGELR_	1571.15	1298.72	1462.61
_NPELVPQNYISDSLAQSVVQHLR_	1491.25	1389.14	1274.59
_VIALGLPVPR_	1335.79	1359.43	1248.17
_YSGNPLDPPLR_	1008.96	1353.65	1283.33
_VPNVPQEALDK_	1263.24	1235.4	1044.72
_SLADQGIINYPYSTR_	989.311	986.282	1026.85
_TLILEGLEK_	1109.01	966.499	795.248
_VNAGTLAVLQR_	821.291	830.282	1017.07
_NMQITINR_	908.997	960.537	708.839
_IILDNLQAK_	696.871	854.025	977.477
_IGAVSAPIYNAHEK_	308.196	459.472	459.521
_IGAVSAPIYNAHEK_	308.196	459.472	459.521
_APTNVTC[Carbamidomethyl (C)]ILK_	688.235	663.674	900.535
_LLYSIGANVSAEK_	647.715	666.534	896.764
_FLHLLNRPR_	738.17	496.763	698.425
_LILPSEK_	513.225	507.627	752.115
_FPTEGLSSVVR_	622.389	610.516	397.312
_DTTVQTLTLQPSVK_	500.741	494.238	603.451
_DIYYLPFK_	536.628	586.941	457.004
_SIAMQYLELTK_	642.385	568.691	356.221
_EVEYIALSR_	424.935	569.609	566.007
_LLSQPC[Carbamidomethyl (C)]ASDR_	481.13	621.349	454.203
_FLMSAER_	338.249	316.005	882.611
_EILINTLHK_	456.873	521.659	495.045
_LSQYPNENLHSAVTK_	557.279	301.178	569.019
_ELSLYDGSR_	516.819	95.3777	773.034
_QYGPNVPEPILQK_	508.646	467.705	322.979
_GPALINIQEYPIER_	454.292	286.312	552.449
_THTISLPINLK_	214.349	223.589	200.142
_THTISLPINLK_	214.349	223.589	200.142
_YGIPIGAKPTSVQLAK_	440.05	466.549	356.959
_SFVAMDTK_	521.101	518.262	220.862
_DFLLGEHLLLVGNQGVGK_	312.136	475.838	468.213
_FAQILTR_	357.793	352.135	512.035
_FIQTLSHK_	326.763	497.596	389.265
_LVLLDGIHR_	437.871	246.65	436.706
_WLLVESK_	426.474	196.065	394.346
_PTSVQLAK_	403.212	NaN	417.471
_NWLVFYK_	339.927	138.679	360.225
_IVANSANVNGR_	328.719	134.117	356.233
_RFELQDSGSSLLPK_	431.279	171.606	177.383
_TLVENGEMILADGR_	344.757	147.228	283.923
_LGHILVVDEADK_	381.507	275.959	105.12
_ENVVVIHPDFR_	169.086	255.22	319.303
_NVFDFDSYNNDMR_	281.424	238.566	205.375
_EYIQLHR_	186.921	257.257	232.417
_C[Carbamidomethyl (C)]EVTSGTLR_	130.264	15.0612	429.263
_SGTDTSFYR_	88.7259	264.154	160.795
_LKEELQLSDEQLQK_	188.97	142.769	151.829
_MMENHVSQASVTIR_	117.211	150.955	140.722
_DAVPEEVKR_	101.611	82.4841	194.306
_ETQDPTAQSLAASLSTR_	132.3	26.0707	126.665
_PAHIESEGSGVC[Carbamidomethyl (C)]QLYVLK_	105.861	105.483	33.572
_ILPPGEVPLK_	29.0313	91.4398	36.8552
_DLLGQDVFLIGPPGPLR_	4.90057	NaN	97.4546
_LGIWGEGTPFR_	1409.8	1348.49	1712.16
_TGLAVLELQNK_	1360.16	1564.26	1502.78
_TIAGIIYENYLLSR_	1295.34	1167.53	1425.49
_SELDVPVEILNITEK_	1012.55	1492.44	1153.15
_MWINDMK_	738.799	981.004	1161.45
_ALWFSVSNDLK_	1283.02	1021.05	517.949
_LFLVYRPNTGK_	1001.41	740.024	944.765
_GVLQSLIEK_	746.924	732.397	1023.87
_SIDPDSIQSALLASGLGSK_	641.183	859.372	924.336
_NMAYMNR_	916.38	835.232	348.645
_NILVHSLNK_	695.99	691.157	622.407
_SGILTLDK_	454.75	565.785	959.818
_VHMTLELPWSADR_	516.875	734.708	715.509
_VVYASATGASEPR_	459.688	611.233	597.996
_HFPAPDR_	545.966	617.588	429.234
_QEPETVPTPALLNVR_	507.139	438.171	393.143
_EFSDFIQAVER_	380.987	409.67	527.544
_IEEVLLSQSYVK_	422.541	476.196	415.576
_FQQAADLIDAEQR_	322.969	441.74	464.404
_QGLIGVGLINVEDR_	390.741	110.599	544.595
_GVIFATYSSLIGESQSGGK_	303.165	320.897	401.639
_FLTPGYSTSGHVELYTISVER_	296.749	421.586	245.48
_GVGAMEIVAMDMK_	253.747	266.804	376.044
_VEGVLASVSGTNVK_	272.595	237.696	368.619
_RLESLGALTHGDR_	135.58	210.371	263.63
_QLWQQHHPQSITNLSNA_	168.063	154.865	58.8169
_FIQTTASTRPSVSAPTVR_	209.75	75.7838	14.7138
_LKPPANIAQPVATAATDVSNGTVK_	78.9085	95.3351	59.0454
_VVSNDDGSISYESR_	39.156	42.9254	78.1771
_ILVAQGGLGGK_	4121.84	4501.37	3967.16
_LLTNFLPLK_	3967.54	4290.4	4110.26
_GGDVWVVAQNR_	4028.24	4068.03	3798.07
_LIADVGLVGFPNAGK_	3059.47	3490.05	3439.95
_FVAGVGANSK_	2687.26	2325.33	2735.21
_TAFETIILLTK_	2224.18	2684.1	2482.2
_PAIADYAFTTLKPELGK_	1021.24	1243.58	1047.78
_PAIADYAFTTLKPELGK_	1021.24	1243.58	1047.78
_PALLAVNK_	1784.86	1777.93	1936.1
_FHELMSQLQNPK_	820.804	864.769	953.429
_FHELMSQLQNPK_	820.804	864.769	953.429
_IIGELNK_	2076.74	1944.42	778.846
_TVEFQHIIPISAVTGEGIEELK_	1097.12	1237.36	1984.16
_QISVADLPGLIEGAHMNK_	813.22	1421.66	1319.19
_MDLPDAQDK_	1217.92	1126.79	941.792
_GGSGGMGYPR_	1471.05	635.67	1094.14
_IMYSDFK_	867.188	876.975	1438.15
_DFLHLFEK_	821.151	1000.77	953.248
_YGNFIDK_	782.244	806.47	705.127
_DC[Carbamidomethyl (C)]EIPVPVGISVTDENGK_	567.476	453.638	639.926
_IIHLDLK_	222.227	440.018	500.361
_SLDEQANQENDALHK_	232.191	186.643	181.46
_LLLWDTK_	1116.81	7240.99	NaN
_LLLLGSGVGTVR_	3403.53	3125.36	3326.24
_LSPAQGPPQPQSSAK_	1814.4	1948.18	1816.12
_VWSFNPIMQTK_	1592.4	1942.57	1866.76
_LPPYVSNMDR_	1579.77	2623.67	776.164
_SPLLSLEWATK_	1583.52	1775.54	1512.22
_VGFLSSLLPQSK_	1416.1	1375	1605.58
_LFALQAEIHR_	1046.11	1433.56	1071.93
_GMNQVPGR_	841.542	1069.55	1141.26
_SLLSGLATGESGWSQHR_	806.594	1177.25	662.751
_VASLDVDGVIK_	647.977	737.157	964.837
_LEDIYRPTIHK_	844.711	673.416	689.906
_KPEASGPEAEPC[Carbamidomethyl (C)]PELHTEPVEPLTR_	501.854	586.704	493.073
_ELFSTTTSQC[Carbamidomethyl (C)]AEK_	432.97	606.727	302.952
_AQEFFAK_	223.917	309.247	398.498
_FYLVYTIQTNR_	0.138948	615.109	314.257
_LTTLLAHK_	234.286	255.189	317.244
_LGDSELAMVC[Carbamidomethyl (C)]SQR_	310.654	358.435	130.782
_TNQVQEENEVLR_	166.711	282.497	253.847
_QATELQNQAEWK_	116.815	141.532	124.103
_SLLSGLATGESGWSQHRQR_	NaN	NaN	167.389
_VLESC[Carbamidomethyl (C)]LSLGGHR_	NaN	110.952	NaN
_AVTLTGLPMYVK_	471.879	610.786	618.572
_VPVPESPAFSR_	679.834	92.5062	724.942
_HADPAHQLLLR_	271.341	366.404	444.341
_VRQPEGPESSPSPAGAVEK_	186.482	259.226	317.855
_EDAALLPR_	117.228	99.1056	360.249
_AAGAGLEPSSK_	204.316	65.0957	139.024
_APSQGGTWGR_	56.405	58.0716	187.588
_SVGILSPSYTLLYR_	1548.84	1365.29	1607.23
_IQSDFIYFR_	1506.22	1486.52	347.653
_GSSLPPVYWLPSIHR_	1141.09	775.524	825.645
_YMYPEMK_	409.806	538.534	499.825
_YMHFLENQVR_	148.238	134.686	195.15
_YMHFLENQVR_	148.238	134.686	195.15
_ELYDVYVDNQNVK_	186.601	282.348	216.298
_THHDHLQPLLK_	194.96	129.738	120.266
_[Acetyl (Protein N-term)]VEQGDAAPLLR_	74.7287	51.8554	83.9313
_ITHPAGC[Carbamidomethyl (C)]MSQFIK_	17.0493	13.1998	144.282
_NLEFQGPLEISR_	1103.76	1115.48	952.997
_EMALATNR_	1144.83	592.857	1188.86
_LTDTFLK_	2370.6	1629.99	2484.97
_MAPGYGDVR_	1743.21	2026.22	1483.31
_AYLQPMDTR_	1656.05	1512.66	1878.67
_ADLQTSSQR_	228.417	493.03	721.442
_LSLEAIPDTVNLEEPFHITC[Carbamidomethyl (C)]K_	246.206	354.289	196.738
_NLILSAFPR_	10018.1	10200.5	11531.6
_ILTNFTGVMPPQFK_	9213.94	9704.37	10230.5
_SPVTFLSDLR_	8055.03	8079.77	9224.26
_SLLEVVVLSR_	7904.14	8659.5	8328.88
_GNAPEGLPQLMEVVR_	6702.71	6464.67	7580.19
_DAIAALGLLQK_	5866	7169.63	7307.18
_GLHNVVYGIQR_	3231.64	3434.75	3500.87
_GLHNVVYGIQR_	3231.64	3434.75	3500.87
_SLDLIESLLR_	6510.41	5743.24	7367.23
_MVLNETYR_	4479.56	5562.27	5750.44
_ILPDSGGVAK_	5280.01	5780.63	4479.11
_LPDPFTPNLK_	4910.47	5321.11	5053.85
_GQQELLYVVPFVAK_	2303.75	2514.75	2754.55
_GQQELLYVVPFVAK_	2303.75	2514.75	2754.55
_VDMLSEINIAPR_	2319.33	2550.12	2576.32
_VDMLSEINIAPR_	2319.33	2550.12	2576.32
_TVTVTRPTGVSFK_	2069.4	2491.02	2718.96
_TVTVTRPTGVSFK_	2069.4	2491.02	2718.96
_SLLLEAYVK_	4664.1	4541.64	4790.64
_EPLLMSISTNLK_	4460.97	4432.13	4123.44
_ELNPSLNFK_	4343.83	4394.63	4216.76
_AVQELVHPVVDR_	1893.75	2156.92	2413.91
_AVQELVHPVVDR_	1893.75	2156.92	2413.91
_IVEPPENIQEK_	4242.11	4230.83	4324.21
_FFPQYPDK_	4752.02	4454.56	3548.35
_MYYFGIAALDR_	4028.61	4396.98	4159.84
_VLGMMAR_	4437.67	4161.87	3920.95
_LAEVGQYEQVK_	3865.93	4115.07	4372.34
_MQGSITTPGSIALAQAQAQAQVPAK_	3784.48	3960.71	4042.51
_IAFIFNNLSQSNMTQK_	1842.48	2034.35	1984.35
_IAFIFNNLSQSNMTQK_	1842.48	2034.35	1984.35
_EWVNLYHSAAAGR_	1652.6	1987.52	2070.78
_EWVNLYHSAAAGR_	1652.6	1987.52	2070.78
_NLFEEYR_	3758.94	3401.97	3476.51
_THSGLTDGIPLQSISAPGSGIWSDGK_	3537.67	3648.24	3264.24
_SNYEAMIDR_	3374.39	3228.49	3526.88
_YNVEAVELLIR_	2973.45	3152.47	3754.87
_ILLVDER_	3057.37	3302.79	3070.85
_AFSAFVGQMHQQGILK_	1726.01	1302.74	1618.05
_AFSAFVGQMHQQGILK_	1726.01	1302.74	1618.05
_NIIVQFGVR_	2510.99	2925.91	3368.1
_VLESSIR_	3108.26	2139.82	3544.43
_ILDVAQDLK_	3033.26	2724.12	2954.69
_YLFLNAIANQLR_	1388.8	1302.81	1536.29
_YLFLNAIANQLR_	1388.8	1302.81	1536.29
_LIALLVK_	2397.04	2808.53	2961.37
_PAPHLFAQLSK_	1476.24	1409.86	1167.66
_PAPHLFAQLSK_	1476.24	1409.86	1167.66
_GFAAQFIK_	2432.26	2897.61	2574.08
_NLDEQLSAPK_	2733.17	2727.11	2441.33
_NLALDINELKPGNLLK_	918.522	1332.83	1542
_NLALDINELKPGNLLK_	918.522	1332.83	1542
_VSIEPNFHSLYSNFLDTLK_	2520.71	2148.1	2770.27
_LGTSGLNQPTFQQSK_	2550.53	2227.18	2538.74
_DLDSYLK_	1309.46	1308.97	1018.13
_DLDSYLK_	1309.46	1308.97	1018.13
_GAFGVGQEQIDAFLK_	2424.07	2497.53	2313.4
_VLLTSDK_	1637.87	2466.78	3045.8
_AQAEQQHNPAANPTMIR_	1401.41	1007.74	1121.75
_AQAEQQHNPAANPTMIR_	1401.41	1007.74	1121.75
_EVTYELDHPGFQIR_	1160.94	1093.57	1271.81
_EVTYELDHPGFQIR_	1160.94	1093.57	1271.81
_NSFASALR_	2104.18	1991.93	2498.78
_EVTAAQVAR_	2081.55	2038.9	2284.01
_QLAVYEEFAR_	1744.08	2134.43	2147.26
_NKPILHTDLDVK_	832.858	1142.02	996.276
_NKPILHTDLDVK_	832.858	1142.02	996.276
_GLGMEVFPVDLIYRPWK_	1696.83	2023.18	2170.03
_NVPGFLPTNDLSQPTGFLAQPMK_	1799.89	1537.37	1741.84
_QLFSFPIK_	1662.07	1588.93	1797.81
_AYGSPWC[Carbamidomethyl (C)]NK_	1634.46	1468.25	1899.96
_AHGGPNFMMHSGISQASEYDDPPGLR_	858.024	624.822	841.953
_AHGGPNFMMHSGISQASEYDDPPGLR_	858.024	624.822	841.953
_EIDDEANSYFQR_	1533.63	1309.65	1434.11
_EEFMPWVSQYLVMK_	1441.07	1259.63	1481
_IYNHPPHPTMSVDEVLEMLQR_	1109.4	1268.74	1237.09
_SNLQVSNEPGNR_	1137.27	1224.21	1152.97
_NLTAGMAMITC[Carbamidomethyl (C)]R_	1300.29	1096.1	1074.26
_NLGHWLGMITLAK_	549.724	523.664	497.126
_NLGHWLGMITLAK_	549.724	523.664	497.126
_AVEGLLDATSGADADLLLR_	986.411	1086.91	895.921
_ASQQEIQHIVNR_	364.934	478.435	602.71
_ASQQEIQHIVNR_	364.934	478.435	602.71
_TDDLITR_	812.067	1058.67	1007.11
_AAANFSDR_	834.742	974.54	998.223
_IAMTTC[Carbamidomethyl (C)]EQIVR_	653.784	948.246	915.052
_EVFNC[Carbamidomethyl (C)]MLR_	814.739	745.975	852.645
_QAWATDDVAQIYDK_	687.752	968.704	697.18
_MKPSDLSQVWPEANQHFSK_	859.498	697.474	521.924
_DFALDSEESR_	589.548	649.898	740.869
_VLGIVVGVLLQDHDVR_	267.538	341.76	376.103
_VLGIVVGVLLQDHDVR_	267.538	341.76	376.103
_QPPPGVMPK_	794.533	502.623	616.58
_YC[Carbamidomethyl (C)]DPVVLTYQAER_	685.379	538.877	676.595
_SVAHVTEADLFHTIETLMR_	276.643	330.874	315.561
_SVAHVTEADLFHTIETLMR_	276.643	330.874	315.561
_SDGAQAHTWNVEVLIDVLK_	659.948	525.148	489.237
_YLAPFLR_	548.097	511.29	553.089
_PMQILYK_	422.081	303.253	NaN
_QSEFQQLPYHR_	163.42	675.518	374.741
_C[Carbamidomethyl (C)]PVVLAPLLYPEK_	308.154	355.191	387.131
_C[Carbamidomethyl (C)]YHNLDAFVR_	159.643	238.525	50.1134
_C[Carbamidomethyl (C)]YHNLDAFVR_	159.643	238.525	50.1134
_LATEFELRK_	63.6331	332.882	396.311
_VQEVIFGLALLNSSSSDLR_	189.641	275.113	316.844
_ELHITAC[Carbamidomethyl (C)]LFGGIIEK_	298.625	273.338	118.252
_EREVFNC[Carbamidomethyl (C)]MLR_	313.635	174.355	163.315
_DVPPSINTTNIDTLLVATDQTER_	151.032	67.5876	305.55
_PNFISTLSYAIDNPLHYQK_	153.395	217.806	49.2993
_LFQSVAQC[Carbamidomethyl (C)]C[Carbamidomethyl (C)]MGQK_	67.2674	203.616	87.9869
_KLGTSGLNQPTFQQSK_	106.426	153.718	88.1406
_MLAHTPQQK_	7.82285	264.188	NaN
_QAQQVMEGTGAS_	108.733	55.9235	59.0121
_C[Carbamidomethyl (C)]LFSHVDFSGDGK_	NaN	111.588	105.468
_KDFALDSEESR_	11.0165	18.0905	27.1035
_IPVIIER_	9162.11	9464.51	10686.7
_FLVPDHVNMSELIK_	919.394	1320.58	886.655
_QLPVLDK_	768.656	782.051	1540.56
_LALEALVAR_	173.062	138.489	201.945
_GAGSLELPAWVK_	175.322	336.261	323.389
_EGGEEPLGIER_	33.6368	NaN	124.568
_AVVVGFDPHFSYMK_	7851.06	7773.24	8749.79
_AVVVGFDPHFSYMK_	7851.06	7773.24	8749.79
_LGFITNNSSK_	13338.1	13834.5	14374.3
_GETAVPGAPEALR_	11509.4	12462	12258
_TILTLTGVSTLGDVK_	4582.52	5229	5560.76
_TILTLTGVSTLGDVK_	4582.52	5229	5560.76
_LPLENGR_	9214.82	7706.97	8249.7
_FIAGTGC[Carbamidomethyl (C)]LVR_	4434.49	4525.66	5223.23
_LDTDILLGATC[Carbamidomethyl (C)]GLK_	2777.28	3148	3224.51
_AVEMAAQR_	1943.33	3223.97	3015.44
_TVMVGDRLDTDILLGATC[Carbamidomethyl (C)]GLK_	2435.14	2322.43	2527.12
_TVMVGDR_	1945.1	1761.55	1823.32
_YLQQPGC[Carbamidomethyl (C)]LLVGTNMDNR_	1245.55	888.281	1715.19
_QADIIGKPSR_	275.452	249.862	456.717
_[Acetyl (Protein N-term)]AAAEAGGDDAR_	236.623	269.174	300.613
_LAGAPAPK_	169.738	189.171	301.186
_MVPDFYVDSIADLLPALQG_	32.9727	NaN	NaN
_[Acetyl (Protein N-term)]AAAVSSVVR_	5221.83	4607.83	5118.13
_ELISFLSEPEILVK_	2160.67	2285.02	2252.89
_YVSVC[Carbamidomethyl (C)]EGPLK_	944.123	667.709	578.493
_QILNFFHHR_	612.348	1206.09	336.687
_EQEWNTTNAK_	741.522	609.282	672.814
_YC[Carbamidomethyl (C)]ADQQPENHEVDTSVSGAGC[Carbamidomethyl (C)]TTYK_	127.87	160.201	78.3859
_APFYRPLAPELR_	3399.98	2562.22	3089.14
_YGQLGHEDTTSLDRPR_	450.107	515.94	383.474
_YGQLGHEDTTSLDRPR_	450.107	515.94	383.474
_DAWASEGLLAVLR_	750.604	822.245	909.69
_RVEYFVDK_	205.275	205.755	369.756
_NLAEDGETVAR_	226.03	208.791	265.577
_QLELGAEHALLLDAAGQVFSWGGGR_	107.323	287.469	305.244
_PLAPELR_	71.1648	204.757	304.697
_HGQLGHGTLEAELEPR_	139.677	26.8826	73.5297
_GATAAPGSGSAPAPAPKPEAAAK_	433.474	498.836	564.569
_SFVYGSHLAR_	353.538	229.718	303.654
_SFSQSSALAR_	399.713	126.359	349.687
_SWLHPDSFPILGLPDFR_	190.934	190.001	107.126
_FGQSAALTR_	210.197	98.4684	114.888
_GSALLEFAGGTSFGSEHQAAFAGPSGAYR_	94.0856	60.546	210.11
_FLELGNGLGEGEGPSSHPLGFHFPVHPK_	102.545	15.5907	NaN
_LGNYTLK_	5543.88	4488.31	4972.72
_LMILPDPEKPVR_	2817.53	3620.17	3509.17
_VQLISGPPAK_	2524.46	2568.5	3218.47
_GMVFGAPVPK_	2245.47	2304.95	2768.58
_FIPGPPGNK_	1475.72	2984.95	2786.05
_ISGALFTNDK_	2381.48	2029.68	2729.68
_ANLGVFSVFAPR_	2092.81	2654.3	2202.04
_PIGDPVFAR_	2178.07	2200.34	2500.86
_TLPLFYGSIVR_	1791.04	2190.06	2493.01
_VNWTPEINK_	2021.76	1826.34	1640.62
_SIIEGPIIK_	1665.7	1968.93	1688.36
_TVYLFDR_	1501.35	1711.77	2071.48
_GVITRPDLPSK_	1742.25	1984.93	1526.53
_EAIYSGYIR_	1642.43	1960.4	1643.47
_FVITTTSR_	1847.04	1743.76	1079.96
_LLLIDWPELK_	1562.78	1235.2	1487.69
_LTFMDLELK_	1413.24	1554.32	1304.47
_FSFGLLDLPFR_	1847.58	1838.21	NaN
_DQLSQSIVMYK_	1276.87	1279.28	1144.09
_DLNSQLEYLR_	1225.17	1203.38	1228.9
_EHLLQGLLPDVQVPTSVK_	1189.96	1087.51	1378.02
_LQIFSVEGQK_	1171.17	1272.78	1209.57
_QQVLPLDSIYK_	1229.11	1133.03	1108.05
_LLFDETQGK_	1030.4	1341.35	946.419
_LGMTPIR_	1064.83	990.795	1139.27
_EFALWLK_	1137.47	1021.15	911.205
_SDYAGFR_	1032.96	977.833	1003.92
_SLNSDISYFGVGGK_	919.609	1082.12	951.927
_LQVVLNESNADTYAGRPLPSK_	1113.51	643.905	1140.58
_TTFQENTQSISVR_	819.88	974.273	1044.85
_ESELGDR_	NaN	622.935	1558.44
_PAVAVIDNGR_	981.306	968.708	863.656
_IDFLPHYDTLVK_	862.274	1005.95	913.061
_LSTSGNRPPANAETFSC[Carbamidomethyl (C)]NK_	941.664	942.042	753.286
_EFSDFIR_	765.444	955.82	839.47
_ESELGDRPLQVGER_	688.23	877.514	754.554
_SLFEASQQLLNEMK_	805.78	595.054	870.17
_AHVEGDGVVEGIIR_	478.032	384.1	217.026
_AHVEGDGVVEGIIR_	478.032	384.1	217.026
_FLHHLIIEEK_	709.446	884.881	534.913
_IHNIDIPTTQQVPHIEALLK_	223.293	344.815	265.341
_IHNIDIPTTQQVPHIEALLK_	223.293	344.815	265.341
_DLC[Carbamidomethyl (C)]FTWR_	493.881	630.2	444.064
_PADSQDVHELVLSK_	511.913	468.035	563.128
_TNILNSEQVIVEVLPNQPVK_	251.776	495.009	572.713
_DSTEYFIVFEPR_	366.034	297.86	544.014
_GLAPIEC[Carbamidomethyl (C)]YNR_	254.545	410.098	489.437
_GSNEEDTDTPLFIGK_	253.258	328.662	546.921
_EIISHISQHGGK_	201.503	523.914	94.2463
_EIISHISQHGGK_	201.503	523.914	94.2463
_YHPFLYDR_	350.099	453.234	242.236
_ERIDFLPHYDTLVK_	195.311	175.448	174.645
_ERIDFLPHYDTLVK_	195.311	175.448	174.645
_QQQMAALTK_	414.346	220.579	295.513
_FQVSTNK_	248.651	296.786	304.45
_DSFTAVVITGVQPEHIQYLK_	200.974	247.279	210.207
_ETYPDDPC[Carbamidomethyl (C)]FPSK_	204.299	55.3173	246.921
_SC[Carbamidomethyl (C)]TLPNYTK_	317.131	144.302	NaN
_LLPGHPR_	92.5637	169.412	188.525
_IKPPTPAVSNVR_	192.638	196.558	24.7456
_PPANAETFSC[Carbamidomethyl (C)]NKIK_	308.752	0.226658	69.8338
_EITC[Carbamidomethyl (C)]DNFDETVK_	36.1805	87.3015	132.217
_QQVLPLDSIYKK_	56.7934	159.267	10.6063
_LQVVLNESNADTYAGR_	58.6358	42.8364	52.1388
_ITHC[Carbamidomethyl (C)]PTLLTR_	78.4512	7.14456	43.3069
_KPSDSVHITNDDER_	NaN	229.016	188.995
_ESIPLFTYGLIK_	1074.94	1103.68	1180.94
_[Acetyl (Protein N-term)]MELHILEHR_	950.103	1167.18	1021.97
_FPSNLLFTSASGELWK_	206.705	380.157	432.806
_FPSNLLFTSASGELWK_	206.705	380.157	432.806
_FDHALVPEENINGVISALK_	503.32	662.555	529.809
_LVQRPVIHPLSSPSNR_	225.653	166.618	247.122
_LVQRPVIHPLSSPSNR_	225.653	166.618	247.122
_DLPFVTHTLSSEFTILR_	NaN	184.639	206.011
_AAAAASAAGPGGLVAGK_	4183.52	4240.29	4458.84
_LMIENPYETR_	3685.93	3901.49	3617.63
_TVGATVEFTVGDKPVSNFR_	2187.28	2828.3	2718.64
_SDSFYFVDNK_	1728.49	2086.02	2187.05
_YQFTPAFLR_	382.285	2387.91	2266.51
_NTC[Carbamidomethyl (C)]EHIYEFPQLSEDVIR_	409.881	476.662	691.643
_AAAAASAAGPGGLVAGKEEK_	366.421	385.945	381.111
_QAPHHAADDGVGAAVTEQELLALDTIRPEHVLR_	209.341	304.882	330.519
_VTENYLC[Carbamidomethyl (C)]KPEDNIYSIDFTR_	218.525	322.741	256.187
_IRDLETGTVLFEIAK_	228.946	310.466	135.983
_AMLGQFSQAEALLMK_	12963	13127.1	13240.5
_IASAIVQAR_	1873	1884.64	2269.1
_LVALSFHSLEDR_	524.493	699.372	420.173
_LVALSFHSLEDR_	524.493	699.372	420.173
_RAPLMWELIHK_	1075.96	1160.77	1038.32
_VLSPQDQDVQDNPR_	827.553	1111.45	1317.18
_DGPLDMR_	783.84	855.58	818.196
_GQIFLDMTFGSGGHTK_	342.917	411.091	413.204
_GQIFLDMTFGSGGHTK_	342.917	411.091	413.204
_IFVNNELNELYTGLK_	842.258	529.813	813.661
_APLMWELIHK_	342.664	246.043	337.86
_APLMWELIHK_	342.664	246.043	337.86
_TSQLGSDHENTEEVSMR_	153.714	321.467	154.871
_VPYAELLGLQDR_	NaN	381.602	437.16
_HVTVEEVMPPFLVAFK_	127.092	133.517	NaN
_VGLMLEHGGLMR_	968.822	929.686	1038.01
_VGLMLEHGGLMR_	968.822	929.686	1038.01
_AALAATGAASGGGGGGGGAGSR_	1150.47	1090.79	931.104
_ELVLLLDEER_	955.262	992.355	827.645
_LLAQQAGSGEFR_	651.023	957.051	1044.88
_HAAGAVWHEVAR_	837.794	928.567	621.661
_LQQHLLEIR_	419.379	278.219	834.983
_LQQHLLEIR_	419.379	278.219	834.983
_VLEVHENLDR_	720.405	817.367	614.654
_ALAVDAAFR_	2317.26	2311.61	2160.41
_LEVVPGC[Carbamidomethyl (C)]R_	869.526	371.08	426.34
_PRPPPSQLRPPSVLLATVR_	293.38	680.267	238.373
_AEVASFVADR_	168.177	362.965	310.524
_GPADPVLLQAQVQEGFGSLR_	294.326	207.357	263.051
_YLAGEVAESADIAR_	149.838	59.0601	193.241
_AGPAVPGGLPK_	258.162	273.07	301.79
_LLLPGVDC[Carbamidomethyl (C)]EPR_	101.377	148.189	276.755
_VGMLALEMLGR_	854.866	804.853	935.702
_KIPLGPSEMSTMR_	423.064	862.915	743.749
_LAVLDPALSPQR_	635.974	455.879	749.387
_GLGEGVPSSQR_	561.112	558.47	672.645
_APVSESLSR_	532.401	372.532	448.196
_APAFHQLVQR_	334.942	382.102	545.854
_GREPEGVWNLLSIVR_	294.72	288.021	413.2
_LTVELAQDLLANPPDLK_	349.148	266.416	310.017
_LAYQESEVAALLK_	182.075	263.724	382.109
_DGLVIPLVELSAK_	448.245	177.134	139.826
_GDLALALMITYK_	189.452	110.677	412.981
_DPLQIGFHLSATVVPPQMVPPK_	232.377	265.847	210.902
_VGMFALELQRPPASTK_	233.783	131.855	243.314
_FAQYLISELPQQILPTAQR_	130.182	133.171	262.824
_LALC[Carbamidomethyl (C)]WAR_	121.447	209.623	167.905
_AGGNSSTSIFTHPSSSGGHQGPHR_	52.2887	151.821	49.9618
_PLPTEPAVRPK_	65.6577	132.001	NaN
_QVAFHIPFEVVEK_	15.688	13.2051	8.23526
_VQLLPSR_	3812.24	3909.81	4678.33
_NAITSSYSSTR_	3563.01	4067.49	4163.07
_ETVLSALK_	2684.39	2536.81	2857.49
_ASLQWFNQALEDK_	2526.24	2379.94	2523.85
_GISQLWK_	1744.96	1457.59	2321.97
_MVC[Carbamidomethyl (C)]SPVTVR_	1578.03	1482.59	1781.08
_SPLPSYPGANPQPAFGAAEGQPPGAAK_	1536.12	1397.13	1794.82
_TLFASPPAK_	1914.1	1555.32	1233.52
_PGPPQPAPAPEGQDLR_	1280.91	1220.03	1368.56
_RGEQLTLPPPPQLGYSITAEDLDLEK_	1195.28	1238.42	1164.95
_VHHFYPSLPTPLLRPSGR_	1097.89	1320.39	1074.59
_IVPAHVPTPIQPTFGGATHSAFGLK_	627.307	477.564	581.752
_IVPAHVPTPIQPTFGGATHSAFGLK_	627.307	477.564	581.752
_[Acetyl (Protein N-term)]MSPAAAAAGAGER_	731.797	762.48	578.704
_VHHFYPSLPTPLLR_	559.399	514.753	487.697
_STANGNLLEPR_	173.39	649.098	390.178
_APPTLQAETATKPQATSAPSPAPK_	369.291	477.081	314.692
_IREEELC[Carbamidomethyl (C)]HHSSSSTPLAADK_	374.413	482.163	253.468
_PLSSFVQK_	233.871	300.675	217.492
_GLNSQSSDDHLNKR_	200.509	309.583	223.096
_NGPSSSPFSSPASSR_	220.795	189.55	226.273
_TVEEEDQIFLDGQENK_	213.217	110.846	163.479
_APPTLQAETATK_	77.3118	231.256	172.794
_GLNSQSSDDHLNK_	NaN	176.387	157.838
_PQATSAPSPAPK_	101.675	90.9478	113.299
_GLNIFAVEVGPK_	356.247	240.405	280.231
_SSLENIISK_	219.371	90.3965	276.694
_ATFGPAIAAVQK_	914.125	1028.32	1231.32
_MAYLDQTLPR_	1028.72	1098.58	827.102
_AVNQSIGR_	802.881	NaN	1013.99
_DFASIVLLDQR_	447.886	451.656	603.015
_GASSLLGPEGFFLGK_	700.717	655.785	830.365
_HSIPTGLHANLSEGRPVGPAR_	225.928	266.84	72.0869
_EAVAAGDVDLPQVR_	80.2785	231.298	211.764
_LVVTADDFGYC[Carbamidomethyl (C)]PR_	69.6317	122.805	241.594
_VLTAPTLR_	7.71087	111.14	222.17
_WTDAFVGLSTC[Carbamidomethyl (C)]GR_	49.9969	140.008	138.559
_VFVVEAAVR_	3429.35	2301.46	2868.37
_[Acetyl (Protein N-term)]MEGAGAGSGFR_	455.647	451.359	404.497
_SGMYGIR_	4011.06	3903.61	4300.31
_TLEPLAK_	918.639	985.082	1076.35
_AFNQSSTLTR_	252.398	292.885	247.045
_AFNQSSNLTK_	264.019	170.2	149.644
_IHTGEKPYKC[Carbamidomethyl (C)]K_	NaN	NaN	385.902
_AFNQSSTLAR_	80.1774	52.7755	132.128
_AWFVSLDGR_	972.946	982.26	1027.72
_VQVYVSGELVPLAR_	551.098	778.106	757.008
_APPAAPPPPPAPPR_	531.036	465.801	1075.08
_SQPLVQFQR_	356.747	516.51	819.856
_NVMPTLVIPAHYVR_	196.64	238.891	207.824
_NVMPTLVIPAHYVR_	196.64	238.891	207.824
_LQLSGPSDGNKR_	NaN	5.55301	764.141
_HSYIDLQAGGGAR_	333.14	238.575	412.259
_SAEGPGGLEPGLEEHR_	264.966	120.718	299.59
_LGGEAGAAGVGDEPAPPEGTAPGPAR_	225.192	105.276	324.529
_REERPLMVFNVK_	82.6309	NaN	79.6196
_LALSEDTEPSSSESR_	36.9666	89.1883	141.253
_SPPEPPSPQEILIK_	70.1587	78.3473	107.645
_LEALDYLQK_	988.697	670.499	975.331
_KPPNRPGITFEIGAR_	600.269	993.108	912.291
_MVFPQPESTLSNK_	761.047	825.137	574.381
_EGTFTVQFYDGVIR_	174.131	145.501	143.239
_GSEVTAPVASDSSYR_	72.5754	30.5109	48.9394
_NPAEGNTVFVYNDK_	NaN	72.992	NaN
_IAQDTVNREEK_	NaN	23.5029	NaN
_HVQGILR_	61914.6	60377.3	66197.7
_GNSIIMLEALERV_	14350.4	15447.1	16371.4
_GNSIIMLEALERV_	14350.4	15447.1	16371.4
_AHPPELK_	3522.55	3742.45	4229.72
_AHPPELK_	3522.55	3742.45	4229.72
_GNSIIMLEALER_	26824.9	55331.4	29150.3
_GNSIIMLEALER_	26824.9	55331.4	29150.3
_EIWLPPPQFYEVR_	5743.15	5840.86	5971.56
_EAFEEAGVLLLRPR_	2777.31	3483.17	3874.91
_LANFASLSDLHK_	1685.52	1584.39	1695.26
_LANFASLSDLHK_	1685.52	1584.39	1695.26
_HLYDIHVTVQPK_	1445.46	1624	1595.97
_HLYDIHVTVQPK_	1445.46	1624	1595.97
_SADWLGLFAPHHGPPR_	1367.41	1487.06	1548.52
_SADWLGLFAPHHGPPR_	1367.41	1487.06	1548.52
_TSPPGPAPGPGLALEPPPGLASWR_	2895.56	2566.56	2706.74
_SPHQGFMPGAHVFSGGVLDAADR_	1385.53	1286.91	1388.53
_SPHQGFMPGAHVFSGGVLDAADR_	1385.53	1286.91	1388.53
_TAFPSLPDTDDHK_	616.987	942.789	1232.27
_TAFPSLPDTDDHK_	616.987	942.789	1232.27
_TDNTGTLPEDVAFR_	1882.18	1727.56	1783.49
_AASIVLAAGWSRPETATPPSRPPPAEGFR_	1951.7	1886.63	1439.73
_FGLGPAPFSR_	1455.13	1668.56	1156.99
_RLANFASLSDLHK_	170.809	188.88	281.545
_EAFEEAGVLLLR_	195.9	134.448	260.075
_[Acetyl (Protein N-term)]SSSLRPGPSR_	114.489	217.942	138.115
_RFDTAFFLC[Carbamidomethyl (C)]C[Carbamidomethyl (C)]LR_	101.564	215.277	133.59
_IQSFDAETQQLLK_	858.109	986.187	638.779
_LAQPDSLSK_	855.195	739.632	608.642
_LQQEYQAR_	694.789	454.517	345.544
_VGEQLEK_	634.903	665.644	NaN
_QAGQSVFR_	389.605	199.734	441.998
_MDELFVLIR_	192.58	247.594	201.776
_EEEVDC[Carbamidomethyl (C)]LVLQLHR_	268.39	55.5551	131.736
_MC[Carbamidomethyl (C)]YAIIQAESK_	82.0044	203.996	93.002
_LISVEPR_	3556.56	4720.59	4727.71
_LISVEPRPEQPEPDFR_	NaN	33.9495	NaN
_TGMFSIR_	318.606	284.132	478.787
_LTEAAAAGSGSR_	260.822	NaN	73.876
_LLEIQSLLDAIK_	869.737	676.499	551.593
_FLPIYNPK_	1908.13	1320.36	2676.05
_YTGMLETVR_	624.894	958.289	708.783
_FNIQDFFR_	585.14	471.307	499.027
_LAEAVTVR_	299.329	583.36	568.815
_GELNVLGSLSLK_	384.197	424.019	517.487
_LNTEKEER_	NaN	660.424	NaN
_PIFFTPK_	263.491	610.658	391.748
_DQIVPSLNTESSNPVLK_	196.694	379.405	443.603
_LSSGTSLLDK_	295.819	297.893	344.757
_VLTEQIENLQK_	260.326	311.447	253.662
_YDPELSSR_	532.901	242.804	NaN
_FSDVLVLR_	200.921	277.563	291.233
_AAAIVIQQK_	237.091	148.41	368.284
_LMETLGQAEPYFVK_	NaN	393.702	273.354
_VERPSSLLSLNTSNK_	247.38	197.66	122.752
_DRPVTVFFER_	228.172	195.304	142.628
_FLEDKPQFISR_	183.031	171.373	170.819
_NSTAAEVIESLINK_	181.519	105.312	118.022
_RFEDNEHTLR_	59.5913	288.856	NaN
_KYDPELSSR_	115.954	192.985	76.5392
_LQLAMEMVGFLPK_	40.3035	159.999	171.663
_VFLDEYMNEFK_	81.3581	93.9207	149.101
_AASGNEALGMEGPLGQTK_	144.341	0.14023	158.568
_ELEQAIFSLELLK_	65.6106	95.0409	112.884
_AQSQSGVDLQEDVLVR_	113.544	66.3237	65.9828
_SLLHLHK_	NaN	86.175	93.1978
_NLDGSIHYGSLQSWLR_	195.98	NaN	NaN
_[Acetyl (Protein N-term)]MQPQESHVHYSR_	593.82	522.164	498.524
_PAGAAGGGVAAR_	991.585	927.932	1198.04
_DPWYSTVGLLPPVR_	3245.27	2827.3	3485.69
_DPWYSTVGLLPPVR_	3245.27	2827.3	3485.69
_RDPWYSTVGLLPPVR_	941.189	991.319	773.291
_TEQGPTGVTMTSNPITWGQIK_	874.552	650.773	451.069
_ELLGQGLLLR_	50131.3	50490.6	51983.4
_LNEILQAR_	39836.9	41677	42002
_DAHNALLDIQSSGR_	15626.2	15672.3	16930.7
_DAHNALLDIQSSGR_	15626.2	15672.3	16930.7
_TEPTAQQNLALQLAEK_	14547.2	15547.2	15453.5
_TEPTAQQNLALQLAEK_	14547.2	15547.2	15453.5
_LGSLVENNER_	29356.7	30071.1	29297
_DFESHITSYK_	11048.5	11932.5	12238.3
_DFESHITSYK_	11048.5	11932.5	12238.3
_QPLLGPPESMR_	21032.3	20175.7	22087.9
_GTEITHAVVIK_	9338.2	10531.6	10551.7
_GTEITHAVVIK_	9338.2	10531.6	10551.7
_QGTYGGYFR_	17362.9	18977.7	18891
_TMVQLGIC[Carbamidomethyl (C)]AFR_	16019.5	16536.5	17965.3
_VWDLFPEADK_	15468.2	16460.7	17166.3
_RFEELTNLIR_	6408.73	6601.11	6660.43
_RFEELTNLIR_	6408.73	6601.11	6660.43
_GC[Carbamidomethyl (C)]ILTLVER_	11987.9	12486.4	12601.4
_MIINEELMASLDQPTQTVVMHR_	5777.82	5650.47	6459.19
_MIINEELMASLDQPTQTVVMHR_	5777.82	5650.47	6459.19
_FEELTNLIR_	12099.6	10692.6	12154.3
_IMQNTDPHSQEYVEHLK_	4623.7	5060.79	5122.15
_IMQNTDPHSQEYVEHLK_	4623.7	5060.79	5122.15
_DLMLMSHLQDNIQHADPPVQILYNR_	8220.49	7593.17	8542.83
_TC[Carbamidomethyl (C)]HSFIINEK_	4204.73	3806.13	3805.3
_TC[Carbamidomethyl (C)]HSFIINEK_	4204.73	3806.13	3805.3
_DEAQVC[Carbamidomethyl (C)]AIIER_	7197.19	7950.34	7029.96
_ILHTYYK_	2867.23	2732.86	3000.24
_ILHTYYK_	2867.23	2732.86	3000.24
_MDEEFTK_	1855.68	1741.85	2118.92
_MDEEFTK_	1855.68	1741.85	2118.92
_QLTPPEGSSK_	3365.21	3782.29	3420.27
_C[Carbamidomethyl (C)]LEEFELLGK_	2455.06	2317.92	2312.09
_GGVPLVK_	1903.39	1884.98	1917.44
_KLNEILQAR_	1833.82	2097.47	1753.23
_SEQDQAENEGEDSAVLMER_	231.61	240.798	202.189
_GTEITHAVVIKK_	116.847	188.924	89.5653
_QQQSQTAY_	83.7306	19.1108	NaN
_NVTDTDILALER_	2187.42	2042.71	2095.17
_QLFLETADLYATK_	2014.13	1864.75	1763.97
_LLQTMDMIISK_	1693.29	1746.65	1888.25
_HGILSIEQLISR_	557.219	408.538	569.96
_HGILSIEQLISR_	557.219	408.538	569.96
_MSMPLEYR_	957.407	908.404	1070.73
_PSGFWGMIK_	814.633	708.864	759.549
_LGDPFPILSPK_	370.416	757.561	482.034
_VTVLGQPK_	2124.51	2456.72	2686.28
_YVFLDPLAGAVTK_	3833.14	4203.62	4453.13
_LFDAPLSISK_	2031.65	2516.82	2598.07
_ATLLESIR_	1988.6	2191.22	2077.57
_GPGAGEGPGGAFAR_	1613.29	1801.76	1791.27
_MQHSLAGQTYAVPLIQPDLR_	1368.67	1290.93	1402.04
_THVMLGAETEEK_	140.776	285.923	405.798
_THVMLGAETEEK_	140.776	285.923	405.798
_EVVDPSGGR_	362.246	864.134	179.896
_LQEYGSIFTGAQDPGLQR_	677.213	190.707	516.857
_GPLMSSSFK_	378.262	160.389	178.091
_TLLLLAK_	206.242	183.815	157.857
_VAGMQYLHGVLGPIINK_	NaN	366.587	25.5831
_AHLGALLSALSR_	200.168	144.319	51.6631
_FFSPAIMSPK_	15.0776	59.4868	241.3
_TSDIEANQPLETNK_	47.1255	27.0413	109.881
_EQIILEK_	422.319	174.087	369.613
_ILSTSTIGPEGVHQK_	228.667	190.27	366.733
_RQQLDEQILLLQHSK_	161.634	35.7611	157.476
_TVIADGSLSHPK_	162.103	80.3736	53.8014
_FIYEAWQGVER_	8088.82	8230.79	8019.84
_GLVEEYVEK_	6147.15	5831.64	6165.6
_TFKPIDLSDLK_	2935.15	2661.7	3224.32
_TFKPIDLSDLK_	2935.15	2661.7	3224.32
_SPPSSSEIFTPAHEENVR_	3502.25	4513.58	3873.36
_PIDLSDLK_	1826.55	2020.91	1805.07
_TFKPIDLSDLKR_	288.295	88.7247	365.117
_LLNKPGLK_	588.039	647.971	353.364
_AGALMALPNSPQSSGTGR_	21.2608	286.769	84.6874
_SLINDYVK_	19943.6	20886.8	21503
_SLINDYVK_	19943.6	20886.8	21503
_IHELYLPK_	12445.8	12143.4	12831.7
_VLYSSEAFPTNFR_	11819.5	10931.7	13394.4
_DTQSIIFLGK_	10762.1	11007.1	12098.7
_RIHELYLPK_	5336.52	5531.97	5483
_RIHELYLPK_	5336.52	5531.97	5483
_VDGHTLASSNTDFAFSLYK_	6669.25	7335.61	7042.44
_RVDGHTLASSNTDFAFSLYK_	2528.34	2541.32	2604.9
_RVDGHTLASSNTDFAFSLYK_	2528.34	2541.32	2604.9
_LTPEMLTR_	4601.85	4304.46	4934.18
_VNRPFLIAVVLK_	1631.04	1487.89	1403.63
_VNRPFLIAVVLK_	1631.04	1487.89	1403.63
_VLYSSEAFPTNFRDPEAAK_	1574.29	1051.52	1424.32
_VTNPSEA_	376.231	1414.58	1317.65
_GPTLTEILEGLK_	775.001	1087.36	872.99
_TELVLVNYVYFK_	258.884	602.414	589.71
_TVEVPMMTLDLETPYFR_	370.55	364.497	317.8
_FSISSHYQLK_	11048.2	10754	10969.3
_FSISSHYQLK_	11048.2	10754	10969.3
_LAVSHVIHK_	1343.03	1714.95	1516.15
_LHSTC[Carbamidomethyl (C)]PQAR_	47.8909	0.165273	NaN
_AVAEPGIQLK_	1547.22	1833.3	1800.43
_WFLQHRPQVGYIR_	257.883	297.089	463.342
_WFLQHRPQVGYIR_	257.883	297.089	463.342
_NALWHTGDTASQVR_	352.799	175.787	254.476
_NALWHTGDTASQVR_	352.799	175.787	254.476
_IDVC[Carbamidomethyl (C)]PENAEVTLTDFR_	300.029	548.609	195.574
_LVPNPGQEDMDR_	0.129167	355.236	523.812
_SSTGPGEQLR_	266.746	211.58	237.324
_LLLPDSLTTWEIHGVSLSK_	3247.33	3584.49	3230.77
_GHLFLQTDQPVYNPGQQVR_	2225.23	2361.32	1967.03
_DMSGSPASGIPVK_	1950.7	2316.6	2149
_FVLSPFSLDLSK_	1606.29	1292.41	1368.95
_VGETLNLNLR_	1379.76	1208.95	1543.98
_LQETAMWLLSQQR_	424.448	524.652	500.251
_LQETAMWLLSQQR_	424.448	524.652	500.251
_AAHNNLMAMAK_	329.521	355.185	430.241
_AAHNNLMAMAK_	329.521	355.185	430.241
_RAPEVQLMVQSSWLR_	562.415	790.388	821.099
_ILSLAQDQVGGSPEK_	769.652	613.042	767.615
_DFILLNVPIPQEQAR_	633.197	701.88	614.213
_APEVQLMVQSSWLR_	669.425	624.696	580.838
_VDFSLSSDRDFILLNVPIPQEQAR_	496.842	705.187	659.781
_DDGSFHDPFPVMDR_	432.8	512.875	438.38
_RGHLFLQTDQPVYNPGQQVR_	231.285	212.861	170.485
_RGHLFLQTDQPVYNPGQQVR_	231.285	212.861	170.485
_EEMVYELNPLDPR_	318.743	476.841	182.255
_NRDFEQNTDGSGQVIVSIGVPR_	228.831	199.002	108.218
_TVLFLGR_	684.569	838.4	461.221
_EASNLGFSLLR_	786.26	967.716	193.91
_MEVFFPK_	310.98	474.849	262.645
_LINHYMNQETQGK_	179.252	142.702	140.869
_LINHYMNQETQGK_	179.252	142.702	140.869
_LILVDYILFK_	605.644	176.143	NaN
_TIIYGSSSR_	3007.68	2867.84	2854.96
_YGVGWYQQVPGSGLR_	2064.96	1966.88	2185.24
_VLTQPSSVSGSLGQR_	1318.95	1277.78	1238.18
_VSITC[Carbamidomethyl (C)]SGSSNNIGR_	32.7806	31.5109	59.6659
_AGYYFDGISR_	7056.03	6400.59	6700.8
_EFTRPEEIIFLR_	3325.06	3353.76	3744.6
_YMDGMTVGVVR_	2556.45	2592.5	2704.74
_GYHLNEEGTR_	970.83	825.385	762.73
_GYHLNEEGTR_	970.83	825.385	762.73
_DSFDIIK_	1366.56	1216.89	1400.63
_AITPAYPANHADIIFDITDGNLR_	1276.28	1157.33	1308.31
_AC[Carbamidomethyl (C)]SLPYASESK_	980.778	1254.78	966.816
_LEMNYVVGGVVSHR_	683.466	651.638	773.455
_QVRPIVGPFHAVLK_	116.099	187.531	201.489
_QVRPIVGPFHAVLK_	116.099	187.531	201.489
_AGLLRPDYALLGHR_	96.86	306.754	455.263
_LPTAVDSLLVVTLAR_	18.1742	69.552	36.4722
_LPTAVDSLLVVTLAR_	18.1742	69.552	36.4722
_VLDQYIFELSR_	35854.2	36375.2	37997.3
_ELPEYAVK_	15542.1	14989.5	16115.5
_ELPEYAVK_	15542.1	14989.5	16115.5
_ILESTLK_	12825.5	13586.8	13697.2
_ILESTLK_	12825.5	13586.8	13697.2
_IPEVFLTK_	7149.22	7796.23	8148.07
_IPEVFLTK_	7149.22	7796.23	8148.07
_HFSLLTIMTNR_	7467.04	7481.87	7478.46
_HFSLLTIMTNR_	7467.04	7481.87	7478.46
_DDFTSLSMVLYSR_	5552.38	5904.29	6083.2
_DDFTSLSMVLYSR_	5552.38	5904.29	6083.2
_IC[Carbamidomethyl (C)]SQYAAYGK_	6370.06	4726.74	5876.05
_GKFPDATETDLQELVAK_	2522.72	2495.09	2375.36
_GKFPDATETDLQELVAK_	2522.72	2495.09	2375.36
_LC[Carbamidomethyl (C)]MAALK_	1589.48	1853.84	1745.43
_LC[Carbamidomethyl (C)]MAALK_	1589.48	1853.84	1745.43
_VPTAHLEDVLPLAEDITTILSK_	1922.42	2686.55	3896.78
_HQPQEFPTYVEPTNDEIC[Carbamidomethyl (C)]EAFR_	2376.2	2389.63	2567.88
_TRIPEVFLTK_	625.462	547.29	578.498
_TRIPEVFLTK_	625.462	547.29	578.498
_FPDATETDLQELVAK_	1132.98	1082.8	858.161
_DLASLGRDDFTSLSMVLYSR_	544.499	496.156	444.058
_HQPQEFPTYVEPTNDEIC[Carbamidomethyl (C)]EAFRK_	293.534	434.059	152.036
_SLDEC[Carbamidomethyl (C)]C[Carbamidomethyl (C)]HSESSTAC[Carbamidomethyl (C)]LNAK_	230.055	167.907	186.205
_SC[Carbamidomethyl (C)]ESNSPFPVHPGTPEC[Carbamidomethyl (C)]C[Carbamidomethyl (C)]THEGLEK_	32.0742	143.143	20.3858
_DYDLVGALR_	6117.22	6306.06	5720.87
_IVIDLFK_	2859.17	2940.27	3214.3
_IVIDLFK_	2859.17	2940.27	3214.3
_VPMMQTK_	5740.17	5792.67	5247.98
_FPVEMTHNHNFR_	1858.23	2293.95	2417.15
_FPVEMTHNHNFR_	1858.23	2293.95	2417.15
_SVSDLYVQK_	3191.11	4286.32	3486.84
_EYYFAEVR_	3255.35	3458.02	3737.87
_AADFSDPAFLAHTNR_	1337.44	1614.57	1393.2
_AADFSDPAFLAHTNR_	1337.44	1614.57	1393.2
_NFGYTLR_	4556.55	1817.63	1620.52
_TLESQLTPQAVER_	2749.27	2686.61	2546.85
_ALGVTALFDK_	2264.56	2438.66	2689.41
_QLPVLDDFK_	2262.5	2621.57	2188.8
_LNLLNAQFAFDLYR_	553.172	724.638	729.883
_LEYVGGISMLVVVPHK_	146.696	177.337	246.195
_TSC[Carbamidomethyl (C)]LLFLGR_	127.169	295.173	NaN
_GAFLAASDQELDC[Carbamidomethyl (C)]DVLR_	74.6476	212.796	50.7506
_EALVPLVADHK_	429.341	311.511	554.298
_TTDVTQTFGIEK_	180.786	268.307	437.134
_VSLSAAPGPLTLR_	1298.63	1211.92	1041.35
_DLAPNNVDFAFTLYK_	773.212	757.918	916.262
_MDSVITALSR_	595.941	845.224	689.238
_SLTMSQVDLYIPK_	274.788	53.4474	360.466
_THFSGITQEALPK_	63.6442	70.5563	58.4181
_DTGLGLSPTASLR_	75164.6	82193.7	79543.4
_VGLNFSPGQSFPASQAHLR_	75232.7	77877.3	80752.4
_LPPNVVEESAR_	66965.1	66857.3	73135
_ATVLNYLPK_	63101.8	66325.5	68191
_MVSGFIPLKPTVK_	30976.3	31914.5	32482.8
_MVSGFIPLKPTVK_	30976.3	31914.5	32482.8
_PLLVEPEGLEK_	59548	63172	63028.1
_AILYLNTGYQR_	57429.9	62939.6	59629.1
_ASFSVLGDILGSAMR_	29331	28775.5	29514.7
_ASFSVLGDILGSAMR_	29331	28775.5	29514.7
_LSFVTVDSNLR_	50787.3	53189.4	52017.7
_LLIYAILPDGEVVGDSAR_	24052.3	23348.3	23193
_LLIYAILPDGEVVGDSAR_	24052.3	23348.3	23193
_STGTLLNNAIK_	42313.6	45692.7	44949.8
_SLFTDVVAEK_	42743.6	41810.7	43369.8
_VSVQLEASPAFLAVPEK_	17291.6	17329.9	18794.6
_VSVQLEASPAFLAVPEK_	17291.6	17329.9	18794.6
_QTVSWAVTPK_	31513.2	32083.3	31538.4
_GEAFTLK_	13866	14881.4	14775.4
_GEAFTLK_	13866	14881.4	14775.4
_ALLAYAFALAGNQER_	13832.1	14662.3	14791.5
_ALLAYAFALAGNQER_	13832.1	14662.3	14791.5
_YGAATFTSAR_	27633.4	28770.4	28664.5
_HFDGSYSTFGEHR_	13735.7	14332.9	14196.8
_HFDGSYSTFGEHR_	13735.7	14332.9	14196.8
_SNSFVYLEPLPR_	13742.8	13815.7	14349.5
_SNSFVYLEPLPR_	13742.8	13815.7	14349.5
_TQTVQAHYVLK_	12412.1	12701	12406.3
_TQTVQAHYVLK_	12412.1	12701	12406.3
_GATEITTTITK_	20625.1	23973.6	25596.3
_FQVENSNR_	21954.7	23001.8	24181.4
_AAQVTIQSSGTFSTK_	22617.7	20701.5	22643.5
_VTASPQSLC[Carbamidomethyl (C)]ALR_	20566.2	21717.8	21268.7
_GNSEGNTWLTAFVLK_	9580.35	9716.91	10017.5
_GNSEGNTWLTAFVLK_	9580.35	9716.91	10017.5
_TEVSNNHVLIYLDK_	9150.16	9563.45	9084.86
_TEVSNNHVLIYLDK_	9150.16	9563.45	9084.86
_SPTSQEVMFLTIQVK_	9187.8	9229.37	9011.38
_SPTSQEVMFLTIQVK_	9187.8	9229.37	9011.38
_RTEVLTSLYEEAVK_	9663.98	6717.1	9956.14
_RTEVLTSLYEEAVK_	9663.98	6717.1	9956.14
_NEESLVFVQTDKPIYKPEQTVK_	8264.03	8852.12	9113.98
_NEESLVFVQTDKPIYKPEQTVK_	8264.03	8852.12	9113.98
_GSGGTAEHPFTVEEFVLPK_	17283.2	16368.5	17471
_DFVHFDDTSEPPTETVR_	14043.8	14272.2	14868.7
_VSESLSLK_	7377.35	7197.63	6027.49
_VSESLSLK_	7377.35	7197.63	6027.49
_AGALC[Carbamidomethyl (C)]LSR_	13243.6	12854.3	13941.8
_TEVLTSLYEEAVK_	11876.9	10622.4	13481.6
_IQEEGTEVELTGK_	11532.9	12465.6	11729.7
_AVDQSVLLMRPEAELSAATVYNLLPVK_	5800.35	5903.54	5695.27
_AVDQSVLLMRPEAELSAATVYNLLPVK_	5800.35	5903.54	5695.27
_SGTHTLPVEQGDMQGHFSMSVPVESDIAPVAR_	10439.9	11254.5	11704.3
_GPTQEFK_	5849.52	5316.32	5376.12
_GPTQEFK_	5849.52	5316.32	5376.12
_KDEFPFALEVQTLPQTC[Carbamidomethyl (C)]DGPK_	10258.7	10180.1	10954.4
_DMYSFLQDMGLK_	3096.1	3404.42	4705.39
_DMYSFLQDM[Oxidation (M)]GLK_	3096.1	3404.42	4705.39
_LSFVTVDSNLRR_	3567.86	7169.66	3916.47
_LSFVTVDSNLRR_	3567.86	7169.66	3916.47
_PIYKPEQTVK_	2876.09	3965.62	3645.18
_PIYKPEQTVK_	2876.09	3965.62	3645.18
_PQYMVLVPSLLHTETPEK_	6702.61	6943.49	6241.48
_RQEFEMK_	6246.08	6261.28	6195.44
_EDNTIHWTRPQK_	1898.11	2140.95	2024.76
_EDNTIHWTRPQK_	1898.11	2140.95	2024.76
_EDNTIHWTRPQK_	1898.11	2140.95	2024.76
_QQNC[Carbamidomethyl (C)]QGGFSSTQDTVVALHALSR_	6325.7	3655.47	6468.13
_PASNMAIVDVK_	5363.93	5077.65	5334.5
_NEESLVFVQTDK_	5047.21	5057	5113.94
_VTMNMC[Carbamidomethyl (C)]R_	4884.69	4577.65	5123.29
_GVPMPNK_	4891.55	5336.67	4333.82
_LLTEDIYQPR_	4425.91	4678.74	4529.06
_EDNTIHWTRPQKPR_	2098.78	2178.55	2310.17
_EDNTIHWTRPQKPR_	2098.78	2178.55	2310.17
_DLKPAIVK_	3860.34	4287.76	4453.42
_GIPFTGK_	3858.96	4042.05	4325.97
_NALFC[Carbamidomethyl (C)]LDSAWK_	3078.92	3698.26	3321.71
_VFQPFFVELTMPYSVIR_	2208.03	2394.8	2272.02
_IC[Carbamidomethyl (C)]PQPEEHR_	1163.94	1242.26	745.765
_IC[Carbamidomethyl (C)]PQPEEHR_	1163.94	1242.26	745.765
_DLFHC[Carbamidomethyl (C)]VSFTLPR_	938.074	766.539	832.729
_DLFHC[Carbamidomethyl (C)]VSFTLPR_	938.074	766.539	832.729
_ELVFYYLIMAK_	1122.61	1627.81	2008.73
_YEIEHC[Carbamidomethyl (C)]LANK_	573.612	542.221	776.925
_YEIEHC[Carbamidomethyl (C)]LANK_	573.612	542.221	776.925
_VLLVDGK_	1222.65	1207.76	1316.14
_MVSGFIPLK_	717.558	931.858	1195.15
_VTNETLTLTFTVLQDIPVR_	788.316	682.686	1346.85
_EQETYC[Carbamidomethyl (C)]IC[Carbamidomethyl (C)]GNGR_	896.883	858.093	707.701
_APSAEVEMTAYVILAHVTAQPAPNPEDLK_	662.2	847.054	775.689
_APSAEVEMTAYVILAHVTAQPAPNPEDLKR_	372.403	336.492	282.335
_APSAEVEMTAYVILAHVTAQPAPNPEDLKR_	372.403	336.492	282.335
_AVDQSVLLMR_	603.682	529.559	747.724
_NRDFVHFDDTSEPPTETVR_	150.681	362.873	270.593
_NRDFVHFDDTSEPPTETVR_	150.681	362.873	270.593
_RGIPFTGK_	609.581	355.607	569.598
_IITILEEEVQVSVC[Carbamidomethyl (C)]GLYTYGKPVPGR_	216.029	289.821	214.018
_IITILEEEVQVSVC[Carbamidomethyl (C)]GLYTYGKPVPGR_	216.029	289.821	214.018
_NPSNC[Carbamidomethyl (C)]YGEESNAVC[Carbamidomethyl (C)]EK_	347.824	336.159	234.771
_EDNTIHWTR_	252.541	314.138	153.057
_IVLLDESFHPLNELVPLVYVEDPK_	462.655	111.589	77.6501
_YRNPSNC[Carbamidomethyl (C)]YGEESNAVC[Carbamidomethyl (C)]EK_	96.0035	213.472	37.9454
_VHNEGLPAPIVR_	11798	12129.8	13024.6
_VHNEGLPAPIVR_	11798	12129.8	13024.6
_IQHQDWTGGK_	4221.92	4920.72	5054.39
_IQHQDWTGGK_	4221.92	4920.72	5054.39
_EPQVYVLAPPQEELSK_	4621.47	3694.45	4504.35
_EPQVYVLAPPQEELSK_	4621.47	3694.45	4504.35
_DTLTISGTPEVTC[Carbamidomethyl (C)]VVVDVGHDDPEVK_	748.032	1178.19	1301.53
_FSWFVDDVEVNTATTKPR_	1094.29	810.606	786.715
_FSWFVDDVEVNTATTK_	520.758	646.177	489.749
_SYFLYSK_	524.564	487.014	630.419
_EPQVYVLDPPKEELSK_	329.749	606.087	208.211
_LHFFMPGFAPLTAQGSQQYR_	130.396	248.59	228.727
_ISVYYNEAHGK_	NaN	90.9623	110.919
_EVDEQLLNVQTR_	122.285	157.752	131.851
_PIFVPAK_	168.359	319.329	407.869
_DIFTGLIGPMK_	403.345	362.474	283.669
_AAHPLSIEPIGVR_	157.686	126.848	41.7192
_AAHPLSIEPIGVR_	157.686	126.848	41.7192
_SISLPSLDLVSAK_	2512.85	2127.21	2320.02
_GFEPTLEALFGK_	1763.24	1859.11	1899.48
_GIISALLLPPETEEAK_	603.883	931.512	1130.37
_GIISALLLPPETEEAK_	603.883	931.512	1130.37
_ILGEELGFVK_	1438.69	1647.01	1842.34
_VLVDHFGYTK_	647.342	1072.55	699.031
_VLVDHFGYTK_	647.342	1072.55	699.031
_IEGNLIFDPNNYLPK_	1134.65	1135.44	1602.46
_YGMMAQVTQTLK_	1052.25	1209.23	1206.19
_EGFFPDSVNK_	1261	869.556	1173.84
_SEQPSLVIQK_	962.955	954.529	1163.86
_SQLPTIMDFK_	1144	1253.9	584.21
_LAAYLMLMGSPSQSDISK_	687.613	888.752	820.291
_TMEQLTPK_	851.191	334.238	918
_EVLLQTFLDDTSPGDKR_	376.478	713.748	770.783
_GLSSEAVTSLLPK_	489.641	659.037	431.299
_ITQLLSGEQNEQVK_	520.318	508.035	538.817
_LHDLQLLGK_	471.466	511.272	528.06
_EVFNTAR_	277.198	382.499	526.883
_DEVLENVSPSC[Carbamidomethyl (C)]PK_	409.553	244.522	299.832
_NFVASHIANILNSEDLYVQDLK_	274.095	268.653	252.81
_NSEEFAAAMSK_	368.042	336.296	90.2284
_EVLLQTFLDDTSPGDK_	215.079	75.0602	371.082
_SQLPTIMDFKK_	197.829	119.003	253.896
_C[Carbamidomethyl (C)]DHFQPISTGVSPLALIR_	168.681	134.897	38.7757
_EVDGLNPEGK_	169.831	65.639	91.9871
_KMELSDEVR_	72.3257	81.3172	65.3757
_HVSEAIC[Carbamidomethyl (C)]NEQHLFLPFSYK_	78.0808	18.6458	33.1855
_AAIQALRK_	10.2045	13.1686	50.7813
_FFEEGTEAVGLAFESTR_	299.418	276.153	275.783
_FFEEGTEAVGLAFESTR_	299.418	276.153	275.783
_DQYVSPETVTVR_	3392.31	3386.49	3778.4
_HGHFVYIQR_	499.774	4016.94	3546.58
_FWSPDVPK_	2501.68	2377.63	2449.63
_VALELHK_	1700.04	2013.73	2212.33
_MVGSQDILC[Carbamidomethyl (C)]SENK_	460.679	572.806	614.44
_ALC[Carbamidomethyl (C)]QKPEISNGK_	173.088	181.181	138.425
_IFQWPSFK_	4661.24	4181.66	4191.37
_GLPFFGQVLLVNEK_	3710.4	3698.35	3922.2
_NLLTDLEAK_	2153.75	2329.2	1530.11
_LQGGLSQLSFPLSVEPALGPYK_	827.749	940.584	888.153
_TLQVEAK_	588.387	758.439	1206.24
_AESLVFVQTDKPIYKPGQTVQFR_	502.262	459.83	296.745
_AESLVFVQTDKPIYKPGQTVQFR_	502.262	459.83	296.745
_VREEGTGLELTGHGSSEITNTLSK_	368.775	321.295	296.042
_VREEGTGLELTGHGSSEITNTLSK_	368.775	321.295	296.042
_PGQTVQFR_	498.829	430.028	457.227
_AESLVFVQTDK_	425.419	561.942	394.766
_PQYLVLVPSQLYAGVPEK_	423.014	265.797	530.693
_WLEESHIPATHTASHIFSPSK_	197.383	460.702	433.838
_IEHSFEVDEYVLPK_	326.753	332.23	376.159
_GVFSFSFR_	360.438	294.084	353.127
_AESLVFVQTDKPIYK_	249.671	375.185	352.957
_GSIAQSETHVLSIK_	182.744	129.681	158.081
_GSIAQSETHVLSIK_	182.744	129.681	158.081
_PIYKPGQTVQFR_	293.465	250.244	291.921
_ELTFYYLIK_	226.637	221.573	169.913
_KPIYITK_	108.186	174.355	137.991
_EEGTGLELTGHGSSEITNTLSK_	215.521	112.785	38.2093
_LPENVTPEEQHK_	6012.34	5978.34	6489.15
_LPENVTPEEQHK_	6012.34	5978.34	6489.15
_VTVEVIPR_	4305.46	4344.92	4305.9
_VTGWGNR_	2759.83	2901.32	2304.71
_ELFESYIEGR_	NaN	1866.51	NaN
_SGIEC[Carbamidomethyl (C)]QLWR_	943.503	1084.83	1059.71
_DQDFNPAVPLAENFC[Carbamidomethyl (C)]R_	885.377	744.328	857.148
_LAVTTSGSR_	807.838	679.757	861.261
_YGFYTHVFR_	697.428	812.986	750.564
_RGDAC[Carbamidomethyl (C)]EGDSGGPFVMK_	77.8159	77.5891	235.961
_TSEDHFQPFFNEK_	38.9645	192.987	157.162
_ITDNMFC[Carbamidomethyl (C)]AGYKPGEGK_	65.0547	80.1927	98.4926
_VATVSLPR_	136901	138477	145336
_VATVSLPR_	136901	138477	145336
_LSSPATLNSR_	79140.6	80357.8	83086.3
_IITHPNFNGNTLDNDIMLIK_	1655.64	1629.66	1622.53
_LGEHNIDVLEGNEQFINAAK_	1621.66	1322.69	1504.09
_APVLSDSSC[Carbamidomethyl (C)]K_	1085.77	1507.38	1134.03
_SYIQLWAFDAVK_	16383.8	18449.5	17302.2
_FSYGGC[Carbamidomethyl (C)]K_	4256.12	4032.27	4043.2
_FSYGGC[Carbamidomethyl (C)]K_	4256.12	4032.27	4043.2
_EYC[Carbamidomethyl (C)]GIPGEADEELLR_	5593.11	5686.25	6451.28
_ESLLEEFR_	1705.62	1483.21	1840.01
_TVEAC[Carbamidomethyl (C)]NLPIVQGPC[Carbamidomethyl (C)]R_	1576.54	1607.2	1729.89
_KADSC[Carbamidomethyl (C)]QLDYSQGPC[Carbamidomethyl (C)]LGLFK_	1209.32	1171.33	1301.34
_HGPTITVK_	915.411	890.73	1108.7
_GVC[Carbamidomethyl (C)]ESISGTYEK_	441.81	370.46	278.453
_WFNVAVGSTC[Carbamidomethyl (C)]PWLK_	194.823	199.171	254.382
_AVDLIQK_	11843.3	11329.1	12302.5
_AVDLIQK_	11843.3	11329.1	12302.5
_LLLFSPSVVR_	9222.16	9094.98	10717.5
_IGVPLSVAVK_	7773.19	7575.59	7573.68
_ALVALGAVDTALYAVGGK_	2948.41	3362.42	3618.9
_ALVALGAVDTALYAVGGK_	2948.41	3362.42	3618.9
_PVQGVAYVR_	4525.34	4924.98	5011.86
_PVGFSVVPIAAAAVSLK_	2047.3	2354.25	2626.4
_PVGFSVVPIAAAAVSLK_	2047.3	2354.25	2626.4
_VFALDQK_	2187.28	2123.14	2134.28
_VFALDQK_	2187.28	2123.14	2134.28
_LQDAPSGQVVR_	4358.22	4152.54	4148.73
_FGLLGEDGEK_	3233.45	4144.57	4206.95
_LELNVDSSK_	2884.29	3392.83	3316.54
_AEFQGVLEK_	2895.93	3484.34	3197.2
_GSFDFPVGDAISK_	2392.45	2857.5	2619.41
_LQLEPGK_	2082.98	2413.9	2853.85
_VDYGFQVK_	2224.29	2243.73	2569.25
_YVLPNFEVK_	2090.55	2015.71	2201.96
_MRPATDILTVTVENSQGFR_	1550.91	1662.11	2004.83
_AAGLAFSDGDHR_	914.807	926.698	748.324
_AAGLAFSDGDHR_	914.807	926.698	748.324
_LFSGSTSK_	1962.88	1644.19	1490.52
_EYLIMGLDGATYDLK_	1649.02	1435.66	1411.69
_GQQDLEGYR_	1363.91	1563.83	1438.52
_SSGFLSIEWQNPR_	1198.78	1635.58	1369.03
_ANTFLGAK_	1111.88	1500.66	1482.24
_SHVLQLTNHQVHR_	661.48	514.914	861.628
_SHVLQLTNHQVHR_	661.48	514.914	861.628
_SSGFLSIEWQNPRPLK_	661.088	527.427	792.309
_SSGFLSIEWQNPRPLK_	661.088	527.427	792.309
_DSSTWLTAFVLK_	1184.45	1532.37	1238.43
_GQIVSVHR_	1167.5	1213.09	1334.78
_QTDMQGVNLLFSSR_	1235.18	1127.3	1341.65
_ITQVLHFTK_	1192.75	1494.05	972.897
_DGSYGAWLHR_	464.894	671.65	649.045
_DGSYGAWLHR_	464.894	671.65	649.045
_SFFPENWLWK_	762.855	1497.96	1283.72
_QGSFQGGFR_	874.861	1057.26	831.215
_LVDGQC[Carbamidomethyl (C)]QISLQK_	753.135	887.721	998.025
_LGQYTSPVAK_	745.855	1005.92	869.578
_VDFSLSSDRDFILLNVPIPQAQAR_	805.985	678.644	761.829
_FAC[Carbamidomethyl (C)]YSPR_	801.933	599.093	702.23
_TISEVQLSVSAGSPYPAVGSLTVK_	555.45	773.059	602.914
_DMSGSPASSIPVK_	624.382	509.132	671.461
_LQETATWLLSQQR_	419.78	658.507	712.443
_VQYTVC[Carbamidomethyl (C)]IWR_	345.683	754.827	541.544
_AELADQAASWLTR_	524.727	411.288	473.04
_TTGLC[Carbamidomethyl (C)]VATPAR_	368.971	444.372	594.979
_GHLFLQTDQPVYNPGQR_	747.438	415.076	236.82
_VGLSGMAIADITLLSGFHALR_	404.313	368.633	498.465
_C[Carbamidomethyl (C)]SVFYGAPR_	340.422	422.385	475.58
_LEEELQFSLGSK_	412.677	308.817	310.772
_ILSLAQDQVGGSAEK_	325.16	330.992	372.982
_KYVLPNFEVK_	138.1	180.591	163.426
_KYVLPNFEVK_	138.1	180.591	163.426
_DFILLNVPIPQAQAR_	242.114	326.759	341.631
_VDVQAGGC[Carbamidomethyl (C)]EGK_	251.759	287.729	236.968
_VDFSLSSDR_	142.798	404.859	222.121
_EEMVYELNPLDPLGR_	181.725	189.694	164.265
_QQLIPGVPFLLQALVR_	62.6965	175.799	295.474
_GDPQYLLDSNSWIEEMPSER_	242.176	27.2424	239.056
_RGHLFLQTDQPVYNPGQR_	151.686	139.037	205.456
_RFEQLELR_	22.2791	23.9754	2.7288
_SPDLEPVLR_	24909.8	25049.5	26266.5
_SGNQFVLYR_	16771.7	17501.8	17763.1
_DFVQPPTR_	11299.6	11752.1	12122.6
_MDNPDTFYSLK_	11783.1	10718.7	11321.7
_YSIVFIAR_	9593.47	9434.17	9968.8
_ISSFSQK_	4188.46	4365.9	4309.77
_ISSFSQK_	4188.46	4365.9	4309.77
_ATVQVVAGLK_	4794.92	5113.58	5137.86
_EEFSFLTPDC[Carbamidomethyl (C)]K_	3773.33	4002.11	4456.55
_DSAQAATGEC[Carbamidomethyl (C)]TATVAK_	3877.91	3785.87	3810.62
_LNAEHDGAFYFK_	1743.44	1715.14	1884.83
_LNAEHDGAFYFK_	1743.44	1715.14	1884.83
_PIPVDSPDLEEPLSHSIAK_	3619.97	3407.49	3307.01
_VYPTVNC[Carbamidomethyl (C)]QPLGQTSLMK_	2828.34	3409.7	3175.68
_TWQDC[Carbamidomethyl (C)]DYK_	2692.64	2349.63	2705.12
_AVDAALTK_	779.605	939.114	943.824
_AVDAALTK_	779.605	939.114	943.824
_LISDFPETTSPK_	1521.71	1790.73	1635.78
_SLSSGDTGEC[Carbamidomethyl (C)]TDK_	345.109	393.764	543.449
_C[Carbamidomethyl (C)]DLYPVK_	238.3	183.255	155.944
_ESHDFDLVDALL_	135.306	32.3433	96.7888
_LNAEHDGTFYFK_	1597.79	1625.86	1889.12
_LNAEHDGTFYFK_	1597.79	1625.86	1889.12
_ATVQVVGGLK_	1742.7	1852.31	1489.33
_MFLSFPTTK_	6541.47	6397.1	7125.52
_M[Oxidation (M)]FLSFPTTK_	6541.47	6397.1	7125.52
_FLANVSTVLTSK_	11955.2	12471.9	12249.7
_TYFPHFDLSHGSAQVK_	3367.34	3657.37	3402.89
_TYFPHFDLSHGSAQVK_	3367.34	3657.37	3402.89
_TYFPHFDLSHGSAQVK_	3367.34	3657.37	3402.89
_VDPVNFK_	9757.61	10566.6	10473.5
_AVEHLDDLPGALSELSDLHAHK_	2534.53	2268.68	2430.06
_AVEHLDDLPGALSELSDLHAHK_	2534.53	2268.68	2430.06
_AVEHLDDLPGALSELSDLHAHK_	2534.53	2268.68	2430.06
_LLSHSLLVTLASHLPSDFTPAVHASLDK_	1960.9	2366.45	2329.97
_LLSHSLLVTLASHLPSDFTPAVHASLDK_	1960.9	2366.45	2329.97
_VGGHAAEYGAEALER_	2007.19	2176.94	2170.74
_VGGHAAEYGAEALER_	2007.19	2176.94	2170.74
_LRVDPVNFK_	926.316	759.735	888.012
_VVAGVANALAHR_	489.15	637.874	817.594
_VVAGVANALAHR_	489.15	637.874	817.594
_AAVTAFWGK_	150.818	403.862	415.528
_EFTPVLQADFQK_	147.906	280.916	399.687
_TLVLLMGK_	53381.6	54149.5	54578
_TLVLLMGK_	53381.6	54149.5	54578
_TLVLLM[Oxidation (M)]GK_	53381.6	54149.5	54578
_DSPSVWAAVPGK_	74314.5	152446	77629.3
_DSPSVWAAVPGK_	74314.5	152446	77629.3
_C[Carbamidomethyl (C)]YEMASHLR_	8238.96	8483.11	8780.38
_C[Carbamidomethyl (C)]YEMASHLR_	8238.96	8483.11	8780.38
_[Acetyl (Protein N-term)]AGWNAYIDNLMADGTC[Carbamidomethyl (C)]QDAAIVGYK_	760.851	828.029	1066.89
_[Acetyl (Protein N-term)]AGWNAYIDNLM[Oxidation (M)]ADGTC[Carbamidomethyl (C)]QDAAIVGYK_	760.851	828.029	1066.89
_TFVNITPAEVGILVGK_	282.556	110.497	353.76
_SSFFVNGLTLGGQK_	37.0702	31.7716	76.0181
_QLEQVIAINLLPSR_	269.696	289.617	276.288
_QLEQVIAINLLPSR_	269.696	289.617	276.288
_GDSVSQGTGLAPGSPR_	259.491	111.846	196.274
_QFVSSSTTVNR_	209.474	143.152	160.457
_GNLDDFFHR_	61.0397	208.558	199.005
_MVLETFGGDGHAR_	NaN	145.084	102.119
_MSTITGPVPR_	19.6798	87.3222	56.1082
_VIEQVQR_	NaN	756.219	536.376
_IRPYFPEQ_	916.94	634.603	1019.29
_ISQLTNMGPTK_	552.618	610.747	764.651
_LLIEMEDWK_	180.086	278.198	197.639
_VTALYEGFTVQNEANK_	216.146	104.486	185.349
_TSSSTFQYITLLK_	62.4954	151.752	257.024
_QGFGNIATNAEGK_	150.7	91.7024	51.3531
_HQLYIDETVK_	159.373	NaN	47.6945
_RPC[Carbamidomethyl (C)]FSALEVDETYVPK_	2329.89	2462.32	2433.17
_ALVLIAFAQYLQQC[Carbamidomethyl (C)]PFEDHVK_	1538.48	1379.03	556.668
_KYLYEIAR_	305.223	646.899	334.794
_KVPQVSTPTLVEVSR_	291753	295491	242293
_KVPQVSTPTLVEVSR_	291753	295491	242293
_RHPEYAVSVLLR_	198360	179142	171417
_RHPEYAVSVLLR_	198360	179142	171417
_DAIPENLPPLTADFAEDK_	162069	168896	176621
_DAIPENLPPLTADFAEDK_	162069	168896	176621
_LVNELTEFAK_	334246	327811	345539
_LGEYGFQNALIVR_	154363	153018	161130
_LGEYGFQNALIVR_	154363	153018	161130
_KQTALVELLK_	144304	149146	152150
_KQTALVELLK_	144304	149146	152150
_YLYEIAR_	146708	148647	129408
_YLYEIAR_	146708	148647	129408
_DAFLGSFLYEYSR_	136273	143583	134576
_DAFLGSFLYEYSR_	136273	143583	134576
_RHPYFYAPELLYYANK_	136573	134932	135326
_RHPYFYAPELLYYANK_	136573	134932	135326
_HLVDEPQNLIK_	133029	99659.5	163057
_HLVDEPQNLIK_	133029	99659.5	163057
_AEFVEVTK_	125507	133898	135254
_AEFVEVTK_	125507	133898	135254
_LKPDPNTLC[Carbamidomethyl (C)]DEFK_	121613	125581	127841
_LKPDPNTLC[Carbamidomethyl (C)]DEFK_	121613	125581	127841
_HPEYAVSVLLR_	114343	117040	120725
_HPEYAVSVLLR_	114343	117040	120725
_LVTDLTK_	110421	110221	119342
_LVTDLTK_	110421	110221	119342
_SLHTLFGDELC[Carbamidomethyl (C)]K_	92256.6	94372.7	94833.4
_SLHTLFGDELC[Carbamidomethyl (C)]K_	92256.6	94372.7	94833.4
_QTALVELLK_	176211	188973	191287
_TVMENFVAFVDK_	62610.2	59809.1	61942.7
_TVM[Oxidation (M)]ENFVAFVDK_	62610.2	59809.1	61942.7
_TVMENFVAFVDK_	62610.2	59809.1	61942.7
_RPC[Carbamidomethyl (C)]FSALTPDETYVPK_	72785.1	71745.5	75610
_RPC[Carbamidomethyl (C)]FSALTPDETYVPK_	72785.1	71745.5	75610
_LVVSTQTALA_	130822	139353	141350
_DDSPDLPK_	57672	58954.9	61340.3
_DDSPDLPK_	57672	58954.9	61340.3
_VPQVSTPTLVEVSR_	56032.1	57709.1	59011.6
_VPQVSTPTLVEVSR_	56032.1	57709.1	59011.6
_HPYFYAPELLYYANK_	49045	49550.1	50125.6
_HPYFYAPELLYYANK_	49045	49550.1	50125.6
_DLGEEHFK_	39695.6	39319.8	40576
_DLGEEHFK_	39695.6	39319.8	40576
_MPC[Carbamidomethyl (C)]TEDYLSLILNR_	21991.7	22325.7	23555.3
_MPC[Carbamidomethyl (C)]TEDYLSLILNR_	21991.7	22325.7	23555.3
_M[Oxidation (M)]PC[Carbamidomethyl (C)]TEDYLSLILNR_	21991.7	22325.7	23555.3
_M[Oxidation (M)]PC[Carbamidomethyl (C)]TEDYLSLILNR_	21991.7	22325.7	23555.3
_YIC[Carbamidomethyl (C)]DNQDTISSK_	46527.7	48111	50301.8
_QEPERNEC[Carbamidomethyl (C)]FLSHK_	12358.1	13113.3	13030.9
_QEPERNEC[Carbamidomethyl (C)]FLSHK_	12358.1	13113.3	13030.9
_QEPERNEC[Carbamidomethyl (C)]FLSHK_	12358.1	13113.3	13030.9
_LFTFHADIC[Carbamidomethyl (C)]TLPDTEK_	17296.3	16627.8	16943.2
_LFTFHADIC[Carbamidomethyl (C)]TLPDTEK_	17296.3	16627.8	16943.2
_GLVLIAFSQYLQQC[Carbamidomethyl (C)]PFDEHVK_	14821.1	15613.7	15556.6
_GLVLIAFSQYLQQC[Carbamidomethyl (C)]PFDEHVK_	14821.1	15613.7	15556.6
_NEC[Carbamidomethyl (C)]FLSHK_	26451.3	29276.6	28302.6
_SHC[Carbamidomethyl (C)]IAEVEK_	24593	21791	29503.3
_DDPHAC[Carbamidomethyl (C)]YSTVFDK_	11712.7	12436.7	13089.5
_DDPHAC[Carbamidomethyl (C)]YSTVFDK_	11712.7	12436.7	13089.5
_EAC[Carbamidomethyl (C)]FAVEGPK_	19226.4	19736.3	20068.9
_LC[Carbamidomethyl (C)]VLHEK_	9635.87	9494.65	9765.63
_LC[Carbamidomethyl (C)]VLHEK_	9635.87	9494.65	9765.63
_PDPNTLC[Carbamidomethyl (C)]DEFK_	12038.6	7367.59	12201.9
_C[Carbamidomethyl (C)]C[Carbamidomethyl (C)]TESLVNR_	5713.51	6193.34	6290.89
_GAC[Carbamidomethyl (C)]LLPK_	5127.69	5483	6089.96
_ATEEQLK_	5294.98	5683.57	3367.24
_QNC[Carbamidomethyl (C)]DQFEK_	4695.32	4733.09	4897.6
_ETYGDMADC[Carbamidomethyl (C)]C[Carbamidomethyl (C)]EK_	3858.47	3298.68	3864.07
_EYEATLEEC[Carbamidomethyl (C)]C[Carbamidomethyl (C)]AK_	1832.6	2019.15	2161.33
_YNGVFQEC[Carbamidomethyl (C)]C[Carbamidomethyl (C)]QAEDK_	1744.32	1707.63	1680.84
_NEC[Carbamidomethyl (C)]FLSHKDDSPDLPK_	506.745	700.753	537.048
_NEC[Carbamidomethyl (C)]FLSHKDDSPDLPK_	506.745	700.753	537.048
_EC[Carbamidomethyl (C)]C[Carbamidomethyl (C)]HGDLLEC[Carbamidomethyl (C)]ADDR_	487.56	639.593	432.562
_EC[Carbamidomethyl (C)]C[Carbamidomethyl (C)]HGDLLEC[Carbamidomethyl (C)]ADDR_	487.56	639.593	432.562
_EC[Carbamidomethyl (C)]C[Carbamidomethyl (C)]HGDLLEC[Carbamidomethyl (C)]ADDRADLAK_	512.199	492.122	433.554
_EC[Carbamidomethyl (C)]C[Carbamidomethyl (C)]HGDLLEC[Carbamidomethyl (C)]ADDRADLAK_	512.199	492.122	433.554
_EC[Carbamidomethyl (C)]C[Carbamidomethyl (C)]DKPLLEK_	451.326	499.549	398.079
_EC[Carbamidomethyl (C)]C[Carbamidomethyl (C)]DKPLLEK_	451.326	499.549	398.079
_PC[Carbamidomethyl (C)]FSALTPDETYVPK_	208.486	286.875	261.906
_DAFLGSFLYEYSRR_	183.318	282.437	277.266
_TVFQYQTR_	1560.07	1525.16	1818.64
_LMGSNEGEFK_	588.071	637.385	663.066
_NSIAYMDHASGNVK_	325.724	287.207	230.204
_NSIAYMDHASGNVK_	325.724	287.207	230.204
_SVNGQIESLISPDGSR_	425.516	360.801	283.786
_INTDEIMTSLK_	297.493	143.292	341.394
_GGPGPAGPR_	NaN	284.26	106.358
_EELDKYWSQQIEESTTVVTTK_	NaN	26.8882	108.555
_FLEQQNK_	39375.7	40896.1	42052.3
_FLEQQNK_	39375.7	40896.1	42052.3
_LLEGEESR_	16779	17414.6	17654.2
_LLEGEESR_	16779	17414.6	17654.2
_LQAEIEGLK_	4741.62	3318.5	4923.39
_ASLEAAIADAEQR_	2095.18	1927.44	1970.17
_AQYEDIANR_	1139.72	1013.29	1286.14
_SLDMDSIIAEVK_	986.84	1004.34	1164.61
_FASFIDK_	1055.77	1153.61	924.013
_LEGLTDEINFLR_	831.407	934.384	1008.64
_QLETLGQEK_	856.063	486.817	1175.72
_WSLLQQQK_	630.138	1008.76	859.647
_LVSESSDVLPK_	811.206	560.551	1055.67
_YEELQSLAGK_	701.421	850.922	873.945
_EYQELMNVK_	676.643	768.663	722.709
_SNMDNMFESYINNLR_	558.978	695.102	739.766
_LSELEAALQR_	350.615	837.646	527.973
_AEAESMYQIK_	575.809	630.011	472.905
_LEAELGNMQGLVEDFK_	380.982	567.547	668.307
_TEISEMNR_	205.363	135.731	709.086
_LESGMQNMSIHTK_	274.117	203.506	174.096
_KLLEGEESR_	75.8696	58.9914	NaN
_VSPYVPWIEETMR_	5635.78	6356.57	6830.05
_GTSSTTITGR_	5852.32	6349.29	5828.71
_PHSWPWQVSLR_	1853.83	1663.49	1924.29
_PHSWPWQVSLR_	1853.83	1663.49	1924.29
_EAHLPVIENK_	1741.79	1994.82	1371.09
_EAHLPVIENK_	1741.79	1994.82	1371.09
_EQSVQEIPVSR_	2313.44	2373.11	2229.22
_FPLAGLEENYC[Carbamidomethyl (C)]R_	2437.7	2082.24	2167.6
_MRDVILYEK_	834.691	1062.27	1330.84
_MRDVILYEK_	834.691	1062.27	1330.84
_YILQGVTSWGLGC[Carbamidomethyl (C)]AR_	963.807	893.293	948.064
_YILQGVTSWGLGC[Carbamidomethyl (C)]AR_	963.807	893.293	948.064
_IYLLEC[Carbamidomethyl (C)]K_	1322.48	1856.03	1985.49
_EPSQADIALLK_	1283.25	1944.3	1447.22
_NEYLDGR_	1421.96	1592.76	1587.44
_DC[Carbamidomethyl (C)]QAWDSQSPHAHGYIPSK_	532.466	594.514	745.444
_DC[Carbamidomethyl (C)]QAWDSQSPHAHGYIPSK_	532.466	594.514	745.444
_WSATSPHVPK_	1212.77	1232.18	1181.87
_IVGGC[Carbamidomethyl (C)]VSK_	1076.43	1044.59	1152.94
_WEFC[Carbamidomethyl (C)]NLK_	1134.45	1037.51	1078.85
_DVILYEK_	467.95	587.836	461.9
_DVILYEK_	467.95	587.836	461.9
_TPENFPC[Carbamidomethyl (C)]K_	1195.79	589.565	1226.77
_NYGGTVAVTESGHTC[Carbamidomethyl (C)]QR_	432.999	458.767	610.706
_NYGGTVAVTESGHTC[Carbamidomethyl (C)]QR_	432.999	458.767	610.706
_C[Carbamidomethyl (C)]QSWSSMTPHR_	898.937	514.266	785.11
_EQQC[Carbamidomethyl (C)]VVMAENSK_	723.618	587.492	838.109
_HFC[Carbamidomethyl (C)]GGTLISPK_	687.416	769.552	646.841
_SPWC[Carbamidomethyl (C)]YTTDPR_	650.553	453.699	669.696
_ATTVAGVPC[Carbamidomethyl (C)]QEWAAQEPHQHSIFTPETNPQSGLER_	670.107	472.687	619.562
_TPENYPNAGLTMNYC[Carbamidomethyl (C)]R_	517.572	424.46	649.659
_RWEFC[Carbamidomethyl (C)]DIPR_	496.925	201.2	262.654
_RWEFC[Carbamidomethyl (C)]DIPR_	496.925	201.2	262.654
_WEFC[Carbamidomethyl (C)]DIPR_	265.219	336.326	385.796
_NPDGEPRPWC[Carbamidomethyl (C)]FTTDPQK_	145.58	392.126	283.907
_PNKPGVYVR_	279.74	163.071	248.867
_APWC[Carbamidomethyl (C)]YTTNSEVR_	171.47	162.116	318.294
_NLEENYC[Carbamidomethyl (C)]R_	186.887	155.927	197.454
_WSEQTPHK_	196.269	4.66256	313.086
_C[Carbamidomethyl (C)]TTPPPSSGPK_	50.5845	177.618	104.075
_LSRPAIITK_	78.8213	169.655	51.7524
_VYFAGVPR_	3301.87	3643.78	3366.34
_MENALIRPINPR_	1514.26	1048.77	1022.14
_GWNLMNQGTSGVK_	1022.38	1165.2	998.604
_LSTNAYPDLR_	1050.03	1089.31	876.275
_FSAEFDFR_	530.124	445.586	766.687
_QFAILDEAMK_	543.167	380.504	462.51
_NGFVMLSNK_	NaN	184.081	657.075
_KMENALIRPINPR_	78.8498	90.2034	189.617
_NGFVMLSNKK_	NaN	NaN	47.9146
_TPIVGQPSIPGGPVR_	219571	225051	226599
_TPIVGQPSIPGGPVR_	219571	225051	226599
_QDGQFSVLFTK_	280120	284840	294585
_HTFSGVASVESSSGEAFHVGK_	102875	102367	107703
_HTFSGVASVESSSGEAFHVGK_	102875	102367	107703
_EVVDPTK_	95790.2	99973.2	101170
_EVVDPTK_	95790.2	99973.2	101170
_ALGGEDVR_	97442	103615	89702.9
_ALGGEDVR_	97442	103615	89702.9
_HTLNQIDSVK_	57977.8	22025	39228.5
_HTLNQIDSVK_	57977.8	22025	39228.5
_C[Carbamidomethyl (C)]NLLAEK_	17365.4	18701.4	17767.5
_C[Carbamidomethyl (C)]NLLAEK_	17365.4	18701.4	17767.5
_QQTQHAVEGDC[Carbamidomethyl (C)]DIHVLK_	16430.7	16480.2	16682.3
_QQTQHAVEGDC[Carbamidomethyl (C)]DIHVLK_	16430.7	16480.2	16682.3
_EPAC[Carbamidomethyl (C)]DDPDTEQAALAAVDYINK_	29731.7	29203.2	32716.2
_AQFVPLPVSVSVEFAVAATDC[Carbamidomethyl (C)]IAK_	4283.04	5223.29	7287.63
_C[Carbamidomethyl (C)]DSSPDSAEDVR_	3951.96	3370.66	3624.94
_C[Carbamidomethyl (C)]DSSPDSAEDVRK_	1292.92	1473.78	1621.45
_C[Carbamidomethyl (C)]DSSPDSAEDVRK_	1292.92	1473.78	1621.45
_VVHAVEVALATFNAESNGSYLQLVEISR_	1190.71	1155.54	1210.71
_VTMQNLNDR_	399.705	515.242	470.572
_SQYEQLAEQNRK_	288.558	29.5136	368.866
_IRLENEIQTYR_	265.078	173.219	135.031
_NQILNLTTDNANILLQIDNAR_	166.799	4.41578	49.0742
_ALEESNYELEGK_	97.4359	NaN	NaN
_LSPLAQELR_	117194	118344	128036
_VAPLGEEFR_	84524.1	90318.1	91906.4
_VSILAAIDEASK_	51969.3	50461.5	50723.2
_QGLLPVLESLK_	45864.7	46856.6	49090.1
_VQPYLDEFQK_	42237.3	44258.6	47012.4
_QQLAPYSDDLR_	37000.8	37552.6	39036.4
_DYVAQFEASALGK_	37063.7	36869.5	38519.2
_LLDNWDTLASTLSK_	17827.1	18379.8	19549.9
_LLDNWDTLASTLSK_	17827.1	18379.8	19549.9
_DFATVYVEAIK_	35196.1	36166.8	36709.2
_AKPVLEDLR_	20744.8	22330	21925.1
_EGGGSLAEYHAK_	8874.86	8936.6	9201.78
_EGGGSLAEYHAK_	8874.86	8936.6	9201.78
_AHVETLR_	16384.7	16469.1	11610
_KWHEEVEIYR_	6991.82	7080.77	7747.29
_KWHEEVEIYR_	6991.82	7080.77	7747.29
_EQLGPVTQEFWDNLEK_	6000.11	6046.67	6550.56
_EQLGPVTQEFWDNLEK_	6000.11	6046.67	6550.56
_VSILAAIDEASKK_	5224.54	5866.64	5595.22
_VSILAAIDEASKK_	5224.54	5866.64	5595.22
_VREQLGPVTQEFWDNLEK_	8769.36	9762.22	9682.73
_WHEEVEIYR_	3402.52	3631.34	3261.26
_WHEEVEIYR_	3402.52	3631.34	3261.26
_PVLEDLR_	2293.65	2687.14	2737.91
_DSGRDYVAQFEASALGK_	515.434	592.296	613.274
_VFTSWTGGGAAASR_	31820.8	31477.3	32681.7
_DQNYPGAIAIHHPNVAEK_	3819.08	4761.96	4689.84
_DQNYPGAIAIHHPNVAEK_	3819.08	4761.96	4689.84
_RDQNYPGAIAIHHPNVAEK_	2547.33	2292.47	1583.97
_RDQNYPGAIAIHHPNVAEK_	2547.33	2292.47	1583.97
_APNTPASGANGDGSMSQTQSGSTVK_	84.0611	137.497	180.658
_FASLSVYK_	6827.23	7284.32	7665.59
_FASLSVYK_	6827.23	7284.32	7665.59
_ATVIYEGER_	9271.77	9405.7	9751.66
_FTC[Carbamidomethyl (C)]PLTGLWPINTLK_	4093.98	4168.38	4658.12
_TC[Carbamidomethyl (C)]PKPDELPFSTVVPLK_	1407.72	1300.81	1511.3
_TC[Carbamidomethyl (C)]PKPDELPFSTVVPLK_	1407.72	1300.81	1511.3
_RATVIYEGER_	1235.64	1042.78	895.172
_EHSSLAFWK_	636.585	856.699	716.398
_TYEPGEQIVFSC[Carbamidomethyl (C)]QPGYVSR_	525.711	687.9	556.293
_YTTFEYPNTISFSC[Carbamidomethyl (C)]HTGFYLK_	602.841	565.794	386.084
_TC[Carbamidomethyl (C)]PKPDELPFSTVVPLKR_	327.811	175.461	261.522
_TC[Carbamidomethyl (C)]PKPDELPFSTVVPLKR_	327.811	175.461	261.522
_DTATFGC[Carbamidomethyl (C)]HETYSLDGPEEVEC[Carbamidomethyl (C)]SK_	123.157	174.927	110.875
_WSPDLPVC[Carbamidomethyl (C)]APITC[Carbamidomethyl (C)]PPPPIPK_	56.4608	107.51	52.9509
_LLLSSLEEAK_	4332.93	4529.29	4968.85
_ASSIMDELFQDR_	2614.19	2566.17	2673.57
_LYDQLLQSYQQK_	1936.29	2457.09	2185.68
_GSLFFNPK_	1867.19	1933.9	1516.13
_RPQDTQYYSPFSSFPR_	1308.8	537.16	627.872
_LLLSSLEEAKK_	240.904	393.009	185.144
_LLLSSLEEAKK_	240.904	393.009	185.144
_ELQEMSTEGSK_	434.524	510.522	457.054
_TPYHFPTMEFTENNDR_	171.634	197.576	295.888
_TQIEQTNEERK_	275.619	NaN	243.511
_LPPLSLLK_	29057.1	28252.9	29937.6
_FDPNLTQR_	18735.9	19221.3	19278.8
_LSPTPEQTR_	12660.9	12458.8	12737.8
_GEDLANINR_	10296.7	10986.5	11751.8
_LDNQEPGGQIAPK_	10630.3	9415.77	10994.1
_EDFLEQSEQLFGAK_	9448.28	9848.93	9216.85
_PMSLTGMK_	4131.57	4827.14	8787.21
_PM[Oxidation (M)]SLTGMK_	4131.57	4827.14	8787.21
_SKFDPNLTQR_	2282.08	2416.56	2378.59
_SKFDPNLTQR_	2282.08	2416.56	2378.59
_PFDPDLK_	2469.67	3298.84	2291.58
_GDKPFDPDLK_	2041.76	2502.65	2727.61
_EVLHADSGPC[Carbamidomethyl (C)]LPHLLSR_	703.135	639.776	909.728
_EVLHADSGPC[Carbamidomethyl (C)]LPHLLSR_	703.135	639.776	909.728
_LGPPSEEDYAQPSSPK_	1105.92	790.894	933.499
_LVVSSVQHQSALELSEAGVQAAAATSTAMSR_	935.17	968.815	637.247
_NPNPGAQPER_	620.216	500.909	351.403
_GFPIKEDFLEQSEQLFGAK_	590.382	183.235	561.688
_LSISETYDLK_	274115	286656	285274
_YASSANLHLPK_	128881	129236	137874
_YASSANLHLPK_	128881	129236	137874
_ADLSGITK_	117840	117900	120886
_ADLSGITK_	117840	117900	120886
_NLYHSEAFSINFR_	116748	110948	120134
_NLYHSEAFSINFR_	116748	110948	120134
_SVLGDVGITEVFSDR_	95085.6	102086	102216
_SVLGDVGITEVFSDR_	95085.6	102086	102216
_LNNELLAK_	94984.9	96819	102030
_LNNELLAK_	94984.9	96819	102030
_VVNPTQA_	161429	163759	165825
_AALTIDEK_	73438.4	72436.2	75872.4
_AALTIDEK_	73438.4	72436.2	75872.4
_DFHVDEQTTVK_	62805	63557.1	65648.4
_DFHVDEQTTVK_	62805	63557.1	65648.4
_INDYVEK_	53581.3	55236.4	55082
_INDYVEK_	53581.3	55236.4	55082
_LVDTFLEDVK_	101891	100899	102546
_LQQLEDK_	25451.3	25006.7	23963.9
_LQQLEDK_	25451.3	25006.7	23963.9
_SPLFVGK_	29706.4	26772.6	31104.1
_LGMFDLHYC[Carbamidomethyl (C)]DK_	8487.95	8065.84	9711.7
_LGMFDLHYC[Carbamidomethyl (C)]DK_	8487.95	8065.84	9711.7
_LGM[Oxidation (M)]FDLHYC[Carbamidomethyl (C)]DK_	8487.95	8065.84	9711.7
_GNTHTEILK_	21956.5	24907.3	21488.6
_VLDPNTVFALVNYISFK_	14591.7	14980.3	3614.2
_VLDPNTVFALVNYISFK_	14591.7	14980.3	3614.2
_KINDYVEK_	12235.6	13033.8	12632.8
_KYASSANLHLPK_	2917.85	3296.76	3343.93
_KYASSANLHLPK_	2917.85	3296.76	3343.93
_PFLC[Carbamidomethyl (C)]ILYDR_	640.723	686.479	521.253
_HTTERDFHVDEQTTVK_	88.7588	99.5473	147.765
_FEMEQNLR_	366.639	380.646	292.774
_STMQELNSR_	288.6	249.852	262.554
_FSSSSGYGGGSSR_	229.569	282.46	256.39
_GGGGSFGYSYGGGSGGGFSASSLGGGFGGGSR_	84.8918	120.864	260.988
_SGGGGGGGLGSGGSIR_	189.375	168.679	96.8077
_VQALEEANNDLENK_	177.089	59.5683	188.523
_HGVQELEIELQSQLSK_	238.74	0.139071	98.2934
_GGSGGSYGGGGSGGGYGGGSGSR_	47.1255	64.3568	83.471
_NLDLDSIIAEVK_	177.682	208.375	223.592
_AQYEEIAQR_	15.7868	211.692	NaN
_LQPLDFK_	6883.94	6755.65	7082.35
_LQPLDFK_	6883.94	6755.65	7082.35
_SDLYVSDAFHK_	6445.1	6860.38	6612.01
_SDLYVSDAFHK_	6445.1	6860.38	6612.01
_LPGIVAEGR_	10530.6	10969.2	11874.9
_SSELVSANR_	9178.68	10099.8	11039
_GDDITMVLILPK_	8420.49	9379.38	9695.52
_TSDQIHFFFAK_	4405.99	4349.15	4503.07
_TSDQIHFFFAK_	4405.99	4349.15	4503.07
_SRLPGIVAEGR_	7800.58	8436.73	8431.93
_FSPENTR_	6970.99	5349.17	7840.63
_EVALNTIIFMGR_	7197.73	6209.79	6132.65
_VAESTQVLELPFK_	6000.78	6461.76	6547.2
_IEDSFSVK_	5958.4	6230.64	6142.91
_QLMEVFK_	5161.92	5705	5983.57
_DIPVNPMC[Carbamidomethyl (C)]IYR_	4177.37	4104.61	3535.15
_ANSHFATAFYQHLADSK_	1189.27	1283.14	1353.44
_ANSHFATAFYQHLADSK_	1189.27	1283.14	1353.44
_ANSHFATAFYQHLADSK_	1189.27	1283.14	1353.44
_EQLQDMGLEDLFSPEK_	3024.76	3452.28	3940.55
_FDTISEK_	2329.41	2346.77	2729.67
_FRIEDSFSVK_	1208.59	1137.96	1284.24
_FRIEDSFSVK_	1208.59	1137.96	1284.24
_RVWELSK_	2499.01	2262.96	2487.48
_SPVEDVC[Carbamidomethyl (C)]TAK_	503.129	816.51	791.456
_NNNDNIFLSPLSISTAFAMTK_	445.221	469.049	514.787
_ADGESC[Carbamidomethyl (C)]SVLMMYQESK_	476.68	511.817	385.133
_RVAESTQVLELPFK_	235.086	421.197	312.639
_FSPENTRK_	6.51668	323.061	NaN
_LILLNAVALSAK_	7517.56	7717.86	9187.02
_LYQDFSVLK_	5552.06	5623.16	5927.43
_VPMMNSK_	5281.32	5910.61	5910.57
_FPVFMGR_	4860.19	5542.86	5710.72
_LYGSSPR_	4192.33	4146.7	4187.89
_SAEAVLGEALTDFSLR_	1749.94	1767.45	1799.83
_SAEAVLGEALTDFSLR_	1749.94	1767.45	1799.83
_FHPTHLTMPR_	1792.16	1682.25	1773.08
_FHPTHLTMPR_	1792.16	1682.25	1773.08
_HHLQDLEQALSTAVFK_	2831.34	2618.03	3088.06
_DTFAEASQR_	2256.04	2263.83	2170.82
_KYPVASFTDR_	1190.48	984.25	884.264
_KYPVASFTDR_	1190.48	984.25	884.264
_AFMSEGFTSFSQIFHSSDLTIK_	1756.98	1699.3	1677.8
_YPVASFTDR_	678.434	481.332	755.791
_TGQAPGFSYTDANK_	1026.45	1183.45	1292.27
_EDLIAYLK_	118	15.7775	104.759
_TQEELTPFFK_	3231.81	3663.67	3963.77
_QWAGLVEK_	10758.8	301.945	NaN
_LQAEAFQAR_	1860.22	1359.11	1500.62
_FGPLVEQGQSR_	1663.83	1410	1327.64
_SEVQAMLGQSTEELR_	858.853	793.783	1259.98
_LAVYQAGASEGAER_	770.954	986.735	861.844
_AATLSTLAGQPLLER_	790.527	792.795	695.727
_SWFEPLVEDMQR_	756.385	623.497	467.214
_LGSDMEDLR_	273.46	266.674	225.151
_FSALQYLR_	3805.14	3377.74	3912.48
_SVPMVPPGIK_	3426.99	3447.28	3891.35
_ILGPLSYSK_	3512.31	3298.88	3534.47
_ISNIPDEYFK_	3925.32	3155.17	3045.4
_SLVDLQLTNNK_	2132.16	2390.49	2592.56
_SLEYLDLSFNQMTK_	942.047	1242.08	952.655
_EDAVSAALK_	928.809	864.467	864.404
_VANEITVN_	643.141	816.535	636.202
_SDAEPSVFLFKPSDEQLK_	2134.89	1612.34	2463.16
_VDGVTQSSSNFQNSFTDQDSKK_	514.847	450.062	608.306
_SDAEPSVFLFK_	317.257	365.251	686.783
_SLTTTLVK_	301.54	375.151	522.433
_TYLQWFQHK_	46.8625	54.3089	64.2943
_ELPDPQESIQR_	144643	147268	155383
_YYGYTGAFR_	127761	125723	133535
_GYLAVAVVK_	61337.6	61822.5	64995.3
_GYLAVAVVK_	61337.6	61822.5	64995.3
_TAGWNIPMGLLYSK_	60356	62651.5	64594.3
_TAGWNIPMGLLYSK_	60356	62651.5	64594.3
_DKPDNFQLFQSPHGK_	36382.4	36596	38280.5
_DKPDNFQLFQSPHGK_	36382.4	36596	38280.5
_DKPDNFQLFQSPHGK_	36382.4	36596	38280.5
_TSDANINWNNLK_	96131.4	99899.6	99372.2
_DNPQTHYYAVAVVK_	43270	45619.7	46091.8
_DNPQTHYYAVAVVK_	43270	45619.7	46091.8
_HSTVFDNLPNPEDRK_	23890.6	23899.6	24853.3
_HSTVFDNLPNPEDRK_	23890.6	23899.6	24853.3
_HSTVFDNLPNPEDRK_	23890.6	23899.6	24853.3
_HSTVFDNLPNPEDR_	27940.6	26912.4	29108.2
_HSTVFDNLPNPEDR_	27940.6	26912.4	29108.2
_DSADGFLK_	26192.4	27703.6	28106.9
_DSADGFLK_	26192.4	27703.6	28106.9
_TYDSYLGDDYVR_	46040.3	47599.4	49203.5
_GEADAMSLDGGYLYIAGK_	22251.6	22276.2	24627.4
_GEADAM[Oxidation (M)]SLDGGYLYIAGK_	22251.6	22276.2	24627.4
_NYELLC[Carbamidomethyl (C)]GDNTR_	43905	44509.3	46567.1
_SAGWNIPMGK_	41325.4	41485.3	43992.8
_ENFEVLC[Carbamidomethyl (C)]K_	24097.8	26229.2	26511.9
_ILESGPFVSC[Carbamidomethyl (C)]VK_	23845.2	22977.1	24570.8
_KPVTDAENC[Carbamidomethyl (C)]HLAR_	9466.93	10802.6	10550.7
_KPVTDAENC[Carbamidomethyl (C)]HLAR_	9466.93	10802.6	10550.7
_PNNLKPVVAEFHGTK_	6698.08	6503.06	6720.99
_PNNLKPVVAEFHGTK_	6698.08	6503.06	6720.99
_PNNLKPVVAEFHGTK_	6698.08	6503.06	6720.99
_FDEFFSAGC[Carbamidomethyl (C)]APGSPR_	9249.55	9666.01	10581.2
_FDEFFSAGC[Carbamidomethyl (C)]APGSPR_	9249.55	9666.01	10581.2
_C[Carbamidomethyl (C)]LASIAK_	8530.02	8458.97	8709.21
_C[Carbamidomethyl (C)]LASIAK_	8530.02	8458.97	8709.21
_WC[Carbamidomethyl (C)]TISTHEANK_	8138.31	8454.53	8266
_WC[Carbamidomethyl (C)]TISTHEANK_	8138.31	8454.53	8266
_AISNNEADAVTLDGGLVYEAGLKPNNLKPVVAEFHGTK_	16419.3	16277.5	15764.9
_EDVIWELLNHAQEHFGK_	7618.96	8173.07	8251.55
_EDVIWELLNHAQEHFGK_	7618.96	8173.07	8251.55
_C[Carbamidomethyl (C)]LMEGAGDVAFVK_	14916.2	14946.8	16092.7
_TVGGKEDVIWELLNHAQEHFGK_	4497.39	4579.77	5326.57
_TVGGKEDVIWELLNHAQEHFGK_	4497.39	4579.77	5326.57
_TVGGKEDVIWELLNHAQEHFGK_	4497.39	4579.77	5326.57
_WC[Carbamidomethyl (C)]AIGHQER_	6875.35	7057.17	7126.71
_WC[Carbamidomethyl (C)]AIGHQER_	6875.35	7057.17	7126.71
_C[Carbamidomethyl (C)]GLVPVLAENYK_	13134	13438.2	13221.7
_LLEAC[Carbamidomethyl (C)]TFHKP_	5147.02	4930.9	4860.48
_LLEAC[Carbamidomethyl (C)]TFHKP_	5147.02	4930.9	4860.48
_GDVAFVK_	8672.96	9120.26	9693.9
_C[Carbamidomethyl (C)]AC[Carbamidomethyl (C)]SNHEPYFGYSGAFK_	7917.88	9167.06	8994.09
_AISNNEADAVTLDGGLVYEAGLKPNNLK_	8196.06	7028.38	7888.81
_TSHMDC[Carbamidomethyl (C)]IK_	7130.1	7336.94	6042.69
_NYELLC[Carbamidomethyl (C)]GDNTRK_	3075.36	3160.87	3055.1
_NYELLC[Carbamidomethyl (C)]GDNTRK_	3075.36	3160.87	3055.1
_PVVAEFHGTK_	5669.42	6447.17	6298.68
_SVDDYQEC[Carbamidomethyl (C)]YLAMVPSHAVVAR_	4941.24	5591.15	5016.78
_AAANFFSASC[Carbamidomethyl (C)]VPC[Carbamidomethyl (C)]ADQSSFPK_	3623.55	3814.6	3840.68
_AISNNEADAVTLDGGLVYEAGLK_	3225.39	2984.14	3244.44
_DLLFRDDTK_	2460.79	2910.07	3222.86
_DQTVIQNTDGNNNEAWAK_	1349.45	1221.6	1399.48
_KENFEVLC[Carbamidomethyl (C)]K_	684.699	655.529	584.669
_KENFEVLC[Carbamidomethyl (C)]K_	684.699	655.529	584.669
_LC[Carbamidomethyl (C)]QLC[Carbamidomethyl (C)]AGK_	988.988	1234.22	1272.87
_EC[Carbamidomethyl (C)]VPNSNER_	1290.6	1288.93	801.989
_PDNFQLFQSPHGK_	817.948	788.433	875.647
_KTYDSYLGDDYVR_	727.892	655.822	1022.31
_WSGFSGGAIEC[Carbamidomethyl (C)]ETAENTEEC[Carbamidomethyl (C)]IAK_	392.02	353.451	570.935
_NSSLC[Carbamidomethyl (C)]ALC[Carbamidomethyl (C)]IGSEK_	292.812	291.011	298.073
_PVTDAENC[Carbamidomethyl (C)]HLAR_	213.435	41.4688	256.549
_GDFIITYDVNR_	8785.33	9109.61	10219
_GMTNINDALLR_	7946.93	7653.29	7872.96
_FVMDIQDR_	6966.87	8440.4	7927.93
_DSLVPATPENIQEASK_	6259.76	6306.98	6441.57
_EILTAQALELSLK_	5973.49	5954.23	5465.47
_EVSFDVELPK_	5367.27	5447.86	5708.35
_GISMLNK_	4053.87	4502.34	4411.6
_SC[Carbamidomethyl (C)]PTC[Carbamidomethyl (C)]TDSLLK_	3188.4	3285.36	3200.55
_LADEDMNSFK_	3265.78	2966.5	3162.03
_FTVSVNVAAGSK_	3450.27	2066.11	2511.68
_FAHNVVTTR_	2712.69	2532.57	2390.68
_STSIIIMLTDGDANVGESRPEK_	2319.72	2362.68	2708.38
_VTFELTYEELLK_	2161.71	2272.52	2635.67
_GHVSFKPSLDQQR_	948.888	822.703	934.33
_GHVSFKPSLDQQR_	948.888	822.703	934.33
_SVVFVIDVSGSMHGR_	589.706	617.78	428.415
_SVVFVIDVSGSMHGR_	589.706	617.78	428.415
_GHGAINDLTFTEEVDMK_	687.803	1052.39	927.506
_LGIASAQMDFR_	908.766	874.603	852.5
_AVDGIEVYSTK_	874.997	813.993	643.261
_DYIFGDYIER_	260.855	294.462	41.0154
_GKYEMYLK_	63.8807	24.2872	55.2108
_GHMLENHVER_	46.2875	4723.78	1448.93
_GHMLENHVER_	46.2875	4723.78	1448.93
_AAISGENAGLVR_	2293.09	2366.13	2283.24
_GSLVQASPANLEAAR_	2007.52	2389.45	2184.14
_LTYEEVLR_	1841.97	2015.81	2192.13
_ELAAQLIK_	1664.08	1831.57	1913.38
_LMQYDIVIK_	1650.83	1623.12	2029.55
_FAHYIITSQVVNSADTAK_	1440.38	1348.3	1799.22
_MAVDAAVDGVVIR_	895.849	1050.33	1388.9
_EVSFNVEIPK_	994.748	1100.17	1047.1
_VKPQQLVQHFEIDVDIFEPQGIR_	818.64	1162.75	659.814
_DVELLYPR_	851.65	980.416	792.875
_QYYEGSEIMVAGR_	334.498	649.009	372.727
_TMEQFSIHIIVGPR_	418.862	205.708	510.528
_NVVFVIDISSSMEGQK_	333.98	255.21	298.225
_NFVQQFSLAGATNLNGGLLR_	352.617	178.208	294.177
_KLDVEASFLPK_	128.184	269.962	197.285
_LNLVATPLFVK_	1990.47	2113.4	2373.16
_IPLNMVPK_	1774.56	1701.66	1417.01
_YGVWTIR_	1227.2	1124.58	1106.72
_SLLPVTKPEIR_	1161.39	952.898	1306.89
_EGMVSIMSFR_	941.067	793.729	1273.78
_SVFLEMNIPYSVVR_	797.865	1016.96	832.567
_PGIPYSVK_	748.592	870.061	740.44
_DSFVPNTGTAR_	798.227	715.075	673.861
_YVLSPYK_	869.174	756.231	377.678
_EYVLPHFSISIEPK_	645.356	585.915	545.737
_VFQTLEK_	502.216	666.889	411.038
_MVETTAYALLTNLNLK_	227.993	209.255	249.192
_MVETTAYALLTNLNLK_	227.993	209.255	249.192
_DMNYVNPVIK_	433.29	436.004	386.638
_VYSLNDDLK_	NaN	663.422	464.574
_LQGTLPVEAR_	427.174	380.111	312.087
_FQNSATLTIQPK_	399.665	287.424	342.161
[truncated: 127,952 more rows]

## Sheet: 30min_SShot
EG.ModifiedSequence	[1] 20230324_OLEP08_1000ng_30min_180K_2Th_2p5ms_cycle0p5s_HEK_01.raw.PEP.MS2Quantity	[2] 20230324_OLEP08_1000ng_30min_180K_2Th_2p5ms_cycle0p5s_HEK_02.raw.PEP.MS2Quantity	[3] 20230324_OLEP08_1000ng_30min_180K_2Th_2p5ms_cycle0p5s_HEK_03.raw.PEP.MS2Quantity
_SEQEDEVLLVSSSR_	15108.7	15403.8	14357.7
_LLGIFEQNQDRK_	4960.52	5638.04	5262.73
_LLGIFEQNQDRK_	4960.52	5638.04	5262.73
_GIVSVFVK_	297.875	NaN	227.974
_NEFTAWYR_	2744.63	3429.21	5098.88
_DGSASEVPSELSERPK_	1444.52	1039.01	1119.62
_DGSASEVPSELSERPK_	1444.52	1039.01	1119.62
_WPYAGTAEAIK_	139425	139544	140298
_NVLTESAR_	69423.7	68384.6	68341.3
_NVLTESAR_	69423.7	68384.6	68341.3
_ITDLANLSAANHDAAIFPGGFGAAK_	122485	123553	121276
_NLSTFAVDGK_	99320.7	104032	97795.9
_VVTTPAFMC[Carbamidomethyl (C)]ETALHYIHDGIGAMVR_	42949	42691	39668.7
_VVTTPAFMC[Carbamidomethyl (C)]ETALHYIHDGIGAMVR_	42949	42691	39668.7
_GGAEVQIFAPDVPQMHVIDHTK_	27841.6	29639.4	31239.1
_GGAEVQIFAPDVPQMHVIDHTK_	27841.6	29639.4	31239.1
_EVVEAHVDQK_	28099.9	26513.2	27143.8
_EVVEAHVDQK_	28099.9	26513.2	27143.8
_GVEVTVGHEQEEGGK_	24549.9	25316.1	24461.9
_GVEVTVGHEQEEGGK_	24549.9	25316.1	24461.9
_GVEVTVGHEQEEGGKWPYAGTAEAIK_	11577.9	10703.5	10856.5
_GVEVTVGHEQEEGGKWPYAGTAEAIK_	11577.9	10703.5	10856.5
_EFHQAGKPIGLC[Carbamidomethyl (C)]C[Carbamidomethyl (C)]IAPVLAAK_	7536.53	7183.86	8367.49
_EFHQAGKPIGLC[Carbamidomethyl (C)]C[Carbamidomethyl (C)]IAPVLAAK_	7536.53	7183.86	8367.49
_VLELTGK_	12014.1	12668.4	12719
_PIGLC[Carbamidomethyl (C)]C[Carbamidomethyl (C)]IAPVLAAK_	5667.61	5828.77	5041.83
_PIGLC[Carbamidomethyl (C)]C[Carbamidomethyl (C)]IAPVLAAK_	5667.61	5828.77	5041.83
_AGTLLPVIQFLQK_	156735	155093	150923
_AGTLLPVIQFLQK_	156735	155093	150923
_SDTLPLATR_	137269	148865	139498
_FSNLLGTVYR_	142106	142424	140558
_LVQEALEAVPR_	68406.1	67079.9	67827.6
_LVQEALEAVPR_	68406.1	67079.9	67827.6
_VTVFDLK_	61722.6	62048.5	60196.2
_VTVFDLK_	61722.6	62048.5	60196.2
_GNIAQMYHAPGK_	24290.5	24233.1	25868.9
_GNIAQMYHAPGK_	24290.5	24233.1	25868.9
_GNIAQM[Oxidation (M)]YHAPGK_	24290.5	24233.1	25868.9
_SVLASASWDK_	73882.5	72170.6	71859.8
_VLFDPFELDTSVTPGR_	35194.1	35094.1	34594.8
_VLFDPFELDTSVTPGR_	35194.1	35094.1	34594.8
_GSVHSVSFSPDGR_	29176.9	29838.9	28631.9
_GSVHSVSFSPDGR_	29176.9	29838.9	28631.9
_EFNAFVLDK_	53940.7	57208.1	56898.3
_LKPPAGWK_	22378.1	34791.9	22192.1
_LKPPAGWK_	22378.1	34791.9	22192.1
_AILMALR_	35367.3	36395.1	35250.2
_EGDFNNLTAAAFHK_	16432.2	16146.8	16457.2
_EGDFNNLTAAAFHK_	16432.2	16146.8	16457.2
_LLDVLSGHEGPISGLC[Carbamidomethyl (C)]FNPMK_	29719.7	30191.5	31257.8
_VLEFLASSFEVSR_	14521	13600.7	13088.4
_VLEFLASSFEVSR_	14521	13600.7	13088.4
_SVLHHFHFK_	21291	24220.1	23495.8
_LLMLHGQK_	11014	11311.2	11514.1
_LLMLHGQK_	11014	11311.2	11514.1
_GEIEVVTSSLPELYVEK_	19711.8	19202.4	18078.1
_FVC[Carbamidomethyl (C)]IYHVR_	18190.9	19532	17693.6
_MTEFGNLALIDQDAGQEDGVAIPLPGVR_	11628	12730.5	11185.7
_DMSTWVFGAER_	10545.4	10387.7	10300.3
_C[Carbamidomethyl (C)]FVVGSK_	5596.3	7000.91	7424.51
_LC[Carbamidomethyl (C)]SWNHYNMQYALAVSK_	5715.81	6339.97	6602.74
_HFKPEIR_	5727.8	5039.45	5607.13
_C[Carbamidomethyl (C)]VGLSPDGR_	6683.37	4823.03	3119.17
_LWDMFDSWR_	4870.04	4535.99	4135.18
_AFTALC[Carbamidomethyl (C)]YSADGHSILAGGMSK_	2452.68	3525.92	3803.66
_WDNLIYYALGGHK_	1361.56	1560.94	1849.78
_WDNLIYYALGGHK_	1361.56	1560.94	1849.78
_RGNLNFTC[Carbamidomethyl (C)]NGNSVISPVGNR_	1679.65	1598.57	1676.15
_HLDDLSK_	1347.33	1452.32	1914.73
_HLEFYLLWTHK_	864.481	800.293	971.264
_C[Carbamidomethyl (C)]WAATTTEGLLIYSLDTR_	928.538	1187.13	436.091
_MQLVQESEEK_	6267.75	6632.18	5993.7
_STLPPGNAR_	29756.5	27551.4	10209.7
_[Acetyl (Protein N-term)]GDQPC[Carbamidomethyl (C)]ASGR_	6920.86	5874.31	6723.55
_WDYPEGTPNGGSTTLPSAPPPASAGLK_	5081.74	3878.81	5006.01
_GANTLFK_	4329.35	4399.75	3854.57
_STPGVASTPQTPVSSSR_	5956.83	6411.85	7031.11
_GAVAPC[Carbamidomethyl (C)]QSSPMAR_	2779.14	2899.97	3108.13
_GAVAPC[Carbamidomethyl (C)]QSSPM[Oxidation (M)]AR_	2779.14	2899.97	3108.13
_LGVSGEPSPC[Carbamidomethyl (C)]TSTNR_	5148.3	5726.1	6211.12
_TIAAELAENRR_	6534.61	4277.1	5196.95
_LQTVHHNADVYQAVSK_	1238.39	1049.03	1082.9
_LQTVHHNADVYQAVSK_	1238.39	1049.03	1082.9
_AGFVSGGDRPLTSEPPPR_	1436.48	1718.37	2323.06
_MQQEGFR_	676.927	1861.57	1612.94
_TQAADHQPILK_	1264.98	1712.7	806.692
_HC[Carbamidomethyl (C)]DQNLVASDAPGEEGTGILK_	1054.98	1224.65	1345.82
_TLLSILGEAEYIQR_	442.434	697.995	362.959
_LATAVEEATGAFQLGLEK_	306.052	363.498	312.099
_EVQTAVR_	47722.3	38347.9	47572.5
_EVQTAVR_	47722.3	38347.9	47572.5
_TTLTSREVQTAVRLLLPGELAK_	979.589	1206.99	755.975
_NAWGNLSYADLITR_	8107.42	7285.13	8302.8
_TLVSGLLLEDSVR_	6346.03	4949.04	5698.81
_AGSAMAIGGGGGSR_	3688.91	3377.71	4544.51
_SQAAAAAAAPGSR_	2780.7	2196.39	2766.37
_STEEGEVAALR_	973.743	1062.71	979.76
_LYPAAVDTIVAVTAEGK_	10369.5	9971.73	10155
_LYPAAVDTIVAVTAEGK_	10369.5	9971.73	10155
_ESVSNC[Carbamidomethyl (C)]IQLK_	3697.63	4000.46	3407.03
_SQLVEQFPGIEPWLNQIMPK_	2114.35	2193.13	2147.48
_IAEILC[Carbamidomethyl (C)]K_	7007.64	7934.89	7978.04
_IAEILC[Carbamidomethyl (C)]K_	7007.64	7934.89	7978.04
_LFIGGIPK_	4463.15	4899.29	3794.42
_PITPVYTVAPNVQR_	2520.41	3003.22	4053.84
_YGGPPPGWEGPHPQR_	1404.61	3867.73	1048.73
_SFGQFNPGC[Carbamidomethyl (C)]VER_	818.897	1145.73	1185.35
_TGYSMVQENGQR_	1028.06	984.068	1066.26
_NLMIETTEDTIKK_	329.054	520.422	436.118
_NLMIETTEDTIKK_	329.054	520.422	436.118
_TAEDSTAAMSSDSAAGSSAK_	284.928	128.699	123.146
_EVLHLLR_	55758.9	55548.8	55949.4
_GVVNAALGQEMGSR_	15801.6	16536.6	15439.8
_GVVNAALGQEM[Oxidation (M)]GSR_	15801.6	16536.6	15439.8
_AFDVLER_	14452.3	14644.8	13159.2
_HNLVVFR_	13581.7	14245	14136.5
_STGNTQVEYMIR_	11863	11393.2	11427.7
_DLEPTTPQEYILK_	16864.6	6910.18	2572.34
_SLMDNASSSFEFAK_	8051.65	8759.65	8724.74
_MGQFYYSAK_	3639.74	7448.08	7198.76
_GGEGALQVLPPLVDVIPEAR_	4915.79	5830.1	5168.82
_SHYQEAIDIYKR_	3642.66	3471.5	3668.99
_SHYQEAIDIYK_	1956.84	3202.08	1683.92
_SHYQEAIDIYK_	1956.84	3202.08	1683.92
_DFTGAITLLEFK_	3396.06	2108.46	4651.81
_LAWELYLK_	2970.15	3355.56	3445.89
_ALEEYENATK_	3011.89	2909.75	2834.99
_NDYIYLSWLAR_	2703.14	2696.72	2701.52
_LLFHLAHK_	2554.08	2384.13	2981.02
_LNLVIYYLR_	2513.18	1956.42	2300.35
_LEELLSK_	708.24	1638.47	1702.83
_IAQQFFQLVGGSASEC[Carbamidomethyl (C)]DTIPGR_	2449.23	1335.18	NaN
_RDFTGAITLLEFK_	1750.87	1181.35	940.544
_FATGAPGAR_	2394.13	3419.37	2961.05
_MLISAVSPEIR_	2355	1914.89	2557.32
_LYDIANVLSSLDLIK_	662.475	876.885	815.118
_LYDIANVLSSLDLIK_	662.475	876.885	815.118
_EGSQGEPWTPTANLK_	1797.06	1488.93	1199.9
_TSLGTLFVPQR_	1916.62	1019.78	1366.83
_AESSQNSAPFPSK_	915.664	924.232	977.737
_IYDIVNVLESLHMVSR_	956.359	666.406	843.635
_IESVNVAPENAGTQQGR_	716.654	848.7	648.557
_TPGGPTKPTSSSC[Carbamidomethyl (C)]MDFEGANK_	144.261	128.298	205.527
_SYSIEDHIIK_	316.22	NaN	NaN
_MQLEEQSSESR_	105.812	96.2382	137.607
_MLYVPVMPGHAK_	70867.8	72862.5	71946.8
_MLYVPVMPGHAK_	70867.8	72862.5	71946.8
_M[Oxidation (M)]LYVPVMPGHAK_	70867.8	72862.5	71946.8
_MLYVPVM[Oxidation (M)]PGHAK_	70867.8	72862.5	71946.8
_M[Oxidation (M)]LYVPVMPGHAK_	70867.8	72862.5	71946.8
_MLYVPVM[Oxidation (M)]PGHAK_	70867.8	72862.5	71946.8
_YGIEPTMVVQGVK_	79348.8	81216.6	80685.3
_YGIEPTM[Oxidation (M)]VVQGVK_	79348.8	81216.6	80685.3
_NFALLGVGTSK_	104605	107999	107626
_SFPAAIEHTIQWAR_	54841.4	52157.5	52460
_SFPAAIEHTIQWAR_	54841.4	52157.5	52460
_NAIFQLEK_	46775.6	48183.6	46268.4
_NAIFQLEK_	46775.6	48183.6	46268.4
_MYSIEPADR_	85777.4	90926.2	89613.5
_NLVLAGIK_	43985.6	45247.4	42024.6
_NLVLAGIK_	43985.6	45247.4	42024.6
_LETGQFLTFR_	82760.8	82501.3	81632.2
_YVLGDTAMQK_	40174	39636.8	38777.4
_YVLGDTAM[Oxidation (M)]QK_	40174	39636.8	38777.4
_TVFFESLER_	78493	77154.4	76195.2
_FISADVHGIWSR_	39299.9	38801.4	36060
_FISADVHGIWSR_	39299.9	38801.4	36060
_FDLNEPLHLSFLQNAAK_	29820.8	29329.7	30708.7
_FDLNEPLHLSFLQNAAK_	29820.8	29329.7	30708.7
_VTGGYPFEAYK_	56779.4	56665.8	57737.5
_AILSNEATK_	26583.1	27684.3	27945.2
_AILSNEATK_	26583.1	27684.3	27945.2
_SYTAADATLK_	50781.2	50224.1	50571.8
_KPDHVPISSEDER_	23519.2	23880.9	24630
_KPDHVPISSEDER_	23519.2	23880.9	24630
_DGSLFWQSPK_	42865.6	44670.9	43048.9
_QDVIITALDNVEAR_	20203.9	21006.2	20864.9
_QDVIITALDNVEAR_	20203.9	21006.2	20864.9
_YQC[Carbamidomethyl (C)]VVLTEMK_	35051.1	36752.1	36343.2
_DDDHNGHIDFITAASNLR_	17344	16718.4	18739.1
_DDDHNGHIDFITAASNLR_	17344	16718.4	18739.1
_FWQTYSSAEEVLQK_	17677.4	17438.8	17428.8
_FWQTYSSAEEVLQK_	17677.4	17438.8	17428.8
_GMITVTDPDLIEK_	34102.6	31196.9	34834.7
_IQEFKPSNK_	31389.6	34211.7	33770.4
_FESSFSHK_	16470.6	16223.6	16480.1
_FESSFSHK_	16470.6	16223.6	16480.1
_SHVFLSGMGGLGLEIAK_	15732.7	16119.1	17088.9
_SHVFLSGMGGLGLEIAK_	15732.7	16119.1	17088.9
_KPNVGC[Carbamidomethyl (C)]QQDSEELLK_	15993.1	15903.3	15599
_KPNVGC[Carbamidomethyl (C)]QQDSEELLK_	15993.1	15903.3	15599
_SDLQMAVLSFEK_	26116.5	28107.6	26634
_VVQTDETAR_	18501.4	14662	17586.3
_NGISFTIWDR_	17493.7	16428.7	16802.1
_EDFTLLDFINAVK_	9048.06	8153.67	7997.54
_EDFTLLDFINAVK_	9048.06	8153.67	7997.54
_IIPAIATTTATVSGLVALEMIK_	7339	7692.82	7535.53
_IIPAIATTTATVSGLVALEM[Oxidation (M)]IK_	7339	7692.82	7535.53
_DKFESSFSHK_	7113.4	6956.74	7043.31
_DKFESSFSHK_	7113.4	6956.74	7043.31
_EIFISNITQANPGIVTC[Carbamidomethyl (C)]LENHPHK_	5184.4	5384.99	5181.45
_EIFISNITQANPGIVTC[Carbamidomethyl (C)]LENHPHK_	5184.4	5384.99	5181.45
_C[Carbamidomethyl (C)]LANLRPLLDSGTMGTK_	10260	9800.35	10689.8
_GHTEVIVPHLTESYNSHR_	4843.9	5780.41	4695.19
_GHTEVIVPHLTESYNSHR_	4843.9	5780.41	4695.19
_NLPIMSTASVEIDDALYSR_	10154	10065.3	10348.3
_ALQLLHC[Carbamidomethyl (C)]FPLDIR_	9732.95	9618.05	9716.1
_NWSQC[Carbamidomethyl (C)]VELAR_	9204.29	8664.68	8751.37
_DPPEEEIPFC[Carbamidomethyl (C)]TLK_	5649.06	6057.77	6828.96
_IQSGHSLEGC[Carbamidomethyl (C)]FQVIK_	2648.13	3293.91	2970.15
_IQSGHSLEGC[Carbamidomethyl (C)]FQVIK_	2648.13	3293.91	2970.15
_GDRYDALR_	5445.93	5915.73	6449.77
_QFLFRPHHIQK_	2506.53	2945.72	2682.92
_QFLFRPHHIQK_	2506.53	2945.72	2682.92
_IDAHLNK_	2856.91	2035.16	2544.9
_IDAHLNK_	2856.91	2035.16	2544.9
_[Acetyl (Protein N-term)]MEGSEPVAAHQGEEASC[Carbamidomethyl (C)]SSWGTGSTNK_	4448.15	5004.65	4500.28
_YYFSHDTD_	4056.51	3888.12	2570.76
_HIAELNPYVHVTSSSVPFNETTDLSFLDK_	2376.99	2814.02	2838.17
_AC[Carbamidomethyl (C)]IGDTLC[Carbamidomethyl (C)]QK_	2315.93	2544.61	2738.33
_PLLDSGTMGTK_	2817.89	2176.86	1956.55
_AVTIHDTEK_	2226.94	2119.82	2512.3
_KINDFC[Carbamidomethyl (C)]R_	2237.16	1220.1	1522.62
_MYSIEPADRFK_	351.536	946.633	356.607
_MYSIEPADRFK_	351.536	946.633	356.607
_NC[Carbamidomethyl (C)]FLNLAIPIVVFTETTEVRK_	1050.16	879.73	850.187
_RPPSPIK_	802.445	387.4	689.673
_GHTEVIVPHLTESYNSHRDPPEEEIPFC[Carbamidomethyl (C)]TLK_	620.611	616.176	468.395
_NC[Carbamidomethyl (C)]FLNLAIPIVVFTETTEVR_	312.646	407.392	262.405
_LVKPTTEK_	285.624	280.181	206.013
_AQPPEAGPQGLHDLGR_	35592.3	36864.5	35276.3
_AQPPEAGPQGLHDLGR_	35592.3	36864.5	35276.3
_ITVPLVSEVQIAQLR_	32211.6	32536.1	33671.2
_ITVPLVSEVQIAQLR_	32211.6	32536.1	33671.2
_SSSSLLASPGHISVK_	26974.4	26110	27573.9
_SSSSLLASPGHISVK_	26974.4	26110	27573.9
_VGNQIFQSR_	51811.8	49595.7	52580.2
_VLVALASEELAK_	46388.3	50344.5	46380.8
_FQLSNSGPNSTIK_	40429.5	41648	40744.2
_ISSNPNPVVQMSVGHK_	18889.3	19313.3	17133.9
_ISSNPNPVVQMSVGHK_	18889.3	19313.3	17133.9
_IHFIEAQDLQGK_	17335.2	17423.8	17349.5
_IHFIEAQDLQGK_	17335.2	17423.8	17349.5
_LEWLTLMPNASNLDK_	34287.4	34156.5	34780
_VDVGQQPLR_	34628.6	34700.8	33479.3
_MYLLPDK_	30530.1	31215.7	31350.2
_SDPYGIIR_	30065.2	30405.6	30114.6
_GANTHLSTFSFTK_	12441.2	12618.1	12694.1
_GANTHLSTFSFTK_	12441.2	12618.1	12694.1
_ALALLEDEER_	25514.7	25017.7	24309.7
_VPLSQLLTSEDMTVSQR_	10225.3	11318.5	10967.3
_VPLSQLLTSEDMTVSQR_	10225.3	11318.5	10967.3
_SIQIHGTMR_	8913.22	8546.57	9497.45
_NLIAFSEDGSDPYVR_	8517.22	8195.03	8115.74
_AC[Carbamidomethyl (C)]DLPAWVHFPDTER_	3672.05	3976.07	3900.18
_AC[Carbamidomethyl (C)]DLPAWVHFPDTER_	3672.05	3976.07	3900.18
_TNEPVWEENFTFFIHNPK_	7237.43	6147.32	6732.25
_SHMSGSPGPGGSNTAPSTPVIGGSDKPGMEEK_	4178.23	5102.17	4690.97
_VYTENVDKR_	4232.25	3619.68	4955.5
_RQDLEVEVR_	2132.32	1819.24	1839.37
_RQDLEVEVR_	2132.32	1819.24	1839.37
_NSGGFLSK_	2175.43	1209.92	1860.82
_NSGGFLSK_	2175.43	1209.92	1860.82
_LLDEWFTLDEVPK_	NaN	3947.56	3404.16
_MYLLPDKR_	1933.74	1606.57	2338.73
_DEQHQC[Carbamidomethyl (C)]SLGNLK_	731.004	1000.87	858.709
_DEQHQC[Carbamidomethyl (C)]SLGNLK_	731.004	1000.87	858.709
_TLDVAVK_	1348.53	1241.51	1491.36
_RQDLEVEVRDEQHQC[Carbamidomethyl (C)]SLGNLK_	632.31	1053.04	556.551
_QLENGTTLGQSPLGQIQLTIR_	332.125	827.365	336.613
_SLIEKPPILSSSFNPITGTMLAGFR_	21752.7	22185.4	22095.9
_LSNFLPDLPGMIDLPGSHDNSSLR_	10196.9	9580.12	10336.5
_LHTGPLPEQC[Carbamidomethyl (C)]R_	1988.2	1871.18	2088.96
_INLSTLK_	17433.3	17510.7	16356.1
_FVIPSEVK_	8682.64	8627.12	8172.76
_GEVLTFK_	6983.03	7406.75	7806.41
_GNITPQLNK_	7816.59	5063.99	7466.31
_SMSVDLSHIPLK_	3013.5	2798.32	2958.73
_SMSVDLSHIPLK_	3013.5	2798.32	2958.73
_AMVQYAK_	6176.73	4190.99	4148.02
_TPSVLSQQSK_	3691.62	5472.03	4614.94
_LFNDFDVK_	4271.56	4897.54	4482.99
_GNETIESIFK_	4134.44	4495.28	3694.03
_TTQTSNAPDVNDAIVK_	3914.28	3720.73	3585.19
_SVTVNHMSDNR_	1933.27	1585.02	1730.9
_SVTVNHMSDNR_	1933.27	1585.02	1730.9
_SC[Carbamidomethyl (C)]DNFNLLHPIFQR_	1647.42	1953	1619.73
_SC[Carbamidomethyl (C)]DNFNLLHPIFQR_	1647.42	1953	1619.73
_VIMEMSTC[Carbamidomethyl (C)]EEPR_	2722.54	2861.66	3060.56
_SDSVLLTSGK_	3100.04	2263.33	2911.6
_AFNASFELSQLR_	2540.44	2572.29	2607.16
_MALAEAHLEK_	2630.33	1876.74	2394.81
_AISIQSSEMIATNTR_	1983.05	2530.12	2196.05
_SAELALLLHPVDQANTLK_	2703.24	1852.09	2099.06
_TYTSFPK_	733.893	2056.69	3306.49
_HYLC[Carbamidomethyl (C)]NRPVGSDQK_	849.567	952.503	1044.88
_HYLC[Carbamidomethyl (C)]NRPVGSDQK_	849.567	952.503	1044.88
_GISFMDYLSDK_	1945.17	1913.41	1832.99
_EQLMEENESLK_	1777.85	1727.78	1734.38
_SDDGSFHIR_	1502.28	2008.68	1225.51
_DALLHHIK_	1724.92	1093.53	1755.45
_DSHMLNTGNDLK_	1468.18	1382	1338.32
_PSSSDTFFR_	1100.61	1463.01	869.804
_DSFYTDSSSILNYR_	986.034	845.37	924.766
_GRPISFVDSFPLSIWIC[Carbamidomethyl (C)]QPTR_	361.902	289.749	408.034
_EYYSTESEPLTNGGQK_	370.197	400.012	209.167
_ILAIELENLK_	40133.1	39343.9	39539
_VTFQPPSSIGC[Carbamidomethyl (C)]R_	37390.8	38080	38028.1
_GVHLRPVNQTAR_	18436.8	16965.6	16897.4
_GVHLRPVNQTAR_	18436.8	16965.6	16897.4
_LVEVIEEVNK_	29857.1	31167.4	32002.3
_GILGTLNK_	14801.4	15299.2	15888.4
_GILGTLNK_	14801.4	15299.2	15888.4
_ISMLYMAK_	14820.2	15619.5	14880.9
_ISMLYMAK_	14820.2	15619.5	14880.9
_TVLNSEVLEQR_	29591.7	28996	28563.7
_SMPVLGSVSSVTK_	29738.7	17325	28535.7
_SLMSMIR_	20675.1	523.947	19787.4
_ATQPETTEEVTDLKR_	7192.13	6701.12	6425.37
_ATQPETTEEVTDLKR_	7192.13	6701.12	6425.37
_LTQQLEEER_	12561.9	13006.8	13595.1
_QLQLITSLK_	12561.8	12787.2	12139.8
_EQAIGEYEDLRAENQK_	6165.88	5745.61	6598.57
_EQAIGEYEDLRAENQK_	6165.88	5745.61	6598.57
_VTAEADSSSPTGILATSESK_	12031.3	12677.6	12136.8
_KAESFAQEMFIEQNK_	5276.88	5348.65	5275.12
_KAESFAQEMFIEQNK_	5276.88	5348.65	5275.12
_ATQPETTEEVTDLK_	9860.88	9663.54	9655.28
_QSHLLLQSSIPDQQLLK_	4353.31	5243.53	4955.9
_QSHLLLQSSIPDQQLLK_	4353.31	5243.53	4955.9
_HSVDELQK_	5053.7	3770.94	4799.26
_HSVDELQK_	5053.7	3770.94	4799.26
_SLDPENSETELER_	8453.48	8957.31	8709.47
_KLEEFQK_	4300.83	3897.9	3635.81
_KLEEFQK_	4300.83	3897.9	3635.81
_QAEPVVVLDPVSTHEPQTK_	6989.05	7397.79	8024.37
_EQAIGEYEDLR_	6876.49	6876.8	7321.35
_DQIVSVQEEK_	7214.65	6570.99	7280.89
_GC[Carbamidomethyl (C)]ESAVDELK_	4295.94	4949.35	5275.44
_AESFAQEMFIEQNK_	4711.15	4492	5205.17
_ISHMVIEEVNFMQNHLEIEK_	2445.74	1467.46	2641.33
_ISHMVIEEVNFMQNHLEIEK_	2445.74	1467.46	2641.33
_ELEEQLENETLHK_	1955.62	1830.16	2527.06
_ELEEQLENETLHK_	1955.62	1830.16	2527.06
_ELRDQIVSVQEEK_	1551.36	1822.22	1678.81
_ELRDQIVSVQEEK_	1551.36	1822.22	1678.81
_GVHLRPVNQTARPK_	1260.37	1850.17	1596.29
_GVHLRPVNQTARPK_	1260.37	1850.17	1596.29
_ESAEALATK_	3412.54	2864.54	2952.91
_QAVEEMMDR_	3292.97	2794.32	2826.71
_KVTAEADSSSPTGILATSESK_	972.96	885.542	902.846
_DQIVSVQEEKK_	214.442	475.165	180.959
_RQAVEEMMDR_	32.2719	130.612	NaN
_LEGC[Carbamidomethyl (C)]TSSK_	0.130397	46.6203	1.48638
_GEVPAMLPLK_	24865.6	25332.9	24287.9
_LFDNTVGAYR_	11330.1	11838.3	11302.1
_FYFLLDK_	5009.37	5455.62	5110.11
_FYFLLDK_	5009.37	5455.62	5110.11
_AGGQQVTLTTHAPFGLGAHFTVPLK_	3541.44	4087.19	3750.01
_AGGQQVTLTTHAPFGLGAHFTVPLK_	3541.44	4087.19	3750.01
_LFLPVILK_	1439.49	2375.31	1532.82
_LFLPVILK_	1439.49	2375.31	1532.82
_ALYEAIR_	231.739	300.025	247.766
_FNMIPFEHR_	3930.99	3976.42	3985.82
_FNMIPFEHR_	3930.99	3976.42	3985.82
_MGFTIIR_	6608.42	7205.31	6880.05
_GLIPQNYVK_	5271.55	4940.57	5062.34
_LLSMLMDVK_	4582.72	4014.72	4153.75
_LGDGEVFFLK_	3180.83	3456.14	4175.47
_SLSVAQR_	4139.55	2630.79	3822.77
_EIMALSVTETLIK_	3016.63	2441.24	3366.44
_SLPEPLMTYELHGDFIVPAK_	2438.19	2905.88	2474.96
_EMLDILVK_	3551.26	3409.64	192.26
_GINDQGLYR_	2335.48	2269.09	1961.9
_VNAIHFLVHK_	1789.21	2540.89	1854.41
_NHLLADGGSFGDWASTIPGQTR_	1591.65	1858.46	2097.89
_KFNMIPFEHR_	1317.74	2200.96	1839.38
_[Acetyl (Protein N-term)]MNPVYSPGSSGVPYANAK_	18906.4	18004.4	17955.3
_SGAAFGVAPALPGQVTIR_	11275.4	13667.4	12739
_SPATSAGPELAGLPR_	9477.54	9448.72	9828.01
_IQQQTNTYIITPSR_	7175.84	9086.44	8504.73
_TPVRGEEPVFMVTGR_	5138.14	5089.62	4681.35
_GEEPVFMVTGR_	3433.83	4615.69	4370.76
_DRDPVFEITGAPGNVER_	2994.57	4380.31	3442.41
_GSSNTTEC[Carbamidomethyl (C)]VPVPTSEHVAEIVGR_	2976.84	3157.3	2708.29
_AREEIETHIAVR_	1892.82	2132.97	2294.17
_RPPGEPLQGFSK_	435.027	345.852	554.247
_AAVETLGVPC[Carbamidomethyl (C)]FLGGMAR_	27972.8	29113.8	28585.7
_AAVETLGVPC[Carbamidomethyl (C)]FLGGMAR_	27972.8	29113.8	28585.7
_DGHPVVVNILIGR_	26926.1	28183.7	27812.8
_DGHPVVVNILIGR_	26926.1	28183.7	27812.8
_RPLMVLGSQALLTPTSADK_	52136.2	52814.9	51741
_IPVMALVGNDAGWTQISR_	19554.8	19524.7	18834.4
_IPVMALVGNDAGWTQISR_	19554.8	19524.7	18834.4
_DIVPTLR_	31820.6	32255.9	31535.6
_NAQMAQSPILLLGGAASTLLQNR_	15747.5	15726.9	16109.9
_NAQM[Oxidation (M)]AQSPILLLGGAASTLLQNR_	15747.5	15726.9	16109.9
_EMVPAKPPK_	23590.8	23094.4	23367.5
_GALQAVDQLSLFR_	10846.3	11032	11219.1
_GALQAVDQLSLFR_	10846.3	11032	11219.1
_HGGENVAAVLR_	11986.5	12100.9	12530.2
_EQVPSLGSNVAC[Carbamidomethyl (C)]GLAYTDYHK_	11754.8	11114.7	10099.9
_NREEMLLNSDIFWKPQEAVQGDVGSFVLK_	10702.2	12109.1	9125.4
_LGLFYQLLHK_	4611.38	3754.81	4537.83
_LGLFYQLLHK_	4611.38	3754.81	4537.83
_GALQAVDQLSLFRPLC[Carbamidomethyl (C)]K_	6651.23	7049.26	6348.02
_PQEAVQGDVGSFVLK_	6575.73	5912.07	7137.52
_LSGTVGVAAVTAGPGLTNTVTAVK_	6212.52	6254.1	6785.82
_WLDPGAFGTLGVGAGFALGAK_	6312.08	5470.63	4762
_VLHDAQQQC[Carbamidomethyl (C)]R_	2038.73	1419.41	2037.82
_VLHDAQQQC[Carbamidomethyl (C)]R_	2038.73	1419.41	2037.82
_NREEMLLNSDIFWK_	1919.61	2311.61	2068.73
_HEVTAVFAADAMAR_	2221.65	925.346	3139.17
_LVEGLQGQTWAPDWVEELR_	1008.64	1255.13	1523.64
_FIFTLVGGHISPLLVAC[Carbamidomethyl (C)]EK_	843.745	1220.45	1273.05
_KADVIVLAGTVC[Carbamidomethyl (C)]DFR_	694.693	1259.54	1350.79
_SFPHLSK_	14440.4	11788.5	1178.36
_SVLQETFPR_	7464.22	8681.71	9020.85
_VLPNGEVSLSVPDLIHK_	1498.85	1781.83	1771.98
_PVAPGSAPLGSGEPGGPGLWVGSSQHLK_	1450.88	1711.08	1725.39
_EPSSLGSVGVTEINK_	1613.92	527.361	353.429
_MYVQDLR_	6478.6	7048.14	7117.04
_FFFNPSAVSQR_	5916.87	6497.97	5309.12
_IVQLSHVMDSHVSER_	1630.52	1323.14	1760.09
_IVQLSHVMDSHVSER_	1630.52	1323.14	1760.09
_IVQLSHVMDSHVSER_	1630.52	1323.14	1760.09
_ELSSSTQGELVAPLHPR_	2186.18	2064.35	2116.03
_ELSSSTQGELVAPLHPR_	2186.18	2064.35	2116.03
_PTSWALFELPGPSQAVK_	1601.8	1685.36	1634.72
_PTSWALFELPGPSQAVK_	1601.8	1685.36	1634.72
_TFFLFDK_	3250.64	2838.98	3064.92
_LILENHHATIPQK_	2487.92	3210.58	3381.6
_SIVEDYLLK_	1674.11	5299.94	1020.13
_IWEGMESSGGSPGK_	2295.17	2922.77	2584.9
_AWSSQDEVSTNVR_	2258.18	2837.07	2571.27
_LQEIQSLLINWK_	2062.94	2108.18	2365.03
_SYYENAEHHDAGFSVR_	1968.3	2092.04	1877.11
_SPLSPTETFSWPDVR_	2209.15	2837.93	NaN
_DRQELLQHSLPLGSYLLK_	1945.15	683.401	1972.52
_HLPNSNNNSSSWLNVK_	1564.14	1261.82	1335.44
_EAILEMDSYYPNR_	1264.63	1308.33	1540.37
_YHLLLQEIAK_	1415.16	1189.71	1460.24
_SSGFGSPR_	96.4294	1474.97	725.236
_GDPPPISDAEFRPSSEIVK_	1753.81	NaN	228.83
_PVSTSLHQDGSQERPVSLTSTTSSSGSSC[Carbamidomethyl (C)]DSR_	405.924	370.278	601.639
_SAMEEPSSSEAPAK_	224.613	343.14	274.619
_EEGSRDPADPSQQGR_	183.414	100.598	278.19
_TVHLYDNWIK_	2862.3	3636.87	4369.6
_TVHLYDNWIK_	2862.3	3636.87	4369.6
_[Acetyl (Protein N-term)]AFSDLTSR_	2736.18	2806.09	2504.73
_GPTPKPPGVILPMMPAK_	43742.5	46488.1	44615.4
_GPTPKPPGVILPMMPAK_	43742.5	46488.1	44615.4
_IIPFLPGK_	38744.7	39034.5	39663.9
_IIPFLPGK_	38744.7	39034.5	39663.9
_YTVIYPYTAR_	54650.6	56646.6	57639.7
_SFLPGEGPGR_	53112.6	55074.1	52766.6
_AAAASVPNADGLK_	44677	46568.6	45902.5
_PNFLAPLPHEVTQLR_	20928.9	20252.8	21155.8
_PNFLAPLPHEVTQLR_	20928.9	20252.8	21155.8
_EGWAPASYLK_	42623	43569.6	37177
_GSLGPWGTGK_	18117	17099.9	17099.8
_GSLGPWGTGK_	18117	17099.9	17099.8
_GAVVEVIQK_	15469.2	15046	16268.1
_GAVVEVIQK_	15469.2	15046	16268.1
_SVPVPLQEAPQQR_	28406	29883.3	30033.1
_SVPVPLQEAPQQRPVVPPR_	15565.8	31043.2	36941.3
_FPMEGGQK_	28534.9	28169.3	22701.8
_ELLSSQR_	20432	21238.4	22113.9
_AKPFLSNSLGGQDDTR_	10085.7	11496.2	10151
_AKPFLSNSLGGQDDTR_	10085.7	11496.2	10151
_VTWSSGSTEAIYR_	19507.3	19771.4	21452.1
_TEPPQGEDQVDIC[Carbamidomethyl (C)]NLR_	21952.4	18781.9	16920.9
_TDLPEEKPDATPQNPFLK_	17412.9	19248.5	19620.8
_FFDLQMQMLDK_	19320.7	18101.3	17587.4
_PFLSNSLGGQDDTR_	15192.4	15705.8	14468.5
_HYVYIIR_	14312.8	17331.7	13157.1
_EGWAPATFIDK_	14029.2	13532.6	12014.4
_FEGRPVPDGDAK_	5997.91	5536.23	6465.73
_FEGRPVPDGDAK_	5997.91	5536.23	6465.73
_PGPGSPSHPGALDLDGVSR_	5733.24	5668.63	5501.49
_PGPGSPSHPGALDLDGVSR_	5733.24	5668.63	5501.49
_LIPIDEYC[Carbamidomethyl (C)]K_	13385.1	9249.82	11016.9
_SEGELLER_	8046.94	8196.21	7697.09
_DTSSFQEGTVFEVR_	6940.57	7998.76	7327.43
_TSNASRPNFLAPLPHEVTQLR_	4114.8	3238.08	3036.64
_TSNASRPNFLAPLPHEVTQLR_	4114.8	3238.08	3036.64
_NLEGWWK_	3424.47	3190.22	3675.66
_NLEGWWK_	3424.47	3190.22	3675.66
_LGEAAALENNTGSEATGPSRPLPDAPHGVMDSGLPWSK_	6040.09	6209.87	6450.54
_NDMGLEC[Carbamidomethyl (C)]GHK_	1974.27	1893.3	2113.62
_NDMGLEC[Carbamidomethyl (C)]GHK_	1974.27	1893.3	2113.62
_LGEAAALENNTGSEATGPSR_	1033.52	948.495	810.737
_RSIVEVK_	984.928	783.308	835.109
_NSLYAPDYSSR_	6117.05	7001.38	6529.21
_LGLMNFADEFAK_	4712.98	4792.34	4890.74
_ADLLVNEINAYAATETPHLK_	2819.03	2483.72	2343.71
_HVISQAETELQR_	1915.48	1781.34	1777.45
_HLEETINNFER_	557.473	935.96	906.375
_HLEETINNFER_	557.473	935.96	906.375
_QLQTAVSNVEK_	788.687	724.349	765.33
_C[Carbamidomethyl (C)]VSGTGQVSTC[Carbamidomethyl (C)]R_	389.891	382.888	369.658
_WSEQEQAIK_	533.384	NaN	391.393
_KVEMWQK_	4272.56	NaN	4109.9
_FGGLEGLK_	2933.31	2888.86	1017.9
_ALANLNESVEK_	1565.12	1381.35	1460.16
_AHAVTLPQYLIR_	921.53	1040.14	1355.34
_AHAVTLPQYLIR_	921.53	1040.14	1355.34
_EFTQFLTPLR_	1504.96	1980.63	727.503
_YHIIDQFLSHGIK_	648.327	540.062	493.823
_YHIIDQFLSHGIK_	648.327	540.062	493.823
_LLLDLAENRPVMMK_	533.25	1011.08	1183.76
_GVYSSWVTDNILAMAR_	1280.42	243.931	1160.55
_RAENLLEQGETPQTVPAQILVGHK_	1230.92	680.71	NaN
_DVSEGPGLSAEIEK_	602.488	715.667	412.959
_RADAAEALFLLEK_	525.405	273.298	NaN
_HLLHGYEAR_	490.916	68.9659	288.108
_LPDVKPSPINLR_	4495.23	3906.1	3892.38
_IIDPNDLR_	3999.21	3150.13	3291.59
_ANYFPSPGITLHER_	3068.67	3441.22	3567.16
_YSEGIPYK_	2604.1	2653.45	2685.49
_SLYIQAK_	1483.57	1680.34	979.458
_NSLENVYMYK_	997.371	720.665	618.367
_PYMNYTTQR_	551.205	601.469	1038.73
_DSIAC[Carbamidomethyl (C)]TYSNK_	347.39	329.06	666.666
_VTYADTLNHLEK_	13457.4	13521.1	14164.5
_VTYADTLNHLEK_	13457.4	13521.1	14164.5
_ILPLQVR_	25586.6	26388.7	26454.7
_LLTYLDR_	10633.2	10133.1	10837.6
_LLTYLDR_	10633.2	10133.1	10837.6
_LATVMLTR_	16887	17809.6	17965
_LLDFTQAQILQGLR_	6964.9	7390.42	6999.16
_LLDFTQAQILQGLR_	6964.9	7390.42	6999.16
_SEYVITNNPWVR_	14142.1	13767.2	14059.8
_VVASGLNYK_	5832.35	6368.58	6319.08
_VVASGLNYK_	5832.35	6368.58	6319.08
_EYLVTLAK_	6099.95	6104.72	5938.52
_EYLVTLAK_	6099.95	6104.72	5938.52
_AQDLHLFETLK_	6365.91	5616.13	5704.33
_AQDLHLFETLK_	6365.91	5616.13	5704.33
_LFWTGDPHLIK_	5898.64	5590.21	5955.75
_LFWTGDPHLIK_	5898.64	5590.21	5955.75
_IVDHLLASLQQGR_	5527.96	5070.28	5965.93
_IVDHLLASLQQGR_	5527.96	5070.28	5965.93
_NQNIVLSAR_	9855.87	10713.6	10683
_SAVNVASIQNYLSK_	10382.8	10660.7	10172.9
_SLTYLRPLQGQK_	4507.11	5157.01	5197.64
_SLTYLRPLQGQK_	4507.11	5157.01	5197.64
_AVQEDEVGVPGSNSADLLR_	9803.3	9730.63	9755.11
_SIDLVLAASR_	10515	10569.6	7783.61
_YSHLYDLSR_	4920.03	4174.05	4799.08
_YSHLYDLSR_	4920.03	4174.05	4799.08
_DIVQSAIMK_	8848.18	9302.49	9279.17
_IISALSGGSADLGGPR_	8592.53	8310.73	8960.88
_VMDWYQTR_	8030.02	8142.19	8397.45
_LATYEEILGVPHASEQR_	3952.22	3870.99	4192.79
_LATYEEILGVPHASEQR_	3952.22	3870.99	4192.79
_LHPGDLITVVDAVTFSPK_	4126.55	3072.11	4378.34
_LHPGDLITVVDAVTFSPK_	4126.55	3072.11	4378.34
_LSIWAIPSLK_	7455.63	8073.39	7516.76
_ELLQYGLK_	6856.69	6888.81	7021.71
_TDPEAFHQHMVK_	3101.38	3381.29	3787.75
_TDPEAFHQHMVK_	3101.38	3381.29	3787.75
_VNFQIHHEGGENISASPLTSK_	3616.86	3214.48	3074.69
_VNFQIHHEGGENISASPLTSK_	3616.86	3214.48	3074.69
_GTDLEALLAIGK_	6415.54	6377.72	6194.53
_QSPGVANELLK_	6255.04	5629.1	6215.64
_QMLPAEGVK_	NaN	8011.33	8422.98
_DDFTSIIGK_	5230.63	5681.98	5146.62
_STTPEELYQR_	5387.72	5289.46	4953.44
_YDAEFFK_	2624.44	2825.43	2222.13
_YDAEFFK_	2624.44	2825.43	2222.13
_HGASFIITK_	5056.38	4523.22	5143.57
_MTQLTVEK_	4361.25	6413.36	3473.5
_ASSC[Carbamidomethyl (C)]GLSAWR_	4847.82	3991.24	5104.96
_IFQHSKPDLQQK_	2276.03	2158.59	2257.8
_IFQHSKPDLQQK_	2276.03	2158.59	2257.8
_AVLQAVSDGQWWK_	3382.85	4239.54	3921.85
_MSLSPDGMLLAAIHFSGK_	3467.31	3546.9	4149.43
_VLSNTTTTTK_	3944.41	3382.58	3818.4
_HGLEKPISFVK_	NaN	2958.82	3395.55
_EAGHEAEAGSLLLAVR_	2079.29	1327.87	1249.46
_EAGHEAEAGSLLLAVR_	2079.29	1327.87	1249.46
_LLMNSC[Carbamidomethyl (C)]SEDK_	2120.18	2939.21	3247.4
_WTTATTMK_	2988.05	3669.29	468.752
_AASMHC[Carbamidomethyl (C)]QELMATGYPK_	1146.19	983.989	882.779
[truncated: 200,296+ more rows]

## Sheet: 60min_SShot
EG.ModifiedSequence	[1] 2022-09-01_OLEP03_60min_1000ng_HeK293T_01.raw.PEP.MS2Quantity	[2] 2022-09-01_OLEP03_60min_1000ng_HeK293T_02.raw.PEP.MS2Quantity	[3] 2022-09-01_OLEP03_60min_1000ng_HeK293T_03.raw.PEP.MS2Quantity
[truncated: 201,160+ more rows]
